# Supplementary material for: Balanced SET levels favor the correct enhancer repertoire during cell fate acquisition
Source: Nat Commun. 2023 Jun 3;14:3212. doi: 10.1038/s41467-023-39043-x (PMC10239470; doi:10.1038/s41467-023-39043-x)
Supplement: Supplementary file 4 — Supplementary Data 1 [file 41467_2023_39043_MOESM4_ESM.xls]

## Sheet: H3K27ac in NPCs D868D
chr1	28453	29986	.	0	.
chr1	191361	191854	.	0	.
chr1	198847	200549	.	0	.
chr1	376716	377442	.	0	.
chr1	517961	518172	.	0	.
chr1	605062	605364	.	0	.
chr1	760508	760704	.	0	.
chr1	777792	779573	.	0	.
chr1	817531	818127	.	0	.
chr1	826489	828162	.	0	.
chr1	904129	905439	.	0	.
chr1	923971	924376	.	0	.
chr1	939780	940161	.	0	.
chr1	940436	941152	.	0	.
chr1	942548	942897	.	0	.
chr1	958471	959511	.	0	.
chr1	960269	961371	.	0	.
chr1	966351	967014	.	0	.
chr1	996505	996765	.	0	.
chr1	997331	997684	.	0	.
chr1	997879	1002101	.	0	.
chr1	1005255	1006013	.	0	.
chr1	1012801	1013913	.	0	.
chr1	1019045	1021661	.	0	.
chr1	1032787	1032984	.	0	.
chr1	1033234	1034489	.	0	.
chr1	1039988	1040821	.	0	.
chr1	1059236	1059608	.	0	.
chr1	1063957	1064798	.	0	.
chr1	1069064	1069826	.	0	.
chr1	1079607	1080048	.	0	.
chr1	1115186	1116183	.	0	.
chr1	1116387	1116942	.	0	.
chr1	1122357	1122605	.	0	.
chr1	1156750	1159355	.	0	.
chr1	1200771	1201932	.	0	.
chr1	1208251	1209356	.	0	.
chr1	1230553	1233451	.	0	.
chr1	1265183	1265747	.	0	.
chr1	1272502	1274957	.	0	.
chr1	1298688	1298901	.	0	.
chr1	1302336	1302548	.	0	.
chr1	1303341	1309689	.	0	.
chr1	1324049	1325891	.	0	.
chr1	1330457	1331439	.	0	.
chr1	1347858	1351450	.	0	.
chr1	1356763	1360823	.	0	.
chr1	1374105	1376180	.	0	.
chr1	1397930	1400801	.	0	.
chr1	1406149	1408223	.	0	.
chr1	1418944	1419209	.	0	.
chr1	1422463	1422735	.	0	.
chr1	1426114	1428030	.	0	.
chr1	1430290	1436822	.	0	.
chr1	1440571	1440905	.	0	.
chr1	1470778	1472909	.	0	.
chr1	1505124	1505724	.	0	.
chr1	1511121	1513759	.	0	.
chr1	1539513	1541247	.	0	.
chr1	1550529	1550986	.	0	.
chr1	1573492	1575673	.	0	.
chr1	1599572	1600683	.	0	.
chr1	1614202	1616868	.	0	.
chr1	1657944	1660060	.	0	.
chr1	1691329	1694103	.	0	.
chr1	1723803	1725069	.	0	.
chr1	1744503	1747283	.	0	.
chr1	1752212	1752493	.	0	.
chr1	1752839	1753803	.	0	.
chr1	1777166	1779239	.	0	.
chr1	1779497	1780109	.	0	.
chr1	1780341	1780966	.	0	.
chr1	1826313	1828311	.	0	.
chr1	1833394	1834787	.	0	.
chr1	1849004	1849556	.	0	.
chr1	1858617	1858850	.	0	.
chr1	1858851	1860328	.	0	.
chr1	1883504	1883752	.	0	.
chr1	1888762	1892276	.	0	.
chr1	1908348	1909866	.	0	.
chr1	1918709	1920104	.	0	.
chr1	2003573	2004060	.	0	.
chr1	2044643	2045164	.	0	.
chr1	2073631	2074403	.	0	.
chr1	2091972	2092342	.	0	.
chr1	2116254	2116686	.	0	.
chr1	2132454	2134178	.	0	.
chr1	2134908	2136211	.	0	.
chr1	2189051	2190605	.	0	.
chr1	2193344	2196132	.	0	.
chr1	2203851	2204918	.	0	.
chr1	2205293	2205862	.	0	.
chr1	2212007	2215124	.	0	.
chr1	2226625	2232116	.	0	.
chr1	2232314	2232520	.	0	.
chr1	2233207	2235010	.	0	.
chr1	2242946	2243284	.	0	.
chr1	2243436	2243798	.	0	.
chr1	2244974	2250396	.	0	.
chr1	2250703	2251204	.	0	.
chr1	2251501	2252431	.	0	.
chr1	2255156	2256123	.	0	.
chr1	2268517	2274160	.	0	.
chr1	2274724	2274921	.	0	.
chr1	2275666	2276430	.	0	.
chr1	2276619	2277272	.	0	.
chr1	2277547	2280918	.	0	.
chr1	2281858	2282156	.	0	.
chr1	2284092	2284471	.	0	.
chr1	2289544	2293385	.	0	.
chr1	2293863	2294283	.	0	.
chr1	2294321	2294759	.	0	.
chr1	2299935	2300333	.	0	.
chr1	2311090	2312419	.	0	.
chr1	2312948	2317116	.	0	.
chr1	2318124	2318406	.	0	.
chr1	2321159	2323084	.	0	.
chr1	2329393	2331768	.	0	.
chr1	2381358	2381736	.	0	.
chr1	2390349	2393135	.	0	.
chr1	2411637	2413898	.	0	.
chr1	2414236	2414497	.	0	.
chr1	2432575	2432909	.	0	.
chr1	2445915	2447796	.	0	.
chr1	2448307	2448504	.	0	.
chr1	2452070	2452916	.	0	.
chr1	2525249	2527170	.	0	.
chr1	2528957	2530312	.	0	.
chr1	2530884	2531088	.	0	.
chr1	2532772	2533113	.	0	.
chr1	2535262	2535586	.	0	.
chr1	2540315	2541254	.	0	.
chr1	2542871	2546122	.	0	.
chr1	2546398	2549369	.	0	.
chr1	2584996	2587768	.	0	.
chr1	2642326	2643836	.	0	.
chr1	2789353	2789657	.	0	.
chr1	3069460	3070765	.	0	.
chr1	3103658	3107064	.	0	.
chr1	3111170	3111896	.	0	.
chr1	3119919	3120219	.	0	.
chr1	3139899	3140187	.	0	.
chr1	3141750	3142868	.	0	.
chr1	3166531	3167045	.	0	.
chr1	3170180	3171194	.	0	.
chr1	3186146	3186378	.	0	.
chr1	3186800	3187102	.	0	.
chr1	3190141	3190423	.	0	.
chr1	3248487	3249610	.	0	.
chr1	3249966	3251148	.	0	.
chr1	3312392	3314533	.	0	.
chr1	3351865	3353296	.	0	.
chr1	3393342	3394550	.	0	.
chr1	3453554	3455791	.	0	.
chr1	3457526	3458759	.	0	.
chr1	3460143	3460997	.	0	.
chr1	3470609	3472869	.	0	.
chr1	3530982	3531420	.	0	.
chr1	3531625	3531821	.	0	.
chr1	3590940	3591318	.	0	.
chr1	3592975	3594039	.	0	.
chr1	3597368	3599425	.	0	.
chr1	3610367	3611522	.	0	.
chr1	3623973	3625844	.	0	.
chr1	3631326	3632529	.	0	.
chr1	3649503	3650132	.	0	.
chr1	3731654	3731876	.	0	.
chr1	3746274	3747636	.	0	.
chr1	3771789	3773192	.	0	.
chr1	3775310	3775573	.	0	.
chr1	3795361	3797211	.	0	.
chr1	3850784	3851099	.	0	.
chr1	3851667	3851877	.	0	.
chr1	3856336	3857999	.	0	.
chr1	3899326	3901869	.	0	.
chr1	4132609	4133224	.	0	.
chr1	4421510	4422041	.	0	.
chr1	4422902	4423243	.	0	.
chr1	4447180	4448827	.	0	.
chr1	4448962	4449919	.	0	.
chr1	5424412	5424799	.	0	.
chr1	5425515	5425829	.	0	.
chr1	5991057	5993865	.	0	.
chr1	6082525	6085183	.	0	.
chr1	6197896	6200478	.	0	.
chr1	6205707	6206347	.	0	.
chr1	6208824	6209735	.	0	.
chr1	6234374	6236602	.	0	.
chr1	6237859	6243546	.	0	.
chr1	6244230	6244542	.	0	.
chr1	6245111	6247226	.	0	.
chr1	6249349	6249840	.	0	.
chr1	6259913	6261807	.	0	.
chr1	6268585	6268798	.	0	.
chr1	6269847	6270243	.	0	.
chr1	6270407	6275342	.	0	.
chr1	6275702	6277311	.	0	.
chr1	6335494	6335835	.	0	.
chr1	6336885	6337297	.	0	.
chr1	6338070	6339897	.	0	.
chr1	6348170	6349404	.	0	.
chr1	6358532	6360787	.	0	.
chr1	6367370	6367766	.	0	.
chr1	6368047	6368386	.	0	.
chr1	6385016	6386854	.	0	.
chr1	6392123	6394541	.	0	.
chr1	6447215	6447768	.	0	.
chr1	6477293	6477538	.	0	.
chr1	6484610	6486561	.	0	.
chr1	6489945	6491661	.	0	.
chr1	6496542	6497961	.	0	.
chr1	6519750	6520654	.	0	.
chr1	6553191	6555351	.	0	.
chr1	6579196	6581313	.	0	.
chr1	6600608	6605126	.	0	.
chr1	6612707	6615874	.	0	.
chr1	6624598	6626147	.	0	.
chr1	6653437	6653675	.	0	.
chr1	6700789	6702301	.	0	.
chr1	6770333	6770734	.	0	.
chr1	6770741	6773281	.	0	.
chr1	6783748	6786766	.	0	.
chr1	6794525	6795038	.	0	.
chr1	6795203	6795512	.	0	.
chr1	6795803	6796464	.	0	.
chr1	6859285	6860105	.	0	.
chr1	6860306	6861251	.	0	.
chr1	6866262	6869883	.	0	.
chr1	6881652	6881858	.	0	.
chr1	6905855	6908263	.	0	.
chr1	6910409	6916110	.	0	.
chr1	6961801	6962360	.	0	.
chr1	7069861	7070501	.	0	.
chr1	7117391	7117616	.	0	.
chr1	7117823	7118026	.	0	.
chr1	7247641	7247948	.	0	.
chr1	7298831	7300696	.	0	.
chr1	7301327	7301945	.	0	.
chr1	7378822	7380513	.	0	.
chr1	7388602	7388847	.	0	.
chr1	7388888	7389287	.	0	.
chr1	7402174	7402543	.	0	.
chr1	7495740	7496508	.	0	.
chr1	7536461	7536951	.	0	.
chr1	7538414	7539115	.	0	.
chr1	7548944	7549389	.	0	.
chr1	7549780	7550272	.	0	.
chr1	7608230	7609020	.	0	.
chr1	7609201	7609758	.	0	.
chr1	7667356	7671397	.	0	.
chr1	7679633	7681335	.	0	.
chr1	7703921	7705677	.	0	.
chr1	7727691	7728674	.	0	.
chr1	7752515	7752995	.	0	.
chr1	7770681	7772200	.	0	.
chr1	7783134	7784701	.	0	.
chr1	7920898	7921689	.	0	.
chr1	7960685	7962622	.	0	.
chr1	7982562	7982857	.	0	.
chr1	7993728	7994167	.	0	.
chr1	7994539	7994927	.	0	.
chr1	8015248	8016201	.	0	.
chr1	8017292	8020796	.	0	.
chr1	8025234	8027412	.	0	.
chr1	8076766	8077124	.	0	.
chr1	8078851	8079234	.	0	.
chr1	8089712	8090155	.	0	.
chr1	8090632	8091276	.	0	.
chr1	8094810	8095240	.	0	.
chr1	8096168	8096641	.	0	.
chr1	8096844	8098285	.	0	.
chr1	8112860	8114568	.	0	.
chr1	8115637	8116113	.	0	.
chr1	8117482	8117674	.	0	.
chr1	8118005	8118227	.	0	.
chr1	8119856	8123280	.	0	.
chr1	8136897	8139011	.	0	.
chr1	8168494	8170975	.	0	.
chr1	8210986	8213183	.	0	.
chr1	8213200	8213639	.	0	.
chr1	8216893	8217929	.	0	.
chr1	8237814	8240258	.	0	.
chr1	8314471	8315070	.	0	.
chr1	8317756	8318614	.	0	.
chr1	8343031	8344256	.	0	.
chr1	8363923	8364306	.	0	.
chr1	8367981	8368219	.	0	.
chr1	8368978	8369298	.	0	.
chr1	8369774	8374314	.	0	.
chr1	8394911	8398554	.	0	.
chr1	8406780	8410527	.	0	.
chr1	8421763	8425063	.	0	.
chr1	8438484	8438834	.	0	.
chr1	8439255	8440045	.	0	.
chr1	8455033	8456234	.	0	.
chr1	8458475	8458881	.	0	.
chr1	8459162	8459487	.	0	.
chr1	8459640	8461116	.	0	.
chr1	8462313	8464921	.	0	.
chr1	8476143	8476420	.	0	.
chr1	8479598	8479954	.	0	.
chr1	8480160	8481788	.	0	.
chr1	8516830	8517468	.	0	.
chr1	8517933	8518380	.	0	.
chr1	8525291	8526567	.	0	.
chr1	8598214	8600208	.	0	.
chr1	8629119	8629509	.	0	.
chr1	8660346	8661707	.	0	.
chr1	8662035	8662803	.	0	.
chr1	8669048	8669339	.	0	.
chr1	8679203	8679489	.	0	.
chr1	8700767	8704175	.	0	.
chr1	8704298	8705306	.	0	.
chr1	8706101	8708721	.	0	.
chr1	8710688	8713887	.	0	.
chr1	8719108	8719419	.	0	.
chr1	8727605	8727795	.	0	.
chr1	8739973	8740230	.	0	.
chr1	8753175	8755902	.	0	.
chr1	8814909	8819245	.	0	.
chr1	8822667	8823358	.	0	.
chr1	8848474	8848950	.	0	.
chr1	8856884	8859528	.	0	.
chr1	8869432	8869837	.	0	.
chr1	8871504	8872013	.	0	.
chr1	8872212	8874570	.	0	.
chr1	8874783	8876277	.	0	.
chr1	8876504	8881366	.	0	.
chr1	8915049	8915470	.	0	.
chr1	8941597	8941842	.	0	.
chr1	8942065	8942601	.	0	.
chr1	8943339	8944098	.	0	.
chr1	8950714	8952347	.	0	.
chr1	8955029	8956113	.	0	.
chr1	9128791	9129181	.	0	.
chr1	9163221	9163654	.	0	.
chr1	9234199	9235751	.	0	.
chr1	9280627	9280940	.	0	.
chr1	9292284	9293869	.	0	.
chr1	9323169	9323489	.	0	.
chr1	9324827	9325075	.	0	.
chr1	9400778	9401510	.	0	.
chr1	9401614	9402646	.	0	.
chr1	9412629	9413220	.	0	.
chr1	9413486	9413726	.	0	.
chr1	9428443	9429746	.	0	.
chr1	9473369	9473613	.	0	.
chr1	9495383	9495770	.	0	.
chr1	9538765	9540513	.	0	.
chr1	9561830	9562151	.	0	.
chr1	9588110	9590136	.	0	.
chr1	9591542	9591732	.	0	.
chr1	9592284	9595320	.	0	.
chr1	9687025	9688097	.	0	.
chr1	9689046	9689337	.	0	.
chr1	9689534	9690262	.	0	.
chr1	9719360	9719614	.	0	.
chr1	9758205	9759761	.	0	.
chr1	9765767	9766794	.	0	.
chr1	9767015	9767590	.	0	.
chr1	9775080	9775482	.	0	.
chr1	9822366	9824925	.	0	.
chr1	9835318	9836591	.	0	.
chr1	9859054	9860030	.	0	.
chr1	9889452	9890362	.	0	.
chr1	9890602	9891423	.	0	.
chr1	9909341	9910389	.	0	.
chr1	9910593	9911373	.	0	.
chr1	9927480	9928013	.	0	.
chr1	9928668	9930265	.	0	.
chr1	9942293	9944254	.	0	.
chr1	9950034	9951300	.	0	.
chr1	9997176	9998070	.	0	.
chr1	10032088	10032699	.	0	.
chr1	10032896	10034734	.	0	.
chr1	10059016	10059438	.	0	.
chr1	10059721	10059937	.	0	.
chr1	10065269	10065664	.	0	.
chr1	10074835	10075121	.	0	.
chr1	10171168	10171602	.	0	.
chr1	10177065	10181810	.	0	.
chr1	10208203	10213903	.	0	.
chr1	10257863	10258100	.	0	.
chr1	10287152	10287564	.	0	.
chr1	10289048	10289427	.	0	.
chr1	10294561	10297862	.	0	.
chr1	10298023	10298581	.	0	.
chr1	10302490	10302695	.	0	.
chr1	10339534	10339927	.	0	.
chr1	10340126	10340359	.	0	.
chr1	10377711	10378366	.	0	.
chr1	10387164	10389568	.	0	.
chr1	10397985	10401031	.	0	.
chr1	10415168	10415496	.	0	.
chr1	10430050	10431602	.	0	.
chr1	10471876	10473124	.	0	.
chr1	10474515	10475996	.	0	.
chr1	10489603	10489823	.	0	.
chr1	10489854	10491173	.	0	.
chr1	10494859	10495182	.	0	.
chr1	10508142	10512673	.	0	.
chr1	10516956	10517414	.	0	.
chr1	10527822	10530055	.	0	.
chr1	10530443	10530932	.	0	.
chr1	10531235	10531503	.	0	.
chr1	10555728	10556874	.	0	.
chr1	10575486	10575725	.	0	.
chr1	10578990	10579548	.	0	.
chr1	10632027	10632323	.	0	.
chr1	10649023	10652463	.	0	.
chr1	10663332	10664848	.	0	.
chr1	10666142	10666432	.	0	.
chr1	10667523	10669199	.	0	.
chr1	10671931	10672249	.	0	.
chr1	10679143	10679538	.	0	.
chr1	10679912	10680111	.	0	.
chr1	10680693	10681036	.	0	.
chr1	10693602	10695475	.	0	.
chr1	10704049	10706105	.	0	.
chr1	10708457	10710963	.	0	.
chr1	10714013	10715457	.	0	.
chr1	10727848	10729935	.	0	.
chr1	10733551	10736194	.	0	.
chr1	10737463	10737841	.	0	.
chr1	10778802	10778991	.	0	.
chr1	10782454	10782903	.	0	.
chr1	10793783	10794375	.	0	.
chr1	10794894	10795583	.	0	.
chr1	10795902	10797033	.	0	.
chr1	10815036	10815322	.	0	.
chr1	10835581	10835953	.	0	.
chr1	10866497	10867718	.	0	.
chr1	10888417	10889217	.	0	.
chr1	10901431	10902391	.	0	.
chr1	10904882	10905100	.	0	.
chr1	10941792	10942077	.	0	.
chr1	10975611	10976334	.	0	.
chr1	10978970	10979468	.	0	.
chr1	10979739	10982075	.	0	.
chr1	11011857	11013582	.	0	.
chr1	11058806	11061234	.	0	.
chr1	11098768	11100470	.	0	.
chr1	11158035	11158594	.	0	.
chr1	11159032	11159519	.	0	.
chr1	11261697	11263401	.	0	.
chr1	11272514	11272901	.	0	.
chr1	11273114	11274155	.	0	.
chr1	11286386	11287343	.	0	.
chr1	11339495	11340265	.	0	.
chr1	11349747	11351333	.	0	.
chr1	11353213	11353437	.	0	.
chr1	11353740	11353946	.	0	.
chr1	11354803	11358233	.	0	.
chr1	11361073	11361318	.	0	.
chr1	11413509	11414766	.	0	.
chr1	11454737	11454949	.	0	.
chr1	11478726	11479825	.	0	.
chr1	11499317	11499801	.	0	.
chr1	11654230	11655450	.	0	.
chr1	11664040	11664974	.	0	.
chr1	11680081	11682116	.	0	.
chr1	11690543	11691987	.	0	.
chr1	11719495	11719847	.	0	.
chr1	11731588	11732421	.	0	.
chr1	11735368	11737235	.	0	.
chr1	11802527	11804438	.	0	.
chr1	11804663	11807465	.	0	.
chr1	11841191	11842231	.	0	.
chr1	11842446	11842812	.	0	.
chr1	11859129	11859525	.	0	.
chr1	11880367	11881916	.	0	.
chr1	11907047	11907524	.	0	.
chr1	11907755	11910602	.	0	.
chr1	11918530	11918854	.	0	.
chr1	11925258	11926977	.	0	.
chr1	11934056	11935428	.	0	.
chr1	11979016	11981467	.	0	.
chr1	12018571	12020461	.	0	.
chr1	12020673	12020887	.	0	.
chr1	12039998	12040544	.	0	.
chr1	12040979	12041189	.	0	.
chr1	12041657	12041865	.	0	.
chr1	12051954	12052724	.	0	.
chr1	12142481	12142710	.	0	.
chr1	12158599	12158799	.	0	.
chr1	12161694	12161917	.	0	.
chr1	12166919	12167467	.	0	.
chr1	12174551	12175979	.	0	.
chr1	12177393	12177610	.	0	.
chr1	12177893	12179711	.	0	.
chr1	12182986	12183234	.	0	.
chr1	12183822	12186416	.	0	.
chr1	12199177	12199401	.	0	.
chr1	12208373	12208937	.	0	.
chr1	12229954	12231258	.	0	.
chr1	12248481	12250016	.	0	.
chr1	12335186	12336287	.	0	.
chr1	12336655	12337374	.	0	.
chr1	12406056	12406286	.	0	.
chr1	12425854	12426108	.	0	.
chr1	12426298	12427014	.	0	.
chr1	12427950	12428971	.	0	.
chr1	12432875	12434469	.	0	.
chr1	12435306	12435637	.	0	.
chr1	12435939	12436460	.	0	.
chr1	12448193	12448400	.	0	.
chr1	12467122	12467567	.	0	.
chr1	12477726	12479470	.	0	.
chr1	12481104	12481296	.	0	.
chr1	12505812	12506026	.	0	.
chr1	12540049	12541936	.	0	.
chr1	12548846	12549820	.	0	.
chr1	12550169	12550770	.	0	.
chr1	12594913	12596850	.	0	.
chr1	12602595	12605057	.	0	.
chr1	12614757	12615533	.	0	.
chr1	12615826	12619942	.	0	.
chr1	13443772	13443988	.	0	.
chr1	13583067	13588464	.	0	.
chr1	13588903	13589605	.	0	.
chr1	13592602	13595485	.	0	.
chr1	13603785	13604258	.	0	.
chr1	13605010	13605214	.	0	.
chr1	13628262	13628618	.	0	.
chr1	13629122	13629579	.	0	.
chr1	13699516	13701191	.	0	.
chr1	13748551	13753092	.	0	.
chr1	13758168	13758398	.	0	.
chr1	13764227	13764526	.	0	.
chr1	13782318	13783627	.	0	.
chr1	13783797	13784943	.	0	.
chr1	13892815	13893224	.	0	.
chr1	13994064	13994617	.	0	.
chr1	14014611	14014878	.	0	.
chr1	14015304	14018387	.	0	.
chr1	14181528	14181978	.	0	.
chr1	14392467	14392874	.	0	.
chr1	14400538	14400747	.	0	.
chr1	14400777	14401107	.	0	.
chr1	14402542	14407321	.	0	.
chr1	14437251	14437965	.	0	.
chr1	14488722	14489174	.	0	.
chr1	14492133	14492404	.	0	.
chr1	14495221	14497020	.	0	.
chr1	14538843	14542912	.	0	.
chr1	14597279	14603645	.	0	.
chr1	14624446	14626197	.	0	.
chr1	14626438	14628660	.	0	.
chr1	14634589	14634851	.	0	.
chr1	14634879	14635141	.	0	.
chr1	14649152	14649502	.	0	.
chr1	14671762	14672084	.	0	.
chr1	14672376	14672988	.	0	.
chr1	14689607	14691104	.	0	.
chr1	14731941	14734307	.	0	.
chr1	14734538	14734871	.	0	.
chr1	14740142	14744027	.	0	.
chr1	14755181	14756144	.	0	.
chr1	14777377	14777581	.	0	.
chr1	14778263	14779300	.	0	.
chr1	14826143	14826553	.	0	.
chr1	14836124	14836414	.	0	.
chr1	14848420	14849248	.	0	.
chr1	14868927	14869206	.	0	.
chr1	14887433	14888598	.	0	.
chr1	14923639	14925908	.	0	.
chr1	14942155	14947743	.	0	.
chr1	14950296	14950693	.	0	.
chr1	14957797	14958022	.	0	.
chr1	14966819	14973097	.	0	.
chr1	14975118	14975342	.	0	.
chr1	14976194	14976391	.	0	.
chr1	14979386	14983358	.	0	.
chr1	14988030	14988367	.	0	.
chr1	14994144	14999489	.	0	.
chr1	15007407	15007646	.	0	.
chr1	15008164	15008922	.	0	.
chr1	15009150	15009619	.	0	.
chr1	15020972	15021254	.	0	.
chr1	15022887	15023145	.	0	.
chr1	15027262	15028884	.	0	.
chr1	15033302	15033648	.	0	.
chr1	15034687	15034919	.	0	.
chr1	15040259	15040593	.	0	.
chr1	15041623	15044597	.	0	.
chr1	15046322	15046629	.	0	.
chr1	15087577	15091066	.	0	.
chr1	15139840	15140395	.	0	.
chr1	15152557	15154850	.	0	.
chr1	15178671	15179858	.	0	.
chr1	15180113	15180334	.	0	.
chr1	15187110	15187889	.	0	.
chr1	15188088	15188581	.	0	.
chr1	15200860	15201088	.	0	.
chr1	15205966	15208126	.	0	.
chr1	15213002	15215578	.	0	.
chr1	15247240	15247749	.	0	.
chr1	15251867	15253266	.	0	.
chr1	15272407	15272629	.	0	.
chr1	15337097	15338734	.	0	.
chr1	15339674	15341178	.	0	.
chr1	15341823	15342374	.	0	.
chr1	15383892	15385040	.	0	.
chr1	15385832	15387191	.	0	.
chr1	15409141	15411241	.	0	.
chr1	15426492	15426963	.	0	.
chr1	15427000	15427695	.	0	.
chr1	15523472	15527696	.	0	.
chr1	15584373	15585259	.	0	.
chr1	15603078	15604097	.	0	.
chr1	15616314	15618908	.	0	.
chr1	15683403	15685231	.	0	.
chr1	15703276	15704364	.	0	.
chr1	15726057	15726292	.	0	.
chr1	15757137	15761595	.	0	.
chr1	15761858	15762049	.	0	.
chr1	15795441	15795778	.	0	.
chr1	15833212	15836703	.	0	.
chr1	15843284	15843767	.	0	.
chr1	15844113	15844327	.	0	.
chr1	15846792	15852309	.	0	.
chr1	15885556	15887277	.	0	.
chr1	15892956	15893164	.	0	.
chr1	15893246	15893907	.	0	.
chr1	15937226	15938031	.	0	.
chr1	15949261	15950477	.	0	.
chr1	15952451	15952839	.	0	.
chr1	15953248	15953789	.	0	.
chr1	15954292	15954686	.	0	.
chr1	15974682	15976600	.	0	.
chr1	16012872	16013474	.	0	.
chr1	16027070	16027377	.	0	.
chr1	16047995	16049418	.	0	.
chr1	16067774	16068211	.	0	.
chr1	16073098	16073956	.	0	.
chr1	16079046	16079553	.	0	.
chr1	16081961	16082394	.	0	.
chr1	16111456	16113710	.	0	.
chr1	16114861	16116966	.	0	.
chr1	16137818	16138087	.	0	.
chr1	16138320	16140574	.	0	.
chr1	16140897	16142600	.	0	.
chr1	16143487	16148659	.	0	.
chr1	16150253	16156771	.	0	.
chr1	16163379	16164917	.	0	.
chr1	16165223	16165801	.	0	.
chr1	16166649	16168648	.	0	.
chr1	16172179	16177171	.	0	.
chr1	16180189	16183067	.	0	.
chr1	16205955	16207596	.	0	.
chr1	16209808	16210079	.	0	.
chr1	16236645	16237896	.	0	.
chr1	16248456	16248804	.	0	.
chr1	16349258	16349792	.	0	.
chr1	16350968	16353093	.	0	.
chr1	16366365	16368798	.	0	.
chr1	16371210	16373120	.	0	.
chr1	16373731	16376519	.	0	.
chr1	16440153	16441764	.	0	.
chr1	16460532	16460761	.	0	.
chr1	16498116	16500329	.	0	.
chr1	16506699	16507271	.	0	.
chr1	16512968	16515188	.	0	.
chr1	16534258	16535245	.	0	.
chr1	16592258	16592583	.	0	.
chr1	16612509	16614137	.	0	.
chr1	16619886	16620079	.	0	.
chr1	16620164	16621106	.	0	.
chr1	16643693	16645579	.	0	.
chr1	16656984	16657188	.	0	.
chr1	16657921	16659468	.	0	.
chr1	16659672	16660186	.	0	.
chr1	16665964	16667904	.	0	.
chr1	16693424	16694481	.	0	.
chr1	16707620	16707984	.	0	.
chr1	16710127	16711034	.	0	.
chr1	16739630	16741540	.	0	.
chr1	16747017	16749319	.	0	.
chr1	16749871	16750447	.	0	.
chr1	16870139	16870367	.	0	.
chr1	16872803	16873734	.	0	.
chr1	16882414	16884043	.	0	.
chr1	16894968	16897141	.	0	.
chr1	16902789	16906478	.	0	.
chr1	16907019	16907225	.	0	.
chr1	16913315	16914930	.	0	.
chr1	16921301	16922373	.	0	.
chr1	16925352	16925724	.	0	.
chr1	16925902	16928478	.	0	.
chr1	16960598	16961338	.	0	.
chr1	16979207	16980937	.	0	.
chr1	17011235	17012340	.	0	.
chr1	17053161	17054847	.	0	.
chr1	17060174	17060620	.	0	.
chr1	17125900	17130273	.	0	.
chr1	17168319	17168570	.	0	.
chr1	17186167	17187941	.	0	.
chr1	17189689	17194996	.	0	.
chr1	17207739	17209799	.	0	.
chr1	17211851	17213893	.	0	.
chr1	17233713	17234113	.	0	.
chr1	17235295	17235505	.	0	.
chr1	17236857	17237082	.	0	.
chr1	17436204	17440395	.	0	.
chr1	17538104	17538541	.	0	.
chr1	17538722	17542211	.	0	.
chr1	17544964	17545533	.	0	.
chr1	17545831	17548110	.	0	.
chr1	17551215	17552276	.	0	.
chr1	17553944	17554762	.	0	.
chr1	17558696	17559028	.	0	.
chr1	17561310	17561863	.	0	.
chr1	17564061	17567076	.	0	.
chr1	17568464	17571466	.	0	.
chr1	17571891	17576873	.	0	.
chr1	17581106	17581962	.	0	.
chr1	17582540	17583027	.	0	.
chr1	17587136	17588892	.	0	.
chr1	17589077	17589580	.	0	.
chr1	17597365	17597644	.	0	.
chr1	17602671	17602990	.	0	.
chr1	17644680	17645188	.	0	.
chr1	17645588	17645925	.	0	.
chr1	17655802	17656113	.	0	.
chr1	17656399	17656627	.	0	.
chr1	17670818	17672960	.	0	.
chr1	17768263	17768734	.	0	.
chr1	17874899	17875319	.	0	.
chr1	18421733	18422374	.	0	.
chr1	18422768	18423799	.	0	.
chr1	18627387	18628352	.	0	.
chr1	18629691	18633877	.	0	.
chr1	18636105	18638387	.	0	.
chr1	18640218	18641882	.	0	.
chr1	18642347	18644385	.	0	.
chr1	18644736	18648036	.	0	.
chr1	18648951	18649792	.	0	.
chr1	18649918	18650322	.	0	.
chr1	18651880	18652418	.	0	.
chr1	18652655	18652938	.	0	.
chr1	18652994	18659040	.	0	.
chr1	18659330	18659828	.	0	.
chr1	18671006	18671363	.	0	.
chr1	18675247	18677900	.	0	.
chr1	18680254	18680559	.	0	.
chr1	18681023	18681528	.	0	.
chr1	18784302	18784650	.	0	.
chr1	18879515	18879847	.	0	.
chr1	18880074	18880511	.	0	.
chr1	18901944	18903465	.	0	.
chr1	18907190	18907814	.	0	.
chr1	18908046	18908725	.	0	.
chr1	18912671	18912972	.	0	.
chr1	18913332	18914151	.	0	.
chr1	18914181	18914649	.	0	.
chr1	18921855	18925028	.	0	.
chr1	18925816	18928794	.	0	.
chr1	18928981	18929293	.	0	.
chr1	18929837	18930049	.	0	.
chr1	18938312	18939332	.	0	.
chr1	18940839	18942995	.	0	.
chr1	18943577	18952586	.	0	.
chr1	18952932	18953239	.	0	.
chr1	18953863	18957600	.	0	.
chr1	18965074	18966762	.	0	.
chr1	19007446	19007690	.	0	.
chr1	19007743	19008878	.	0	.
chr1	19009093	19014304	.	0	.
chr1	19016063	19016566	.	0	.
chr1	19028167	19028692	.	0	.
chr1	19043302	19043511	.	0	.
chr1	19044422	19045466	.	0	.
chr1	19045686	19046288	.	0	.
chr1	19051835	19053939	.	0	.
chr1	19065958	19068084	.	0	.
chr1	19083177	19083410	.	0	.
chr1	19083456	19083857	.	0	.
chr1	19208787	19211863	.	0	.
chr1	19250773	19252897	.	0	.
chr1	19260999	19261208	.	0	.
chr1	19310829	19313267	.	0	.
chr1	19315184	19315643	.	0	.
chr1	19391080	19391355	.	0	.
chr1	19393620	19393947	.	0	.
chr1	19395672	19395912	.	0	.
chr1	19395934	19396127	.	0	.
chr1	19398518	19398727	.	0	.
chr1	19405039	19406022	.	0	.
chr1	19406245	19406951	.	0	.
chr1	19429796	19430197	.	0	.
chr1	19453788	19454069	.	0	.
chr1	19454581	19455264	.	0	.
chr1	19461227	19461488	.	0	.
chr1	19469102	19469341	.	0	.
chr1	19469501	19470046	.	0	.
chr1	19483964	19486606	.	0	.
chr1	19596154	19597996	.	0	.
chr1	19643691	19645592	.	0	.
chr1	19657498	19657827	.	0	.
chr1	19664776	19665208	.	0	.
chr1	19682647	19682871	.	0	.
chr1	19764067	19764274	.	0	.
chr1	19765045	19766644	.	0	.
chr1	19768586	19769312	.	0	.
chr1	19799339	19800539	.	0	.
chr1	19881638	19883642	.	0	.
chr1	19940629	19941191	.	0	.
chr1	19941503	19941749	.	0	.
chr1	20100681	20108490	.	0	.
chr1	20108700	20115081	.	0	.
chr1	20115417	20115773	.	0	.
chr1	20117156	20117378	.	0	.
chr1	20119267	20119670	.	0	.
chr1	20120937	20121142	.	0	.
chr1	20124197	20125450	.	0	.
chr1	20126193	20126552	.	0	.
chr1	20142483	20142834	.	0	.
chr1	20146330	20146666	.	0	.
chr1	20147754	20148655	.	0	.
chr1	20148848	20150666	.	0	.
chr1	20150913	20153492	.	0	.
chr1	20153690	20154263	.	0	.
chr1	20185765	20186833	.	0	.
chr1	20343337	20343614	.	0	.
chr1	20344010	20344281	.	0	.
chr1	20366665	20367022	.	0	.
chr1	20426926	20427235	.	0	.
chr1	20448184	20448602	.	0	.
chr1	20448986	20449310	.	0	.
chr1	20473374	20473594	.	0	.
chr1	20475970	20477994	.	0	.
chr1	20483456	20487313	.	0	.
chr1	20494031	20494360	.	0	.
chr1	20507462	20508579	.	0	.
chr1	20551885	20552340	.	0	.
chr1	20627231	20627485	.	0	.
chr1	20633110	20634473	.	0	.
chr1	20660479	20662516	.	0	.
chr1	20662619	20662821	.	0	.
chr1	20696160	20698545	.	0	.
chr1	20698726	20699302	.	0	.
chr1	20699627	20699936	.	0	.
chr1	20705520	20705966	.	0	.
chr1	20710050	20712414	.	0	.
chr1	20717279	20718382	.	0	.
chr1	20731553	20733216	.	0	.
chr1	20750937	20751128	.	0	.
chr1	20751352	20751834	.	0	.
chr1	20752077	20752509	.	0	.
chr1	20784965	20789045	.	0	.
chr1	20946872	20947219	.	0	.
chr1	21022049	21022992	.	0	.
chr1	21069464	21069706	.	0	.
chr1	21090500	21091104	.	0	.
chr1	21116483	21118788	.	0	.
chr1	21138372	21138695	.	0	.
chr1	21148845	21149110	.	0	.
chr1	21149287	21151015	.	0	.
chr1	21152059	21152311	.	0	.
chr1	21174913	21177690	.	0	.
chr1	21201046	21201234	.	0	.
chr1	21237660	21239473	.	0	.
chr1	21252534	21252812	.	0	.
chr1	21254382	21254673	.	0	.
chr1	21254947	21255375	.	0	.
chr1	21259955	21266207	.	0	.
chr1	21277942	21278250	.	0	.
chr1	21279011	21280356	.	0	.
chr1	21289477	21290941	.	0	.
chr1	21302898	21303171	.	0	.
chr1	21313294	21313926	.	0	.
chr1	21314067	21314525	.	0	.
chr1	21320651	21321244	.	0	.
chr1	21321700	21327551	.	0	.
chr1	21332111	21332402	.	0	.
chr1	21333083	21333305	.	0	.
chr1	21344284	21346478	.	0	.
chr1	21350291	21350942	.	0	.
chr1	21397845	21398689	.	0	.
chr1	21401518	21402768	.	0	.
chr1	21428068	21428782	.	0	.
chr1	21437071	21437328	.	0	.
chr1	21439562	21440894	.	0	.
chr1	21508798	21509979	.	0	.
chr1	21524793	21525119	.	0	.
chr1	21574547	21575191	.	0	.
chr1	21622295	21622878	.	0	.
chr1	21651276	21652369	.	0	.
chr1	21668836	21669967	.	0	.
chr1	21725481	21726888	.	0	.
chr1	21764294	21764715	.	0	.
chr1	21765017	21765799	.	0	.
chr1	21781564	21784132	.	0	.
chr1	21791178	21791400	.	0	.
chr1	21791781	21792268	.	0	.
chr1	21814285	21814632	.	0	.
chr1	21899952	21900452	.	0	.
chr1	21901829	21902144	.	0	.
chr1	21909211	21910651	.	0	.
chr1	21910926	21911976	.	0	.
chr1	21913482	21913925	.	0	.
chr1	21930991	21932153	.	0	.
chr1	21933547	21933964	.	0	.
chr1	21935653	21938102	.	0	.
chr1	21943420	21944981	.	0	.
chr1	22024189	22026781	.	0	.
chr1	22039491	22039832	.	0	.
chr1	22040055	22040460	.	0	.
chr1	22052110	22054382	.	0	.
chr1	22078536	22078760	.	0	.
chr1	22122586	22122787	.	0	.
chr1	22141876	22143718	.	0	.
chr1	22229034	22229409	.	0	.
chr1	22245558	22245881	.	0	.
chr1	22259344	22259572	.	0	.
chr1	22318313	22318692	.	0	.
chr1	22318887	22319086	.	0	.
chr1	22350360	22350809	.	0	.
chr1	22450708	22452934	.	0	.
chr1	22500082	22500617	.	0	.
chr1	22501064	22501644	.	0	.
chr1	22501931	22502805	.	0	.
chr1	22503701	22504212	.	0	.
chr1	22629670	22629888	.	0	.
chr1	22672771	22674562	.	0	.
chr1	22676876	22678427	.	0	.
chr1	22680046	22680254	.	0	.
chr1	22684802	22686218	.	0	.
chr1	22688611	22691901	.	0	.
chr1	22704758	22704987	.	0	.
chr1	22709715	22712745	.	0	.
chr1	22723163	22723587	.	0	.
chr1	22735482	22738492	.	0	.
chr1	22739252	22741159	.	0	.
chr1	22750220	22750571	.	0	.
chr1	22775463	22776329	.	0	.
chr1	22778212	22783830	.	0	.
chr1	22790416	22790754	.	0	.
chr1	22790848	22791041	.	0	.
chr1	22792016	22792491	.	0	.
chr1	22799132	22803258	.	0	.
chr1	22804273	22807286	.	0	.
chr1	22807766	22808029	.	0	.
chr1	22808796	22809196	.	0	.
chr1	22826006	22827531	.	0	.
chr1	22828290	22828532	.	0	.
chr1	22829195	22830550	.	0	.
chr1	22831601	22832102	.	0	.
chr1	22832464	22832881	.	0	.
chr1	22835103	22837098	.	0	.
chr1	22851807	22852017	.	0	.
chr1	22861833	22862150	.	0	.
chr1	22875238	22876064	.	0	.
chr1	22976064	22976503	.	0	.
chr1	23018746	23021708	.	0	.
chr1	23099695	23101096	.	0	.
chr1	23101908	23102284	.	0	.
chr1	23103076	23103419	.	0	.
chr1	23113664	23114717	.	0	.
chr1	23115563	23115864	.	0	.
chr1	23116872	23117067	.	0	.
chr1	23167204	23169419	.	0	.
chr1	23177250	23178324	.	0	.
chr1	23188515	23188927	.	0	.
chr1	23216967	23217731	.	0	.
chr1	23263832	23264147	.	0	.
chr1	23341142	23341358	.	0	.
chr1	23341780	23345652	.	0	.
chr1	23366615	23366819	.	0	.
chr1	23367504	23372380	.	0	.
chr1	23376670	23378306	.	0	.
chr1	23393738	23396049	.	0	.
chr1	23402477	23404081	.	0	.
chr1	23482957	23485207	.	0	.
chr1	23489598	23489871	.	0	.
chr1	23490125	23490455	.	0	.
chr1	23524713	23525088	.	0	.
chr1	23529644	23532419	.	0	.
chr1	23545054	23545252	.	0	.
chr1	23553819	23561400	.	0	.
chr1	23561476	23563635	.	0	.
chr1	23566229	23566575	.	0	.
chr1	23566924	23570216	.	0	.
chr1	23572722	23573153	.	0	.
chr1	23577456	23577945	.	0	.
chr1	23580335	23581943	.	0	.
chr1	23591095	23592306	.	0	.
chr1	23592579	23601724	.	0	.
chr1	23601774	23602008	.	0	.
chr1	23634597	23635641	.	0	.
chr1	23637368	23637980	.	0	.
chr1	23691451	23693233	.	0	.
chr1	23742656	23745156	.	0	.
chr1	23777550	23779205	.	0	.
chr1	23780333	23780553	.	0	.
chr1	23789675	23793227	.	0	.
chr1	23799106	23801591	.	0	.
chr1	23824637	23825910	.	0	.
chr1	23867781	23868372	.	0	.
chr1	23902656	23902902	.	0	.
chr1	23902968	23903274	.	0	.
chr1	23958337	23961749	.	0	.
chr1	23978621	23981440	.	0	.
chr1	24003668	24003877	.	0	.
chr1	24009110	24009318	.	0	.
chr1	24017801	24020017	.	0	.
chr1	24187100	24187386	.	0	.
chr1	24321845	24322775	.	0	.
chr1	24413127	24413848	.	0	.
chr1	24415778	24416386	.	0	.
chr1	24502230	24503474	.	0	.
chr1	24641710	24644709	.	0	.
chr1	24683123	24684420	.	0	.
chr1	24704008	24706186	.	0	.
chr1	24719829	24720798	.	0	.
chr1	24723139	24723471	.	0	.
chr1	24723770	24726947	.	0	.
chr1	24727141	24727624	.	0	.
chr1	24730527	24730805	.	0	.
chr1	24744465	24747475	.	0	.
chr1	24765308	24766328	.	0	.
chr1	24769259	24770127	.	0	.
chr1	24770395	24771431	.	0	.
chr1	24847664	24848981	.	0	.
chr1	24850126	24850372	.	0	.
chr1	24915952	24916156	.	0	.
chr1	24929237	24930316	.	0	.
chr1	24930509	24930919	.	0	.
chr1	24949504	24950068	.	0	.
chr1	25016977	25018635	.	0	.
chr1	25018862	25019816	.	0	.
chr1	25020374	25025503	.	0	.
chr1	25025811	25028374	.	0	.
chr1	25091547	25092142	.	0	.
chr1	25107379	25107596	.	0	.
chr1	25231907	25233583	.	0	.
chr1	25239179	25240963	.	0	.
chr1	25246187	25248349	.	0	.
chr1	25266627	25268420	.	0	.
chr1	25326265	25326485	.	0	.
chr1	25336843	25339690	.	0	.
chr1	25429751	25431903	.	0	.
chr1	25506745	25506981	.	0	.
chr1	25543266	25544466	.	0	.
chr1	25566439	25570194	.	0	.
chr1	25570426	25570827	.	0	.
chr1	25615875	25618692	.	0	.
chr1	25619261	25619773	.	0	.
chr1	25661157	25662018	.	0	.
chr1	25666299	25666630	.	0	.
chr1	25666855	25667101	.	0	.
chr1	25694076	25697547	.	0	.
chr1	25697764	25701760	.	0	.
chr1	25702198	25702419	.	0	.
chr1	25703810	25704887	.	0	.
chr1	25706310	25710194	.	0	.
chr1	25730161	25730833	.	0	.
chr1	25752891	25753172	.	0	.
chr1	25765165	25765464	.	0	.
chr1	25765661	25766306	.	0	.
chr1	25769423	25772429	.	0	.
chr1	25772676	25772931	.	0	.
chr1	25783343	25783757	.	0	.
chr1	25785201	25785579	.	0	.
chr1	25796489	25796833	.	0	.
chr1	25797098	25797524	.	0	.
chr1	25799395	25801155	.	0	.
chr1	25804388	25804936	.	0	.
chr1	25818552	25821276	.	0	.
chr1	25858579	25860202	.	0	.
chr1	25861255	25861887	.	0	.
chr1	25874765	25876303	.	0	.
chr1	25891800	25892985	.	0	.
chr1	25895281	25896656	.	0	.
chr1	25903649	25907459	.	0	.
chr1	25922188	25923092	.	0	.
chr1	25926749	25928829	.	0	.
chr1	25932860	25934164	.	0	.
chr1	25993918	25994472	.	0	.
chr1	25996733	25998942	.	0	.
chr1	26021844	26022042	.	0	.
chr1	26034904	26036633	.	0	.
chr1	26110453	26112798	.	0	.
chr1	26161287	26162349	.	0	.
chr1	26164256	26164903	.	0	.
chr1	26168284	26170821	.	0	.
chr1	26225616	26225870	.	0	.
chr1	26233481	26235659	.	0	.
chr1	26239331	26240806	.	0	.
chr1	26275328	26276496	.	0	.
chr1	26279161	26281106	.	0	.
chr1	26281495	26282725	.	0	.
chr1	26284336	26284805	.	0	.
chr1	26285069	26285658	.	0	.
chr1	26306041	26307331	.	0	.
chr1	26321339	26321669	.	0	.
chr1	26336059	26336770	.	0	.
chr1	26349345	26353023	.	0	.
chr1	26353708	26353982	.	0	.
chr1	26408640	26413597	.	0	.
chr1	26416179	26416403	.	0	.
chr1	26416574	26420556	.	0	.
chr1	26431518	26433081	.	0	.
chr1	26470998	26474547	.	0	.
chr1	26500039	26501770	.	0	.
chr1	26529183	26530613	.	0	.
chr1	26541506	26543045	.	0	.
chr1	26554211	26557396	.	0	.
chr1	26618295	26622377	.	0	.
chr1	26636566	26637255	.	0	.
chr1	26690873	26691201	.	0	.
chr1	26691817	26699687	.	0	.
chr1	26722266	26724431	.	0	.
chr1	26724714	26725176	.	0	.
chr1	26743217	26745931	.	0	.
chr1	26770766	26772708	.	0	.
chr1	26783483	26784009	.	0	.
chr1	26784297	26784985	.	0	.
chr1	26785877	26789538	.	0	.
chr1	26826063	26827893	.	0	.
chr1	26864000	26866110	.	0	.
chr1	26889656	26890787	.	0	.
chr1	26899565	26901000	.	0	.
chr1	26921167	26922465	.	0	.
chr1	26940202	26940396	.	0	.
chr1	26992900	26995143	.	0	.
chr1	26997758	26998315	.	0	.
chr1	26998602	27003424	.	0	.
chr1	27003861	27005495	.	0	.
chr1	27009721	27010382	.	0	.
chr1	27010602	27013597	.	0	.
chr1	27098371	27101127	.	0	.
chr1	27112532	27112774	.	0	.
chr1	27117365	27117593	.	0	.
chr1	27117901	27119804	.	0	.
chr1	27121468	27121681	.	0	.
chr1	27122299	27122703	.	0	.
chr1	27123884	27124124	.	0	.
chr1	27124437	27124966	.	0	.
chr1	27154495	27155679	.	0	.
chr1	27220473	27220848	.	0	.
chr1	27233890	27235696	.	0	.
chr1	27247168	27247545	.	0	.
chr1	27247774	27248040	.	0	.
chr1	27298681	27301424	.	0	.
chr1	27306710	27308487	.	0	.
chr1	27318012	27318237	.	0	.
chr1	27318337	27318677	.	0	.
chr1	27321575	27323187	.	0	.
chr1	27349376	27350259	.	0	.
chr1	27350684	27351655	.	0	.
chr1	27364821	27367559	.	0	.
chr1	27392139	27393497	.	0	.
chr1	27403364	27403839	.	0	.
chr1	27406198	27406633	.	0	.
chr1	27417617	27419636	.	0	.
chr1	27427366	27429684	.	0	.
chr1	27487826	27491327	.	0	.
chr1	27496623	27497454	.	0	.
chr1	27503733	27505842	.	0	.
chr1	27518657	27520494	.	0	.
chr1	27521468	27521829	.	0	.
chr1	27522602	27523523	.	0	.
chr1	27523821	27524130	.	0	.
chr1	27525352	27526314	.	0	.
chr1	27526712	27529506	.	0	.
chr1	27535716	27537882	.	0	.
chr1	27538089	27538380	.	0	.
chr1	27538693	27538984	.	0	.
chr1	27539240	27539606	.	0	.
chr1	27539774	27540237	.	0	.
chr1	27540531	27540796	.	0	.
chr1	27542586	27543396	.	0	.
chr1	27554529	27558456	.	0	.
chr1	27559607	27562742	.	0	.
chr1	27563288	27569065	.	0	.
chr1	27570063	27573919	.	0	.
chr1	27574081	27574316	.	0	.
chr1	27574598	27576439	.	0	.
chr1	27589379	27590800	.	0	.
chr1	27591078	27591386	.	0	.
chr1	27591893	27595261	.	0	.
chr1	27596144	27596376	.	0	.
chr1	27597160	27600624	.	0	.
chr1	27601673	27604580	.	0	.
chr1	27606219	27607416	.	0	.
chr1	27634109	27634715	.	0	.
chr1	27659563	27660155	.	0	.
chr1	27662377	27662619	.	0	.
chr1	27662819	27663249	.	0	.
chr1	27671682	27673057	.	0	.
chr1	27724972	27727067	.	0	.
chr1	27772250	27774361	.	0	.
chr1	27830065	27831968	.	0	.
chr1	27872523	27873015	.	0	.
chr1	27913565	27915178	.	0	.
chr1	27959541	27960321	.	0	.
chr1	27981451	27981757	.	0	.
chr1	28020937	28021129	.	0	.
chr1	28065651	28066083	.	0	.
chr1	28087344	28089397	.	0	.
chr1	28232165	28233428	.	0	.
chr1	28235389	28237027	.	0	.
chr1	28246558	28247282	.	0	.
chr1	28248322	28249136	.	0	.
chr1	28259454	28260918	.	0	.
chr1	28328394	28329974	.	0	.
chr1	28369174	28371223	.	0	.
chr1	28391861	28392088	.	0	.
chr1	28398974	28401097	.	0	.
chr1	28407916	28409123	.	0	.
chr1	28409400	28410454	.	0	.
chr1	28414562	28415734	.	0	.
chr1	28416305	28418343	.	0	.
chr1	28437174	28438565	.	0	.
chr1	28504967	28511116	.	0	.
chr1	28517844	28519498	.	0	.
chr1	28552432	28553962	.	0	.
chr1	28579709	28583071	.	0	.
chr1	28592257	28592939	.	0	.
chr1	28641936	28644026	.	0	.
chr1	28647330	28649234	.	0	.
chr1	28667668	28670000	.	0	.
chr1	28735936	28738704	.	0	.
chr1	28785247	28785599	.	0	.
chr1	28803601	28804088	.	0	.
chr1	28804413	28805278	.	0	.
chr1	28812174	28812771	.	0	.
chr1	28813475	28813745	.	0	.
chr1	28814371	28814772	.	0	.
chr1	28883775	28884018	.	0	.
chr1	28884442	28885753	.	0	.
chr1	28886843	28888268	.	0	.
chr1	28913812	28915699	.	0	.
chr1	28983332	28984323	.	0	.
chr1	29043102	29044042	.	0	.
chr1	29121415	29126115	.	0	.
chr1	29162639	29166133	.	0	.
chr1	29179356	29179920	.	0	.
chr1	29180029	29180360	.	0	.
chr1	29180423	29182870	.	0	.
chr1	29200882	29201116	.	0	.
chr1	29201631	29202922	.	0	.
chr1	29230361	29231430	.	0	.
chr1	29236077	29238855	.	0	.
chr1	29248572	29251050	.	0	.
chr1	29256442	29258238	.	0	.
chr1	29258431	29258719	.	0	.
chr1	29259027	29260554	.	0	.
chr1	29271468	29272528	.	0	.
chr1	29673151	29673395	.	0	.
chr1	29674483	29677168	.	0	.
chr1	29680266	29680502	.	0	.
chr1	29680713	29681710	.	0	.
chr1	29682282	29683956	.	0	.
chr1	29684273	29684491	.	0	.
chr1	29685217	29685728	.	0	.
chr1	29687681	29690119	.	0	.
chr1	29695438	29695633	.	0	.
chr1	29707706	29710684	.	0	.
chr1	29710998	29712042	.	0	.
chr1	29712770	29713036	.	0	.
chr1	29960526	29961700	.	0	.
chr1	29971081	29974389	.	0	.
chr1	29974622	29976965	.	0	.
chr1	30086247	30086441	.	0	.
chr1	30664294	30664493	.	0	.
chr1	30664687	30664923	.	0	.
chr1	30665135	30666907	.	0	.
chr1	30667494	30668278	.	0	.
chr1	30690389	30690586	.	0	.
chr1	30717669	30718376	.	0	.
chr1	30718703	30719725	.	0	.
chr1	30732423	30732833	.	0	.
chr1	30733684	30734038	.	0	.
chr1	30761432	30762264	.	0	.
chr1	30781963	30782218	.	0	.
chr1	30782494	30783689	.	0	.
chr1	30783981	30789284	.	0	.
chr1	30801501	30802666	.	0	.
chr1	30802932	30805959	.	0	.
chr1	30806119	30806433	.	0	.
chr1	30807174	30807734	.	0	.
chr1	30807924	30811214	.	0	.
chr1	30811846	30812205	.	0	.
chr1	30814918	30815245	.	0	.
chr1	30815472	30818155	.	0	.
chr1	30818916	30819259	.	0	.
chr1	30820371	30820870	.	0	.
chr1	30823176	30825406	.	0	.
chr1	30840450	30842363	.	0	.
chr1	30842567	30842841	.	0	.
chr1	30843763	30848816	.	0	.
chr1	30853491	30853914	.	0	.
chr1	30854016	30854263	.	0	.
chr1	30856975	30857205	.	0	.
chr1	30858003	30859779	.	0	.
chr1	30878725	30881764	.	0	.
chr1	30882073	30882899	.	0	.
chr1	30883142	30889360	.	0	.
chr1	30903116	30903376	.	0	.
chr1	30906222	30906585	.	0	.
chr1	30906931	30909850	.	0	.
chr1	30911101	30911409	.	0	.
chr1	30966929	30967159	.	0	.
chr1	31063428	31066479	.	0	.
chr1	31110887	31111352	.	0	.
chr1	31111727	31112035	.	0	.
chr1	31113164	31113412	.	0	.
chr1	31122209	31123387	.	0	.
chr1	31154171	31156272	.	0	.
chr1	31162504	31162750	.	0	.
chr1	31170494	31171156	.	0	.
chr1	31198790	31199254	.	0	.
chr1	31201620	31201971	.	0	.
chr1	31223932	31224162	.	0	.
chr1	31227639	31227865	.	0	.
chr1	31238704	31240275	.	0	.
chr1	31295767	31298270	.	0	.
chr1	31305904	31306291	.	0	.
chr1	31372698	31374564	.	0	.
chr1	31374789	31375118	.	0	.
chr1	31375815	31377932	.	0	.
chr1	31378127	31378513	.	0	.
chr1	31394481	31395180	.	0	.
chr1	31412918	31415574	.	0	.
chr1	31415767	31416120	.	0	.
chr1	31417015	31417216	.	0	.
chr1	31421709	31422179	.	0	.
chr1	31422471	31422740	.	0	.
chr1	31477727	31477950	.	0	.
chr1	31482737	31483040	.	0	.
chr1	31588789	31589055	.	0	.
chr1	31617671	31618281	.	0	.
chr1	31626147	31627457	.	0	.
chr1	31639386	31639610	.	0	.
chr1	31643762	31645737	.	0	.
chr1	31700642	31701079	.	0	.
chr1	31701328	31702033	.	0	.
chr1	31714395	31715908	.	0	.
chr1	31759848	31761836	.	0	.
chr1	31762239	31764679	.	0	.
chr1	31781884	31783312	.	0	.
chr1	31787738	31789730	.	0	.
chr1	31797838	31798740	.	0	.
chr1	31799008	31799796	.	0	.
chr1	31855771	31856050	.	0	.
chr1	31927256	31927637	.	0	.
chr1	31931287	31933457	.	0	.
chr1	31934955	31935573	.	0	.
chr1	31936727	31939069	.	0	.
chr1	31943935	31945263	.	0	.
chr1	31954462	31957217	.	0	.
chr1	32012669	32016176	.	0	.
chr1	32031565	32031877	.	0	.
chr1	32055086	32056492	.	0	.
chr1	32056974	32057165	.	0	.
chr1	32061542	32063671	.	0	.
chr1	32068392	32068665	.	0	.
chr1	32071461	32074178	.	0	.
chr1	32107400	32109330	.	0	.
chr1	32127649	32127873	.	0	.
chr1	32143016	32143244	.	0	.
chr1	32179093	32181706	.	0	.
chr1	32198294	32198561	.	0	.
chr1	32199542	32201596	.	0	.
chr1	32205070	32206378	.	0	.
chr1	32221146	32223309	.	0	.
chr1	32240415	32241830	.	0	.
chr1	32249562	32250206	.	0	.
chr1	32290708	32293276	.	0	.
chr1	32334085	32336870	.	0	.
chr1	32337439	32339295	.	0	.
chr1	32350938	32352686	.	0	.
chr1	32361677	32362290	.	0	.
chr1	32393706	32395688	.	0	.
chr1	32447618	32449802	.	0	.
chr1	32464248	32465526	.	0	.
chr1	32500083	32501434	.	0	.
chr1	32520652	32521242	.	0	.
chr1	32539033	32540563	.	0	.
chr1	32636419	32636774	.	0	.
chr1	32636999	32637950	.	0	.
chr1	32649585	32652802	.	0	.
chr1	32702326	32703968	.	0	.
chr1	32716765	32717344	.	0	.
chr1	32733772	32734010	.	0	.
chr1	32734303	32734581	.	0	.
chr1	32741406	32742463	.	0	.
chr1	32753621	32755255	.	0	.
chr1	32816126	32819452	.	0	.
chr1	32870428	32871451	.	0	.
chr1	32893159	32894113	.	0	.
chr1	32900879	32901763	.	0	.
chr1	32963590	32965221	.	0	.
chr1	32972624	32973441	.	0	.
chr1	33026180	33026467	.	0	.
chr1	33035573	33035801	.	0	.
chr1	33036089	33037387	.	0	.
chr1	33080648	33081767	.	0	.
chr1	33098927	33099365	.	0	.
chr1	33099890	33100142	.	0	.
chr1	33150550	33154779	.	0	.
chr1	33159965	33162927	.	0	.
chr1	33163118	33164674	.	0	.
chr1	33168568	33170579	.	0	.
chr1	33181040	33182884	.	0	.
chr1	33185121	33185572	.	0	.
chr1	33186182	33186581	.	0	.
chr1	33255370	33258498	.	0	.
chr1	33260554	33262074	.	0	.
chr1	33269566	33269965	.	0	.
chr1	33331867	33332200	.	0	.
chr1	33332730	33333216	.	0	.
chr1	33333281	33333506	.	0	.
chr1	33334193	33335273	.	0	.
chr1	33337333	33340760	.	0	.
chr1	33340934	33344409	.	0	.
chr1	33344635	33344957	.	0	.
chr1	33345753	33351177	.	0	.
chr1	33358557	33358936	.	0	.
chr1	33361423	33367890	.	0	.
chr1	33368006	33368551	.	0	.
chr1	33382625	33383240	.	0	.
chr1	33383766	33384679	.	0	.
chr1	33384680	33384899	.	0	.
chr1	33389079	33389373	.	0	.
chr1	33391939	33392201	.	0	.
chr1	33393059	33393909	.	0	.
chr1	33409615	33411155	.	0	.
chr1	33419340	33419754	.	0	.
chr1	33420026	33422642	.	0	.
chr1	33422909	33423162	.	0	.
chr1	33423410	33424334	.	0	.
chr1	33424552	33425229	.	0	.
chr1	33428892	33431775	.	0	.
chr1	33431891	33432097	.	0	.
chr1	33432288	33436822	.	0	.
chr1	33443884	33444104	.	0	.
chr1	33451937	33453220	.	0	.
chr1	33454605	33455324	.	0	.
chr1	33455489	33455917	.	0	.
chr1	33470257	33470602	.	0	.
chr1	33471808	33473265	.	0	.
chr1	34786706	34787232	.	0	.
chr1	34796735	34796987	.	0	.
chr1	34825277	34825762	.	0	.
chr1	34829449	34829662	.	0	.
chr1	34835168	34836627	.	0	.
chr1	34838036	34838309	.	0	.
chr1	34839666	34840060	.	0	.
chr1	34840365	34846701	.	0	.
chr1	34847298	34847859	.	0	.
chr1	34851374	34852150	.	0	.
chr1	34858638	34860304	.	0	.
chr1	34865645	34866779	.	0	.
chr1	34885563	34886191	.	0	.
chr1	34928916	34930363	.	0	.
chr1	34984383	34985796	.	0	.
chr1	35030882	35032316	.	0	.
chr1	35078604	35080322	.	0	.
chr1	35190707	35191192	.	0	.
chr1	35191472	35194164	.	0	.
chr1	35210459	35210713	.	0	.
chr1	35265265	35265608	.	0	.
chr1	35268261	35269989	.	0	.
chr1	35278462	35278849	.	0	.
chr1	35279193	35279752	.	0	.
chr1	35448107	35448596	.	0	.
chr1	35448988	35449323	.	0	.
chr1	35538940	35539254	.	0	.
chr1	35539571	35539787	.	0	.
chr1	35556494	35558947	.	0	.
chr1	35573314	35573778	.	0	.
chr1	35604282	35607215	.	0	.
chr1	35637062	35638471	.	0	.
chr1	35640497	35642321	.	0	.
chr1	35707411	35708903	.	0	.
chr1	35718422	35719393	.	0	.
chr1	35768433	35770415	.	0	.
chr1	35807421	35809155	.	0	.
chr1	35882790	35884951	.	0	.
chr1	35885170	35888305	.	0	.
chr1	35915150	35915362	.	0	.
chr1	35929764	35932720	.	0	.
chr1	35934693	35936899	.	0	.
chr1	35950009	35950218	.	0	.
chr1	36008192	36009307	.	0	.
chr1	36009570	36009779	.	0	.
chr1	36083575	36085027	.	0	.
chr1	36088275	36090091	.	0	.
chr1	36125005	36125449	.	0	.
chr1	36148565	36152146	.	0	.
chr1	36154642	36158659	.	0	.
chr1	36160490	36162441	.	0	.
chr1	36172217	36172976	.	0	.
chr1	36173341	36173661	.	0	.
chr1	36187811	36188328	.	0	.
chr1	36203649	36204118	.	0	.
chr1	36204170	36204422	.	0	.
chr1	36223047	36225664	.	0	.
chr1	36253938	36254299	.	0	.
chr1	36304120	36304335	.	0	.
chr1	36306393	36307704	.	0	.
chr1	36321066	36325297	.	0	.
chr1	36343102	36343328	.	0	.
chr1	36349278	36353851	.	0	.
chr1	36365151	36367388	.	0	.
chr1	36371736	36376400	.	0	.
chr1	36384572	36389421	.	0	.
chr1	36396800	36398572	.	0	.
chr1	36399481	36399683	.	0	.
chr1	36400293	36402155	.	0	.
chr1	36443973	36445266	.	0	.
chr1	36449692	36451187	.	0	.
chr1	36463451	36465086	.	0	.
chr1	36845655	36846092	.	0	.
chr1	36846790	36847017	.	0	.
chr1	37471239	37472570	.	0	.
chr1	37473945	37475435	.	0	.
chr1	37476368	37477990	.	0	.
chr1	37513844	37515466	.	0	.
chr1	37534869	37535113	.	0	.
chr1	37553598	37554667	.	0	.
chr1	37556221	37557839	.	0	.
chr1	37594790	37596469	.	0	.
chr1	37689613	37693618	.	0	.
chr1	37793409	37795006	.	0	.
chr1	37807126	37809503	.	0	.
chr1	37858745	37860672	.	0	.
chr1	37931104	37931779	.	0	.
chr1	37931972	37932230	.	0	.
chr1	37946323	37947457	.	0	.
chr1	37988907	37990748	.	0	.
chr1	37995176	37995529	.	0	.
chr1	37995779	37997872	.	0	.
chr1	37998783	38001738	.	0	.
chr1	38003722	38006217	.	0	.
chr1	38009433	38009827	.	0	.
chr1	38012142	38014006	.	0	.
chr1	38016082	38016290	.	0	.
chr1	38028457	38031066	.	0	.
chr1	38038747	38038959	.	0	.
chr1	38039163	38039694	.	0	.
chr1	38044096	38048235	.	0	.
chr1	38050231	38051554	.	0	.
chr1	38063282	38065537	.	0	.
chr1	38067978	38068977	.	0	.
chr1	38072637	38075817	.	0	.
chr1	38084951	38085363	.	0	.
chr1	38085507	38085943	.	0	.
chr1	38086401	38088009	.	0	.
chr1	38088152	38089107	.	0	.
chr1	38091638	38093251	.	0	.
chr1	38093508	38094078	.	0	.
chr1	38094260	38094972	.	0	.
chr1	38097235	38097626	.	0	.
chr1	38130027	38130270	.	0	.
chr1	38138805	38139377	.	0	.
chr1	38139698	38140461	.	0	.
chr1	38153019	38153343	.	0	.
chr1	38179374	38179665	.	0	.
chr1	38181193	38184906	.	0	.
chr1	38246522	38246960	.	0	.
chr1	38247363	38248433	.	0	.
chr1	38248663	38248882	.	0	.
chr1	38272709	38272916	.	0	.
chr1	38273174	38276848	.	0	.
chr1	38283859	38284201	.	0	.
chr1	38285781	38287564	.	0	.
chr1	38287932	38288595	.	0	.
chr1	38292062	38292769	.	0	.
chr1	38344115	38345245	.	0	.
chr1	38345246	38345519	.	0	.
chr1	38377830	38378041	.	0	.
chr1	38378360	38378668	.	0	.
chr1	38449049	38449244	.	0	.
chr1	38449734	38451580	.	0	.
chr1	38451733	38453341	.	0	.
chr1	38455084	38456513	.	0	.
chr1	38474691	38477555	.	0	.
chr1	38484807	38486797	.	0	.
chr1	38487477	38487773	.	0	.
chr1	38498894	38499115	.	0	.
chr1	38557618	38559595	.	0	.
chr1	38571757	38572549	.	0	.
chr1	38578259	38578798	.	0	.
chr1	38586587	38587291	.	0	.
chr1	38686624	38687120	.	0	.
chr1	38691077	38691361	.	0	.
chr1	38727016	38729183	.	0	.
chr1	38781724	38782120	.	0	.
chr1	38782194	38782433	.	0	.
chr1	38782770	38784657	.	0	.
chr1	38803915	38804699	.	0	.
chr1	38817752	38818908	.	0	.
chr1	38858680	38860679	.	0	.
chr1	38872499	38874158	.	0	.
chr1	38990455	38992910	.	0	.
chr1	39025597	39027497	.	0	.
chr1	39046905	39047896	.	0	.
chr1	39048190	39048406	.	0	.
chr1	39080876	39082339	.	0	.
chr1	39102025	39108798	.	0	.
chr1	39110256	39111002	.	0	.
chr1	39126628	39128530	.	0	.
chr1	39129586	39130648	.	0	.
chr1	39130856	39134438	.	0	.
chr1	39141444	39143059	.	0	.
chr1	39144434	39145384	.	0	.
chr1	39158239	39159377	.	0	.
chr1	39164912	39165228	.	0	.
chr1	39172638	39174237	.	0	.
chr1	39183420	39183696	.	0	.
chr1	39184143	39184362	.	0	.
chr1	39191479	39193346	.	0	.
chr1	39193669	39195648	.	0	.
chr1	39196316	39197058	.	0	.
chr1	39203333	39203656	.	0	.
chr1	39203884	39206890	.	0	.
chr1	39213338	39214811	.	0	.
chr1	39238114	39238477	.	0	.
chr1	39238944	39239139	.	0	.
chr1	39267439	39269110	.	0	.
chr1	39269876	39270065	.	0	.
chr1	39293660	39293965	.	0	.
chr1	39294822	39295072	.	0	.
chr1	39386987	39387512	.	0	.
chr1	39387882	39388478	.	0	.
chr1	39388961	39389182	.	0	.
chr1	39390203	39400845	.	0	.
chr1	39401927	39402214	.	0	.
chr1	39407103	39411568	.	0	.
chr1	39414073	39414466	.	0	.
chr1	39438493	39438692	.	0	.
chr1	39491698	39492035	.	0	.
chr1	39515520	39515746	.	0	.
chr1	39575256	39577290	.	0	.
chr1	39606361	39606708	.	0	.
chr1	39690903	39692534	.	0	.
chr1	39700996	39702247	.	0	.
chr1	39738395	39739691	.	0	.
chr1	39788751	39789050	.	0	.
chr1	39816334	39816765	.	0	.
chr1	39817079	39817417	.	0	.
chr1	39846157	39846367	.	0	.
chr1	39882334	39884256	.	0	.
chr1	39885885	39888371	.	0	.
chr1	39891853	39893424	.	0	.
chr1	39893617	39894270	.	0	.
chr1	39894680	39895036	.	0	.
chr1	39895743	39902651	.	0	.
chr1	39952228	39953053	.	0	.
chr1	39954534	39956493	.	0	.
chr1	40004187	40006352	.	0	.
chr1	40014975	40015251	.	0	.
chr1	40039048	40042059	.	0	.
chr1	40096747	40097873	.	0	.
chr1	40160486	40163029	.	0	.
chr1	40241275	40241808	.	0	.
chr1	40241999	40242434	.	0	.
chr1	40256842	40259099	.	0	.
chr1	40314748	40316007	.	0	.
chr1	40316577	40316781	.	0	.
chr1	40373314	40375287	.	0	.
chr1	40385606	40386498	.	0	.
chr1	40421142	40422090	.	0	.
chr1	40449460	40451334	.	0	.
chr1	40476819	40478190	.	0	.
chr1	40508140	40509471	.	0	.
chr1	40531022	40532206	.	0	.
chr1	40650341	40650583	.	0	.
chr1	40665115	40666178	.	0	.
chr1	40690823	40693119	.	0	.
chr1	40708237	40711200	.	0	.
chr1	40783425	40784278	.	0	.
chr1	40802074	40802348	.	0	.
chr1	40824380	40824935	.	0	.
chr1	40825247	40826291	.	0	.
chr1	40861257	40862408	.	0	.
chr1	40875488	40875695	.	0	.
chr1	40875946	40876422	.	0	.
chr1	40877204	40878010	.	0	.
chr1	40968068	40968283	.	0	.
chr1	40978902	40981268	.	0	.
chr1	40984413	40984742	.	0	.
chr1	41240994	41242970	.	0	.
chr1	41272800	41273126	.	0	.
chr1	41361164	41362397	.	0	.
chr1	41366166	41366860	.	0	.
chr1	41381858	41382091	.	0	.
chr1	41433160	41433448	.	0	.
chr1	41435307	41436730	.	0	.
chr1	41474803	41475396	.	0	.
chr1	41482162	41482481	.	0	.
chr1	41484108	41484369	.	0	.
chr1	41484604	41489472	.	0	.
chr1	41495116	41498138	.	0	.
chr1	41515653	41516871	.	0	.
chr1	41521755	41521981	.	0	.
chr1	41573778	41574159	.	0	.
chr1	41574396	41574630	.	0	.
chr1	41613911	41614143	.	0	.
chr1	41640132	41640334	.	0	.
chr1	41661506	41663327	.	0	.
chr1	41666988	41669403	.	0	.
chr1	41670104	41670628	.	0	.
chr1	41670858	41671692	.	0	.
chr1	41672217	41672505	.	0	.
chr1	41684134	41684353	.	0	.
chr1	41713661	41714090	.	0	.
chr1	41714277	41714699	.	0	.
chr1	41735365	41736999	.	0	.
chr1	41782785	41784189	.	0	.
chr1	41810938	41814484	.	0	.
chr1	41822501	41823610	.	0	.
chr1	41823850	41824618	.	0	.
chr1	41842302	41845189	.	0	.
chr1	41846901	41847121	.	0	.
chr1	41849490	41849743	.	0	.
chr1	41852065	41852443	.	0	.
chr1	41860933	41865636	.	0	.
chr1	41866074	41866600	.	0	.
chr1	41867663	41867941	.	0	.
chr1	41869228	41872637	.	0	.
chr1	41873802	41874013	.	0	.
chr1	41875221	41875584	.	0	.
chr1	41876881	41877176	.	0	.
chr1	41897740	41898108	.	0	.
chr1	41900184	41902821	.	0	.
chr1	41916464	41918977	.	0	.
chr1	41919219	41920766	.	0	.
chr1	41934745	41935158	.	0	.
chr1	41935566	41936560	.	0	.
chr1	41946081	41946563	.	0	.
chr1	41952610	41957411	.	0	.
chr1	41957550	41957763	.	0	.
chr1	42034718	42036675	.	0	.
chr1	42165829	42166123	.	0	.
chr1	42172864	42173406	.	0	.
chr1	42186524	42187282	.	0	.
chr1	42333229	42336183	.	0	.
chr1	42380153	42381271	.	0	.
chr1	42455524	42457623	.	0	.
chr1	42462408	42463977	.	0	.
chr1	42657644	42659401	.	0	.
chr1	42681018	42683895	.	0	.
chr1	42739932	42740366	.	0	.
chr1	42740578	42742112	.	0	.
chr1	42764786	42768217	.	0	.
chr1	42816096	42817841	.	0	.
chr1	42844430	42844648	.	0	.
chr1	42845919	42847636	.	0	.
chr1	42923266	42925614	.	0	.
chr1	42928032	42928307	.	0	.
chr1	42929856	42930314	.	0	.
chr1	42931247	42931489	.	0	.
chr1	42931861	42933218	.	0	.
chr1	42934117	42934550	.	0	.
chr1	42934880	42935426	.	0	.
chr1	42936164	42938399	.	0	.
chr1	42938651	42942911	.	0	.
chr1	42943050	42947401	.	0	.
chr1	42947545	42951305	.	0	.
chr1	42951691	42964609	.	0	.
chr1	42966576	42968204	.	0	.
chr1	42971302	42971538	.	0	.
chr1	42972369	42974105	.	0	.
chr1	42974733	42975097	.	0	.
chr1	42978266	42979086	.	0	.
chr1	42979513	42979787	.	0	.
chr1	43005159	43010944	.	0	.
chr1	43011156	43011871	.	0	.
chr1	43027951	43028660	.	0	.
chr1	43035945	43036655	.	0	.
chr1	43058167	43059257	.	0	.
chr1	43068891	43070598	.	0	.
chr1	43072893	43073831	.	0	.
chr1	43119976	43121056	.	0	.
chr1	43171417	43172598	.	0	.
chr1	43206194	43207921	.	0	.
chr1	43348648	43349585	.	0	.
chr1	43358013	43360269	.	0	.
chr1	43366786	43369223	.	0	.
chr1	43378251	43378439	.	0	.
chr1	43389086	43390614	.	0	.
chr1	43435021	43438332	.	0	.
chr1	43453016	43454527	.	0	.
chr1	43471201	43471453	.	0	.
chr1	43471683	43474080	.	0	.
chr1	43474115	43474337	.	0	.
chr1	43475316	43476068	.	0	.
chr1	43530318	43532476	.	0	.
chr1	43544811	43546873	.	0	.
chr1	43547086	43548220	.	0	.
chr1	43548830	43549300	.	0	.
chr1	43558033	43558588	.	0	.
chr1	43558851	43559101	.	0	.
chr1	43564137	43564555	.	0	.
chr1	43564867	43566328	.	0	.
chr1	43649177	43651455	.	0	.
chr1	43671204	43672017	.	0	.
chr1	43706471	43708490	.	0	.
chr1	43719342	43720061	.	0	.
chr1	43720413	43720745	.	0	.
chr1	43763784	43763984	.	0	.
chr1	43764397	43769411	.	0	.
chr1	43783328	43783686	.	0	.
chr1	43784159	43784350	.	0	.
chr1	43786290	43786956	.	0	.
chr1	43821377	43822038	.	0	.
chr1	43822340	43822672	.	0	.
chr1	43834305	43835251	.	0	.
chr1	43835400	43837252	.	0	.
chr1	43837299	43837557	.	0	.
chr1	43933538	43934152	.	0	.
chr1	43934382	43934870	.	0	.
chr1	43936033	43936880	.	0	.
chr1	43945866	43947956	.	0	.
chr1	43969997	43970702	.	0	.
chr1	43974163	43976039	.	0	.
chr1	43978393	43980569	.	0	.
chr1	43991087	43992468	.	0	.
chr1	43996683	43997245	.	0	.
chr1	44005941	44006242	.	0	.
chr1	44015492	44017907	.	0	.
chr1	44029505	44032027	.	0	.
chr1	44047620	44048374	.	0	.
chr1	44169521	44170233	.	0	.
chr1	44170741	44171002	.	0	.
chr1	44212921	44214018	.	0	.
chr1	44239126	44240417	.	0	.
chr1	44295394	44297680	.	0	.
chr1	44312454	44312748	.	0	.
chr1	44314790	44315015	.	0	.
chr1	44354636	44355891	.	0	.
chr1	44404852	44409769	.	0	.
chr1	44416606	44419074	.	0	.
chr1	44420919	44421259	.	0	.
chr1	44421335	44422127	.	0	.
chr1	44424325	44424601	.	0	.
chr1	44435907	44437637	.	0	.
chr1	44472566	44473174	.	0	.
chr1	44484324	44486848	.	0	.
chr1	44488265	44490464	.	0	.
chr1	44499804	44503322	.	0	.
chr1	44504296	44504513	.	0	.
chr1	44505047	44509171	.	0	.
chr1	44522903	44526150	.	0	.
chr1	44526997	44527186	.	0	.
chr1	44539499	44539700	.	0	.
chr1	44539886	44544500	.	0	.
chr1	44544828	44545106	.	0	.
chr1	44603347	44603683	.	0	.
chr1	44630985	44633253	.	0	.
chr1	44671757	44675418	.	0	.
chr1	44721917	44722458	.	0	.
chr1	44730166	44731800	.	0	.
chr1	44738969	44741087	.	0	.
chr1	44741422	44741715	.	0	.
chr1	44774698	44777908	.	0	.
chr1	44786335	44786622	.	0	.
chr1	44799039	44804544	.	0	.
chr1	44805238	44812184	.	0	.
chr1	44819939	44820445	.	0	.
chr1	44842725	44843846	.	0	.
chr1	44924468	44924757	.	0	.
chr1	44946363	44946575	.	0	.
chr1	44985889	44987174	.	0	.
chr1	45010237	45013330	.	0	.
chr1	45205251	45207108	.	0	.
chr1	45297449	45298322	.	0	.
chr1	45302887	45304802	.	0	.
chr1	45339047	45341247	.	0	.
chr1	45360896	45361101	.	0	.
chr1	45441955	45442292	.	0	.
chr1	45442704	45443087	.	0	.
chr1	45490502	45491132	.	0	.
chr1	45499535	45500005	.	0	.
chr1	45500222	45500794	.	0	.
chr1	45519414	45519899	.	0	.
chr1	45520339	45522902	.	0	.
chr1	45550125	45551977	.	0	.
chr1	45583160	45586527	.	0	.
chr1	45684979	45689212	.	0	.
chr1	45749734	45751618	.	0	.
chr1	45802312	45804570	.	0	.
chr1	45863345	45865279	.	0	.
chr1	45871275	45872168	.	0	.
chr1	45872543	45872799	.	0	.
chr1	45954090	45954491	.	0	.
chr1	46130180	46134310	.	0	.
chr1	46183226	46183695	.	0	.
chr1	46197606	46199105	.	0	.
chr1	46202967	46203878	.	0	.
chr1	46221310	46222870	.	0	.
chr1	46223244	46223489	.	0	.
chr1	46246877	46247414	.	0	.
chr1	46247650	46249211	.	0	.
chr1	46285825	46286167	.	0	.
chr1	46300641	46304855	.	0	.
chr1	46339201	46341714	.	0	.
chr1	46394109	46394656	.	0	.
chr1	46406701	46407160	.	0	.
chr1	46466217	46467158	.	0	.
chr1	46533091	46533489	.	0	.
chr1	46558425	46558834	.	0	.
chr1	46603682	46604849	.	0	.
chr1	46616127	46617195	.	0	.
chr1	46667463	46668944	.	0	.
chr1	46718225	46719715	.	0	.
chr1	47312786	47314209	.	0	.
chr1	47314416	47315063	.	0	.
chr1	47332724	47335453	.	0	.
chr1	47437180	47437949	.	0	.
chr1	47533731	47534078	.	0	.
chr1	47996740	47997713	.	0	.
chr1	48329590	48330398	.	0	.
chr1	48471022	48472906	.	0	.
chr1	48491966	48492171	.	0	.
chr1	48493338	48495392	.	0	.
chr1	48610353	48611836	.	0	.
chr1	48736142	48736625	.	0	.
chr1	48775742	48777891	.	0	.
chr1	50251366	50251740	.	0	.
chr1	50252375	50252847	.	0	.
chr1	50841048	50842703	.	0	.
chr1	50959386	50960834	.	0	.
chr1	50968116	50969850	.	0	.
chr1	51235328	51237789	.	0	.
chr1	51238178	51238440	.	0	.
chr1	51258892	51259490	.	0	.
chr1	51260448	51262342	.	0	.
chr1	51263787	51264189	.	0	.
chr1	51264396	51265379	.	0	.
chr1	51267441	51268115	.	0	.
chr1	51296548	51297477	.	0	.
chr1	51330124	51331027	.	0	.
chr1	51331447	51331645	.	0	.
chr1	51410808	51411130	.	0	.
chr1	51411397	51411921	.	0	.
chr1	51517799	51519477	.	0	.
chr1	51557566	51558182	.	0	.
chr1	51558686	51559308	.	0	.
chr1	51616546	51618081	.	0	.
chr1	51644496	51644749	.	0	.
chr1	51648074	51648773	.	0	.
chr1	51660585	51661113	.	0	.
chr1	51728726	51730655	.	0	.
chr1	51773446	51773867	.	0	.
chr1	51877364	51879854	.	0	.
chr1	51919672	51920192	.	0	.
chr1	51990148	51990718	.	0	.
chr1	52032911	52034262	.	0	.
chr1	52054365	52058006	.	0	.
chr1	52141564	52143219	.	0	.
chr1	52181929	52182148	.	0	.
chr1	52330123	52330365	.	0	.
chr1	52348846	52349130	.	0	.
chr1	52350666	52351797	.	0	.
chr1	52365026	52366795	.	0	.
chr1	52368340	52368882	.	0	.
chr1	52403379	52405432	.	0	.
chr1	52551540	52554866	.	0	.
chr1	52574502	52574697	.	0	.
chr1	52574962	52575159	.	0	.
chr1	52589435	52591550	.	0	.
chr1	52602187	52602829	.	0	.
chr1	52628815	52629899	.	0	.
chr1	52632915	52633666	.	0	.
chr1	52640332	52640544	.	0	.
chr1	52640872	52641069	.	0	.
chr1	52660147	52660682	.	0	.
chr1	52661419	52661979	.	0	.
chr1	52662301	52663746	.	0	.
chr1	52665683	52665975	.	0	.
chr1	52686076	52686370	.	0	.
chr1	52697679	52698815	.	0	.
chr1	52702821	52703816	.	0	.
chr1	52725964	52727490	.	0	.
chr1	52791076	52791968	.	0	.
chr1	52792242	52792691	.	0	.
chr1	52842405	52843566	.	0	.
chr1	52926859	52928045	.	0	.
chr1	53014521	53015758	.	0	.
chr1	53025406	53025841	.	0	.
chr1	53048094	53048366	.	0	.
chr1	53061677	53062862	.	0	.
chr1	53089877	53090158	.	0	.
chr1	53103183	53106290	.	0	.
chr1	53110745	53111040	.	0	.
chr1	53121277	53121514	.	0	.
chr1	53145585	53147237	.	0	.
chr1	53185615	53185830	.	0	.
chr1	53196189	53197767	.	0	.
chr1	53219455	53221280	.	0	.
chr1	53237736	53239356	.	0	.
chr1	53287617	53289450	.	0	.
chr1	53294743	53295359	.	0	.
chr1	53295914	53297519	.	0	.
[truncated: 63,536 more rows]
