# Supplementary material for: Balanced SET levels favor the correct enhancer repertoire during cell fate acquisition
Source: Nat Commun. 2023 Jun 3;14:3212. doi: 10.1038/s41467-023-39043-x (PMC10239470; doi:10.1038/s41467-023-39043-x)
Supplement: Supplementary file 5 — Supplementary Data 2 [file 41467_2023_39043_MOESM5_ESM.xls]

## Sheet: ATAC in NPCs D868D 
chr1	9934	10517
chr1	28806	30025
chr1	51456	51606
chr1	180673	180939
chr1	183849	183999
chr1	186337	186522
chr1	191438	191787
chr1	199315	200401
chr1	267878	268142
chr1	377262	377412
chr1	586123	586337
chr1	598619	598773
chr1	623864	624255
chr1	629008	634999
chr1	778135	779590
chr1	817693	817843
chr1	826753	828114
chr1	847634	847784
chr1	869594	870281
chr1	904053	905272
chr1	913434	913584
chr1	919688	919838
chr1	919965	920128
chr1	920556	921424
chr1	921857	922272
chr1	923500	925983
chr1	930800	931057
chr1	932281	932431
chr1	933390	933731
chr1	935373	936441
chr1	937633	937814
chr1	939229	943088
chr1	944395	944802
chr1	951264	951414
chr1	958850	960234
chr1	960453	961509
chr1	966124	967313
chr1	971329	971641
chr1	973553	973783
chr1	975853	976739
chr1	978625	978917
chr1	979843	980037
chr1	980540	980690
chr1	982871	983165
chr1	983937	984607
chr1	993225	993701
chr1	994038	994310
chr1	994672	994910
chr1	995463	1002343
chr1	1004414	1004564
chr1	1004877	1005723
chr1	1006814	1007044
chr1	1012898	1014223
chr1	1015111	1015261
chr1	1015494	1015657
chr1	1019094	1021879
chr1	1024865	1025122
chr1	1025834	1026107
chr1	1026733	1026999
chr1	1027664	1028118
chr1	1028228	1028431
chr1	1031165	1031742
chr1	1031790	1032006
chr1	1032488	1034833
chr1	1038260	1038581
chr1	1039962	1041713
chr1	1047240	1047390
chr1	1058997	1060143
chr1	1062657	1063097
chr1	1063548	1064576
chr1	1065671	1065821
chr1	1067084	1067248
chr1	1068079	1068253
chr1	1068526	1069904
chr1	1070014	1070290
chr1	1070332	1070651
chr1	1070815	1070965
chr1	1071896	1072136
chr1	1072722	1073037
chr1	1074720	1074870
chr1	1079210	1080584
chr1	1080803	1080981
chr1	1084017	1084167
chr1	1085783	1086029
chr1	1115646	1117078
chr1	1117396	1117546
chr1	1117638	1117788
chr1	1121761	1122633
chr1	1122787	1122937
chr1	1146902	1147052
chr1	1157052	1157284
chr1	1157403	1158897
chr1	1162066	1162216
chr1	1163205	1163355
chr1	1166692	1167268
chr1	1171214	1171402
chr1	1173507	1174299
chr1	1181965	1182115
chr1	1199523	1199799
chr1	1200490	1201967
chr1	1202119	1202281
chr1	1208174	1208555
chr1	1212164	1212314
chr1	1230969	1232949
chr1	1236487	1236854
chr1	1237281	1237677
chr1	1238032	1238233
chr1	1238537	1238723
chr1	1238868	1239474
chr1	1239712	1240420
chr1	1240634	1240848
chr1	1241375	1241723
chr1	1241805	1242135
chr1	1243245	1244783
chr1	1245776	1245936
chr1	1246333	1247263
chr1	1247452	1247617
chr1	1247712	1247996
chr1	1250060	1250884
chr1	1251167	1251373
chr1	1252778	1252928
chr1	1253037	1253212
chr1	1272881	1273032
chr1	1273314	1274838
chr1	1275030	1275310
chr1	1281917	1282067
chr1	1282623	1282871
chr1	1283303	1283826
chr1	1284402	1285612
chr1	1285699	1285867
chr1	1285926	1286114
chr1	1286517	1286667
chr1	1286813	1286963
chr1	1287375	1287671
chr1	1290199	1290797
chr1	1290966	1292127
chr1	1292489	1292720
chr1	1292872	1293022
chr1	1293533	1294079
chr1	1295247	1295678
chr1	1298551	1300282
chr1	1301803	1302176
chr1	1302292	1302591
chr1	1303366	1303586
chr1	1304220	1305407
chr1	1305539	1306086
chr1	1306496	1306771
chr1	1306891	1309663
chr1	1310224	1310557
chr1	1311441	1311678
chr1	1311892	1312047
chr1	1312197	1312434
chr1	1312708	1312963
chr1	1313475	1313625
chr1	1324171	1325293
chr1	1327348	1327658
chr1	1328425	1328584
chr1	1330356	1331468
chr1	1332519	1332764
chr1	1334703	1335409
chr1	1336381	1336595
chr1	1342137	1342287
chr1	1342697	1342899
chr1	1343138	1343418
chr1	1347714	1348423
chr1	1348550	1350075
chr1	1351500	1352338
chr1	1352934	1353311
chr1	1353997	1354284
chr1	1355421	1355723
chr1	1356650	1356800
chr1	1356967	1357259
chr1	1357833	1358979
chr1	1359813	1360834
chr1	1371685	1372357
chr1	1374434	1375861
chr1	1381727	1381951
chr1	1382284	1382565
chr1	1398783	1400527
chr1	1400708	1401005
chr1	1402355	1402505
chr1	1406819	1407977
chr1	1421244	1421405
chr1	1425880	1426243
chr1	1426381	1426707
chr1	1426930	1427098
chr1	1427419	1428329
chr1	1430238	1431161
chr1	1431670	1434561
chr1	1434905	1435076
chr1	1435264	1436353
chr1	1440637	1441176
chr1	1441903	1442162
chr1	1444870	1445020
chr1	1456759	1457019
chr1	1469586	1469834
chr1	1471183	1472374
chr1	1495663	1495957
chr1	1504758	1505764
chr1	1511388	1512768
chr1	1526149	1526373
chr1	1533460	1533655
chr1	1534398	1534662
chr1	1535699	1535849
chr1	1538397	1538684
chr1	1539324	1541607
chr1	1543401	1543908
chr1	1551083	1551233
chr1	1554934	1555424
chr1	1574084	1575390
chr1	1586318	1586468
chr1	1594592	1594742
chr1	1596936	1597269
chr1	1597368	1597910
chr1	1598965	1600738
chr1	1614810	1616827
chr1	1627958	1628258
chr1	1628827	1629312
chr1	1631641	1632596
chr1	1632798	1632948
chr1	1633379	1633644
chr1	1634536	1634817
chr1	1635004	1635276
chr1	1638505	1638672
chr1	1658167	1659816
chr1	1660086	1660280
chr1	1665704	1665854
chr1	1691510	1692055
chr1	1692201	1694005
chr1	1698910	1699060
chr1	1700854	1701332
chr1	1703884	1704037
chr1	1717759	1717938
chr1	1723856	1725009
chr1	1744756	1747237
chr1	1747263	1747413
chr1	1748933	1749164
chr1	1750100	1750474
chr1	1750713	1750863
chr1	1752217	1752473
chr1	1752608	1753348
chr1	1754540	1754709
chr1	1777838	1779442
chr1	1779644	1780751
chr1	1780877	1781400
chr1	1782512	1782695
chr1	1782824	1783188
chr1	1827152	1827518
chr1	1834105	1834390
chr1	1847063	1847213
chr1	1848997	1849325
chr1	1883529	1884068
chr1	1889802	1892099
chr1	1893551	1893701
chr1	1895188	1895356
chr1	1898566	1898716
chr1	1905866	1906779
chr1	1907066	1907261
chr1	1908418	1909801
chr1	1910493	1910643
chr1	1914592	1914743
chr1	1918076	1920558
chr1	1925805	1926022
chr1	1943834	1944544
chr1	1954886	1955036
chr1	1959867	1960566
chr1	1966181	1966331
chr1	1968235	1968385
chr1	1983219	1983523
chr1	2003316	2004160
chr1	2017470	2017630
chr1	2019160	2020059
chr1	2020338	2020503
chr1	2043530	2043808
chr1	2044533	2045359
chr1	2047038	2047621
chr1	2048008	2048158
chr1	2049815	2049965
chr1	2050096	2050924
chr1	2052312	2052547
chr1	2073082	2074428
chr1	2086538	2086962
chr1	2091941	2092348
chr1	2099360	2099620
chr1	2108430	2108875
chr1	2115143	2115293
chr1	2115411	2116606
chr1	2128213	2128363
chr1	2128495	2128981
chr1	2129256	2129406
chr1	2132059	2134177
chr1	2134440	2134611
chr1	2134951	2136053
chr1	2139912	2140249
chr1	2174349	2174785
chr1	2179637	2179787
chr1	2189296	2190932
chr1	2191241	2191481
chr1	2194399	2195858
chr1	2197867	2198039
chr1	2199383	2199533
chr1	2199672	2199856
chr1	2204111	2206204
chr1	2207465	2207663
chr1	2208165	2208321
chr1	2209407	2210147
chr1	2210682	2210950
chr1	2212240	2213490
chr1	2215143	2215436
chr1	2226519	2230980
chr1	2231130	2232719
chr1	2240105	2240258
chr1	2241950	2242396
chr1	2243410	2243660
chr1	2245114	2245264
chr1	2246206	2247556
chr1	2247595	2249413
chr1	2250301	2250691
chr1	2266284	2266440
chr1	2269355	2273007
chr1	2276078	2276281
chr1	2278408	2278684
chr1	2278713	2279879
chr1	2290102	2291174
chr1	2306348	2306575
chr1	2310337	2310549
chr1	2310728	2310994
chr1	2311129	2312438
chr1	2312625	2312830
chr1	2312920	2313572
chr1	2313716	2317045
chr1	2319131	2319366
chr1	2319395	2319862
chr1	2321319	2321740
chr1	2322050	2323289
chr1	2330387	2330537
chr1	2330674	2331632
chr1	2335071	2335302
chr1	2373831	2373981
chr1	2377408	2377583
chr1	2381121	2381271
chr1	2381580	2382331
chr1	2382684	2382930
chr1	2389548	2389779
chr1	2390920	2392356
chr1	2395465	2395615
chr1	2406469	2407038
chr1	2408440	2408697
chr1	2411776	2413390
chr1	2413593	2414849
chr1	2417589	2417815
chr1	2418354	2418600
chr1	2426114	2427002
chr1	2432187	2433019
chr1	2440330	2440607
chr1	2443171	2444200
chr1	2444667	2444827
chr1	2444995	2445145
chr1	2445516	2447477
chr1	2447595	2448844
chr1	2451931	2452097
chr1	2466805	2467001
chr1	2467129	2467443
chr1	2474001	2474866
chr1	2477927	2478157
chr1	2507170	2507399
chr1	2507976	2508126
chr1	2525542	2531595
chr1	2532427	2533365
chr1	2533819	2534004
chr1	2534590	2534818
chr1	2534965	2535209
chr1	2535546	2536116
chr1	2537675	2537999
chr1	2538217	2538367
chr1	2540196	2541374
chr1	2542153	2542467
chr1	2542948	2547374
chr1	2547537	2549548
chr1	2554605	2554788
chr1	2585270	2587508
chr1	2610965	2611512
chr1	2642660	2643850
chr1	2652082	2652543
chr1	2653193	2653405
chr1	2653694	2654293
chr1	2654716	2655473
chr1	2659896	2660141
chr1	2660797	2660952
chr1	2664209	2664482
chr1	2668933	2669405
chr1	2670548	2670731
chr1	2670740	2670920
chr1	2677255	2677435
chr1	2678119	2678327
chr1	2679266	2679416
chr1	2682400	2682897
chr1	2683966	2684189
chr1	2690515	2690743
chr1	2695670	2695944
chr1	2697439	2697834
chr1	2748243	2748654
chr1	2756452	2756729
chr1	2756795	2757056
chr1	2758501	2758923
chr1	2764281	2764730
chr1	2772782	2773316
chr1	2789253	2789516
chr1	2801494	2801882
chr1	2805204	2805603
chr1	2856980	2857180
chr1	2886867	2887141
chr1	2891619	2891769
chr1	2968404	2969279
chr1	2973647	2973797
chr1	2984110	2984337
chr1	3012083	3012501
chr1	3012608	3013046
chr1	3036906	3037101
chr1	3062476	3062717
chr1	3063270	3063420
chr1	3063738	3063888
chr1	3064226	3064472
chr1	3066261	3066735
chr1	3067687	3068582
chr1	3068705	3071292
chr1	3072376	3072548
chr1	3073476	3073637
chr1	3074896	3075046
chr1	3097949	3098190
chr1	3101004	3101965
chr1	3104014	3104637
chr1	3105050	3106380
chr1	3111422	3112072
chr1	3119187	3119373
chr1	3119548	3120132
chr1	3120929	3121175
chr1	3121702	3122223
chr1	3125182	3125375
chr1	3125547	3126562
chr1	3127751	3128164
chr1	3139134	3140383
chr1	3141919	3142707
chr1	3146601	3146841
chr1	3161549	3161961
chr1	3162587	3163150
chr1	3166662	3167492
chr1	3169230	3169502
chr1	3169619	3169941
chr1	3170119	3171366
chr1	3185252	3185533
chr1	3186599	3186917
chr1	3189628	3190161
chr1	3196496	3196728
chr1	3197494	3197813
chr1	3199031	3199264
chr1	3204343	3205393
chr1	3211545	3211744
chr1	3215488	3217770
chr1	3217901	3218307
chr1	3218760	3220040
chr1	3220992	3221142
chr1	3221216	3221634
chr1	3227097	3228151
chr1	3247483	3247678
chr1	3248489	3251166
chr1	3252164	3252314
chr1	3261326	3261680
chr1	3263183	3263529
chr1	3279183	3279350
chr1	3283879	3284193
chr1	3289796	3290046
chr1	3312890	3314001
chr1	3314946	3315134
chr1	3320029	3320179
chr1	3323612	3324142
chr1	3327430	3327641
chr1	3350822	3350992
chr1	3351764	3353410
chr1	3353576	3353726
chr1	3364848	3364998
chr1	3366456	3366685
chr1	3393117	3394491
chr1	3422786	3422973
chr1	3423413	3423578
chr1	3424537	3425025
chr1	3425037	3425225
chr1	3430570	3430720
chr1	3430930	3431716
chr1	3441240	3441696
chr1	3452497	3452647
chr1	3453176	3453791
chr1	3453985	3455717
chr1	3457670	3457820
chr1	3457889	3458787
chr1	3460450	3460777
chr1	3467355	3467670
chr1	3468814	3468964
chr1	3469519	3469769
chr1	3471080	3472512
chr1	3478263	3478751
chr1	3480302	3480611
chr1	3491081	3492355
chr1	3495174	3495523
chr1	3495808	3496427
chr1	3496652	3496926
chr1	3497144	3497928
chr1	3498355	3498583
chr1	3500262	3500412
chr1	3500624	3501048
chr1	3501918	3502562
chr1	3516105	3516436
chr1	3519470	3519620
chr1	3529922	3530092
chr1	3530854	3532229
chr1	3533569	3533799
chr1	3538472	3538622
chr1	3539869	3540286
chr1	3543573	3543919
chr1	3544183	3544333
chr1	3544472	3544731
chr1	3545352	3546495
chr1	3562988	3563152
chr1	3565262	3565677
chr1	3590038	3591392
chr1	3597770	3599352
chr1	3610020	3612639
chr1	3615274	3615441
chr1	3618703	3619454
chr1	3620913	3621363
chr1	3624025	3625962
chr1	3631354	3631766
chr1	3631847	3632055
chr1	3649764	3650248
chr1	3650840	3651155
chr1	3651443	3651643
chr1	3651823	3653297
chr1	3666398	3666743
chr1	3668701	3669086
chr1	3669413	3669638
chr1	3671839	3671989
chr1	3674526	3674854
chr1	3684086	3684727
chr1	3692293	3692443
chr1	3695380	3696158
chr1	3699586	3699736
chr1	3703097	3703505
chr1	3703709	3703859
chr1	3708817	3709119
chr1	3709548	3709698
chr1	3717527	3717715
chr1	3717830	3718697
chr1	3719426	3719576
chr1	3727176	3727817
chr1	3731713	3732025
chr1	3746488	3747643
chr1	3763797	3763947
chr1	3771714	3773843
chr1	3773985	3774135
chr1	3774396	3776291
chr1	3777101	3777251
chr1	3779364	3779631
chr1	3790471	3790632
chr1	3795751	3797112
chr1	3801506	3801797
chr1	3856503	3858862
chr1	3899380	3901872
chr1	3904316	3904466
chr1	3906992	3907142
chr1	3907356	3907590
chr1	3909094	3909502
chr1	3909680	3909901
chr1	3910847	3911630
chr1	3911797	3912050
chr1	3930832	3930982
chr1	3943004	3943154
chr1	3944253	3945125
chr1	3953483	3955382
chr1	3955831	3956136
chr1	3965448	3965625
chr1	3978749	3978974
chr1	3982858	3983589
chr1	3999565	3999908
chr1	4000852	4001002
chr1	4033274	4033588
chr1	4033829	4034001
chr1	4101631	4101997
chr1	4108484	4109278
chr1	4132268	4133592
chr1	4144555	4144806
chr1	4150328	4150535
chr1	4213193	4214036
chr1	4396288	4396438
chr1	4396546	4396936
chr1	4398120	4398666
chr1	4421782	4421994
chr1	4422521	4422724
chr1	4447462	4448538
chr1	4449956	4450870
chr1	4517542	4517692
chr1	4529613	4529944
chr1	4585277	4585436
chr1	4602028	4602879
chr1	4611374	4612278
chr1	4633273	4633579
chr1	4637982	4638222
chr1	4652625	4653250
chr1	4653328	4653575
chr1	4653776	4656793
chr1	4658166	4658449
chr1	4658605	4658836
chr1	4684248	4684398
chr1	4684745	4684922
chr1	4699496	4700368
chr1	4700785	4701079
chr1	4710531	4711415
chr1	4826130	4826280
chr1	4848566	4848823
chr1	4880758	4881066
chr1	5191367	5192224
chr1	5199785	5199935
chr1	5200080	5200514
chr1	5267500	5267930
chr1	5274554	5275416
chr1	5396707	5397123
chr1	5422866	5423078
chr1	5424411	5425753
chr1	5430978	5431411
chr1	5455074	5455358
chr1	5481937	5482261
chr1	5482293	5482443
chr1	5493195	5493345
chr1	5509870	5510091
chr1	5514629	5514844
chr1	5526159	5526309
chr1	5598246	5598418
chr1	5652309	5652459
chr1	5652476	5652801
chr1	5667846	5668275
chr1	5718720	5719082
chr1	5719477	5719638
chr1	5743226	5743544
chr1	5744883	5745035
chr1	5745108	5745258
chr1	5745436	5746578
chr1	5748367	5748517
chr1	5750667	5750817
chr1	5798387	5798547
chr1	5846988	5847811
chr1	5850182	5850466
chr1	5851648	5851807
chr1	5853046	5853364
chr1	5896702	5897533
chr1	5916152	5916437
chr1	5975215	5975437
chr1	5980375	5980525
chr1	5990970	5993202
chr1	5993586	5993947
chr1	5996107	5996257
chr1	6002284	6002439
chr1	6003012	6003257
chr1	6003294	6004573
chr1	6007077	6007296
chr1	6008713	6008958
chr1	6033844	6034771
chr1	6035901	6036051
chr1	6041325	6041624
chr1	6045605	6045772
chr1	6052551	6053610
chr1	6053737	6053892
chr1	6064951	6065829
chr1	6082026	6082176
chr1	6082380	6082647
chr1	6082809	6084447
chr1	6100453	6101590
chr1	6109002	6109249
chr1	6127450	6128412
chr1	6141866	6142016
chr1	6148137	6149322
chr1	6157434	6157877
chr1	6161509	6161930
chr1	6179007	6179871
chr1	6180417	6180902
chr1	6181157	6181480
chr1	6199090	6200119
chr1	6204857	6205551
chr1	6205722	6205872
chr1	6206061	6206547
chr1	6207743	6207976
chr1	6208643	6209940
chr1	6234945	6236365
chr1	6238461	6239872
chr1	6239910	6248340
chr1	6248501	6248677
chr1	6248864	6250336
chr1	6252669	6252931
chr1	6254888	6255038
chr1	6259579	6262302
chr1	6262539	6262739
chr1	6263373	6263575
chr1	6270022	6270405
chr1	6271452	6271993
chr1	6272775	6273861
chr1	6275736	6277200
chr1	6280908	6281133
chr1	6335671	6336107
chr1	6338345	6339842
chr1	6340115	6340595
chr1	6343448	6343927
chr1	6348305	6348615
chr1	6348732	6348972
chr1	6353799	6354268
chr1	6354429	6354579
chr1	6358598	6360137
chr1	6384995	6385628
chr1	6385849	6386021
chr1	6392320	6394282
chr1	6414035	6414253
chr1	6414462	6414857
chr1	6419389	6420261
chr1	6420318	6421134
chr1	6423564	6424223
chr1	6424345	6425476
chr1	6429720	6430087
chr1	6430258	6430707
chr1	6435051	6435543
chr1	6436890	6437672
chr1	6437947	6438331
chr1	6439898	6441122
chr1	6446031	6446295
chr1	6446835	6449346
chr1	6453911	6454155
chr1	6454724	6455108
chr1	6459489	6459804
chr1	6475429	6475957
chr1	6484970	6487125
chr1	6489272	6491547
chr1	6491737	6492281
chr1	6496270	6496603
chr1	6496754	6498113
chr1	6498547	6499364
chr1	6509223	6509412
chr1	6511609	6511766
chr1	6519310	6520496
chr1	6553879	6554950
chr1	6555122	6555485
chr1	6579328	6580684
chr1	6586456	6586639
chr1	6586789	6586939
chr1	6588881	6589103
chr1	6600518	6604547
chr1	6612694	6615751
chr1	6624530	6625769
chr1	6634469	6635046
chr1	6646671	6646926
chr1	6653479	6654242
chr1	6701214	6702291
chr1	6770646	6771027
chr1	6771180	6771598
chr1	6771792	6772739
chr1	6783993	6786698
chr1	6866865	6867252
chr1	6868705	6869527
chr1	6887727	6887877
chr1	6911389	6913353
chr1	6914455	6915080
chr1	6922316	6922868
chr1	6923995	6924287
chr1	6924497	6924713
chr1	6961670	6964115
chr1	7019251	7019401
chr1	7042885	7043169
chr1	7069627	7069777
chr1	7069937	7071005
chr1	7104548	7104720
chr1	7110560	7110820
chr1	7117357	7118221
chr1	7149453	7149760
chr1	7231699	7232360
chr1	7247749	7248670
chr1	7248758	7248992
chr1	7252571	7252754
chr1	7252893	7253250
chr1	7279955	7280105
chr1	7298142	7298579
chr1	7299351	7299740
chr1	7300997	7301147
chr1	7344063	7344213
chr1	7366639	7366800
chr1	7373981	7374146
chr1	7379482	7380230
chr1	7388782	7389395
chr1	7451330	7451489
chr1	7454278	7454589
chr1	7489981	7490131
chr1	7495605	7496648
chr1	7496750	7496986
chr1	7500992	7501308
chr1	7501407	7501596
chr1	7501933	7502192
chr1	7520492	7520642
chr1	7536269	7536692
chr1	7536929	7537239
chr1	7538024	7538449
chr1	7561552	7561702
chr1	7640855	7641052
chr1	7641294	7641688
chr1	7645478	7645628
chr1	7646903	7647710
chr1	7657035	7657234
chr1	7667290	7670980
chr1	7671245	7671520
chr1	7679241	7679500
chr1	7679659	7681512
chr1	7682127	7682277
chr1	7702462	7702704
chr1	7702824	7703214
chr1	7703696	7705139
chr1	7705462	7706099
chr1	7727833	7728562
chr1	7752304	7753123
chr1	7770777	7771906
chr1	7783216	7784935
chr1	7942317	7942802
chr1	7961022	7962226
chr1	7975336	7975580
chr1	7982188	7982486
chr1	8015038	8015481
chr1	8017786	8018122
chr1	8018533	8019502
chr1	8023999	8024363
chr1	8025500	8027246
chr1	8113242	8113402
chr1	8113729	8114105
chr1	8121081	8121693
chr1	8122509	8122868
chr1	8137506	8138287
chr1	8217031	8217663
chr1	8266542	8266752
chr1	8282797	8282987
chr1	8314349	8314836
chr1	8317604	8318851
chr1	8343011	8344245
chr1	8348297	8348652
chr1	8348829	8349751
chr1	8350327	8350644
chr1	8351804	8351966
chr1	8370419	8371225
chr1	8371350	8371819
chr1	8373957	8374284
chr1	8382060	8382671
chr1	8396058	8397415
chr1	8408013	8409185
chr1	8409368	8409518
chr1	8422884	8425137
chr1	8437332	8437685
chr1	8438531	8439641
chr1	8459878	8460425
chr1	8461321	8461561
chr1	8500824	8501088
chr1	8501772	8501923
chr1	8510331	8510481
chr1	8517858	8518008
chr1	8518234	8518420
chr1	8525330	8526459
chr1	8561122	8561317
chr1	8578235	8578410
chr1	8578690	8578840
chr1	8598585	8599325
chr1	8621159	8621320
chr1	8629325	8630119
chr1	8641463	8641876
chr1	8660462	8660625
chr1	8701330	8701995
chr1	8702796	8703957
chr1	8704589	8704873
chr1	8706652	8707738
chr1	8711965	8713244
chr1	8726598	8726959
chr1	8727960	8728439
chr1	8754208	8754358
chr1	8815239	8815960
chr1	8816956	8818495
chr1	8822670	8822878
chr1	8829633	8829848
chr1	8847942	8848271
chr1	8848668	8849191
chr1	8857081	8857404
chr1	8857549	8858653
chr1	8859363	8859631
chr1	8862385	8862914
chr1	8873513	8873848
chr1	8875444	8875821
chr1	8877979	8879590
chr1	8880162	8881115
chr1	8914819	8915412
chr1	8915549	8915961
chr1	8918120	8918586
chr1	8938572	8938972
chr1	8943386	8943980
chr1	8944742	8945211
chr1	8950757	8951945
chr1	8955180	8956045
chr1	8988116	8988330
chr1	9004809	9005339
chr1	9025688	9025886
chr1	9101689	9101839
chr1	9110891	9111407
chr1	9122184	9122334
chr1	9128254	9129775
chr1	9166757	9166907
chr1	9181349	9181503
chr1	9182309	9182556
chr1	9183346	9183542
chr1	9196185	9196737
chr1	9198110	9198280
chr1	9198453	9199337
chr1	9201776	9202190
chr1	9233979	9235580
chr1	9250968	9251118
chr1	9252712	9253884
chr1	9254774	9255017
chr1	9267087	9267590
chr1	9275593	9275743
chr1	9280256	9280762
chr1	9291912	9293909
chr1	9322478	9323586
chr1	9388382	9388535
chr1	9399718	9400181
chr1	9401884	9402251
chr1	9411111	9411375
chr1	9428531	9429436
chr1	9441571	9441822
chr1	9444157	9444437
chr1	9473150	9473549
chr1	9491112	9491262
chr1	9495027	9495768
chr1	9538797	9540534
chr1	9588187	9590193
chr1	9593062	9594257
chr1	9596503	9596653
chr1	9613451	9613903
chr1	9626805	9627782
chr1	9651586	9652579
chr1	9653762	9653967
chr1	9687145	9688534
chr1	9688969	9690324
chr1	9702387	9702537
chr1	9720170	9720320
chr1	9721507	9722118
chr1	9724836	9725318
chr1	9758839	9759403
chr1	9774737	9774887
chr1	9792538	9792720
chr1	9808971	9809409
chr1	9823163	9824981
chr1	9827643	9827793
chr1	9835333	9836331
chr1	9861404	9861563
chr1	9867340	9867765
chr1	9867902	9868052
chr1	9874739	9875528
chr1	9890432	9890740
chr1	9909467	9911260
chr1	9922430	9922750
chr1	9929271	9929421
chr1	9942794	9943616
chr1	9950203	9950971
chr1	9997000	9998126
chr1	10029074	10029716
chr1	10032351	10033843
chr1	10054635	10054785
chr1	10059446	10059694
chr1	10065293	10065665
chr1	10074435	10074585
chr1	10085278	10085684
chr1	10171071	10171267
chr1	10171401	10171651
chr1	10177862	10178467
chr1	10178673	10180483
chr1	10209390	10211292
chr1	10211333	10212207
chr1	10267676	10267857
chr1	10268011	10268340
chr1	10288135	10288508
chr1	10294987	10296402
chr1	10297824	10298320
chr1	10318241	10318391
chr1	10337648	10338264
chr1	10339892	10340062
chr1	10376013	10376163
chr1	10377269	10377881
chr1	10386751	10386901
chr1	10387775	10388038
chr1	10388164	10388594
chr1	10398114	10400239
chr1	10426134	10426767
chr1	10427986	10428276
chr1	10429865	10431244
chr1	10431256	10431406
chr1	10436890	10437040
chr1	10471819	10472824
chr1	10474736	10475624
chr1	10489876	10490802
chr1	10494548	10495475
chr1	10507305	10507731
chr1	10508328	10509165
chr1	10514540	10514712
chr1	10516657	10516869
chr1	10517007	10517446
chr1	10518929	10519443
chr1	10528551	10529415
chr1	10530394	10530794
chr1	10555667	10556658
chr1	10594444	10595084
chr1	10630721	10631039
chr1	10631731	10632525
chr1	10635720	10635870
chr1	10636166	10636450
chr1	10638372	10638522
chr1	10648710	10650205
chr1	10650722	10652082
chr1	10663409	10664632
chr1	10667827	10669110
chr1	10673931	10674141
chr1	10674497	10674647
chr1	10677282	10677459
chr1	10677879	10678206
chr1	10679365	10679551
chr1	10681612	10682048
chr1	10693778	10695763
chr1	10701306	10701456
chr1	10704001	10705296
chr1	10705426	10706112
chr1	10707699	10707849
chr1	10708537	10710441
chr1	10714152	10715217
chr1	10716634	10717086
chr1	10727805	10729764
chr1	10732708	10732946
chr1	10733899	10734181
chr1	10734698	10735872
chr1	10736179	10736457
chr1	10755890	10756549
chr1	10757893	10758043
chr1	10782973	10783123
chr1	10788778	10789118
chr1	10793637	10794689
chr1	10794897	10795543
chr1	10795546	10795753
chr1	10795938	10797200
chr1	10811394	10811544
chr1	10814853	10815470
chr1	10815599	10815804
chr1	10831477	10831701
chr1	10835078	10836489
chr1	10837196	10837347
chr1	10866793	10867678
chr1	10867848	10867998
chr1	10869239	10869407
chr1	10888342	10889468
chr1	10890302	10890452
chr1	10898292	10898469
chr1	10901312	10902154
chr1	10909956	10910359
chr1	10941846	10942292
chr1	10960777	10961517
chr1	10973660	10973923
chr1	10975679	10976257
chr1	10979241	10981422
chr1	11012010	11013401
chr1	11032013	11032208
chr1	11037791	11038006
chr1	11045233	11045909
chr1	11053782	11054023
chr1	11059219	11060894
chr1	11061988	11062248
chr1	11099278	11100207
chr1	11134595	11134884
chr1	11214896	11215273
chr1	11241737	11242007
chr1	11249740	11250002
chr1	11257476	11257626
chr1	11262097	11263123
chr1	11272610	11273830
chr1	11286350	11287264
chr1	11312476	11312643
chr1	11324539	11325190
chr1	11337585	11338011
chr1	11338312	11338780
chr1	11339429	11340324
chr1	11341104	11341414
chr1	11342392	11342551
chr1	11345785	11346676
chr1	11354970	11356197
chr1	11357194	11357551
chr1	11360390	11360853
chr1	11375433	11375690
chr1	11413336	11414811
chr1	11417387	11417609
chr1	11454171	11454339
chr1	11459394	11459656
chr1	11462516	11462815
chr1	11478300	11480548
chr1	11499237	11499497
chr1	11499545	11500473
chr1	11519883	11520033
chr1	11522448	11522989
chr1	11540366	11540516
chr1	11563461	11563989
chr1	11629930	11630082
chr1	11641229	11641451
chr1	11645827	11646015
chr1	11647981	11648186
chr1	11648608	11649023
chr1	11650064	11651077
chr1	11653889	11655277
chr1	11661581	11661803
chr1	11663726	11665154
chr1	11668736	11668886
chr1	11679645	11679795
chr1	11680466	11681947
chr1	11690795	11692245
chr1	11692355	11692617
chr1	11692836	11693003
chr1	11700723	11700932
chr1	11701085	11702002
chr1	11703927	11705085
chr1	11711233	11711383
chr1	11719470	11720273
chr1	11731630	11732190
chr1	11735602	11736627
chr1	11736785	11737051
chr1	11753701	11753912
chr1	11775726	11775886
chr1	11784834	11785669
chr1	11787052	11788224
chr1	11788659	11789294
chr1	11789448	11789986
chr1	11802885	11804122
chr1	11805173	11806816
chr1	11835972	11836122
chr1	11838443	11838901
chr1	11842488	11842885
chr1	11859143	11859366
chr1	11893729	11894231
chr1	11898296	11898446
chr1	11907369	11910205
chr1	11925532	11927017
chr1	11934050	11935225
chr1	11944603	11944753
chr1	11967037	11967356
chr1	11979589	11980993
chr1	12019135	12020098
chr1	12039067	12039217
chr1	12040387	12040878
chr1	12053888	12054527
chr1	12068163	12068330
chr1	12079444	12079816
chr1	12124852	12125291
chr1	12142238	12142500
chr1	12158365	12158877
chr1	12166767	12167608
chr1	12167771	12168030
chr1	12174529	12175716
chr1	12177252	12177624
chr1	12178527	12178677
chr1	12178825	12179041
chr1	12179091	12179641
chr1	12183865	12185234
chr1	12185381	12185756
chr1	12186397	12186547
chr1	12198679	12199524
chr1	12200204	12200550
chr1	12208467	12209372
chr1	12229516	12230598
chr1	12230725	12230894
chr1	12231084	12231411
chr1	12249314	12249544
chr1	12280006	12280156
chr1	12280274	12280424
chr1	12335811	12335961
chr1	12336160	12337067
chr1	12428604	12428754
chr1	12428901	12429061
chr1	12433301	12433945
chr1	12448008	12448265
chr1	12454047	12454347
chr1	12477675	12478927
chr1	12496650	12496800
chr1	12504262	12504514
chr1	12505942	12506299
chr1	12540010	12540854
chr1	12541185	12541905
chr1	12549440	12550305
chr1	12552667	12552895
chr1	12553908	12554058
chr1	12556402	12556618
chr1	12585885	12586117
chr1	12594909	12596736
chr1	12601430	12601727
chr1	12601864	12602441
chr1	12604080	12604341
chr1	12604487	12604637
chr1	12615391	12616506
chr1	12616691	12617366
chr1	12617923	12618656
chr1	12618760	12620395
chr1	12629137	12629299
chr1	12659052	12659256
chr1	13443609	13443770
chr1	13469503	13469653
chr1	13513423	13513741
chr1	13543769	13543919
chr1	13544072	13544437
chr1	13583589	13584888
chr1	13585199	13586541
chr1	13593526	13594238
chr1	13604218	13604959
chr1	13628608	13628831
chr1	13665521	13666169
chr1	13699681	13700809
chr1	13700988	13701139
chr1	13748642	13750108
chr1	13751543	13752317
chr1	13764588	13764750
chr1	13792769	13792925
chr1	13811918	13812068
chr1	13892270	13893404
chr1	13908208	13908594
chr1	13960543	13960830
chr1	13965953	13966108
chr1	14017545	14018096
chr1	14098145	14098835
chr1	14181634	14181882
chr1	14392367	14393117
chr1	14404450	14405766
chr1	14437096	14437463
chr1	14437643	14438015
chr1	14496042	14496443
chr1	14539888	14541287
chr1	14597259	14600003
chr1	14600828	14600978
chr1	14602109	14602649
chr1	14625100	14625440
chr1	14625778	14626355
chr1	14626977	14627979
chr1	14628168	14628359
chr1	14634478	14634884
chr1	14671799	14672792
chr1	14689887	14690871
chr1	14731966	14732594
chr1	14733076	14733877
chr1	14742130	14742280
chr1	14742613	14742917
chr1	14755867	14756036
chr1	14779595	14779775
chr1	14835752	14835909
chr1	14848543	14849264
chr1	14869274	14869730
chr1	14887780	14888494
chr1	14895162	14895687
chr1	14915432	14915639
chr1	14923026	14923176
chr1	14923357	14925376
chr1	14934416	14934621
chr1	14942401	14942726
chr1	14944445	14945034
chr1	14945191	14945538
chr1	14968197	14969134
chr1	14971659	14972275
chr1	14980325	14981388
chr1	14981470	14981786
chr1	14995764	14996993
chr1	15027617	15028319
chr1	15042248	15043702
chr1	15046447	15046754
chr1	15087815	15088106
chr1	15088248	15088867
chr1	15090154	15091126
chr1	15099002	15099152
chr1	15100257	15100655
chr1	15107899	15108460
chr1	15112249	15112552
chr1	15128594	15129047
chr1	15129827	15129977
chr1	15139792	15140601
chr1	15152240	15154385
chr1	15154870	15155020
chr1	15177846	15177996
chr1	15186626	15187201
chr1	15189937	15190087
chr1	15206473	15207745
chr1	15212949	15213191
chr1	15213445	15213971
chr1	15214125	15215173
chr1	15218761	15218911
chr1	15247037	15247874
chr1	15251997	15252168
chr1	15252186	15253108
chr1	15272285	15272763
chr1	15272905	15273064
chr1	15304805	15305147
chr1	15310612	15310762
chr1	15323207	15324061
chr1	15326452	15326806
chr1	15326980	15327291
chr1	15339884	15340929
chr1	15360699	15360992
chr1	15370912	15371308
chr1	15383850	15385129
chr1	15385868	15386742
chr1	15408966	15410889
chr1	15413688	15413838
chr1	15426896	15427192
chr1	15431124	15431673
chr1	15438372	15438543
chr1	15513779	15514374
chr1	15523704	15525719
chr1	15525750	15526006
chr1	15526180	15527491
chr1	15527737	15527998
chr1	15584489	15585153
chr1	15596884	15597053
chr1	15603070	15603990
chr1	15616501	15618137
chr1	15660188	15660338
chr1	15683932	15685137
chr1	15703643	15704084
chr1	15724013	15724177
chr1	15730523	15730839
chr1	15736288	15736503
chr1	15737822	15738204
chr1	15738351	15738501
chr1	15740973	15741269
chr1	15741425	15741875
chr1	15744375	15744808
chr1	15746558	15746724
chr1	15757098	15759656
chr1	15760644	15760878
chr1	15761032	15761182
chr1	15764387	15764639
chr1	15792085	15792396
chr1	15799628	15799801
chr1	15815418	15815755
chr1	15834091	15836437
chr1	15843651	15844062
chr1	15847078	15850370
chr1	15850515	15850698
chr1	15851412	15851563
chr1	15886191	15886861
chr1	15938786	15938936
chr1	15944772	15945020
chr1	15948231	15948460
chr1	15948494	15948736
chr1	15949256	15950006
chr1	15953779	15954294
chr1	15975308	15976512
chr1	16009152	16009537
chr1	16012748	16013498
chr1	16022440	16022700
chr1	16026296	16027284
chr1	16032551	16033360
chr1	16047095	16047308
chr1	16048061	16049386
chr1	16055754	16056787
chr1	16057577	16057949
chr1	16066969	16067741
chr1	16071535	16071791
chr1	16072130	16072280
chr1	16072608	16072910
chr1	16073053	16074126
chr1	16079057	16079517
chr1	16082408	16082622
chr1	16111767	16112497
chr1	16112740	16113445
chr1	16115396	16116663
chr1	16116822	16116986
chr1	16118745	16118939
chr1	16119931	16120165
chr1	16120292	16120516
chr1	16141591	16141835
chr1	16144761	16146980
chr1	16154654	16156588
chr1	16164122	16164582
chr1	16167364	16168130
chr1	16173550	16173886
chr1	16174110	16176336
chr1	16181621	16182127
chr1	16187589	16188025
chr1	16189957	16190300
chr1	16198671	16198821
chr1	16205129	16205382
chr1	16206009	16207286
chr1	16210245	16210395
chr1	16215830	16218069
chr1	16218424	16218612
chr1	16226474	16227251
chr1	16227826	16228299
chr1	16236141	16236577
chr1	16236634	16237889
chr1	16239957	16240107
chr1	16244456	16244690
chr1	16351494	16353169
chr1	16366887	16368044
chr1	16416105	16416255
chr1	16425186	16425389
chr1	16440236	16441174
chr1	16498424	16500110
chr1	16506599	16507184
chr1	16509020	16509812
chr1	16512876	16515137
chr1	16515591	16515765
chr1	16520945	16521181
chr1	16534359	16536030
chr1	16540542	16541003
chr1	16544451	16544610
chr1	16551007	16551157
chr1	16552762	16552912
chr1	16561721	16561871
chr1	16564996	16565771
chr1	16566270	16566669
chr1	16566919	16567313
chr1	16573748	16574606
chr1	16576141	16576404
chr1	16581795	16582053
chr1	16587637	16587888
chr1	16591902	16592562
chr1	16592661	16592939
chr1	16601557	16601707
chr1	16603107	16603257
chr1	16606241	16606576
chr1	16606620	16606949
chr1	16607278	16607596
chr1	16607704	16607885
chr1	16608570	16608971
chr1	16609262	16609601
chr1	16610413	16610633
chr1	16610744	16610962
chr1	16611169	16611434
chr1	16611739	16614990
chr1	16615246	16615679
chr1	16615768	16615918
chr1	16616370	16616999
chr1	16617166	16617879
chr1	16618073	16622047
chr1	16622217	16623257
chr1	16623295	16624519
chr1	16624551	16625499
chr1	16625608	16627967
chr1	16628292	16628930
chr1	16629088	16629402
chr1	16629788	16630029
chr1	16630335	16631186
chr1	16631323	16631507
chr1	16631918	16632274
chr1	16632463	16632656
chr1	16633113	16633449
chr1	16633506	16633656
chr1	16634119	16634460
chr1	16635743	16635972
chr1	16636511	16636841
chr1	16638026	16639810
chr1	16640742	16641326
chr1	16642029	16642270
chr1	16642549	16643161
chr1	16643166	16646103
chr1	16646493	16646774
chr1	16646902	16647066
chr1	16649235	16649512
chr1	16650078	16650299
chr1	16654700	16654992
chr1	16656440	16656805
chr1	16657002	16658770
chr1	16658828	16659677
chr1	16665757	16667812
chr1	16674854	16675581
chr1	16680395	16680937
chr1	16687701	16687851
chr1	16692920	16694848
chr1	16698440	16698590
chr1	16699445	16700579
chr1	16701122	16701345
chr1	16702867	16703078
chr1	16703208	16703778
chr1	16704147	16704297
chr1	16704428	16705089
chr1	16706479	16706649
chr1	16707038	16708639
chr1	16709124	16711257
chr1	16711853	16713834
chr1	16716041	16716220
chr1	16716997	16717375
chr1	16717478	16718090
chr1	16718826	16719071
chr1	16727664	16728149
chr1	16728291	16728872
chr1	16732286	16732943
chr1	16734556	16734753
chr1	16739874	16741458
chr1	16747643	16749310
chr1	16749652	16751006
chr1	16757579	16757806
chr1	16761031	16761181
chr1	16764321	16764685
chr1	16765388	16765570
chr1	16769874	16770210
chr1	16773872	16774112
chr1	16775171	16775321
chr1	16786255	16786425
chr1	16796455	16797082
chr1	16850280	16850523
chr1	16859206	16859983
chr1	16863197	16863374
chr1	16863384	16863588
chr1	16866956	16867390
chr1	16869040	16869190
chr1	16870045	16870579
chr1	16872530	16873739
chr1	16882943	16883294
chr1	16887029	16887179
chr1	16891528	16891678
chr1	16895107	16897069
chr1	16900636	16901246
chr1	16902967	16903624
chr1	16903715	16906522
chr1	16907466	16907616
chr1	16911875	16912173
chr1	16912676	16912955
chr1	16913449	16915131
chr1	16915188	16915433
chr1	16915596	16916134
chr1	16916296	16916660
chr1	16921234	16921432
chr1	16921577	16922231
chr1	16923421	16923571
chr1	16923804	16924053
chr1	16924756	16928261
chr1	16929131	16930028
chr1	16930437	16930816
chr1	16932642	16932823
chr1	16938375	16938708
chr1	16938992	16939657
chr1	16945750	16946246
chr1	16946334	16946712
chr1	16947865	16948159
chr1	16948387	16948900
chr1	16951731	16951881
chr1	16952075	16952344
chr1	16955861	16956132
chr1	16960399	16961343
chr1	16961466	16961830
chr1	16963608	16963766
chr1	16967595	16967757
chr1	16970706	16970856
chr1	16971379	16972954
chr1	16973215	16973404
chr1	16978516	16978767
chr1	16979771	16980785
chr1	16983177	16983352
chr1	16983769	16983919
chr1	17001656	17001806
chr1	17011184	17012352
chr1	17016480	17016683
chr1	17045746	17045986
chr1	17053676	17054595
chr1	17059500	17060657
chr1	17089324	17090067
chr1	17119203	17119839
chr1	17125830	17126256
chr1	17128540	17128744
chr1	17186933	17187219
chr1	17190368	17190618
chr1	17192023	17193086
chr1	17212853	17213441
chr1	17236914	17237344
chr1	17239107	17239257
chr1	17240674	17240930
chr1	17308237	17308412
chr1	17335971	17336286
chr1	17402927	17403201
chr1	17405856	17406671
chr1	17419983	17420358
chr1	17436872	17440319
chr1	17477491	17477846
chr1	17494315	17494672
chr1	17502388	17502876
chr1	17507997	17508149
chr1	17516134	17516576
chr1	17531904	17532205
chr1	17536503	17536653
chr1	17538141	17538816
chr1	17539334	17541471
chr1	17547082	17547572
chr1	17551703	17551871
chr1	17561041	17561747
chr1	17563118	17563268
chr1	17564951	17566524
chr1	17569211	17570237
chr1	17572805	17575262
chr1	17575920	17576760
chr1	17587795	17588646
chr1	17603054	17603256
chr1	17606927	17607153
chr1	17646043	17646263
chr1	17648916	17649160
chr1	17653849	17654200
chr1	17661234	17662144
chr1	17671103	17672252
chr1	17672383	17672558
chr1	17674650	17675373
chr1	17692763	17692913
chr1	17696341	17696583
chr1	17700024	17700224
chr1	17701206	17701364
chr1	17701651	17701801
chr1	17706821	17707062
chr1	17735923	17736073
chr1	18058583	18058790
chr1	18079238	18079388
chr1	18080018	18080187
chr1	18090989	18091310
chr1	18107631	18108354
chr1	18110461	18110655
chr1	18299825	18300053
chr1	18385258	18385514
chr1	18385637	18385817
chr1	18422635	18422857
chr1	18480787	18480937
chr1	18481415	18481565
chr1	18557443	18558324
chr1	18575512	18575885
chr1	18575912	18576086
chr1	18581427	18581654
chr1	18597179	18597938
chr1	18598835	18599509
chr1	18603008	18603480
chr1	18627096	18627362
chr1	18627672	18628086
chr1	18629092	18629242
chr1	18629600	18631761
chr1	18631955	18632379
chr1	18632679	18632952
chr1	18635993	18636144
chr1	18636294	18638041
chr1	18640446	18641034
chr1	18642622	18644367
chr1	18644547	18644764
chr1	18644979	18645724
chr1	18646068	18647799
chr1	18653729	18654387
chr1	18657484	18658886
chr1	18660191	18660341
chr1	18674746	18674933
chr1	18675498	18675708
chr1	18675820	18677130
chr1	18681246	18681643
chr1	18692901	18693051
chr1	18717239	18717457
chr1	18723826	18724221
chr1	18738429	18738579
chr1	18784120	18784624
chr1	18820616	18821067
chr1	18874978	18875735
chr1	18877496	18877670
chr1	18879036	18879186
chr1	18879522	18880469
chr1	18884267	18884638
chr1	18894922	18895072
chr1	18901987	18903362
chr1	18906953	18907489
chr1	18912963	18913560
chr1	18922450	18922630
chr1	18923745	18923895
chr1	18923987	18924452
chr1	18925825	18926113
chr1	18926338	18926612
chr1	18927979	18928160
chr1	18938550	18938965
chr1	18940845	18942164
chr1	18942340	18942490
chr1	18945339	18945931
chr1	18947634	18947785
chr1	18949386	18950772
chr1	18955533	18957572
chr1	18965649	18966316
chr1	19010679	19012782
chr1	19028160	19028642
chr1	19036023	19036363
chr1	19052535	19052784
chr1	19066024	19066325
chr1	19066818	19067798
chr1	19068810	19068960
chr1	19070510	19070677
chr1	19070790	19070995
chr1	19071637	19072121
chr1	19072756	19072906
chr1	19073458	19073758
chr1	19209386	19211071
chr1	19241324	19241542
chr1	19251126	19252425
chr1	19260637	19261165
chr1	19289017	19289177
chr1	19311209	19312964
chr1	19339367	19339633
chr1	19339912	19340062
chr1	19341404	19342003
chr1	19344429	19344587
chr1	19403101	19403629
chr1	19405341	19406835
chr1	19445862	19446244
chr1	19455416	19455618
chr1	19461390	19461573
chr1	19484083	19486295
chr1	19596407	19597702
chr1	19640378	19641028
chr1	19643436	19645490
chr1	19645845	19646109
chr1	19646684	19646875
chr1	19650903	19651659
chr1	19653434	19654232
chr1	19659693	19660483
chr1	19661605	19661824
chr1	19664557	19665679
chr1	19666038	19666344
chr1	19703909	19704778
chr1	19708584	19708734
chr1	19715580	19716092
chr1	19737443	19737872
chr1	19765515	19765955
chr1	19799586	19800558
chr1	19844935	19845088
chr1	19881853	19883307
chr1	19941081	19941554
chr1	19991090	19991406
chr1	20100816	20101204
chr1	20107385	20109747
chr1	20124187	20124407
chr1	20151923	20153187
chr1	20153612	20153762
chr1	20168813	20168963
chr1	20185802	20187090
chr1	20212979	20213564
chr1	20271926	20272079
chr1	20276553	20276855
chr1	20290442	20291239
chr1	20340020	20340664
chr1	20343261	20343799
chr1	20361942	20362311
chr1	20365682	20365991
chr1	20366234	20366458
chr1	20366925	20367378
chr1	20377021	20377171
chr1	20400512	20400772
chr1	20442244	20442394
chr1	20448447	20449345
chr1	20473187	20473642
chr1	20475228	20475378
chr1	20476228	20476922
chr1	20477923	20478082
chr1	20480484	20480634
chr1	20481707	20482190
chr1	20483674	20487194
chr1	20493700	20494517
chr1	20494639	20494804
chr1	20507647	20508429
chr1	20522486	20522741
chr1	20552035	20554027
chr1	20575316	20575558
chr1	20609861	20610011
chr1	20613632	20614023
chr1	20627294	20627690
chr1	20633051	20634669
chr1	20640264	20640439
chr1	20647640	20647799
chr1	20650607	20650840
chr1	20660995	20662325
chr1	20664014	20664188
chr1	20664408	20664571
chr1	20684579	20684729
chr1	20696147	20697542
chr1	20710249	20712519
chr1	20715820	20715970
chr1	20717231	20718424
chr1	20727701	20727851
chr1	20729099	20729516
chr1	20730437	20730738
chr1	20731002	20731356
chr1	20731557	20733914
chr1	20751607	20752193
chr1	20784929	20785222
chr1	20786006	20788164
chr1	20815960	20816225
chr1	20921367	20921578
chr1	21053726	21053990
chr1	21117345	21118075
chr1	21149387	21149540
chr1	21149807	21150046
chr1	21175684	21177738
chr1	21192437	21193269
chr1	21194793	21195389
chr1	21217894	21218320
chr1	21232104	21232254
chr1	21234707	21234857
chr1	21237435	21238754
chr1	21255362	21255512
chr1	21261433	21263038
chr1	21278012	21278465
chr1	21289650	21290543
chr1	21310761	21311382
chr1	21312969	21313468
chr1	21314412	21314699
chr1	21322270	21322521
chr1	21322769	21323548
chr1	21324198	21324744
chr1	21325081	21325247
chr1	21325398	21325750
chr1	21326866	21327163
chr1	21334468	21334724
chr1	21344621	21345987
chr1	21350382	21350830
chr1	21368636	21368923
chr1	21397850	21398213
chr1	21427783	21428565
chr1	21430704	21430854
chr1	21436678	21437279
chr1	21439722	21441009
chr1	21490662	21491491
chr1	21491911	21492327
chr1	21503916	21504066
chr1	21508795	21509962
chr1	21534914	21535064
chr1	21537525	21537806
chr1	21569941	21570091
chr1	21574143	21575338
chr1	21586823	21587159
chr1	21595032	21595296
chr1	21600109	21600260
chr1	21607393	21607565
chr1	21607738	21608500
chr1	21619057	21619365
chr1	21622030	21623152
chr1	21651521	21652459
chr1	21653691	21654108
chr1	21659162	21659828
chr1	21664391	21664541
chr1	21666096	21666615
chr1	21667091	21667463
chr1	21668899	21670253
chr1	21672548	21672758
chr1	21673332	21673970
chr1	21703404	21703595
chr1	21725766	21726337
chr1	21765123	21765407
chr1	21782142	21783897
chr1	21812261	21812496
chr1	21814284	21814789
chr1	21818734	21819055
chr1	21841170	21841362
chr1	21869655	21870150
chr1	21894392	21894542
chr1	21900178	21900328
chr1	21909443	21910626
chr1	21910783	21912059
chr1	21931448	21931598
chr1	21936170	21938050
chr1	21939675	21940083
chr1	21944178	21944936
chr1	21946885	21947113
chr1	22022716	22022950
chr1	22024372	22026113
chr1	22039852	22040093
chr1	22052219	22053956
chr1	22090940	22091090
chr1	22114798	22114975
chr1	22121680	22121992
chr1	22126534	22126802
chr1	22131867	22132185
chr1	22132261	22132507
chr1	22137180	22137357
chr1	22137525	22137675
chr1	22141423	22143808
chr1	22207607	22209515
chr1	22216460	22216643
chr1	22229272	22229811
chr1	22245243	22246285
chr1	22259683	22259911
chr1	22264967	22265214
chr1	22275721	22276340
chr1	22317361	22317511
chr1	22318308	22319184
chr1	22329084	22329273
chr1	22349921	22351336
chr1	22416484	22417132
chr1	22420325	22420506
chr1	22447972	22448122
chr1	22451504	22452902
chr1	22500430	22500799
chr1	22501954	22502467
chr1	22554444	22554620
chr1	22554641	22555132
chr1	22555417	22555691
chr1	22556397	22556604
chr1	22556715	22557023
chr1	22563134	22563945
chr1	22588955	22589151
chr1	22614143	22614301
chr1	22626321	22627009
chr1	22630027	22630177
chr1	22630250	22630529
chr1	22641790	22642512
chr1	22665614	22666317
chr1	22672686	22674427
chr1	22676682	22677054
chr1	22685060	22685210
chr1	22685351	22686212
chr1	22689330	22689973
chr1	22690915	22691525
chr1	22704493	22705042
chr1	22709338	22709520
chr1	22709832	22712084
chr1	22723196	22723577
chr1	22729997	22730290
chr1	22735013	22735163
chr1	22735478	22737393
chr1	22772167	22772458
chr1	22775581	22775918
chr1	22778508	22779437
chr1	22780259	22780409
chr1	22780442	22782880
chr1	22783414	22783564
chr1	22789763	22790036
chr1	22790766	22791041
chr1	22791974	22792231
chr1	22799696	22803073
chr1	22805141	22807472
chr1	22814777	22815101
chr1	22826522	22827283
chr1	22828126	22828574
chr1	22828857	22829571
chr1	22831893	22832198
chr1	22835651	22836774
chr1	22861937	22862586
chr1	22875378	22875528
chr1	22876316	22877064
chr1	22880279	22880429
chr1	22881058	22881208
chr1	22930325	22930796
chr1	22976436	22976946
chr1	23018800	23020424
chr1	23084968	23085118
chr1	23085737	23085899
chr1	23091681	23091831
chr1	23098868	23099018
chr1	23100105	23100633
chr1	23167347	23169247
chr1	23169461	23169861
chr1	23177316	23178242
chr1	23184581	23184989
chr1	23216407	23217923
chr1	23262984	23264162
chr1	23343289	23345397
chr1	23356587	23356737
chr1	23367756	23370039
chr1	23370626	23371430
chr1	23372051	23372492
chr1	23377153	23377757
chr1	23377767	23378065
chr1	23392491	23392641
chr1	23394475	23395622
chr1	23403588	23404448
chr1	23422647	23423220
chr1	23423355	23423505
chr1	23423610	23424096
chr1	23424229	23425213
chr1	23466547	23466802
chr1	23474825	23475060
chr1	23483224	23485188
chr1	23489819	23490194
chr1	23490862	23491141
chr1	23497148	23497562
chr1	23524875	23525355
chr1	23530506	23532153
chr1	23539658	23540134
chr1	23544784	23545206
chr1	23548884	23549053
chr1	23553870	23555635
chr1	23555912	23556624
chr1	23556783	23557145
chr1	23558280	23558430
chr1	23559055	23560071
chr1	23560237	23560387
chr1	23560442	23560710
chr1	23561861	23562658
chr1	23567682	23569401
chr1	23577438	23577616
chr1	23580853	23581106
chr1	23581316	23581562
chr1	23597149	23599109
chr1	23619561	23619934
[truncated: 63,536 more rows]

## Sheet: ATAC in NPCs D868N
chr1	9934	10670
chr1	16742	16892
chr1	17338	17627
chr1	28665	29934
chr1	72293	72734
chr1	180677	181088
chr1	181340	182006
chr1	183164	184665
chr1	190229	190379
chr1	190566	190716
chr1	190861	191155
chr1	191301	191605
chr1	191718	192012
chr1	199020	200465
chr1	267511	267676
chr1	267930	268159
chr1	268221	268371
chr1	377024	377480
chr1	605019	605896
chr1	628576	634999
chr1	738559	738731
chr1	778131	779655
chr1	791595	791745
chr1	810938	811088
chr1	816871	817113
chr1	817250	817722
chr1	817945	818236
chr1	820159	820698
chr1	822689	822868
chr1	823280	823536
chr1	826564	828149
chr1	869695	870259
chr1	876396	876647
chr1	904123	905137
chr1	913020	913331
chr1	916500	916731
chr1	920804	921404
chr1	921766	921975
chr1	923540	924612
chr1	924762	925369
chr1	925608	925905
chr1	928897	929252
chr1	935377	936586
chr1	937051	937400
chr1	938116	938266
chr1	939547	943308
chr1	944147	944312
chr1	951299	951449
chr1	958808	960134
chr1	960268	961494
chr1	961613	961834
chr1	965399	965549
chr1	966214	967348
chr1	973404	973554
chr1	974072	974222
chr1	975872	976754
chr1	976912	977079
chr1	979837	980081
chr1	984016	984554
chr1	995606	995927
chr1	997137	997363
chr1	997553	997703
chr1	998216	1002226
chr1	1004954	1005417
chr1	1005428	1005728
chr1	1006099	1006249
chr1	1012851	1014311
chr1	1015314	1015558
chr1	1019037	1021914
chr1	1026920	1027218
chr1	1030900	1031211
chr1	1031371	1031629
chr1	1032224	1032374
chr1	1032522	1034474
chr1	1034566	1034909
chr1	1039809	1039992
chr1	1040062	1040314
chr1	1040445	1041408
chr1	1042911	1043104
chr1	1058910	1060028
chr1	1060683	1060843
chr1	1062384	1062754
chr1	1062946	1063096
chr1	1063545	1064829
chr1	1066692	1066983
chr1	1067213	1068021
chr1	1068656	1069983
chr1	1070608	1070758
chr1	1071452	1071602
chr1	1071864	1072014
chr1	1079068	1080722
chr1	1080841	1081202
chr1	1084620	1084770
chr1	1086395	1086545
chr1	1115694	1117062
chr1	1121440	1121637
chr1	1121758	1122592
chr1	1143223	1143410
chr1	1157375	1158807
chr1	1169750	1169965
chr1	1173610	1173778
chr1	1173904	1174384
chr1	1184916	1185070
chr1	1197711	1197915
chr1	1200721	1201884
chr1	1203189	1203510
chr1	1203791	1203953
chr1	1204243	1204425
chr1	1205347	1206930
chr1	1208055	1208623
chr1	1231164	1232654
chr1	1237934	1238390
chr1	1238546	1238907
chr1	1243788	1244028
chr1	1246098	1247060
chr1	1247206	1247544
chr1	1273163	1274675
chr1	1281404	1281554
chr1	1285876	1286026
chr1	1288621	1288771
chr1	1290290	1290440
chr1	1291177	1291327
chr1	1291553	1291703
chr1	1293721	1294003
chr1	1299220	1299397
chr1	1304280	1304447
chr1	1304516	1305896
chr1	1306088	1306568
chr1	1307194	1309377
chr1	1310231	1310381
chr1	1321293	1321443
chr1	1324174	1325409
chr1	1329071	1329221
chr1	1331054	1331289
chr1	1344613	1344763
chr1	1347878	1348098
chr1	1348709	1350052
chr1	1353915	1354182
chr1	1355207	1355852
chr1	1357996	1358248
chr1	1359317	1359467
chr1	1360364	1360656
chr1	1360816	1361100
chr1	1371940	1372357
chr1	1374372	1375805
chr1	1382391	1382780
chr1	1398779	1400116
chr1	1406575	1407986
chr1	1420235	1420385
chr1	1426113	1426263
chr1	1426677	1427235
chr1	1427453	1428025
chr1	1430332	1430706
chr1	1431932	1432578
chr1	1432579	1432767
chr1	1433274	1433736
chr1	1434191	1434434
chr1	1435160	1436328
chr1	1470800	1471175
chr1	1471363	1472606
chr1	1505071	1505746
chr1	1511395	1512617
chr1	1512813	1513042
chr1	1536254	1536523
chr1	1539366	1539639
chr1	1539797	1541205
chr1	1546430	1546580
chr1	1551035	1551185
chr1	1573864	1575506
chr1	1597567	1597944
chr1	1599372	1600418
chr1	1601051	1601220
chr1	1602386	1602674
chr1	1605612	1605767
chr1	1614673	1616757
chr1	1629226	1629389
chr1	1631115	1631317
chr1	1631593	1631843
chr1	1631855	1632372
chr1	1658320	1658470
chr1	1658671	1659596
chr1	1691659	1692005
chr1	1692163	1693827
chr1	1697841	1697991
chr1	1723912	1725014
chr1	1745532	1747292
chr1	1748849	1749018
chr1	1753398	1753548
chr1	1777612	1777810
chr1	1777943	1779302
chr1	1779706	1780762
chr1	1780844	1781190
chr1	1781238	1781433
chr1	1814362	1814543
chr1	1859080	1859728
chr1	1861698	1861925
chr1	1889874	1892063
chr1	1908289	1909730
chr1	1918699	1920451
chr1	1943850	1944509
chr1	1959952	1960268
chr1	2003487	2004220
chr1	2019298	2019822
chr1	2043355	2043505
chr1	2044691	2045148
chr1	2049622	2049801
chr1	2050276	2050472
chr1	2050702	2050929
chr1	2073093	2073259
chr1	2073391	2074154
chr1	2074252	2074508
chr1	2086581	2086995
chr1	2115736	2116202
chr1	2121820	2121978
chr1	2132564	2133925
chr1	2135230	2135875
chr1	2139828	2140339
chr1	2174309	2174731
chr1	2189234	2190284
chr1	2194191	2195932
chr1	2199209	2199543
chr1	2204205	2206094
chr1	2206161	2206311
chr1	2208178	2208576
chr1	2212083	2213433
chr1	2226699	2228719
chr1	2228916	2229328
chr1	2229557	2230230
chr1	2230293	2232428
chr1	2246106	2246929
chr1	2247696	2248910
chr1	2270215	2270469
chr1	2270520	2271997
chr1	2278870	2279956
chr1	2289850	2291382
chr1	2311196	2311914
chr1	2311934	2312084
chr1	2313044	2313447
chr1	2313889	2315492
chr1	2315846	2316319
chr1	2316341	2317142
chr1	2321599	2323210
chr1	2330604	2331434
chr1	2334369	2334519
chr1	2381556	2382215
chr1	2382771	2382921
chr1	2391058	2392292
chr1	2412019	2413554
chr1	2414247	2414885
chr1	2415299	2415586
chr1	2426751	2426901
chr1	2432316	2432562
chr1	2432636	2433023
chr1	2440369	2440633
chr1	2443267	2444151
chr1	2446068	2447133
chr1	2522679	2522891
chr1	2525905	2527396
chr1	2528712	2529154
chr1	2529682	2530879
chr1	2532749	2532899
chr1	2541002	2541266
chr1	2543076	2544239
chr1	2544285	2544445
chr1	2545871	2546444
chr1	2546964	2547134
chr1	2547448	2547818
chr1	2585526	2585819
chr1	2586139	2587566
chr1	2642601	2643698
chr1	2652099	2652516
chr1	2653251	2653424
chr1	2653620	2654294
chr1	2654877	2655233
chr1	2655363	2655513
chr1	2683659	2684513
chr1	2685482	2685793
chr1	2686394	2686826
chr1	2686948	2687098
chr1	2688111	2688261
chr1	2688303	2688453
chr1	2747566	2747766
chr1	2748263	2748604
chr1	2750175	2750335
chr1	2756479	2757104
chr1	2757846	2758222
chr1	2758585	2758889
chr1	3029370	3029520
chr1	3067526	3067676
chr1	3068424	3068574
chr1	3068907	3070845
chr1	3071326	3071756
chr1	3101227	3101498
chr1	3104050	3104571
chr1	3105029	3106468
chr1	3111391	3111791
chr1	3113510	3113660
chr1	3120021	3120284
chr1	3139549	3139767
chr1	3161500	3161847
chr1	3167020	3167293
chr1	3167296	3167446
chr1	3170341	3171090
chr1	3195889	3196061
chr1	3212402	3212603
chr1	3215513	3216482
chr1	3216716	3217160
chr1	3217885	3218373
chr1	3218700	3219756
chr1	3219758	3220077
chr1	3248760	3250298
chr1	3258719	3258994
chr1	3259054	3259309
chr1	3283917	3284264
chr1	3312885	3313769
chr1	3347475	3347625
chr1	3351902	3353275
chr1	3366225	3366548
chr1	3391838	3391988
chr1	3393309	3393720
chr1	3393886	3394053
chr1	3424597	3425126
chr1	3453003	3453357
chr1	3454285	3455184
chr1	3459341	3459567
chr1	3460611	3460923
chr1	3468774	3468924
chr1	3470251	3470401
chr1	3471021	3471209
chr1	3471351	3472197
chr1	3490926	3491776
chr1	3496035	3496225
chr1	3496372	3496586
chr1	3497423	3497573
chr1	3500999	3501177
chr1	3501681	3502327
chr1	3502456	3502766
chr1	3505329	3505479
chr1	3516129	3516484
chr1	3530786	3532053
chr1	3543377	3543870
chr1	3565393	3565814
chr1	3590495	3590663
chr1	3590995	3591181
chr1	3598045	3598195
chr1	3598400	3598814
chr1	3601806	3601956
chr1	3610628	3612212
chr1	3613813	3614273
chr1	3615256	3615406
chr1	3618896	3619375
chr1	3621025	3621412
chr1	3624046	3625779
chr1	3649789	3650253
chr1	3650864	3651105
chr1	3652167	3652581
chr1	3652707	3653182
chr1	3674574	3674770
chr1	3684202	3684688
chr1	3695501	3696131
chr1	3720096	3720246
chr1	3724286	3724466
chr1	3724483	3724633
chr1	3746556	3747591
chr1	3771753	3773263
chr1	3773601	3773751
chr1	3774439	3774589
chr1	3774732	3774923
chr1	3775112	3776040
chr1	3795785	3796919
chr1	3801522	3801691
chr1	3811400	3811642
chr1	3856503	3857800
chr1	3858288	3858635
chr1	3899643	3901775
chr1	3910854	3911421
chr1	3983278	3983528
chr1	4447909	4448338
chr1	4654860	4655153
chr1	4655360	4655755
chr1	4656392	4656808
chr1	5424997	5425312
chr1	5745869	5746019
chr1	5847178	5847583
chr1	5850182	5850466
chr1	5896741	5897215
chr1	5897295	5897535
chr1	5991303	5993376
chr1	5993382	5993745
chr1	6033939	6034704
chr1	6052583	6053205
chr1	6083573	6084566
chr1	6109211	6109442
chr1	6127719	6127887
chr1	6128074	6128224
chr1	6145277	6145496
chr1	6148453	6149139
chr1	6157516	6157932
chr1	6161560	6162037
chr1	6179460	6179815
chr1	6180279	6180551
chr1	6181291	6181554
chr1	6198967	6200361
chr1	6204987	6205149
chr1	6205277	6205427
chr1	6205630	6205852
chr1	6206070	6206335
chr1	6208641	6209423
chr1	6234670	6235078
chr1	6235407	6236266
chr1	6240355	6240816
chr1	6241584	6241739
chr1	6241892	6242850
chr1	6243850	6244000
chr1	6244561	6247231
chr1	6248110	6248260
chr1	6249350	6249582
chr1	6259791	6262157
chr1	6272946	6274050
chr1	6276217	6276651
chr1	6278807	6278957
chr1	6338492	6339583
chr1	6340101	6340440
chr1	6343583	6343733
chr1	6343825	6343980
chr1	6348075	6348580
chr1	6348843	6348993
chr1	6358678	6358828
chr1	6359271	6359570
chr1	6363294	6363444
chr1	6378221	6378371
chr1	6385556	6385794
chr1	6392346	6394224
chr1	6414712	6414862
chr1	6418995	6419256
chr1	6419409	6419679
chr1	6423243	6424186
chr1	6424393	6424883
chr1	6425033	6425303
chr1	6430141	6430488
chr1	6436972	6437450
chr1	6440165	6440891
chr1	6448214	6449260
chr1	6475586	6475813
chr1	6485127	6487065
chr1	6489762	6490997
chr1	6491051	6491805
chr1	6495088	6495407
chr1	6496883	6498146
chr1	6498513	6499126
chr1	6519296	6520669
chr1	6553657	6554760
chr1	6579326	6580852
chr1	6600964	6601648
chr1	6601884	6604551
chr1	6612708	6615673
chr1	6615938	6616139
chr1	6624733	6626042
chr1	6701398	6702259
chr1	6720064	6720259
chr1	6722890	6723040
chr1	6724730	6724965
chr1	6784181	6786492
chr1	6866849	6867212
chr1	6868788	6868970
chr1	6869126	6869276
chr1	6899309	6899616
chr1	6912146	6912936
chr1	6914503	6914850
chr1	6922420	6922817
chr1	6924077	6924265
chr1	6961827	6963902
chr1	7069883	7070677
chr1	7117365	7118415
chr1	7248018	7248575
chr1	7297941	7298571
chr1	7298761	7299174
chr1	7299299	7299982
chr1	7301041	7301191
chr1	7301490	7301663
chr1	7343892	7344295
chr1	7379517	7380179
chr1	7389345	7389495
chr1	7401855	7402286
chr1	7402484	7402634
chr1	7495784	7496461
chr1	7505371	7505521
chr1	7647316	7647466
chr1	7667448	7670013
chr1	7678278	7678428
chr1	7679962	7681286
chr1	7702462	7703291
chr1	7703894	7705172
chr1	7752958	7753117
chr1	7770712	7771861
chr1	7783277	7784547
chr1	7942161	7942671
chr1	7961081	7962235
chr1	8018789	8019007
chr1	8019121	8019299
chr1	8025275	8025500
chr1	8025736	8027054
chr1	8097542	8097750
chr1	8113917	8114067
chr1	8121073	8121745
chr1	8137155	8137402
chr1	8137623	8138291
chr1	8145662	8145812
chr1	8145936	8146086
chr1	8169845	8170080
chr1	8212055	8212349
chr1	8238167	8238809
chr1	8314430	8314775
chr1	8317693	8317843
chr1	8317862	8318392
chr1	8343054	8343950
chr1	8349089	8349296
chr1	8371015	8371165
chr1	8374055	8374231
chr1	8382061	8382348
chr1	8396376	8396567
chr1	8396682	8397441
chr1	8408033	8408926
chr1	8409042	8409476
chr1	8421849	8421999
chr1	8422929	8424827
chr1	8438973	8439433
chr1	8456042	8456192
chr1	8456213	8456547
chr1	8459856	8460430
chr1	8463201	8463351
chr1	8463462	8463838
chr1	8480955	8481249
chr1	8516922	8517095
chr1	8517211	8517507
chr1	8517813	8518109
chr1	8520586	8520885
chr1	8525404	8526510
chr1	8561154	8561547
chr1	8598222	8598753
chr1	8626346	8626496
chr1	8629180	8630029
chr1	8660937	8661094
chr1	8679470	8679620
chr1	8701025	8702006
chr1	8702913	8703987
chr1	8704522	8704956
chr1	8706950	8707577
chr1	8712012	8713028
chr1	8754291	8754624
chr1	8815483	8816154
chr1	8816949	8818528
chr1	8822638	8822932
chr1	8848610	8849341
chr1	8854549	8854699
chr1	8858096	8858413
chr1	8873235	8873882
chr1	8877710	8879731
chr1	8880109	8880663
chr1	8898749	8898899
chr1	8915029	8915179
chr1	8915594	8915753
chr1	8938356	8938912
chr1	8941897	8942357
chr1	8951224	8951626
chr1	9064336	9064515
chr1	9106292	9106442
chr1	9128662	9129474
chr1	9163812	9164263
chr1	9196350	9196500
chr1	9198515	9199078
chr1	9201236	9201472
chr1	9234300	9235479
chr1	9250343	9250528
chr1	9252773	9253677
chr1	9292242	9293499
chr1	9294938	9295152
chr1	9411037	9411350
chr1	9428537	9429406
chr1	9473336	9473486
chr1	9495036	9495762
chr1	9538952	9540329
chr1	9561650	9561960
chr1	9574681	9574904
chr1	9588240	9589543
chr1	9593086	9594133
chr1	9627024	9627577
chr1	9651661	9652466
chr1	9687137	9688541
chr1	9688938	9690296
chr1	9724906	9725235
chr1	9766716	9767139
chr1	9792494	9792690
chr1	9822982	9824806
chr1	9825427	9825751
chr1	9835552	9836343
chr1	9852571	9853028
chr1	9859289	9859726
chr1	9867382	9867532
chr1	9874929	9875086
chr1	9881776	9882116
chr1	9890112	9890833
chr1	9891282	9891451
chr1	9904812	9905234
chr1	9909218	9911341
chr1	9922403	9922793
chr1	9927646	9927796
chr1	9929628	9929928
chr1	9942820	9943575
chr1	9950432	9950697
chr1	9996996	9997943
chr1	10032365	10034004
chr1	10074421	10074571
chr1	10108115	10108305
chr1	10178007	10178360
chr1	10178735	10180249
chr1	10208819	10208969
chr1	10209566	10212170
chr1	10267775	10267925
chr1	10295500	10296150
chr1	10376442	10376603
chr1	10377205	10377741
chr1	10387888	10388038
chr1	10398206	10399926
chr1	10400390	10400540
chr1	10427916	10428264
chr1	10430225	10431305
chr1	10471712	10471864
chr1	10471997	10472920
chr1	10474775	10475541
chr1	10489876	10490026
chr1	10490415	10490675
chr1	10494745	10494959
chr1	10507290	10507610
chr1	10508827	10509059
chr1	10528460	10528653
chr1	10530436	10530753
chr1	10579516	10579666
chr1	10632342	10632492
chr1	10649274	10650219
chr1	10650899	10651767
chr1	10663345	10664309
chr1	10664422	10664659
chr1	10665074	10665473
chr1	10668045	10668276
chr1	10668390	10668871
chr1	10676861	10677207
chr1	10677608	10677771
chr1	10679332	10680056
chr1	10681606	10681829
chr1	10693631	10695638
chr1	10704071	10705260
chr1	10708583	10708760
chr1	10708936	10709998
chr1	10714418	10714634
chr1	10716571	10717091
chr1	10717829	10718050
chr1	10728000	10729545
chr1	10733130	10733385
chr1	10734638	10736032
chr1	10782916	10783188
chr1	10788799	10788953
chr1	10793697	10794381
chr1	10794494	10795315
chr1	10795470	10795694
chr1	10795902	10797052
chr1	10815104	10815539
chr1	10835442	10836467
chr1	10837243	10837405
chr1	10866685	10867622
chr1	10888730	10889105
chr1	10901174	10901324
chr1	10901348	10901980
chr1	10960853	10961507
chr1	10975854	10976343
chr1	10979465	10981346
chr1	11012009	11013394
chr1	11037656	11037806
chr1	11054868	11055018
chr1	11059449	11060748
chr1	11099211	11100232
chr1	11158721	11159053
chr1	11261973	11263189
chr1	11272572	11274133
chr1	11286360	11287264
chr1	11338574	11338725
chr1	11339474	11339679
chr1	11339977	11340145
chr1	11346431	11346581
chr1	11355213	11356156
chr1	11458685	11459549
chr1	11462672	11462935
chr1	11478495	11480587
chr1	11499406	11500481
chr1	11522572	11522944
chr1	11563391	11563623
chr1	11645763	11646199
chr1	11648573	11648847
chr1	11650251	11651127
chr1	11654087	11655272
chr1	11664080	11664822
chr1	11665194	11665344
chr1	11680449	11681928
chr1	11690715	11692071
chr1	11731406	11731703
chr1	11731853	11732226
chr1	11735636	11736836
chr1	11737015	11737331
chr1	11753642	11753795
chr1	11784998	11785636
chr1	11803051	11804157
chr1	11805197	11806566
chr1	11806709	11806966
chr1	11838755	11838905
chr1	11841954	11842627
chr1	11859280	11859494
chr1	11894085	11894390
chr1	11907638	11910008
chr1	11925745	11926684
chr1	11934076	11935225
chr1	11979625	11981001
chr1	12018930	12020056
chr1	12040517	12040963
chr1	12051985	12052231
chr1	12079406	12079684
chr1	12133012	12133183
chr1	12161775	12162448
chr1	12166806	12167411
chr1	12178534	12178743
chr1	12178879	12179507
chr1	12183849	12185284
chr1	12208680	12209299
chr1	12229621	12231309
chr1	12336288	12336936
chr1	12426109	12426344
chr1	12433528	12433934
chr1	12447865	12448258
chr1	12467556	12467946
chr1	12478022	12478937
chr1	12540350	12540750
chr1	12549674	12550478
chr1	12553057	12553378
chr1	12556275	12556835
chr1	12595065	12596293
chr1	12604431	12604646
chr1	12616719	12616894
chr1	12617025	12617219
chr1	12617980	12618565
chr1	12618763	12620349
chr1	13514366	13514516
chr1	13544028	13544215
chr1	13583640	13584815
chr1	13585266	13586274
chr1	13593351	13594077
chr1	13604339	13604489
chr1	13699958	13700941
chr1	13748738	13750274
chr1	13751964	13752118
chr1	13765039	13765189
chr1	13783394	13783824
chr1	13892576	13893365
chr1	14017483	14017665
chr1	14098357	14098778
chr1	14113990	14114362
chr1	14180963	14181542
chr1	14320475	14320883
chr1	14366432	14366745
chr1	14404310	14406062
chr1	14476437	14476587
chr1	14476768	14476918
chr1	14486581	14487137
chr1	14492675	14492825
chr1	14495359	14495709
chr1	14496090	14496861
chr1	14522680	14523438
chr1	14540024	14540262
chr1	14540342	14541223
chr1	14578301	14578475
chr1	14597509	14599981
chr1	14600720	14600997
chr1	14602275	14602552
chr1	14626587	14626737
chr1	14628078	14628228
chr1	14649037	14649393
chr1	14671806	14672553
chr1	14731646	14731796
chr1	14731921	14732128
chr1	14732991	14733224
chr1	14742008	14742817
chr1	14779216	14779472
chr1	14895003	14895214
chr1	14923649	14925220
chr1	14942738	14942981
chr1	14944447	14944804
chr1	14945300	14945686
chr1	14968181	14969052
chr1	14980294	14981274
chr1	14995309	14995629
chr1	14996087	14996893
chr1	15027674	15028452
chr1	15033471	15033711
chr1	15046537	15046745
chr1	15106686	15106881
chr1	15139878	15140135
chr1	15152333	15154313
chr1	15179153	15179362
chr1	15186711	15187333
chr1	15200479	15200945
chr1	15206447	15207510
chr1	15213450	15213848
chr1	15214198	15214417
chr1	15214560	15214999
chr1	15247107	15247814
chr1	15252196	15253023
chr1	15272448	15272780
chr1	15323413	15323757
chr1	15326587	15327165
chr1	15383083	15383375
chr1	15383875	15385172
chr1	15385935	15386678
chr1	15408987	15410487
chr1	15523714	15525591
chr1	15526183	15527455
chr1	15584317	15584784
chr1	15585026	15585220
chr1	15603129	15603860
chr1	15616594	15618168
chr1	15684149	15685116
chr1	15703249	15703448
chr1	15703588	15703845
chr1	15741110	15741305
chr1	15741374	15741855
chr1	15757377	15759369
chr1	15759385	15759599
chr1	15760482	15760765
chr1	15761040	15761198
chr1	15791837	15792012
chr1	15800191	15800797
chr1	15834155	15836419
chr1	15843849	15844017
chr1	15846979	15848697
chr1	15848763	15848913
chr1	15849267	15850289
chr1	15885881	15886828
chr1	15975273	15976284
chr1	16009074	16009447
chr1	16012860	16013695
chr1	16023271	16023449
chr1	16026610	16027193
chr1	16032757	16033542
chr1	16048431	16049084
chr1	16056067	16056617
chr1	16067234	16067395
chr1	16073094	16073810
chr1	16078921	16079351
chr1	16082418	16082741
chr1	16111688	16112334
chr1	16112993	16113217
chr1	16113309	16113473
chr1	16115115	16116904
chr1	16119779	16120024
chr1	16139152	16140148
chr1	16140301	16140463
chr1	16141335	16142129
chr1	16145080	16145369
chr1	16145494	16147374
chr1	16154640	16154935
chr1	16155055	16156601
chr1	16164167	16164647
chr1	16167277	16168139
chr1	16168211	16168460
chr1	16173195	16173345
chr1	16173372	16173962
chr1	16174178	16174672
chr1	16174905	16176175
chr1	16181673	16182160
chr1	16187601	16188026
chr1	16188093	16188263
chr1	16189827	16190219
chr1	16206083	16207465
chr1	16207607	16207757
chr1	16210081	16210517
chr1	16216001	16216792
chr1	16216959	16217915
chr1	16226869	16227152
chr1	16236256	16237688
chr1	16244248	16244398
chr1	16248684	16248834
chr1	16266700	16266850
chr1	16351563	16352909
chr1	16353201	16353351
chr1	16366902	16368257
chr1	16371776	16371996
chr1	16375475	16375743
chr1	16440186	16441163
chr1	16498431	16499921
chr1	16508966	16509172
chr1	16512905	16515118
chr1	16534238	16536107
chr1	16545514	16546092
chr1	16564682	16565222
chr1	16565450	16565781
chr1	16566127	16566657
chr1	16566827	16567130
chr1	16574076	16574226
chr1	16579287	16579437
chr1	16581521	16581713
chr1	16592045	16592350
chr1	16592676	16593060
chr1	16608797	16608947
chr1	16611213	16611412
chr1	16611825	16614403
chr1	16614637	16614860
chr1	16615187	16615451
chr1	16616996	16617223
chr1	16618863	16619175
chr1	16619211	16619361
chr1	16619776	16620005
chr1	16620178	16621699
chr1	16621939	16622126
chr1	16622397	16622638
chr1	16623104	16623254
chr1	16623399	16623721
chr1	16624001	16624151
chr1	16624180	16624401
chr1	16624457	16625160
chr1	16625773	16626072
chr1	16626260	16626517
chr1	16626610	16626760
chr1	16626972	16627295
chr1	16628887	16629100
chr1	16629245	16629401
chr1	16629939	16630098
chr1	16630270	16630491
chr1	16630739	16631186
chr1	16631259	16631463
chr1	16632186	16632336
chr1	16638605	16638985
chr1	16639264	16639488
chr1	16642782	16643273
chr1	16643447	16645405
chr1	16645659	16645840
chr1	16647986	16648337
chr1	16651607	16651834
chr1	16657076	16657470
chr1	16657613	16657787
chr1	16658958	16659357
chr1	16666168	16667620
chr1	16673120	16673270
chr1	16674147	16674341
chr1	16674941	16675532
chr1	16693191	16694192
chr1	16694345	16694839
chr1	16696755	16697031
chr1	16698543	16698693
chr1	16699447	16700047
chr1	16700839	16701276
chr1	16702352	16702639
chr1	16703079	16703374
chr1	16707225	16708005
chr1	16709542	16710232
chr1	16710386	16711196
chr1	16712142	16712972
chr1	16716628	16716912
chr1	16717140	16717354
chr1	16717771	16718272
chr1	16725336	16725486
chr1	16727223	16727788
chr1	16728131	16728411
chr1	16732512	16732711
chr1	16734459	16734613
chr1	16739880	16741425
chr1	16748033	16749038
chr1	16750201	16750351
chr1	16757577	16757827
chr1	16761321	16761471
chr1	16764255	16764425
chr1	16773887	16774093
chr1	16796328	16797091
chr1	16867063	16867380
chr1	16868803	16869033
chr1	16870429	16870843
chr1	16872435	16873618
chr1	16875445	16875595
chr1	16895181	16897000
chr1	16897129	16897610
chr1	16900645	16901020
chr1	16903191	16903481
chr1	16903705	16906090
chr1	16912472	16912761
chr1	16913281	16915294
chr1	16915381	16915646
chr1	16916376	16916526
chr1	16918707	16918901
chr1	16920559	16920709
chr1	16921242	16922494
chr1	16923099	16923249
chr1	16924788	16925099
chr1	16925132	16925335
chr1	16925448	16927762
chr1	16927953	16928304
chr1	16938238	16938388
chr1	16939197	16939347
chr1	16939360	16939595
chr1	16939618	16940024
chr1	16945579	16945917
chr1	16946366	16947194
chr1	16947666	16947816
chr1	16948521	16948990
chr1	16951546	16952004
chr1	16954021	16954304
chr1	16960618	16961220
chr1	16978695	16979006
chr1	16979762	16980038
chr1	16980219	16980486
chr1	16980644	16980869
chr1	17010833	17012348
chr1	17013036	17013248
chr1	17053720	17054610
chr1	17059500	17060462
chr1	17119203	17119747
chr1	17125887	17126278
chr1	17128098	17129080
chr1	17168214	17168966
chr1	17190097	17190407
chr1	17192206	17193181
chr1	17193983	17194133
chr1	17205179	17205461
chr1	17212394	17213450
chr1	17236907	17237356
chr1	17239541	17239715
chr1	17240811	17241215
chr1	17406245	17406648
chr1	17437265	17439024
chr1	17439232	17440307
chr1	17538226	17538704
chr1	17539219	17541557
chr1	17546774	17546924
chr1	17547219	17547568
chr1	17554152	17554573
chr1	17561233	17561517
chr1	17565309	17566096
chr1	17569172	17570147
chr1	17572835	17574398
chr1	17574698	17574860
chr1	17576086	17576759
chr1	17587662	17587973
chr1	17588262	17588551
chr1	17648467	17649121
chr1	17671213	17671409
chr1	17671747	17672076
chr1	17674891	17675133
chr1	17701646	17701880
chr1	18107745	18107943
chr1	18110210	18110495
chr1	18575695	18575845
chr1	18597308	18597792
chr1	18631313	18631463
chr1	18636785	18636935
chr1	18643310	18643619
chr1	18647063	18647246
chr1	18658074	18658224
chr1	18716923	18717455
chr1	18820852	18821072
chr1	18875338	18875488
chr1	18879826	18880412
chr1	18902028	18903285
chr1	18907004	18907350
chr1	18913104	18913363
chr1	18922376	18922729
chr1	18926450	18926871
chr1	18927851	18928125
chr1	18941312	18941564
chr1	18941734	18942228
chr1	18945372	18945741
chr1	18949193	18949957
chr1	18950093	18950275
chr1	18950828	18951127
chr1	18954551	18955141
chr1	18955558	18957758
chr1	18965765	18966271
chr1	19010560	19011450
chr1	19011889	19012261
chr1	19012365	19012515
chr1	19045216	19045896
chr1	19047255	19047405
chr1	19052608	19052791
chr1	19055722	19056216
chr1	19067316	19067600
chr1	19075145	19075295
chr1	19209591	19210731
chr1	19251107	19252221
chr1	19311482	19313024
chr1	19405782	19406683
chr1	19445840	19446358
chr1	19450767	19451067
chr1	19484418	19486329
chr1	19596399	19597697
chr1	19640442	19640912
chr1	19643676	19645102
chr1	19651156	19651405
chr1	19653405	19653727
chr1	19653839	19654077
chr1	19659682	19660032
chr1	19704296	19704980
chr1	19715654	19716118
chr1	19758383	19758629
chr1	19765698	19765956
chr1	19799586	19800515
chr1	19811347	19811513
chr1	19882132	19883053
chr1	19974941	19975224
chr1	20100999	20101406
chr1	20108006	20109517
chr1	20124559	20124709
chr1	20125310	20125499
chr1	20151905	20152731
chr1	20153104	20153374
chr1	20185914	20186587
chr1	20212974	20213185
chr1	20213211	20213364
chr1	20290515	20291200
chr1	20400225	20400375
chr1	20448731	20448881
chr1	20473216	20473466
chr1	20476421	20476614
chr1	20483824	20484987
chr1	20485049	20487145
chr1	20493770	20494521
chr1	20507598	20508439
chr1	20552234	20552817
chr1	20553107	20553613
chr1	20553757	20554085
chr1	20633281	20634180
chr1	20634595	20634924
chr1	20661062	20662334
chr1	20696289	20697470
chr1	20710666	20710816
chr1	20710952	20712237
chr1	20717513	20718453
chr1	20729358	20729533
chr1	20730992	20731142
chr1	20731473	20733848
chr1	20751874	20752024
chr1	20786071	20787836
chr1	20787986	20788211
chr1	21117582	21118010
chr1	21149603	21150247
chr1	21175168	21175318
chr1	21175702	21177467
chr1	21177565	21177781
chr1	21192704	21193241
chr1	21194996	21195392
chr1	21237132	21237373
chr1	21237848	21239003
chr1	21254483	21254731
chr1	21261640	21262965
chr1	21289694	21290620
chr1	21305580	21306117
chr1	21307461	21307611
chr1	21310997	21311645
chr1	21313242	21313570
chr1	21322516	21322710
chr1	21322823	21322973
chr1	21323218	21323368
chr1	21324160	21324924
chr1	21325120	21325331
chr1	21326851	21327026
chr1	21334334	21335051
chr1	21341159	21341420
chr1	21341641	21341791
chr1	21344728	21346065
chr1	21349925	21350892
chr1	21368572	21368932
chr1	21398061	21398218
chr1	21427727	21428494
chr1	21439736	21440773
chr1	21492044	21492378
chr1	21508436	21508794
chr1	21508928	21509642
chr1	21524928	21525078
chr1	21568847	21569019
chr1	21574085	21574572
chr1	21574688	21575038
chr1	21587005	21587293
chr1	21591003	21591153
chr1	21618956	21619106
chr1	21621730	21621912
chr1	21622114	21622264
chr1	21622390	21622927
chr1	21638976	21639126
chr1	21648296	21648628
chr1	21651543	21652265
chr1	21653237	21653387
chr1	21659235	21659513
chr1	21669042	21669868
chr1	21726097	21726338
chr1	21764599	21765340
chr1	21781900	21784136
chr1	21812119	21812269
chr1	21814354	21814794
chr1	21815871	21816203
chr1	21839515	21839665
chr1	21851686	21851895
chr1	21866087	21866263
chr1	21869686	21870141
chr1	21900108	21900333
chr1	21909757	21910027
chr1	21910195	21910345
chr1	21911686	21911867
chr1	21919021	21919171
chr1	21936069	21936219
chr1	21936532	21938055
chr1	21939911	21940088
chr1	21944167	21944939
chr1	21947039	21947237
chr1	21964106	21964256
chr1	22005305	22005611
chr1	22019149	22019356
chr1	22024668	22026315
chr1	22052303	22053999
chr1	22131783	22132125
chr1	22136914	22137064
chr1	22141461	22143924
chr1	22185174	22185399
chr1	22208785	22209008
chr1	22275946	22276096
chr1	22318270	22318420
chr1	22318598	22319022
chr1	22321242	22321392
chr1	22420518	22420751
chr1	22451527	22452883
chr1	22548363	22548513
chr1	22556732	22557047
chr1	22563190	22563924
chr1	22641933	22642306
chr1	22673543	22674377
chr1	22689487	22689890
chr1	22704593	22704744
chr1	22710055	22712035
chr1	22723281	22723431
chr1	22736602	22736969
chr1	22767074	22767281
chr1	22775639	22775789
chr1	22778761	22778941
chr1	22789206	22790025
chr1	22799985	22800541
chr1	22801128	22801376
chr1	22801560	22802238
chr1	22805412	22805624
chr1	22805649	22806023
chr1	22806898	22807048
chr1	22826884	22827288
chr1	22830371	22830595
chr1	22832235	22832467
chr1	22836135	22836489
chr1	22976482	22976654
chr1	23019009	23020423
chr1	23099836	23100749
chr1	23114588	23114751
chr1	23167310	23169072
chr1	23169679	23169829
chr1	23177414	23178210
chr1	23184523	23184852
chr1	23194201	23194623
chr1	23216796	23217809
chr1	23343654	23345355
chr1	23367692	23370301
chr1	23371016	23371743
chr1	23376899	23378070
chr1	23394542	23395670
chr1	23403714	23404170
chr1	23437634	23437784
chr1	23466540	23466780
chr1	23482982	23483132
chr1	23483182	23485098
chr1	23489659	23489864
chr1	23497220	23497370
chr1	23524787	23525425
chr1	23528332	23528482
chr1	23530639	23531882
chr1	23539595	23540319
chr1	23544816	23545373
chr1	23554255	23556014
chr1	23556054	23556275
chr1	23558418	23558661
chr1	23559019	23559922
chr1	23562102	23562870
chr1	23567793	23568930
chr1	23581450	23581727
chr1	23596986	23597205
chr1	23597269	23597506
chr1	23597723	23598304
chr1	23598387	23599101
chr1	23634953	23635491
chr1	23691597	23692317
chr1	23742831	23744312
chr1	23777851	23778801
chr1	23790535	23791813
chr1	23799811	23801418
chr1	23807558	23807708
chr1	23825034	23825762
chr1	23838046	23838823
chr1	23844534	23844684
chr1	23867441	23867660
chr1	23867677	23868493
chr1	23902701	23903141
chr1	23958949	23960231
chr1	23979800	23980980
chr1	23984406	23984587
chr1	24003507	24003668
chr1	24018397	24019460
chr1	24046396	24046747
chr1	24112125	24112754
chr1	24150537	24150687
chr1	24187337	24187548
chr1	24199368	24199733
chr1	24233937	24234522
chr1	24308399	24308798
chr1	24318278	24318510
chr1	24321532	24322941
chr1	24391975	24392221
chr1	24392315	24392545
chr1	24413350	24413979
chr1	24415271	24416092
chr1	24416287	24416713
chr1	24502134	24503374
chr1	24535174	24535324
chr1	24555823	24555973
chr1	24587348	24587499
chr1	24642237	24643764
chr1	24683584	24684192
chr1	24704455	24705755
chr1	24724568	24725968
chr1	24730711	24730875
chr1	24735607	24735882
chr1	24744767	24746092
chr1	24746208	24746409
chr1	24746654	24747006
chr1	24749767	24749917
chr1	24847775	24848954
chr1	24915691	24915841
chr1	24926727	24926877
chr1	24929327	24930425
chr1	24931245	24931411
chr1	24931824	24932591
chr1	25020547	25020781
chr1	25022175	25023382
chr1	25232012	25233009
chr1	25239624	25240269
chr1	25246706	25247264
chr1	25247351	25248131
chr1	25337036	25337645
chr1	25337778	25338996
chr1	25429883	25431784
chr1	25520813	25521026
chr1	25522143	25522527
chr1	25522596	25522810
chr1	25543242	25544263
chr1	25566542	25567814
chr1	25568373	25568880
chr1	25572844	25572994
chr1	25608670	25608846
chr1	25615631	25617908
chr1	25618692	25619000
chr1	25619130	25619537
chr1	25683814	25684125
chr1	25695839	25696409
chr1	25699698	25700037
chr1	25707419	25708658
chr1	25713732	25714061
chr1	25727721	25728227
chr1	25775132	25775479
chr1	25797172	25797362
chr1	25799725	25800873
chr1	25819232	25821107
chr1	25858886	25859902
chr1	25873352	25873593
chr1	25874630	25876242
chr1	25892262	25892881
chr1	25895285	25895963
chr1	25905021	25906932
chr1	25927154	25927645
chr1	25997542	25997692
chr1	25997695	25998799
chr1	26021905	26022197
chr1	26034934	26036331
chr1	26110765	26112563
chr1	26145218	26145592
chr1	26154883	26155033
chr1	26161271	26162258
chr1	26164175	26164758
chr1	26168581	26170479
chr1	26190470	26190620
chr1	26220525	26220675
chr1	26225210	26225800
chr1	26233623	26235089
chr1	26239744	26240475
chr1	26275609	26276080
chr1	26279474	26280801
chr1	26284579	26285328
chr1	26305994	26307268
chr1	26321559	26321856
chr1	26336104	26336713
chr1	26351024	26351175
chr1	26363709	26364040
chr1	26409985	26410348
chr1	26431895	26432621
chr1	26450276	26450426
chr1	26471319	26473347
chr1	26500046	26501707
chr1	26529337	26530648
chr1	26541686	26541836
chr1	26620054	26621669
chr1	26677676	26677859
chr1	26692181	26693539
chr1	26693927	26694077
chr1	26695224	26698586
chr1	26716711	26717358
chr1	26722963	26723952
chr1	26724742	26725282
chr1	26744007	26744504
chr1	26771667	26772030
chr1	26784163	26784505
chr1	26785993	26786204
chr1	26787173	26788687
chr1	26789053	26789203
chr1	26809922	26810072
chr1	26826214	26827286
chr1	26864489	26865717
chr1	26889849	26890766
chr1	26899876	26900582
chr1	26921243	26922179
chr1	26992927	26995000
chr1	26997710	26998073
chr1	26999455	26999693
chr1	27004692	27004877
chr1	27010833	27011514
chr1	27012475	27013494
chr1	27042814	27042983
chr1	27070998	27071182
chr1	27071330	27071561
chr1	27099620	27100006
chr1	27100183	27100397
chr1	27102561	27103000
chr1	27118578	27119594
chr1	27122800	27122997
chr1	27123727	27123877
chr1	27154644	27155731
chr1	27197813	27198211
chr1	27233911	27235637
chr1	27235665	27235827
chr1	27296753	27296903
chr1	27299415	27299808
chr1	27300154	27300304
chr1	27300389	27301342
chr1	27307276	27307426
chr1	27321803	27322665
chr1	27349283	27350124
chr1	27351182	27351913
chr1	27357586	27357796
chr1	27365259	27367263
chr1	27392113	27393206
chr1	27395562	27395712
chr1	27402345	27402495
chr1	27428360	27428862
chr1	27489107	27491080
chr1	27493181	27493331
chr1	27496649	27496954
chr1	27497039	27497530
chr1	27519095	27519899
chr1	27522284	27522434
chr1	27525369	27525834
chr1	27526004	27526154
chr1	27527475	27528709
chr1	27528811	27529406
chr1	27536577	27537664
chr1	27556797	27557785
chr1	27559755	27559905
chr1	27560639	27560869
chr1	27561285	27562246
chr1	27562386	27562628
chr1	27563644	27563937
chr1	27564412	27564562
chr1	27566149	27567782
chr1	27568197	27569002
chr1	27569324	27569533
chr1	27571387	27571652
chr1	27571766	27571927
chr1	27572207	27573007
chr1	27575045	27576147
chr1	27577020	27577477
chr1	27590058	27590421
chr1	27591869	27592311
chr1	27592428	27593688
chr1	27593820	27594878
chr1	27598378	27598528
chr1	27598913	27599454
chr1	27600468	27600645
chr1	27600802	27601160
chr1	27601893	27604536
chr1	27606050	27606228
chr1	27606496	27607687
chr1	27633910	27634638
chr1	27643767	27644105
chr1	27659756	27660527
chr1	27662825	27663671
chr1	27669259	27669651
chr1	27671910	27672832
chr1	27689527	27689843
chr1	27713349	27713499
chr1	27725342	27726733
chr1	27757694	27757850
chr1	27772656	27774029
chr1	27830424	27831624
chr1	27857935	27858563
chr1	27872167	27873080
chr1	27914111	27915173
chr1	27935150	27935437
chr1	27959740	27960329
chr1	27979707	27979857
chr1	27981370	27981725
chr1	28087791	28089143
chr1	28091200	28091350
chr1	28122203	28122548
chr1	28153590	28153779
chr1	28232544	28233149
chr1	28235573	28236638
chr1	28246899	28247594
chr1	28248140	28248693
chr1	28259031	28260807
chr1	28328546	28329734
chr1	28369454	28370497
chr1	28399952	28400102
chr1	28408851	28409432
chr1	28437519	28438485
chr1	28505580	28506324
chr1	28506512	28506662
chr1	28511645	28511795
chr1	28515309	28515459
chr1	28517192	28517369
chr1	28517647	28519035
chr1	28552561	28553832
chr1	28581364	28582518
chr1	28592099	28592321
chr1	28592374	28593077
chr1	28594746	28594973
chr1	28601799	28601949
chr1	28642379	28643545
chr1	28647974	28649482
chr1	28668199	28669682
chr1	28736238	28737377
chr1	28737632	28738057
chr1	28785176	28785657
chr1	28803892	28804703
chr1	28812100	28812785
chr1	28882156	28882397
chr1	28884806	28884993
chr1	28885028	28885181
chr1	28886729	28887901
chr1	28888169	28888351
chr1	28914059	28915642
chr1	28983562	28983712
chr1	28983892	28984266
chr1	29121563	29125467
chr1	29164483	29164887
chr1	29181044	29182418
chr1	29202688	29203211
chr1	29222725	29222952
chr1	29230605	29231162
chr1	29236125	29236828
chr1	29237431	29237943
chr1	29238122	29238474
chr1	29245917	29246072
chr1	29249075	29249848
chr1	29257326	29257541
chr1	29257549	29257761
chr1	29259397	29259570
chr1	29259595	29260217
chr1	29260265	29260415
chr1	29283203	29283642
chr1	29723381	29723531
chr1	29946187	29946337
chr1	29960819	29961152
chr1	29962950	29963120
chr1	29972378	29972577
chr1	29973629	29973779
chr1	29974038	29975273
chr1	29984005	29984824
chr1	30085821	30086451
chr1	30655617	30655768
chr1	30707984	30708338
chr1	30717642	30717792
chr1	30717920	30719916
chr1	30779668	30779950
chr1	30782325	30782768
chr1	30786310	30786810
chr1	30801625	30802267
chr1	30809506	30810054
chr1	30815869	30816941
chr1	30820311	30820686
chr1	30823815	30825111
chr1	30847285	30848030
chr1	30854059	30854359
chr1	30879108	30880055
chr1	30885686	30886120
chr1	30887739	30888797
chr1	30907588	30909124
chr1	30915353	30915920
chr1	30929321	30929834
chr1	31007751	31007905
chr1	31064962	31066264
chr1	31100717	31100867
chr1	31101133	31101308
chr1	31122647	31122999
chr1	31154617	31155837
chr1	31227733	31228400
chr1	31238986	31240171
chr1	31296344	31297963
chr1	31372881	31374341
chr1	31376862	31377087
chr1	31394506	31395167
chr1	31412918	31414591
chr1	31414776	31414926
chr1	31422570	31422956
chr1	31431673	31432265
chr1	31435495	31435645
chr1	31548588	31548826
chr1	31548955	31549403
chr1	31573819	31574202
chr1	31617452	31618661
chr1	31626767	31627023
chr1	31644303	31645632
chr1	31701136	31701286
chr1	31708332	31708838
chr1	31714258	31716246
chr1	31726198	31726350
chr1	31745541	31745886
chr1	31760411	31761418
chr1	31762365	31763445
chr1	31763797	31764901
chr1	31772003	31772895
chr1	31781881	31782607
chr1	31783055	31783205
chr1	31788121	31789773
chr1	31798528	31798925
chr1	31799572	31799804
chr1	31811628	31812072
chr1	31866638	31866788
chr1	31932653	31932908
chr1	31937408	31938927
chr1	31944244	31945047
chr1	31956193	31956510
chr1	31963957	31964302
chr1	31964481	31964652
chr1	31987325	31987694
chr1	32012828	32012992
chr1	32013093	32014923
chr1	32062206	32062911
chr1	32063351	32063640
chr1	32072009	32072166
chr1	32072189	32073687
chr1	32107692	32108938
chr1	32179370	32180656
chr1	32200012	32201292
chr1	32201365	32201529
chr1	32201574	32201866
chr1	32205107	32206174
chr1	32221897	32222884
chr1	32239599	32239988
chr1	32240188	32241745
chr1	32248019	32248196
chr1	32248292	32248673
chr1	32291749	32292757
chr1	32335031	32336989
chr1	32338073	32338924
chr1	32349547	32349797
chr1	32351035	32352422
chr1	32361961	32362111
chr1	32393960	32395384
chr1	32400738	32401153
chr1	32448695	32448849
chr1	32464365	32465588
chr1	32500110	32501324
chr1	32520558	32520954
chr1	32539061	32540306
chr1	32540758	32540908
chr1	32611894	32612528
chr1	32650243	32651822
chr1	32701987	32704110
chr1	32712208	32712706
chr1	32733613	32734266
chr1	32734415	32734565
chr1	32741383	32742003
chr1	32743076	32743379
chr1	32753454	32755091
chr1	32773061	32773211
chr1	32775593	32775743
chr1	32816592	32818691
chr1	32870119	32870269
chr1	32870359	32871375
chr1	32872561	32873134
chr1	32886101	32886889
chr1	32886971	32887161
chr1	32892849	32894189
chr1	32901096	32901744
chr1	32924894	32925112
chr1	32933593	32933743
chr1	32963628	32965208
chr1	32972735	32973400
chr1	32984522	32984681
chr1	32989114	32989273
chr1	32992394	32992738
chr1	33007361	33007533
chr1	33026017	33026318
chr1	33036378	33037168
chr1	33080732	33081585
chr1	33099288	33099924
chr1	33127022	33127555
chr1	33151805	33151955
chr1	33160817	33161872
chr1	33163956	33164237
chr1	33169455	33169876
chr1	33180533	33182283
chr1	33182637	33182787
chr1	33185195	33185935
chr1	33244043	33244757
chr1	33255631	33257293
chr1	33261131	33261911
chr1	33338396	33338991
chr1	33339122	33339363
chr1	33341884	33342890
chr1	33346780	33347096
chr1	33349150	33350661
chr1	33363547	33363724
chr1	33363787	33364839
chr1	33365748	33365898
chr1	33367604	33368076
chr1	33369044	33369261
chr1	33384050	33384390
chr1	33389529	33389804
chr1	33410267	33410709
chr1	33421216	33421427
chr1	33429973	33431538
chr1	33433685	33434111
chr1	33435223	33435373
chr1	33452265	33452697
chr1	33470553	33470717
chr1	33471992	33473000
chr1	33612735	33612885
chr1	34162982	34163452
chr1	34164920	34165102
chr1	34742504	34742729
chr1	34742808	34742959
chr1	34747677	34747836
chr1	34781659	34781931
chr1	34786895	34787045
chr1	34843366	34843655
chr1	34852701	34853229
chr1	34859275	34860152
chr1	34866197	34866747
chr1	34885300	34886281
chr1	34924934	34925084
chr1	34928892	34930290
chr1	34984303	34985719
chr1	35031170	35031320
chr1	35031448	35032255
chr1	35079035	35079800
chr1	35191974	35193727
chr1	35202261	35202616
chr1	35268286	35268436
chr1	35268459	35269497
chr1	35471122	35471359
chr1	35545094	35545244
chr1	35556519	35556826
chr1	35556885	35558164
chr1	35558372	35558748
chr1	35564785	35564935
chr1	35568792	35569214
chr1	35573151	35574034
chr1	35577400	35577750
chr1	35577782	35578082
chr1	35605170	35606185
chr1	35641229	35642222
chr1	35691088	35691392
chr1	35707354	35708754
chr1	35715625	35716007
chr1	35718778	35718983
chr1	35769229	35770542
chr1	35807683	35809105
chr1	35882709	35884414
chr1	35885674	35886598
chr1	35886675	35886974
chr1	35914572	35914998
chr1	35915164	35915321
chr1	35930352	35931860
chr1	35935923	35936710
chr1	36083722	36084546
chr1	36088256	36089658
chr1	36099515	36100145
chr1	36124815	36125362
chr1	36125501	36125675
chr1	36134808	36135013
chr1	36148951	36151325
chr1	36155237	36157593
chr1	36157695	36157950
chr1	36160876	36161341
chr1	36187724	36188440
chr1	36223418	36225175
chr1	36240190	36240538
chr1	36306234	36307610
chr1	36322254	36322516
chr1	36322652	36324592
chr1	36327311	36327550
chr1	36351090	36352083
chr1	36369165	36369336
chr1	36373466	36375113
chr1	36384821	36387991
chr1	36397309	36398154
chr1	36400654	36401776
chr1	36449862	36451050
chr1	36463875	36464940
chr1	36576232	36576456
chr1	37034103	37034296
chr1	37034315	37034465
chr1	37034636	37034895
chr1	37434426	37434591
chr1	37447520	37447670
chr1	37454988	37455267
chr1	37471338	37472414
chr1	37473979	37475226
chr1	37476684	37476867
chr1	37476965	37477461
chr1	37477721	37477892
chr1	37513714	37515379
chr1	37553815	37554477
chr1	37556557	37557256
chr1	37595457	37596413
chr1	37632198	37632348
chr1	37634442	37635080
chr1	37667114	37667264
chr1	37689670	37689881
chr1	37689994	37690940
chr1	37691450	37692873
chr1	37752793	37753180
chr1	37793705	37794746
chr1	37807564	37809358
chr1	37858886	37860425
chr1	37931411	37932248
chr1	37946744	37947200
chr1	37989495	37990361
chr1	37996079	37996274
chr1	38000097	38001219
chr1	38004177	38004327
chr1	38004908	38005960
chr1	38009092	38009288
chr1	38012123	38013278
chr1	38028964	38029333
chr1	38029462	38029682
chr1	38044933	38045219
chr1	38045424	38046323
chr1	38046364	38047738
chr1	38064089	38064554
chr1	38073384	38074199
chr1	38138535	38139136
chr1	38140089	38140363
chr1	38183061	38183294
chr1	38244471	38244621
chr1	38247100	38247411
chr1	38247608	38247758
chr1	38273319	38273735
chr1	38274925	38275460
chr1	38292352	38292581
chr1	38297932	38298147
chr1	38344778	38344928
chr1	38451000	38452274
chr1	38475894	38477044
chr1	38485754	38485904
chr1	38486079	38486442
chr1	38578215	38578865
chr1	38690638	38691284
chr1	38727512	38728896
chr1	38783417	38784308
chr1	38789810	38790107
chr1	38804091	38804756
chr1	38817824	38818665
chr1	38858875	38860629
chr1	38872703	38874073
chr1	38929541	38930095
chr1	38930899	38931049
chr1	38931306	38932267
chr1	38990642	38992359
chr1	39025950	39027138
chr1	39081084	39082144
chr1	39092363	39092571
chr1	39098437	39099068
chr1	39102314	39103279
chr1	39104327	39106271
chr1	39106427	39107043
chr1	39107221	39108161
chr1	39127566	39127899
chr1	39129690	39129840
chr1	39132518	39133393
chr1	39141962	39142329
chr1	39154832	39154982
chr1	39158625	39158943
chr1	39173310	39174237
chr1	39183835	39184184
chr1	39191615	39192432
chr1	39192630	39192786
chr1	39204201	39205752
chr1	39214013	39214534
chr1	39238340	39238675
chr1	39268290	39268584
chr1	39268841	39269016
chr1	39288872	39289326
chr1	39391868	39392368
chr1	39395340	39395668
chr1	39398096	39399382
chr1	39406476	39407000
chr1	39408114	39409904
chr1	39411362	39411584
chr1	39438168	39438318
chr1	39490915	39492360
chr1	39514597	39515963
chr1	39523194	39523381
chr1	39575677	39575984
chr1	39576313	39577149
chr1	39606421	39606571
chr1	39632730	39633365
chr1	39639625	39639995
chr1	39671488	39672484
chr1	39690940	39692373
chr1	39701940	39702196
chr1	39738669	39739419
chr1	39764043	39764193
chr1	39788271	39789508
chr1	39799769	39799973
chr1	39816630	39816967
chr1	39845365	39846326
chr1	39883052	39883827
chr1	39886799	39887272
chr1	39893231	39893448
chr1	39896872	39897708
chr1	39897855	39899511
chr1	39900786	39902557
chr1	39922217	39922424
chr1	39952450	39953086
chr1	39954701	39955930
chr1	39956156	39956359
chr1	39976889	39977067
chr1	40030612	40030783
chr1	40039432	40041359
chr1	40096955	40097520
chr1	40143892	40144290
chr1	40161001	40161981
chr1	40186589	40186781
chr1	40257427	40258654
chr1	40314866	40317299
chr1	40373158	40374998
chr1	40421383	40421765
chr1	40449664	40450981
chr1	40477072	40477854
chr1	40508364	40509274
chr1	40531439	40532086
chr1	40583880	40584030
chr1	40649920	40650314
chr1	40664989	40666453
chr1	40668755	40669113
chr1	40691224	40692947
chr1	40708633	40709774
chr1	40782434	40783303
chr1	40783399	40784465
chr1	40802143	40802817
chr1	40825120	40825322
chr1	40848628	40848778
chr1	40849902	40850228
chr1	40861136	40862970
chr1	40948784	40949126
chr1	40967772	40968147
chr1	40978947	40980662
chr1	41003296	41004110
chr1	41025153	41025303
chr1	41241188	41242779
chr1	41357435	41358454
chr1	41359409	41359617
chr1	41360276	41362778
chr1	41363466	41363766
chr1	41365634	41366969
chr1	41372040	41372436
chr1	41381671	41382950
chr1	41394950	41395619
chr1	41404412	41404724
chr1	41423412	41423562
chr1	41432883	41433444
chr1	41435809	41436132
chr1	41474475	41475335
chr1	41477145	41477295
chr1	41484811	41484961
chr1	41486029	41487549
[truncated: 63,536 more rows]

## Sheet: ATAC in NPCs D868D+D868N
chr1	9934	10670
chr1	16742	16892
chr1	17338	17627
chr1	28665	30025
chr1	51456	51606
chr1	72293	72734
chr1	180673	181088
chr1	181340	182006
chr1	183164	184665
chr1	186337	186522
chr1	190229	190379
chr1	190566	190716
chr1	190861	191155
chr1	191301	192012
chr1	199020	200465
chr1	267511	267676
chr1	267878	268159
chr1	268221	268371
chr1	377024	377480
chr1	586123	586337
chr1	598619	598773
chr1	605019	605896
chr1	623864	624255
chr1	628576	634999
chr1	738559	738731
chr1	778131	779655
chr1	791595	791745
chr1	810938	811088
chr1	816871	817113
chr1	817250	817843
chr1	817945	818236
chr1	820159	820698
chr1	822689	822868
chr1	823280	823536
chr1	826564	828149
chr1	847634	847784
chr1	869594	870281
chr1	876396	876647
chr1	904053	905272
chr1	913020	913331
chr1	913434	913584
chr1	916500	916731
chr1	919688	919838
chr1	919965	920128
chr1	920556	921424
chr1	921766	922272
chr1	923500	925983
chr1	928897	929252
chr1	930800	931057
chr1	932281	932431
chr1	933390	933731
chr1	935373	936586
chr1	937051	937400
chr1	937633	937814
chr1	938116	938266
chr1	939229	943308
chr1	944147	944312
chr1	944395	944802
chr1	951264	951449
chr1	958808	960234
chr1	960268	961509
chr1	961613	961834
chr1	965399	965549
chr1	966124	967348
chr1	971329	971641
chr1	973404	973783
chr1	974072	974222
chr1	975853	976754
chr1	976912	977079
chr1	978625	978917
chr1	979837	980081
chr1	980540	980690
chr1	982871	983165
chr1	983937	984607
chr1	993225	993701
chr1	994038	994310
chr1	994672	994910
chr1	995463	1002343
chr1	1004414	1004564
chr1	1004877	1005728
chr1	1006099	1006249
chr1	1006814	1007044
chr1	1012851	1014311
chr1	1015111	1015261
chr1	1015314	1015657
chr1	1019037	1021914
chr1	1024865	1025122
chr1	1025834	1026107
chr1	1026733	1027218
chr1	1027664	1028118
chr1	1028228	1028431
chr1	1030900	1031742
chr1	1031790	1032006
chr1	1032224	1032374
chr1	1032488	1034909
chr1	1038260	1038581
chr1	1039809	1041713
chr1	1042911	1043104
chr1	1047240	1047390
chr1	1058910	1060143
chr1	1060683	1060843
chr1	1062384	1063097
chr1	1063545	1064829
chr1	1065671	1065821
chr1	1066692	1066983
chr1	1067084	1068021
chr1	1068079	1068253
chr1	1068526	1069983
chr1	1070014	1070290
chr1	1070332	1070758
chr1	1070815	1070965
chr1	1071452	1071602
chr1	1071864	1072136
chr1	1072722	1073037
chr1	1074720	1074870
chr1	1079068	1080722
chr1	1080803	1081202
chr1	1084017	1084167
chr1	1084620	1084770
chr1	1085783	1086029
chr1	1086395	1086545
chr1	1115646	1117078
chr1	1117396	1117546
chr1	1117638	1117788
chr1	1121440	1121637
chr1	1121758	1122633
chr1	1122787	1122937
chr1	1143223	1143410
chr1	1146902	1147052
chr1	1157052	1157284
chr1	1157375	1158897
chr1	1162066	1162216
chr1	1163205	1163355
chr1	1166692	1167268
chr1	1169750	1169965
chr1	1171214	1171402
chr1	1173507	1174384
chr1	1181965	1182115
chr1	1184916	1185070
chr1	1197711	1197915
chr1	1199523	1199799
chr1	1200490	1201967
chr1	1202119	1202281
chr1	1203189	1203510
chr1	1203791	1203953
chr1	1204243	1204425
chr1	1205347	1206930
chr1	1208055	1208623
chr1	1212164	1212314
chr1	1230969	1232949
chr1	1236487	1236854
chr1	1237281	1237677
chr1	1237934	1238390
chr1	1238537	1239474
chr1	1239712	1240420
chr1	1240634	1240848
chr1	1241375	1241723
chr1	1241805	1242135
chr1	1243245	1244783
chr1	1245776	1245936
chr1	1246098	1247617
chr1	1247712	1247996
chr1	1250060	1250884
chr1	1251167	1251373
chr1	1252778	1252928
chr1	1253037	1253212
chr1	1272881	1273032
chr1	1273163	1274838
chr1	1275030	1275310
chr1	1281404	1281554
chr1	1281917	1282067
chr1	1282623	1282871
chr1	1283303	1283826
chr1	1284402	1285612
chr1	1285699	1285867
chr1	1285876	1286114
chr1	1286517	1286667
chr1	1286813	1286963
chr1	1287375	1287671
chr1	1288621	1288771
chr1	1290199	1290797
chr1	1290966	1292127
chr1	1292489	1292720
chr1	1292872	1293022
chr1	1293533	1294079
chr1	1295247	1295678
chr1	1298551	1300282
chr1	1301803	1302176
chr1	1302292	1302591
chr1	1303366	1303586
chr1	1304220	1306086
chr1	1306088	1306771
chr1	1306891	1309663
chr1	1310224	1310557
chr1	1311441	1311678
chr1	1311892	1312047
chr1	1312197	1312434
chr1	1312708	1312963
chr1	1313475	1313625
chr1	1321293	1321443
chr1	1324171	1325409
chr1	1327348	1327658
chr1	1328425	1328584
chr1	1329071	1329221
chr1	1330356	1331468
chr1	1332519	1332764
chr1	1334703	1335409
chr1	1336381	1336595
chr1	1342137	1342287
chr1	1342697	1342899
chr1	1343138	1343418
chr1	1344613	1344763
chr1	1347714	1348423
chr1	1348550	1350075
chr1	1351500	1352338
chr1	1352934	1353311
chr1	1353915	1354284
chr1	1355207	1355852
chr1	1356650	1356800
chr1	1356967	1357259
chr1	1357833	1358979
chr1	1359317	1359467
chr1	1359813	1361100
chr1	1371685	1372357
chr1	1374372	1375861
chr1	1381727	1381951
chr1	1382284	1382780
chr1	1398779	1400527
chr1	1400708	1401005
chr1	1402355	1402505
chr1	1406575	1407986
chr1	1420235	1420385
chr1	1421244	1421405
chr1	1425880	1426263
chr1	1426381	1427235
chr1	1427419	1428329
chr1	1430238	1431161
chr1	1431670	1434561
chr1	1434905	1435076
chr1	1435160	1436353
chr1	1440637	1441176
chr1	1441903	1442162
chr1	1444870	1445020
chr1	1456759	1457019
chr1	1469586	1469834
chr1	1470800	1471175
chr1	1471183	1472606
chr1	1495663	1495957
chr1	1504758	1505764
chr1	1511388	1512768
chr1	1512813	1513042
chr1	1526149	1526373
chr1	1533460	1533655
chr1	1534398	1534662
chr1	1535699	1535849
chr1	1536254	1536523
chr1	1538397	1538684
chr1	1539324	1541607
chr1	1543401	1543908
chr1	1546430	1546580
chr1	1551035	1551233
chr1	1554934	1555424
chr1	1573864	1575506
chr1	1586318	1586468
chr1	1594592	1594742
chr1	1596936	1597269
chr1	1597368	1597944
chr1	1598965	1600738
chr1	1601051	1601220
chr1	1602386	1602674
chr1	1605612	1605767
chr1	1614673	1616827
chr1	1627958	1628258
chr1	1628827	1629389
chr1	1631115	1631317
chr1	1631593	1632596
chr1	1632798	1632948
chr1	1633379	1633644
chr1	1634536	1634817
chr1	1635004	1635276
chr1	1638505	1638672
chr1	1658167	1659816
chr1	1660086	1660280
chr1	1665704	1665854
chr1	1691510	1692055
chr1	1692163	1694005
chr1	1697841	1697991
chr1	1698910	1699060
chr1	1700854	1701332
chr1	1703884	1704037
chr1	1717759	1717938
chr1	1723856	1725014
chr1	1744756	1747413
chr1	1748849	1749164
chr1	1750100	1750474
chr1	1750713	1750863
chr1	1752217	1752473
chr1	1752608	1753348
chr1	1753398	1753548
chr1	1754540	1754709
chr1	1777612	1777810
chr1	1777838	1779442
chr1	1779644	1780762
chr1	1780844	1781433
chr1	1782512	1782695
chr1	1782824	1783188
chr1	1814362	1814543
chr1	1827152	1827518
chr1	1834105	1834390
chr1	1847063	1847213
chr1	1848997	1849325
chr1	1859080	1859728
chr1	1861698	1861925
chr1	1883529	1884068
chr1	1889802	1892099
chr1	1893551	1893701
chr1	1895188	1895356
chr1	1898566	1898716
chr1	1905866	1906779
chr1	1907066	1907261
chr1	1908289	1909801
chr1	1910493	1910643
chr1	1914592	1914743
chr1	1918076	1920558
chr1	1925805	1926022
chr1	1943834	1944544
chr1	1954886	1955036
chr1	1959867	1960566
chr1	1966181	1966331
chr1	1968235	1968385
chr1	1983219	1983523
chr1	2003316	2004220
chr1	2017470	2017630
chr1	2019160	2020059
chr1	2020338	2020503
chr1	2043355	2043505
chr1	2043530	2043808
chr1	2044533	2045359
chr1	2047038	2047621
chr1	2048008	2048158
chr1	2049622	2049801
chr1	2049815	2049965
chr1	2050096	2050929
chr1	2052312	2052547
chr1	2073082	2074508
chr1	2086538	2086995
chr1	2091941	2092348
chr1	2099360	2099620
chr1	2108430	2108875
chr1	2115143	2115293
chr1	2115411	2116606
chr1	2121820	2121978
chr1	2128213	2128363
chr1	2128495	2128981
chr1	2129256	2129406
chr1	2132059	2134177
chr1	2134440	2134611
chr1	2134951	2136053
chr1	2139828	2140339
chr1	2174309	2174785
chr1	2179637	2179787
chr1	2189234	2190932
chr1	2191241	2191481
chr1	2194191	2195932
chr1	2197867	2198039
chr1	2199209	2199543
chr1	2199672	2199856
chr1	2204111	2206311
chr1	2207465	2207663
chr1	2208165	2208576
chr1	2209407	2210147
chr1	2210682	2210950
chr1	2212083	2213490
chr1	2215143	2215436
chr1	2226519	2232719
chr1	2240105	2240258
chr1	2241950	2242396
chr1	2243410	2243660
chr1	2245114	2245264
chr1	2246106	2247556
chr1	2247595	2249413
chr1	2250301	2250691
chr1	2266284	2266440
chr1	2269355	2273007
chr1	2276078	2276281
chr1	2278408	2278684
chr1	2278713	2279956
chr1	2289850	2291382
chr1	2306348	2306575
chr1	2310337	2310549
chr1	2310728	2310994
chr1	2311129	2312438
chr1	2312625	2312830
chr1	2312920	2313572
chr1	2313716	2317142
chr1	2319131	2319366
chr1	2319395	2319862
chr1	2321319	2323289
chr1	2330387	2330537
chr1	2330604	2331632
chr1	2334369	2334519
chr1	2335071	2335302
chr1	2373831	2373981
chr1	2377408	2377583
chr1	2381121	2381271
chr1	2381556	2382331
chr1	2382684	2382930
chr1	2389548	2389779
chr1	2390920	2392356
chr1	2395465	2395615
chr1	2406469	2407038
chr1	2408440	2408697
chr1	2411776	2413554
chr1	2413593	2414885
chr1	2415299	2415586
chr1	2417589	2417815
chr1	2418354	2418600
chr1	2426114	2427002
chr1	2432187	2433023
chr1	2440330	2440633
chr1	2443171	2444200
chr1	2444667	2444827
chr1	2444995	2445145
chr1	2445516	2447477
chr1	2447595	2448844
chr1	2451931	2452097
chr1	2466805	2467001
chr1	2467129	2467443
chr1	2474001	2474866
chr1	2477927	2478157
chr1	2507170	2507399
chr1	2507976	2508126
chr1	2522679	2522891
chr1	2525542	2531595
chr1	2532427	2533365
chr1	2533819	2534004
chr1	2534590	2534818
chr1	2534965	2535209
chr1	2535546	2536116
chr1	2537675	2537999
chr1	2538217	2538367
chr1	2540196	2541374
chr1	2542153	2542467
chr1	2542948	2547374
chr1	2547448	2549548
chr1	2554605	2554788
chr1	2585270	2587566
chr1	2610965	2611512
chr1	2642601	2643850
chr1	2652082	2652543
chr1	2653193	2653424
chr1	2653620	2654294
chr1	2654716	2655513
chr1	2659896	2660141
chr1	2660797	2660952
chr1	2664209	2664482
chr1	2668933	2669405
chr1	2670548	2670731
chr1	2670740	2670920
chr1	2677255	2677435
chr1	2678119	2678327
chr1	2679266	2679416
chr1	2682400	2682897
chr1	2683659	2684513
chr1	2685482	2685793
chr1	2686394	2686826
chr1	2686948	2687098
chr1	2688111	2688261
chr1	2688303	2688453
chr1	2690515	2690743
chr1	2695670	2695944
chr1	2697439	2697834
chr1	2747566	2747766
chr1	2748243	2748654
chr1	2750175	2750335
chr1	2756452	2757104
chr1	2757846	2758222
chr1	2758501	2758923
chr1	2764281	2764730
chr1	2772782	2773316
chr1	2789253	2789516
chr1	2801494	2801882
chr1	2805204	2805603
chr1	2856980	2857180
chr1	2886867	2887141
chr1	2891619	2891769
chr1	2968404	2969279
chr1	2973647	2973797
chr1	2984110	2984337
chr1	3012083	3012501
chr1	3012608	3013046
chr1	3029370	3029520
chr1	3036906	3037101
chr1	3062476	3062717
chr1	3063270	3063420
chr1	3063738	3063888
chr1	3064226	3064472
chr1	3066261	3066735
chr1	3067526	3067676
chr1	3067687	3068582
chr1	3068705	3071292
chr1	3071326	3071756
chr1	3072376	3072548
chr1	3073476	3073637
chr1	3074896	3075046
chr1	3097949	3098190
chr1	3101004	3101965
chr1	3104014	3104637
chr1	3105029	3106468
chr1	3111391	3112072
chr1	3113510	3113660
chr1	3119187	3119373
chr1	3119548	3120284
chr1	3120929	3121175
chr1	3121702	3122223
chr1	3125182	3125375
chr1	3125547	3126562
chr1	3127751	3128164
chr1	3139134	3140383
chr1	3141919	3142707
chr1	3146601	3146841
chr1	3161500	3161961
chr1	3162587	3163150
chr1	3166662	3167492
chr1	3169230	3169502
chr1	3169619	3169941
chr1	3170119	3171366
chr1	3185252	3185533
chr1	3186599	3186917
chr1	3189628	3190161
chr1	3195889	3196061
chr1	3196496	3196728
chr1	3197494	3197813
chr1	3199031	3199264
chr1	3204343	3205393
chr1	3211545	3211744
chr1	3212402	3212603
chr1	3215488	3217770
chr1	3217885	3218373
chr1	3218700	3220077
chr1	3220992	3221142
chr1	3221216	3221634
chr1	3227097	3228151
chr1	3247483	3247678
chr1	3248489	3251166
chr1	3252164	3252314
chr1	3258719	3258994
chr1	3259054	3259309
chr1	3261326	3261680
chr1	3263183	3263529
chr1	3279183	3279350
chr1	3283879	3284264
chr1	3289796	3290046
chr1	3312885	3314001
chr1	3314946	3315134
chr1	3320029	3320179
chr1	3323612	3324142
chr1	3327430	3327641
chr1	3347475	3347625
chr1	3350822	3350992
chr1	3351764	3353410
chr1	3353576	3353726
chr1	3364848	3364998
chr1	3366225	3366685
chr1	3391838	3391988
chr1	3393117	3394491
chr1	3422786	3422973
chr1	3423413	3423578
chr1	3424537	3425225
chr1	3430570	3430720
chr1	3430930	3431716
chr1	3441240	3441696
chr1	3452497	3452647
chr1	3453003	3453791
chr1	3453985	3455717
chr1	3457670	3457820
chr1	3457889	3458787
chr1	3459341	3459567
chr1	3460450	3460923
chr1	3467355	3467670
chr1	3468774	3468964
chr1	3469519	3469769
chr1	3470251	3470401
chr1	3471021	3472512
chr1	3478263	3478751
chr1	3480302	3480611
chr1	3490926	3492355
chr1	3495174	3495523
chr1	3495808	3496586
chr1	3496652	3496926
chr1	3497144	3497928
chr1	3498355	3498583
chr1	3500262	3500412
chr1	3500624	3501177
chr1	3501681	3502766
chr1	3505329	3505479
chr1	3516105	3516484
chr1	3519470	3519620
chr1	3529922	3530092
chr1	3530786	3532229
chr1	3533569	3533799
chr1	3538472	3538622
chr1	3539869	3540286
chr1	3543377	3543919
chr1	3544183	3544333
chr1	3544472	3544731
chr1	3545352	3546495
chr1	3562988	3563152
chr1	3565262	3565814
chr1	3590038	3591392
chr1	3597770	3599352
chr1	3601806	3601956
chr1	3610020	3612639
chr1	3613813	3614273
chr1	3615256	3615441
chr1	3618703	3619454
chr1	3620913	3621412
chr1	3624025	3625962
chr1	3631354	3631766
chr1	3631847	3632055
chr1	3649764	3650253
chr1	3650840	3651155
chr1	3651443	3651643
chr1	3651823	3653297
chr1	3666398	3666743
chr1	3668701	3669086
chr1	3669413	3669638
chr1	3671839	3671989
chr1	3674526	3674854
chr1	3684086	3684727
chr1	3692293	3692443
chr1	3695380	3696158
chr1	3699586	3699736
chr1	3703097	3703505
chr1	3703709	3703859
chr1	3708817	3709119
chr1	3709548	3709698
chr1	3717527	3717715
chr1	3717830	3718697
chr1	3719426	3719576
chr1	3720096	3720246
chr1	3724286	3724466
chr1	3724483	3724633
chr1	3727176	3727817
chr1	3731713	3732025
chr1	3746488	3747643
chr1	3763797	3763947
chr1	3771714	3773843
chr1	3773985	3774135
chr1	3774396	3776291
chr1	3777101	3777251
chr1	3779364	3779631
chr1	3790471	3790632
chr1	3795751	3797112
chr1	3801506	3801797
chr1	3811400	3811642
chr1	3856503	3858862
chr1	3899380	3901872
chr1	3904316	3904466
chr1	3906992	3907142
chr1	3907356	3907590
chr1	3909094	3909502
chr1	3909680	3909901
chr1	3910847	3911630
chr1	3911797	3912050
chr1	3930832	3930982
chr1	3943004	3943154
chr1	3944253	3945125
chr1	3953483	3955382
chr1	3955831	3956136
chr1	3965448	3965625
chr1	3978749	3978974
chr1	3982858	3983589
chr1	3999565	3999908
chr1	4000852	4001002
chr1	4033274	4033588
chr1	4033829	4034001
chr1	4101631	4101997
chr1	4108484	4109278
chr1	4132268	4133592
chr1	4144555	4144806
chr1	4150328	4150535
chr1	4213193	4214036
chr1	4396288	4396438
chr1	4396546	4396936
chr1	4398120	4398666
chr1	4421782	4421994
chr1	4422521	4422724
chr1	4447462	4448538
chr1	4449956	4450870
chr1	4517542	4517692
chr1	4529613	4529944
chr1	4585277	4585436
chr1	4602028	4602879
chr1	4611374	4612278
chr1	4633273	4633579
chr1	4637982	4638222
chr1	4652625	4653250
chr1	4653328	4653575
chr1	4653776	4656808
chr1	4658166	4658449
chr1	4658605	4658836
chr1	4684248	4684398
chr1	4684745	4684922
chr1	4699496	4700368
chr1	4700785	4701079
chr1	4710531	4711415
chr1	4826130	4826280
chr1	4848566	4848823
chr1	4880758	4881066
chr1	5191367	5192224
chr1	5199785	5199935
chr1	5200080	5200514
chr1	5267500	5267930
chr1	5274554	5275416
chr1	5396707	5397123
chr1	5422866	5423078
chr1	5424411	5425753
chr1	5430978	5431411
chr1	5455074	5455358
chr1	5481937	5482261
chr1	5482293	5482443
chr1	5493195	5493345
chr1	5509870	5510091
chr1	5514629	5514844
chr1	5526159	5526309
chr1	5598246	5598418
chr1	5652309	5652459
chr1	5652476	5652801
chr1	5667846	5668275
chr1	5718720	5719082
chr1	5719477	5719638
chr1	5743226	5743544
chr1	5744883	5745035
chr1	5745108	5745258
chr1	5745436	5746578
chr1	5748367	5748517
chr1	5750667	5750817
chr1	5798387	5798547
chr1	5846988	5847811
chr1	5850182	5850466
chr1	5851648	5851807
chr1	5853046	5853364
chr1	5896702	5897535
chr1	5916152	5916437
chr1	5975215	5975437
chr1	5980375	5980525
chr1	5990970	5993376
chr1	5993382	5993947
chr1	5996107	5996257
chr1	6002284	6002439
chr1	6003012	6003257
chr1	6003294	6004573
chr1	6007077	6007296
chr1	6008713	6008958
chr1	6033844	6034771
chr1	6035901	6036051
chr1	6041325	6041624
chr1	6045605	6045772
chr1	6052551	6053610
chr1	6053737	6053892
chr1	6064951	6065829
chr1	6082026	6082176
chr1	6082380	6082647
chr1	6082809	6084566
chr1	6100453	6101590
chr1	6109002	6109442
chr1	6127450	6128412
chr1	6141866	6142016
chr1	6145277	6145496
chr1	6148137	6149322
chr1	6157434	6157932
chr1	6161509	6162037
chr1	6179007	6179871
chr1	6180279	6180902
chr1	6181157	6181554
chr1	6198967	6200361
chr1	6204857	6205551
chr1	6205630	6205872
chr1	6206061	6206547
chr1	6207743	6207976
chr1	6208641	6209940
chr1	6234670	6236365
chr1	6238461	6239872
chr1	6239910	6248340
chr1	6248501	6248677
chr1	6248864	6250336
chr1	6252669	6252931
chr1	6254888	6255038
chr1	6259579	6262302
chr1	6262539	6262739
chr1	6263373	6263575
chr1	6270022	6270405
chr1	6271452	6271993
chr1	6272775	6274050
chr1	6275736	6277200
chr1	6278807	6278957
chr1	6280908	6281133
chr1	6335671	6336107
chr1	6338345	6339842
chr1	6340101	6340595
chr1	6343448	6343980
chr1	6348075	6348615
chr1	6348732	6348993
chr1	6353799	6354268
chr1	6354429	6354579
chr1	6358598	6360137
chr1	6363294	6363444
chr1	6378221	6378371
chr1	6384995	6385794
chr1	6385849	6386021
chr1	6392320	6394282
chr1	6414035	6414253
chr1	6414462	6414862
chr1	6418995	6419256
chr1	6419389	6420261
chr1	6420318	6421134
chr1	6423243	6424223
chr1	6424345	6425476
chr1	6429720	6430087
chr1	6430141	6430707
chr1	6435051	6435543
chr1	6436890	6437672
chr1	6437947	6438331
chr1	6439898	6441122
chr1	6446031	6446295
chr1	6446835	6449346
chr1	6453911	6454155
chr1	6454724	6455108
chr1	6459489	6459804
chr1	6475429	6475957
chr1	6484970	6487125
chr1	6489272	6492281
chr1	6495088	6495407
chr1	6496270	6496603
chr1	6496754	6498146
chr1	6498513	6499364
chr1	6509223	6509412
chr1	6511609	6511766
chr1	6519296	6520669
chr1	6553657	6554950
chr1	6555122	6555485
chr1	6579326	6580852
chr1	6586456	6586639
chr1	6586789	6586939
chr1	6588881	6589103
chr1	6600518	6604551
chr1	6612694	6615751
chr1	6615938	6616139
chr1	6624530	6626042
chr1	6634469	6635046
chr1	6646671	6646926
chr1	6653479	6654242
chr1	6701214	6702291
chr1	6720064	6720259
chr1	6722890	6723040
chr1	6724730	6724965
chr1	6770646	6771027
chr1	6771180	6771598
chr1	6771792	6772739
chr1	6783993	6786698
chr1	6866849	6867252
chr1	6868705	6869527
chr1	6887727	6887877
chr1	6899309	6899616
chr1	6911389	6913353
chr1	6914455	6915080
chr1	6922316	6922868
chr1	6923995	6924287
chr1	6924497	6924713
chr1	6961670	6964115
chr1	7019251	7019401
chr1	7042885	7043169
chr1	7069627	7069777
chr1	7069883	7071005
chr1	7104548	7104720
chr1	7110560	7110820
chr1	7117357	7118415
chr1	7149453	7149760
chr1	7231699	7232360
chr1	7247749	7248670
chr1	7248758	7248992
chr1	7252571	7252754
chr1	7252893	7253250
chr1	7279955	7280105
chr1	7297941	7298579
chr1	7298761	7299174
chr1	7299299	7299982
chr1	7300997	7301191
chr1	7301490	7301663
chr1	7343892	7344295
chr1	7366639	7366800
chr1	7373981	7374146
chr1	7379482	7380230
chr1	7388782	7389495
chr1	7401855	7402286
chr1	7402484	7402634
chr1	7451330	7451489
chr1	7454278	7454589
chr1	7489981	7490131
chr1	7495605	7496648
chr1	7496750	7496986
chr1	7500992	7501308
chr1	7501407	7501596
chr1	7501933	7502192
chr1	7505371	7505521
chr1	7520492	7520642
chr1	7536269	7536692
chr1	7536929	7537239
chr1	7538024	7538449
chr1	7561552	7561702
chr1	7640855	7641052
chr1	7641294	7641688
chr1	7645478	7645628
chr1	7646903	7647710
chr1	7657035	7657234
chr1	7667290	7670980
chr1	7671245	7671520
chr1	7678278	7678428
chr1	7679241	7679500
chr1	7679659	7681512
chr1	7682127	7682277
chr1	7702462	7703291
chr1	7703696	7705172
chr1	7705462	7706099
chr1	7727833	7728562
chr1	7752304	7753123
chr1	7770712	7771906
chr1	7783216	7784935
chr1	7942161	7942802
chr1	7961022	7962235
chr1	7975336	7975580
chr1	7982188	7982486
chr1	8015038	8015481
chr1	8017786	8018122
chr1	8018533	8019502
chr1	8023999	8024363
chr1	8025275	8027246
chr1	8097542	8097750
chr1	8113242	8113402
chr1	8113729	8114105
chr1	8121073	8121745
chr1	8122509	8122868
chr1	8137155	8137402
chr1	8137506	8138291
chr1	8145662	8145812
chr1	8145936	8146086
chr1	8169845	8170080
chr1	8212055	8212349
chr1	8217031	8217663
chr1	8238167	8238809
chr1	8266542	8266752
chr1	8282797	8282987
chr1	8314349	8314836
chr1	8317604	8318851
chr1	8343011	8344245
chr1	8348297	8348652
chr1	8348829	8349751
chr1	8350327	8350644
chr1	8351804	8351966
chr1	8370419	8371225
chr1	8371350	8371819
chr1	8373957	8374284
chr1	8382060	8382671
chr1	8396058	8397441
chr1	8408013	8409518
chr1	8421849	8421999
chr1	8422884	8425137
chr1	8437332	8437685
chr1	8438531	8439641
chr1	8456042	8456192
chr1	8456213	8456547
chr1	8459856	8460430
chr1	8461321	8461561
chr1	8463201	8463351
chr1	8463462	8463838
chr1	8480955	8481249
chr1	8500824	8501088
chr1	8501772	8501923
chr1	8510331	8510481
chr1	8516922	8517095
chr1	8517211	8517507
chr1	8517813	8518109
chr1	8518234	8518420
chr1	8520586	8520885
chr1	8525330	8526510
chr1	8561122	8561547
chr1	8578235	8578410
chr1	8578690	8578840
chr1	8598222	8599325
chr1	8621159	8621320
chr1	8626346	8626496
chr1	8629180	8630119
chr1	8641463	8641876
chr1	8660462	8660625
chr1	8660937	8661094
chr1	8679470	8679620
chr1	8701025	8702006
chr1	8702796	8703987
chr1	8704522	8704956
chr1	8706652	8707738
chr1	8711965	8713244
chr1	8726598	8726959
chr1	8727960	8728439
chr1	8754208	8754624
chr1	8815239	8816154
chr1	8816949	8818528
chr1	8822638	8822932
chr1	8829633	8829848
chr1	8847942	8848271
chr1	8848610	8849341
chr1	8854549	8854699
chr1	8857081	8857404
chr1	8857549	8858653
chr1	8859363	8859631
chr1	8862385	8862914
chr1	8873235	8873882
chr1	8875444	8875821
chr1	8877710	8879731
chr1	8880109	8881115
chr1	8898749	8898899
chr1	8914819	8915412
chr1	8915549	8915961
chr1	8918120	8918586
chr1	8938356	8938972
chr1	8941897	8942357
chr1	8943386	8943980
chr1	8944742	8945211
chr1	8950757	8951945
chr1	8955180	8956045
chr1	8988116	8988330
chr1	9004809	9005339
chr1	9025688	9025886
chr1	9064336	9064515
chr1	9101689	9101839
chr1	9106292	9106442
chr1	9110891	9111407
chr1	9122184	9122334
chr1	9128254	9129775
chr1	9163812	9164263
chr1	9166757	9166907
chr1	9181349	9181503
chr1	9182309	9182556
chr1	9183346	9183542
chr1	9196185	9196737
chr1	9198110	9198280
chr1	9198453	9199337
chr1	9201236	9201472
chr1	9201776	9202190
chr1	9233979	9235580
chr1	9250343	9250528
chr1	9250968	9251118
chr1	9252712	9253884
chr1	9254774	9255017
chr1	9267087	9267590
chr1	9275593	9275743
chr1	9280256	9280762
chr1	9291912	9293909
chr1	9294938	9295152
chr1	9322478	9323586
chr1	9388382	9388535
chr1	9399718	9400181
chr1	9401884	9402251
chr1	9411037	9411375
chr1	9428531	9429436
chr1	9441571	9441822
chr1	9444157	9444437
chr1	9473150	9473549
chr1	9491112	9491262
chr1	9495027	9495768
chr1	9538797	9540534
chr1	9561650	9561960
chr1	9574681	9574904
chr1	9588187	9590193
chr1	9593062	9594257
chr1	9596503	9596653
chr1	9613451	9613903
chr1	9626805	9627782
chr1	9651586	9652579
chr1	9653762	9653967
chr1	9687137	9688541
chr1	9688938	9690324
chr1	9702387	9702537
chr1	9720170	9720320
chr1	9721507	9722118
chr1	9724836	9725318
chr1	9758839	9759403
chr1	9766716	9767139
chr1	9774737	9774887
chr1	9792494	9792720
chr1	9808971	9809409
chr1	9822982	9824981
chr1	9825427	9825751
chr1	9827643	9827793
chr1	9835333	9836343
chr1	9852571	9853028
chr1	9859289	9859726
chr1	9861404	9861563
chr1	9867340	9867765
chr1	9867902	9868052
chr1	9874739	9875528
chr1	9881776	9882116
chr1	9890112	9890833
chr1	9891282	9891451
chr1	9904812	9905234
chr1	9909218	9911341
chr1	9922403	9922793
chr1	9927646	9927796
chr1	9929271	9929421
chr1	9929628	9929928
chr1	9942794	9943616
chr1	9950203	9950971
chr1	9996996	9998126
chr1	10029074	10029716
chr1	10032351	10034004
chr1	10054635	10054785
chr1	10059446	10059694
chr1	10065293	10065665
chr1	10074421	10074585
chr1	10085278	10085684
chr1	10108115	10108305
chr1	10171071	10171267
chr1	10171401	10171651
chr1	10177862	10178467
chr1	10178673	10180483
chr1	10208819	10208969
chr1	10209390	10212207
chr1	10267676	10267925
chr1	10268011	10268340
chr1	10288135	10288508
chr1	10294987	10296402
chr1	10297824	10298320
chr1	10318241	10318391
chr1	10337648	10338264
chr1	10339892	10340062
chr1	10376013	10376163
chr1	10376442	10376603
chr1	10377205	10377881
chr1	10386751	10386901
chr1	10387775	10388038
chr1	10388164	10388594
chr1	10398114	10400239
chr1	10400390	10400540
chr1	10426134	10426767
chr1	10427916	10428276
chr1	10429865	10431406
chr1	10436890	10437040
chr1	10471712	10472920
chr1	10474736	10475624
chr1	10489876	10490802
chr1	10494548	10495475
chr1	10507290	10507731
chr1	10508328	10509165
chr1	10514540	10514712
chr1	10516657	10516869
chr1	10517007	10517446
chr1	10518929	10519443
chr1	10528460	10529415
chr1	10530394	10530794
chr1	10555667	10556658
chr1	10579516	10579666
chr1	10594444	10595084
chr1	10630721	10631039
chr1	10631731	10632525
chr1	10635720	10635870
chr1	10636166	10636450
chr1	10638372	10638522
chr1	10648710	10650219
chr1	10650722	10652082
chr1	10663345	10664659
chr1	10665074	10665473
chr1	10667827	10669110
chr1	10673931	10674141
chr1	10674497	10674647
chr1	10676861	10677207
chr1	10677282	10677459
chr1	10677608	10677771
chr1	10677879	10678206
chr1	10679332	10680056
chr1	10681606	10682048
chr1	10693631	10695763
chr1	10701306	10701456
chr1	10704001	10705296
chr1	10705426	10706112
chr1	10707699	10707849
chr1	10708537	10710441
chr1	10714152	10715217
chr1	10716571	10717091
chr1	10717829	10718050
chr1	10727805	10729764
chr1	10732708	10732946
chr1	10733130	10733385
chr1	10733899	10734181
chr1	10734638	10736032
chr1	10736179	10736457
chr1	10755890	10756549
chr1	10757893	10758043
chr1	10782916	10783188
chr1	10788778	10789118
chr1	10793637	10795753
chr1	10795902	10797200
chr1	10811394	10811544
chr1	10814853	10815539
chr1	10815599	10815804
chr1	10831477	10831701
chr1	10835078	10836489
chr1	10837196	10837405
chr1	10866685	10867678
chr1	10867848	10867998
chr1	10869239	10869407
chr1	10888342	10889468
chr1	10890302	10890452
chr1	10898292	10898469
chr1	10901174	10902154
chr1	10909956	10910359
chr1	10941846	10942292
chr1	10960777	10961517
chr1	10973660	10973923
chr1	10975679	10976343
chr1	10979241	10981422
chr1	11012009	11013401
chr1	11032013	11032208
chr1	11037656	11038006
chr1	11045233	11045909
chr1	11053782	11054023
chr1	11054868	11055018
chr1	11059219	11060894
chr1	11061988	11062248
chr1	11099211	11100232
chr1	11134595	11134884
chr1	11158721	11159053
chr1	11214896	11215273
chr1	11241737	11242007
chr1	11249740	11250002
chr1	11257476	11257626
chr1	11261973	11263189
chr1	11272572	11274133
chr1	11286350	11287264
chr1	11312476	11312643
chr1	11324539	11325190
chr1	11337585	11338011
chr1	11338312	11338780
chr1	11339429	11340324
chr1	11341104	11341414
chr1	11342392	11342551
chr1	11345785	11346676
chr1	11354970	11356197
chr1	11357194	11357551
chr1	11360390	11360853
chr1	11375433	11375690
chr1	11413336	11414811
chr1	11417387	11417609
chr1	11454171	11454339
chr1	11458685	11459656
chr1	11462516	11462935
chr1	11478300	11480587
chr1	11499237	11500481
chr1	11519883	11520033
chr1	11522448	11522989
chr1	11540366	11540516
chr1	11563391	11563989
chr1	11629930	11630082
chr1	11641229	11641451
chr1	11645763	11646199
chr1	11647981	11648186
chr1	11648573	11649023
chr1	11650064	11651127
chr1	11653889	11655277
chr1	11661581	11661803
chr1	11663726	11665154
chr1	11665194	11665344
chr1	11668736	11668886
chr1	11679645	11679795
chr1	11680449	11681947
chr1	11690715	11692245
chr1	11692355	11692617
chr1	11692836	11693003
chr1	11700723	11700932
chr1	11701085	11702002
chr1	11703927	11705085
chr1	11711233	11711383
chr1	11719470	11720273
chr1	11731406	11732226
chr1	11735602	11737331
chr1	11753642	11753912
chr1	11775726	11775886
chr1	11784834	11785669
chr1	11787052	11788224
chr1	11788659	11789294
chr1	11789448	11789986
chr1	11802885	11804157
chr1	11805173	11806966
chr1	11835972	11836122
chr1	11838443	11838905
chr1	11841954	11842885
chr1	11859143	11859494
chr1	11893729	11894390
chr1	11898296	11898446
chr1	11907369	11910205
chr1	11925532	11927017
chr1	11934050	11935225
chr1	11944603	11944753
chr1	11967037	11967356
chr1	11979589	11981001
chr1	12018930	12020098
chr1	12039067	12039217
chr1	12040387	12040963
chr1	12051985	12052231
chr1	12053888	12054527
chr1	12068163	12068330
chr1	12079406	12079816
chr1	12124852	12125291
chr1	12133012	12133183
chr1	12142238	12142500
chr1	12158365	12158877
chr1	12161775	12162448
chr1	12166767	12167608
chr1	12167771	12168030
chr1	12174529	12175716
chr1	12177252	12177624
chr1	12178527	12178743
chr1	12178825	12179641
chr1	12183849	12185284
chr1	12185381	12185756
chr1	12186397	12186547
chr1	12198679	12199524
chr1	12200204	12200550
chr1	12208467	12209372
chr1	12229516	12231411
chr1	12249314	12249544
chr1	12280006	12280156
chr1	12280274	12280424
chr1	12335811	12335961
chr1	12336160	12337067
chr1	12426109	12426344
chr1	12428604	12428754
chr1	12428901	12429061
chr1	12433301	12433945
chr1	12447865	12448265
chr1	12454047	12454347
chr1	12467556	12467946
chr1	12477675	12478937
chr1	12496650	12496800
chr1	12504262	12504514
chr1	12505942	12506299
chr1	12540010	12540854
chr1	12541185	12541905
chr1	12549440	12550478
chr1	12552667	12552895
chr1	12553057	12553378
chr1	12553908	12554058
chr1	12556275	12556835
chr1	12585885	12586117
chr1	12594909	12596736
chr1	12601430	12601727
chr1	12601864	12602441
chr1	12604080	12604341
chr1	12604431	12604646
chr1	12615391	12616506
chr1	12616691	12617366
chr1	12617923	12618656
chr1	12618760	12620395
chr1	12629137	12629299
chr1	12659052	12659256
chr1	13443609	13443770
chr1	13469503	13469653
chr1	13513423	13513741
chr1	13514366	13514516
chr1	13543769	13543919
chr1	13544028	13544437
chr1	13583589	13584888
chr1	13585199	13586541
chr1	13593351	13594238
chr1	13604218	13604959
chr1	13628608	13628831
chr1	13665521	13666169
chr1	13699681	13700941
chr1	13700988	13701139
chr1	13748642	13750274
chr1	13751543	13752317
chr1	13764588	13764750
chr1	13765039	13765189
chr1	13783394	13783824
chr1	13792769	13792925
chr1	13811918	13812068
chr1	13892270	13893404
chr1	13908208	13908594
chr1	13960543	13960830
chr1	13965953	13966108
chr1	14017483	14018096
chr1	14098145	14098835
chr1	14113990	14114362
chr1	14180963	14181542
chr1	14181634	14181882
chr1	14320475	14320883
chr1	14366432	14366745
chr1	14392367	14393117
chr1	14404310	14406062
chr1	14437096	14437463
chr1	14437643	14438015
chr1	14476437	14476587
chr1	14476768	14476918
chr1	14486581	14487137
chr1	14492675	14492825
chr1	14495359	14495709
chr1	14496042	14496861
chr1	14522680	14523438
chr1	14539888	14541287
chr1	14578301	14578475
chr1	14597259	14600003
chr1	14600720	14600997
chr1	14602109	14602649
chr1	14625100	14625440
chr1	14625778	14626355
chr1	14626587	14626737
chr1	14626977	14627979
chr1	14628078	14628359
chr1	14634478	14634884
chr1	14649037	14649393
chr1	14671799	14672792
chr1	14689887	14690871
chr1	14731646	14731796
chr1	14731921	14732594
chr1	14732991	14733877
chr1	14742008	14742917
chr1	14755867	14756036
chr1	14779216	14779472
chr1	14779595	14779775
chr1	14835752	14835909
chr1	14848543	14849264
chr1	14869274	14869730
chr1	14887780	14888494
chr1	14895003	14895687
chr1	14915432	14915639
chr1	14923026	14923176
chr1	14923357	14925376
chr1	14934416	14934621
chr1	14942401	14942726
chr1	14942738	14942981
chr1	14944445	14945034
chr1	14945191	14945686
chr1	14968181	14969134
chr1	14971659	14972275
chr1	14980294	14981388
chr1	14981470	14981786
chr1	14995309	14995629
chr1	14995764	14996993
chr1	15027617	15028452
chr1	15033471	15033711
chr1	15042248	15043702
chr1	15046447	15046754
chr1	15087815	15088106
chr1	15088248	15088867
chr1	15090154	15091126
chr1	15099002	15099152
chr1	15100257	15100655
chr1	15106686	15106881
chr1	15107899	15108460
chr1	15112249	15112552
chr1	15128594	15129047
chr1	15129827	15129977
chr1	15139792	15140601
chr1	15152240	15154385
chr1	15154870	15155020
chr1	15177846	15177996
chr1	15179153	15179362
chr1	15186626	15187333
chr1	15189937	15190087
chr1	15200479	15200945
chr1	15206447	15207745
chr1	15212949	15213191
chr1	15213445	15213971
chr1	15214125	15215173
chr1	15218761	15218911
chr1	15247037	15247874
chr1	15251997	15252168
chr1	15252186	15253108
chr1	15272285	15272780
chr1	15272905	15273064
chr1	15304805	15305147
chr1	15310612	15310762
chr1	15323207	15324061
chr1	15326452	15327291
chr1	15339884	15340929
chr1	15360699	15360992
chr1	15370912	15371308
chr1	15383083	15383375
chr1	15383850	15385172
chr1	15385868	15386742
chr1	15408966	15410889
chr1	15413688	15413838
chr1	15426896	15427192
chr1	15431124	15431673
chr1	15438372	15438543
chr1	15513779	15514374
chr1	15523704	15525719
chr1	15525750	15526006
chr1	15526180	15527491
chr1	15527737	15527998
chr1	15584317	15585220
chr1	15596884	15597053
chr1	15603070	15603990
chr1	15616501	15618168
chr1	15660188	15660338
chr1	15683932	15685137
chr1	15703249	15703448
chr1	15703588	15704084
chr1	15724013	15724177
chr1	15730523	15730839
chr1	15736288	15736503
chr1	15737822	15738204
chr1	15738351	15738501
chr1	15740973	15741305
chr1	15741374	15741875
chr1	15744375	15744808
chr1	15746558	15746724
chr1	15757098	15759656
chr1	15760482	15760878
chr1	15761032	15761198
chr1	15764387	15764639
chr1	15791837	15792012
chr1	15792085	15792396
chr1	15799628	15799801
chr1	15800191	15800797
chr1	15815418	15815755
chr1	15834091	15836437
chr1	15843651	15844062
chr1	15846979	15850370
chr1	15850515	15850698
chr1	15851412	15851563
chr1	15885881	15886861
chr1	15938786	15938936
chr1	15944772	15945020
chr1	15948231	15948460
chr1	15948494	15948736
chr1	15949256	15950006
chr1	15953779	15954294
chr1	15975273	15976512
chr1	16009074	16009537
chr1	16012748	16013695
chr1	16022440	16022700
chr1	16023271	16023449
chr1	16026296	16027284
chr1	16032551	16033542
chr1	16047095	16047308
chr1	16048061	16049386
chr1	16055754	16056787
chr1	16057577	16057949
chr1	16066969	16067741
chr1	16071535	16071791
chr1	16072130	16072280
chr1	16072608	16072910
chr1	16073053	16074126
chr1	16078921	16079517
chr1	16082408	16082741
chr1	16111688	16112497
chr1	16112740	16113473
chr1	16115115	16116986
chr1	16118745	16118939
chr1	16119779	16120165
chr1	16120292	16120516
chr1	16139152	16140148
chr1	16140301	16140463
chr1	16141335	16142129
chr1	16144761	16147374
chr1	16154640	16156601
chr1	16164122	16164647
chr1	16167277	16168139
chr1	16168211	16168460
chr1	16173195	16173345
chr1	16173372	16173962
chr1	16174110	16176336
chr1	16181621	16182160
chr1	16187589	16188026
chr1	16188093	16188263
chr1	16189827	16190300
chr1	16198671	16198821
chr1	16205129	16205382
chr1	16206009	16207465
chr1	16207607	16207757
chr1	16210081	16210517
chr1	16215830	16218069
chr1	16218424	16218612
chr1	16226474	16227251
chr1	16227826	16228299
chr1	16236141	16237889
chr1	16239957	16240107
chr1	16244248	16244398
chr1	16244456	16244690
chr1	16248684	16248834
chr1	16266700	16266850
chr1	16351494	16353169
chr1	16353201	16353351
chr1	16366887	16368257
chr1	16371776	16371996
chr1	16375475	16375743
chr1	16416105	16416255
chr1	16425186	16425389
chr1	16440186	16441174
chr1	16498424	16500110
chr1	16506599	16507184
chr1	16508966	16509812
chr1	16512876	16515137
chr1	16515591	16515765
chr1	16520945	16521181
chr1	16534238	16536107
chr1	16540542	16541003
chr1	16544451	16544610
chr1	16545514	16546092
chr1	16551007	16551157
chr1	16552762	16552912
chr1	16561721	16561871
chr1	16564682	16565781
chr1	16566127	16566669
chr1	16566827	16567313
chr1	16573748	16574606
chr1	16576141	16576404
chr1	16579287	16579437
chr1	16581521	16581713
chr1	16581795	16582053
chr1	16587637	16587888
chr1	16591902	16592562
chr1	16592661	16593060
chr1	16601557	16601707
chr1	16603107	16603257
chr1	16606241	16606576
chr1	16606620	16606949
chr1	16607278	16607596
chr1	16607704	16607885
chr1	16608570	16608971
chr1	16609262	16609601
chr1	16610413	16610633
chr1	16610744	16610962
chr1	16611169	16611434
chr1	16611739	16614990
chr1	16615187	16615679
chr1	16615768	16615918
chr1	16616370	16617879
chr1	16618073	16622126
chr1	16622217	16623257
chr1	16623295	16625499
chr1	16625608	16627967
chr1	16628292	16629402
chr1	16629788	16630098
chr1	16630270	16631186
chr1	16631259	16631507
chr1	16631918	16632336
chr1	16632463	16632656
chr1	16633113	16633449
chr1	16633506	16633656
chr1	16634119	16634460
chr1	16635743	16635972
chr1	16636511	16636841
chr1	16638026	16639810
chr1	16640742	16641326
chr1	16642029	16642270
chr1	16642549	16646103
chr1	16646493	16646774
chr1	16646902	16647066
chr1	16647986	16648337
chr1	16649235	16649512
chr1	16650078	16650299
chr1	16651607	16651834
chr1	16654700	16654992
chr1	16656440	16656805
chr1	16657002	16658770
chr1	16658828	16659677
chr1	16665757	16667812
chr1	16673120	16673270
chr1	16674147	16674341
chr1	16674854	16675581
chr1	16680395	16680937
chr1	16687701	16687851
chr1	16692920	16694848
chr1	16696755	16697031
chr1	16698440	16698693
chr1	16699445	16700579
chr1	16700839	16701345
chr1	16702352	16702639
chr1	16702867	16703078
chr1	16703079	16703778
chr1	16704147	16704297
chr1	16704428	16705089
chr1	16706479	16706649
chr1	16707038	16708639
chr1	16709124	16711257
chr1	16711853	16713834
chr1	16716041	16716220
chr1	16716628	16716912
chr1	16716997	16717375
chr1	16717478	16718272
chr1	16718826	16719071
chr1	16725336	16725486
chr1	16727223	16728872
chr1	16732286	16732943
chr1	16734459	16734753
chr1	16739874	16741458
chr1	16747643	16749310
chr1	16749652	16751006
chr1	16757577	16757827
chr1	16761031	16761181
chr1	16761321	16761471
chr1	16764255	16764685
chr1	16765388	16765570
chr1	16769874	16770210
chr1	16773872	16774112
chr1	16775171	16775321
chr1	16786255	16786425
chr1	16796328	16797091
chr1	16850280	16850523
chr1	16859206	16859983
chr1	16863197	16863374
chr1	16863384	16863588
chr1	16866956	16867390
chr1	16868803	16869033
chr1	16869040	16869190
chr1	16870045	16870843
chr1	16872435	16873739
chr1	16875445	16875595
chr1	16882943	16883294
chr1	16887029	16887179
chr1	16891528	16891678
chr1	16895107	16897069
chr1	16897129	16897610
chr1	16900636	16901246
chr1	16902967	16903624
chr1	16903705	16906522
chr1	16907466	16907616
chr1	16911875	16912173
chr1	16912472	16912955
chr1	16913281	16916134
chr1	16916296	16916660
chr1	16918707	16918901
chr1	16920559	16920709
chr1	16921234	16922494
chr1	16923099	16923249
chr1	16923421	16923571
chr1	16923804	16924053
chr1	16924756	16928304
chr1	16929131	16930028
chr1	16930437	16930816
chr1	16932642	16932823
chr1	16938238	16938708
chr1	16938992	16940024
chr1	16945579	16946246
chr1	16946334	16947194
chr1	16947666	16947816
chr1	16947865	16948159
chr1	16948387	16948990
chr1	16951546	16952004
chr1	16952075	16952344
chr1	16954021	16954304
chr1	16955861	16956132
chr1	16960399	16961343
chr1	16961466	16961830
chr1	16963608	16963766
chr1	16967595	16967757
chr1	16970706	16970856
chr1	16971379	16972954
chr1	16973215	16973404
chr1	16978516	16979006
chr1	16979762	16980869
chr1	16983177	16983352
chr1	16983769	16983919
chr1	17001656	17001806
chr1	17010833	17012352
chr1	17013036	17013248
chr1	17016480	17016683
chr1	17045746	17045986
chr1	17053676	17054610
chr1	17059500	17060657
chr1	17089324	17090067
chr1	17119203	17119839
chr1	17125830	17126278
chr1	17128098	17129080
chr1	17168214	17168966
chr1	17186933	17187219
chr1	17190097	17190618
chr1	17192023	17193181
chr1	17193983	17194133
chr1	17205179	17205461
chr1	17212394	17213450
chr1	17236907	17237356
chr1	17239107	17239257
chr1	17239541	17239715
chr1	17240674	17241215
chr1	17308237	17308412
chr1	17335971	17336286
chr1	17402927	17403201
chr1	17405856	17406671
chr1	17419983	17420358
chr1	17436872	17440319
chr1	17477491	17477846
chr1	17494315	17494672
chr1	17502388	17502876
chr1	17507997	17508149
chr1	17516134	17516576
chr1	17531904	17532205
chr1	17536503	17536653
chr1	17538141	17538816
chr1	17539219	17541557
chr1	17546774	17546924
chr1	17547082	17547572
chr1	17551703	17551871
chr1	17554152	17554573
chr1	17561041	17561747
chr1	17563118	17563268
chr1	17564951	17566524
chr1	17569172	17570237
chr1	17572805	17575262
chr1	17575920	17576760
chr1	17587662	17588646
chr1	17603054	17603256
chr1	17606927	17607153
chr1	17646043	17646263
chr1	17648467	17649160
chr1	17653849	17654200
chr1	17661234	17662144
chr1	17671103	17672252
chr1	17672383	17672558
chr1	17674650	17675373
chr1	17692763	17692913
chr1	17696341	17696583
chr1	17700024	17700224
chr1	17701206	17701364
chr1	17701646	17701880
chr1	17706821	17707062
chr1	17735923	17736073
chr1	18058583	18058790
chr1	18079238	18079388
chr1	18080018	18080187
chr1	18090989	18091310
chr1	18107631	18108354
chr1	18110210	18110655
chr1	18299825	18300053
chr1	18385258	18385514
chr1	18385637	18385817
chr1	18422635	18422857
chr1	18480787	18480937
chr1	18481415	18481565
chr1	18557443	18558324
chr1	18575512	18575885
chr1	18575912	18576086
chr1	18581427	18581654
chr1	18597179	18597938
chr1	18598835	18599509
chr1	18603008	18603480
chr1	18627096	18627362
chr1	18627672	18628086
chr1	18629092	18629242
chr1	18629600	18631761
chr1	18631955	18632379
chr1	18632679	18632952
chr1	18635993	18636144
chr1	18636294	18638041
chr1	18640446	18641034
chr1	18642622	18644367
chr1	18644547	18644764
chr1	18644979	18645724
chr1	18646068	18647799
chr1	18653729	18654387
chr1	18657484	18658886
chr1	18660191	18660341
chr1	18674746	18674933
chr1	18675498	18675708
chr1	18675820	18677130
chr1	18681246	18681643
chr1	18692901	18693051
chr1	18716923	18717457
chr1	18723826	18724221
chr1	18738429	18738579
chr1	18784120	18784624
chr1	18820616	18821072
chr1	18874978	18875735
chr1	18877496	18877670
chr1	18879036	18879186
chr1	18879522	18880469
chr1	18884267	18884638
chr1	18894922	18895072
chr1	18901987	18903362
chr1	18906953	18907489
chr1	18912963	18913560
chr1	18922376	18922729
chr1	18923745	18923895
chr1	18923987	18924452
chr1	18925825	18926113
chr1	18926338	18926871
chr1	18927851	18928160
chr1	18938550	18938965
chr1	18940845	18942228
chr1	18942340	18942490
chr1	18945339	18945931
chr1	18947634	18947785
chr1	18949193	18950772
chr1	18950828	18951127
chr1	18954551	18955141
chr1	18955533	18957758
chr1	18965649	18966316
chr1	19010560	19012782
chr1	19028160	19028642
chr1	19036023	19036363
chr1	19045216	19045896
chr1	19047255	19047405
chr1	19052535	19052791
chr1	19055722	19056216
chr1	19066024	19066325
chr1	19066818	19067798
chr1	19068810	19068960
chr1	19070510	19070677
chr1	19070790	19070995
chr1	19071637	19072121
chr1	19072756	19072906
chr1	19073458	19073758
chr1	19075145	19075295
chr1	19209386	19211071
chr1	19241324	19241542
chr1	19251107	19252425
chr1	19260637	19261165
chr1	19289017	19289177
chr1	19311209	19313024
chr1	19339367	19339633
chr1	19339912	19340062
chr1	19341404	19342003
chr1	19344429	19344587
chr1	19403101	19403629
chr1	19405341	19406835
chr1	19445840	19446358
chr1	19450767	19451067
chr1	19455416	19455618
chr1	19461390	19461573
chr1	19484083	19486329
chr1	19596399	19597702
chr1	19640378	19641028
chr1	19643436	19645490
chr1	19645845	19646109
chr1	19646684	19646875
chr1	19650903	19651659
chr1	19653405	19654232
chr1	19659682	19660483
chr1	19661605	19661824
chr1	19664557	19665679
chr1	19666038	19666344
chr1	19703909	19704980
chr1	19708584	19708734
chr1	19715580	19716118
chr1	19737443	19737872
chr1	19758383	19758629
chr1	19765515	19765956
chr1	19799586	19800558
chr1	19811347	19811513
chr1	19844935	19845088
chr1	19881853	19883307
chr1	19941081	19941554
chr1	19974941	19975224
chr1	19991090	19991406
chr1	20100816	20101406
chr1	20107385	20109747
chr1	20124187	20124407
chr1	20124559	20124709
chr1	20125310	20125499
chr1	20151905	20153374
chr1	20153612	20153762
chr1	20168813	20168963
chr1	20185802	20187090
chr1	20212974	20213564
chr1	20271926	20272079
chr1	20276553	20276855
chr1	20290442	20291239
chr1	20340020	20340664
chr1	20343261	20343799
chr1	20361942	20362311
chr1	20365682	20365991
chr1	20366234	20366458
chr1	20366925	20367378
chr1	20377021	20377171
chr1	20400225	20400375
chr1	20400512	20400772
chr1	20442244	20442394
chr1	20448447	20449345
chr1	20473187	20473642
chr1	20475228	20475378
chr1	20476228	20476922
chr1	20477923	20478082
chr1	20480484	20480634
chr1	20481707	20482190
chr1	20483674	20487194
chr1	20493700	20494521
chr1	20494639	20494804
chr1	20507598	20508439
chr1	20522486	20522741
chr1	20552035	20554085
chr1	20575316	20575558
chr1	20609861	20610011
chr1	20613632	20614023
chr1	20627294	20627690
chr1	20633051	20634924
chr1	20640264	20640439
chr1	20647640	20647799
chr1	20650607	20650840
chr1	20660995	20662334
[truncated: 63,536 more rows]

## Sheet: ATAC in NPCs I871I
chr1	9934	10529
chr1	28801	29745
chr1	51732	51882
chr1	180619	181028
chr1	183212	184291
chr1	190673	190823
chr1	191371	191911
chr1	199345	200516
chr1	261690	261868
chr1	267267	267440
chr1	267921	268142
chr1	351604	351886
chr1	598407	598698
chr1	629008	634999
chr1	777856	779273
chr1	789640	789935
chr1	790148	790320
chr1	790520	790716
chr1	790779	791160
chr1	791458	791692
chr1	817812	818177
chr1	818311	818566
chr1	819978	820437
chr1	821343	821493
chr1	822722	823078
chr1	826588	828115
chr1	862483	862633
chr1	867025	867175
chr1	869617	870241
chr1	872650	873012
chr1	873554	873740
chr1	886179	886329
chr1	902255	902482
chr1	903487	903784
chr1	903957	905375
chr1	909998	910418
chr1	910929	911166
chr1	911350	911661
chr1	912753	913311
chr1	916030	916269
chr1	916628	917438
chr1	917629	917903
chr1	918762	918999
chr1	919324	919606
chr1	920454	920612
chr1	920693	921404
chr1	922776	922926
chr1	923385	926086
chr1	927758	927908
chr1	930929	931079
chr1	931371	931647
chr1	931917	932072
chr1	932261	932473
chr1	933027	933230
chr1	935322	937143
chr1	938138	938439
chr1	938471	938664
chr1	938872	939043
chr1	939491	943520
chr1	943679	943904
chr1	944049	944199
chr1	944338	944795
chr1	944841	945164
chr1	945274	945520
chr1	945999	946162
chr1	948062	948271
chr1	951642	951912
chr1	958682	961883
chr1	962035	962281
chr1	962772	963310
chr1	963776	964071
chr1	964107	964280
chr1	964877	965221
chr1	965384	965580
chr1	966310	967964
chr1	972886	973173
chr1	975427	975818
chr1	975904	976750
chr1	976893	977043
chr1	977999	978212
chr1	979883	980331
chr1	980357	981145
chr1	981579	981739
chr1	984047	984793
chr1	994734	994934
chr1	995846	995996
chr1	996373	1002306
chr1	1004069	1004471
chr1	1004512	1004662
chr1	1004969	1005803
chr1	1006572	1006891
chr1	1013149	1013993
chr1	1014184	1014633
chr1	1015042	1015825
chr1	1017367	1017517
chr1	1017684	1017991
chr1	1018100	1022116
chr1	1023490	1023774
chr1	1024375	1024709
chr1	1024752	1024937
chr1	1024981	1025204
chr1	1026168	1026318
chr1	1026738	1027032
chr1	1027297	1027843
chr1	1027984	1028690
chr1	1028925	1029167
chr1	1029838	1029988
chr1	1030034	1030525
chr1	1030714	1035396
chr1	1035720	1035924
chr1	1037484	1037773
chr1	1037902	1038423
chr1	1038620	1038821
chr1	1039046	1039252
chr1	1039809	1040113
chr1	1040143	1041492
chr1	1041721	1042046
chr1	1042396	1042554
chr1	1042778	1042951
chr1	1043276	1043906
chr1	1045377	1045715
chr1	1046372	1046522
chr1	1046641	1047063
chr1	1047670	1047964
chr1	1049860	1050079
chr1	1055499	1055670
chr1	1055925	1056075
chr1	1056480	1056677
chr1	1057015	1057193
chr1	1058352	1060128
chr1	1060551	1060710
chr1	1061276	1061426
chr1	1061595	1063217
chr1	1063298	1064704
chr1	1066161	1066566
chr1	1066586	1066736
chr1	1066890	1068373
chr1	1068476	1070731
chr1	1070836	1071010
chr1	1071328	1072198
chr1	1072299	1073381
chr1	1073680	1074219
chr1	1074426	1074952
chr1	1075113	1075372
chr1	1075480	1075764
chr1	1075929	1076258
chr1	1077140	1077675
chr1	1078689	1080752
chr1	1080849	1081232
chr1	1081394	1081688
chr1	1082531	1082927
chr1	1083467	1083831
chr1	1084163	1084648
chr1	1084833	1085634
chr1	1086925	1087474
chr1	1115075	1115338
chr1	1115404	1117217
chr1	1117624	1118047
chr1	1118396	1118547
chr1	1120964	1121243
chr1	1121552	1122569
chr1	1123639	1123789
chr1	1125188	1125338
chr1	1125727	1125877
chr1	1128763	1129078
chr1	1135472	1135688
chr1	1136147	1136521
chr1	1137760	1138088
chr1	1140686	1140836
chr1	1143166	1143705
chr1	1144126	1144420
chr1	1144581	1144776
chr1	1150524	1150878
chr1	1151525	1151731
chr1	1157145	1158913
chr1	1159117	1159690
chr1	1162646	1162833
chr1	1163103	1163435
chr1	1163828	1163978
chr1	1166538	1166722
chr1	1166820	1167142
chr1	1167238	1167849
chr1	1169488	1169761
chr1	1170119	1170309
chr1	1171758	1171984
chr1	1173493	1174182
chr1	1175536	1176492
chr1	1179719	1179909
chr1	1182327	1182684
chr1	1184624	1184809
chr1	1184833	1184989
chr1	1185158	1185817
chr1	1192625	1192775
chr1	1197693	1197962
chr1	1198492	1198658
chr1	1198881	1199222
chr1	1199815	1200036
chr1	1200382	1200532
chr1	1200569	1202428
chr1	1202567	1202884
chr1	1203078	1203844
chr1	1204009	1204242
chr1	1204771	1204921
chr1	1205403	1205960
chr1	1207039	1207285
chr1	1207702	1207911
chr1	1208129	1208647
chr1	1208693	1209467
chr1	1210354	1210566
chr1	1211137	1211449
chr1	1211486	1211636
chr1	1211727	1211877
chr1	1212075	1212714
chr1	1213250	1213665
chr1	1213863	1214065
chr1	1215388	1215538
chr1	1215741	1216091
chr1	1216349	1216499
chr1	1218292	1218442
chr1	1218680	1218903
chr1	1222319	1222627
chr1	1230955	1233187
chr1	1235397	1235879
chr1	1236143	1237066
chr1	1237567	1240647
chr1	1240780	1241467
chr1	1241482	1241958
chr1	1242229	1242797
chr1	1242869	1243158
chr1	1243699	1244736
chr1	1245553	1245715
chr1	1246024	1248136
chr1	1248434	1249618
chr1	1249861	1251197
chr1	1251357	1251526
chr1	1252141	1252291
chr1	1252464	1252614
chr1	1252663	1252963
chr1	1253051	1253455
chr1	1254208	1254746
chr1	1254942	1255252
chr1	1257624	1257774
chr1	1258417	1258567
chr1	1258990	1259277
chr1	1260155	1260305
chr1	1265061	1265313
chr1	1265464	1265641
chr1	1268520	1268670
chr1	1272806	1272956
chr1	1273075	1275002
chr1	1275168	1275479
chr1	1280816	1281301
chr1	1281414	1281993
chr1	1282060	1282379
chr1	1282437	1282728
chr1	1284304	1287426
chr1	1287435	1288229
chr1	1290016	1290871
chr1	1291050	1293187
chr1	1293366	1295283
chr1	1295653	1296042
chr1	1296257	1296539
chr1	1297032	1297250
chr1	1297854	1298049
chr1	1298054	1298204
chr1	1298918	1299500
chr1	1299873	1300023
chr1	1300062	1300791
chr1	1302053	1302355
chr1	1302700	1303629
chr1	1304020	1311010
chr1	1311154	1313099
chr1	1313284	1313576
chr1	1314082	1314267
chr1	1314464	1314809
chr1	1315028	1315178
chr1	1317660	1317961
chr1	1319038	1319310
chr1	1320309	1320544
chr1	1321196	1321346
chr1	1324145	1325396
chr1	1325510	1325796
chr1	1326964	1327308
chr1	1327405	1327616
chr1	1328134	1329348
chr1	1329442	1329723
chr1	1330007	1332042
chr1	1332110	1333540
chr1	1333614	1333847
chr1	1333935	1334154
chr1	1334395	1334742
chr1	1334744	1336700
chr1	1336864	1337143
chr1	1337353	1337626
chr1	1337860	1338010
chr1	1338415	1338604
chr1	1339080	1339258
chr1	1339463	1339624
chr1	1339865	1340019
chr1	1340289	1340736
chr1	1341552	1342568
chr1	1344497	1345651
chr1	1345815	1345965
chr1	1346057	1346207
chr1	1346377	1346693
chr1	1346955	1347178
chr1	1347295	1347660
chr1	1347850	1350096
chr1	1350949	1351210
chr1	1351367	1352483
chr1	1352776	1353994
chr1	1354153	1354768
chr1	1355000	1355940
chr1	1356404	1356620
chr1	1356784	1357132
chr1	1358005	1359214
chr1	1359453	1360994
chr1	1361119	1361269
chr1	1361438	1361616
chr1	1371131	1371448
chr1	1371770	1372584
chr1	1374392	1375883
chr1	1376790	1376946
chr1	1377644	1377803
chr1	1379887	1380076
chr1	1380788	1381080
chr1	1381354	1381872
chr1	1382169	1382849
chr1	1385498	1385695
chr1	1385952	1386213
chr1	1389154	1389304
chr1	1398413	1400439
chr1	1400784	1401355
chr1	1402017	1402378
chr1	1402923	1403255
chr1	1406642	1408014
chr1	1418821	1419542
chr1	1419597	1419858
chr1	1419934	1420240
chr1	1420387	1420766
chr1	1422587	1422969
chr1	1425497	1425965
chr1	1426108	1428743
chr1	1430318	1430468
chr1	1430534	1434202
chr1	1434620	1434784
chr1	1434926	1436675
chr1	1437172	1437424
chr1	1439400	1439814
chr1	1440712	1441593
chr1	1441751	1441901
chr1	1444574	1445155
chr1	1447078	1447297
chr1	1456458	1456868
chr1	1462029	1462322
chr1	1467272	1467422
chr1	1467974	1468124
chr1	1468377	1468527
chr1	1470950	1472515
chr1	1472558	1472745
chr1	1482625	1482777
chr1	1484572	1484722
chr1	1484969	1485266
chr1	1490447	1490911
chr1	1491204	1491393
chr1	1494418	1494990
chr1	1495476	1496028
chr1	1497191	1497592
chr1	1504693	1505736
chr1	1508916	1509258
chr1	1511155	1513057
chr1	1513304	1513475
chr1	1514321	1514560
chr1	1516225	1516419
chr1	1519903	1520515
chr1	1523886	1524244
chr1	1527460	1527682
chr1	1527843	1527993
chr1	1528366	1528790
chr1	1531609	1531980
chr1	1532753	1533185
chr1	1533306	1533618
chr1	1533696	1534310
chr1	1534530	1534752
chr1	1535423	1536147
chr1	1536304	1536723
chr1	1537200	1537477
chr1	1537646	1537796
chr1	1538255	1538703
chr1	1539196	1541712
chr1	1541991	1542151
chr1	1542362	1542545
chr1	1543522	1543871
chr1	1545054	1545239
chr1	1546915	1547080
chr1	1547156	1547326
chr1	1547469	1547739
chr1	1550332	1550482
chr1	1551046	1551655
chr1	1552252	1552439
chr1	1554699	1555244
chr1	1555310	1555722
chr1	1560300	1560450
chr1	1573925	1575447
chr1	1578294	1578514
chr1	1580422	1580599
chr1	1589296	1589469
chr1	1593120	1593270
chr1	1594168	1595590
chr1	1596807	1598217
chr1	1599002	1599215
chr1	1599306	1601037
chr1	1602857	1603243
chr1	1604166	1604438
chr1	1605349	1605648
chr1	1605685	1606077
chr1	1606395	1606587
chr1	1614248	1614519
chr1	1614704	1616886
chr1	1618536	1618733
chr1	1619455	1619795
chr1	1619915	1620075
chr1	1621121	1621392
chr1	1621789	1622685
chr1	1623312	1623462
chr1	1625124	1625274
chr1	1627536	1628312
chr1	1628503	1629302
chr1	1630448	1632439
chr1	1632611	1632889
chr1	1633089	1633459
chr1	1633474	1633703
chr1	1634538	1635111
chr1	1635700	1636821
chr1	1637749	1638701
chr1	1640311	1640634
chr1	1641195	1641444
chr1	1643862	1644373
chr1	1645259	1645487
chr1	1645702	1645882
chr1	1646698	1646894
chr1	1658037	1660013
chr1	1660261	1660801
chr1	1663979	1664243
chr1	1665249	1665991
chr1	1674991	1675179
chr1	1677547	1677697
chr1	1686610	1686805
chr1	1691038	1691446
chr1	1691688	1694020
chr1	1694595	1694745
chr1	1695105	1695328
chr1	1695587	1695860
chr1	1696755	1697473
chr1	1697657	1698244
chr1	1698725	1698932
chr1	1699187	1701721
chr1	1702464	1703272
chr1	1704291	1704580
chr1	1706698	1707233
chr1	1707320	1707919
chr1	1708432	1708766
chr1	1708958	1709114
chr1	1710038	1710212
chr1	1717735	1717885
chr1	1723772	1724971
chr1	1726487	1726692
chr1	1730488	1730681
chr1	1732381	1732913
chr1	1733575	1733725
chr1	1737023	1737219
chr1	1737536	1738317
chr1	1738904	1739171
chr1	1739604	1739763
chr1	1744068	1745060
chr1	1745288	1747403
chr1	1747697	1747922
chr1	1748689	1748940
chr1	1748998	1749236
chr1	1749327	1749477
chr1	1749987	1750464
chr1	1750484	1751194
chr1	1751389	1751902
chr1	1752056	1752406
chr1	1752587	1753578
chr1	1754041	1754268
chr1	1754336	1754486
chr1	1755604	1755853
chr1	1758908	1759078
chr1	1775605	1775781
chr1	1776860	1777135
chr1	1777382	1779419
chr1	1779563	1781202
chr1	1781325	1781671
chr1	1782051	1783276
chr1	1783355	1783612
chr1	1783819	1784076
chr1	1784650	1785252
chr1	1785477	1785721
chr1	1814788	1814980
chr1	1819507	1819765
chr1	1826416	1826566
chr1	1827132	1827767
chr1	1833922	1834325
chr1	1842171	1842388
chr1	1848787	1849422
chr1	1856374	1856539
chr1	1858511	1858808
chr1	1861517	1861667
chr1	1862589	1863172
chr1	1883532	1883886
chr1	1888852	1889014
chr1	1889761	1892222
chr1	1893331	1893892
chr1	1895088	1895253
chr1	1899036	1899606
chr1	1900015	1900165
chr1	1900389	1900626
chr1	1904978	1905216
chr1	1905370	1905520
chr1	1905706	1907184
chr1	1907327	1907773
chr1	1908170	1909867
chr1	1911484	1911677
chr1	1911766	1912172
chr1	1914169	1915157
chr1	1915337	1915514
chr1	1915677	1916496
chr1	1916800	1917284
chr1	1917617	1917767
chr1	1917979	1920947
chr1	1921105	1921816
chr1	1921849	1922471
chr1	1922712	1923175
chr1	1923415	1923824
chr1	1924383	1925583
chr1	1925838	1926037
chr1	1926811	1927100
chr1	1930106	1930326
chr1	1933905	1934236
chr1	1937221	1937382
chr1	1942882	1943146
chr1	1943898	1944676
chr1	1946812	1947080
chr1	1959918	1960623
chr1	1969229	1969411
chr1	1969604	1969754
chr1	1973942	1974204
chr1	1986607	1986757
chr1	2003490	2004150
chr1	2018905	2019055
chr1	2019109	2020060
chr1	2032127	2032277
chr1	2043515	2043851
chr1	2044494	2045294
chr1	2047716	2048246
chr1	2048565	2048840
chr1	2049588	2050989
chr1	2052749	2052937
chr1	2053919	2054098
chr1	2054194	2054344
chr1	2054631	2054834
chr1	2060980	2061136
chr1	2069898	2070063
chr1	2070649	2070837
chr1	2073062	2074507
chr1	2086269	2086665
chr1	2091711	2092443
chr1	2092696	2092876
chr1	2093181	2093356
chr1	2101809	2102148
chr1	2108564	2108799
chr1	2111148	2111400
chr1	2111722	2111963
chr1	2112943	2113093
chr1	2115411	2116671
chr1	2124084	2124268
chr1	2124347	2124497
chr1	2126349	2126569
chr1	2126787	2126960
chr1	2130875	2131040
chr1	2132149	2134199
chr1	2134812	2135001
chr1	2135110	2135826
chr1	2135949	2136230
chr1	2137604	2137754
chr1	2139861	2140181
chr1	2143575	2143833
chr1	2153950	2154100
chr1	2158390	2158607
chr1	2160855	2161225
chr1	2173614	2174110
chr1	2174293	2174956
chr1	2176102	2176283
chr1	2177278	2178178
chr1	2178650	2178800
chr1	2179023	2179222
chr1	2180467	2180643
chr1	2180663	2180813
chr1	2184485	2184754
chr1	2185095	2185245
chr1	2185443	2185928
chr1	2187379	2187773
chr1	2188972	2190733
chr1	2192658	2192822
chr1	2193382	2193781
chr1	2193897	2194047
chr1	2194069	2196084
chr1	2196348	2196517
chr1	2197413	2197774
chr1	2198723	2198882
chr1	2199101	2199772
chr1	2200373	2200523
chr1	2201808	2201958
chr1	2202952	2203179
chr1	2203989	2206361
chr1	2207046	2207764
chr1	2207933	2208243
chr1	2208461	2208664
chr1	2209351	2210492
chr1	2210735	2210963
chr1	2212128	2213937
chr1	2214816	2215083
chr1	2215351	2215501
chr1	2216396	2216598
chr1	2224996	2225306
chr1	2226087	2226304
chr1	2226655	2228378
chr1	2228687	2229577
chr1	2229674	2230162
chr1	2230293	2232565
chr1	2234272	2234422
chr1	2238159	2238309
chr1	2238651	2238844
chr1	2243054	2243801
chr1	2246076	2246969
chr1	2247558	2249128
chr1	2249449	2249793
chr1	2267209	2267359
chr1	2268352	2268719
chr1	2268727	2268877
chr1	2269219	2269547
chr1	2269968	2272308
chr1	2273254	2273537
chr1	2273649	2273987
chr1	2274913	2275332
chr1	2275725	2276148
chr1	2277926	2278356
chr1	2278407	2278557
chr1	2278713	2280170
chr1	2280243	2280393
chr1	2282035	2282188
chr1	2283794	2284022
chr1	2286721	2286871
chr1	2287687	2287853
chr1	2289082	2289294
chr1	2289707	2291475
chr1	2298668	2298818
chr1	2299338	2299488
chr1	2299955	2300194
chr1	2301771	2302091
chr1	2304144	2304347
chr1	2306541	2306691
chr1	2310173	2310609
chr1	2310686	2312755
chr1	2312825	2313258
chr1	2313311	2317125
chr1	2317143	2317317
chr1	2317387	2317537
chr1	2317565	2318015
chr1	2318069	2318219
chr1	2318288	2319008
chr1	2319128	2319550
chr1	2319745	2320330
chr1	2320532	2320732
chr1	2321450	2321917
chr1	2322011	2323522
chr1	2324146	2324485
chr1	2324788	2324997
chr1	2326791	2327010
chr1	2327601	2327977
chr1	2328278	2328823
chr1	2329941	2330480
chr1	2330637	2331564
chr1	2331749	2331899
chr1	2332493	2332643
chr1	2336335	2336594
chr1	2337345	2337532
chr1	2337679	2337914
chr1	2343399	2343550
chr1	2344526	2344781
chr1	2357138	2357288
chr1	2372787	2373030
chr1	2376427	2376577
chr1	2381436	2382568
chr1	2383038	2383188
chr1	2383216	2383619
chr1	2385771	2386181
chr1	2390757	2392399
chr1	2397478	2397724
chr1	2401289	2401447
chr1	2404336	2404715
chr1	2405114	2405418
chr1	2405691	2405891
chr1	2406259	2407078
chr1	2407718	2408080
chr1	2408383	2408759
chr1	2409857	2410413
chr1	2411811	2414066
chr1	2414232	2414942
chr1	2415235	2415458
chr1	2415794	2415944
chr1	2416323	2417263
chr1	2417354	2417872
chr1	2419119	2419269
chr1	2425966	2427243
chr1	2431924	2432132
chr1	2432135	2433381
chr1	2434503	2434738
chr1	2440199	2440742
chr1	2441541	2441722
chr1	2442121	2442271
chr1	2442735	2442904
chr1	2442918	2444507
chr1	2445110	2445758
chr1	2446108	2447423
chr1	2447755	2448250
chr1	2451791	2452088
chr1	2502084	2502259
chr1	2525708	2527127
chr1	2528146	2528425
chr1	2529037	2529769
chr1	2529878	2530737
chr1	2532663	2532889
chr1	2540496	2541201
chr1	2542821	2543010
chr1	2543141	2545194
chr1	2545932	2547464
chr1	2548425	2548931
chr1	2585304	2587686
chr1	2642600	2643847
chr1	2652081	2652595
chr1	2653045	2653427
chr1	2653447	2654318
chr1	2654526	2655622
chr1	2655839	2656169
chr1	2657858	2658037
chr1	2658559	2659255
chr1	2659326	2660299
chr1	2660794	2660944
chr1	2660955	2661588
chr1	2663275	2663716
chr1	2663815	2664955
chr1	2665078	2665846
chr1	2666094	2666730
chr1	2668042	2668215
chr1	2668266	2668518
chr1	2668658	2671324
chr1	2671385	2671535
chr1	2671768	2672475
chr1	2672530	2673098
chr1	2673586	2674126
chr1	2674440	2674874
chr1	2675547	2675824
chr1	2676011	2676607
chr1	2676983	2677665
chr1	2678097	2678828
chr1	2678960	2680471
chr1	2682109	2683325
chr1	2683350	2683504
chr1	2683885	2684333
chr1	2685534	2685967
chr1	2686772	2687114
chr1	2687901	2688505
chr1	2688893	2689096
chr1	2690570	2690763
chr1	2694114	2694264
chr1	2694291	2694441
chr1	2695735	2695979
chr1	2697389	2698019
chr1	2747483	2747871
chr1	2748243	2749205
chr1	2749382	2749532
chr1	2749726	2749876
chr1	2750058	2750317
chr1	2756416	2757140
chr1	2757917	2758127
chr1	2758273	2758940
chr1	2759423	2760071
chr1	2764175	2764829
chr1	2765319	2765739
chr1	2771810	2772252
chr1	2772365	2772634
chr1	2772719	2773441
chr1	2801528	2801877
chr1	2802593	2802816
chr1	2813470	2813620
chr1	2817877	2818200
chr1	2818219	2818494
chr1	2822118	2822275
chr1	2849152	2849504
chr1	2877826	2878060
chr1	2887719	2887933
chr1	2906148	2906380
chr1	2968674	2969094
chr1	2969387	2969611
chr1	2977318	2977593
chr1	2979606	2979829
chr1	2980440	2980721
chr1	2982591	2982793
chr1	2982794	2983003
chr1	3012607	3012790
chr1	3013891	3014041
chr1	3015049	3015408
chr1	3022147	3022297
chr1	3025968	3026262
chr1	3037675	3037825
chr1	3060843	3061107
chr1	3061243	3061393
chr1	3061703	3062232
chr1	3062360	3062537
chr1	3062799	3062949
chr1	3063600	3063804
chr1	3065953	3066103
chr1	3066184	3066987
chr1	3067429	3067757
chr1	3067802	3068934
chr1	3069071	3071638
chr1	3072302	3072452
chr1	3072609	3073171
chr1	3073522	3073740
chr1	3073944	3074161
chr1	3074181	3074344
chr1	3074655	3074932
chr1	3075981	3076131
chr1	3076270	3076517
chr1	3079897	3080052
chr1	3081795	3081985
chr1	3084125	3084445
chr1	3085442	3085639
chr1	3091632	3092007
chr1	3095098	3095273
chr1	3096229	3096603
chr1	3100361	3100591
chr1	3101108	3101859
chr1	3104036	3104696
chr1	3105139	3106519
chr1	3110155	3110305
chr1	3111073	3111630
chr1	3112780	3113278
chr1	3113364	3113825
chr1	3116796	3116987
chr1	3119411	3119579
chr1	3119731	3120224
chr1	3121046	3121684
chr1	3122078	3122258
chr1	3124021	3124190
chr1	3125100	3125308
chr1	3125470	3125620
chr1	3129758	3129908
chr1	3130119	3130443
chr1	3136950	3137520
chr1	3139776	3140013
chr1	3142572	3142741
chr1	3149999	3150230
chr1	3160092	3160403
chr1	3161698	3161948
chr1	3162012	3162229
chr1	3162861	3163018
chr1	3163293	3163530
chr1	3165005	3165195
chr1	3166769	3167916
chr1	3168931	3169252
chr1	3169620	3169857
chr1	3170136	3171148
chr1	3186018	3186207
chr1	3186650	3187044
chr1	3189971	3190138
chr1	3190802	3190991
chr1	3196035	3196227
chr1	3196432	3196706
chr1	3196737	3196887
chr1	3212455	3212640
chr1	3215226	3216247
chr1	3216406	3216571
chr1	3217788	3218263
chr1	3218964	3219933
chr1	3220801	3220965
chr1	3221124	3221821
chr1	3227465	3227729
chr1	3233144	3233294
chr1	3247471	3247830
chr1	3247952	3248117
chr1	3248496	3250832
chr1	3251154	3251514
chr1	3261700	3261869
chr1	3268450	3268806
chr1	3269548	3269761
chr1	3270176	3270425
chr1	3270606	3271130
chr1	3275577	3275727
chr1	3276528	3276678
chr1	3277786	3277947
chr1	3283918	3284162
chr1	3284889	3285039
chr1	3289637	3289787
chr1	3311089	3311327
chr1	3312883	3313909
chr1	3314501	3314671
chr1	3315189	3315339
chr1	3323422	3323589
chr1	3329589	3329840
chr1	3348594	3348972
chr1	3349802	3349952
chr1	3350403	3351062
chr1	3351489	3351779
chr1	3351811	3353173
chr1	3353514	3353664
chr1	3356379	3356561
chr1	3364513	3364669
chr1	3365393	3365785
chr1	3366059	3366473
chr1	3368182	3368376
chr1	3374038	3374328
chr1	3379203	3379439
chr1	3381731	3381881
chr1	3382303	3382453
chr1	3382922	3383072
chr1	3393035	3394339
chr1	3408510	3408870
chr1	3410094	3410371
chr1	3410617	3410839
chr1	3423430	3423689
chr1	3424435	3425143
chr1	3425993	3426143
chr1	3428327	3428688
chr1	3428948	3429166
chr1	3430310	3430627
chr1	3431227	3431468
chr1	3432042	3432373
chr1	3432459	3432705
chr1	3432725	3432875
chr1	3434451	3434629
chr1	3441267	3441486
chr1	3452122	3452272
chr1	3452988	3453609
chr1	3453841	3455403
chr1	3456015	3456630
chr1	3457763	3458770
chr1	3460144	3460432
chr1	3463903	3464086
chr1	3464720	3464997
chr1	3465123	3465417
chr1	3467556	3467773
chr1	3468013	3468310
chr1	3468915	3469065
chr1	3470205	3470639
chr1	3470771	3472388
chr1	3472695	3472971
chr1	3473226	3473399
chr1	3476055	3476258
chr1	3476706	3476996
chr1	3477710	3478043
chr1	3478159	3478309
chr1	3478671	3478996
chr1	3479658	3480619
chr1	3480962	3481112
chr1	3481507	3482078
chr1	3482183	3482333
chr1	3482561	3482973
chr1	3483637	3484166
chr1	3491307	3492286
chr1	3494299	3494729
chr1	3494749	3495123
chr1	3495358	3495867
chr1	3496052	3497072
chr1	3497257	3497739
chr1	3497933	3498710
chr1	3498905	3499157
chr1	3499374	3500309
chr1	3501915	3502575
chr1	3503087	3503258
chr1	3506079	3506295
chr1	3507868	3508108
chr1	3509589	3509805
chr1	3515722	3515872
chr1	3518689	3519014
chr1	3520280	3520430
chr1	3524631	3524817
chr1	3525385	3525815
chr1	3528097	3528247
chr1	3529680	3530258
chr1	3530797	3532587
chr1	3533142	3533292
chr1	3533538	3533688
chr1	3536286	3536606
chr1	3540032	3540342
chr1	3542021	3542271
chr1	3543090	3543408
chr1	3543447	3544177
chr1	3544308	3545158
chr1	3545624	3546291
chr1	3557865	3558060
chr1	3562469	3563114
chr1	3564963	3565156
chr1	3565310	3565698
chr1	3565886	3566256
chr1	3566539	3566689
chr1	3573446	3573656
chr1	3581855	3582039
chr1	3583219	3583717
chr1	3590110	3590284
chr1	3590484	3590989
chr1	3593209	3593470
chr1	3595620	3595881
chr1	3597935	3598958
chr1	3599080	3599470
chr1	3599975	3600266
chr1	3602118	3602731
chr1	3603964	3604114
chr1	3607016	3607344
chr1	3609202	3609462
chr1	3610021	3612522
chr1	3612528	3612687
chr1	3613210	3613360
chr1	3613539	3614178
chr1	3615058	3615504
chr1	3618748	3619242
chr1	3621002	3621424
chr1	3621561	3621773
chr1	3623897	3625939
chr1	3631349	3632103
chr1	3632231	3632391
chr1	3649779	3650238
chr1	3650845	3651221
chr1	3651463	3651747
chr1	3651776	3652862
chr1	3668996	3669300
chr1	3671321	3671636
chr1	3671984	3672134
chr1	3672137	3672386
chr1	3674078	3674340
chr1	3675496	3675865
chr1	3678360	3678510
chr1	3678785	3679044
chr1	3680974	3681158
chr1	3684143	3684347
chr1	3684361	3684518
chr1	3685947	3686412
chr1	3687038	3687719
chr1	3688916	3689241
chr1	3691839	3691989
chr1	3695660	3696131
chr1	3696758	3696908
chr1	3697411	3697561
chr1	3699009	3699177
chr1	3702533	3702683
chr1	3703319	3703483
chr1	3707848	3708254
chr1	3708727	3708977
chr1	3709446	3709596
chr1	3714783	3715118
chr1	3716073	3716223
chr1	3716704	3716854
chr1	3717809	3718690
chr1	3719391	3719674
chr1	3719733	3719950
chr1	3719984	3720191
chr1	3722818	3722968
chr1	3723211	3723445
chr1	3724271	3724841
chr1	3727133	3727950
chr1	3731300	3731450
chr1	3731801	3732419
chr1	3732577	3732926
chr1	3735692	3735859
chr1	3745971	3746121
chr1	3746710	3747596
chr1	3762675	3762987
chr1	3767033	3767346
chr1	3768623	3768863
chr1	3771183	3771333
chr1	3771677	3773792
chr1	3773806	3776379
chr1	3776573	3777475
chr1	3777604	3778085
chr1	3778251	3778575
chr1	3778801	3779314
chr1	3781428	3781599
chr1	3793310	3793673
chr1	3794332	3794630
chr1	3795754	3797105
chr1	3798589	3798739
chr1	3799973	3800363
chr1	3809951	3810116
chr1	3811399	3811819
chr1	3815105	3815336
chr1	3817599	3817899
chr1	3818131	3818281
chr1	3821042	3821285
chr1	3824001	3824225
chr1	3851432	3851797
chr1	3856548	3858041
chr1	3858291	3859296
chr1	3868550	3868793
chr1	3869649	3870004
chr1	3891569	3891910
chr1	3892073	3892223
chr1	3899573	3901771
chr1	3902211	3902361
chr1	3903596	3903746
chr1	3906760	3906968
chr1	3909187	3909399
chr1	3910345	3910495
chr1	3910773	3911616
chr1	3912730	3912880
chr1	3928621	3928901
chr1	3954739	3955022
chr1	3999642	3999889
chr1	4011202	4011352
chr1	4044424	4044574
chr1	4053642	4054007
chr1	4078090	4078409
chr1	4109185	4109335
chr1	4132431	4133081
chr1	4150392	4150542
chr1	4160237	4160390
chr1	4165162	4165312
chr1	4166135	4166285
chr1	4213370	4213617
chr1	4447391	4447547
chr1	4447640	4448338
chr1	4450059	4450416
chr1	4480280	4480432
chr1	4633896	4634081
chr1	4636591	4636788
chr1	4652623	4653054
chr1	4654241	4654614
chr1	4654798	4655982
chr1	4656079	4656579
chr1	4656652	4656802
chr1	4657970	4658138
chr1	4692500	4692650
chr1	4726095	4726245
chr1	4779410	4779644
chr1	4939431	4939745
chr1	5160095	5160406
chr1	5222941	5223091
chr1	5223332	5223501
chr1	5377630	5377984
chr1	5387098	5387301
chr1	5423154	5423366
chr1	5424498	5424648
chr1	5425005	5425351
chr1	5431807	5431967
chr1	5443533	5443914
chr1	5509927	5510080
chr1	5620673	5620892
chr1	5667721	5668094
chr1	5674220	5674613
chr1	5717794	5717944
chr1	5733532	5733682
chr1	5733703	5733873
chr1	5743727	5744056
chr1	5744909	5745059
chr1	5745689	5746103
chr1	5746301	5746603
chr1	5746832	5746990
chr1	5754774	5754924
chr1	5758030	5758224
chr1	5828809	5828959
chr1	5832173	5832323
chr1	5847170	5847795
chr1	5850244	5850800
chr1	5855837	5856184
chr1	5859914	5860064
chr1	5865150	5865366
chr1	5872063	5872213
chr1	5874767	5874917
chr1	5889888	5890327
chr1	5915564	5915776
chr1	5975151	5975684
chr1	5976313	5976643
chr1	5980757	5980948
chr1	5986713	5987005
chr1	5990893	5994676
chr1	5996051	5996230
chr1	5999121	5999280
chr1	6002945	6003260
chr1	6003768	6004070
chr1	6006662	6007184
chr1	6009362	6009584
chr1	6016486	6016839
chr1	6022151	6022305
chr1	6025905	6026164
chr1	6026817	6027485
chr1	6033876	6035175
chr1	6037340	6037490
chr1	6039996	6040146
chr1	6050179	6050553
chr1	6052883	6053225
chr1	6053371	6053527
chr1	6060011	6060280
chr1	6061073	6061365
chr1	6065104	6065519
chr1	6068814	6069017
chr1	6080898	6081048
chr1	6082381	6082531
chr1	6082866	6083177
chr1	6083302	6083541
chr1	6083625	6084656
chr1	6087358	6087532
chr1	6098778	6098928
chr1	6106475	6106647
chr1	6109042	6109192
chr1	6109476	6109639
chr1	6127585	6128353
chr1	6131109	6131363
chr1	6148169	6149105
chr1	6157563	6157848
chr1	6161438	6161943
chr1	6170638	6170998
chr1	6171642	6172103
chr1	6177170	6177324
chr1	6179032	6181332
chr1	6181454	6181615
chr1	6198950	6200529
chr1	6204992	6206616
chr1	6208043	6208196
chr1	6208594	6209923
chr1	6210936	6211156
chr1	6211712	6212031
chr1	6213846	6213996
chr1	6215747	6215897
chr1	6218652	6218840
chr1	6225400	6225593
chr1	6234652	6234827
chr1	6234966	6235139
chr1	6235343	6236508
chr1	6238722	6239349
chr1	6239501	6244163
chr1	6244338	6247339
chr1	6247826	6250708
chr1	6251535	6251813
chr1	6257423	6257754
chr1	6259778	6262381
chr1	6262630	6263106
chr1	6263160	6263421
chr1	6264310	6264460
chr1	6271394	6272054
chr1	6272688	6274026
chr1	6274858	6275225
chr1	6275681	6277529
chr1	6278642	6278792
chr1	6279000	6279334
chr1	6279455	6279873
chr1	6280661	6281091
chr1	6305199	6305385
chr1	6313279	6313429
chr1	6333109	6333259
chr1	6335527	6335736
chr1	6336017	6336337
chr1	6337622	6337814
chr1	6338416	6339800
chr1	6343270	6343962
chr1	6344134	6344726
chr1	6348069	6349340
chr1	6349948	6350162
chr1	6353649	6353871
chr1	6354176	6354439
chr1	6356046	6356320
chr1	6358525	6359950
chr1	6360847	6360997
chr1	6363145	6363732
chr1	6367400	6368201
chr1	6368549	6368982
chr1	6385015	6385361
chr1	6385463	6386031
chr1	6392371	6394694
chr1	6404792	6404942
chr1	6413130	6413280
chr1	6414035	6414350
chr1	6414705	6414919
chr1	6418430	6418636
chr1	6418995	6419660
chr1	6419762	6420470
chr1	6420630	6420961
chr1	6423621	6425096
chr1	6429933	6430220
chr1	6434275	6434538
chr1	6435048	6435284
chr1	6436755	6437455
chr1	6437533	6437936
chr1	6438599	6438800
chr1	6439326	6439488
chr1	6440084	6441174
chr1	6441696	6442191
chr1	6443524	6444180
chr1	6444634	6444807
chr1	6445177	6445545
chr1	6445786	6446104
chr1	6446373	6446647
chr1	6446829	6449728
chr1	6449881	6450044
chr1	6450208	6450507
chr1	6450774	6450924
chr1	6450928	6451145
chr1	6451380	6452129
chr1	6453149	6453516
chr1	6453961	6454440
chr1	6455340	6455564
chr1	6456623	6456990
chr1	6457328	6457617
chr1	6459675	6460063
chr1	6460073	6460515
chr1	6461408	6461691
chr1	6464679	6464872
chr1	6467502	6467679
chr1	6467877	6468108
chr1	6468606	6468767
chr1	6468944	6469270
chr1	6470717	6470867
chr1	6471363	6471538
chr1	6473233	6473486
chr1	6474546	6474854
chr1	6475427	6475756
chr1	6475865	6476034
chr1	6476135	6476340
chr1	6477270	6477420
chr1	6484549	6484927
chr1	6484960	6487461
chr1	6488611	6488867
chr1	6489027	6489274
chr1	6489532	6491815
chr1	6491976	6492439
chr1	6492885	6493151
chr1	6495208	6495358
chr1	6495888	6498242
chr1	6498556	6498781
chr1	6498937	6499690
chr1	6502002	6502514
chr1	6503876	6504105
chr1	6505714	6505944
chr1	6511494	6512058
chr1	6519526	6520658
chr1	6522129	6522379
chr1	6523897	6524047
chr1	6526946	6527255
chr1	6530835	6531122
chr1	6553741	6554750
chr1	6579310	6580840
chr1	6581097	6581331
chr1	6588038	6588382
chr1	6589133	6589299
chr1	6591200	6591489
chr1	6592702	6592973
chr1	6593286	6593484
chr1	6599100	6599339
chr1	6600263	6604617
chr1	6612485	6615616
chr1	6616290	6616440
chr1	6624428	6624590
chr1	6624656	6626045
chr1	6626510	6626709
chr1	6632510	6632732
chr1	6634715	6635072
chr1	6636609	6636820
chr1	6637559	6637709
chr1	6643410	6643560
chr1	6645670	6645922
chr1	6646607	6646878
chr1	6653265	6653666
chr1	6665886	6666036
chr1	6682803	6682953
chr1	6701229	6702250
chr1	6715559	6715709
chr1	6770747	6771184
chr1	6783984	6786763
chr1	6794939	6795314
chr1	6795795	6796048
chr1	6796107	6796272
chr1	6837349	6837499
chr1	6866886	6867169
chr1	6867797	6867947
chr1	6868829	6869258
chr1	6906910	6907686
chr1	6911213	6913112
chr1	6914592	6915080
chr1	6922483	6922827
chr1	6923990	6924642
chr1	6924939	6925121
chr1	6954507	6954657
chr1	6955764	6956024
chr1	6959631	6959864
chr1	6961955	6964068
chr1	7043333	7043559
chr1	7051430	7051580
chr1	7057735	7057885
chr1	7069619	7070709
chr1	7107220	7107514
chr1	7117389	7118175
chr1	7247618	7248536
chr1	7298983	7300475
chr1	7301303	7301453
chr1	7301651	7301876
chr1	7334765	7334957
chr1	7346926	7347189
chr1	7350063	7350330
chr1	7379537	7380291
chr1	7388645	7388801
chr1	7388876	7389233
chr1	7389560	7389820
chr1	7427965	7428122
chr1	7441674	7441911
chr1	7456065	7456220
chr1	7471353	7471591
chr1	7472800	7472974
chr1	7474685	7474835
chr1	7495801	7496579
chr1	7501053	7501379
chr1	7502160	7502427
chr1	7504856	7505055
chr1	7533101	7533366
chr1	7536020	7536560
chr1	7536736	7536934
chr1	7538183	7538427
chr1	7538502	7538722
chr1	7548736	7549084
chr1	7549713	7549992
chr1	7552336	7552566
chr1	7552766	7552971
chr1	7559173	7559620
chr1	7565385	7565618
chr1	7608960	7609609
chr1	7611735	7611919
chr1	7631607	7632050
chr1	7632913	7633063
chr1	7638104	7638343
chr1	7640920	7641168
chr1	7641336	7641702
chr1	7642428	7642639
chr1	7645987	7646137
chr1	7646586	7646903
chr1	7646970	7647244
chr1	7647387	7647705
chr1	7648841	7649050
chr1	7653037	7653381
chr1	7657046	7657251
chr1	7657335	7657553
chr1	7660801	7661089
chr1	7662018	7662195
chr1	7663478	7663726
chr1	7664153	7664507
chr1	7665111	7665296
chr1	7667246	7670824
chr1	7670850	7671279
chr1	7671320	7671497
chr1	7672468	7672725
chr1	7679989	7681155
chr1	7682243	7682393
chr1	7682823	7682985
chr1	7702012	7702296
chr1	7702429	7702590
chr1	7702910	7703107
chr1	7703152	7705286
chr1	7705445	7705767
chr1	7727726	7728647
chr1	7752548	7753145
chr1	7755675	7755825
chr1	7770691	7771901
chr1	7781987	7782198
chr1	7783214	7784859
chr1	7856522	7856672
chr1	7912092	7912242
chr1	7920550	7920801
chr1	7937243	7937393
chr1	7940832	7941056
chr1	7942312	7942689
chr1	7952421	7952571
chr1	7958357	7958507
chr1	7961081	7962237
chr1	7975332	7975490
chr1	7981505	7981784
chr1	7982245	7982532
chr1	8004884	8005312
chr1	8015049	8015420
chr1	8017977	8018127
chr1	8018771	8019087
chr1	8025476	8027327
chr1	8077205	8077453
chr1	8090322	8090599
chr1	8094756	8094941
chr1	8097314	8097464
chr1	8097609	8097761
chr1	8113711	8114034
chr1	8120864	8121963
chr1	8137335	8138352
chr1	8145688	8145854
chr1	8153725	8153884
chr1	8169483	8169691
chr1	8169822	8170250
chr1	8170757	8171042
chr1	8211654	8212421
chr1	8216958	8217678
chr1	8238045	8238913
chr1	8239046	8239196
chr1	8276287	8276609
chr1	8284510	8284681
chr1	8301750	8301900
chr1	8313777	8314023
chr1	8314390	8315212
chr1	8315544	8315930
chr1	8316327	8316487
chr1	8316898	8317118
chr1	8317701	8318734
chr1	8333353	8333503
chr1	8342282	8342623
chr1	8342806	8344578
chr1	8344789	8345154
chr1	8345243	8345447
chr1	8346980	8347594
chr1	8347826	8348036
chr1	8348227	8348377
chr1	8348453	8348671
chr1	8348882	8349372
chr1	8349451	8349601
chr1	8349846	8350251
chr1	8350269	8351588
chr1	8351768	8352127
chr1	8353076	8353354
chr1	8355178	8355535
chr1	8359669	8359893
chr1	8361287	8361640
chr1	8364225	8364514
chr1	8364928	8365113
chr1	8365692	8365842
chr1	8370498	8370853
chr1	8370988	8371177
chr1	8371308	8371976
chr1	8372393	8372834
chr1	8373571	8373961
chr1	8378693	8378843
chr1	8396026	8397384
chr1	8397551	8397801
chr1	8407663	8408902
chr1	8409025	8409364
chr1	8412226	8412574
chr1	8423161	8425436
chr1	8439022	8439190
chr1	8440642	8440900
chr1	8459973	8460404
chr1	8462921	8464029
chr1	8464225	8464433
chr1	8465069	8465300
chr1	8467513	8467763
chr1	8481187	8481384
chr1	8501069	8501222
chr1	8501551	8501890
chr1	8517817	8518111
chr1	8518306	8518494
chr1	8520650	8520900
chr1	8525457	8526632
chr1	8561157	8561565
chr1	8578562	8578722
chr1	8598254	8599354
chr1	8608147	8608509
chr1	8629340	8629740
chr1	8629874	8630065
chr1	8641532	8641682
chr1	8651368	8651853
chr1	8660303	8660603
chr1	8661178	8661372
chr1	8661685	8661895
chr1	8669028	8669207
chr1	8700721	8700936
chr1	8701011	8701787
chr1	8701861	8702046
chr1	8702669	8704158
chr1	8704813	8704984
chr1	8706970	8707560
chr1	8712157	8713285
chr1	8719185	8719335
chr1	8726849	8727166
chr1	8728043	8728233
chr1	8728970	8729137
chr1	8753815	8754625
chr1	8815205	8815947
chr1	8816577	8816727
chr1	8816800	8818794
chr1	8822364	8823061
chr1	8836079	8836640
chr1	8847723	8847921
chr1	8848174	8848534
chr1	8848665	8849545
chr1	8853112	8853289
chr1	8855040	8855253
chr1	8856658	8857070
chr1	8857103	8857416
chr1	8857676	8858731
chr1	8859315	8859932
chr1	8860930	8861088
chr1	8862738	8862948
chr1	8864177	8864388
chr1	8869489	8869680
chr1	8870755	8871061
chr1	8873549	8873884
chr1	8874019	8874202
chr1	8877681	8879840
chr1	8879973	8880845
chr1	8881113	8881327
chr1	8890419	8890622
chr1	8911077	8911227
chr1	8914746	8914911
chr1	8915105	8915428
chr1	8918270	8918420
chr1	8938554	8938849
chr1	8941957	8942349
chr1	8943378	8943994
chr1	8945061	8945393
chr1	8951064	8951696
chr1	8953887	8954071
chr1	8988496	8988655
chr1	9004847	9004997
chr1	9005163	9005590
chr1	9005757	9005992
chr1	9006923	9007208
chr1	9032099	9032330
chr1	9058406	9058711
chr1	9064336	9064486
chr1	9071744	9071939
chr1	9078052	9078205
chr1	9109163	9109398
chr1	9110896	9111113
chr1	9113494	9113661
chr1	9128504	9129736
chr1	9145676	9145826
chr1	9166777	9166927
chr1	9181228	9181477
chr1	9182098	9182248
chr1	9182527	9182836
chr1	9186624	9186774
chr1	9193950	9194201
chr1	9196025	9196175
chr1	9196238	9196918
chr1	9198399	9199244
chr1	9199661	9199880
chr1	9200874	9201147
chr1	9201352	9201760
chr1	9201807	9202172
chr1	9211455	9211605
chr1	9231873	9232108
chr1	9232810	9233072
chr1	9233332	9233694
chr1	9233782	9233932
chr1	9234053	9235533
chr1	9239848	9240119
chr1	9250039	9250189
chr1	9250315	9250499
chr1	9253038	9253415
chr1	9257848	9257998
chr1	9262198	9262484
chr1	9263277	9263535
chr1	9263758	9263918
chr1	9266835	9267636
chr1	9273542	9273799
chr1	9275532	9275778
chr1	9280166	9280898
chr1	9281859	9282618
chr1	9290068	9290367
chr1	9291672	9294147
chr1	9294731	9295410
chr1	9315300	9315450
chr1	9322542	9323426
chr1	9325370	9325643
chr1	9329824	9329974
chr1	9332600	9332759
chr1	9361741	9361945
chr1	9362257	9362430
chr1	9364130	9364315
chr1	9371343	9371579
chr1	9373050	9373200
chr1	9381942	9382190
chr1	9388206	9388663
chr1	9398115	9398559
chr1	9399728	9400280
chr1	9400408	9400579
chr1	9400608	9400895
chr1	9401016	9401210
chr1	9401566	9402472
chr1	9406005	9406260
chr1	9411029	9411387
chr1	9412978	9413753
chr1	9422970	9423210
chr1	9428701	9429591
chr1	9438536	9438839
chr1	9439178	9439369
chr1	9441522	9442417
chr1	9443866	9444348
chr1	9445087	9445281
chr1	9473052	9473491
chr1	9476847	9476997
chr1	9490599	9490901
chr1	9495027	9495757
chr1	9526213	9526363
chr1	9538788	9540471
chr1	9561438	9561946
chr1	9577921	9578086
chr1	9588187	9589924
chr1	9590007	9590182
chr1	9591749	9592425
chr1	9592697	9594473
chr1	9596917	9597236
chr1	9601217	9601367
chr1	9601729	9602111
chr1	9607746	9607900
chr1	9608681	9608831
chr1	9609345	9609652
chr1	9610623	9610829
chr1	9612901	9613158
chr1	9613571	9613765
chr1	9615255	9615823
chr1	9616697	9616847
chr1	9617804	9618041
chr1	9618679	9618901
chr1	9619697	9619847
chr1	9620476	9620626
chr1	9626793	9627646
chr1	9628339	9628596
chr1	9630027	9630386
chr1	9630461	9630887
chr1	9638748	9638898
chr1	9641740	9641890
chr1	9648285	9648435
chr1	9648767	9648917
chr1	9651499	9652566
chr1	9687123	9690724
chr1	9717558	9717708
chr1	9718430	9718681
chr1	9719138	9719407
chr1	9719490	9719694
chr1	9721967	9722130
chr1	9724801	9725015
chr1	9725114	9725290
chr1	9726769	9727140
chr1	9730753	9730999
chr1	9758606	9759147
chr1	9759610	9759797
chr1	9760153	9760343
chr1	9764177	9764327
chr1	9765975	9766332
chr1	9766726	9766996
chr1	9774550	9775208
chr1	9775403	9775604
chr1	9822423	9822722
chr1	9822795	9823137
chr1	9823237	9824970
chr1	9825547	9825699
chr1	9835015	9836547
chr1	9852545	9853016
chr1	9859537	9860096
chr1	9867363	9868158
chr1	9870246	9870447
chr1	9871842	9872011
chr1	9873403	9873664
chr1	9874246	9874396
chr1	9874685	9875214
chr1	9881840	9882091
chr1	9886718	9886889
chr1	9888459	9888609
chr1	9890218	9890620
chr1	9909543	9911326
chr1	9922395	9922553
chr1	9927361	9927665
chr1	9929539	9929949
chr1	9942406	9942603
chr1	9942848	9943576
chr1	9949893	9951146
chr1	9951488	9951638
chr1	9959359	9959529
chr1	9996838	9998127
chr1	10016943	10017108
chr1	10028749	10029670
chr1	10032234	10033854
chr1	10056671	10056924
chr1	10057898	10058132
chr1	10059339	10059547
chr1	10064277	10064464
chr1	10065384	10065738
chr1	10083637	10083787
chr1	10153012	10153223
chr1	10178021	10178473
chr1	10178725	10180348
chr1	10192732	10192882
chr1	10209351	10211951
chr1	10216276	10216509
chr1	10218174	10218413
chr1	10250633	10250976
chr1	10252550	10252799
chr1	10253595	10254079
chr1	10258027	10258177
chr1	10286696	10287044
chr1	10288140	10288520
chr1	10295398	10296065
chr1	10318368	10318522
chr1	10339742	10339915
chr1	10344803	10344953
chr1	10375047	10375296
chr1	10376896	10378053
chr1	10387192	10388641
chr1	10389354	10389516
chr1	10398030	10400103
chr1	10400463	10400630
chr1	10419342	10419732
chr1	10420361	10420744
chr1	10421148	10421553
chr1	10421751	10421901
chr1	10426780	10427140
chr1	10427897	10428075
chr1	10429754	10431311
chr1	10460494	10460644
chr1	10472014	10472908
chr1	10474609	10475632
chr1	10490175	10490487
chr1	10490525	10490829
chr1	10494493	10495005
chr1	10495216	10495470
chr1	10504114	10504645
chr1	10507276	10507738
chr1	10508371	10509332
chr1	10510538	10511426
chr1	10513667	10513817
chr1	10514534	10514705
chr1	10516630	10516798
chr1	10518789	10519386
chr1	10525448	10525654
chr1	10528033	10528183
chr1	10528384	10528587
chr1	10528703	10529023
chr1	10529196	10529400
chr1	10530345	10530495
chr1	10530644	10530796
chr1	10530963	10531113
chr1	10531895	10532073
chr1	10537115	10537338
chr1	10555918	10556806
chr1	10594380	10594530
chr1	10629139	10629456
chr1	10629608	10629774
chr1	10630148	10630358
chr1	10630628	10631049
chr1	10631508	10631721
chr1	10631803	10632059
chr1	10634820	10635038
chr1	10635747	10636370
chr1	10638603	10639013
chr1	10639523	10639710
chr1	10639934	10640118
chr1	10640610	10641264
chr1	10641723	10641948
chr1	10643164	10643314
chr1	10645906	10646198
chr1	10646728	10646945
chr1	10648775	10650183
chr1	10650745	10652079
chr1	10653654	10653804
chr1	10655350	10655672
chr1	10656124	10656501
chr1	10656852	10657072
chr1	10657221	10657459
chr1	10659358	10659531
chr1	10663283	10664956
chr1	10665176	10665456
chr1	10666154	10666304
chr1	10666819	10667365
chr1	10667684	10669183
chr1	10670350	10670507
chr1	10670593	10670848
chr1	10671651	10671926
chr1	10674612	10674769
chr1	10676885	10677283
chr1	10677817	10677967
chr1	10679334	10679484
chr1	10679685	10679835
chr1	10680151	10680398
chr1	10681470	10681971
chr1	10682800	10683037
chr1	10687266	10687610
chr1	10688107	10688302
chr1	10692066	10692218
chr1	10693533	10693743
chr1	10693807	10695805
chr1	10697466	10697616
chr1	10703938	10705406
chr1	10705518	10705759
chr1	10705829	10706386
chr1	10708659	10710056
chr1	10714403	10715422
chr1	10716356	10717189
chr1	10717670	10717881
chr1	10718008	10718174
chr1	10719932	10720193
chr1	10724628	10724878
chr1	10725172	10725322
chr1	10725969	10726235
chr1	10728188	10729914
chr1	10734715	10736108
chr1	10736870	10737302
chr1	10737415	10737589
chr1	10742188	10742467
chr1	10756383	10756668
chr1	10765523	10765799
chr1	10766127	10766301
chr1	10782551	10782755
chr1	10782830	10783123
chr1	10787137	10787287
chr1	10788574	10789096
chr1	10793681	10797112
chr1	10815073	10815223
chr1	10815365	10815515
chr1	10819882	10820190
chr1	10833049	10833403
chr1	10835055	10836533
chr1	10836901	10837073
chr1	10837415	10837604
chr1	10840806	10840956
chr1	10852045	10852239
chr1	10857055	10857219
chr1	10861874	10862124
chr1	10866404	10867741
chr1	10867784	10868154
chr1	10869336	10869620
chr1	10872050	10872212
chr1	10888334	10889342
chr1	10890770	10890920
chr1	10891454	10891604
chr1	10897559	10897711
chr1	10897960	10898294
chr1	10900245	10900483
chr1	10901089	10901628
chr1	10901749	10902204
chr1	10910118	10910427
chr1	10934828	10935018
chr1	10937183	10937751
chr1	10939052	10939202
chr1	10941849	10942272
chr1	10942338	10942558
chr1	10943880	10944380
chr1	10960671	10961484
chr1	10973725	10973919
chr1	10975641	10975953
chr1	10976007	10976453
chr1	10979076	10981461
chr1	10990991	10991439
chr1	10992962	10993112
chr1	11006818	11006968
chr1	11011812	11012025
chr1	11012170	11013336
chr1	11027179	11027329
chr1	11031549	11031959
chr1	11032443	11032710
chr1	11033304	11033586
chr1	11034048	11034289
chr1	11035933	11036083
chr1	11042043	11042193
chr1	11043067	11043400
chr1	11045569	11046130
chr1	11046481	11046930
chr1	11047050	11047257
chr1	11052667	11052905
chr1	11052999	11053428
chr1	11054236	11054485
chr1	11055154	11055304
chr1	11055707	11056032
chr1	11059238	11060748
chr1	11060981	11061382
chr1	11061751	11061956
chr1	11063330	11063480
chr1	11064344	11064568
chr1	11071564	11071715
chr1	11089970	11090120
chr1	11099274	11100220
chr1	11134220	11134421
chr1	11134465	11134615
chr1	11158405	11158576
chr1	11262003	11263023
chr1	11272227	11272377
chr1	11272569	11273846
chr1	11286077	11287103
chr1	11293178	11293500
chr1	11300184	11300334
chr1	11311740	11312174
chr1	11312442	11312685
chr1	11317085	11317313
chr1	11320087	11320467
chr1	11331734	11332134
chr1	11337590	11338019
chr1	11338183	11338454
chr1	11339470	11340315
chr1	11341274	11341452
chr1	11343908	11344058
[truncated: 63,536 more rows]

## Sheet: ATAC in NPCs I871T
chr1	9928	10523
chr1	11978	12128
chr1	12286	12716
chr1	14455	14845
chr1	14985	15182
chr1	15324	15509
chr1	16627	17997
chr1	19949	20183
chr1	20705	20855
chr1	21741	21891
chr1	25421	25582
chr1	28900	29771
chr1	180628	182025
chr1	182553	182704
chr1	183077	186693
chr1	187284	187917
chr1	188844	189201
chr1	189389	189682
chr1	190219	190435
chr1	190600	190750
chr1	190884	191846
chr1	199172	200637
chr1	201833	202034
chr1	261523	261729
chr1	262189	262516
chr1	267946	268488
chr1	629008	634999
chr1	668774	669073
chr1	778306	779316
chr1	823364	823643
chr1	826910	828108
chr1	869802	870111
chr1	904226	905153
chr1	920896	921282
chr1	923652	924482
chr1	924865	925759
chr1	925957	926107
chr1	932430	932611
chr1	935290	936299
chr1	939618	941370
chr1	941423	942852
chr1	942881	943405
chr1	945207	945485
chr1	948655	948805
chr1	951576	952003
chr1	958992	961569
chr1	962921	963091
chr1	963730	963916
chr1	966083	966492
chr1	966664	967620
chr1	969304	969574
chr1	973423	973629
chr1	975257	975407
chr1	975988	977112
chr1	979808	979991
chr1	980181	980331
chr1	980550	980796
chr1	981326	981790
chr1	984071	984476
chr1	996351	996671
chr1	996965	1001415
chr1	1001532	1002326
chr1	1003539	1003997
chr1	1004533	1004860
chr1	1005019	1005685
chr1	1013140	1013770
chr1	1014595	1014745
chr1	1015043	1015316
chr1	1015409	1015682
chr1	1018361	1018601
chr1	1019094	1021360
chr1	1021378	1021672
chr1	1024417	1024567
chr1	1025210	1025711
chr1	1026954	1027104
chr1	1028035	1028233
chr1	1030848	1031783
chr1	1032701	1034533
chr1	1034985	1035196
chr1	1040344	1040522
chr1	1040732	1041261
chr1	1041453	1041809
chr1	1051070	1051277
chr1	1051598	1051774
chr1	1058042	1058216
chr1	1058246	1058450
chr1	1058547	1058765
chr1	1058925	1060106
chr1	1062699	1062932
chr1	1063732	1064578
chr1	1068598	1070047
chr1	1070234	1070449
chr1	1071331	1071635
chr1	1071916	1072416
chr1	1076070	1076220
chr1	1078766	1078956
chr1	1079109	1080580
chr1	1085973	1086344
chr1	1086527	1086677
chr1	1090299	1090470
chr1	1115625	1116973
chr1	1118223	1118378
chr1	1120210	1120422
chr1	1121199	1121381
chr1	1121944	1122711
chr1	1123331	1123481
chr1	1144782	1144971
chr1	1145922	1146288
chr1	1146725	1146947
chr1	1157695	1158772
chr1	1169616	1170120
chr1	1173422	1173719
chr1	1179073	1179226
chr1	1179460	1179760
chr1	1200804	1201870
chr1	1205741	1205900
chr1	1206208	1206579
chr1	1208385	1208535
chr1	1216119	1216334
chr1	1231484	1232807
chr1	1233126	1233351
chr1	1237217	1237532
chr1	1238320	1238582
chr1	1240911	1241365
chr1	1241929	1242197
chr1	1242789	1243083
chr1	1243479	1244137
chr1	1246368	1247117
chr1	1247378	1247801
chr1	1248050	1248275
chr1	1248516	1249674
chr1	1250071	1250376
chr1	1253251	1253401
chr1	1273095	1274541
chr1	1274753	1274960
chr1	1281344	1281578
chr1	1281618	1282115
chr1	1284524	1284903
chr1	1284953	1285226
chr1	1285656	1285833
chr1	1287100	1287460
chr1	1290306	1290467
chr1	1290874	1291024
chr1	1291217	1291367
chr1	1291482	1292524
chr1	1292642	1292821
chr1	1293087	1293237
chr1	1296977	1297259
chr1	1297515	1297994
chr1	1298880	1299784
chr1	1302127	1302280
chr1	1303813	1305192
chr1	1305401	1305998
chr1	1307103	1310125
chr1	1310607	1310961
chr1	1312751	1312901
chr1	1314781	1315121
chr1	1324228	1325431
chr1	1330126	1330303
chr1	1330680	1331204
chr1	1331298	1331553
chr1	1332274	1332451
chr1	1334946	1335174
chr1	1336115	1336348
chr1	1340314	1340582
chr1	1341955	1342105
chr1	1343695	1343913
chr1	1345120	1345699
chr1	1345909	1346195
chr1	1347725	1347933
chr1	1348031	1350036
chr1	1351175	1351534
chr1	1351761	1351939
chr1	1355527	1355702
chr1	1356671	1357234
chr1	1359510	1360498
chr1	1371809	1372272
chr1	1374575	1375827
chr1	1382250	1382858
chr1	1398860	1400305
chr1	1400919	1401069
chr1	1406797	1407889
chr1	1418973	1419213
chr1	1425568	1425889
chr1	1426072	1426222
chr1	1426951	1427207
chr1	1427259	1427760
chr1	1427853	1428003
chr1	1430509	1430693
chr1	1431832	1431982
chr1	1432012	1432241
chr1	1432473	1434834
chr1	1435523	1436097
chr1	1439917	1440157
chr1	1441036	1441225
chr1	1471380	1472185
chr1	1495609	1495779
chr1	1505332	1505692
chr1	1508931	1509245
chr1	1511439	1512810
chr1	1533046	1533389
chr1	1535018	1535257
chr1	1535761	1536138
chr1	1539264	1541353
chr1	1543519	1543861
chr1	1547175	1547325
chr1	1553926	1554113
chr1	1554797	1555827
chr1	1574127	1575385
chr1	1597342	1597591
chr1	1599460	1600671
chr1	1605680	1605830
chr1	1614923	1616592
chr1	1620410	1620682
chr1	1623491	1623794
chr1	1627793	1628023
chr1	1628705	1629018
chr1	1631428	1632483
chr1	1636019	1636174
chr1	1638759	1639133
chr1	1657920	1658206
chr1	1658589	1659659
chr1	1691445	1691734
chr1	1691893	1693821
chr1	1697867	1698314
chr1	1700121	1700360
chr1	1700529	1700697
chr1	1723861	1725165
chr1	1730536	1730784
chr1	1738032	1738291
chr1	1745602	1747497
chr1	1763899	1764101
chr1	1777926	1779272
chr1	1779785	1780253
chr1	1780611	1780761
chr1	1781323	1781473
chr1	1849128	1849316
chr1	1889851	1891981
chr1	1894548	1894928
chr1	1906062	1906527
chr1	1907249	1907501
chr1	1908238	1909515
chr1	1911485	1911733
chr1	1917919	1918178
chr1	1918445	1920192
chr1	1920446	1920986
chr1	1923116	1923363
chr1	1924965	1925418
chr1	1942517	1942673
chr1	1943849	1944468
chr1	1959978	1960204
chr1	1994733	1994998
chr1	2003544	2004099
chr1	2019279	2019910
chr1	2044392	2044608
chr1	2044779	2045266
chr1	2048116	2048266
chr1	2049757	2050041
chr1	2050481	2050637
chr1	2073484	2074335
chr1	2108483	2108765
chr1	2115799	2116366
chr1	2121792	2122108
chr1	2124170	2124417
chr1	2128229	2128446
chr1	2133092	2134062
chr1	2135317	2135894
chr1	2174435	2174764
chr1	2177054	2177329
chr1	2180947	2181212
chr1	2181414	2181572
chr1	2188240	2188390
chr1	2189299	2190099
chr1	2190270	2190782
chr1	2193940	2195860
chr1	2199059	2199494
chr1	2203241	2203448
chr1	2204151	2206022
chr1	2207151	2207301
chr1	2209698	2210165
chr1	2210788	2210938
chr1	2210970	2211120
chr1	2212326	2213249
chr1	2214411	2214871
chr1	2226794	2228308
chr1	2228728	2229835
chr1	2230012	2230467
chr1	2230952	2232159
chr1	2234560	2234710
chr1	2246293	2247156
chr1	2247440	2247806
chr1	2247834	2249004
chr1	2249187	2249337
chr1	2269693	2269869
chr1	2270026	2272540
chr1	2278038	2278285
chr1	2278909	2279636
chr1	2310958	2311643
chr1	2311783	2312980
chr1	2313198	2313370
chr1	2313524	2315537
chr1	2315685	2315947
chr1	2316420	2316812
chr1	2317577	2317820
chr1	2318358	2318545
chr1	2318651	2318801
chr1	2320863	2321149
chr1	2322107	2322781
chr1	2323074	2323321
chr1	2331840	2331990
chr1	2381389	2382578
chr1	2387033	2387270
chr1	2391063	2392418
chr1	2401218	2401421
chr1	2406297	2406537
chr1	2411995	2413581
chr1	2413769	2413919
chr1	2413983	2414624
chr1	2431327	2431557
chr1	2432270	2432428
chr1	2432595	2432791
chr1	2440320	2440707
chr1	2442623	2444197
chr1	2444384	2444595
chr1	2446263	2447133
chr1	2447221	2447380
chr1	2522658	2523011
chr1	2525961	2527038
chr1	2527268	2527515
chr1	2530007	2530743
chr1	2543294	2544569
chr1	2545733	2546755
chr1	2548133	2548700
chr1	2586113	2587473
chr1	2628673	2628823
chr1	2642763	2643659
chr1	2652069	2652573
chr1	2653301	2654347
chr1	2654616	2655918
chr1	2663610	2663819
chr1	2682816	2684541
chr1	2684820	2684990
chr1	2685436	2685711
chr1	2686169	2687165
chr1	2687403	2687591
chr1	2687831	2688433
chr1	2689574	2689724
chr1	2689962	2690296
chr1	2694195	2694348
chr1	2695672	2696019
chr1	2697430	2697966
chr1	2746570	2746776
chr1	2747305	2747972
chr1	2748250	2749139
chr1	2749498	2750307
chr1	2753701	2754094
chr1	2755215	2755370
chr1	2756457	2757154
chr1	2757253	2758022
chr1	2758528	2758886
chr1	2759415	2760129
chr1	3066314	3066658
chr1	3066711	3066861
chr1	3067793	3068165
chr1	3068535	3068699
chr1	3069067	3071012
chr1	3073601	3073813
chr1	3101456	3101606
chr1	3105156	3106356
chr1	3110041	3110191
chr1	3117133	3117350
chr1	3119097	3119247
chr1	3125399	3125549
chr1	3145390	3145540
chr1	3171010	3171271
chr1	3195890	3196040
chr1	3218089	3218250
chr1	3218950	3219344
chr1	3219680	3219884
chr1	3246302	3246595
chr1	3248808	3250270
chr1	3250682	3250915
chr1	3259120	3259270
chr1	3283884	3284202
chr1	3315126	3315276
chr1	3352155	3353131
chr1	3393348	3394423
chr1	3424537	3424956
chr1	3430191	3430442
chr1	3431139	3431491
chr1	3433339	3433650
chr1	3440016	3440436
chr1	3452122	3452432
chr1	3452739	3453835
chr1	3454257	3455412
chr1	3471277	3472484
chr1	3474602	3474752
chr1	3476134	3476284
chr1	3481738	3482037
chr1	3490817	3491112
chr1	3491283	3492088
chr1	3498856	3499067
chr1	3499325	3499475
chr1	3501885	3502410
chr1	3506708	3506927
chr1	3530572	3532122
chr1	3548775	3548992
chr1	3550769	3550941
chr1	3565309	3565846
chr1	3569439	3569589
chr1	3590596	3590892
chr1	3597709	3597859
chr1	3598236	3599105
chr1	3610485	3612255
chr1	3613753	3613903
chr1	3618187	3618337
chr1	3621023	3621403
chr1	3624263	3625815
chr1	3649699	3650160
chr1	3650858	3651588
chr1	3651789	3652248
chr1	3652327	3652622
chr1	3652626	3653279
chr1	3668903	3669146
chr1	3695765	3696056
chr1	3703086	3703256
chr1	3707739	3708033
chr1	3718032	3718182
chr1	3732378	3732528
chr1	3746906	3747580
chr1	3771702	3773304
chr1	3773732	3774028
chr1	3774208	3774360
chr1	3775384	3775765
chr1	3775903	3776126
chr1	3776911	3777061
chr1	3777513	3777673
chr1	3778190	3778556
chr1	3781777	3782422
chr1	3795826	3797073
chr1	3856582	3858007
chr1	3899634	3901792
chr1	3902199	3902398
chr1	3909204	3909463
chr1	3910760	3911360
chr1	4101292	4101476
chr1	4150076	4150242
chr1	4447905	4448067
chr1	4633203	4633491
chr1	4652914	4653313
chr1	4653867	4656546
chr1	4939466	4939740
chr1	5424575	5425442
chr1	5454569	5454747
chr1	5671533	5671683
chr1	5745858	5746008
chr1	5748220	5748374
chr1	5850199	5850349
chr1	5980278	5980496
chr1	5991320	5993522
chr1	5993856	5994075
chr1	6009114	6009340
chr1	6034361	6034678
chr1	6039316	6039474
chr1	6065265	6065415
chr1	6148502	6149322
chr1	6179128	6179562
chr1	6179735	6180300
chr1	6180629	6181132
chr1	6181341	6181526
chr1	6198967	6200159
chr1	6206134	6206421
chr1	6208834	6209573
chr1	6218577	6218774
chr1	6232561	6232773
chr1	6235521	6236329
chr1	6238693	6239260
chr1	6239888	6240979
chr1	6241285	6243464
chr1	6243653	6244186
chr1	6244340	6247223
chr1	6247459	6247821
chr1	6247935	6248226
chr1	6249218	6249380
chr1	6249540	6249757
chr1	6250017	6250177
chr1	6257455	6257752
chr1	6259924	6262482
chr1	6264753	6264919
chr1	6271423	6271573
chr1	6273442	6273626
chr1	6275907	6276961
chr1	6280885	6281278
chr1	6338601	6339253
chr1	6341769	6341923
chr1	6359077	6359395
chr1	6359668	6359818
chr1	6392842	6394259
chr1	6418713	6418863
chr1	6419018	6419319
chr1	6419887	6420221
chr1	6420430	6420627
chr1	6424708	6424878
chr1	6425169	6425319
chr1	6427293	6427553
chr1	6429768	6430445
chr1	6436996	6437262
chr1	6437436	6437859
chr1	6438072	6438322
chr1	6438769	6439262
chr1	6439422	6439734
chr1	6439987	6441009
chr1	6444132	6444346
chr1	6446457	6446776
chr1	6447047	6449414
chr1	6462913	6463095
chr1	6484863	6485633
chr1	6485825	6486342
chr1	6486536	6486757
chr1	6488841	6489081
chr1	6489528	6491045
chr1	6497006	6497948
chr1	6502170	6502385
chr1	6519810	6520196
chr1	6520344	6520665
chr1	6523702	6523868
chr1	6554056	6554740
chr1	6579445	6580321
chr1	6600955	6601105
chr1	6601466	6604596
chr1	6612685	6615664
chr1	6624603	6625712
chr1	6630285	6630576
chr1	6634618	6634824
chr1	6701217	6702275
chr1	6784221	6786514
chr1	6866918	6867068
chr1	6911588	6913026
chr1	6924099	6924444
chr1	6961526	6962058
chr1	6962114	6963190
chr1	6963685	6963835
chr1	6964197	6964347
chr1	7069673	7070632
chr1	7117874	7118145
chr1	7247713	7248569
chr1	7299338	7299488
chr1	7447533	7447683
chr1	7473203	7473364
chr1	7495882	7496185
chr1	7496309	7496854
chr1	7536258	7536408
chr1	7647126	7647440
chr1	7647592	7647825
chr1	7657532	7657720
chr1	7663522	7663730
chr1	7665142	7665405
chr1	7667303	7670662
chr1	7679770	7681338
chr1	7702456	7702606
chr1	7703757	7705020
chr1	7752923	7753073
chr1	7770859	7771865
chr1	7783350	7784683
chr1	7866362	7866577
chr1	7942384	7942674
chr1	7961094	7962264
chr1	7982183	7982484
chr1	8018771	8019070
chr1	8025568	8027151
chr1	8027225	8027383
chr1	8314436	8314586
chr1	8317937	8318474
chr1	8343222	8344075
chr1	8349057	8349281
chr1	8350597	8350842
chr1	8359337	8359549
chr1	8363822	8364059
chr1	8370531	8371163
chr1	8371702	8371852
chr1	8382227	8382444
chr1	8396143	8396676
chr1	8397020	8397239
chr1	8422866	8424885
chr1	8439644	8439816
chr1	8460000	8460150
chr1	8525805	8526286
chr1	8629731	8629881
chr1	8701351	8702036
chr1	8702830	8703800
chr1	8704813	8704991
chr1	8706997	8707339
chr1	8712419	8712960
chr1	8815754	8815904
chr1	8817022	8818824
chr1	8848768	8848992
chr1	8858221	8858405
chr1	8877791	8879513
chr1	8918184	8918407
chr1	8943282	8943753
chr1	8951320	8951563
chr1	8955338	8955758
chr1	9128197	9128589
chr1	9128759	9129710
chr1	9198742	9199119
chr1	9201541	9201785
chr1	9233237	9233387
chr1	9234219	9235357
chr1	9250544	9250944
chr1	9252760	9252910
chr1	9253063	9253351
chr1	9267103	9267387
chr1	9292087	9293673
chr1	9293859	9294009
chr1	9314060	9314325
chr1	9411047	9411371
chr1	9418818	9418968
chr1	9428618	9429407
chr1	9481062	9481212
chr1	9538946	9540509
chr1	9561935	9562085
chr1	9588207	9589635
chr1	9592887	9594566
chr1	9595497	9595647
chr1	9602047	9602264
chr1	9602749	9602962
chr1	9615499	9615817
chr1	9617933	9618181
chr1	9626970	9627397
chr1	9627566	9627842
chr1	9651689	9652452
chr1	9687148	9688050
chr1	9688111	9688522
chr1	9689023	9690232
chr1	9724971	9725223
chr1	9822832	9824767
chr1	9835026	9836181
chr1	9859418	9859619
chr1	9867462	9867694
chr1	9867878	9868118
chr1	9873909	9874059
chr1	9874962	9875126
chr1	9891750	9891911
chr1	9909783	9911270
chr1	9942794	9942944
chr1	9943005	9943690
chr1	9997210	9997568
chr1	10032408	10033786
chr1	10178852	10180060
chr1	10209752	10211706
chr1	10212539	10212757
chr1	10295585	10295788
chr1	10398216	10399785
chr1	10426375	10426802
chr1	10427913	10428527
chr1	10428977	10429127
chr1	10430010	10431266
chr1	10472199	10472730
chr1	10474769	10475459
chr1	10490328	10490873
chr1	10631920	10632180
chr1	10634890	10635251
chr1	10648153	10648415
chr1	10648751	10648976
chr1	10649135	10650134
chr1	10650884	10652051
chr1	10663291	10664018
chr1	10664209	10664789
chr1	10668151	10669153
chr1	10672001	10672151
chr1	10673763	10674114
chr1	10674668	10674951
chr1	10676150	10676359
chr1	10676814	10676972
chr1	10681474	10681741
chr1	10694042	10695523
chr1	10704071	10705097
chr1	10708758	10710037
chr1	10715030	10715248
chr1	10728228	10729468
chr1	10729631	10729808
chr1	10733987	10734160
chr1	10734955	10735583
chr1	10735743	10735920
chr1	10737244	10737399
chr1	10788632	10788931
chr1	10793631	10794477
chr1	10794573	10794965
chr1	10795209	10795490
chr1	10795946	10796973
chr1	10835361	10836472
chr1	10837243	10837499
chr1	10866103	10867610
chr1	10941800	10942178
chr1	10960633	10961498
chr1	10975695	10975961
chr1	10979425	10979575
chr1	10979902	10981222
chr1	11012120	11013180
chr1	11046506	11046843
chr1	11059233	11059496
chr1	11059587	11060536
chr1	11099176	11100220
chr1	11262227	11262939
chr1	11272614	11273790
chr1	11337905	11338055
chr1	11339851	11340016
chr1	11345761	11346100
chr1	11354998	11355306
chr1	11355464	11356432
chr1	11357798	11357955
chr1	11412738	11412888
chr1	11413558	11414081
chr1	11441091	11441317
chr1	11478315	11480288
chr1	11522477	11522966
chr1	11645758	11645908
chr1	11648027	11648178
chr1	11650071	11651126
chr1	11653510	11655371
chr1	11655756	11655922
chr1	11662043	11662193
chr1	11664200	11664990
chr1	11680479	11681876
chr1	11690752	11692149
chr1	11704141	11704675
chr1	11719676	11719970
chr1	11729996	11730212
chr1	11731653	11732190
chr1	11735699	11736658
chr1	11740296	11740639
chr1	11752856	11753072
chr1	11766750	11766900
chr1	11784727	11785552
chr1	11803107	11803932
chr1	11803982	11804139
chr1	11804849	11805048
chr1	11805266	11806734
chr1	11837294	11837521
chr1	11859270	11859658
chr1	11906845	11906995
chr1	11907247	11907418
chr1	11907735	11909990
chr1	11925702	11926664
chr1	11934264	11935023
chr1	11979674	11980909
chr1	12002257	12002512
chr1	12018938	12020146
chr1	12051907	12052079
chr1	12079611	12079783
chr1	12166985	12167339
chr1	12184044	12185077
chr1	12206881	12207076
chr1	12209053	12209350
chr1	12229708	12230501
chr1	12336235	12336737
chr1	12478321	12478513
chr1	12505778	12506155
chr1	12540271	12540623
chr1	12595153	12596304
chr1	12604451	12604601
chr1	12615918	12616068
chr1	12616709	12617105
chr1	12618027	12618860
chr1	12619483	12619808
chr1	13170710	13170954
chr1	13583597	13584779
chr1	13585247	13586114
chr1	13700088	13700703
chr1	13748797	13750085
chr1	13892558	13893301
chr1	14404832	14405585
chr1	14539882	14540740
chr1	14597936	14599937
chr1	14627337	14627507
chr1	14848770	14848920
chr1	14923585	14925007
chr1	14937078	14937228
chr1	14942969	14943119
chr1	14944751	14945157
chr1	14980809	14981281
chr1	14996110	14996277
chr1	14996370	14996520
chr1	15027560	15027939
chr1	15028070	15028225
chr1	15042570	15043313
chr1	15043510	15043771
chr1	15090437	15090823
chr1	15099198	15099348
chr1	15108296	15108580
chr1	15112372	15112695
chr1	15139975	15140151
chr1	15140321	15140494
chr1	15152336	15154278
chr1	15206811	15207432
chr1	15214486	15214841
chr1	15247037	15247548
chr1	15272518	15272794
chr1	15384155	15384998
chr1	15386081	15386641
chr1	15409192	15410483
chr1	15430980	15431148
chr1	15431299	15431449
chr1	15514232	15514438
chr1	15523820	15525846
chr1	15526156	15527635
chr1	15584831	15585121
chr1	15603266	15603867
chr1	15616681	15618160
chr1	15683914	15685123
chr1	15732231	15732450
chr1	15741288	15741686
chr1	15744214	15744364
chr1	15753901	15754222
chr1	15757541	15759817
chr1	15787246	15787583
chr1	15792097	15792487
chr1	15803682	15803858
chr1	15815445	15815711
chr1	15834269	15836395
chr1	15843636	15844038
chr1	15846927	15848862
chr1	15849250	15850176
chr1	15886289	15886607
chr1	15949691	15950017
chr1	15954016	15954215
chr1	15975323	15976281
chr1	16009179	16009487
chr1	16012931	16013404
chr1	16021155	16021486
chr1	16026476	16027269
chr1	16032513	16033297
chr1	16043476	16043707
chr1	16048234	16049094
chr1	16056034	16056531
chr1	16057792	16057988
chr1	16058291	16058492
chr1	16067139	16067618
chr1	16068335	16068676
chr1	16071670	16072064
chr1	16072435	16072694
chr1	16073041	16074004
chr1	16077853	16078026
chr1	16078953	16079406
chr1	16111669	16112344
chr1	16112814	16113514
chr1	16115405	16116424
chr1	16116643	16116896
chr1	16119064	16119251
chr1	16144929	16145227
chr1	16145504	16146968
chr1	16150058	16150563
chr1	16154261	16154785
chr1	16155181	16156435
chr1	16164222	16164830
chr1	16167268	16168422
chr1	16173619	16173929
chr1	16174405	16175200
chr1	16175372	16176179
chr1	16181640	16182103
chr1	16187833	16188203
chr1	16206063	16207561
chr1	16207849	16208011
chr1	16210252	16210480
chr1	16217088	16218111
chr1	16226335	16227256
chr1	16236682	16237614
chr1	16244960	16245224
chr1	16351943	16352959
chr1	16366923	16368062
chr1	16415070	16415279
chr1	16427787	16428092
chr1	16440281	16441048
chr1	16498479	16499979
chr1	16506640	16506971
chr1	16508109	16508354
chr1	16509050	16509496
chr1	16509765	16510071
chr1	16510833	16511053
chr1	16512691	16514721
chr1	16515113	16515756
chr1	16534350	16536023
chr1	16540609	16540984
chr1	16543816	16544144
chr1	16561290	16561553
chr1	16564342	16565826
chr1	16566038	16566524
chr1	16566925	16567532
chr1	16568558	16568731
chr1	16573755	16574707
chr1	16574731	16574985
chr1	16578135	16578624
chr1	16578830	16578980
chr1	16581710	16581874
chr1	16583488	16583656
chr1	16587444	16587735
chr1	16591782	16592124
chr1	16592743	16592968
chr1	16602873	16603175
chr1	16605076	16605282
chr1	16607668	16607894
chr1	16608199	16608660
chr1	16609934	16610089
chr1	16610593	16610998
chr1	16611175	16611488
chr1	16611656	16611815
chr1	16611995	16614235
chr1	16614375	16614968
chr1	16615129	16615543
chr1	16615814	16615964
chr1	16616656	16617080
chr1	16617317	16617589
chr1	16617992	16622259
chr1	16622429	16622996
chr1	16623408	16627769
chr1	16628315	16629415
chr1	16629526	16631938
chr1	16632152	16632501
chr1	16632936	16633527
chr1	16633542	16634362
chr1	16635058	16635598
chr1	16635959	16636334
chr1	16636517	16639690
chr1	16640975	16641343
chr1	16641803	16646418
chr1	16646593	16649151
chr1	16649258	16650561
chr1	16651454	16651825
chr1	16652869	16653211
chr1	16653403	16653639
chr1	16653978	16654320
chr1	16654661	16654911
chr1	16656442	16656790
chr1	16657049	16657600
chr1	16657831	16658539
chr1	16658732	16659352
chr1	16664894	16665101
chr1	16666066	16667795
chr1	16673161	16673558
chr1	16674808	16675644
chr1	16693700	16694694
chr1	16697092	16697416
chr1	16704392	16704903
chr1	16707461	16708127
chr1	16709498	16709997
chr1	16710226	16710835
chr1	16712341	16712804
chr1	16715564	16715735
chr1	16716470	16716710
chr1	16716961	16717146
chr1	16717224	16718609
chr1	16718690	16719092
chr1	16719415	16719685
chr1	16720359	16720569
chr1	16724939	16725648
chr1	16726071	16726448
chr1	16727493	16727867
chr1	16728082	16728937
chr1	16732382	16732931
chr1	16734001	16735040
chr1	16739901	16741498
chr1	16746768	16747064
chr1	16747782	16747989
chr1	16748077	16749130
chr1	16749771	16751008
chr1	16757505	16757705
chr1	16758294	16758444
chr1	16760856	16761210
chr1	16764110	16764503
chr1	16765455	16766053
chr1	16766367	16766859
chr1	16766914	16767075
chr1	16772699	16772863
chr1	16773627	16774089
chr1	16775418	16775576
chr1	16776060	16776302
chr1	16777066	16777216
chr1	16778088	16778263
chr1	16778808	16778958
chr1	16786019	16786462
chr1	16796650	16797091
chr1	16863306	16863477
chr1	16868835	16868985
chr1	16872695	16873105
chr1	16873296	16873780
chr1	16895896	16896895
chr1	16904553	16905685
chr1	16913341	16913587
chr1	16913637	16914752
chr1	16921418	16921688
chr1	16921775	16922049
chr1	16926351	16927291
chr1	16945913	16946063
chr1	16948753	16948943
chr1	16951547	16951994
chr1	16952185	16952366
chr1	16960665	16961245
chr1	16969454	16969626
chr1	16971523	16971863
chr1	16972402	16972607
chr1	16976431	16976645
chr1	16978560	16978741
chr1	16979426	16980297
chr1	16980437	16980742
chr1	17011252	17012306
chr1	17012422	17012691
chr1	17053675	17054590
chr1	17059520	17059902
chr1	17118936	17119113
chr1	17122265	17122415
chr1	17125805	17125987
chr1	17192059	17192895
chr1	17212804	17212958
chr1	17239527	17239701
chr1	17400522	17400672
chr1	17406078	17406672
chr1	17419736	17419889
chr1	17420040	17420349
chr1	17436950	17437100
chr1	17437436	17439051
chr1	17439160	17440268
chr1	17538149	17538363
chr1	17539318	17541486
chr1	17565106	17566120
chr1	17572879	17573153
chr1	17573353	17574205
chr1	17576257	17576488
chr1	17581510	17581760
chr1	17606929	17607084
chr1	17607598	17607829
chr1	17653930	17654080
chr1	17661509	17661746
chr1	17671611	17672139
chr1	18385390	18385544
chr1	18557554	18558264
chr1	18575341	18575947
chr1	18581469	18581619
chr1	18597380	18597707
chr1	18597882	18598139
chr1	18599267	18599675
chr1	18630258	18630572
chr1	18630856	18631603
chr1	18632733	18633063
chr1	18636428	18636578
chr1	18643165	18643568
chr1	18643715	18643950
chr1	18646588	18647411
chr1	18653885	18654209
chr1	18657239	18658362
chr1	18658502	18659058
chr1	18676609	18676803
chr1	18682545	18682825
chr1	18716693	18716939
chr1	18820808	18821005
chr1	18874688	18874917
chr1	18875372	18875522
chr1	18884206	18884504
chr1	18902136	18903290
chr1	18906999	18907438
chr1	18949638	18949898
chr1	18955559	18957576
chr1	19010864	19011375
chr1	19012065	19012261
chr1	19066623	19067192
chr1	19209452	19210757
chr1	19251076	19251226
chr1	19251373	19252119
chr1	19311556	19312880
chr1	19323868	19324018
chr1	19328749	19328900
chr1	19331427	19331621
chr1	19341592	19341822
chr1	19344476	19344626
chr1	19391095	19391565
chr1	19405729	19406303
chr1	19438172	19438326
chr1	19448825	19449029
chr1	19484601	19486239
chr1	19596376	19597514
chr1	19640726	19640947
chr1	19643869	19645301
chr1	19649957	19650107
chr1	19650829	19651434
chr1	19653570	19654211
chr1	19657637	19657787
chr1	19659730	19660213
chr1	19664998	19665243
chr1	19682513	19682672
chr1	19704443	19704748
chr1	19715580	19715825
chr1	19799893	19800330
chr1	19881925	19883017
chr1	19918069	19918228
chr1	20108066	20108715
chr1	20152476	20152750
chr1	20153161	20153331
chr1	20185870	20186299
chr1	20186455	20186610
chr1	20290433	20291273
chr1	20342736	20342890
chr1	20343633	20343997
chr1	20367237	20367604
chr1	20375416	20375566
chr1	20448590	20449306
chr1	20476368	20476652
chr1	20483839	20484977
chr1	20485122	20487247
chr1	20487460	20487610
chr1	20493802	20494751
chr1	20507772	20508375
chr1	20551969	20552890
chr1	20553282	20553849
chr1	20633248	20634464
chr1	20661067	20662045
chr1	20696209	20697358
chr1	20710902	20711703
chr1	20717520	20718294
chr1	20726136	20726286
chr1	20730823	20730973
chr1	20731465	20731678
chr1	20731699	20732890
chr1	20732973	20733320
chr1	20786097	20787929
chr1	20815919	20816110
chr1	21117553	21117871
chr1	21175598	21177598
chr1	21195243	21195541
chr1	21217892	21218042
chr1	21238387	21238584
chr1	21255132	21255357
chr1	21261653	21262549
chr1	21289859	21290320
chr1	21290537	21290795
chr1	21344495	21344756
chr1	21344770	21346061
chr1	21350093	21350304
chr1	21398258	21398420
chr1	21428007	21428266
chr1	21439734	21440726
chr1	21508711	21509972
chr1	21587316	21587508
chr1	21607831	21608118
chr1	21619655	21619805
chr1	21622118	21622806
chr1	21651453	21652212
chr1	21659205	21659733
chr1	21666943	21667151
chr1	21667544	21667738
chr1	21668636	21670285
chr1	21782697	21783837
chr1	21814430	21814674
chr1	21852055	21852205
chr1	21909574	21910127
chr1	21911225	21911700
chr1	21936606	21938025
chr1	21938424	21938740
chr1	21963998	21964412
chr1	22024665	22024818
chr1	22024849	22025954
chr1	22052218	22053744
chr1	22067747	22067917
chr1	22136771	22136921
chr1	22139996	22140146
chr1	22141749	22143730
chr1	22207645	22207910
chr1	22208385	22208951
chr1	22267955	22268167
chr1	22317349	22317511
chr1	22318488	22319020
chr1	22416663	22417121
chr1	22451466	22452659
chr1	22563137	22563340
chr1	22563376	22563608
chr1	22641926	22642275
chr1	22663421	22663571
chr1	22673082	22673360
chr1	22673449	22674431
chr1	22690992	22691256
chr1	22704613	22704968
chr1	22709713	22711901
chr1	22736514	22736712
chr1	22736773	22736936
chr1	22781172	22781322
chr1	22799701	22800069
chr1	22800266	22800522
chr1	22801025	22801355
chr1	22801394	22802160
chr1	22805137	22805519
chr1	22805857	22806160
chr1	22806387	22806708
chr1	22807353	22807513
chr1	22836081	22836432
chr1	22876139	22876308
chr1	23018996	23020192
chr1	23100107	23100466
chr1	23167546	23169042
chr1	23177459	23178163
chr1	23216891	23217735
chr1	23343702	23345208
chr1	23367706	23370032
chr1	23371073	23371478
chr1	23377092	23377614
chr1	23392570	23392720
chr1	23403886	23404227
chr1	23424337	23424636
chr1	23483309	23483579
chr1	23483698	23485059
chr1	23530720	23531840
chr1	23539349	23540293
chr1	23554222	23555599
chr1	23556321	23556491
chr1	23559014	23559960
chr1	23562149	23562699
chr1	23567792	23568626
chr1	23598323	23599057
chr1	23635043	23635195
chr1	23637849	23637999
chr1	23639433	23639583
chr1	23689040	23689190
chr1	23691705	23692270
chr1	23742886	23744121
chr1	23777937	23778827
chr1	23790776	23791748
chr1	23792359	23792729
chr1	23799913	23801257
chr1	23825034	23825770
chr1	23838213	23838363
chr1	23838574	23838724
chr1	23867801	23868645
chr1	23902655	23902944
chr1	23958957	23960456
chr1	23979749	23980990
chr1	24018855	24019149
chr1	24032220	24032512
chr1	24070992	24071142
chr1	24108348	24108498
chr1	24322040	24322759
chr1	24340651	24340801
chr1	24413468	24413856
chr1	24415384	24416071
chr1	24502030	24503339
chr1	24642220	24643827
chr1	24704523	24704908
chr1	24705391	24705686
chr1	24724882	24725835
chr1	24744863	24746086
chr1	24847756	24848791
chr1	24897719	24897869
chr1	24912108	24912494
chr1	24929767	24930436
chr1	24932305	24932675
chr1	25022553	25022703
chr1	25086086	25086236
chr1	25101781	25101931
chr1	25232038	25233345
chr1	25239399	25240592
chr1	25246444	25248107
chr1	25267145	25267577
chr1	25267790	25268067
chr1	25336925	25337075
chr1	25337153	25338958
chr1	25402972	25403189
chr1	25429932	25431464
chr1	25522443	25522744
chr1	25543289	25543991
chr1	25566561	25567638
chr1	25568309	25568525
chr1	25615937	25617696
chr1	25618027	25618381
chr1	25618931	25619588
chr1	25695966	25696188
chr1	25699935	25700293
chr1	25704149	25704299
chr1	25770983	25771133
chr1	25771439	25772060
chr1	25772114	25772369
chr1	25775493	25775682
chr1	25799453	25800775
chr1	25800904	25801098
chr1	25808071	25808272
chr1	25817066	25817216
chr1	25819184	25821206
chr1	25821379	25821529
chr1	25859038	25859873
chr1	25874817	25876256
chr1	25892578	25892752
chr1	25895318	25896014
chr1	25905052	25907433
chr1	25922847	25923208
chr1	25927191	25927927
chr1	25993421	25994065
chr1	25996904	25997054
chr1	25997200	25998696
chr1	26016400	26016667
chr1	26018746	26018942
chr1	26021301	26021451
chr1	26021546	26022392
chr1	26034892	26036489
chr1	26036859	26037009
chr1	26104247	26104437
chr1	26110619	26112568
chr1	26154668	26154968
chr1	26156661	26156905
chr1	26161440	26162318
chr1	26164248	26164927
chr1	26168834	26169004
chr1	26169315	26170259
chr1	26225319	26225509
chr1	26233647	26234800
chr1	26279349	26280679
chr1	26281773	26282336
chr1	26284491	26284696
chr1	26284861	26285494
chr1	26306331	26307059
chr1	26316033	26316247
chr1	26321465	26321837
chr1	26336437	26336593
chr1	26336769	26336930
chr1	26350955	26351201
chr1	26351375	26352111
chr1	26404040	26404232
chr1	26409157	26409863
chr1	26410011	26411741
chr1	26416942	26417351
chr1	26417499	26417649
chr1	26418193	26418343
chr1	26418531	26419138
chr1	26431825	26432790
chr1	26471190	26471409
chr1	26471431	26473671
chr1	26477402	26477771
chr1	26500046	26501603
chr1	26529235	26530838
chr1	26555417	26555945
chr1	26620059	26621629
chr1	26692236	26693522
chr1	26695201	26696960
chr1	26697154	26697408
chr1	26697660	26697837
chr1	26698002	26698542
chr1	26723300	26723940
chr1	26771742	26771895
chr1	26784471	26784809
chr1	26786901	26787104
chr1	26787340	26788486
chr1	26789182	26789362
chr1	26826206	26827198
chr1	26828422	26828609
chr1	26864036	26865690
chr1	26889690	26890644
chr1	26900161	26900735
chr1	26921232	26922274
chr1	26959921	26960081
chr1	26993059	26994746
chr1	26996242	26996392
chr1	26997540	26997932
chr1	26999804	26999954
chr1	27001519	27001809
chr1	27001919	27002606
chr1	27004786	27004999
chr1	27005757	27005977
chr1	27010438	27010707
chr1	27011138	27011288
chr1	27012212	27013544
chr1	27029324	27029474
chr1	27057709	27057859
chr1	27070868	27071250
chr1	27071284	27071434
chr1	27097554	27097928
chr1	27099081	27100710
chr1	27100792	27100995
chr1	27102365	27102654
chr1	27102754	27103281
chr1	27107121	27107359
chr1	27118267	27118417
chr1	27118743	27119030
chr1	27119069	27119401
chr1	27154652	27155519
chr1	27220785	27220971
chr1	27233933	27235262
chr1	27299585	27299964
chr1	27300322	27301287
chr1	27306948	27307098
chr1	27307245	27307811
chr1	27307994	27308156
chr1	27321885	27322575
chr1	27349488	27350156
chr1	27350269	27350419
chr1	27351242	27351545
chr1	27357570	27357723
chr1	27365289	27367210
chr1	27392183	27393073
chr1	27394437	27394587
chr1	27399111	27399357
chr1	27406140	27406322
chr1	27489207	27490738
chr1	27496805	27497179
chr1	27504207	27505149
chr1	27519097	27519996
chr1	27521404	27521753
chr1	27525406	27525594
chr1	27527236	27528899
chr1	27536794	27537058
chr1	27543009	27543258
chr1	27547424	27547750
chr1	27556889	27557376
chr1	27561207	27561525
chr1	27561562	27561828
chr1	27563594	27563796
chr1	27566742	27567885
chr1	27568669	27568909
chr1	27571332	27572256
chr1	27572262	27572759
chr1	27572904	27573090
chr1	27575268	27576125
chr1	27592330	27593995
chr1	27594365	27594836
chr1	27598503	27598742
chr1	27599294	27599740
chr1	27600204	27600393
chr1	27601720	27604538
chr1	27605723	27605873
chr1	27606188	27606645
chr1	27606979	27607680
chr1	27608484	27608634
chr1	27634132	27634426
chr1	27659714	27660280
chr1	27662813	27663372
chr1	27668152	27668413
chr1	27672160	27672562
chr1	27723218	27723368
chr1	27725219	27726579
chr1	27772947	27773774
chr1	27830058	27830249
chr1	27830396	27831438
chr1	27851549	27851699
chr1	27854189	27854511
chr1	27872122	27873126
chr1	27914279	27915191
chr1	27959738	27960086
chr1	28088012	28089138
chr1	28232827	28233136
chr1	28235667	28236497
chr1	28246978	28247506
chr1	28248340	28248715
chr1	28258982	28261100
chr1	28328551	28329253
chr1	28369400	28370318
chr1	28370409	28370603
chr1	28409927	28410077
chr1	28505609	28506328
chr1	28510266	28510421
chr1	28517720	28519028
chr1	28552626	28553681
chr1	28581401	28582321
chr1	28592191	28592855
chr1	28642508	28643844
chr1	28647781	28649160
chr1	28668372	28669687
chr1	28736309	28737468
chr1	28737731	28738046
chr1	28760499	28760649
chr1	28785242	28785566
chr1	28812231	28812536
chr1	28877257	28877485
chr1	28882104	28882650
chr1	28886729	28888196
chr1	28913938	28915225
chr1	29120538	29120748
chr1	29121140	29125255
chr1	29180995	29182374
chr1	29202486	29202664
chr1	29206481	29206760
chr1	29230622	29231341
chr1	29236073	29236899
chr1	29237459	29238540
chr1	29249227	29249661
chr1	29259599	29260201
chr1	29283094	29283656
chr1	29478181	29478481
chr1	29478633	29478789
chr1	29501618	29501859
chr1	29709317	29709913
chr1	29723314	29723855
chr1	29960997	29961363
chr1	30085959	30086228
chr1	30287025	30287175
chr1	30380423	30380583
chr1	30651641	30651952
chr1	30655214	30655834
chr1	30685206	30685461
chr1	30685503	30685653
chr1	30707638	30707788
chr1	30708094	30708315
chr1	30713862	30714012
chr1	30716702	30717109
chr1	30717637	30719780
chr1	30720355	30720605
chr1	30722468	30722618
chr1	30723816	30723992
chr1	30757134	30757288
chr1	30782354	30782798
chr1	30786443	30786884
chr1	30801669	30802211
chr1	30809623	30809810
chr1	30815856	30816118
chr1	30816176	30817452
chr1	30820256	30820406
chr1	30824014	30825158
chr1	30840891	30841518
chr1	30847299	30847785
chr1	30882344	30882658
chr1	30885926	30886084
chr1	30907366	30908054
chr1	30908447	30909296
chr1	30911206	30911846
chr1	30929169	30929904
chr1	31064917	31066444
chr1	31122640	31123038
chr1	31154603	31155591
chr1	31176880	31177175
chr1	31184113	31184369
chr1	31201942	31202247
chr1	31227785	31228048
chr1	31238786	31240154
chr1	31296386	31297442
chr1	31297845	31298098
chr1	31372292	31372486
chr1	31372831	31374102
chr1	31374599	31374823
chr1	31376604	31377376
chr1	31380428	31380598
chr1	31394537	31394911
chr1	31413167	31415092
chr1	31423267	31423511
chr1	31431675	31432251
chr1	31549008	31549442
chr1	31617538	31618437
chr1	31626304	31626498
chr1	31626881	31627073
chr1	31644324	31645381
chr1	31666048	31666244
chr1	31701124	31701390
chr1	31704299	31704449
chr1	31714510	31715896
chr1	31760365	31761523
chr1	31762488	31763179
chr1	31763559	31764724
chr1	31771810	31772099
chr1	31772300	31772672
chr1	31782500	31783065
chr1	31788150	31789660
chr1	31811793	31812074
chr1	31814221	31814459
chr1	31933022	31933172
chr1	31937175	31938942
chr1	31944355	31944797
chr1	31964156	31964439
chr1	32013103	32014922
chr1	32055572	32055814
chr1	32062106	32062296
chr1	32062490	32062856
chr1	32072283	32073669
chr1	32107589	32108746
chr1	32179365	32180624
chr1	32198742	32199089
chr1	32199716	32199866
chr1	32200081	32202070
chr1	32205475	32205977
chr1	32215816	32216033
chr1	32221912	32222815
chr1	32240095	32240785
chr1	32241148	32241727
chr1	32248324	32248682
chr1	32249955	32250449
chr1	32291851	32292499
chr1	32331878	32332092
chr1	32332355	32333071
chr1	32334537	32334852
chr1	32334992	32337007
chr1	32338036	32338525
chr1	32351064	32352427
chr1	32361646	32361796
chr1	32394102	32395189
chr1	32400905	32401055
chr1	32464321	32465531
chr1	32500356	32501067
chr1	32539219	32540073
chr1	32650271	32651797
chr1	32701898	32702318
chr1	32702374	32702869
chr1	32703013	32703163
chr1	32716816	32717378
chr1	32733759	32733909
chr1	32741442	32741593
chr1	32741659	32742235
chr1	32753578	32755165
chr1	32769705	32769938
chr1	32772068	32772424
chr1	32772907	32773463
chr1	32816680	32818668
chr1	32863588	32863738
chr1	32870067	32871429
chr1	32871510	32871665
chr1	32872507	32872946
chr1	32886345	32886577
chr1	32892934	32893811
chr1	32900056	32900261
chr1	32900997	32901584
chr1	32924927	32925188
chr1	32963804	32965260
chr1	32972780	32973397
chr1	32974651	32974953
chr1	33036264	33037178
chr1	33080695	33081625
chr1	33081918	33082081
chr1	33127070	33127389
chr1	33152891	33153426
chr1	33160812	33161881
chr1	33163756	33164195
chr1	33180528	33182735
chr1	33255638	33257026
chr1	33342105	33342801
chr1	33349250	33350727
chr1	33363376	33365300
chr1	33367893	33368130
chr1	33368819	33368969
chr1	33410232	33410587
chr1	33430217	33431397
chr1	33470287	33470691
chr1	33470852	33471141
chr1	33472172	33472946
chr1	33613010	33613178
chr1	34162939	34163492
chr1	34164866	34165307
chr1	34166744	34166969
chr1	34598056	34598206
chr1	34745927	34746077
chr1	34781343	34781657
chr1	34786425	34786956
chr1	34835412	34835618
chr1	34842803	34843493
chr1	34843985	34844922
chr1	34852611	34852971
chr1	34859450	34860006
chr1	34866021	34866644
chr1	34885394	34886255
chr1	34925039	34925364
chr1	34928993	34930697
chr1	34984479	34984880
chr1	34985164	34985507
chr1	35031632	35032141
chr1	35079046	35079668
chr1	35191866	35193720
chr1	35268459	35269431
chr1	35556803	35558175
chr1	35558263	35558705
chr1	35558722	35559250
chr1	35568821	35569143
chr1	35573185	35573917
chr1	35574347	35574497
chr1	35577358	35577612
chr1	35641234	35642055
chr1	35691206	35691383
chr1	35707371	35708802
chr1	35769220	35770324
chr1	35807458	35809118
chr1	35882765	35884404
chr1	35885645	35886480
chr1	35887163	35887336
chr1	35930151	35930496
chr1	35930616	35931670
chr1	36083733	36084502
chr1	36088185	36089427
chr1	36098019	36098246
chr1	36098478	36098628
chr1	36099363	36099600
chr1	36099676	36099916
chr1	36125137	36125307
chr1	36125465	36125880
chr1	36134921	36135071
chr1	36148806	36150183
chr1	36150289	36151371
chr1	36154841	36157530
chr1	36160925	36161251
chr1	36187780	36188694
chr1	36223848	36225055
chr1	36225289	36225439
chr1	36306297	36307463
chr1	36307723	36307878
chr1	36320989	36322344
chr1	36322504	36324911
chr1	36343149	36343299
chr1	36345344	36345494
chr1	36351653	36352178
chr1	36366450	36366726
chr1	36369379	36369529
chr1	36373825	36374816
chr1	36385083	36387143
chr1	36387381	36387681
chr1	36397242	36398154
chr1	36400470	36401390
chr1	36401493	36401675
chr1	36449951	36450926
chr1	36463911	36464949
chr1	36466388	36466544
chr1	36703889	36704039
chr1	36771282	36771885
chr1	36846446	36846690
chr1	36984581	36984828
chr1	37034410	37034861
chr1	37434267	37434743
chr1	37471353	37471710
chr1	37474261	37475172
chr1	37513976	37515207
chr1	37554201	37554475
chr1	37556606	37557169
chr1	37595484	37596382
chr1	37634663	37634834
chr1	37660834	37660997
chr1	37690043	37690791
chr1	37691513	37692793
chr1	37717791	37717971
chr1	37752695	37753434
chr1	37754024	37754174
chr1	37765047	37765345
chr1	37793708	37794871
chr1	37807644	37809016
chr1	37859002	37860395
chr1	37895782	37896008
chr1	37931416	37932231
chr1	37946809	37947198
chr1	37989471	37990393
chr1	37995800	37996632
chr1	37999633	37999783
chr1	37999970	38000313
chr1	38004979	38005953
chr1	38008779	38008929
chr1	38012389	38013205
chr1	38027096	38027246
chr1	38031573	38031723
chr1	38043247	38043397
chr1	38045315	38048029
chr1	38050486	38050725
chr1	38050874	38051387
chr1	38068449	38068599
chr1	38073678	38074225
chr1	38083647	38083797
chr1	38086121	38086306
chr1	38092418	38092808
chr1	38183211	38183383
chr1	38246952	38247688
chr1	38274940	38275467
chr1	38451665	38451934
chr1	38476037	38476189
chr1	38476268	38476418
chr1	38476575	38477017
chr1	38485839	38486594
chr1	38557856	38558289
chr1	38572114	38572507
chr1	38578577	38578957
chr1	38608354	38608545
chr1	38728011	38728162
chr1	38728259	38728478
chr1	38783639	38783813
chr1	38803979	38804348
chr1	38817824	38818902
chr1	38833208	38833380
chr1	38859073	38860254
chr1	38872817	38873903
chr1	38990732	38992001
chr1	38992217	38992566
chr1	39026151	39026907
chr1	39080798	39082169
chr1	39098442	39098763
chr1	39102445	39103040
chr1	39103998	39106239
chr1	39106449	39106998
chr1	39107185	39107782
chr1	39192156	39192327
chr1	39204655	39205000
chr1	39392115	39392382
chr1	39398728	39399088
chr1	39408314	39409936
chr1	39413278	39413428
chr1	39414082	39414265
chr1	39490751	39492337
chr1	39492577	39492834
chr1	39511490	39511690
chr1	39511834	39512122
chr1	39514427	39515142
chr1	39526526	39526721
chr1	39559363	39559735
chr1	39575736	39577094
chr1	39606319	39606657
chr1	39632798	39633395
chr1	39633438	39633588
chr1	39639776	39640109
chr1	39671514	39672703
chr1	39691179	39692164
chr1	39701433	39702077
chr1	39738614	39739426
chr1	39764086	39764300
chr1	39764543	39764889
chr1	39766413	39767276
chr1	39771336	39771539
chr1	39788036	39789424
chr1	39817937	39818169
chr1	39883207	39883887
chr1	39886768	39887262
chr1	39896972	39897198
chr1	39897399	39897549
chr1	39897779	39897949
chr1	39898042	39899250
chr1	39900792	39901005
chr1	39901161	39902510
chr1	39922363	39922513
chr1	39952814	39952988
chr1	39954625	39955641
chr1	39956178	39956359
chr1	40039436	40041197
chr1	40084629	40084947
chr1	40096844	40097755
chr1	40160952	40161775
chr1	40257391	40258493
chr1	40315120	40315681
chr1	40316171	40317377
chr1	40373268	40374957
chr1	40421367	40421636
chr1	40449776	40450686
chr1	40477097	40477899
chr1	40508563	40509333
chr1	40531457	40531980
chr1	40612649	40612799
chr1	40649642	40650479
chr1	40663562	40663796
chr1	40665147	40666098
chr1	40691194	40692795
chr1	40708821	40709359
chr1	40782809	40783120
chr1	40783586	40784533
chr1	40784708	40784876
chr1	40785949	40786202
chr1	40800377	40800527
chr1	40802373	40802662
chr1	40822299	40822451
chr1	40824753	40825587
chr1	40825859	40826135
chr1	40830493	40830643
chr1	40847124	40847293
chr1	40848625	40848812
chr1	40861488	40862876
chr1	40952632	40952995
chr1	40979044	40980824
chr1	41017955	41018207
chr1	41021417	41021595
chr1	41241289	41242869
chr1	41330596	41330965
chr1	41357824	41358055
chr1	41359247	41359532
chr1	41360706	41362691
chr1	41365625	41366121
chr1	41366306	41366683
chr1	41371917	41372176
chr1	41372413	41372584
chr1	41382015	41382284
chr1	41394897	41395590
chr1	41396117	41396267
chr1	41435741	41435891
chr1	41482098	41482461
chr1	41484340	41484543
chr1	41484763	41484940
chr1	41486055	41487528
chr1	41488139	41488512
chr1	41488601	41488881
chr1	41493194	41493456
chr1	41495779	41495929
chr1	41495986	41497025
chr1	41515909	41516593
chr1	41516847	41517108
chr1	41526499	41526649
chr1	41532987	41533205
chr1	41544740	41545034
chr1	41545689	41545895
chr1	41573932	41574316
chr1	41661756	41663455
chr1	41917807	41918416
chr1	41918830	41919056
chr1	41919861	41920433
chr1	42035151	42036546
chr1	42137855	42138158
chr1	42165536	42165686
chr1	42173013	42173269
chr1	42334362	42335953
chr1	42380024	42381246
chr1	42456180	42456990
chr1	42462899	42463763
chr1	42657969	42658845
chr1	42681718	42683283
chr1	42735301	42735474
chr1	42765928	42768166
chr1	42816321	42816476
chr1	42816620	42817758
chr1	42846013	42847123
chr1	42923210	42923418
chr1	42924076	42924890
chr1	42935192	42935413
chr1	42947891	42948233
chr1	42956956	42957241
chr1	42957435	42959583
chr1	42963528	42963678
chr1	43005795	43006698
chr1	43007404	43007743
chr1	43007989	43008174
chr1	43008397	43009341
chr1	43035859	43036385
chr1	43069602	43070024
chr1	43073710	43073890
chr1	43119944	43120494
chr1	43147555	43148195
chr1	43171971	43172880
chr1	43348902	43349373
chr1	43358428	43359351
chr1	43367382	43368615
chr1	43389479	43390313
chr1	43435889	43436140
chr1	43436485	43436838
chr1	43448657	43448851
chr1	43452952	43453150
chr1	43453532	43454057
chr1	43530537	43531872
chr1	43531942	43532306
chr1	43545547	43545705
chr1	43545829	43546652
chr1	43547372	43547862
chr1	43558127	43558277
chr1	43564161	43564355
chr1	43565550	43565938
chr1	43569125	43569341
chr1	43582316	43582563
chr1	43649555	43651099
chr1	43707020	43708192
chr1	43765925	43766195
chr1	43933478	43934329
chr1	43934702	43935020
chr1	43936063	43936956
chr1	43945982	43947767
chr1	43969699	43970305
chr1	43971624	43971835
chr1	43974361	43975503
chr1	43978479	43980340
chr1	43981161	43981394
chr1	43991468	43992126
chr1	43996162	43996427
chr1	43996487	43996972
chr1	43996998	43997194
chr1	44005767	44005954
chr1	44007058	44007208
chr1	44016880	44017035
chr1	44029743	44032042
chr1	44043679	44043920
chr1	44213275	44213775
chr1	44221289	44221483
chr1	44239354	44239873
chr1	44241532	44241757
chr1	44295841	44296414
chr1	44296628	44297005
chr1	44354819	44355610
chr1	44404841	44405450
chr1	44405873	44407244
chr1	44407378	44408033
chr1	44417344	44418342
chr1	44500531	44501776
chr1	44501819	44502263
chr1	44506194	44506604
chr1	44507373	44508154
chr1	44524152	44524418
chr1	44542676	44543683
chr1	44576603	44576875
chr1	44595033	44595451
chr1	44631409	44632785
chr1	44650457	44650758
chr1	44651966	44652273
chr1	44652941	44653091
chr1	44673646	44675183
chr1	44730779	44730929
chr1	44731129	44731454
chr1	44739377	44739543
chr1	44739630	44740289
chr1	44774958	44776225
chr1	44786225	44786590
chr1	44787620	44787886
chr1	44799383	44800972
chr1	44801268	44801485
chr1	44801929	44803162
chr1	44806377	44806618
chr1	44807297	44808847
chr1	44811787	44811967
chr1	44819950	44820231
chr1	44831453	44831625
[truncated: 51,942 more rows]

## Sheet: ATAC in NPCs I871I+I871T
chr1	9928	10529
chr1	11978	12128
chr1	12286	12716
chr1	14455	14845
chr1	14985	15182
chr1	15324	15509
chr1	16627	17997
chr1	19949	20183
chr1	20705	20855
chr1	21741	21891
chr1	25421	25582
chr1	28801	29771
chr1	51732	51882
chr1	180619	182025
chr1	182553	182704
chr1	183077	186693
chr1	187284	187917
chr1	188844	189201
chr1	189389	189682
chr1	190219	190435
chr1	190600	190823
chr1	190884	191911
chr1	199172	200637
chr1	201833	202034
chr1	261523	261868
chr1	262189	262516
chr1	267267	267440
chr1	267921	268488
chr1	351604	351886
chr1	598407	598698
chr1	629008	634999
chr1	668774	669073
chr1	777856	779316
chr1	789640	789935
chr1	790148	790320
chr1	790520	790716
chr1	790779	791160
chr1	791458	791692
chr1	817812	818177
chr1	818311	818566
chr1	819978	820437
chr1	821343	821493
chr1	822722	823078
chr1	823364	823643
chr1	826588	828115
chr1	862483	862633
chr1	867025	867175
chr1	869617	870241
chr1	872650	873012
chr1	873554	873740
chr1	886179	886329
chr1	902255	902482
chr1	903487	903784
chr1	903957	905375
chr1	909998	910418
chr1	910929	911166
chr1	911350	911661
chr1	912753	913311
chr1	916030	916269
chr1	916628	917438
chr1	917629	917903
chr1	918762	918999
chr1	919324	919606
chr1	920454	920612
chr1	920693	921404
chr1	922776	922926
chr1	923385	926107
chr1	927758	927908
chr1	930929	931079
chr1	931371	931647
chr1	931917	932072
chr1	932261	932611
chr1	933027	933230
chr1	935290	937143
chr1	938138	938439
chr1	938471	938664
chr1	938872	939043
chr1	939491	943520
chr1	943679	943904
chr1	944049	944199
chr1	944338	944795
chr1	944841	945164
chr1	945207	945520
chr1	945999	946162
chr1	948062	948271
chr1	948655	948805
chr1	951576	952003
chr1	958682	961883
chr1	962035	962281
chr1	962772	963310
chr1	963730	964071
chr1	964107	964280
chr1	964877	965221
chr1	965384	965580
chr1	966083	967964
chr1	969304	969574
chr1	972886	973173
chr1	973423	973629
chr1	975257	975407
chr1	975427	975818
chr1	975904	977112
chr1	977999	978212
chr1	979808	980331
chr1	980357	981145
chr1	981326	981790
chr1	984047	984793
chr1	994734	994934
chr1	995846	995996
chr1	996351	1002326
chr1	1003539	1003997
chr1	1004069	1004471
chr1	1004512	1004860
chr1	1004969	1005803
chr1	1006572	1006891
chr1	1013140	1013993
chr1	1014184	1014745
chr1	1015042	1015825
chr1	1017367	1017517
chr1	1017684	1017991
chr1	1018100	1022116
chr1	1023490	1023774
chr1	1024375	1024709
chr1	1024752	1024937
chr1	1024981	1025204
chr1	1025210	1025711
chr1	1026168	1026318
chr1	1026738	1027104
chr1	1027297	1027843
chr1	1027984	1028690
chr1	1028925	1029167
chr1	1029838	1029988
chr1	1030034	1030525
chr1	1030714	1035396
chr1	1035720	1035924
chr1	1037484	1037773
chr1	1037902	1038423
chr1	1038620	1038821
chr1	1039046	1039252
chr1	1039809	1040113
chr1	1040143	1042046
chr1	1042396	1042554
chr1	1042778	1042951
chr1	1043276	1043906
chr1	1045377	1045715
chr1	1046372	1046522
chr1	1046641	1047063
chr1	1047670	1047964
chr1	1049860	1050079
chr1	1051070	1051277
chr1	1051598	1051774
chr1	1055499	1055670
chr1	1055925	1056075
chr1	1056480	1056677
chr1	1057015	1057193
chr1	1058042	1058216
chr1	1058246	1060128
chr1	1060551	1060710
chr1	1061276	1061426
chr1	1061595	1063217
chr1	1063298	1064704
chr1	1066161	1066566
chr1	1066586	1066736
chr1	1066890	1068373
chr1	1068476	1070731
chr1	1070836	1071010
chr1	1071328	1073381
chr1	1073680	1074219
chr1	1074426	1074952
chr1	1075113	1075372
chr1	1075480	1075764
chr1	1075929	1076258
chr1	1077140	1077675
chr1	1078689	1080752
chr1	1080849	1081232
chr1	1081394	1081688
chr1	1082531	1082927
chr1	1083467	1083831
chr1	1084163	1084648
chr1	1084833	1085634
chr1	1085973	1086344
chr1	1086527	1086677
chr1	1086925	1087474
chr1	1090299	1090470
chr1	1115075	1115338
chr1	1115404	1117217
chr1	1117624	1118047
chr1	1118223	1118378
chr1	1118396	1118547
chr1	1120210	1120422
chr1	1120964	1121381
chr1	1121552	1122711
chr1	1123331	1123481
chr1	1123639	1123789
chr1	1125188	1125338
chr1	1125727	1125877
chr1	1128763	1129078
chr1	1135472	1135688
chr1	1136147	1136521
chr1	1137760	1138088
chr1	1140686	1140836
chr1	1143166	1143705
chr1	1144126	1144420
chr1	1144581	1144776
chr1	1144782	1144971
chr1	1145922	1146288
chr1	1146725	1146947
chr1	1150524	1150878
chr1	1151525	1151731
chr1	1157145	1158913
chr1	1159117	1159690
chr1	1162646	1162833
chr1	1163103	1163435
chr1	1163828	1163978
chr1	1166538	1166722
chr1	1166820	1167142
chr1	1167238	1167849
chr1	1169488	1170309
chr1	1171758	1171984
chr1	1173422	1174182
chr1	1175536	1176492
chr1	1179073	1179226
chr1	1179460	1179909
chr1	1182327	1182684
chr1	1184624	1184809
chr1	1184833	1184989
chr1	1185158	1185817
chr1	1192625	1192775
chr1	1197693	1197962
chr1	1198492	1198658
chr1	1198881	1199222
chr1	1199815	1200036
chr1	1200382	1200532
chr1	1200569	1202428
chr1	1202567	1202884
chr1	1203078	1203844
chr1	1204009	1204242
chr1	1204771	1204921
chr1	1205403	1205960
chr1	1206208	1206579
chr1	1207039	1207285
chr1	1207702	1207911
chr1	1208129	1208647
chr1	1208693	1209467
chr1	1210354	1210566
chr1	1211137	1211449
chr1	1211486	1211636
chr1	1211727	1211877
chr1	1212075	1212714
chr1	1213250	1213665
chr1	1213863	1214065
chr1	1215388	1215538
chr1	1215741	1216091
chr1	1216119	1216334
chr1	1216349	1216499
chr1	1218292	1218442
chr1	1218680	1218903
chr1	1222319	1222627
chr1	1230955	1233351
chr1	1235397	1235879
chr1	1236143	1237066
chr1	1237217	1237532
chr1	1237567	1240647
chr1	1240780	1241467
chr1	1241482	1242197
chr1	1242229	1243158
chr1	1243479	1244736
chr1	1245553	1245715
chr1	1246024	1248275
chr1	1248434	1249674
chr1	1249861	1251197
chr1	1251357	1251526
chr1	1252141	1252291
chr1	1252464	1252614
chr1	1252663	1252963
chr1	1253051	1253455
chr1	1254208	1254746
chr1	1254942	1255252
chr1	1257624	1257774
chr1	1258417	1258567
chr1	1258990	1259277
chr1	1260155	1260305
chr1	1265061	1265313
chr1	1265464	1265641
chr1	1268520	1268670
chr1	1272806	1272956
chr1	1273075	1275002
chr1	1275168	1275479
chr1	1280816	1281301
chr1	1281344	1282379
chr1	1282437	1282728
chr1	1284304	1288229
chr1	1290016	1290871
chr1	1290874	1291024
chr1	1291050	1293237
chr1	1293366	1295283
chr1	1295653	1296042
chr1	1296257	1296539
chr1	1296977	1297259
chr1	1297515	1298049
chr1	1298054	1298204
chr1	1298880	1299784
chr1	1299873	1300023
chr1	1300062	1300791
chr1	1302053	1302355
chr1	1302700	1303629
chr1	1303813	1311010
chr1	1311154	1313099
chr1	1313284	1313576
chr1	1314082	1314267
chr1	1314464	1315178
chr1	1317660	1317961
chr1	1319038	1319310
chr1	1320309	1320544
chr1	1321196	1321346
chr1	1324145	1325431
chr1	1325510	1325796
chr1	1326964	1327308
chr1	1327405	1327616
chr1	1328134	1329348
chr1	1329442	1329723
chr1	1330007	1332042
chr1	1332110	1333540
chr1	1333614	1333847
chr1	1333935	1334154
chr1	1334395	1334742
chr1	1334744	1336700
chr1	1336864	1337143
chr1	1337353	1337626
chr1	1337860	1338010
chr1	1338415	1338604
chr1	1339080	1339258
chr1	1339463	1339624
chr1	1339865	1340019
chr1	1340289	1340736
chr1	1341552	1342568
chr1	1343695	1343913
chr1	1344497	1345699
chr1	1345815	1346207
chr1	1346377	1346693
chr1	1346955	1347178
chr1	1347295	1347660
chr1	1347725	1350096
chr1	1350949	1352483
chr1	1352776	1353994
chr1	1354153	1354768
chr1	1355000	1355940
chr1	1356404	1356620
chr1	1356671	1357234
chr1	1358005	1359214
chr1	1359453	1360994
chr1	1361119	1361269
chr1	1361438	1361616
chr1	1371131	1371448
chr1	1371770	1372584
chr1	1374392	1375883
chr1	1376790	1376946
chr1	1377644	1377803
chr1	1379887	1380076
chr1	1380788	1381080
chr1	1381354	1381872
chr1	1382169	1382858
chr1	1385498	1385695
chr1	1385952	1386213
chr1	1389154	1389304
chr1	1398413	1400439
chr1	1400784	1401355
chr1	1402017	1402378
chr1	1402923	1403255
chr1	1406642	1408014
chr1	1418821	1419542
chr1	1419597	1419858
chr1	1419934	1420240
chr1	1420387	1420766
chr1	1422587	1422969
chr1	1425497	1425965
chr1	1426072	1428743
chr1	1430318	1430468
chr1	1430509	1434834
chr1	1434926	1436675
chr1	1437172	1437424
chr1	1439400	1439814
chr1	1439917	1440157
chr1	1440712	1441593
chr1	1441751	1441901
chr1	1444574	1445155
chr1	1447078	1447297
chr1	1456458	1456868
chr1	1462029	1462322
chr1	1467272	1467422
chr1	1467974	1468124
chr1	1468377	1468527
chr1	1470950	1472515
chr1	1472558	1472745
chr1	1482625	1482777
chr1	1484572	1484722
chr1	1484969	1485266
chr1	1490447	1490911
chr1	1491204	1491393
chr1	1494418	1494990
chr1	1495476	1496028
chr1	1497191	1497592
chr1	1504693	1505736
chr1	1508916	1509258
chr1	1511155	1513057
chr1	1513304	1513475
chr1	1514321	1514560
chr1	1516225	1516419
chr1	1519903	1520515
chr1	1523886	1524244
chr1	1527460	1527682
chr1	1527843	1527993
chr1	1528366	1528790
chr1	1531609	1531980
chr1	1532753	1533618
chr1	1533696	1534310
chr1	1534530	1534752
chr1	1535018	1535257
chr1	1535423	1536147
chr1	1536304	1536723
chr1	1537200	1537477
chr1	1537646	1537796
chr1	1538255	1538703
chr1	1539196	1541712
chr1	1541991	1542151
chr1	1542362	1542545
chr1	1543519	1543871
chr1	1545054	1545239
chr1	1546915	1547080
chr1	1547156	1547326
chr1	1547469	1547739
chr1	1550332	1550482
chr1	1551046	1551655
chr1	1552252	1552439
chr1	1553926	1554113
chr1	1554699	1555827
chr1	1560300	1560450
chr1	1573925	1575447
chr1	1578294	1578514
chr1	1580422	1580599
chr1	1589296	1589469
chr1	1593120	1593270
chr1	1594168	1595590
chr1	1596807	1598217
chr1	1599002	1599215
chr1	1599306	1601037
chr1	1602857	1603243
chr1	1604166	1604438
chr1	1605349	1605648
chr1	1605680	1606077
chr1	1606395	1606587
chr1	1614248	1614519
chr1	1614704	1616886
chr1	1618536	1618733
chr1	1619455	1619795
chr1	1619915	1620075
chr1	1620410	1620682
chr1	1621121	1621392
chr1	1621789	1622685
chr1	1623312	1623462
chr1	1623491	1623794
chr1	1625124	1625274
chr1	1627536	1628312
chr1	1628503	1629302
chr1	1630448	1632483
chr1	1632611	1632889
chr1	1633089	1633459
chr1	1633474	1633703
chr1	1634538	1635111
chr1	1635700	1636821
chr1	1637749	1638701
chr1	1638759	1639133
chr1	1640311	1640634
chr1	1641195	1641444
chr1	1643862	1644373
chr1	1645259	1645487
chr1	1645702	1645882
chr1	1646698	1646894
chr1	1657920	1660013
chr1	1660261	1660801
chr1	1663979	1664243
chr1	1665249	1665991
chr1	1674991	1675179
chr1	1677547	1677697
chr1	1686610	1686805
chr1	1691038	1694020
chr1	1694595	1694745
chr1	1695105	1695328
chr1	1695587	1695860
chr1	1696755	1697473
chr1	1697657	1698314
chr1	1698725	1698932
chr1	1699187	1701721
chr1	1702464	1703272
chr1	1704291	1704580
chr1	1706698	1707233
chr1	1707320	1707919
chr1	1708432	1708766
chr1	1708958	1709114
chr1	1710038	1710212
chr1	1717735	1717885
chr1	1723772	1725165
chr1	1726487	1726692
chr1	1730488	1730784
chr1	1732381	1732913
chr1	1733575	1733725
chr1	1737023	1737219
chr1	1737536	1738317
chr1	1738904	1739171
chr1	1739604	1739763
chr1	1744068	1745060
chr1	1745288	1747497
chr1	1747697	1747922
chr1	1748689	1748940
chr1	1748998	1749236
chr1	1749327	1749477
chr1	1749987	1750464
chr1	1750484	1751194
chr1	1751389	1751902
chr1	1752056	1752406
chr1	1752587	1753578
chr1	1754041	1754268
chr1	1754336	1754486
chr1	1755604	1755853
chr1	1758908	1759078
chr1	1763899	1764101
chr1	1775605	1775781
chr1	1776860	1777135
chr1	1777382	1779419
chr1	1779563	1781202
chr1	1781323	1781671
chr1	1782051	1783276
chr1	1783355	1783612
chr1	1783819	1784076
chr1	1784650	1785252
chr1	1785477	1785721
chr1	1814788	1814980
chr1	1819507	1819765
chr1	1826416	1826566
chr1	1827132	1827767
chr1	1833922	1834325
chr1	1842171	1842388
chr1	1848787	1849422
chr1	1856374	1856539
chr1	1858511	1858808
chr1	1861517	1861667
chr1	1862589	1863172
chr1	1883532	1883886
chr1	1888852	1889014
chr1	1889761	1892222
chr1	1893331	1893892
chr1	1894548	1894928
chr1	1895088	1895253
chr1	1899036	1899606
chr1	1900015	1900165
chr1	1900389	1900626
chr1	1904978	1905216
chr1	1905370	1905520
chr1	1905706	1907184
chr1	1907249	1907773
chr1	1908170	1909867
chr1	1911484	1911733
chr1	1911766	1912172
chr1	1914169	1915157
chr1	1915337	1915514
chr1	1915677	1916496
chr1	1916800	1917284
chr1	1917617	1917767
chr1	1917919	1920986
chr1	1921105	1921816
chr1	1921849	1922471
chr1	1922712	1923363
chr1	1923415	1923824
chr1	1924383	1925583
chr1	1925838	1926037
chr1	1926811	1927100
chr1	1930106	1930326
chr1	1933905	1934236
chr1	1937221	1937382
chr1	1942517	1942673
chr1	1942882	1943146
chr1	1943849	1944676
chr1	1946812	1947080
chr1	1959918	1960623
chr1	1969229	1969411
chr1	1969604	1969754
chr1	1973942	1974204
chr1	1986607	1986757
chr1	1994733	1994998
chr1	2003490	2004150
chr1	2018905	2019055
chr1	2019109	2020060
chr1	2032127	2032277
chr1	2043515	2043851
chr1	2044392	2045294
chr1	2047716	2048266
chr1	2048565	2048840
chr1	2049588	2050989
chr1	2052749	2052937
chr1	2053919	2054098
chr1	2054194	2054344
chr1	2054631	2054834
chr1	2060980	2061136
chr1	2069898	2070063
chr1	2070649	2070837
chr1	2073062	2074507
chr1	2086269	2086665
chr1	2091711	2092443
chr1	2092696	2092876
chr1	2093181	2093356
chr1	2101809	2102148
chr1	2108483	2108799
chr1	2111148	2111400
chr1	2111722	2111963
chr1	2112943	2113093
chr1	2115411	2116671
chr1	2121792	2122108
chr1	2124084	2124497
chr1	2126349	2126569
chr1	2126787	2126960
chr1	2128229	2128446
chr1	2130875	2131040
chr1	2132149	2134199
chr1	2134812	2135001
chr1	2135110	2135894
chr1	2135949	2136230
chr1	2137604	2137754
chr1	2139861	2140181
chr1	2143575	2143833
chr1	2153950	2154100
chr1	2158390	2158607
chr1	2160855	2161225
chr1	2173614	2174110
chr1	2174293	2174956
chr1	2176102	2176283
chr1	2177054	2178178
chr1	2178650	2178800
chr1	2179023	2179222
chr1	2180467	2180643
chr1	2180663	2180813
chr1	2180947	2181212
chr1	2181414	2181572
chr1	2184485	2184754
chr1	2185095	2185245
chr1	2185443	2185928
chr1	2187379	2187773
chr1	2188240	2188390
chr1	2188972	2190782
chr1	2192658	2192822
chr1	2193382	2193781
chr1	2193897	2196084
chr1	2196348	2196517
chr1	2197413	2197774
chr1	2198723	2198882
chr1	2199059	2199772
chr1	2200373	2200523
chr1	2201808	2201958
chr1	2202952	2203179
chr1	2203241	2203448
chr1	2203989	2206361
chr1	2207046	2207764
chr1	2207933	2208243
chr1	2208461	2208664
chr1	2209351	2210492
chr1	2210735	2210963
chr1	2210970	2211120
chr1	2212128	2213937
chr1	2214411	2215083
chr1	2215351	2215501
chr1	2216396	2216598
chr1	2224996	2225306
chr1	2226087	2226304
chr1	2226655	2228378
chr1	2228687	2232565
chr1	2234272	2234422
chr1	2234560	2234710
chr1	2238159	2238309
chr1	2238651	2238844
chr1	2243054	2243801
chr1	2246076	2247156
chr1	2247440	2249128
chr1	2249187	2249337
chr1	2249449	2249793
chr1	2267209	2267359
chr1	2268352	2268719
chr1	2268727	2268877
chr1	2269219	2269547
chr1	2269693	2269869
chr1	2269968	2272540
chr1	2273254	2273537
chr1	2273649	2273987
chr1	2274913	2275332
chr1	2275725	2276148
chr1	2277926	2278356
chr1	2278407	2278557
chr1	2278713	2280170
chr1	2280243	2280393
chr1	2282035	2282188
chr1	2283794	2284022
chr1	2286721	2286871
chr1	2287687	2287853
chr1	2289082	2289294
chr1	2289707	2291475
chr1	2298668	2298818
chr1	2299338	2299488
chr1	2299955	2300194
chr1	2301771	2302091
chr1	2304144	2304347
chr1	2306541	2306691
chr1	2310173	2310609
chr1	2310686	2317125
chr1	2317143	2317317
chr1	2317387	2317537
chr1	2317565	2318015
chr1	2318069	2318219
chr1	2318288	2319008
chr1	2319128	2319550
chr1	2319745	2320330
chr1	2320532	2320732
chr1	2320863	2321149
chr1	2321450	2321917
chr1	2322011	2323522
chr1	2324146	2324485
chr1	2324788	2324997
chr1	2326791	2327010
chr1	2327601	2327977
chr1	2328278	2328823
chr1	2329941	2330480
chr1	2330637	2331564
chr1	2331749	2331990
chr1	2332493	2332643
chr1	2336335	2336594
chr1	2337345	2337532
chr1	2337679	2337914
chr1	2343399	2343550
chr1	2344526	2344781
chr1	2357138	2357288
chr1	2372787	2373030
chr1	2376427	2376577
chr1	2381389	2382578
chr1	2383038	2383188
chr1	2383216	2383619
chr1	2385771	2386181
chr1	2387033	2387270
chr1	2390757	2392418
chr1	2397478	2397724
chr1	2401218	2401447
chr1	2404336	2404715
chr1	2405114	2405418
chr1	2405691	2405891
chr1	2406259	2407078
chr1	2407718	2408080
chr1	2408383	2408759
chr1	2409857	2410413
chr1	2411811	2414942
chr1	2415235	2415458
chr1	2415794	2415944
chr1	2416323	2417263
chr1	2417354	2417872
chr1	2419119	2419269
chr1	2425966	2427243
chr1	2431327	2431557
chr1	2431924	2432132
chr1	2432135	2433381
chr1	2434503	2434738
chr1	2440199	2440742
chr1	2441541	2441722
chr1	2442121	2442271
chr1	2442623	2444595
chr1	2445110	2445758
chr1	2446108	2447423
chr1	2447755	2448250
chr1	2451791	2452088
chr1	2502084	2502259
chr1	2522658	2523011
chr1	2525708	2527127
chr1	2527268	2527515
chr1	2528146	2528425
chr1	2529037	2529769
chr1	2529878	2530743
chr1	2532663	2532889
chr1	2540496	2541201
chr1	2542821	2543010
chr1	2543141	2545194
chr1	2545733	2547464
chr1	2548133	2548931
chr1	2585304	2587686
chr1	2628673	2628823
chr1	2642600	2643847
chr1	2652069	2652595
chr1	2653045	2654347
chr1	2654526	2656169
chr1	2657858	2658037
chr1	2658559	2659255
chr1	2659326	2660299
chr1	2660794	2660944
chr1	2660955	2661588
chr1	2663275	2664955
chr1	2665078	2665846
chr1	2666094	2666730
chr1	2668042	2668215
chr1	2668266	2668518
chr1	2668658	2671324
chr1	2671385	2671535
chr1	2671768	2672475
chr1	2672530	2673098
chr1	2673586	2674126
chr1	2674440	2674874
chr1	2675547	2675824
chr1	2676011	2676607
chr1	2676983	2677665
chr1	2678097	2678828
chr1	2678960	2680471
chr1	2682109	2684541
chr1	2684820	2684990
chr1	2685436	2685967
chr1	2686169	2687165
chr1	2687403	2687591
chr1	2687831	2688505
chr1	2688893	2689096
chr1	2689574	2689724
chr1	2689962	2690296
chr1	2690570	2690763
chr1	2694114	2694441
chr1	2695672	2696019
chr1	2697389	2698019
chr1	2746570	2746776
chr1	2747305	2747972
chr1	2748243	2749205
chr1	2749382	2750317
chr1	2753701	2754094
chr1	2755215	2755370
chr1	2756416	2757154
chr1	2757253	2758127
chr1	2758273	2758940
chr1	2759415	2760129
chr1	2764175	2764829
chr1	2765319	2765739
chr1	2771810	2772252
chr1	2772365	2772634
chr1	2772719	2773441
chr1	2801528	2801877
chr1	2802593	2802816
chr1	2813470	2813620
chr1	2817877	2818200
chr1	2818219	2818494
chr1	2822118	2822275
chr1	2849152	2849504
chr1	2877826	2878060
chr1	2887719	2887933
chr1	2906148	2906380
chr1	2968674	2969094
chr1	2969387	2969611
chr1	2977318	2977593
chr1	2979606	2979829
chr1	2980440	2980721
chr1	2982591	2982793
chr1	2982794	2983003
chr1	3012607	3012790
chr1	3013891	3014041
chr1	3015049	3015408
chr1	3022147	3022297
chr1	3025968	3026262
chr1	3037675	3037825
chr1	3060843	3061107
chr1	3061243	3061393
chr1	3061703	3062232
chr1	3062360	3062537
chr1	3062799	3062949
chr1	3063600	3063804
chr1	3065953	3066103
chr1	3066184	3066987
chr1	3067429	3067757
chr1	3067793	3068934
chr1	3069067	3071638
chr1	3072302	3072452
chr1	3072609	3073171
chr1	3073522	3073813
chr1	3073944	3074161
chr1	3074181	3074344
chr1	3074655	3074932
chr1	3075981	3076131
chr1	3076270	3076517
chr1	3079897	3080052
chr1	3081795	3081985
chr1	3084125	3084445
chr1	3085442	3085639
chr1	3091632	3092007
chr1	3095098	3095273
chr1	3096229	3096603
chr1	3100361	3100591
chr1	3101108	3101859
chr1	3104036	3104696
chr1	3105139	3106519
chr1	3110041	3110305
chr1	3111073	3111630
chr1	3112780	3113278
chr1	3113364	3113825
chr1	3116796	3116987
chr1	3117133	3117350
chr1	3119097	3119247
chr1	3119411	3119579
chr1	3119731	3120224
chr1	3121046	3121684
chr1	3122078	3122258
chr1	3124021	3124190
chr1	3125100	3125308
chr1	3125399	3125620
chr1	3129758	3129908
chr1	3130119	3130443
chr1	3136950	3137520
chr1	3139776	3140013
chr1	3142572	3142741
chr1	3145390	3145540
chr1	3149999	3150230
chr1	3160092	3160403
chr1	3161698	3161948
chr1	3162012	3162229
chr1	3162861	3163018
chr1	3163293	3163530
chr1	3165005	3165195
chr1	3166769	3167916
chr1	3168931	3169252
chr1	3169620	3169857
chr1	3170136	3171271
chr1	3186018	3186207
chr1	3186650	3187044
chr1	3189971	3190138
chr1	3190802	3190991
chr1	3195890	3196227
chr1	3196432	3196706
chr1	3196737	3196887
chr1	3212455	3212640
chr1	3215226	3216247
chr1	3216406	3216571
chr1	3217788	3218263
chr1	3218950	3219933
chr1	3220801	3220965
chr1	3221124	3221821
chr1	3227465	3227729
chr1	3233144	3233294
chr1	3246302	3246595
chr1	3247471	3247830
chr1	3247952	3248117
chr1	3248496	3250915
chr1	3251154	3251514
chr1	3259120	3259270
chr1	3261700	3261869
chr1	3268450	3268806
chr1	3269548	3269761
chr1	3270176	3270425
chr1	3270606	3271130
chr1	3275577	3275727
chr1	3276528	3276678
chr1	3277786	3277947
chr1	3283884	3284202
chr1	3284889	3285039
chr1	3289637	3289787
chr1	3311089	3311327
chr1	3312883	3313909
chr1	3314501	3314671
chr1	3315126	3315339
chr1	3323422	3323589
chr1	3329589	3329840
chr1	3348594	3348972
chr1	3349802	3349952
chr1	3350403	3351062
chr1	3351489	3351779
chr1	3351811	3353173
chr1	3353514	3353664
chr1	3356379	3356561
chr1	3364513	3364669
chr1	3365393	3365785
chr1	3366059	3366473
chr1	3368182	3368376
chr1	3374038	3374328
chr1	3379203	3379439
chr1	3381731	3381881
chr1	3382303	3382453
chr1	3382922	3383072
chr1	3393035	3394423
chr1	3408510	3408870
chr1	3410094	3410371
chr1	3410617	3410839
chr1	3423430	3423689
chr1	3424435	3425143
chr1	3425993	3426143
chr1	3428327	3428688
chr1	3428948	3429166
chr1	3430191	3430627
chr1	3431139	3431491
chr1	3432042	3432373
chr1	3432459	3432705
chr1	3432725	3432875
chr1	3433339	3433650
chr1	3434451	3434629
chr1	3440016	3440436
chr1	3441267	3441486
chr1	3452122	3452432
chr1	3452739	3453835
chr1	3453841	3455412
chr1	3456015	3456630
chr1	3457763	3458770
chr1	3460144	3460432
chr1	3463903	3464086
chr1	3464720	3464997
chr1	3465123	3465417
chr1	3467556	3467773
chr1	3468013	3468310
chr1	3468915	3469065
chr1	3470205	3470639
chr1	3470771	3472484
chr1	3472695	3472971
chr1	3473226	3473399
chr1	3474602	3474752
chr1	3476055	3476284
chr1	3476706	3476996
chr1	3477710	3478043
chr1	3478159	3478309
chr1	3478671	3478996
chr1	3479658	3480619
chr1	3480962	3481112
chr1	3481507	3482078
chr1	3482183	3482333
chr1	3482561	3482973
chr1	3483637	3484166
chr1	3490817	3491112
chr1	3491283	3492286
chr1	3494299	3494729
chr1	3494749	3495123
chr1	3495358	3495867
chr1	3496052	3497072
chr1	3497257	3497739
chr1	3497933	3498710
chr1	3498856	3499157
chr1	3499325	3500309
chr1	3501885	3502575
chr1	3503087	3503258
chr1	3506079	3506295
chr1	3506708	3506927
chr1	3507868	3508108
chr1	3509589	3509805
chr1	3515722	3515872
chr1	3518689	3519014
chr1	3520280	3520430
chr1	3524631	3524817
chr1	3525385	3525815
chr1	3528097	3528247
chr1	3529680	3530258
chr1	3530572	3532587
chr1	3533142	3533292
chr1	3533538	3533688
chr1	3536286	3536606
chr1	3540032	3540342
chr1	3542021	3542271
chr1	3543090	3543408
chr1	3543447	3544177
chr1	3544308	3545158
chr1	3545624	3546291
chr1	3548775	3548992
chr1	3550769	3550941
chr1	3557865	3558060
chr1	3562469	3563114
chr1	3564963	3565156
chr1	3565309	3565846
chr1	3565886	3566256
chr1	3566539	3566689
chr1	3569439	3569589
chr1	3573446	3573656
chr1	3581855	3582039
chr1	3583219	3583717
chr1	3590110	3590284
chr1	3590484	3590989
chr1	3593209	3593470
chr1	3595620	3595881
chr1	3597709	3597859
chr1	3597935	3599470
chr1	3599975	3600266
chr1	3602118	3602731
chr1	3603964	3604114
chr1	3607016	3607344
chr1	3609202	3609462
chr1	3610021	3612522
chr1	3612528	3612687
chr1	3613210	3613360
chr1	3613539	3614178
chr1	3615058	3615504
chr1	3618187	3618337
chr1	3618748	3619242
chr1	3621002	3621424
chr1	3621561	3621773
chr1	3623897	3625939
chr1	3631349	3632103
chr1	3632231	3632391
chr1	3649699	3650238
chr1	3650845	3651747
chr1	3651776	3653279
chr1	3668903	3669300
chr1	3671321	3671636
chr1	3671984	3672134
chr1	3672137	3672386
chr1	3674078	3674340
chr1	3675496	3675865
chr1	3678360	3678510
chr1	3678785	3679044
chr1	3680974	3681158
chr1	3684143	3684347
chr1	3684361	3684518
chr1	3685947	3686412
chr1	3687038	3687719
chr1	3688916	3689241
chr1	3691839	3691989
chr1	3695660	3696131
chr1	3696758	3696908
chr1	3697411	3697561
chr1	3699009	3699177
chr1	3702533	3702683
chr1	3703086	3703256
chr1	3703319	3703483
chr1	3707739	3708254
chr1	3708727	3708977
chr1	3709446	3709596
chr1	3714783	3715118
chr1	3716073	3716223
chr1	3716704	3716854
chr1	3717809	3718690
chr1	3719391	3719674
chr1	3719733	3719950
chr1	3719984	3720191
chr1	3722818	3722968
chr1	3723211	3723445
chr1	3724271	3724841
chr1	3727133	3727950
chr1	3731300	3731450
chr1	3731801	3732528
chr1	3732577	3732926
chr1	3735692	3735859
chr1	3745971	3746121
chr1	3746710	3747596
chr1	3762675	3762987
chr1	3767033	3767346
chr1	3768623	3768863
chr1	3771183	3771333
chr1	3771677	3776379
chr1	3776573	3777475
chr1	3777513	3778085
chr1	3778190	3778575
chr1	3778801	3779314
chr1	3781428	3781599
chr1	3781777	3782422
chr1	3793310	3793673
chr1	3794332	3794630
chr1	3795754	3797105
chr1	3798589	3798739
chr1	3799973	3800363
chr1	3809951	3810116
chr1	3811399	3811819
chr1	3815105	3815336
chr1	3817599	3817899
chr1	3818131	3818281
chr1	3821042	3821285
chr1	3824001	3824225
chr1	3851432	3851797
chr1	3856548	3858041
chr1	3858291	3859296
chr1	3868550	3868793
chr1	3869649	3870004
chr1	3891569	3891910
chr1	3892073	3892223
chr1	3899573	3901792
chr1	3902199	3902398
chr1	3903596	3903746
chr1	3906760	3906968
chr1	3909187	3909463
chr1	3910345	3910495
chr1	3910760	3911616
chr1	3912730	3912880
chr1	3928621	3928901
chr1	3954739	3955022
chr1	3999642	3999889
chr1	4011202	4011352
chr1	4044424	4044574
chr1	4053642	4054007
chr1	4078090	4078409
chr1	4101292	4101476
chr1	4109185	4109335
chr1	4132431	4133081
chr1	4150076	4150242
chr1	4150392	4150542
chr1	4160237	4160390
chr1	4165162	4165312
chr1	4166135	4166285
chr1	4213370	4213617
chr1	4447391	4447547
chr1	4447640	4448338
chr1	4450059	4450416
chr1	4480280	4480432
chr1	4633203	4633491
chr1	4633896	4634081
chr1	4636591	4636788
chr1	4652623	4653313
chr1	4653867	4656579
chr1	4656652	4656802
chr1	4657970	4658138
chr1	4692500	4692650
chr1	4726095	4726245
chr1	4779410	4779644
chr1	4939431	4939745
chr1	5160095	5160406
chr1	5222941	5223091
chr1	5223332	5223501
chr1	5377630	5377984
chr1	5387098	5387301
chr1	5423154	5423366
chr1	5424498	5425442
chr1	5431807	5431967
chr1	5443533	5443914
chr1	5454569	5454747
chr1	5509927	5510080
chr1	5620673	5620892
chr1	5667721	5668094
chr1	5671533	5671683
chr1	5674220	5674613
chr1	5717794	5717944
chr1	5733532	5733682
chr1	5733703	5733873
chr1	5743727	5744056
chr1	5744909	5745059
chr1	5745689	5746103
chr1	5746301	5746603
chr1	5746832	5746990
chr1	5748220	5748374
chr1	5754774	5754924
chr1	5758030	5758224
chr1	5828809	5828959
chr1	5832173	5832323
chr1	5847170	5847795
chr1	5850199	5850800
chr1	5855837	5856184
chr1	5859914	5860064
chr1	5865150	5865366
chr1	5872063	5872213
chr1	5874767	5874917
chr1	5889888	5890327
chr1	5915564	5915776
chr1	5975151	5975684
chr1	5976313	5976643
chr1	5980278	5980496
chr1	5980757	5980948
chr1	5986713	5987005
chr1	5990893	5994676
chr1	5996051	5996230
chr1	5999121	5999280
chr1	6002945	6003260
chr1	6003768	6004070
chr1	6006662	6007184
chr1	6009114	6009340
chr1	6009362	6009584
chr1	6016486	6016839
chr1	6022151	6022305
chr1	6025905	6026164
chr1	6026817	6027485
chr1	6033876	6035175
chr1	6037340	6037490
chr1	6039316	6039474
chr1	6039996	6040146
chr1	6050179	6050553
chr1	6052883	6053225
chr1	6053371	6053527
chr1	6060011	6060280
chr1	6061073	6061365
chr1	6065104	6065519
chr1	6068814	6069017
chr1	6080898	6081048
chr1	6082381	6082531
chr1	6082866	6083177
chr1	6083302	6083541
chr1	6083625	6084656
chr1	6087358	6087532
chr1	6098778	6098928
chr1	6106475	6106647
chr1	6109042	6109192
chr1	6109476	6109639
chr1	6127585	6128353
chr1	6131109	6131363
chr1	6148169	6149322
chr1	6157563	6157848
chr1	6161438	6161943
chr1	6170638	6170998
chr1	6171642	6172103
chr1	6177170	6177324
chr1	6179032	6181332
chr1	6181341	6181615
chr1	6198950	6200529
chr1	6204992	6206616
chr1	6208043	6208196
chr1	6208594	6209923
chr1	6210936	6211156
chr1	6211712	6212031
chr1	6213846	6213996
chr1	6215747	6215897
chr1	6218577	6218840
chr1	6225400	6225593
chr1	6232561	6232773
chr1	6234652	6234827
chr1	6234966	6235139
chr1	6235343	6236508
chr1	6238693	6239349
chr1	6239501	6244186
chr1	6244338	6247339
chr1	6247459	6247821
chr1	6247826	6250708
chr1	6251535	6251813
chr1	6257423	6257754
chr1	6259778	6262482
chr1	6262630	6263106
chr1	6263160	6263421
chr1	6264310	6264460
chr1	6264753	6264919
chr1	6271394	6272054
chr1	6272688	6274026
chr1	6274858	6275225
chr1	6275681	6277529
chr1	6278642	6278792
chr1	6279000	6279334
chr1	6279455	6279873
chr1	6280661	6281278
chr1	6305199	6305385
chr1	6313279	6313429
chr1	6333109	6333259
chr1	6335527	6335736
chr1	6336017	6336337
chr1	6337622	6337814
chr1	6338416	6339800
chr1	6341769	6341923
chr1	6343270	6343962
chr1	6344134	6344726
chr1	6348069	6349340
chr1	6349948	6350162
chr1	6353649	6353871
chr1	6354176	6354439
chr1	6356046	6356320
chr1	6358525	6359950
chr1	6360847	6360997
chr1	6363145	6363732
chr1	6367400	6368201
chr1	6368549	6368982
chr1	6385015	6385361
chr1	6385463	6386031
chr1	6392371	6394694
chr1	6404792	6404942
chr1	6413130	6413280
chr1	6414035	6414350
chr1	6414705	6414919
chr1	6418430	6418636
chr1	6418713	6418863
chr1	6418995	6419660
chr1	6419762	6420627
chr1	6420630	6420961
chr1	6423621	6425096
chr1	6425169	6425319
chr1	6427293	6427553
chr1	6429768	6430445
chr1	6434275	6434538
chr1	6435048	6435284
chr1	6436755	6437936
chr1	6438072	6438322
chr1	6438599	6439262
chr1	6439326	6439734
chr1	6439987	6441174
chr1	6441696	6442191
chr1	6443524	6444346
chr1	6444634	6444807
chr1	6445177	6445545
chr1	6445786	6446104
chr1	6446373	6446776
chr1	6446829	6449728
chr1	6449881	6450044
chr1	6450208	6450507
chr1	6450774	6450924
chr1	6450928	6451145
chr1	6451380	6452129
chr1	6453149	6453516
chr1	6453961	6454440
chr1	6455340	6455564
chr1	6456623	6456990
chr1	6457328	6457617
chr1	6459675	6460063
chr1	6460073	6460515
chr1	6461408	6461691
chr1	6462913	6463095
chr1	6464679	6464872
chr1	6467502	6467679
chr1	6467877	6468108
chr1	6468606	6468767
chr1	6468944	6469270
chr1	6470717	6470867
chr1	6471363	6471538
chr1	6473233	6473486
chr1	6474546	6474854
chr1	6475427	6475756
chr1	6475865	6476034
chr1	6476135	6476340
chr1	6477270	6477420
chr1	6484549	6487461
chr1	6488611	6489274
chr1	6489528	6491815
chr1	6491976	6492439
chr1	6492885	6493151
chr1	6495208	6495358
chr1	6495888	6498242
chr1	6498556	6498781
chr1	6498937	6499690
chr1	6502002	6502514
chr1	6503876	6504105
chr1	6505714	6505944
chr1	6511494	6512058
chr1	6519526	6520665
chr1	6522129	6522379
chr1	6523702	6523868
chr1	6523897	6524047
chr1	6526946	6527255
chr1	6530835	6531122
chr1	6553741	6554750
chr1	6579310	6580840
chr1	6581097	6581331
chr1	6588038	6588382
chr1	6589133	6589299
chr1	6591200	6591489
chr1	6592702	6592973
chr1	6593286	6593484
chr1	6599100	6599339
chr1	6600263	6604617
chr1	6612485	6615664
chr1	6616290	6616440
chr1	6624428	6624590
chr1	6624603	6626045
chr1	6626510	6626709
chr1	6630285	6630576
chr1	6632510	6632732
chr1	6634618	6635072
chr1	6636609	6636820
chr1	6637559	6637709
chr1	6643410	6643560
chr1	6645670	6645922
chr1	6646607	6646878
chr1	6653265	6653666
chr1	6665886	6666036
chr1	6682803	6682953
chr1	6701217	6702275
chr1	6715559	6715709
chr1	6770747	6771184
chr1	6783984	6786763
chr1	6794939	6795314
chr1	6795795	6796048
chr1	6796107	6796272
chr1	6837349	6837499
chr1	6866886	6867169
chr1	6867797	6867947
chr1	6868829	6869258
chr1	6906910	6907686
chr1	6911213	6913112
chr1	6914592	6915080
chr1	6922483	6922827
chr1	6923990	6924642
chr1	6924939	6925121
chr1	6954507	6954657
chr1	6955764	6956024
chr1	6959631	6959864
chr1	6961526	6964068
chr1	6964197	6964347
chr1	7043333	7043559
chr1	7051430	7051580
chr1	7057735	7057885
chr1	7069619	7070709
chr1	7107220	7107514
chr1	7117389	7118175
chr1	7247618	7248569
chr1	7298983	7300475
chr1	7301303	7301453
chr1	7301651	7301876
chr1	7334765	7334957
chr1	7346926	7347189
chr1	7350063	7350330
chr1	7379537	7380291
chr1	7388645	7388801
chr1	7388876	7389233
chr1	7389560	7389820
chr1	7427965	7428122
chr1	7441674	7441911
chr1	7447533	7447683
chr1	7456065	7456220
chr1	7471353	7471591
chr1	7472800	7472974
chr1	7473203	7473364
chr1	7474685	7474835
chr1	7495801	7496854
chr1	7501053	7501379
chr1	7502160	7502427
chr1	7504856	7505055
chr1	7533101	7533366
chr1	7536020	7536560
chr1	7536736	7536934
chr1	7538183	7538427
chr1	7538502	7538722
chr1	7548736	7549084
chr1	7549713	7549992
chr1	7552336	7552566
chr1	7552766	7552971
chr1	7559173	7559620
chr1	7565385	7565618
chr1	7608960	7609609
chr1	7611735	7611919
chr1	7631607	7632050
chr1	7632913	7633063
chr1	7638104	7638343
chr1	7640920	7641168
chr1	7641336	7641702
chr1	7642428	7642639
chr1	7645987	7646137
chr1	7646586	7646903
chr1	7646970	7647825
chr1	7648841	7649050
chr1	7653037	7653381
chr1	7657046	7657251
chr1	7657335	7657720
chr1	7660801	7661089
chr1	7662018	7662195
chr1	7663478	7663730
chr1	7664153	7664507
chr1	7665111	7665405
chr1	7667246	7670824
chr1	7670850	7671279
chr1	7671320	7671497
chr1	7672468	7672725
chr1	7679770	7681338
chr1	7682243	7682393
chr1	7682823	7682985
chr1	7702012	7702296
chr1	7702429	7702606
chr1	7702910	7703107
chr1	7703152	7705286
chr1	7705445	7705767
chr1	7727726	7728647
chr1	7752548	7753145
chr1	7755675	7755825
chr1	7770691	7771901
chr1	7781987	7782198
chr1	7783214	7784859
chr1	7856522	7856672
chr1	7866362	7866577
chr1	7912092	7912242
chr1	7920550	7920801
chr1	7937243	7937393
chr1	7940832	7941056
chr1	7942312	7942689
chr1	7952421	7952571
chr1	7958357	7958507
chr1	7961081	7962264
chr1	7975332	7975490
chr1	7981505	7981784
chr1	7982183	7982532
chr1	8004884	8005312
chr1	8015049	8015420
chr1	8017977	8018127
chr1	8018771	8019087
chr1	8025476	8027383
chr1	8077205	8077453
chr1	8090322	8090599
chr1	8094756	8094941
chr1	8097314	8097464
chr1	8097609	8097761
chr1	8113711	8114034
chr1	8120864	8121963
chr1	8137335	8138352
chr1	8145688	8145854
chr1	8153725	8153884
chr1	8169483	8169691
chr1	8169822	8170250
chr1	8170757	8171042
chr1	8211654	8212421
chr1	8216958	8217678
chr1	8238045	8238913
chr1	8239046	8239196
chr1	8276287	8276609
chr1	8284510	8284681
chr1	8301750	8301900
chr1	8313777	8314023
chr1	8314390	8315212
chr1	8315544	8315930
chr1	8316327	8316487
chr1	8316898	8317118
chr1	8317701	8318734
chr1	8333353	8333503
chr1	8342282	8342623
chr1	8342806	8344578
chr1	8344789	8345154
chr1	8345243	8345447
chr1	8346980	8347594
chr1	8347826	8348036
chr1	8348227	8348377
chr1	8348453	8348671
chr1	8348882	8349372
chr1	8349451	8349601
chr1	8349846	8350251
chr1	8350269	8351588
chr1	8351768	8352127
chr1	8353076	8353354
chr1	8355178	8355535
chr1	8359337	8359549
chr1	8359669	8359893
chr1	8361287	8361640
chr1	8363822	8364059
chr1	8364225	8364514
chr1	8364928	8365113
chr1	8365692	8365842
chr1	8370498	8371177
chr1	8371308	8371976
chr1	8372393	8372834
chr1	8373571	8373961
chr1	8378693	8378843
chr1	8382227	8382444
chr1	8396026	8397384
chr1	8397551	8397801
chr1	8407663	8408902
chr1	8409025	8409364
chr1	8412226	8412574
chr1	8422866	8425436
chr1	8439022	8439190
chr1	8439644	8439816
chr1	8440642	8440900
chr1	8459973	8460404
chr1	8462921	8464029
chr1	8464225	8464433
chr1	8465069	8465300
chr1	8467513	8467763
chr1	8481187	8481384
chr1	8501069	8501222
chr1	8501551	8501890
chr1	8517817	8518111
chr1	8518306	8518494
chr1	8520650	8520900
chr1	8525457	8526632
chr1	8561157	8561565
chr1	8578562	8578722
chr1	8598254	8599354
chr1	8608147	8608509
chr1	8629340	8630065
chr1	8641532	8641682
chr1	8651368	8651853
chr1	8660303	8660603
chr1	8661178	8661372
chr1	8661685	8661895
chr1	8669028	8669207
chr1	8700721	8700936
chr1	8701011	8702046
chr1	8702669	8704158
chr1	8704813	8704991
chr1	8706970	8707560
chr1	8712157	8713285
chr1	8719185	8719335
chr1	8726849	8727166
chr1	8728043	8728233
chr1	8728970	8729137
chr1	8753815	8754625
chr1	8815205	8815947
chr1	8816577	8816727
chr1	8816800	8818824
chr1	8822364	8823061
chr1	8836079	8836640
chr1	8847723	8847921
chr1	8848174	8848534
chr1	8848665	8849545
chr1	8853112	8853289
chr1	8855040	8855253
chr1	8856658	8857070
chr1	8857103	8857416
chr1	8857676	8858731
chr1	8859315	8859932
chr1	8860930	8861088
chr1	8862738	8862948
chr1	8864177	8864388
chr1	8869489	8869680
chr1	8870755	8871061
chr1	8873549	8873884
chr1	8874019	8874202
chr1	8877681	8879840
chr1	8879973	8880845
chr1	8881113	8881327
chr1	8890419	8890622
chr1	8911077	8911227
chr1	8914746	8914911
chr1	8915105	8915428
chr1	8918184	8918420
chr1	8938554	8938849
chr1	8941957	8942349
chr1	8943282	8943994
chr1	8945061	8945393
chr1	8951064	8951696
chr1	8953887	8954071
chr1	8955338	8955758
chr1	8988496	8988655
chr1	9004847	9004997
chr1	9005163	9005590
chr1	9005757	9005992
chr1	9006923	9007208
chr1	9032099	9032330
chr1	9058406	9058711
chr1	9064336	9064486
chr1	9071744	9071939
chr1	9078052	9078205
chr1	9109163	9109398
chr1	9110896	9111113
chr1	9113494	9113661
chr1	9128197	9129736
chr1	9145676	9145826
chr1	9166777	9166927
chr1	9181228	9181477
chr1	9182098	9182248
chr1	9182527	9182836
chr1	9186624	9186774
chr1	9193950	9194201
chr1	9196025	9196175
chr1	9196238	9196918
chr1	9198399	9199244
chr1	9199661	9199880
chr1	9200874	9201147
chr1	9201352	9201785
chr1	9201807	9202172
chr1	9211455	9211605
chr1	9231873	9232108
chr1	9232810	9233072
chr1	9233237	9233694
chr1	9233782	9233932
chr1	9234053	9235533
chr1	9239848	9240119
chr1	9250039	9250189
chr1	9250315	9250499
chr1	9250544	9250944
chr1	9252760	9252910
chr1	9253038	9253415
chr1	9257848	9257998
chr1	9262198	9262484
chr1	9263277	9263535
chr1	9263758	9263918
chr1	9266835	9267636
chr1	9273542	9273799
chr1	9275532	9275778
chr1	9280166	9280898
chr1	9281859	9282618
chr1	9290068	9290367
chr1	9291672	9294147
chr1	9294731	9295410
chr1	9314060	9314325
chr1	9315300	9315450
chr1	9322542	9323426
chr1	9325370	9325643
chr1	9329824	9329974
chr1	9332600	9332759
chr1	9361741	9361945
chr1	9362257	9362430
chr1	9364130	9364315
chr1	9371343	9371579
chr1	9373050	9373200
chr1	9381942	9382190
chr1	9388206	9388663
chr1	9398115	9398559
chr1	9399728	9400280
chr1	9400408	9400579
chr1	9400608	9400895
chr1	9401016	9401210
chr1	9401566	9402472
chr1	9406005	9406260
chr1	9411029	9411387
chr1	9412978	9413753
chr1	9418818	9418968
chr1	9422970	9423210
chr1	9428618	9429591
chr1	9438536	9438839
chr1	9439178	9439369
chr1	9441522	9442417
chr1	9443866	9444348
chr1	9445087	9445281
chr1	9473052	9473491
chr1	9476847	9476997
chr1	9481062	9481212
chr1	9490599	9490901
chr1	9495027	9495757
chr1	9526213	9526363
chr1	9538788	9540509
chr1	9561438	9562085
chr1	9577921	9578086
chr1	9588187	9589924
chr1	9590007	9590182
chr1	9591749	9592425
chr1	9592697	9594566
chr1	9595497	9595647
chr1	9596917	9597236
chr1	9601217	9601367
chr1	9601729	9602264
chr1	9602749	9602962
chr1	9607746	9607900
chr1	9608681	9608831
chr1	9609345	9609652
chr1	9610623	9610829
chr1	9612901	9613158
chr1	9613571	9613765
chr1	9615255	9615823
chr1	9616697	9616847
chr1	9617804	9618181
chr1	9618679	9618901
chr1	9619697	9619847
chr1	9620476	9620626
chr1	9626793	9627842
chr1	9628339	9628596
chr1	9630027	9630386
chr1	9630461	9630887
chr1	9638748	9638898
chr1	9641740	9641890
chr1	9648285	9648435
chr1	9648767	9648917
chr1	9651499	9652566
chr1	9687123	9690724
chr1	9717558	9717708
chr1	9718430	9718681
chr1	9719138	9719407
chr1	9719490	9719694
chr1	9721967	9722130
chr1	9724801	9725290
chr1	9726769	9727140
chr1	9730753	9730999
chr1	9758606	9759147
chr1	9759610	9759797
chr1	9760153	9760343
chr1	9764177	9764327
chr1	9765975	9766332
chr1	9766726	9766996
chr1	9774550	9775208
chr1	9775403	9775604
chr1	9822423	9822722
chr1	9822795	9824970
chr1	9825547	9825699
chr1	9835015	9836547
chr1	9852545	9853016
chr1	9859418	9860096
chr1	9867363	9868158
chr1	9870246	9870447
chr1	9871842	9872011
chr1	9873403	9873664
chr1	9873909	9874059
chr1	9874246	9874396
chr1	9874685	9875214
chr1	9881840	9882091
chr1	9886718	9886889
chr1	9888459	9888609
chr1	9890218	9890620
chr1	9891750	9891911
chr1	9909543	9911326
chr1	9922395	9922553
chr1	9927361	9927665
chr1	9929539	9929949
chr1	9942406	9942603
chr1	9942794	9943690
chr1	9949893	9951146
chr1	9951488	9951638
chr1	9959359	9959529
chr1	9996838	9998127
chr1	10016943	10017108
chr1	10028749	10029670
chr1	10032234	10033854
chr1	10056671	10056924
chr1	10057898	10058132
chr1	10059339	10059547
chr1	10064277	10064464
chr1	10065384	10065738
chr1	10083637	10083787
chr1	10153012	10153223
chr1	10178021	10178473
chr1	10178725	10180348
chr1	10192732	10192882
chr1	10209351	10211951
chr1	10212539	10212757
chr1	10216276	10216509
chr1	10218174	10218413
chr1	10250633	10250976
chr1	10252550	10252799
chr1	10253595	10254079
chr1	10258027	10258177
chr1	10286696	10287044
chr1	10288140	10288520
chr1	10295398	10296065
chr1	10318368	10318522
chr1	10339742	10339915
chr1	10344803	10344953
chr1	10375047	10375296
chr1	10376896	10378053
chr1	10387192	10388641
chr1	10389354	10389516
chr1	10398030	10400103
chr1	10400463	10400630
chr1	10419342	10419732
chr1	10420361	10420744
chr1	10421148	10421553
chr1	10421751	10421901
chr1	10426375	10427140
chr1	10427897	10428527
chr1	10428977	10429127
chr1	10429754	10431311
chr1	10460494	10460644
chr1	10472014	10472908
chr1	10474609	10475632
chr1	10490175	10490873
chr1	10494493	10495005
chr1	10495216	10495470
chr1	10504114	10504645
chr1	10507276	10507738
chr1	10508371	10509332
chr1	10510538	10511426
chr1	10513667	10513817
chr1	10514534	10514705
chr1	10516630	10516798
chr1	10518789	10519386
chr1	10525448	10525654
chr1	10528033	10528183
chr1	10528384	10528587
chr1	10528703	10529023
chr1	10529196	10529400
chr1	10530345	10530495
chr1	10530644	10530796
chr1	10530963	10531113
chr1	10531895	10532073
chr1	10537115	10537338
chr1	10555918	10556806
chr1	10594380	10594530
chr1	10629139	10629456
chr1	10629608	10629774
chr1	10630148	10630358
chr1	10630628	10631049
chr1	10631508	10631721
chr1	10631803	10632180
chr1	10634820	10635251
chr1	10635747	10636370
chr1	10638603	10639013
chr1	10639523	10639710
chr1	10639934	10640118
chr1	10640610	10641264
chr1	10641723	10641948
chr1	10643164	10643314
chr1	10645906	10646198
chr1	10646728	10646945
chr1	10648153	10648415
chr1	10648751	10650183
chr1	10650745	10652079
chr1	10653654	10653804
chr1	10655350	10655672
chr1	10656124	10656501
chr1	10656852	10657072
chr1	10657221	10657459
chr1	10659358	10659531
chr1	10663283	10664956
chr1	10665176	10665456
chr1	10666154	10666304
chr1	10666819	10667365
chr1	10667684	10669183
chr1	10670350	10670507
chr1	10670593	10670848
chr1	10671651	10671926
chr1	10672001	10672151
chr1	10673763	10674114
chr1	10674612	10674951
chr1	10676150	10676359
chr1	10676814	10677283
chr1	10677817	10677967
chr1	10679334	10679484
chr1	10679685	10679835
chr1	10680151	10680398
chr1	10681470	10681971
chr1	10682800	10683037
chr1	10687266	10687610
chr1	10688107	10688302
chr1	10692066	10692218
chr1	10693533	10693743
chr1	10693807	10695805
chr1	10697466	10697616
chr1	10703938	10705406
chr1	10705518	10705759
chr1	10705829	10706386
chr1	10708659	10710056
chr1	10714403	10715422
chr1	10716356	10717189
chr1	10717670	10717881
chr1	10718008	10718174
chr1	10719932	10720193
chr1	10724628	10724878
chr1	10725172	10725322
chr1	10725969	10726235
chr1	10728188	10729914
chr1	10733987	10734160
chr1	10734715	10736108
chr1	10736870	10737399
chr1	10737415	10737589
[truncated: 63,536 more rows]

## Sheet: ATAC in IPSCs-SETV5 no Doxy
chr1	9927	10524
chr1	11175	11390
chr1	13778	14117
chr1	14273	14606
chr1	15569	15825
chr1	21315	21487
chr1	24994	25144
chr1	28708	30138
chr1	34961	35159
chr1	35757	36950
chr1	51341	51914
chr1	57169	57431
chr1	79090	79428
chr1	88150	88369
chr1	90935	91795
chr1	133259	133491
chr1	135217	135379
chr1	136698	137563
chr1	180572	181033
chr1	181492	181977
chr1	183575	183912
chr1	184280	184451
chr1	191440	191804
chr1	199137	200665
chr1	206360	206857
chr1	206999	207345
chr1	267076	267585
chr1	267638	268330
chr1	376182	376460
chr1	377249	377399
chr1	381431	381581
chr1	402399	402705
chr1	509740	510078
chr1	598440	598713
chr1	609401	609907
chr1	610152	611056
chr1	629004	634999
chr1	638232	638522
chr1	723834	723984
chr1	777988	779364
chr1	826577	828117
chr1	845728	845878
chr1	869585	870281
chr1	872514	873016
chr1	873068	873379
chr1	903738	905572
chr1	906798	907234
chr1	912975	913125
chr1	920500	921554
chr1	922648	922850
chr1	923005	923258
chr1	923558	925374
chr1	925465	926519
chr1	928468	928740
chr1	929614	929857
chr1	933317	933673
chr1	933790	935498
chr1	935704	936586
chr1	937468	937747
chr1	938125	938354
chr1	938768	939425
chr1	939474	943510
chr1	944071	944252
chr1	944276	944817
chr1	951494	951644
chr1	958964	961735
chr1	965870	967515
chr1	967790	968085
chr1	970132	970338
chr1	970391	971164
chr1	973243	973429
chr1	975480	976731
chr1	978625	978846
chr1	983984	984598
chr1	995737	996188
chr1	996930	1002316
chr1	1003711	1003861
chr1	1004763	1005953
chr1	1006435	1006585
chr1	1006926	1007133
chr1	1012918	1015868
chr1	1017353	1018125
chr1	1019106	1021888
chr1	1022519	1022725
chr1	1023557	1024136
chr1	1024254	1026318
chr1	1030448	1030820
chr1	1031168	1031318
chr1	1031380	1031678
chr1	1031847	1031997
chr1	1032391	1034798
chr1	1035257	1035407
chr1	1038462	1038930
chr1	1039523	1041885
chr1	1051200	1051866
chr1	1058276	1060325
chr1	1062064	1063176
chr1	1063667	1064549
chr1	1065760	1066282
chr1	1068133	1070010
chr1	1070288	1070444
chr1	1071923	1072338
chr1	1074179	1074705
chr1	1079211	1081387
chr1	1088893	1089217
chr1	1091783	1092160
chr1	1115584	1117052
chr1	1121747	1122703
chr1	1136288	1137287
chr1	1137337	1137558
chr1	1137756	1138046
chr1	1141952	1142102
chr1	1144351	1145176
chr1	1148692	1148842
chr1	1150097	1150463
chr1	1156759	1158800
chr1	1162091	1162482
chr1	1162604	1163227
chr1	1164493	1165156
chr1	1165279	1165636
chr1	1166644	1166970
chr1	1167524	1167814
chr1	1170179	1170828
chr1	1171311	1171461
chr1	1172140	1172400
chr1	1173537	1174359
chr1	1175909	1176973
chr1	1177172	1177322
chr1	1179144	1179294
chr1	1182626	1183109
chr1	1200429	1202015
chr1	1204498	1204712
chr1	1205668	1206861
chr1	1206945	1207095
chr1	1208314	1208473
chr1	1213904	1214152
chr1	1215294	1215444
chr1	1231157	1232930
chr1	1236469	1236619
chr1	1237177	1238055
chr1	1238546	1238821
chr1	1239197	1239579
chr1	1239633	1239987
chr1	1240190	1240482
chr1	1242095	1242765
chr1	1243235	1244429
chr1	1244443	1244720
chr1	1246147	1247971
chr1	1248867	1249090
chr1	1250343	1250737
chr1	1257598	1257990
chr1	1258297	1258495
chr1	1272870	1274810
chr1	1281406	1281643
chr1	1284419	1285457
chr1	1285716	1285942
chr1	1286762	1287155
chr1	1287878	1288158
chr1	1290021	1290209
chr1	1290221	1290635
chr1	1290820	1291532
chr1	1291675	1292521
chr1	1292745	1292895
chr1	1293355	1294280
chr1	1298977	1299386
chr1	1299531	1300503
chr1	1301864	1302661
chr1	1304371	1306758
chr1	1307208	1310374
chr1	1310713	1310871
chr1	1311228	1312058
chr1	1315161	1316394
chr1	1317923	1318191
chr1	1324117	1325456
chr1	1329137	1329433
chr1	1330580	1331864
chr1	1332004	1332154
chr1	1332559	1333085
chr1	1333341	1333671
chr1	1334774	1335350
chr1	1337581	1338399
chr1	1345604	1345822
chr1	1347691	1350076
chr1	1350665	1350922
chr1	1351023	1352417
chr1	1353002	1355829
chr1	1356846	1357243
chr1	1357506	1359050
chr1	1359682	1360775
chr1	1361318	1361848
chr1	1362068	1362384
chr1	1371650	1372728
chr1	1374401	1376170
chr1	1376483	1376633
chr1	1398682	1400700
chr1	1402013	1402289
chr1	1402322	1402481
chr1	1406562	1408220
chr1	1409037	1409259
chr1	1409448	1409599
chr1	1409839	1411070
chr1	1419796	1420392
chr1	1420396	1421008
chr1	1421128	1421734
chr1	1425366	1428212
chr1	1429857	1431257
chr1	1431397	1436333
chr1	1436341	1436574
chr1	1438499	1438666
chr1	1440736	1441127
chr1	1441345	1441514
chr1	1470624	1472480
chr1	1472584	1472734
chr1	1472791	1472960
chr1	1504740	1505708
chr1	1510947	1511251
chr1	1511403	1513185
chr1	1513440	1513631
chr1	1534495	1534645
chr1	1535754	1536060
chr1	1536202	1536803
chr1	1537967	1538117
chr1	1538281	1538547
chr1	1538905	1541633
chr1	1543512	1543802
chr1	1550682	1551470
chr1	1559634	1559784
chr1	1573845	1575455
chr1	1586278	1586666
chr1	1596866	1598134
chr1	1598651	1600793
chr1	1602951	1603127
chr1	1603154	1603330
chr1	1614615	1616928
chr1	1619960	1620693
chr1	1622190	1622557
chr1	1624862	1625040
chr1	1625201	1625544
chr1	1627415	1627649
chr1	1628407	1629569
chr1	1629786	1633900
chr1	1634510	1635056
chr1	1636373	1636628
chr1	1638108	1638258
chr1	1644862	1645722
chr1	1658170	1659940
chr1	1660210	1660360
chr1	1678959	1679118
chr1	1683137	1683856
chr1	1686859	1687009
chr1	1691734	1691950
chr1	1692145	1694011
chr1	1699717	1701152
chr1	1701448	1701628
chr1	1712090	1712421
chr1	1723779	1724984
chr1	1744721	1745274
chr1	1745420	1747627
chr1	1748743	1749485
chr1	1749800	1750304
chr1	1750704	1750979
chr1	1753048	1753306
chr1	1777838	1781011
chr1	1781752	1782795
chr1	1783015	1783758
chr1	1784767	1784963
chr1	1796589	1796739
chr1	1812773	1812996
chr1	1826414	1826580
chr1	1852137	1852287
chr1	1855569	1855719
chr1	1858708	1858948
chr1	1859004	1859717
chr1	1878215	1878463
chr1	1880765	1880923
chr1	1883555	1883894
chr1	1889878	1892511
chr1	1894485	1894694
chr1	1894876	1895118
chr1	1895157	1895333
chr1	1896865	1897015
chr1	1897272	1897440
chr1	1898883	1899658
chr1	1901538	1901708
chr1	1901761	1901998
chr1	1906030	1906623
chr1	1906720	1907096
chr1	1908371	1909999
chr1	1911585	1911735
chr1	1914611	1914977
chr1	1918155	1920642
chr1	1921464	1921614
chr1	1922921	1923254
chr1	1926673	1926823
chr1	1929181	1929331
chr1	1943788	1944513
chr1	1959685	1960668
chr1	1983522	1983816
chr1	1986308	1986577
chr1	2003323	2004208
chr1	2018259	2018549
chr1	2018684	2020059
chr1	2032250	2032711
chr1	2033267	2033417
chr1	2044379	2045344
chr1	2046181	2048044
chr1	2049220	2051520
chr1	2073355	2073510
chr1	2073717	2074046
chr1	2075206	2075356
chr1	2088018	2088359
chr1	2091455	2092574
chr1	2093177	2093431
chr1	2093556	2093828
chr1	2104403	2104873
chr1	2108515	2108895
chr1	2115355	2116599
chr1	2125775	2126148
chr1	2132223	2134151
chr1	2135355	2135833
chr1	2139904	2140175
chr1	2160815	2160965
chr1	2173555	2174828
chr1	2189124	2190716
chr1	2193382	2195868
chr1	2199085	2199984
chr1	2200922	2201072
chr1	2203200	2203408
chr1	2203970	2206158
chr1	2206749	2206899
chr1	2207735	2207909
chr1	2209331	2209558
chr1	2209819	2210410
chr1	2210654	2210884
chr1	2210910	2211062
chr1	2212047	2213564
chr1	2213668	2213818
chr1	2214041	2214491
chr1	2214601	2215087
chr1	2215232	2215463
chr1	2226448	2228198
chr1	2228759	2230602
chr1	2231613	2232498
chr1	2233996	2234307
chr1	2234520	2234670
chr1	2240607	2240757
chr1	2246255	2246625
chr1	2247648	2249287
chr1	2251090	2251452
chr1	2255881	2256155
chr1	2256371	2256663
chr1	2270380	2270967
chr1	2271147	2272608
chr1	2272699	2272849
chr1	2275704	2276542
chr1	2278250	2280045
chr1	2283858	2284008
chr1	2284394	2284698
chr1	2289631	2289852
chr1	2290106	2290256
chr1	2297981	2298203
chr1	2300501	2300651
chr1	2306405	2306936
chr1	2309019	2309255
chr1	2310175	2310569
chr1	2310958	2312778
chr1	2313644	2316367
chr1	2316516	2318176
chr1	2318650	2318800
chr1	2321964	2322814
chr1	2326430	2326670
chr1	2348331	2348481
chr1	2381428	2383078
chr1	2391011	2392352
chr1	2404457	2404641
chr1	2411815	2415082
chr1	2416379	2416529
chr1	2416612	2416965
chr1	2417444	2417689
chr1	2432033	2432183
chr1	2432458	2432738
chr1	2440326	2440681
chr1	2442820	2443116
chr1	2443206	2444475
chr1	2444590	2444797
chr1	2446012	2446269
chr1	2446384	2447227
chr1	2447468	2447667
chr1	2447889	2448201
chr1	2448227	2448455
chr1	2467130	2468260
chr1	2473793	2474189
chr1	2500485	2500639
chr1	2525679	2527221
chr1	2528641	2528791
chr1	2529079	2529797
chr1	2530023	2530726
chr1	2535325	2535475
chr1	2539418	2539624
chr1	2540604	2541170
chr1	2543235	2544356
chr1	2544722	2545225
chr1	2545971	2547626
chr1	2547648	2547819
chr1	2548088	2549045
chr1	2583600	2583750
chr1	2583922	2584072
chr1	2585205	2587766
chr1	2611062	2611779
chr1	2628685	2629164
chr1	2642586	2643860
chr1	2652173	2652482
chr1	2653913	2654193
chr1	2654730	2655078
chr1	2670839	2670989
chr1	2671849	2672004
chr1	2679813	2679963
chr1	2764375	2764691
chr1	2765060	2765318
chr1	2772435	2772779
chr1	2774005	2774155
chr1	2801480	2802114
chr1	3012349	3013074
chr1	3021245	3021425
chr1	3036831	3037029
chr1	3037675	3037825
chr1	3061595	3061768
chr1	3061906	3062056
chr1	3062282	3062892
chr1	3063016	3063309
chr1	3063511	3063708
chr1	3066008	3066685
chr1	3067089	3067300
chr1	3067375	3068606
chr1	3068710	3068860
chr1	3069098	3069296
chr1	3069412	3071233
chr1	3071353	3071739
chr1	3071849	3073322
chr1	3073480	3074373
chr1	3078746	3078896
chr1	3100996	3101969
chr1	3103988	3104153
chr1	3104279	3104705
chr1	3104932	3106318
chr1	3113693	3113857
chr1	3119531	3119858
chr1	3125859	3126167
chr1	3127814	3128108
chr1	3128582	3128732
chr1	3134930	3136276
chr1	3170258	3171047
chr1	3204453	3205011
chr1	3205769	3205958
chr1	3222053	3222277
chr1	3234343	3234499
chr1	3247483	3247799
chr1	3248786	3249286
chr1	3249316	3249482
chr1	3249808	3250163
chr1	3283859	3284259
chr1	3313165	3313889
chr1	3314082	3314256
chr1	3314524	3315259
chr1	3315493	3316317
chr1	3319808	3320244
chr1	3323610	3323977
chr1	3351627	3351785
chr1	3351872	3353495
chr1	3363239	3363467
chr1	3369177	3369327
chr1	3391739	3392127
chr1	3393261	3394608
chr1	3403429	3403951
chr1	3410300	3410708
chr1	3424728	3425250
chr1	3430978	3431814
chr1	3432413	3432622
chr1	3439391	3439597
chr1	3439848	3440134
chr1	3452885	3455539
chr1	3458056	3458564
chr1	3471040	3472344
chr1	3476600	3476932
chr1	3478456	3478606
chr1	3482173	3482758
chr1	3483797	3484318
chr1	3491097	3492375
chr1	3496493	3496643
chr1	3497366	3497799
chr1	3501916	3502757
chr1	3530445	3532386
chr1	3532565	3532864
chr1	3533515	3533712
chr1	3538614	3538827
chr1	3543044	3544696
chr1	3545552	3546257
chr1	3547157	3547966
chr1	3548177	3548708
chr1	3565278	3566053
chr1	3581767	3581917
chr1	3588238	3588547
chr1	3590071	3590678
chr1	3591854	3592004
chr1	3593252	3593419
chr1	3597622	3599184
chr1	3608070	3608329
chr1	3609135	3609397
chr1	3609691	3609846
chr1	3610053	3612162
chr1	3612271	3612421
chr1	3613454	3614226
chr1	3614872	3615022
chr1	3615232	3615452
chr1	3618690	3619341
chr1	3620973	3621456
chr1	3623909	3625917
chr1	3631145	3631383
chr1	3631526	3632509
chr1	3649494	3650326
chr1	3650594	3653379
chr1	3668674	3669169
chr1	3669269	3669484
chr1	3671268	3671745
chr1	3674297	3675787
chr1	3677248	3677398
chr1	3678415	3679049
chr1	3680998	3681299
chr1	3683762	3684695
chr1	3687135	3689009
chr1	3695298	3696145
chr1	3703057	3703476
chr1	3706950	3708245
chr1	3708733	3709504
chr1	3717253	3718705
chr1	3719648	3719878
chr1	3719996	3720590
chr1	3724243	3725078
chr1	3727241	3727938
chr1	3732030	3732479
chr1	3732737	3733218
chr1	3745984	3747607
chr1	3771730	3773408
chr1	3773929	3774079
chr1	3774702	3776883
chr1	3785521	3785732
chr1	3793004	3794394
chr1	3795633	3797168
chr1	3801314	3801772
chr1	3811383	3811625
chr1	3828012	3828264
chr1	3856442	3859052
chr1	3899282	3901962
chr1	3907123	3907498
chr1	3910469	3911620
chr1	3924660	3924839
chr1	3956248	3956411
chr1	3999482	4000145
chr1	4027594	4027865
chr1	4033293	4033593
chr1	4033821	4034010
chr1	4060863	4061059
chr1	4073431	4073581
chr1	4101007	4101475
chr1	4114861	4115170
chr1	4119320	4119754
chr1	4150301	4150679
chr1	4211627	4211857
chr1	4213317	4213604
chr1	4276201	4276614
chr1	4396699	4396849
chr1	4422631	4422781
chr1	4425866	4426441
chr1	4447675	4448327
chr1	4485579	4485783
chr1	4561375	4561525
chr1	4585378	4585528
chr1	4594526	4594683
chr1	4614838	4615036
chr1	4633371	4633611
chr1	4638178	4638401
chr1	4652597	4653240
chr1	4653848	4656760
chr1	4657370	4657778
chr1	4658615	4659478
chr1	4684679	4685142
chr1	4700930	4701080
chr1	4709340	4709656
chr1	4710512	4712053
chr1	4754977	4755127
chr1	4755243	4755858
chr1	4821168	4821318
chr1	4825917	4826361
chr1	4880700	4880957
chr1	4933131	4933522
chr1	5019564	5019732
chr1	5052678	5052847
chr1	5053897	5054446
chr1	5099273	5099558
chr1	5099732	5099882
chr1	5112409	5112559
chr1	5112620	5113033
chr1	5119347	5120087
chr1	5161787	5161961
chr1	5225747	5226672
chr1	5235684	5236035
chr1	5267567	5267923
chr1	5274902	5275052
chr1	5296277	5296446
chr1	5311319	5311469
chr1	5311658	5312188
chr1	5415541	5415944
chr1	5424583	5425141
chr1	5425531	5425681
chr1	5481987	5482244
chr1	5509716	5510210
chr1	5514629	5514856
chr1	5640932	5641082
chr1	5652393	5653127
chr1	5690384	5690534
chr1	5717035	5718069
chr1	5718820	5718991
chr1	5719164	5719657
chr1	5745202	5745352
chr1	5745516	5746359
chr1	5746902	5747261
chr1	5747296	5747539
chr1	5751197	5751358
chr1	5751928	5752126
chr1	5752294	5752763
chr1	5766419	5766859
chr1	5767087	5767562
chr1	5768114	5768271
chr1	5771015	5771517
chr1	5798108	5798528
chr1	5810844	5811184
chr1	5830624	5831466
chr1	5832194	5832353
chr1	5836696	5837051
chr1	5847068	5847858
chr1	5850182	5850567
chr1	5888700	5889118
chr1	5893836	5893988
chr1	5896689	5897749
chr1	5915991	5916243
chr1	5939689	5939839
chr1	5974856	5975459
chr1	5980171	5981290
chr1	5990952	5993967
chr1	5994130	5994536
chr1	6002966	6003547
chr1	6004068	6004218
chr1	6007532	6007980
chr1	6025703	6026407
chr1	6026616	6026907
chr1	6026930	6027080
chr1	6034057	6035127
chr1	6041258	6041731
chr1	6052289	6052790
chr1	6052972	6053423
chr1	6077697	6077965
chr1	6083653	6083803
chr1	6099589	6100236
chr1	6108981	6109148
chr1	6109168	6109343
chr1	6124859	6125021
chr1	6125569	6125765
chr1	6127518	6128807
chr1	6141497	6141887
chr1	6144526	6144888
chr1	6145148	6145489
chr1	6145579	6145805
chr1	6148252	6149591
chr1	6154466	6154656
chr1	6157502	6157955
chr1	6161271	6162259
chr1	6162791	6163055
chr1	6165623	6166246
chr1	6166410	6166560
chr1	6171308	6171857
chr1	6179078	6181554
chr1	6183590	6183964
chr1	6198994	6200182
chr1	6200280	6200514
chr1	6204868	6206672
chr1	6206859	6207789
chr1	6208296	6210413
chr1	6211913	6212181
chr1	6224708	6224994
chr1	6234775	6234962
chr1	6235289	6236590
chr1	6238274	6243242
chr1	6243413	6247371
chr1	6247698	6248713
chr1	6248845	6250400
chr1	6259443	6262833
chr1	6268554	6268711
chr1	6268755	6269122
chr1	6269989	6270361
chr1	6272765	6273640
chr1	6275674	6275824
chr1	6275993	6276681
chr1	6280845	6281324
chr1	6335372	6335847
chr1	6338403	6339991
chr1	6343254	6343986
chr1	6348068	6348874
chr1	6351678	6352751
chr1	6353846	6354012
chr1	6357339	6357732
chr1	6358756	6360376
chr1	6363140	6363753
chr1	6378144	6378756
chr1	6385161	6386516
chr1	6387790	6388059
chr1	6392339	6394386
chr1	6396036	6396190
chr1	6404740	6404972
chr1	6414189	6414842
chr1	6418249	6418424
chr1	6418732	6421139
chr1	6423308	6425541
chr1	6427258	6427521
chr1	6427645	6427914
chr1	6431090	6431267
chr1	6437700	6438686
chr1	6439969	6441276
chr1	6443659	6444281
chr1	6444985	6445789
chr1	6446473	6446623
chr1	6446669	6449971
chr1	6450182	6450367
chr1	6453929	6454225
chr1	6457245	6457496
chr1	6459645	6459795
chr1	6459815	6461071
chr1	6464501	6464651
chr1	6464765	6464992
chr1	6465334	6466535
chr1	6470396	6472058
chr1	6472153	6472428
chr1	6474169	6474580
chr1	6474726	6474876
chr1	6475205	6476139
chr1	6477079	6477229
chr1	6477263	6477532
chr1	6484917	6487162
chr1	6489043	6491812
chr1	6492002	6492265
chr1	6495667	6496035
chr1	6496247	6498199
chr1	6498222	6498372
chr1	6498649	6498971
chr1	6502148	6502298
chr1	6503916	6504212
chr1	6519220	6520698
chr1	6523692	6523843
chr1	6523996	6524299
chr1	6553548	6555085
chr1	6579185	6580787
chr1	6580898	6581063
chr1	6585277	6585496
chr1	6593224	6593504
chr1	6600788	6604538
chr1	6612686	6615966
chr1	6624461	6625869
chr1	6626021	6626186
chr1	6634696	6635108
chr1	6646600	6647150
chr1	6693666	6694340
chr1	6694419	6695108
chr1	6695445	6695754
chr1	6700957	6702418
chr1	6719604	6719755
chr1	6720065	6720215
chr1	6727257	6727801
chr1	6735387	6735917
chr1	6743432	6743753
chr1	6758158	6758335
chr1	6770563	6770985
chr1	6784174	6786570
chr1	6866889	6867055
chr1	6867867	6868028
chr1	6889969	6890542
chr1	6906703	6907023
chr1	6911790	6912788
chr1	6927958	6928124
chr1	6950568	6950718
chr1	6954409	6954674
chr1	6956449	6957423
chr1	6960596	6960746
chr1	6961204	6961354
chr1	6961471	6964426
chr1	6964929	6965131
chr1	6979110	6979527
chr1	6989563	6990002
chr1	6998094	6998493
chr1	7020797	7021012
chr1	7042412	7043235
chr1	7069661	7071084
chr1	7084278	7084504
chr1	7100016	7100230
chr1	7117308	7118511
chr1	7140000	7140150
chr1	7149261	7149758
chr1	7149986	7150136
chr1	7177189	7177372
chr1	7177609	7178537
chr1	7199032	7199507
chr1	7207764	7208188
chr1	7228793	7228943
chr1	7246067	7246217
chr1	7256301	7256579
chr1	7257160	7257460
chr1	7279697	7280126
chr1	7294359	7294538
chr1	7297932	7298667
chr1	7298751	7299157
chr1	7299365	7299699
chr1	7379478	7380053
chr1	7388768	7389586
chr1	7389700	7389862
chr1	7401814	7402300
chr1	7451051	7451425
chr1	7456513	7457061
chr1	7474969	7475353
chr1	7483348	7483708
chr1	7487984	7488335
chr1	7495840	7496329
chr1	7500866	7501087
chr1	7501292	7501541
chr1	7505460	7505723
chr1	7508341	7508730
chr1	7515983	7516225
chr1	7516359	7516509
chr1	7535633	7535789
chr1	7536043	7537551
chr1	7539527	7539677
chr1	7550061	7551377
chr1	7561190	7562004
chr1	7608994	7609250
chr1	7616512	7616829
chr1	7632968	7633118
chr1	7641585	7642104
chr1	7647090	7647724
chr1	7667397	7668238
chr1	7668266	7668992
chr1	7669279	7670538
chr1	7673166	7673361
chr1	7679749	7681432
chr1	7702083	7702669
chr1	7703328	7703625
chr1	7703757	7705020
chr1	7705319	7705995
chr1	7752237	7752800
chr1	7752904	7753226
chr1	7770633	7772038
chr1	7783159	7784809
chr1	7856497	7856652
chr1	7885286	7886245
chr1	7902576	7903127
chr1	7913186	7913483
chr1	7942180	7942746
chr1	7953948	7954652
chr1	7961065	7962226
chr1	7975286	7975571
chr1	7981974	7982607
chr1	7986838	7986988
chr1	7991532	7992434
chr1	8004366	8004516
chr1	8004657	8005014
chr1	8015547	8015711
chr1	8018780	8019086
chr1	8019315	8019732
chr1	8025450	8027481
chr1	8078219	8078380
chr1	8117351	8117772
chr1	8118290	8118448
chr1	8121407	8121777
chr1	8155390	8155555
chr1	8155708	8156037
chr1	8165653	8166370
chr1	8166823	8167700
chr1	8170182	8170514
chr1	8201322	8201864
chr1	8214687	8215057
chr1	8215567	8215777
chr1	8216816	8217977
chr1	8238912	8239596
chr1	8239765	8239915
chr1	8266221	8267724
chr1	8276410	8276560
chr1	8313950	8314258
chr1	8314424	8315217
chr1	8315449	8316101
chr1	8317499	8318635
chr1	8330379	8330529
chr1	8347761	8347921
chr1	8348832	8349647
chr1	8350352	8350615
chr1	8351415	8352153
chr1	8370241	8370403
chr1	8371628	8371804
chr1	8373537	8374293
chr1	8374475	8374672
chr1	8374882	8375135
chr1	8379243	8379460
chr1	8382075	8382518
chr1	8385313	8385498
chr1	8407829	8408298
chr1	8409019	8409510
chr1	8422887	8425394
chr1	8431040	8431239
chr1	8438963	8439910
chr1	8443271	8444237
chr1	8450328	8450478
chr1	8460013	8460435
chr1	8460748	8461023
chr1	8462467	8462627
chr1	8463029	8463592
chr1	8463748	8463941
chr1	8464231	8464381
chr1	8473183	8473351
chr1	8478369	8478871
chr1	8502398	8502923
chr1	8517935	8518297
chr1	8525254	8526299
chr1	8529526	8529676
chr1	8552254	8552429
chr1	8552585	8552884
chr1	8553070	8553294
chr1	8561186	8561749
chr1	8598437	8599149
chr1	8629697	8630024
chr1	8660847	8661078
chr1	8661300	8661564
chr1	8670427	8670721
chr1	8670876	8671161
chr1	8671354	8671504
chr1	8684643	8685016
chr1	8696303	8696725
chr1	8701051	8701474
chr1	8701582	8701745
chr1	8702234	8702384
chr1	8702775	8703927
chr1	8704820	8705503
chr1	8707086	8707258
chr1	8711957	8712682
chr1	8726183	8726741
chr1	8726875	8727237
chr1	8731048	8731466
chr1	8764111	8764265
chr1	8789727	8790136
chr1	8815521	8815671
chr1	8816707	8818482
chr1	8838787	8838937
chr1	8848572	8849649
chr1	8854275	8854582
chr1	8857576	8858619
chr1	8859421	8859774
chr1	8862604	8862771
chr1	8873499	8874265
chr1	8874594	8874877
chr1	8877210	8877662
chr1	8877968	8879615
chr1	8880128	8880278
chr1	8880365	8880522
chr1	8883532	8883758
chr1	8884236	8884386
chr1	8890525	8890694
chr1	8908565	8908952
chr1	8911143	8911293
chr1	8911425	8911776
chr1	8914644	8914965
chr1	8915613	8915763
chr1	8943282	8944062
chr1	8944798	8945146
chr1	8951100	8951407
chr1	8962917	8963438
chr1	8987749	8987899
chr1	9004765	9005111
chr1	9005179	9005403
chr1	9009021	9010488
chr1	9039715	9039865
chr1	9058560	9058731
chr1	9101416	9101871
chr1	9101981	9102216
chr1	9110583	9111380
chr1	9127520	9127670
chr1	9128209	9129971
chr1	9142383	9142805
chr1	9163342	9163492
chr1	9165330	9165907
chr1	9181219	9181827
chr1	9182046	9183460
chr1	9183619	9184175
chr1	9189224	9189392
chr1	9196129	9196961
chr1	9198356	9199137
chr1	9200603	9200753
chr1	9200900	9201050
chr1	9201314	9203110
chr1	9215081	9215406
chr1	9234048	9235469
chr1	9239816	9239977
chr1	9242520	9242812
chr1	9249490	9250745
chr1	9251458	9251824
chr1	9252702	9254147
chr1	9266734	9267673
chr1	9270317	9270547
chr1	9279302	9279703
chr1	9280477	9280627
chr1	9291980	9294021
chr1	9318273	9318447
chr1	9319428	9321583
chr1	9338321	9338504
chr1	9339020	9339170
chr1	9351874	9352094
chr1	9352354	9352934
chr1	9352991	9353468
chr1	9364191	9364404
chr1	9367424	9367578
chr1	9371460	9371890
chr1	9383078	9383228
chr1	9400272	9400854
chr1	9401049	9401199
chr1	9410848	9411376
chr1	9412989	9414100
chr1	9428429	9429688
chr1	9441557	9441798
chr1	9455649	9456302
chr1	9472291	9472491
chr1	9482955	9483105
chr1	9490959	9491358
chr1	9494889	9495785
chr1	9532823	9532973
chr1	9538742	9540507
chr1	9546720	9546887
chr1	9559922	9560072
chr1	9573652	9573952
chr1	9588027	9589972
chr1	9589982	9590132
chr1	9591571	9591721
chr1	9591807	9592639
chr1	9592778	9592928
chr1	9593117	9594526
chr1	9615264	9616083
chr1	9616264	9616414
chr1	9626803	9627812
chr1	9629322	9629555
chr1	9651541	9652984
chr1	9657356	9657506
chr1	9657632	9658006
chr1	9675244	9675394
chr1	9681365	9681973
chr1	9682311	9682461
chr1	9687137	9690684
chr1	9690802	9691053
chr1	9702328	9702746
chr1	9713839	9715127
chr1	9716583	9716805
chr1	9717335	9718203
chr1	9719173	9719506
chr1	9720487	9720637
chr1	9721316	9722241
chr1	9724680	9725360
chr1	9726524	9727298
chr1	9760677	9761252
chr1	9764054	9764412
chr1	9784359	9784509
chr1	9784698	9784848
chr1	9792086	9792917
chr1	9807598	9807807
chr1	9809026	9809271
chr1	9816610	9817035
chr1	9818458	9818608
chr1	9822971	9824814
chr1	9825056	9825869
chr1	9835243	9836471
chr1	9843150	9843416
chr1	9844097	9844247
chr1	9846326	9846883
chr1	9849947	9850375
chr1	9850516	9851120
chr1	9852623	9853262
chr1	9859309	9860027
chr1	9861441	9861678
chr1	9867340	9868011
chr1	9871766	9872132
chr1	9872995	9873159
chr1	9874927	9875767
chr1	9884059	9884246
chr1	9888496	9888750
chr1	9889942	9890794
chr1	9891217	9891422
chr1	9909390	9911309
chr1	9913743	9913952
chr1	9922174	9922650
chr1	9922764	9923003
chr1	9929070	9929720
chr1	9942504	9943891
chr1	9950146	9951099
chr1	9960818	9961560
chr1	9996775	9998270
chr1	10032125	10034033
chr1	10045935	10046154
chr1	10178980	10180232
chr1	10209747	10212132
chr1	10282996	10283146
chr1	10317730	10318458
chr1	10337478	10338280
chr1	10353342	10353625
chr1	10366407	10366557
chr1	10387393	10387603
chr1	10387913	10388063
chr1	10398098	10399977
chr1	10428113	10428475
chr1	10429741	10431503
chr1	10450989	10451325
chr1	10471776	10472971
chr1	10474459	10475803
chr1	10490155	10490740
chr1	10494358	10494966
chr1	10495137	10495287
chr1	10495473	10496086
chr1	10507203	10507736
chr1	10508525	10509328
chr1	10514240	10514887
chr1	10517985	10518135
chr1	10518969	10519486
chr1	10528843	10529340
chr1	10529916	10530121
chr1	10530341	10531062
chr1	10541177	10541599
chr1	10554976	10555145
chr1	10555539	10556637
chr1	10594564	10595160
chr1	10597899	10598064
chr1	10627482	10627697
chr1	10630061	10630479
chr1	10631364	10632603
chr1	10632757	10632917
chr1	10633139	10633351
chr1	10634747	10635293
chr1	10635787	10636041
chr1	10638158	10639804
chr1	10640501	10640705
chr1	10646556	10646872
chr1	10648440	10648647
chr1	10648806	10650350
chr1	10650911	10652394
chr1	10663160	10664589
chr1	10664694	10664922
chr1	10667576	10669403
chr1	10674575	10674725
chr1	10676253	10676403
chr1	10676909	10677316
chr1	10677380	10678196
chr1	10678927	10680352
chr1	10681223	10681494
chr1	10683152	10683545
chr1	10683658	10683808
chr1	10685529	10685682
chr1	10687028	10687383
chr1	10687541	10687853
chr1	10693589	10695738
chr1	10696155	10696305
chr1	10704004	10705223
chr1	10705381	10705631
chr1	10708799	10710061
chr1	10714379	10715189
chr1	10716524	10717289
chr1	10717359	10717615
chr1	10721708	10722201
chr1	10728381	10729840
chr1	10733959	10734325
chr1	10734521	10735178
chr1	10735286	10735957
chr1	10738230	10738583
chr1	10756389	10756667
chr1	10756980	10757227
chr1	10761795	10761945
chr1	10766918	10767234
chr1	10788573	10789044
chr1	10793602	10795729
chr1	10795818	10797096
chr1	10799816	10799966
chr1	10814025	10814229
chr1	10814848	10816007
chr1	10816878	10817190
chr1	10830178	10830614
chr1	10834772	10837837
chr1	10838632	10838811
chr1	10839348	10839982
chr1	10860705	10860855
chr1	10861690	10862030
chr1	10866039	10867660
chr1	10867800	10868168
chr1	10888301	10889269
chr1	10889741	10890202
chr1	10899992	10900990
chr1	10901084	10901390
chr1	10901540	10901697
chr1	10902124	10902640
chr1	10907851	10908001
chr1	10909961	10910629
chr1	10910860	10911174
chr1	10934394	10934758
chr1	10935216	10935457
chr1	10937335	10937670
chr1	10941800	10942283
chr1	10958327	10958883
chr1	10960758	10961549
chr1	10965834	10965984
chr1	10969494	10970045
chr1	10973574	10973923
chr1	10976182	10976332
chr1	10979451	10981046
chr1	10990188	10990379
chr1	11011139	11011290
chr1	11011803	11011974
chr1	11012153	11013426
chr1	11031356	11031506
chr1	11037687	11037885
chr1	11045360	11045972
chr1	11052837	11054302
chr1	11058988	11060804
chr1	11060976	11061392
chr1	11064044	11064209
chr1	11064335	11064488
chr1	11099130	11100235
chr1	11147523	11147941
chr1	11176408	11176603
chr1	11189610	11189760
chr1	11198383	11198533
chr1	11241767	11242216
chr1	11262103	11263318
chr1	11272375	11274083
chr1	11286121	11287375
chr1	11298957	11299650
chr1	11311848	11312776
chr1	11316468	11316682
chr1	11320063	11320728
chr1	11324645	11324899
chr1	11324936	11325169
chr1	11330546	11330702
chr1	11334224	11334697
chr1	11334913	11335063
chr1	11335398	11335559
chr1	11337582	11338426
chr1	11339911	11340141
chr1	11342337	11342498
chr1	11354982	11356871
chr1	11356965	11357153
chr1	11357214	11357610
chr1	11357795	11357945
chr1	11361829	11361979
chr1	11374801	11374951
chr1	11397539	11397890
chr1	11413544	11414427
chr1	11416904	11417601
chr1	11434731	11434881
chr1	11449599	11449766
chr1	11453575	11454495
chr1	11473566	11473906
chr1	11478212	11480350
chr1	11480952	11481252
chr1	11487303	11487788
chr1	11498742	11500468
chr1	11521155	11521907
chr1	11522351	11523102
chr1	11531114	11531835
chr1	11539843	11540009
chr1	11550616	11551224
chr1	11558348	11558521
chr1	11558646	11559021
chr1	11563380	11564083
chr1	11564205	11564471
chr1	11572096	11572573
chr1	11590480	11590912
chr1	11594216	11594628
chr1	11602543	11602739
chr1	11635907	11636124
chr1	11636201	11636387
chr1	11638139	11638398
chr1	11642501	11642654
chr1	11645556	11646361
chr1	11648558	11649385
chr1	11650005	11651040
chr1	11652998	11655935
chr1	11663779	11665442
chr1	11668708	11668931
chr1	11679869	11680057
chr1	11680211	11683334
chr1	11689386	11690044
chr1	11690319	11693314
chr1	11693470	11693620
chr1	11693813	11694416
chr1	11697454	11697982
chr1	11698355	11698505
chr1	11700800	11701298
chr1	11701332	11701780
chr1	11703838	11705649
chr1	11706914	11707145
chr1	11707300	11707932
chr1	11711141	11711406
chr1	11719412	11720016
chr1	11725585	11725757
chr1	11725863	11726013
chr1	11729378	11729528
chr1	11730064	11730282
chr1	11731616	11731999
chr1	11735564	11737431
chr1	11748786	11749647
chr1	11752260	11752930
chr1	11753632	11754091
chr1	11761736	11763124
chr1	11784415	11784680
chr1	11784813	11785671
chr1	11786657	11786849
chr1	11787118	11788293
chr1	11788692	11788987
chr1	11789360	11789624
chr1	11802641	11804200
chr1	11804796	11806868
chr1	11838228	11838925
chr1	11845563	11845758
chr1	11858968	11859607
chr1	11882792	11883528
chr1	11893950	11894440
chr1	11898194	11898567
chr1	11898738	11899629
chr1	11907179	11910429
chr1	11925375	11926995
chr1	11934023	11935261
chr1	11944266	11945173
chr1	11966863	11967478
chr1	11979564	11980957
chr1	12001390	12001615
chr1	12001846	12001996
chr1	12014605	12014755
chr1	12018723	12020365
chr1	12030204	12030354
chr1	12030881	12031061
chr1	12031361	12031621
chr1	12052029	12052573
chr1	12053086	12053287
chr1	12063148	12063335
chr1	12063498	12064848
chr1	12067125	12068495
chr1	12078107	12078257
chr1	12078988	12079952
chr1	12142099	12142484
chr1	12158375	12158798
chr1	12166621	12167830
chr1	12174969	12175294
chr1	12177971	12178124
chr1	12181083	12181318
chr1	12184130	12184614
chr1	12188334	12188927
chr1	12191622	12191916
chr1	12196438	12196616
chr1	12196752	12196968
chr1	12199007	12199696
chr1	12203999	12204149
chr1	12208694	12209164
chr1	12229525	12230477
chr1	12230662	12231349
chr1	12275898	12276248
chr1	12339448	12339843
chr1	12406139	12406452
chr1	12433457	12433992
chr1	12461090	12461334
chr1	12478133	12478440
chr1	12510448	12510689
chr1	12510874	12511146
chr1	12518946	12519326
chr1	12540001	12540832
chr1	12541454	12541893
chr1	12552862	12553188
chr1	12556294	12556990
chr1	12592676	12592837
chr1	12594636	12596678
chr1	12601312	12601739
chr1	12602058	12602208
chr1	12615314	12617342
chr1	12617522	12620395
chr1	12629170	12630533
chr1	12636392	12637052
chr1	12659159	12659323
chr1	12760536	12760906
chr1	12783859	12784009
chr1	13469697	13470000
chr1	13496495	13496645
chr1	13498739	13499144
chr1	13499474	13499736
chr1	13504923	13505524
chr1	13512466	13514518
chr1	13570576	13570731
chr1	13571053	13571229
chr1	13583037	13583422
chr1	13583540	13584758
chr1	13585180	13586145
chr1	13593264	13593860
chr1	13699705	13700734
chr1	13724057	13724207
chr1	13724366	13724606
chr1	13748728	13750035
chr1	13764596	13764813
chr1	13765000	13765202
chr1	13807376	13807526
chr1	13807856	13808101
chr1	13813644	13814001
chr1	13828568	13829357
chr1	13892340	13893498
chr1	13960533	13960683
chr1	13960799	13960956
chr1	13965689	13966094
chr1	13996292	13996510
chr1	14113983	14114198
chr1	14136179	14137090
chr1	14181489	14181639
chr1	14183041	14183209
chr1	14183365	14183592
chr1	14282639	14282846
chr1	14290964	14291721
chr1	14366459	14366609
chr1	14405064	14405583
chr1	14415488	14415803
chr1	14435364	14435514
chr1	14512644	14512953
chr1	14513169	14513333
chr1	14571932	14572365
chr1	14593375	14593918
chr1	14597619	14599981
chr1	14686820	14686970
chr1	14725728	14726145
chr1	14731599	14732667
chr1	14732895	14734120
chr1	14740039	14740758
chr1	14742269	14742749
chr1	14755321	14755633
chr1	14755656	14755902
chr1	14756053	14756203
chr1	14758964	14759252
chr1	14767091	14767440
chr1	14779212	14779543
chr1	14782882	14783439
chr1	14876062	14876419
chr1	14895020	14895410
chr1	14914234	14914531
chr1	14915433	14915639
chr1	14923063	14923586
chr1	14923676	14925273
chr1	14937546	14937899
chr1	14939759	14941060
chr1	14942699	14943196
chr1	14943390	14943540
chr1	14944843	14944993
chr1	14945177	14946039
chr1	14949725	14950031
chr1	14950146	14950769
chr1	14957690	14957885
chr1	14958691	14958846
chr1	14959037	14959232
chr1	14969034	14969215
chr1	14988249	14988526
chr1	14996057	14996812
chr1	15008640	15009534
chr1	15021444	15021791
chr1	15027652	15028174
chr1	15030798	15030991
chr1	15038293	15038443
chr1	15046594	15046764
chr1	15052882	15053634
chr1	15090253	15090938
chr1	15100033	15100359
chr1	15100494	15100907
chr1	15107952	15108125
chr1	15108190	15108389
chr1	15110565	15110820
chr1	15110960	15111176
chr1	15112238	15112777
chr1	15128560	15129265
chr1	15135237	15135625
chr1	15139818	15140293
chr1	15152433	15155082
chr1	15157114	15157312
chr1	15157557	15157707
chr1	15174361	15174511
chr1	15186611	15187751
chr1	15196454	15196674
chr1	15196899	15197645
chr1	15206118	15207796
chr1	15214433	15214765
chr1	15244905	15245110
chr1	15245999	15246208
chr1	15246859	15247996
chr1	15272312	15272833
chr1	15279685	15279835
chr1	15283195	15283345
chr1	15323281	15323805
chr1	15340395	15340747
chr1	15383330	15383480
chr1	15383852	15385056
chr1	15386028	15386734
chr1	15387837	15388893
chr1	15393931	15394081
chr1	15408949	15410859
chr1	15430876	15431668
chr1	15432387	15432563
chr1	15501471	15502124
chr1	15507301	15507492
chr1	15507831	15508032
chr1	15508428	15509526
chr1	15523816	15525511
chr1	15525710	15525914
chr1	15526127	15527489
chr1	15584315	15585385
chr1	15593169	15593319
chr1	15595171	15595321
chr1	15603070	15604006
chr1	15616705	15618472
chr1	15683817	15685307
chr1	15703781	15703931
chr1	15724579	15724778
chr1	15736057	15736754
chr1	15739342	15739985
chr1	15741022	15741979
chr1	15742234	15743119
chr1	15744420	15744570
chr1	15756094	15756753
chr1	15757149	15760030
chr1	15760326	15761262
chr1	15786832	15787176
chr1	15787321	15787545
chr1	15788097	15788824
chr1	15792083	15792480
chr1	15800051	15800751
chr1	15801186	15801336
chr1	15803261	15803984
chr1	15815145	15815295
chr1	15815380	15816003
chr1	15830372	15830530
chr1	15833407	15833557
chr1	15834112	15836527
chr1	15846412	15846562
chr1	15847013	15848965
chr1	15849138	15850313
chr1	15851374	15851572
chr1	15860220	15860370
chr1	15885882	15886856
chr1	15924597	15924977
chr1	15937676	15938093
chr1	15948053	15948203
chr1	15949112	15949351
chr1	15949490	15950054
chr1	15951075	15951501
chr1	15954050	15954200
chr1	15957330	15958033
chr1	15958397	15958761
chr1	15961590	15961876
chr1	15975053	15976321
chr1	15994580	15994730
chr1	16003839	16004331
chr1	16008877	16009316
chr1	16012325	16013709
chr1	16013944	16014519
chr1	16014661	16015287
chr1	16016727	16016877
chr1	16017630	16018522
chr1	16018942	16019177
chr1	16022205	16022630
chr1	16023515	16023665
chr1	16026242	16027687
chr1	16028219	16028576
chr1	16032553	16033360
chr1	16048094	16049414
chr1	16050165	16050550
chr1	16055544	16056607
chr1	16057564	16057820
chr1	16058444	16058857
chr1	16064051	16064306
chr1	16064812	16064962
chr1	16067181	16067600
chr1	16068386	16068592
chr1	16072189	16072405
chr1	16072598	16072856
chr1	16073007	16074191
chr1	16077960	16078250
chr1	16078816	16079832
chr1	16082166	16082918
chr1	16111730	16111880
chr1	16112056	16112374
chr1	16112798	16113452
chr1	16113592	16113933
chr1	16114581	16114761
chr1	16115402	16116895
chr1	16119931	16120099
chr1	16120576	16120861
chr1	16121883	16122229
chr1	16122394	16122741
chr1	16139237	16139501
chr1	16141592	16141914
chr1	16144975	16147251
chr1	16151240	16151393
chr1	16152483	16153366
chr1	16154056	16156637
chr1	16156835	16157094
chr1	16161877	16163224
chr1	16164241	16164391
chr1	16167126	16168578
chr1	16173753	16173947
chr1	16174454	16174738
chr1	16174905	16175207
chr1	16175406	16176065
chr1	16181468	16182558
chr1	16187371	16187989
chr1	16205100	16205497
chr1	16206050	16208475
chr1	16210000	16210244
chr1	16211929	16213326
chr1	16215791	16218181
chr1	16226408	16227397
chr1	16227539	16228593
chr1	16236230	16237684
chr1	16244250	16244686
chr1	16244841	16245160
chr1	16351563	16353168
chr1	16363482	16363791
chr1	16366897	16368088
chr1	16368289	16368439
chr1	16385390	16385985
chr1	16403726	16403916
chr1	16405389	16405539
chr1	16409070	16409220
chr1	16409618	16409859
chr1	16430723	16430939
chr1	16440224	16441533
chr1	16475010	16475164
chr1	16475914	16476255
chr1	16490611	16491065
chr1	16491092	16491872
chr1	16498551	16500132
chr1	16506632	16506815
chr1	16508959	16509804
chr1	16512667	16512819
chr1	16512955	16515043
chr1	16520511	16521483
chr1	16532266	16533399
chr1	16534171	16536350
chr1	16540441	16541077
chr1	16544087	16545171
chr1	16545273	16546404
chr1	16547484	16547757
chr1	16547890	16548793
chr1	16559697	16560311
chr1	16561247	16561397
chr1	16565398	16565858
chr1	16566870	16567249
chr1	16591757	16592699
chr1	16606509	16606659
chr1	16610495	16610735
chr1	16611983	16614842
chr1	16615388	16615721
chr1	16617068	16617584
chr1	16618781	16619406
chr1	16619462	16621703
chr1	16623135	16623357
chr1	16623552	16623834
chr1	16624013	16624255
chr1	16624395	16626581
chr1	16626717	16627358
chr1	16628552	16629463
chr1	16629929	16631681
chr1	16631776	16632032
chr1	16632965	16633558
chr1	16633716	16634087
chr1	16636913	16638221
chr1	16638358	16639794
chr1	16640667	16641304
chr1	16642363	16642874
chr1	16642904	16646199
chr1	16646770	16648781
chr1	16649233	16649828
chr1	16656422	16657462
chr1	16658030	16658612
chr1	16660287	16660466
chr1	16665852	16667619
chr1	16671283	16671823
chr1	16673075	16673477
chr1	16674839	16675596
chr1	16676745	16677001
chr1	16677726	16678411
chr1	16680219	16681144
chr1	16691477	16691732
chr1	16692374	16694906
chr1	16696500	16697382
chr1	16697903	16698083
chr1	16698908	16699258
chr1	16699328	16701745
chr1	16701834	16702050
chr1	16702879	16703554
chr1	16704464	16704689
chr1	16707015	16708439
chr1	16709425	16710320
chr1	16712330	16712794
chr1	16715408	16716017
chr1	16716806	16716956
chr1	16717005	16717275
chr1	16717411	16718126
chr1	16720428	16720578
chr1	16723810	16723960
chr1	16724818	16725027
chr1	16725265	16725485
chr1	16727191	16728949
chr1	16732393	16732871
chr1	16734077	16734435
chr1	16735640	16736130
chr1	16739647	16739810
chr1	16739917	16741596
chr1	16748150	16749020
chr1	16749859	16751047
chr1	16757468	16758479
chr1	16758966	16760902
chr1	16761115	16761265
chr1	16765322	16765602
chr1	16765707	16766225
chr1	16766727	16766884
chr1	16767952	16768246
chr1	16768386	16768536
chr1	16772022	16772329
chr1	16772521	16772671
chr1	16772898	16774413
chr1	16786440	16786683
chr1	16794242	16794392
chr1	16796271	16797474
chr1	16797629	16797939
chr1	16859049	16860580
chr1	16861844	16862495
chr1	16863204	16863363
chr1	16871777	16873920
chr1	16874937	16875653
chr1	16888563	16890068
chr1	16895324	16897291
chr1	16900636	16901290
chr1	16903176	16903335
chr1	16903807	16906341
chr1	16909902	16910501
chr1	16911917	16912150
chr1	16912280	16912710
chr1	16913068	16915237
chr1	16915381	16915687
chr1	16918421	16918571
chr1	16918808	16919081
chr1	16921200	16923333
chr1	16925050	16925218
chr1	16925531	16925845
chr1	16926354	16927284
chr1	16929639	16929896
chr1	16930016	16930709
chr1	16931034	16931184
chr1	16938040	16938389
chr1	16938428	16940062
chr1	16945472	16945753
chr1	16947344	16947789
chr1	16951557	16952247
chr1	16953789	16954026
chr1	16960622	16961499
chr1	16963252	16963942
chr1	16968999	16969493
chr1	16969670	16969901
chr1	16970281	16970455
chr1	16971597	16972781
chr1	16973328	16973685
chr1	16976044	16976309
chr1	16978195	16978345
chr1	16978789	16979071
chr1	16979216	16981202
chr1	16982983	16983164
chr1	16983826	16984127
chr1	16986613	16987713
chr1	17007005	17007693
chr1	17010831	17010981
chr1	17011050	17012684
chr1	17012836	17013382
chr1	17013548	17013980
chr1	17014814	17015021
chr1	17015243	17015447
chr1	17015619	17016319
chr1	17053498	17054846
chr1	17055264	17055414
chr1	17059548	17060394
chr1	17075262	17076104
chr1	17098035	17098332
chr1	17106021	17106171
chr1	17118423	17120435
chr1	17121476	17121920
chr1	17125599	17126324
chr1	17130511	17130683
chr1	17186921	17187308
chr1	17212328	17213127
chr1	17229030	17229180
chr1	17236860	17237600
chr1	17239498	17240073
chr1	17241178	17241383
chr1	17248870	17249336
chr1	17265339	17265716
chr1	17274084	17274431
chr1	17314823	17315056
chr1	17315599	17315931
chr1	17336146	17336332
chr1	17359092	17359416
chr1	17377319	17377687
chr1	17400654	17401229
chr1	17402077	17402346
chr1	17402706	17402856
chr1	17404221	17404727
chr1	17404814	17405337
chr1	17405864	17406721
chr1	17408641	17408791
chr1	17419661	17420343
chr1	17433271	17433451
chr1	17433763	17434864
chr1	17435001	17435269
chr1	17436204	17439443
chr1	17439586	17440319
chr1	17440497	17440647
chr1	17441328	17441957
chr1	17452014	17452518
chr1	17466325	17466647
chr1	17468533	17468895
chr1	17469118	17471056
chr1	17474924	17475074
chr1	17477191	17477884
chr1	17491685	17491835
chr1	17493945	17494658
chr1	17502187	17502627
chr1	17515936	17516927
chr1	17520710	17521008
chr1	17521325	17521698
chr1	17522051	17522201
chr1	17522331	17522580
chr1	17527715	17527865
chr1	17532155	17532428
chr1	17538266	17541472
chr1	17546804	17547603
chr1	17547861	17548214
chr1	17550484	17551418
chr1	17551632	17551782
chr1	17551932	17552358
chr1	17559276	17559478
chr1	17561099	17561525
chr1	17564929	17566010
chr1	17569144	17570092
chr1	17572422	17574760
chr1	17574977	17575179
chr1	17581512	17581784
chr1	17582442	17582732
chr1	17586292	17587079
chr1	17587304	17588800
chr1	17606693	17607148
chr1	17629243	17629409
chr1	17629499	17629649
chr1	17629782	17630030
chr1	17652982	17653132
chr1	17653411	17654262
chr1	17661433	17662097
chr1	17668584	17668808
chr1	17671037	17671187
chr1	17671360	17672155
chr1	17684807	17685150
chr1	17696308	17697380
chr1	17725891	17726041
chr1	17735963	17736145
chr1	17739048	17739214
chr1	17763248	17763643
chr1	17765950	17766100
chr1	17768673	17768936
chr1	17826140	17826313
chr1	17874916	17875152
chr1	17919535	17919685
chr1	17919837	17920115
chr1	18003046	18003327
chr1	18009159	18009658
chr1	18032647	18032797
chr1	18041777	18041927
chr1	18056677	18056853
chr1	18058655	18058816
chr1	18077488	18077696
chr1	18080149	18080445
chr1	18088101	18088260
chr1	18090521	18091348
chr1	18093083	18093530
chr1	18099017	18099169
chr1	18100714	18101004
chr1	18104801	18105013
chr1	18106887	18108416
chr1	18108445	18111372
chr1	18111451	18111762
chr1	18123673	18123877
chr1	18132533	18133446
chr1	18139902	18140150
chr1	18154545	18154791
chr1	18155648	18155798
chr1	18175720	18175872
chr1	18176045	18176765
chr1	18191782	18191967
chr1	18199405	18199787
chr1	18199963	18200168
chr1	18225288	18225499
chr1	18233379	18233842
chr1	18234832	18235297
chr1	18239008	18239507
chr1	18249944	18250094
chr1	18256103	18256798
chr1	18261978	18262128
chr1	18262775	18263178
chr1	18264453	18264662
chr1	18278988	18279197
chr1	18279303	18279650
chr1	18281794	18281944
chr1	18283366	18283822
chr1	18290286	18291382
chr1	18294531	18295453
chr1	18297867	18298901
chr1	18299854	18300075
chr1	18322518	18322772
chr1	18332590	18332924
chr1	18351802	18352232
chr1	18352742	18353101
chr1	18363587	18363737
chr1	18373963	18374406
chr1	18384318	18384700
chr1	18385357	18385843
chr1	18385908	18386091
chr1	18398989	18399392
chr1	18408799	18408993
chr1	18409127	18409277
chr1	18410263	18410752
chr1	18410875	18411025
chr1	18416830	18417566
chr1	18417732	18417887
chr1	18418053	18418417
chr1	18418573	18420325
chr1	18440723	18440882
chr1	18447047	18447385
chr1	18469686	18470040
chr1	18470821	18471095
chr1	18480102	18482220
chr1	18486096	18486246
chr1	18486310	18486527
chr1	18488554	18488888
chr1	18499482	18499632
chr1	18542304	18542829
chr1	18542926	18543176
chr1	18547972	18548182
chr1	18557411	18558707
chr1	18572697	18572928
chr1	18575356	18576213
chr1	18584822	18584998
chr1	18597301	18597888
chr1	18599152	18599874
chr1	18603243	18603818
chr1	18612205	18612386
chr1	18627085	18627347
chr1	18627434	18627833
chr1	18629477	18632100
chr1	18632354	18632571
chr1	18632682	18633051
chr1	18634294	18634629
chr1	18635968	18636118
chr1	18636280	18638259
chr1	18639151	18639301
chr1	18639505	18639951
chr1	18640317	18641758
chr1	18642230	18644286
chr1	18644923	18645077
chr1	18645211	18647700
chr1	18649453	18650236
chr1	18650335	18650557
chr1	18651633	18652462
chr1	18652705	18653171
chr1	18653371	18653571
chr1	18653953	18654224
chr1	18657541	18657706
chr1	18657889	18658039
chr1	18658270	18658420
chr1	18661445	18662299
chr1	18674440	18674701
chr1	18676291	18676888
chr1	18681476	18681667
chr1	18682489	18682639
chr1	18693347	18694307
chr1	18702881	18703198
chr1	18707882	18708130
chr1	18716222	18716372
chr1	18716651	18717581
chr1	18723786	18724179
[truncated: 63,536 more rows]

## Sheet: ATAC in IPSCs-SETV5 Doxy
chr1	9928	10517
chr1	11198	11468
chr1	28704	30072
chr1	34809	35192
chr1	35867	36871
chr1	51213	52055
chr1	79216	79366
chr1	90993	91819
chr1	136131	137044
chr1	180601	181010
chr1	181709	182001
chr1	183749	183899
chr1	191451	191613
chr1	199202	200601
chr1	206515	206836
chr1	267962	268361
chr1	377013	377163
chr1	381512	381662
chr1	605006	605156
chr1	609375	609701
chr1	610494	610931
chr1	629004	634999
chr1	778116	779451
chr1	826577	828117
chr1	869598	870214
chr1	872773	873412
chr1	904106	905743
chr1	912978	913140
chr1	920572	921604
chr1	923064	923228
chr1	923548	926413
chr1	930482	930824
chr1	931686	932046
chr1	933340	935467
chr1	935814	936482
chr1	939030	943796
chr1	943926	944507
chr1	951513	951663
chr1	958807	959786
chr1	960217	961680
chr1	965969	967376
chr1	970256	971240
chr1	975612	976700
chr1	983979	984441
chr1	996702	996852
chr1	997449	997624
chr1	997791	998039
chr1	998210	1002329
chr1	1005051	1005682
chr1	1012877	1013084
chr1	1013206	1014542
chr1	1014860	1015098
chr1	1015261	1015445
chr1	1019170	1021826
chr1	1023788	1024233
chr1	1024371	1025649
chr1	1025956	1026231
chr1	1031146	1031591
chr1	1031739	1032103
chr1	1032347	1034981
chr1	1039260	1041796
chr1	1058407	1058557
chr1	1058736	1060304
chr1	1061940	1062495
chr1	1062668	1062818
chr1	1063687	1064545
chr1	1067894	1068044
chr1	1068343	1070808
chr1	1074071	1074672
chr1	1079336	1081179
chr1	1091320	1091470
chr1	1091490	1092055
chr1	1115415	1117090
chr1	1121928	1122716
chr1	1136247	1137559
chr1	1142723	1142906
chr1	1142999	1143149
chr1	1144514	1144950
chr1	1150548	1150698
chr1	1156737	1158786
chr1	1162086	1163464
chr1	1164491	1165085
chr1	1165255	1165405
chr1	1166188	1166475
chr1	1170014	1170590
chr1	1170712	1170926
chr1	1173507	1174333
chr1	1176017	1176973
chr1	1183108	1183293
chr1	1200565	1201204
chr1	1201321	1202033
chr1	1203775	1203931
chr1	1205887	1207188
chr1	1208355	1208890
chr1	1231140	1233019
chr1	1237544	1237859
chr1	1238069	1238365
chr1	1239632	1239910
chr1	1243079	1243321
chr1	1246133	1247577
chr1	1250054	1250452
chr1	1250739	1250889
chr1	1265163	1265322
chr1	1273168	1274826
chr1	1284758	1285240
chr1	1286206	1286356
chr1	1287930	1288080
chr1	1290303	1290649
chr1	1291642	1292393
chr1	1293286	1293472
chr1	1293496	1294407
chr1	1295780	1295930
chr1	1299027	1299797
chr1	1300141	1300523
chr1	1301956	1302193
chr1	1304484	1305556
chr1	1305729	1306253
chr1	1307312	1310249
chr1	1315056	1316002
chr1	1316232	1316423
chr1	1318315	1318472
chr1	1324270	1325445
chr1	1330588	1331170
chr1	1331911	1332133
chr1	1333897	1334047
chr1	1334942	1335106
chr1	1337612	1338432
chr1	1344665	1344836
chr1	1345004	1345154
chr1	1347628	1350085
chr1	1351366	1351553
chr1	1351745	1352201
chr1	1352979	1355332
chr1	1355457	1355878
chr1	1358020	1359203
chr1	1359648	1359958
chr1	1360061	1360258
chr1	1360402	1360668
chr1	1361662	1361936
chr1	1371707	1372366
chr1	1374586	1375846
chr1	1398788	1400221
chr1	1402016	1402171
chr1	1406714	1408003
chr1	1409553	1411013
chr1	1419777	1420563
chr1	1421396	1421579
chr1	1425254	1426885
chr1	1426904	1427065
chr1	1427414	1428046
chr1	1430242	1431227
chr1	1431721	1432442
chr1	1432873	1436353
chr1	1440785	1441388
chr1	1441852	1442002
chr1	1470666	1472737
chr1	1494381	1494531
chr1	1504804	1505703
chr1	1511010	1513274
chr1	1539171	1541609
chr1	1543326	1543776
chr1	1550847	1551447
chr1	1567870	1568277
chr1	1573917	1575512
chr1	1597011	1597218
chr1	1597345	1598138
chr1	1599209	1601016
chr1	1614588	1616650
chr1	1620143	1620640
chr1	1622419	1622736
chr1	1627541	1627691
chr1	1627722	1627934
chr1	1628438	1629688
chr1	1630041	1632612
chr1	1632808	1633624
chr1	1644861	1645432
chr1	1658218	1659917
chr1	1678762	1679166
chr1	1683390	1684097
chr1	1691866	1694002
chr1	1699989	1700831
chr1	1700981	1701148
chr1	1712090	1712647
chr1	1723788	1725020
chr1	1745288	1747496
chr1	1748751	1748996
chr1	1777549	1780544
chr1	1781611	1781840
chr1	1782098	1783216
chr1	1783337	1783655
chr1	1843553	1843703
chr1	1859062	1859765
chr1	1873879	1874029
chr1	1889776	1892095
chr1	1894549	1894699
chr1	1895102	1895330
chr1	1905998	1906534
chr1	1906837	1907072
chr1	1908352	1909966
chr1	1914462	1914896
chr1	1916306	1916456
chr1	1918408	1920396
chr1	1923620	1923806
chr1	1928311	1928461
chr1	1943684	1944482
chr1	1957857	1958007
chr1	1959619	1960540
chr1	2003429	2004208
chr1	2018409	2020052
chr1	2032177	2032607
chr1	2044533	2045129
chr1	2046216	2046786
chr1	2046982	2048050
chr1	2049216	2051682
chr1	2091685	2092288
chr1	2099520	2099717
chr1	2104620	2105014
chr1	2108653	2108803
chr1	2115361	2116362
chr1	2123295	2123445
chr1	2132264	2134135
chr1	2174112	2174821
chr1	2189288	2190271
chr1	2193824	2195834
chr1	2199075	2199823
chr1	2204121	2206114
chr1	2207550	2207737
chr1	2209373	2209704
chr1	2210371	2210577
chr1	2212033	2213746
chr1	2226296	2228144
chr1	2228777	2230183
chr1	2230344	2230652
chr1	2231404	2232372
chr1	2247631	2249027
chr1	2256956	2257106
chr1	2270561	2272594
chr1	2275669	2276139
chr1	2276203	2276384
chr1	2278736	2280003
chr1	2311205	2312440
chr1	2312714	2312964
chr1	2313369	2313619
chr1	2313818	2315985
chr1	2316270	2316437
chr1	2316641	2316826
chr1	2316961	2317978
chr1	2321805	2322822
chr1	2381410	2382409
chr1	2382662	2382830
chr1	2382956	2383106
chr1	2390880	2392367
chr1	2411816	2415021
chr1	2426765	2426998
chr1	2440359	2440716
chr1	2442770	2444177
chr1	2444215	2444444
chr1	2446150	2447450
chr1	2447604	2447928
chr1	2460403	2460553
chr1	2467572	2468037
chr1	2468168	2468429
chr1	2473909	2474186
chr1	2477387	2477537
chr1	2525920	2527360
chr1	2528573	2528723
chr1	2528984	2529988
chr1	2530221	2530749
chr1	2539416	2539623
chr1	2540515	2541122
chr1	2543453	2544155
chr1	2544916	2545090
chr1	2545872	2547429
chr1	2547568	2548579
chr1	2548801	2548979
chr1	2583591	2583751
chr1	2585219	2587560
chr1	2611042	2611589
chr1	2628686	2629256
chr1	2642612	2643831
chr1	2652173	2652482
chr1	2653733	2654229
chr1	2654896	2655175
chr1	2765102	2765465
chr1	2822051	2822201
chr1	3012334	3013036
chr1	3021025	3021727
chr1	3062037	3063854
chr1	3066238	3066760
chr1	3067543	3068500
chr1	3068581	3069033
chr1	3069510	3071422
chr1	3072300	3073236
chr1	3073492	3074354
chr1	3083961	3084487
chr1	3101241	3101532
chr1	3104087	3104237
chr1	3105151	3106535
chr1	3112987	3113261
chr1	3127905	3128148
chr1	3130409	3130559
chr1	3135491	3136099
chr1	3137642	3137792
chr1	3165859	3166103
chr1	3170294	3171115
chr1	3204645	3204842
chr1	3205827	3206086
chr1	3222229	3222733
chr1	3235524	3235699
chr1	3247463	3247984
chr1	3283815	3284249
chr1	3285158	3285368
chr1	3312964	3313900
chr1	3314039	3314229
chr1	3314497	3315207
chr1	3316078	3316305
chr1	3319809	3320451
chr1	3323387	3324179
chr1	3330909	3331164
chr1	3351733	3353384
chr1	3354935	3355085
chr1	3357151	3357382
chr1	3391647	3392059
chr1	3393103	3394657
chr1	3403213	3403837
chr1	3424550	3425204
chr1	3431148	3431770
chr1	3452997	3455526
chr1	3458030	3458458
chr1	3471146	3472335
chr1	3479585	3479735
chr1	3482303	3482738
chr1	3483752	3484343
chr1	3491058	3492180
chr1	3501916	3502423
chr1	3522690	3522869
chr1	3530193	3530343
chr1	3530473	3532307
chr1	3533509	3533990
chr1	3541868	3542138
chr1	3543333	3544426
chr1	3544670	3544902
chr1	3545326	3546282
chr1	3547517	3547975
chr1	3548046	3548687
chr1	3564918	3565068
chr1	3565310	3565468
chr1	3565733	3565903
chr1	3587818	3588088
chr1	3588462	3588661
chr1	3590026	3590466
chr1	3593085	3593611
chr1	3597432	3598378
chr1	3598518	3599310
chr1	3607681	3608072
chr1	3610008	3610573
chr1	3610703	3612274
chr1	3613491	3614185
chr1	3614201	3614351
chr1	3615301	3615647
chr1	3618620	3619371
chr1	3621260	3621410
chr1	3623913	3625847
chr1	3631241	3631627
chr1	3631835	3632550
chr1	3649466	3650321
chr1	3650697	3650847
chr1	3650973	3653399
chr1	3657978	3658146
chr1	3668781	3669549
chr1	3674282	3675934
chr1	3678318	3678873
chr1	3680936	3681281
chr1	3683884	3684575
chr1	3687114	3688901
chr1	3689151	3689713
chr1	3689986	3690178
chr1	3695469	3696184
chr1	3703092	3703242
chr1	3707040	3708199
chr1	3708503	3709295
chr1	3717581	3718563
chr1	3724293	3724633
chr1	3732732	3733431
chr1	3745883	3746248
chr1	3746309	3747597
chr1	3762744	3762970
chr1	3771534	3773519
chr1	3775072	3776396
chr1	3793280	3794228
chr1	3795669	3796961
chr1	3801540	3801690
chr1	3811515	3811843
chr1	3856506	3858045
chr1	3858300	3858586
chr1	3899357	3901806
chr1	3910911	3911597
chr1	3924341	3924774
chr1	3924804	3925073
chr1	3999621	3999978
chr1	4027610	4027808
chr1	4033396	4033606
chr1	4033885	4034059
chr1	4046909	4047059
chr1	4114687	4114870
chr1	4115000	4115322
chr1	4119215	4119507
chr1	4150425	4150734
chr1	4173193	4173479
chr1	4276017	4276584
chr1	4425894	4426242
chr1	4447636	4448347
chr1	4594385	4594851
chr1	4602236	4602386
chr1	4614982	4615221
chr1	4637815	4637965
chr1	4652915	4653208
chr1	4653830	4654685
chr1	4654871	4657019
chr1	4658821	4659241
chr1	4659396	4659623
chr1	4684767	4685107
chr1	4700082	4700416
chr1	4709345	4709730
chr1	4710597	4711977
chr1	4755083	4756062
chr1	4825941	4826381
chr1	4880699	4880849
chr1	4933129	4933510
chr1	4939473	4939683
chr1	5019550	5019700
chr1	5054039	5054412
chr1	5099047	5099337
chr1	5112321	5112571
chr1	5119594	5120143
chr1	5161264	5161688
chr1	5225635	5226707
chr1	5267294	5268079
chr1	5274741	5275173
chr1	5311235	5312135
chr1	5415628	5415893
chr1	5424612	5424762
chr1	5425086	5425261
chr1	5425360	5425511
chr1	5481976	5482129
chr1	5598520	5598820
chr1	5620997	5621259
chr1	5652662	5653119
chr1	5667549	5667792
chr1	5690687	5690837
chr1	5717338	5718299
chr1	5719295	5719445
chr1	5745646	5746422
chr1	5752142	5752292
chr1	5766570	5766720
chr1	5767030	5767555
chr1	5767914	5768263
chr1	5771025	5771175
chr1	5798340	5798490
chr1	5830830	5831106
chr1	5831543	5831693
chr1	5837015	5837352
chr1	5847083	5847621
chr1	5850199	5850480
chr1	5896146	5896517
chr1	5896684	5898010
chr1	5915100	5915295
chr1	5980129	5981227
chr1	5990985	5993951
chr1	5994156	5994424
chr1	6003883	6004160
chr1	6025725	6026755
chr1	6033891	6034790
chr1	6041528	6041748
chr1	6052296	6052446
chr1	6052605	6052773
chr1	6053040	6053228
chr1	6077134	6077284
chr1	6077598	6078148
chr1	6099771	6099982
chr1	6108907	6109344
chr1	6127492	6128574
chr1	6141692	6141985
chr1	6145038	6145207
chr1	6148357	6149377
chr1	6157443	6157675
chr1	6161446	6162114
chr1	6162837	6163058
chr1	6171654	6172157
chr1	6179239	6181272
chr1	6181374	6181764
chr1	6199250	6200312
chr1	6204721	6206787
chr1	6208716	6209942
chr1	6234957	6235117
chr1	6235319	6236508
chr1	6238497	6240925
chr1	6241104	6241457
chr1	6241602	6243238
chr1	6243619	6243812
chr1	6244060	6246603
chr1	6246629	6247170
chr1	6248401	6250554
chr1	6259663	6262814
chr1	6268455	6268841
chr1	6272950	6273128
chr1	6273259	6273450
chr1	6273704	6273862
chr1	6276157	6276344
chr1	6280634	6281408
chr1	6335390	6335847
chr1	6338198	6339199
chr1	6343254	6343932
chr1	6348429	6348579
chr1	6352000	6352786
chr1	6357656	6357806
chr1	6358993	6359201
chr1	6359354	6360009
chr1	6363198	6363594
chr1	6378178	6378328
chr1	6378503	6378748
chr1	6385443	6386372
chr1	6392232	6394241
chr1	6414212	6414972
chr1	6418732	6418909
chr1	6419124	6420839
chr1	6421077	6421514
chr1	6423289	6425370
chr1	6429761	6429911
chr1	6437958	6438726
chr1	6439965	6441300
chr1	6446639	6449620
chr1	6456887	6457384
chr1	6459842	6460651
chr1	6465680	6466551
chr1	6470691	6471787
chr1	6471839	6472109
chr1	6475382	6475998
chr1	6477060	6477235
chr1	6484724	6487026
chr1	6489550	6491451
chr1	6491646	6491796
chr1	6495312	6495462
chr1	6495719	6496064
chr1	6496341	6496584
chr1	6496943	6498099
chr1	6498518	6498971
chr1	6509994	6510158
chr1	6519524	6520525
chr1	6554023	6554786
chr1	6578993	6579143
chr1	6579325	6581012
chr1	6600739	6604490
chr1	6612684	6615695
chr1	6615840	6616001
chr1	6624534	6625855
chr1	6634492	6634810
chr1	6646576	6647213
chr1	6693822	6693972
chr1	6694181	6694348
chr1	6694772	6694922
chr1	6701173	6702266
chr1	6702411	6702561
chr1	6720055	6720229
chr1	6735310	6735796
chr1	6743408	6743772
chr1	6770741	6770996
chr1	6784029	6786691
chr1	6905810	6905960
chr1	6950553	6950762
chr1	6956586	6957293
chr1	6961437	6964306
chr1	6979354	6979506
chr1	6989590	6990174
chr1	6998235	6998598
chr1	7042450	7042958
chr1	7046314	7046520
chr1	7069924	7070805
chr1	7075420	7075690
chr1	7084291	7084513
chr1	7117336	7118484
chr1	7149240	7149808
chr1	7177420	7177570
chr1	7177581	7178214
chr1	7198950	7199513
chr1	7248158	7248308
chr1	7297735	7298362
chr1	7299378	7299758
chr1	7379453	7380018
chr1	7388821	7389009
chr1	7389260	7389569
chr1	7401913	7402330
chr1	7406908	7407451
chr1	7436850	7437000
chr1	7456529	7457047
chr1	7474907	7475057
chr1	7495971	7496188
chr1	7501005	7501735
chr1	7516367	7516564
chr1	7536115	7537282
chr1	7537340	7537592
chr1	7539623	7540033
chr1	7550345	7551055
chr1	7561232	7561931
chr1	7586348	7586538
chr1	7609023	7609173
chr1	7616213	7616554
chr1	7641613	7641763
chr1	7647367	7647693
chr1	7667397	7667857
chr1	7667912	7668071
chr1	7668700	7670023
chr1	7670281	7670431
chr1	7680122	7681206
chr1	7702237	7702557
chr1	7703483	7705033
chr1	7752467	7753140
chr1	7770773	7772077
chr1	7783209	7784809
chr1	7808081	7808231
chr1	7885393	7886176
chr1	7902650	7903154
chr1	7903408	7903624
chr1	7942262	7942757
chr1	7953742	7954650
chr1	7961089	7962078
chr1	7975329	7975571
chr1	7982042	7982192
chr1	7991695	7992130
chr1	7992194	7992344
chr1	8004339	8004508
chr1	8004684	8004991
chr1	8019101	8019475
chr1	8022220	8022370
chr1	8022956	8023106
chr1	8025736	8027460
chr1	8077313	8077473
chr1	8155432	8155712
chr1	8165840	8166173
chr1	8166818	8166968
chr1	8167173	8167650
chr1	8201392	8201589
chr1	8202251	8202401
chr1	8216678	8217773
chr1	8238834	8239237
chr1	8239372	8239914
chr1	8240130	8240326
chr1	8266411	8266779
chr1	8266933	8267553
chr1	8314383	8314765
chr1	8315899	8316049
chr1	8317623	8317773
chr1	8318037	8318706
chr1	8349018	8349536
chr1	8351772	8352195
chr1	8371525	8371675
chr1	8373537	8374290
chr1	8382137	8382292
chr1	8408057	8408720
chr1	8409293	8409443
chr1	8423174	8425251
chr1	8437289	8437500
chr1	8439055	8439701
chr1	8443360	8444165
chr1	8459960	8460421
chr1	8460775	8461051
chr1	8463444	8463733
chr1	8478586	8478804
chr1	8517887	8518038
chr1	8525236	8526280
chr1	8552244	8552451
chr1	8552638	8552794
chr1	8561221	8561521
chr1	8564014	8564227
chr1	8598167	8598406
chr1	8695391	8695565
chr1	8696077	8696362
chr1	8701606	8702002
chr1	8702229	8702408
chr1	8702872	8703915
chr1	8704822	8705064
chr1	8705396	8705582
chr1	8712170	8712644
chr1	8726404	8727009
chr1	8789603	8789877
chr1	8794725	8794875
chr1	8816892	8818259
chr1	8848673	8849568
chr1	8859531	8859686
chr1	8862556	8862996
chr1	8873510	8873860
chr1	8877588	8877738
chr1	8877894	8879555
chr1	8880190	8880417
chr1	8908672	8909097
chr1	8911384	8911779
chr1	8943418	8943835
chr1	8950750	8951165
chr1	8951386	8951635
chr1	8962975	8963342
chr1	8988107	8988266
chr1	9004660	9004851
chr1	9005219	9005611
chr1	9010113	9010312
chr1	9101644	9102017
chr1	9110806	9111056
chr1	9111224	9111374
chr1	9127787	9129983
chr1	9136771	9136989
chr1	9142241	9142533
chr1	9181151	9181509
chr1	9181925	9184205
chr1	9196107	9196672
chr1	9196874	9197024
chr1	9198506	9199143
chr1	9200630	9200991
chr1	9201240	9201434
chr1	9201563	9201943
chr1	9215360	9215700
chr1	9234051	9235453
chr1	9242731	9242881
chr1	9247078	9247488
chr1	9249434	9250946
chr1	9252726	9253633
chr1	9266882	9267558
chr1	9270404	9270773
chr1	9292053	9292493
chr1	9292564	9293957
chr1	9317737	9317887
chr1	9319249	9321776
chr1	9338844	9339350
chr1	9371500	9371834
chr1	9400359	9400509
chr1	9401075	9401321
chr1	9412987	9413818
chr1	9428468	9429810
chr1	9444268	9444418
chr1	9455776	9456122
chr1	9473395	9473578
chr1	9495018	9495950
chr1	9538737	9540377
chr1	9588215	9589833
chr1	9591606	9592118
chr1	9592282	9592436
chr1	9593208	9594469
chr1	9615418	9615869
chr1	9626784	9627751
chr1	9629251	9629420
chr1	9651536	9652892
chr1	9681375	9681985
chr1	9687137	9688572
chr1	9688920	9690762
chr1	9702176	9702492
chr1	9713669	9714759
chr1	9714986	9715188
chr1	9720778	9720928
chr1	9721602	9722215
chr1	9724798	9725357
chr1	9760581	9761013
chr1	9792277	9792734
chr1	9807700	9808155
chr1	9809119	9809335
chr1	9816633	9816857
chr1	9822658	9824800
chr1	9825231	9826035
chr1	9835255	9835405
chr1	9835482	9836451
chr1	9843087	9843348
chr1	9846238	9846441
chr1	9846689	9847126
chr1	9850245	9851205
chr1	9852931	9853238
chr1	9859239	9860094
chr1	9867368	9868023
chr1	9872215	9872375
chr1	9874715	9875630
chr1	9884304	9884496
chr1	9886450	9886600
chr1	9890150	9890789
chr1	9909290	9911070
chr1	9929335	9929723
chr1	9942855	9943913
chr1	9950167	9950882
chr1	9960963	9961113
chr1	9961135	9961361
chr1	9996866	9998133
chr1	10032351	10033878
chr1	10035012	10035162
chr1	10046252	10046616
chr1	10179045	10179830
chr1	10209750	10211958
chr1	10318140	10318454
chr1	10338187	10338337
chr1	10353396	10353581
chr1	10398303	10400333
chr1	10430038	10431377
chr1	10471796	10472816
chr1	10474510	10475715
chr1	10490552	10490829
chr1	10494492	10494642
chr1	10494776	10494962
chr1	10495558	10495889
chr1	10507192	10507669
chr1	10508838	10509086
chr1	10516967	10517117
chr1	10519208	10519881
chr1	10529900	10530102
chr1	10530337	10530748
chr1	10541127	10541326
chr1	10555596	10556654
chr1	10594385	10595155
chr1	10631693	10632474
chr1	10632931	10633157
chr1	10638231	10639835
chr1	10642181	10642770
chr1	10646415	10646620
chr1	10648820	10650212
chr1	10650723	10651145
chr1	10651165	10652297
chr1	10656496	10656715
chr1	10663309	10664001
chr1	10664113	10664989
chr1	10667849	10669027
chr1	10676750	10677434
chr1	10677501	10678393
chr1	10679170	10680403
chr1	10681687	10681983
chr1	10686926	10687202
chr1	10687349	10687499
chr1	10693631	10695700
chr1	10698989	10699266
chr1	10704094	10705301
chr1	10708479	10709493
chr1	10709632	10709950
chr1	10714440	10715191
chr1	10716698	10717201
chr1	10721545	10722181
chr1	10728234	10728384
chr1	10728570	10729562
chr1	10733843	10734275
chr1	10734497	10734647
chr1	10735331	10735872
chr1	10738131	10738688
chr1	10753125	10753425
chr1	10755713	10756231
chr1	10772052	10772278
chr1	10788580	10789023
chr1	10791507	10791679
chr1	10793602	10795729
chr1	10795922	10797069
chr1	10799722	10799958
chr1	10804111	10804516
chr1	10815059	10815692
chr1	10824754	10825077
chr1	10830321	10830518
chr1	10834769	10836683
chr1	10836803	10837098
chr1	10837284	10837632
chr1	10839358	10839629
chr1	10866079	10866413
chr1	10866681	10867640
chr1	10867913	10868063
chr1	10888339	10889238
chr1	10889990	10890140
chr1	10898131	10898435
chr1	10900152	10901210
chr1	10901365	10902082
chr1	10908053	10908565
chr1	10910039	10910226
chr1	10910358	10910549
chr1	10915622	10915783
chr1	10934265	10934728
chr1	10937445	10937886
chr1	10938325	10938475
chr1	10938845	10939125
chr1	10941939	10942261
chr1	10960819	10961574
chr1	10969656	10969809
chr1	10973554	10973713
chr1	10979723	10981188
chr1	11011793	11011943
chr1	11012160	11013424
chr1	11037735	11037885
chr1	11045160	11045941
chr1	11052618	11053026
chr1	11053255	11053640
chr1	11053772	11054031
chr1	11059239	11060811
chr1	11099252	11100220
chr1	11189439	11189589
chr1	11198809	11198959
chr1	11262188	11262992
chr1	11272351	11274213
chr1	11286405	11287264
chr1	11312468	11312649
chr1	11320222	11320689
chr1	11330461	11330611
chr1	11334432	11334620
chr1	11337456	11338016
chr1	11355197	11356670
chr1	11413618	11414399
chr1	11417396	11417582
chr1	11454120	11454534
chr1	11473514	11474159
chr1	11478335	11480289
chr1	11487150	11487308
chr1	11499091	11500447
chr1	11521156	11521578
chr1	11522513	11523052
chr1	11530998	11531953
chr1	11550712	11550943
chr1	11558379	11558580
chr1	11563408	11564445
chr1	11572226	11572511
chr1	11590477	11590665
chr1	11594078	11594611
chr1	11602289	11602921
chr1	11635625	11636145
chr1	11648629	11649370
chr1	11650045	11651003
chr1	11653353	11655772
chr1	11663642	11665271
chr1	11680248	11683257
chr1	11689510	11689997
chr1	11690119	11690276
chr1	11690592	11692823
chr1	11693614	11693764
chr1	11700865	11701230
chr1	11704073	11704747
chr1	11705198	11705602
chr1	11707499	11707661
chr1	11710886	11711036
chr1	11719507	11719657
chr1	11719672	11720018
chr1	11725654	11726158
chr1	11729722	11729872
chr1	11731858	11732252
chr1	11735586	11737115
chr1	11748859	11749705
chr1	11761826	11763112
chr1	11784565	11785672
chr1	11787222	11788231
chr1	11802759	11804092
chr1	11804848	11806801
chr1	11838506	11838656
chr1	11859071	11859538
chr1	11875185	11875335
chr1	11883040	11883550
chr1	11894010	11894201
chr1	11898286	11898545
chr1	11898734	11899179
chr1	11899306	11899456
chr1	11907530	11910412
chr1	11921008	11921158
chr1	11925149	11927041
chr1	11934064	11935131
chr1	11944278	11945194
chr1	11967211	11967554
chr1	11979563	11980919
chr1	12001990	12002170
chr1	12018926	12020358
chr1	12052120	12052343
chr1	12063151	12064495
chr1	12067570	12068280
chr1	12078897	12079844
chr1	12142351	12142501
chr1	12146896	12147046
chr1	12158473	12158892
chr1	12166626	12167637
chr1	12196433	12196833
chr1	12199163	12199518
chr1	12202330	12202515
chr1	12204008	12204237
chr1	12208927	12209375
chr1	12229410	12231325
chr1	12433519	12434234
chr1	12478025	12478610
chr1	12511005	12511155
chr1	12518998	12519406
chr1	12540147	12540626
chr1	12553025	12553245
chr1	12553657	12553807
chr1	12556487	12556919
chr1	12592701	12592851
chr1	12594758	12596700
chr1	12601660	12602235
chr1	12615537	12616983
chr1	12617137	12617350
chr1	12617920	12619702
chr1	12619799	12620378
chr1	12629114	12630232
chr1	12716121	12716271
chr1	12783825	12784019
chr1	13498663	13498925
chr1	13499121	13499383
chr1	13499506	13499727
chr1	13512537	13514217
chr1	13522195	13522345
chr1	13543846	13544068
chr1	13549345	13549789
chr1	13570810	13571182
chr1	13583057	13584742
chr1	13585171	13585392
chr1	13585556	13586149
chr1	13593571	13593850
chr1	13699898	13700731
chr1	13723920	13724176
chr1	13748716	13750125
chr1	13764581	13764757
chr1	13828994	13829155
chr1	13892290	13893354
chr1	13965949	13966099
chr1	14136213	14136698
chr1	14282562	14283099
chr1	14290934	14291086
chr1	14291222	14291556
chr1	14291616	14291766
chr1	14366728	14366905
chr1	14512638	14512919
chr1	14571938	14572598
chr1	14592861	14593011
chr1	14593687	14593837
chr1	14597589	14599966
chr1	14627558	14627732
chr1	14686659	14686995
chr1	14687178	14687355
chr1	14725660	14726219
chr1	14731598	14732206
chr1	14733040	14734154
chr1	14740124	14740282
chr1	14742286	14742452
chr1	14755506	14755803
chr1	14767138	14767392
chr1	14779282	14779490
chr1	14887895	14888191
chr1	14894843	14895466
chr1	14914393	14914570
chr1	14915425	14915639
chr1	14923161	14923411
chr1	14923738	14925340
chr1	14939683	14940226
chr1	14940399	14940723
chr1	14942749	14942955
chr1	14945174	14945610
chr1	14945743	14945893
chr1	14950411	14950788
chr1	14961979	14962309
chr1	14968285	14968435
chr1	14980943	14981215
chr1	14995522	14995672
chr1	14996045	14996741
chr1	15009023	15009300
chr1	15027561	15027785
chr1	15053013	15053257
chr1	15090229	15090717
chr1	15100388	15100872
chr1	15112071	15112682
chr1	15128535	15128978
chr1	15135293	15136122
chr1	15139851	15140317
chr1	15152421	15154376
chr1	15154505	15155298
chr1	15186580	15187424
chr1	15196541	15196854
chr1	15196943	15197627
chr1	15206470	15207642
chr1	15246902	15247819
chr1	15272304	15272786
chr1	15323411	15323771
chr1	15370955	15371105
chr1	15379394	15379574
chr1	15384060	15385026
chr1	15386273	15386619
chr1	15388127	15388816
chr1	15409124	15410367
chr1	15410504	15410928
chr1	15427118	15427268
chr1	15430972	15431445
chr1	15455726	15455972
chr1	15494711	15494977
chr1	15501482	15501632
chr1	15508624	15509474
chr1	15523819	15525788
chr1	15526129	15527544
chr1	15584321	15585352
chr1	15603173	15604067
chr1	15616705	15618233
chr1	15618331	15618481
chr1	15683817	15684545
chr1	15684622	15685306
chr1	15703574	15703787
chr1	15736145	15736714
chr1	15739727	15739877
chr1	15741028	15741908
chr1	15742392	15742542
chr1	15742834	15743050
chr1	15756279	15756876
chr1	15757388	15759516
chr1	15760124	15760406
chr1	15760545	15760975
chr1	15788022	15788638
chr1	15791716	15791912
chr1	15792097	15792331
chr1	15799963	15800697
chr1	15815462	15815755
chr1	15834345	15836440
chr1	15846967	15848303
chr1	15848418	15848938
chr1	15849333	15850288
chr1	15883437	15883587
chr1	15886148	15886848
chr1	15924853	15925021
chr1	15949592	15950144
chr1	15954060	15954409
chr1	15957428	15957731
chr1	15961538	15961855
chr1	15975384	15976299
chr1	16004016	16004413
chr1	16009153	16009320
chr1	16012390	16013757
chr1	16014733	16014883
chr1	16016009	16016881
chr1	16017939	16018283
chr1	16021645	16021800
chr1	16026329	16027429
chr1	16028880	16029030
chr1	16032542	16033370
chr1	16048117	16049488
chr1	16050446	16050814
chr1	16055602	16056622
chr1	16058594	16058744
chr1	16067187	16067574
chr1	16068097	16068257
chr1	16068615	16068785
chr1	16072489	16072830
chr1	16072954	16074170
chr1	16078714	16079423
chr1	16082413	16082806
chr1	16112875	16113483
chr1	16114971	16117289
chr1	16120247	16120800
chr1	16122552	16122962
chr1	16140174	16140324
chr1	16145016	16146991
chr1	16151090	16151365
chr1	16152448	16152599
chr1	16152860	16153432
chr1	16154432	16154646
chr1	16154802	16156486
chr1	16162133	16163028
chr1	16167199	16168537
chr1	16173566	16173716
chr1	16174201	16175615
chr1	16181684	16182495
chr1	16187748	16187961
chr1	16205118	16205288
chr1	16205879	16208259
chr1	16210118	16210407
chr1	16212162	16213295
chr1	16215830	16216670
chr1	16217037	16218133
chr1	16226262	16227562
chr1	16227781	16227931
chr1	16228197	16228629
chr1	16236109	16237545
chr1	16244117	16244606
chr1	16244966	16245146
chr1	16271142	16271366
chr1	16351582	16353136
chr1	16366910	16368125
chr1	16368205	16368356
chr1	16440031	16441460
chr1	16490855	16491814
chr1	16498132	16500093
chr1	16506819	16506969
chr1	16509055	16509408
chr1	16509444	16509595
chr1	16509648	16509960
chr1	16512979	16514745
chr1	16520375	16521134
chr1	16532334	16533338
chr1	16534209	16536338
chr1	16540551	16541069
chr1	16543883	16544205
chr1	16544403	16545250
chr1	16545266	16546316
chr1	16547628	16548109
chr1	16548219	16548736
chr1	16551028	16551225
chr1	16559783	16560192
chr1	16564908	16565058
chr1	16565353	16565595
chr1	16583677	16583887
chr1	16591822	16592495
chr1	16592809	16593014
chr1	16610821	16610986
chr1	16612042	16614252
chr1	16614522	16614931
chr1	16616433	16616748
chr1	16617281	16617738
chr1	16618062	16618323
chr1	16618684	16619228
chr1	16619434	16621562
chr1	16623493	16623686
chr1	16624041	16624624
chr1	16624738	16626035
chr1	16626371	16626692
chr1	16626976	16627161
chr1	16627382	16627609
chr1	16628424	16628595
chr1	16628599	16628995
chr1	16629987	16631678
chr1	16632418	16632647
chr1	16632952	16633177
chr1	16634450	16634649
chr1	16636147	16636378
chr1	16637417	16637613
chr1	16638257	16639867
chr1	16642614	16646118
chr1	16646714	16648695
chr1	16649160	16649655
chr1	16650077	16650227
chr1	16656417	16657617
chr1	16665876	16667565
chr1	16671473	16671813
chr1	16674954	16675609
chr1	16678042	16678312
chr1	16680304	16681246
chr1	16691408	16691792
chr1	16692444	16694889
chr1	16696404	16697040
chr1	16698062	16698214
chr1	16699289	16701782
chr1	16701904	16702054
chr1	16702886	16703457
chr1	16703691	16704188
chr1	16704362	16704663
chr1	16705315	16705465
chr1	16706333	16706508
chr1	16706776	16708461
chr1	16709427	16710409
chr1	16712670	16713019
chr1	16715403	16716078
chr1	16717554	16717759
chr1	16725099	16725436
chr1	16727200	16727856
chr1	16728220	16728868
chr1	16734250	16734438
chr1	16735499	16736118
chr1	16739858	16741611
chr1	16748436	16749019
chr1	16749867	16751052
chr1	16757410	16758121
chr1	16758889	16760850
chr1	16765368	16766186
chr1	16768002	16768347
chr1	16772464	16772815
chr1	16773083	16773233
chr1	16773596	16773889
chr1	16775042	16775230
chr1	16786668	16787002
chr1	16794227	16794573
chr1	16794743	16794893
chr1	16796188	16797335
chr1	16859126	16860496
chr1	16861900	16862524
chr1	16863282	16863512
chr1	16867277	16867468
chr1	16868800	16868994
chr1	16871987	16873876
chr1	16874894	16875731
chr1	16888576	16889983
chr1	16895535	16897293
chr1	16900870	16901273
chr1	16903581	16906147
chr1	16909718	16910057
chr1	16911834	16912034
chr1	16913400	16915094
chr1	16915657	16915897
chr1	16921315	16922414
chr1	16924843	16925214
chr1	16926667	16927157
chr1	16928177	16928361
chr1	16929681	16930659
chr1	16938407	16940239
chr1	16947079	16947403
chr1	16947594	16947806
chr1	16951722	16952264
chr1	16960652	16961433
chr1	16963247	16964016
chr1	16971629	16972783
chr1	16979485	16981168
chr1	16986585	16987484
chr1	17007047	17007698
chr1	17010968	17012626
chr1	17012969	17013432
chr1	17013858	17014008
chr1	17014758	17015073
chr1	17015369	17015519
chr1	17015568	17015855
chr1	17016410	17016560
chr1	17053710	17054872
chr1	17059539	17060186
chr1	17075262	17076032
chr1	17118340	17120386
chr1	17121631	17121781
chr1	17125784	17126289
chr1	17167091	17167336
chr1	17195016	17195357
chr1	17212814	17212970
chr1	17213108	17213479
chr1	17236912	17237596
chr1	17239472	17240056
chr1	17248915	17249152
chr1	17274352	17274587
chr1	17335944	17336309
chr1	17377060	17377806
chr1	17404053	17404678
chr1	17405280	17405577
chr1	17405777	17406689
chr1	17436879	17439156
chr1	17439754	17440142
chr1	17441587	17441926
chr1	17469483	17470693
chr1	17477424	17477602
chr1	17494228	17494562
chr1	17502397	17502736
chr1	17516314	17516766
chr1	17520101	17520430
chr1	17522015	17522165
chr1	17532044	17532305
chr1	17532465	17532615
chr1	17538482	17538803
chr1	17538883	17539033
chr1	17539135	17541700
chr1	17543428	17543578
chr1	17546991	17547598
chr1	17547840	17548013
chr1	17550752	17551434
chr1	17551592	17552503
chr1	17561295	17561494
chr1	17564919	17566038
chr1	17568955	17569867
chr1	17572439	17575021
chr1	17576688	17576853
chr1	17586596	17587061
chr1	17587455	17588793
chr1	17629547	17629897
chr1	17633129	17633280
chr1	17643988	17644285
chr1	17653435	17653595
chr1	17653807	17654006
chr1	17683775	17683925
chr1	17684740	17685521
chr1	17696567	17696717
chr1	17696843	17697178
chr1	17735963	17736146
chr1	17736240	17736509
chr1	17790188	17790375
chr1	17825991	17826510
chr1	17861797	17861947
chr1	17919546	17919696
chr1	17919937	17920300
chr1	17980023	17980173
chr1	17984655	17984820
chr1	18009127	18009638
chr1	18041816	18041966
chr1	18056703	18057051
chr1	18058874	18059222
chr1	18090526	18091266
chr1	18093180	18093422
chr1	18100641	18100791
chr1	18104707	18104910
chr1	18106851	18108354
chr1	18108877	18109027
chr1	18109225	18111663
chr1	18132542	18133326
chr1	18134555	18134856
chr1	18154530	18154791
chr1	18175668	18175818
chr1	18176254	18176404
chr1	18199526	18199946
chr1	18200093	18200366
chr1	18234853	18235092
chr1	18256115	18256630
chr1	18261965	18262115
chr1	18283074	18283741
chr1	18290347	18290639
chr1	18290643	18290998
chr1	18291211	18291369
chr1	18294550	18295393
chr1	18298266	18298851
chr1	18299597	18300065
chr1	18320025	18320382
chr1	18344861	18345147
chr1	18351861	18352170
chr1	18373945	18374373
chr1	18384609	18384759
chr1	18385382	18386022
chr1	18399144	18399630
chr1	18408770	18409245
chr1	18409994	18410168
chr1	18410477	18410917
chr1	18417145	18417494
chr1	18418585	18419395
chr1	18419514	18419759
chr1	18440562	18440858
chr1	18475874	18476049
chr1	18480299	18482044
chr1	18486269	18486419
chr1	18542268	18542840
chr1	18547464	18547664
chr1	18547708	18547886
chr1	18557381	18558666
chr1	18575581	18575941
chr1	18583783	18584059
chr1	18597227	18597905
chr1	18599129	18599312
chr1	18599439	18599880
chr1	18602919	18603109
chr1	18603252	18603431
chr1	18627101	18627706
chr1	18627939	18628226
chr1	18629240	18629390
chr1	18629567	18631843
chr1	18632615	18633203
chr1	18636240	18638161
chr1	18639522	18641580
chr1	18641891	18642041
chr1	18642512	18644181
chr1	18645022	18647513
chr1	18649815	18650240
chr1	18650318	18650557
chr1	18651606	18652599
chr1	18652760	18652926
chr1	18653853	18654468
chr1	18655401	18655551
chr1	18657388	18658019
chr1	18661638	18662145
chr1	18669205	18669492
chr1	18676233	18677110
chr1	18682568	18682863
chr1	18693367	18694339
chr1	18707775	18708077
chr1	18716402	18717427
chr1	18724061	18724443
chr1	18725111	18725825
chr1	18738421	18738631
chr1	18743390	18743540
chr1	18794585	18795003
chr1	18820429	18821100
chr1	18875277	18875757
chr1	18879903	18880266
chr1	18884195	18884517
chr1	18902018	18903310
chr1	18906965	18907447
chr1	18907637	18907840
chr1	18912854	18913735
chr1	18919321	18919619
chr1	18938550	18938700
chr1	18940894	18942173
chr1	18945334	18945604
chr1	18949318	18949558
chr1	18949747	18949972
chr1	18950104	18950509
chr1	18955299	18957503
chr1	18965642	18966263
chr1	19033476	19033684
chr1	19043156	19043631
chr1	19066861	19067681
chr1	19070877	19071227
chr1	19071402	19071716
chr1	19140563	19140857
chr1	19209614	19210905
chr1	19250871	19251192
chr1	19251400	19252097
chr1	19254288	19254669
chr1	19269524	19269705
chr1	19288440	19289271
chr1	19311070	19313014
chr1	19317430	19318030
chr1	19331859	19332074
chr1	19337874	19338732
chr1	19338961	19339111
chr1	19339639	19339789
chr1	19341267	19341997
chr1	19344416	19344953
chr1	19353439	19354065
chr1	19395638	19396199
chr1	19405561	19405845
chr1	19429663	19429813
chr1	19445919	19446284
chr1	19456674	19457716
chr1	19460976	19461320
chr1	19461377	19461579
chr1	19479785	19480171
chr1	19481735	19482153
chr1	19484181	19486602
chr1	19487756	19488204
chr1	19596250	19597834
chr1	19640394	19641119
chr1	19643523	19645797
chr1	19650978	19651542
chr1	19653384	19654303
chr1	19659470	19660285
chr1	19664728	19665801
chr1	19665954	19666300
chr1	19688963	19689402
chr1	19704011	19705170
chr1	19715391	19716071
chr1	19740873	19741023
chr1	19769013	19769501
chr1	19769668	19769823
chr1	19780198	19780585
chr1	19787013	19787548
chr1	19799331	19800468
chr1	19802431	19802689
chr1	19811304	19811454
chr1	19816437	19816829
chr1	19878203	19878415
chr1	19882156	19883076
chr1	19974982	19975414
chr1	19989995	19990567
chr1	19990805	19991176
chr1	20100903	20101138
chr1	20152197	20152713
chr1	20185587	20186615
chr1	20212958	20213542
chr1	20278695	20279157
chr1	20290395	20291387
chr1	20291513	20291996
chr1	20339957	20340394
chr1	20342633	20342783
chr1	20342887	20344481
chr1	20348596	20348890
chr1	20361598	20362108
chr1	20365727	20365877
chr1	20366105	20366380
chr1	20366627	20367563
chr1	20367574	20367724
chr1	20376963	20377122
chr1	20386630	20387003
chr1	20400219	20400581
chr1	20404501	20404721
chr1	20405903	20406222
chr1	20406369	20406705
chr1	20430335	20430923
chr1	20444214	20444600
chr1	20448475	20449324
chr1	20472774	20473011
chr1	20473182	20473658
chr1	20476359	20476873
chr1	20483797	20484983
chr1	20485140	20487423
chr1	20493809	20494552
chr1	20507687	20508394
chr1	20522451	20522645
chr1	20552007	20554581
chr1	20575307	20575987
chr1	20588952	20589476
chr1	20609409	20609649
chr1	20625291	20625641
chr1	20633037	20634430
chr1	20634604	20635021
chr1	20640211	20640402
chr1	20660797	20662551
chr1	20685346	20685496
chr1	20696147	20697539
chr1	20711446	20711791
chr1	20717218	20718524
chr1	20722322	20722874
chr1	20725340	20725490
chr1	20727747	20728654
chr1	20729827	20730428
chr1	20730520	20730677
chr1	20730741	20730891
chr1	20731408	20733569
chr1	20785997	20787873
chr1	20891327	20891477
chr1	20935806	20936405
chr1	21101461	21101618
chr1	21126524	21126882
chr1	21150085	21150244
chr1	21175493	21177630
chr1	21190838	21191164
chr1	21195170	21195397
chr1	21217584	21218345
chr1	21237997	21238823
chr1	21242102	21242387
chr1	21245044	21245259
chr1	21245359	21245509
chr1	21255395	21255545
chr1	21261696	21263258
chr1	21270235	21270673
chr1	21277016	21277291
chr1	21277985	21278597
chr1	21284230	21284936
chr1	21289142	21290874
chr1	21293385	21293601
chr1	21302811	21302963
chr1	21308095	21308343
chr1	21308614	21309380
chr1	21310233	21310555
chr1	21313083	21313312
chr1	21314073	21314728
chr1	21322560	21322980
chr1	21323169	21323623
chr1	21324344	21324832
chr1	21325747	21326127
chr1	21326805	21326996
chr1	21327015	21327368
chr1	21329525	21329701
chr1	21332493	21332746
chr1	21334437	21335421
chr1	21338878	21339110
chr1	21344632	21346255
chr1	21368272	21368815
chr1	21397934	21398084
chr1	21398220	21398488
chr1	21427764	21428760
chr1	21436131	21437777
chr1	21439765	21440997
chr1	21490958	21491161
chr1	21497818	21498194
chr1	21508520	21510908
chr1	21518749	21519523
chr1	21524829	21524979
chr1	21534550	21535083
chr1	21537869	21538055
chr1	21538074	21538562
chr1	21539932	21540327
chr1	21547748	21548346
chr1	21553467	21553617
chr1	21573885	21575156
chr1	21586206	21586746
chr1	21587159	21587321
chr1	21590614	21590764
chr1	21606000	21606352
chr1	21607517	21608575
chr1	21619015	21619584
chr1	21621987	21623156
chr1	21639750	21640086
chr1	21647967	21648276
chr1	21651559	21652615
chr1	21653649	21653820
chr1	21655781	21656025
chr1	21659106	21659802
chr1	21666465	21666615
chr1	21668291	21670129
chr1	21670407	21670826
chr1	21705429	21705594
chr1	21706413	21706837
chr1	21725899	21726304
chr1	21782015	21784383
chr1	21814081	21815012
chr1	21818509	21819201
chr1	21822226	21822913
chr1	21865755	21866726
chr1	21893979	21894129
chr1	21897024	21897364
chr1	21901543	21901728
chr1	21901961	21902417
chr1	21909710	21910468
chr1	21911314	21911804
chr1	21912869	21913489
chr1	21914762	21915051
chr1	21915266	21915454
chr1	21922344	21923209
chr1	21931169	21931442
chr1	21933547	21934244
chr1	21935615	21936003
chr1	21936095	21938133
chr1	21944226	21945134
chr1	21956796	21957055
chr1	21963748	21963898
chr1	21964053	21964288
chr1	22022618	22022784
chr1	22022915	22023067
chr1	22024828	22026167
chr1	22052330	22053619
chr1	22092401	22092811
chr1	22114555	22114983
chr1	22121338	22121846
chr1	22131726	22132486
chr1	22133617	22134145
chr1	22134283	22134433
chr1	22137013	22137343
chr1	22137363	22137677
chr1	22141814	22143914
chr1	22185069	22185583
chr1	22207995	22208176
chr1	22208335	22209670
chr1	22212453	22212665
chr1	22212871	22213276
chr1	22225711	22226532
chr1	22229272	22229453
chr1	22234263	22234501
chr1	22243505	22243710
chr1	22245579	22246419
chr1	22248720	22248916
chr1	22252025	22252175
chr1	22252399	22252639
chr1	22259635	22259785
chr1	22262470	22263119
chr1	22264262	22265328
chr1	22275661	22276345
chr1	22318409	22319269
chr1	22320426	22321000
chr1	22350240	22351069
chr1	22351592	22352033
chr1	22394541	22394691
chr1	22416596	22416902
chr1	22451159	22451309
chr1	22451507	22453107
chr1	22465416	22465566
chr1	22488686	22488892
chr1	22490259	22490627
chr1	22554510	22554660
chr1	22554699	22555186
chr1	22556163	22557191
chr1	22563121	22563617
chr1	22563980	22564553
chr1	22567061	22567758
chr1	22593253	22593930
chr1	22600467	22601126
chr1	22609528	22609709
chr1	22611567	22612023
chr1	22626263	22626982
chr1	22629190	22629455
chr1	22629834	22630087
chr1	22639102	22639264
chr1	22641878	22642255
chr1	22662362	22662799
chr1	22673459	22673650
chr1	22674029	22674382
chr1	22677096	22677246
chr1	22704581	22704738
chr1	22709279	22709544
chr1	22710045	22711897
chr1	22723121	22723356
chr1	22736809	22736998
chr1	22754824	22755165
chr1	22762385	22762702
chr1	22775995	22776244
chr1	22780216	22780366
chr1	22780640	22781327
chr1	22782156	22782547
chr1	22789368	22789518
chr1	22790343	22790672
chr1	22792745	22793094
chr1	22801537	22802125
chr1	22805347	22806170
chr1	22806540	22807310
chr1	22826829	22827500
chr1	22829052	22829376
chr1	22829606	22829756
chr1	22832057	22832260
chr1	22852353	22853026
chr1	22861947	22862554
chr1	22875318	22875601
chr1	22875920	22877339
chr1	22879023	22879173
chr1	22880292	22880442
chr1	22915875	22916279
chr1	22930391	22930645
chr1	22964155	22964499
chr1	22976450	22976970
chr1	23013840	23014369
chr1	23018774	23020447
chr1	23153398	23153568
chr1	23167307	23169326
chr1	23169727	23169877
chr1	23177329	23178307
chr1	23184461	23184975
chr1	23215722	23216510
chr1	23216632	23218233
chr1	23262904	23264205
chr1	23343531	23345296
chr1	23357501	23357979
chr1	23367650	23369563
chr1	23370749	23371601
chr1	23394701	23395078
chr1	23395228	23395613
chr1	23403770	23404288
chr1	23418999	23419651
chr1	23422455	23422605
chr1	23423625	23425554
chr1	23436426	23437546
chr1	23483078	23485091
chr1	23497205	23497575
chr1	23524876	23525435
chr1	23530541	23532005
chr1	23539668	23540451
chr1	23544844	23545377
chr1	23553900	23557258
chr1	23558523	23558673
chr1	23558867	23560172
chr1	23560377	23560527
chr1	23561612	23561788
chr1	23562047	23562684
chr1	23564581	23564779
chr1	23567556	23569343
chr1	23597709	23599079
chr1	23619426	23620129
chr1	23634829	23635510
chr1	23637299	23638365
chr1	23644123	23644324
chr1	23691334	23692330
chr1	23718445	23719065
chr1	23742890	23744157
chr1	23777869	23778813
chr1	23790739	23792145
chr1	23796809	23796975
chr1	23799437	23801676
chr1	23809789	23810007
chr1	23824854	23825644
chr1	23838075	23838811
chr1	23867649	23868828
chr1	23902554	23903338
chr1	23916604	23916864
chr1	23916880	23917041
chr1	23958921	23960250
chr1	23979790	23980990
chr1	24003251	24003690
chr1	24018853	24019213
chr1	24070885	24071518
chr1	24107665	24107916
chr1	24107924	24108088
chr1	24112160	24112789
chr1	24150198	24151812
chr1	24153616	24153766
chr1	24186686	24187972
chr1	24199300	24199502
chr1	24202002	24202306
chr1	24209737	24209887
chr1	24216207	24216549
chr1	24236416	24236566
chr1	24286518	24287202
chr1	24294990	24295243
chr1	24304940	24305090
chr1	24307886	24308981
chr1	24311416	24311566
chr1	24319199	24319708
chr1	24321400	24321557
chr1	24321700	24323073
chr1	24334649	24335511
chr1	24338003	24338289
chr1	24341126	24341276
chr1	24341449	24342121
chr1	24364593	24364924
chr1	24374007	24374269
chr1	24375464	24375848
chr1	24392371	24392621
chr1	24413236	24414173
chr1	24415213	24416276
chr1	24438153	24438843
chr1	24463292	24464271
chr1	24464593	24464746
chr1	24502159	24503671
chr1	24507184	24507841
chr1	24508241	24508429
chr1	24551971	24552150
chr1	24552301	24552530
chr1	24555369	24556516
chr1	24641853	24644217
chr1	24688692	24689144
chr1	24697530	24697680
chr1	24704514	24706038
chr1	24724408	24726072
chr1	24735744	24736374
chr1	24739736	24739886
chr1	24742290	24742910
chr1	24743521	24744051
chr1	24744508	24746410
chr1	24746636	24747276
chr1	24847722	24848934
chr1	24862323	24862539
chr1	24864624	24864846
chr1	24897821	24898428
chr1	24909424	24909990
chr1	24926058	24926208
chr1	24926613	24927340
chr1	24929009	24931048
chr1	24931275	24933002
chr1	24934351	24934901
chr1	24969817	24970916
chr1	25011879	25012029
chr1	25012176	25012539
chr1	25017430	25017767
chr1	25022399	25022617
chr1	25022838	25023272
chr1	25037293	25037468
chr1	25037529	25038164
chr1	25039539	25039689
chr1	25055330	25055588
chr1	25065852	25066254
chr1	25101579	25101933
chr1	25167332	25168073
chr1	25168672	25168822
chr1	25193311	25193560
chr1	25199095	25199434
chr1	25231967	25233596
chr1	25239594	25240531
chr1	25246198	25248120
chr1	25248330	25248480
chr1	25264423	25264678
chr1	25266600	25268339
chr1	25272321	25272771
chr1	25326408	25326911
chr1	25334476	25334660
chr1	25336864	25339107
chr1	25368228	25368407
chr1	25402836	25403220
chr1	25420891	25421071
chr1	25423150	25423398
chr1	25429917	25431771
chr1	25501526	25502154
chr1	25503886	25504045
chr1	25504192	25504461
chr1	25506555	25507446
chr1	25517956	25518226
chr1	25520603	25520753
chr1	25529597	25529774
chr1	25537692	25537843
chr1	25543145	25544576
chr1	25544611	25544761
chr1	25565216	25565441
chr1	25566497	25567138
chr1	25568180	25569162
chr1	25572623	25573288
chr1	25573463	25573813
chr1	25577080	25577345
chr1	25581116	25581327
chr1	25581417	25581590
chr1	25586042	25586709
chr1	25587920	25588691
chr1	25608686	25608870
chr1	25615904	25618716
chr1	25619181	25619357
chr1	25640912	25641218
chr1	25692731	25692884
chr1	25695166	25695687
chr1	25696024	25696186
chr1	25697852	25698002
chr1	25700752	25700902
chr1	25701976	25702170
chr1	25702371	25702622
chr1	25706458	25707044
chr1	25707238	25708648
chr1	25711742	25712031
chr1	25724349	25725768
chr1	25727686	25727903
chr1	25728044	25728447
chr1	25743914	25744627
chr1	25747090	25747240
chr1	25747465	25747720
chr1	25757550	25758012
chr1	25771378	25771579
chr1	25771766	25772032
chr1	25780053	25781107
chr1	25796911	25797351
chr1	25799716	25801266
chr1	25810720	25811133
chr1	25817806	25818335
chr1	25819166	25821312
chr1	25858680	25859917
chr1	25861568	25861718
chr1	25867647	25867837
chr1	25869570	25869761
chr1	25874982	25876703
chr1	25889586	25889736
chr1	25892211	25892976
chr1	25895427	25896119
chr1	25905035	25907377
chr1	25922091	25923449
chr1	25926971	25927268
chr1	25927305	25928030
chr1	25945829	25946175
chr1	25997461	25998719
chr1	26010158	26010601
chr1	26010875	26011073
chr1	26021514	26022409
chr1	26034918	26036528
chr1	26045418	26046780
chr1	26094816	26095222
chr1	26110618	26112640
chr1	26145115	26145351
chr1	26154545	26155425
chr1	26156422	26156918
chr1	26158861	26159132
chr1	26161109	26162311
chr1	26164059	26165047
chr1	26165513	26166060
chr1	26168971	26169275
chr1	26169455	26170331
chr1	26171455	26171654
chr1	26176846	26177854
chr1	26190262	26190945
chr1	26200810	26201717
chr1	26225016	26226129
[truncated: 63,536 more rows]

## Sheet: ATAC IPSCs-SETV5 Doxy+no Doxy
chr1	9927	10524
chr1	11175	11468
chr1	13778	14117
chr1	14273	14606
chr1	15569	15825
chr1	21315	21487
chr1	24994	25144
chr1	28704	30138
chr1	34809	35192
chr1	35757	36950
chr1	51213	52055
chr1	57169	57431
chr1	79090	79428
chr1	88150	88369
chr1	90935	91819
chr1	133259	133491
chr1	135217	135379
chr1	136131	137563
chr1	180572	181033
chr1	181492	182001
chr1	183575	183912
chr1	184280	184451
chr1	191440	191804
chr1	199137	200665
chr1	206360	206857
chr1	206999	207345
chr1	267076	267585
chr1	267638	268361
chr1	376182	376460
chr1	377013	377163
chr1	377249	377399
chr1	381431	381662
chr1	402399	402705
chr1	509740	510078
chr1	598440	598713
chr1	605006	605156
chr1	609375	609907
chr1	610152	611056
chr1	629004	634999
chr1	638232	638522
chr1	723834	723984
chr1	777988	779451
chr1	826577	828117
chr1	845728	845878
chr1	869585	870281
chr1	872514	873412
chr1	903738	905743
chr1	906798	907234
chr1	912975	913140
chr1	920500	921604
chr1	922648	922850
chr1	923005	923258
chr1	923548	926519
chr1	928468	928740
chr1	929614	929857
chr1	930482	930824
chr1	931686	932046
chr1	933317	935498
chr1	935704	936586
chr1	937468	937747
chr1	938125	938354
chr1	938768	943796
chr1	943926	944817
chr1	951494	951663
chr1	958807	961735
chr1	965870	967515
chr1	967790	968085
chr1	970132	971240
chr1	973243	973429
chr1	975480	976731
chr1	978625	978846
chr1	983979	984598
chr1	995737	996188
chr1	996702	996852
chr1	996930	1002329
chr1	1003711	1003861
chr1	1004763	1005953
chr1	1006435	1006585
chr1	1006926	1007133
chr1	1012877	1015868
chr1	1017353	1018125
chr1	1019106	1021888
chr1	1022519	1022725
chr1	1023557	1024233
chr1	1024254	1026318
chr1	1030448	1030820
chr1	1031146	1031678
chr1	1031739	1032103
chr1	1032347	1034981
chr1	1035257	1035407
chr1	1038462	1038930
chr1	1039260	1041885
chr1	1051200	1051866
chr1	1058276	1060325
chr1	1061940	1063176
chr1	1063667	1064549
chr1	1065760	1066282
chr1	1067894	1068044
chr1	1068133	1070808
chr1	1071923	1072338
chr1	1074071	1074705
chr1	1079211	1081387
chr1	1088893	1089217
chr1	1091320	1091470
chr1	1091490	1092160
chr1	1115415	1117090
chr1	1121747	1122716
chr1	1136247	1137559
chr1	1137756	1138046
chr1	1141952	1142102
chr1	1142723	1142906
chr1	1142999	1143149
chr1	1144351	1145176
chr1	1148692	1148842
chr1	1150097	1150463
chr1	1150548	1150698
chr1	1156737	1158800
chr1	1162086	1163464
chr1	1164491	1165156
chr1	1165255	1165636
chr1	1166188	1166475
chr1	1166644	1166970
chr1	1167524	1167814
chr1	1170014	1170926
chr1	1171311	1171461
chr1	1172140	1172400
chr1	1173507	1174359
chr1	1175909	1176973
chr1	1177172	1177322
chr1	1179144	1179294
chr1	1182626	1183293
chr1	1200429	1202033
chr1	1203775	1203931
chr1	1204498	1204712
chr1	1205668	1207188
chr1	1208314	1208890
chr1	1213904	1214152
chr1	1215294	1215444
chr1	1231140	1233019
chr1	1236469	1236619
chr1	1237177	1238055
chr1	1238069	1238365
chr1	1238546	1238821
chr1	1239197	1239579
chr1	1239632	1239987
chr1	1240190	1240482
chr1	1242095	1242765
chr1	1243079	1244429
chr1	1244443	1244720
chr1	1246133	1247971
chr1	1248867	1249090
chr1	1250054	1250737
chr1	1250739	1250889
chr1	1257598	1257990
chr1	1258297	1258495
chr1	1265163	1265322
chr1	1272870	1274826
chr1	1281406	1281643
chr1	1284419	1285457
chr1	1285716	1285942
chr1	1286206	1286356
chr1	1286762	1287155
chr1	1287878	1288158
chr1	1290021	1290209
chr1	1290221	1290649
chr1	1290820	1291532
chr1	1291642	1292521
chr1	1292745	1292895
chr1	1293286	1294407
chr1	1295780	1295930
chr1	1298977	1300523
chr1	1301864	1302661
chr1	1304371	1306758
chr1	1307208	1310374
chr1	1310713	1310871
chr1	1311228	1312058
chr1	1315056	1316423
chr1	1317923	1318191
chr1	1318315	1318472
chr1	1324117	1325456
chr1	1329137	1329433
chr1	1330580	1331864
chr1	1331911	1332154
chr1	1332559	1333085
chr1	1333341	1333671
chr1	1333897	1334047
chr1	1334774	1335350
chr1	1337581	1338432
chr1	1344665	1344836
chr1	1345004	1345154
chr1	1345604	1345822
chr1	1347628	1350085
chr1	1350665	1350922
chr1	1351023	1352417
chr1	1352979	1355878
chr1	1356846	1357243
chr1	1357506	1359203
chr1	1359648	1360775
chr1	1361318	1361936
chr1	1362068	1362384
chr1	1371650	1372728
chr1	1374401	1376170
chr1	1376483	1376633
chr1	1398682	1400700
chr1	1402013	1402289
chr1	1402322	1402481
chr1	1406562	1408220
chr1	1409037	1409259
chr1	1409448	1411070
chr1	1419777	1421008
chr1	1421128	1421734
chr1	1425254	1428212
chr1	1429857	1431257
chr1	1431397	1436574
chr1	1438499	1438666
chr1	1440736	1441514
chr1	1441852	1442002
chr1	1470624	1472737
chr1	1472791	1472960
chr1	1494381	1494531
chr1	1504740	1505708
chr1	1510947	1513274
chr1	1513440	1513631
chr1	1534495	1534645
chr1	1535754	1536060
chr1	1536202	1536803
chr1	1537967	1538117
chr1	1538281	1538547
chr1	1538905	1541633
chr1	1543326	1543802
chr1	1550682	1551470
chr1	1559634	1559784
chr1	1567870	1568277
chr1	1573845	1575512
chr1	1586278	1586666
chr1	1596866	1598138
chr1	1598651	1601016
chr1	1602951	1603127
chr1	1603154	1603330
chr1	1614588	1616928
chr1	1619960	1620693
chr1	1622190	1622736
chr1	1624862	1625040
chr1	1625201	1625544
chr1	1627415	1627691
chr1	1627722	1627934
chr1	1628407	1629688
chr1	1629786	1633900
chr1	1634510	1635056
chr1	1636373	1636628
chr1	1638108	1638258
chr1	1644861	1645722
chr1	1658170	1659940
chr1	1660210	1660360
chr1	1678762	1679166
chr1	1683137	1684097
chr1	1686859	1687009
chr1	1691734	1694011
chr1	1699717	1701152
chr1	1701448	1701628
chr1	1712090	1712647
chr1	1723779	1725020
chr1	1744721	1745274
chr1	1745288	1747627
chr1	1748743	1749485
chr1	1749800	1750304
chr1	1750704	1750979
chr1	1753048	1753306
chr1	1777549	1781011
chr1	1781611	1783758
chr1	1784767	1784963
chr1	1796589	1796739
chr1	1812773	1812996
chr1	1826414	1826580
chr1	1843553	1843703
chr1	1852137	1852287
chr1	1855569	1855719
chr1	1858708	1858948
chr1	1859004	1859765
chr1	1873879	1874029
chr1	1878215	1878463
chr1	1880765	1880923
chr1	1883555	1883894
chr1	1889776	1892511
chr1	1894485	1894699
chr1	1894876	1895333
chr1	1896865	1897015
chr1	1897272	1897440
chr1	1898883	1899658
chr1	1901538	1901708
chr1	1901761	1901998
chr1	1905998	1906623
chr1	1906720	1907096
chr1	1908352	1909999
chr1	1911585	1911735
chr1	1914462	1914977
chr1	1916306	1916456
chr1	1918155	1920642
chr1	1921464	1921614
chr1	1922921	1923254
chr1	1923620	1923806
chr1	1926673	1926823
chr1	1928311	1928461
chr1	1929181	1929331
chr1	1943684	1944513
chr1	1957857	1958007
chr1	1959619	1960668
chr1	1983522	1983816
chr1	1986308	1986577
chr1	2003323	2004208
chr1	2018259	2020059
chr1	2032177	2032711
chr1	2033267	2033417
chr1	2044379	2045344
chr1	2046181	2048050
chr1	2049216	2051682
chr1	2073355	2073510
chr1	2073717	2074046
chr1	2075206	2075356
chr1	2088018	2088359
chr1	2091455	2092574
chr1	2093177	2093431
chr1	2093556	2093828
chr1	2099520	2099717
chr1	2104403	2105014
chr1	2108515	2108895
chr1	2115355	2116599
chr1	2123295	2123445
chr1	2125775	2126148
chr1	2132223	2134151
chr1	2135355	2135833
chr1	2139904	2140175
chr1	2160815	2160965
chr1	2173555	2174828
chr1	2189124	2190716
chr1	2193382	2195868
chr1	2199075	2199984
chr1	2200922	2201072
chr1	2203200	2203408
chr1	2203970	2206158
chr1	2206749	2206899
chr1	2207550	2207909
chr1	2209331	2209704
chr1	2209819	2210577
chr1	2210654	2210884
chr1	2210910	2211062
chr1	2212033	2213818
chr1	2214041	2214491
chr1	2214601	2215087
chr1	2215232	2215463
chr1	2226296	2228198
chr1	2228759	2230652
chr1	2231404	2232498
chr1	2233996	2234307
chr1	2234520	2234670
chr1	2240607	2240757
chr1	2246255	2246625
chr1	2247631	2249287
chr1	2251090	2251452
chr1	2255881	2256155
chr1	2256371	2256663
chr1	2256956	2257106
chr1	2270380	2272608
chr1	2272699	2272849
chr1	2275669	2276542
chr1	2278250	2280045
chr1	2283858	2284008
chr1	2284394	2284698
chr1	2289631	2289852
chr1	2290106	2290256
chr1	2297981	2298203
chr1	2300501	2300651
chr1	2306405	2306936
chr1	2309019	2309255
chr1	2310175	2310569
chr1	2310958	2312964
chr1	2313369	2313619
chr1	2313644	2316437
chr1	2316516	2318176
chr1	2318650	2318800
chr1	2321805	2322822
chr1	2326430	2326670
chr1	2348331	2348481
chr1	2381410	2383106
chr1	2390880	2392367
chr1	2404457	2404641
chr1	2411815	2415082
chr1	2416379	2416529
chr1	2416612	2416965
chr1	2417444	2417689
chr1	2426765	2426998
chr1	2432033	2432183
chr1	2432458	2432738
chr1	2440326	2440716
chr1	2442770	2444475
chr1	2444590	2444797
chr1	2446012	2447450
chr1	2447468	2448201
chr1	2448227	2448455
chr1	2460403	2460553
chr1	2467130	2468429
chr1	2473793	2474189
chr1	2477387	2477537
chr1	2500485	2500639
chr1	2525679	2527360
chr1	2528573	2528791
chr1	2528984	2529988
chr1	2530023	2530749
chr1	2535325	2535475
chr1	2539416	2539624
chr1	2540515	2541170
chr1	2543235	2544356
chr1	2544722	2545225
chr1	2545872	2549045
chr1	2583591	2583751
chr1	2583922	2584072
chr1	2585205	2587766
chr1	2611042	2611779
chr1	2628685	2629256
chr1	2642586	2643860
chr1	2652173	2652482
chr1	2653733	2654229
chr1	2654730	2655175
chr1	2670839	2670989
chr1	2671849	2672004
chr1	2679813	2679963
chr1	2764375	2764691
chr1	2765060	2765465
chr1	2772435	2772779
chr1	2774005	2774155
chr1	2801480	2802114
chr1	2822051	2822201
chr1	3012334	3013074
chr1	3021025	3021727
chr1	3036831	3037029
chr1	3037675	3037825
chr1	3061595	3061768
chr1	3061906	3063854
chr1	3066008	3066760
chr1	3067089	3067300
chr1	3067375	3069033
chr1	3069098	3069296
chr1	3069412	3071739
chr1	3071849	3073322
chr1	3073480	3074373
chr1	3078746	3078896
chr1	3083961	3084487
chr1	3100996	3101969
chr1	3103988	3104237
chr1	3104279	3104705
chr1	3104932	3106535
chr1	3112987	3113261
chr1	3113693	3113857
chr1	3119531	3119858
chr1	3125859	3126167
chr1	3127814	3128148
chr1	3128582	3128732
chr1	3130409	3130559
chr1	3134930	3136276
chr1	3137642	3137792
chr1	3165859	3166103
chr1	3170258	3171115
chr1	3204453	3205011
chr1	3205769	3206086
chr1	3222053	3222733
chr1	3234343	3234499
chr1	3235524	3235699
chr1	3247463	3247984
chr1	3248786	3249286
chr1	3249316	3249482
chr1	3249808	3250163
chr1	3283815	3284259
chr1	3285158	3285368
chr1	3312964	3313900
chr1	3314039	3314256
chr1	3314497	3315259
chr1	3315493	3316317
chr1	3319808	3320451
chr1	3323387	3324179
chr1	3330909	3331164
chr1	3351627	3353495
chr1	3354935	3355085
chr1	3357151	3357382
chr1	3363239	3363467
chr1	3369177	3369327
chr1	3391647	3392127
chr1	3393103	3394657
chr1	3403213	3403951
chr1	3410300	3410708
chr1	3424550	3425250
chr1	3430978	3431814
chr1	3432413	3432622
chr1	3439391	3439597
chr1	3439848	3440134
chr1	3452885	3455539
chr1	3458030	3458564
chr1	3471040	3472344
chr1	3476600	3476932
chr1	3478456	3478606
chr1	3479585	3479735
chr1	3482173	3482758
chr1	3483752	3484343
chr1	3491058	3492375
chr1	3496493	3496643
chr1	3497366	3497799
chr1	3501916	3502757
chr1	3522690	3522869
chr1	3530193	3530343
chr1	3530445	3532386
chr1	3532565	3532864
chr1	3533509	3533990
chr1	3538614	3538827
chr1	3541868	3542138
chr1	3543044	3544902
chr1	3545326	3546282
chr1	3547157	3547975
chr1	3548046	3548708
chr1	3564918	3565068
chr1	3565278	3566053
chr1	3581767	3581917
chr1	3587818	3588088
chr1	3588238	3588661
chr1	3590026	3590678
chr1	3591854	3592004
chr1	3593085	3593611
chr1	3597432	3599310
chr1	3607681	3608329
chr1	3609135	3609397
chr1	3609691	3609846
chr1	3610008	3612421
chr1	3613454	3614351
chr1	3614872	3615022
chr1	3615232	3615647
chr1	3618620	3619371
chr1	3620973	3621456
chr1	3623909	3625917
chr1	3631145	3632550
chr1	3649466	3650326
chr1	3650594	3653399
chr1	3657978	3658146
chr1	3668674	3669549
chr1	3671268	3671745
chr1	3674282	3675934
chr1	3677248	3677398
chr1	3678318	3679049
chr1	3680936	3681299
chr1	3683762	3684695
chr1	3687114	3689009
chr1	3689151	3689713
chr1	3689986	3690178
chr1	3695298	3696184
chr1	3703057	3703476
chr1	3706950	3708245
chr1	3708503	3709504
chr1	3717253	3718705
chr1	3719648	3719878
chr1	3719996	3720590
chr1	3724243	3725078
chr1	3727241	3727938
chr1	3732030	3732479
chr1	3732732	3733431
chr1	3745883	3747607
chr1	3762744	3762970
chr1	3771534	3773519
chr1	3773929	3774079
chr1	3774702	3776883
chr1	3785521	3785732
chr1	3793004	3794394
chr1	3795633	3797168
chr1	3801314	3801772
chr1	3811383	3811843
chr1	3828012	3828264
chr1	3856442	3859052
chr1	3899282	3901962
chr1	3907123	3907498
chr1	3910469	3911620
chr1	3924341	3925073
chr1	3956248	3956411
chr1	3999482	4000145
chr1	4027594	4027865
chr1	4033293	4033606
chr1	4033821	4034059
chr1	4046909	4047059
chr1	4060863	4061059
chr1	4073431	4073581
chr1	4101007	4101475
chr1	4114687	4115322
chr1	4119215	4119754
chr1	4150301	4150734
chr1	4173193	4173479
chr1	4211627	4211857
chr1	4213317	4213604
chr1	4276017	4276614
chr1	4396699	4396849
chr1	4422631	4422781
chr1	4425866	4426441
chr1	4447636	4448347
chr1	4485579	4485783
chr1	4561375	4561525
chr1	4585378	4585528
chr1	4594385	4594851
chr1	4602236	4602386
chr1	4614838	4615221
chr1	4633371	4633611
chr1	4637815	4637965
chr1	4638178	4638401
chr1	4652597	4653240
chr1	4653830	4657019
chr1	4657370	4657778
chr1	4658615	4659623
chr1	4684679	4685142
chr1	4700082	4700416
chr1	4700930	4701080
chr1	4709340	4709730
chr1	4710512	4712053
chr1	4754977	4756062
chr1	4821168	4821318
chr1	4825917	4826381
chr1	4880699	4880957
chr1	4933129	4933522
chr1	4939473	4939683
chr1	5019550	5019732
chr1	5052678	5052847
chr1	5053897	5054446
chr1	5099047	5099558
chr1	5099732	5099882
chr1	5112321	5112571
chr1	5112620	5113033
chr1	5119347	5120143
chr1	5161264	5161688
chr1	5161787	5161961
chr1	5225635	5226707
chr1	5235684	5236035
chr1	5267294	5268079
chr1	5274741	5275173
chr1	5296277	5296446
chr1	5311235	5312188
chr1	5415541	5415944
chr1	5424583	5425261
chr1	5425360	5425511
chr1	5425531	5425681
chr1	5481976	5482244
chr1	5509716	5510210
chr1	5514629	5514856
chr1	5598520	5598820
chr1	5620997	5621259
chr1	5640932	5641082
chr1	5652393	5653127
chr1	5667549	5667792
chr1	5690384	5690534
chr1	5690687	5690837
chr1	5717035	5718299
chr1	5718820	5718991
chr1	5719164	5719657
chr1	5745202	5745352
chr1	5745516	5746422
chr1	5746902	5747261
chr1	5747296	5747539
chr1	5751197	5751358
chr1	5751928	5752126
chr1	5752142	5752292
chr1	5752294	5752763
chr1	5766419	5766859
chr1	5767030	5767562
chr1	5767914	5768271
chr1	5771015	5771517
chr1	5798108	5798528
chr1	5810844	5811184
chr1	5830624	5831466
chr1	5831543	5831693
chr1	5832194	5832353
chr1	5836696	5837352
chr1	5847068	5847858
chr1	5850182	5850567
chr1	5888700	5889118
chr1	5893836	5893988
chr1	5896146	5896517
chr1	5896684	5898010
chr1	5915100	5915295
chr1	5915991	5916243
chr1	5939689	5939839
chr1	5974856	5975459
chr1	5980129	5981290
chr1	5990952	5993967
chr1	5994130	5994536
chr1	6002966	6003547
chr1	6003883	6004218
chr1	6007532	6007980
chr1	6025703	6026907
chr1	6026930	6027080
chr1	6033891	6035127
chr1	6041258	6041748
chr1	6052289	6052790
chr1	6052972	6053423
chr1	6077134	6077284
chr1	6077598	6078148
chr1	6083653	6083803
chr1	6099589	6100236
chr1	6108907	6109344
chr1	6124859	6125021
chr1	6125569	6125765
chr1	6127492	6128807
chr1	6141497	6141985
chr1	6144526	6144888
chr1	6145038	6145489
chr1	6145579	6145805
chr1	6148252	6149591
chr1	6154466	6154656
chr1	6157443	6157955
chr1	6161271	6162259
chr1	6162791	6163058
chr1	6165623	6166246
chr1	6166410	6166560
chr1	6171308	6172157
chr1	6179078	6181764
chr1	6183590	6183964
chr1	6198994	6200514
chr1	6204721	6206787
chr1	6206859	6207789
chr1	6208296	6210413
chr1	6211913	6212181
chr1	6224708	6224994
chr1	6234775	6235117
chr1	6235289	6236590
chr1	6238274	6243242
chr1	6243413	6247371
chr1	6247698	6250554
chr1	6259443	6262833
chr1	6268455	6269122
chr1	6269989	6270361
chr1	6272765	6273640
chr1	6273704	6273862
chr1	6275674	6275824
chr1	6275993	6276681
chr1	6280634	6281408
chr1	6335372	6335847
chr1	6338198	6339991
chr1	6343254	6343986
chr1	6348068	6348874
chr1	6351678	6352786
chr1	6353846	6354012
chr1	6357339	6357806
chr1	6358756	6360376
chr1	6363140	6363753
chr1	6378144	6378756
chr1	6385161	6386516
chr1	6387790	6388059
chr1	6392232	6394386
chr1	6396036	6396190
chr1	6404740	6404972
chr1	6414189	6414972
chr1	6418249	6418424
chr1	6418732	6421514
chr1	6423289	6425541
chr1	6427258	6427521
chr1	6427645	6427914
chr1	6429761	6429911
chr1	6431090	6431267
chr1	6437700	6438726
chr1	6439965	6441300
chr1	6443659	6444281
chr1	6444985	6445789
chr1	6446473	6446623
chr1	6446639	6449971
chr1	6450182	6450367
chr1	6453929	6454225
chr1	6456887	6457496
chr1	6459645	6459795
chr1	6459815	6461071
chr1	6464501	6464651
chr1	6464765	6464992
chr1	6465334	6466551
chr1	6470396	6472109
chr1	6472153	6472428
chr1	6474169	6474580
chr1	6474726	6474876
chr1	6475205	6476139
chr1	6477060	6477235
chr1	6477263	6477532
chr1	6484724	6487162
chr1	6489043	6491812
chr1	6492002	6492265
chr1	6495312	6495462
chr1	6495667	6496064
chr1	6496247	6498199
chr1	6498222	6498372
chr1	6498518	6498971
chr1	6502148	6502298
chr1	6503916	6504212
chr1	6509994	6510158
chr1	6519220	6520698
chr1	6523692	6523843
chr1	6523996	6524299
chr1	6553548	6555085
chr1	6578993	6579143
chr1	6579185	6581063
chr1	6585277	6585496
chr1	6593224	6593504
chr1	6600739	6604538
chr1	6612684	6616001
chr1	6624461	6625869
chr1	6626021	6626186
chr1	6634492	6635108
chr1	6646576	6647213
chr1	6693666	6694348
chr1	6694419	6695108
chr1	6695445	6695754
chr1	6700957	6702561
chr1	6719604	6719755
chr1	6720055	6720229
chr1	6727257	6727801
chr1	6735310	6735917
chr1	6743408	6743772
chr1	6758158	6758335
chr1	6770563	6770996
chr1	6784029	6786691
chr1	6866889	6867055
chr1	6867867	6868028
chr1	6889969	6890542
chr1	6905810	6905960
chr1	6906703	6907023
chr1	6911790	6912788
chr1	6927958	6928124
chr1	6950553	6950762
chr1	6954409	6954674
chr1	6956449	6957423
chr1	6960596	6960746
chr1	6961204	6961354
chr1	6961437	6964426
chr1	6964929	6965131
chr1	6979110	6979527
chr1	6989563	6990174
chr1	6998094	6998598
chr1	7020797	7021012
chr1	7042412	7043235
chr1	7046314	7046520
chr1	7069661	7071084
chr1	7075420	7075690
chr1	7084278	7084513
chr1	7100016	7100230
chr1	7117308	7118511
chr1	7140000	7140150
chr1	7149240	7149808
chr1	7149986	7150136
chr1	7177189	7177372
chr1	7177420	7177570
chr1	7177581	7178537
chr1	7198950	7199513
chr1	7207764	7208188
chr1	7228793	7228943
chr1	7246067	7246217
chr1	7248158	7248308
chr1	7256301	7256579
chr1	7257160	7257460
chr1	7279697	7280126
chr1	7294359	7294538
chr1	7297735	7298667
chr1	7298751	7299157
chr1	7299365	7299758
chr1	7379453	7380053
chr1	7388768	7389586
chr1	7389700	7389862
chr1	7401814	7402330
chr1	7406908	7407451
chr1	7436850	7437000
chr1	7451051	7451425
chr1	7456513	7457061
chr1	7474907	7475353
chr1	7483348	7483708
chr1	7487984	7488335
chr1	7495840	7496329
chr1	7500866	7501735
chr1	7505460	7505723
chr1	7508341	7508730
chr1	7515983	7516225
chr1	7516359	7516564
chr1	7535633	7535789
chr1	7536043	7537592
chr1	7539527	7540033
chr1	7550061	7551377
chr1	7561190	7562004
chr1	7586348	7586538
chr1	7608994	7609250
chr1	7616213	7616829
chr1	7632968	7633118
chr1	7641585	7642104
chr1	7647090	7647724
chr1	7667397	7668238
chr1	7668266	7670538
chr1	7673166	7673361
chr1	7679749	7681432
chr1	7702083	7702669
chr1	7703328	7705033
chr1	7705319	7705995
chr1	7752237	7753226
chr1	7770633	7772077
chr1	7783159	7784809
chr1	7808081	7808231
chr1	7856497	7856652
chr1	7885286	7886245
chr1	7902576	7903154
chr1	7903408	7903624
chr1	7913186	7913483
chr1	7942180	7942757
chr1	7953742	7954652
chr1	7961065	7962226
chr1	7975286	7975571
chr1	7981974	7982607
chr1	7986838	7986988
chr1	7991532	7992434
chr1	8004339	8004516
chr1	8004657	8005014
chr1	8015547	8015711
chr1	8018780	8019086
chr1	8019101	8019732
chr1	8022220	8022370
chr1	8022956	8023106
chr1	8025450	8027481
chr1	8077313	8077473
chr1	8078219	8078380
chr1	8117351	8117772
chr1	8118290	8118448
chr1	8121407	8121777
chr1	8155390	8156037
chr1	8165653	8166370
chr1	8166818	8167700
chr1	8170182	8170514
chr1	8201322	8201864
chr1	8202251	8202401
chr1	8214687	8215057
chr1	8215567	8215777
chr1	8216678	8217977
chr1	8238834	8239915
chr1	8240130	8240326
chr1	8266221	8267724
chr1	8276410	8276560
chr1	8313950	8314258
chr1	8314383	8315217
chr1	8315449	8316101
chr1	8317499	8318706
chr1	8330379	8330529
chr1	8347761	8347921
chr1	8348832	8349647
chr1	8350352	8350615
chr1	8351415	8352195
chr1	8370241	8370403
chr1	8371525	8371804
chr1	8373537	8374293
chr1	8374475	8374672
chr1	8374882	8375135
chr1	8379243	8379460
chr1	8382075	8382518
chr1	8385313	8385498
chr1	8407829	8408720
chr1	8409019	8409510
chr1	8422887	8425394
chr1	8431040	8431239
chr1	8437289	8437500
chr1	8438963	8439910
chr1	8443271	8444237
chr1	8450328	8450478
chr1	8459960	8460435
chr1	8460748	8461051
chr1	8462467	8462627
chr1	8463029	8463733
chr1	8463748	8463941
chr1	8464231	8464381
chr1	8473183	8473351
chr1	8478369	8478871
chr1	8502398	8502923
chr1	8517887	8518297
chr1	8525236	8526299
chr1	8529526	8529676
chr1	8552244	8552451
chr1	8552585	8552884
chr1	8553070	8553294
chr1	8561186	8561749
chr1	8564014	8564227
chr1	8598167	8598406
chr1	8598437	8599149
chr1	8629697	8630024
chr1	8660847	8661078
chr1	8661300	8661564
chr1	8670427	8670721
chr1	8670876	8671161
chr1	8671354	8671504
chr1	8684643	8685016
chr1	8695391	8695565
chr1	8696077	8696725
chr1	8701051	8701474
chr1	8701582	8702002
chr1	8702229	8702408
chr1	8702775	8703927
chr1	8704820	8705582
chr1	8707086	8707258
chr1	8711957	8712682
chr1	8726183	8727237
chr1	8731048	8731466
chr1	8764111	8764265
chr1	8789603	8790136
chr1	8794725	8794875
chr1	8815521	8815671
chr1	8816707	8818482
chr1	8838787	8838937
chr1	8848572	8849649
chr1	8854275	8854582
chr1	8857576	8858619
chr1	8859421	8859774
chr1	8862556	8862996
chr1	8873499	8874265
chr1	8874594	8874877
chr1	8877210	8877738
chr1	8877894	8879615
chr1	8880128	8880522
chr1	8883532	8883758
chr1	8884236	8884386
chr1	8890525	8890694
chr1	8908565	8909097
chr1	8911143	8911293
chr1	8911384	8911779
chr1	8914644	8914965
chr1	8915613	8915763
chr1	8943282	8944062
chr1	8944798	8945146
chr1	8950750	8951635
chr1	8962917	8963438
chr1	8987749	8987899
chr1	8988107	8988266
chr1	9004660	9005111
chr1	9005179	9005611
chr1	9009021	9010488
chr1	9039715	9039865
chr1	9058560	9058731
chr1	9101416	9102216
chr1	9110583	9111380
chr1	9127520	9127670
chr1	9127787	9129983
chr1	9136771	9136989
chr1	9142241	9142805
chr1	9163342	9163492
chr1	9165330	9165907
chr1	9181151	9181827
chr1	9181925	9184205
chr1	9189224	9189392
chr1	9196107	9197024
chr1	9198356	9199143
chr1	9200603	9201050
chr1	9201240	9203110
chr1	9215081	9215700
chr1	9234048	9235469
chr1	9239816	9239977
chr1	9242520	9242881
chr1	9247078	9247488
chr1	9249434	9250946
chr1	9251458	9251824
chr1	9252702	9254147
chr1	9266734	9267673
chr1	9270317	9270773
chr1	9279302	9279703
chr1	9280477	9280627
chr1	9291980	9294021
chr1	9317737	9317887
chr1	9318273	9318447
chr1	9319249	9321776
chr1	9338321	9338504
chr1	9338844	9339350
chr1	9351874	9352094
chr1	9352354	9352934
chr1	9352991	9353468
chr1	9364191	9364404
chr1	9367424	9367578
chr1	9371460	9371890
chr1	9383078	9383228
chr1	9400272	9400854
chr1	9401049	9401321
chr1	9410848	9411376
chr1	9412987	9414100
chr1	9428429	9429810
chr1	9441557	9441798
chr1	9444268	9444418
chr1	9455649	9456302
chr1	9472291	9472491
chr1	9473395	9473578
chr1	9482955	9483105
chr1	9490959	9491358
chr1	9494889	9495950
chr1	9532823	9532973
chr1	9538737	9540507
chr1	9546720	9546887
chr1	9559922	9560072
chr1	9573652	9573952
chr1	9588027	9589972
chr1	9589982	9590132
chr1	9591571	9592639
chr1	9592778	9592928
chr1	9593117	9594526
chr1	9615264	9616083
chr1	9616264	9616414
chr1	9626784	9627812
chr1	9629251	9629555
chr1	9651536	9652984
chr1	9657356	9657506
chr1	9657632	9658006
chr1	9675244	9675394
chr1	9681365	9681985
chr1	9682311	9682461
chr1	9687137	9690762
chr1	9690802	9691053
chr1	9702176	9702746
chr1	9713669	9715188
chr1	9716583	9716805
chr1	9717335	9718203
chr1	9719173	9719506
chr1	9720487	9720637
chr1	9720778	9720928
chr1	9721316	9722241
chr1	9724680	9725360
chr1	9726524	9727298
chr1	9760581	9761252
chr1	9764054	9764412
chr1	9784359	9784509
chr1	9784698	9784848
chr1	9792086	9792917
chr1	9807598	9808155
chr1	9809026	9809335
chr1	9816610	9817035
chr1	9818458	9818608
chr1	9822658	9824814
chr1	9825056	9826035
chr1	9835243	9836471
chr1	9843087	9843416
chr1	9844097	9844247
chr1	9846238	9847126
chr1	9849947	9851205
chr1	9852623	9853262
chr1	9859239	9860094
chr1	9861441	9861678
chr1	9867340	9868023
chr1	9871766	9872132
chr1	9872215	9872375
chr1	9872995	9873159
chr1	9874715	9875767
chr1	9884059	9884246
chr1	9884304	9884496
chr1	9886450	9886600
chr1	9888496	9888750
chr1	9889942	9890794
chr1	9891217	9891422
chr1	9909290	9911309
chr1	9913743	9913952
chr1	9922174	9922650
chr1	9922764	9923003
chr1	9929070	9929723
chr1	9942504	9943913
chr1	9950146	9951099
chr1	9960818	9961560
chr1	9996775	9998270
chr1	10032125	10034033
chr1	10035012	10035162
chr1	10045935	10046154
chr1	10046252	10046616
chr1	10178980	10180232
chr1	10209747	10212132
chr1	10282996	10283146
chr1	10317730	10318458
chr1	10337478	10338337
chr1	10353342	10353625
chr1	10366407	10366557
chr1	10387393	10387603
chr1	10387913	10388063
chr1	10398098	10400333
chr1	10428113	10428475
chr1	10429741	10431503
chr1	10450989	10451325
chr1	10471776	10472971
chr1	10474459	10475803
chr1	10490155	10490829
chr1	10494358	10494966
chr1	10495137	10495287
chr1	10495473	10496086
chr1	10507192	10507736
chr1	10508525	10509328
chr1	10514240	10514887
chr1	10516967	10517117
chr1	10517985	10518135
chr1	10518969	10519881
chr1	10528843	10529340
chr1	10529900	10530121
chr1	10530337	10531062
chr1	10541127	10541599
chr1	10554976	10555145
chr1	10555539	10556654
chr1	10594385	10595160
chr1	10597899	10598064
chr1	10627482	10627697
chr1	10630061	10630479
chr1	10631364	10632603
chr1	10632757	10632917
chr1	10632931	10633351
chr1	10634747	10635293
chr1	10635787	10636041
chr1	10638158	10639835
chr1	10640501	10640705
chr1	10642181	10642770
chr1	10646415	10646872
chr1	10648440	10648647
chr1	10648806	10650350
chr1	10650723	10652394
chr1	10656496	10656715
chr1	10663160	10664989
chr1	10667576	10669403
chr1	10674575	10674725
chr1	10676253	10676403
chr1	10676750	10678393
chr1	10678927	10680403
chr1	10681223	10681494
chr1	10681687	10681983
chr1	10683152	10683545
chr1	10683658	10683808
chr1	10685529	10685682
chr1	10686926	10687499
chr1	10687541	10687853
chr1	10693589	10695738
chr1	10696155	10696305
chr1	10698989	10699266
chr1	10704004	10705301
chr1	10705381	10705631
chr1	10708479	10710061
chr1	10714379	10715191
chr1	10716524	10717289
chr1	10717359	10717615
chr1	10721545	10722201
chr1	10728234	10729840
chr1	10733843	10734325
chr1	10734497	10735178
chr1	10735286	10735957
chr1	10738131	10738688
chr1	10753125	10753425
chr1	10755713	10756231
chr1	10756389	10756667
chr1	10756980	10757227
chr1	10761795	10761945
chr1	10766918	10767234
chr1	10772052	10772278
chr1	10788573	10789044
chr1	10791507	10791679
chr1	10793602	10795729
chr1	10795818	10797096
chr1	10799722	10799966
chr1	10804111	10804516
chr1	10814025	10814229
chr1	10814848	10816007
chr1	10816878	10817190
chr1	10824754	10825077
chr1	10830178	10830614
chr1	10834769	10837837
chr1	10838632	10838811
chr1	10839348	10839982
chr1	10860705	10860855
chr1	10861690	10862030
chr1	10866039	10867660
chr1	10867800	10868168
chr1	10888301	10889269
chr1	10889741	10890202
chr1	10898131	10898435
chr1	10899992	10902082
chr1	10902124	10902640
chr1	10907851	10908001
chr1	10908053	10908565
chr1	10909961	10910629
chr1	10910860	10911174
chr1	10915622	10915783
chr1	10934265	10934758
chr1	10935216	10935457
chr1	10937335	10937886
chr1	10938325	10938475
chr1	10938845	10939125
chr1	10941800	10942283
chr1	10958327	10958883
chr1	10960758	10961574
chr1	10965834	10965984
chr1	10969494	10970045
chr1	10973554	10973923
chr1	10976182	10976332
chr1	10979451	10981188
chr1	10990188	10990379
chr1	11011139	11011290
chr1	11011793	11011974
chr1	11012153	11013426
chr1	11031356	11031506
chr1	11037687	11037885
chr1	11045160	11045972
chr1	11052618	11054302
chr1	11058988	11060811
chr1	11060976	11061392
chr1	11064044	11064209
chr1	11064335	11064488
chr1	11099130	11100235
chr1	11147523	11147941
chr1	11176408	11176603
chr1	11189439	11189589
chr1	11189610	11189760
chr1	11198383	11198533
chr1	11198809	11198959
chr1	11241767	11242216
chr1	11262103	11263318
chr1	11272351	11274213
chr1	11286121	11287375
chr1	11298957	11299650
chr1	11311848	11312776
chr1	11316468	11316682
chr1	11320063	11320728
chr1	11324645	11324899
chr1	11324936	11325169
chr1	11330461	11330702
chr1	11334224	11334697
chr1	11334913	11335063
chr1	11335398	11335559
chr1	11337456	11338426
chr1	11339911	11340141
chr1	11342337	11342498
chr1	11354982	11356871
chr1	11356965	11357153
chr1	11357214	11357610
chr1	11357795	11357945
chr1	11361829	11361979
chr1	11374801	11374951
chr1	11397539	11397890
chr1	11413544	11414427
chr1	11416904	11417601
chr1	11434731	11434881
chr1	11449599	11449766
chr1	11453575	11454534
chr1	11473514	11474159
chr1	11478212	11480350
chr1	11480952	11481252
chr1	11487150	11487788
chr1	11498742	11500468
chr1	11521155	11521907
chr1	11522351	11523102
chr1	11530998	11531953
chr1	11539843	11540009
chr1	11550616	11551224
chr1	11558348	11558580
chr1	11558646	11559021
chr1	11563380	11564471
chr1	11572096	11572573
chr1	11590477	11590912
chr1	11594078	11594628
chr1	11602289	11602921
chr1	11635625	11636145
chr1	11636201	11636387
chr1	11638139	11638398
chr1	11642501	11642654
chr1	11645556	11646361
chr1	11648558	11649385
chr1	11650005	11651040
chr1	11652998	11655935
chr1	11663642	11665442
chr1	11668708	11668931
chr1	11679869	11680057
chr1	11680211	11683334
chr1	11689386	11690044
chr1	11690119	11690276
chr1	11690319	11693314
chr1	11693470	11693764
chr1	11693813	11694416
chr1	11697454	11697982
chr1	11698355	11698505
chr1	11700800	11701298
chr1	11701332	11701780
chr1	11703838	11705649
chr1	11706914	11707145
chr1	11707300	11707932
chr1	11710886	11711036
chr1	11711141	11711406
chr1	11719412	11720018
chr1	11725585	11726158
chr1	11729378	11729528
chr1	11729722	11729872
chr1	11730064	11730282
chr1	11731616	11732252
chr1	11735564	11737431
chr1	11748786	11749705
chr1	11752260	11752930
chr1	11753632	11754091
chr1	11761736	11763124
chr1	11784415	11785672
chr1	11786657	11786849
chr1	11787118	11788293
chr1	11788692	11788987
chr1	11789360	11789624
chr1	11802641	11804200
chr1	11804796	11806868
chr1	11838228	11838925
chr1	11845563	11845758
chr1	11858968	11859607
chr1	11875185	11875335
chr1	11882792	11883550
chr1	11893950	11894440
chr1	11898194	11898567
chr1	11898734	11899629
chr1	11907179	11910429
chr1	11921008	11921158
chr1	11925149	11927041
chr1	11934023	11935261
chr1	11944266	11945194
chr1	11966863	11967554
chr1	11979563	11980957
chr1	12001390	12001615
chr1	12001846	12002170
chr1	12014605	12014755
chr1	12018723	12020365
chr1	12030204	12030354
chr1	12030881	12031061
chr1	12031361	12031621
chr1	12052029	12052573
chr1	12053086	12053287
chr1	12063148	12064848
chr1	12067125	12068495
chr1	12078107	12078257
chr1	12078897	12079952
chr1	12142099	12142501
chr1	12146896	12147046
chr1	12158375	12158892
chr1	12166621	12167830
chr1	12174969	12175294
chr1	12177971	12178124
chr1	12181083	12181318
chr1	12184130	12184614
chr1	12188334	12188927
chr1	12191622	12191916
chr1	12196433	12196968
chr1	12199007	12199696
chr1	12202330	12202515
chr1	12203999	12204237
chr1	12208694	12209375
chr1	12229410	12231349
chr1	12275898	12276248
chr1	12339448	12339843
chr1	12406139	12406452
chr1	12433457	12434234
chr1	12461090	12461334
chr1	12478025	12478610
chr1	12510448	12510689
chr1	12510874	12511155
chr1	12518946	12519406
chr1	12540001	12540832
chr1	12541454	12541893
chr1	12552862	12553245
chr1	12553657	12553807
chr1	12556294	12556990
chr1	12592676	12592851
chr1	12594636	12596700
chr1	12601312	12602235
chr1	12615314	12617350
chr1	12617522	12620395
chr1	12629114	12630533
chr1	12636392	12637052
chr1	12659159	12659323
chr1	12716121	12716271
chr1	12760536	12760906
chr1	12783825	12784019
chr1	13469697	13470000
chr1	13496495	13496645
chr1	13498663	13499383
chr1	13499474	13499736
chr1	13504923	13505524
chr1	13512466	13514518
chr1	13522195	13522345
chr1	13543846	13544068
chr1	13549345	13549789
chr1	13570576	13570731
chr1	13570810	13571229
chr1	13583037	13584758
chr1	13585171	13586149
chr1	13593264	13593860
chr1	13699705	13700734
chr1	13723920	13724207
chr1	13724366	13724606
chr1	13748716	13750125
chr1	13764581	13764813
chr1	13765000	13765202
chr1	13807376	13807526
chr1	13807856	13808101
chr1	13813644	13814001
chr1	13828568	13829357
chr1	13892290	13893498
chr1	13960533	13960683
chr1	13960799	13960956
chr1	13965689	13966099
chr1	13996292	13996510
chr1	14113983	14114198
chr1	14136179	14137090
chr1	14181489	14181639
chr1	14183041	14183209
chr1	14183365	14183592
chr1	14282562	14283099
chr1	14290934	14291766
chr1	14366459	14366609
chr1	14366728	14366905
chr1	14405064	14405583
chr1	14415488	14415803
chr1	14435364	14435514
chr1	14512638	14512953
chr1	14513169	14513333
chr1	14571932	14572598
chr1	14592861	14593011
chr1	14593375	14593918
chr1	14597589	14599981
chr1	14627558	14627732
chr1	14686659	14686995
chr1	14687178	14687355
chr1	14725660	14726219
chr1	14731598	14732667
chr1	14732895	14734154
chr1	14740039	14740758
chr1	14742269	14742749
chr1	14755321	14755902
chr1	14756053	14756203
chr1	14758964	14759252
chr1	14767091	14767440
chr1	14779212	14779543
chr1	14782882	14783439
chr1	14876062	14876419
chr1	14887895	14888191
chr1	14894843	14895466
chr1	14914234	14914570
chr1	14915425	14915639
chr1	14923063	14923586
chr1	14923676	14925340
chr1	14937546	14937899
chr1	14939683	14941060
chr1	14942699	14943196
chr1	14943390	14943540
chr1	14944843	14944993
chr1	14945174	14946039
chr1	14949725	14950031
chr1	14950146	14950788
chr1	14957690	14957885
chr1	14958691	14958846
chr1	14959037	14959232
chr1	14961979	14962309
chr1	14968285	14968435
chr1	14969034	14969215
chr1	14980943	14981215
chr1	14988249	14988526
chr1	14995522	14995672
chr1	14996045	14996812
chr1	15008640	15009534
chr1	15021444	15021791
chr1	15027561	15028174
chr1	15030798	15030991
chr1	15038293	15038443
chr1	15046594	15046764
chr1	15052882	15053634
chr1	15090229	15090938
chr1	15100033	15100359
chr1	15100388	15100907
chr1	15107952	15108125
chr1	15108190	15108389
chr1	15110565	15110820
chr1	15110960	15111176
chr1	15112071	15112777
chr1	15128535	15129265
chr1	15135237	15136122
chr1	15139818	15140317
chr1	15152421	15155298
chr1	15157114	15157312
chr1	15157557	15157707
chr1	15174361	15174511
chr1	15186580	15187751
chr1	15196454	15196854
chr1	15196899	15197645
chr1	15206118	15207796
chr1	15214433	15214765
chr1	15244905	15245110
chr1	15245999	15246208
chr1	15246859	15247996
chr1	15272304	15272833
chr1	15279685	15279835
chr1	15283195	15283345
chr1	15323281	15323805
chr1	15340395	15340747
chr1	15370955	15371105
chr1	15379394	15379574
chr1	15383330	15383480
chr1	15383852	15385056
chr1	15386028	15386734
chr1	15387837	15388893
chr1	15393931	15394081
chr1	15408949	15410928
chr1	15427118	15427268
chr1	15430876	15431668
chr1	15432387	15432563
chr1	15455726	15455972
chr1	15494711	15494977
chr1	15501471	15502124
chr1	15507301	15507492
chr1	15507831	15508032
chr1	15508428	15509526
chr1	15523816	15525914
chr1	15526127	15527544
chr1	15584315	15585385
chr1	15593169	15593319
chr1	15595171	15595321
chr1	15603070	15604067
chr1	15616705	15618481
chr1	15683817	15685307
chr1	15703574	15703931
chr1	15724579	15724778
chr1	15736057	15736754
chr1	15739342	15739985
chr1	15741022	15741979
chr1	15742234	15743119
chr1	15744420	15744570
chr1	15756094	15756876
chr1	15757149	15760030
chr1	15760124	15761262
chr1	15786832	15787176
chr1	15787321	15787545
chr1	15788022	15788824
chr1	15791716	15791912
chr1	15792083	15792480
chr1	15799963	15800751
chr1	15801186	15801336
chr1	15803261	15803984
chr1	15815145	15815295
chr1	15815380	15816003
chr1	15830372	15830530
chr1	15833407	15833557
chr1	15834112	15836527
chr1	15846412	15846562
chr1	15846967	15848965
chr1	15849138	15850313
chr1	15851374	15851572
chr1	15860220	15860370
chr1	15883437	15883587
chr1	15885882	15886856
chr1	15924597	15925021
chr1	15937676	15938093
chr1	15948053	15948203
chr1	15949112	15949351
chr1	15949490	15950144
chr1	15951075	15951501
chr1	15954050	15954409
chr1	15957330	15958033
chr1	15958397	15958761
chr1	15961538	15961876
chr1	15975053	15976321
chr1	15994580	15994730
chr1	16003839	16004413
chr1	16008877	16009320
chr1	16012325	16013757
chr1	16013944	16014519
chr1	16014661	16015287
chr1	16016009	16016881
chr1	16017630	16018522
chr1	16018942	16019177
chr1	16021645	16021800
chr1	16022205	16022630
chr1	16023515	16023665
chr1	16026242	16027687
chr1	16028219	16028576
chr1	16028880	16029030
chr1	16032542	16033370
chr1	16048094	16049488
chr1	16050165	16050814
chr1	16055544	16056622
chr1	16057564	16057820
chr1	16058444	16058857
chr1	16064051	16064306
chr1	16064812	16064962
chr1	16067181	16067600
chr1	16068097	16068257
chr1	16068386	16068592
chr1	16068615	16068785
chr1	16072189	16072405
chr1	16072489	16072856
chr1	16072954	16074191
chr1	16077960	16078250
chr1	16078714	16079832
chr1	16082166	16082918
chr1	16111730	16111880
chr1	16112056	16112374
chr1	16112798	16113483
chr1	16113592	16113933
chr1	16114581	16114761
chr1	16114971	16117289
chr1	16119931	16120099
chr1	16120247	16120861
chr1	16121883	16122229
chr1	16122394	16122962
chr1	16139237	16139501
chr1	16140174	16140324
chr1	16141592	16141914
chr1	16144975	16147251
chr1	16151090	16151393
chr1	16152448	16153432
chr1	16154056	16156637
chr1	16156835	16157094
chr1	16161877	16163224
chr1	16164241	16164391
chr1	16167126	16168578
chr1	16173566	16173716
chr1	16173753	16173947
chr1	16174201	16176065
chr1	16181468	16182558
chr1	16187371	16187989
chr1	16205100	16205497
chr1	16205879	16208475
chr1	16210000	16210407
chr1	16211929	16213326
chr1	16215791	16218181
chr1	16226262	16228629
chr1	16236109	16237684
chr1	16244117	16244686
chr1	16244841	16245160
chr1	16271142	16271366
chr1	16351563	16353168
chr1	16363482	16363791
chr1	16366897	16368125
chr1	16368205	16368439
chr1	16385390	16385985
chr1	16403726	16403916
chr1	16405389	16405539
chr1	16409070	16409220
chr1	16409618	16409859
chr1	16430723	16430939
chr1	16440031	16441533
chr1	16475010	16475164
chr1	16475914	16476255
chr1	16490611	16491872
chr1	16498132	16500132
chr1	16506632	16506815
chr1	16506819	16506969
chr1	16508959	16509960
chr1	16512667	16512819
chr1	16512955	16515043
chr1	16520375	16521483
chr1	16532266	16533399
chr1	16534171	16536350
chr1	16540441	16541077
chr1	16543883	16545250
chr1	16545266	16546404
chr1	16547484	16548793
chr1	16551028	16551225
chr1	16559697	16560311
chr1	16561247	16561397
chr1	16564908	16565058
chr1	16565353	16565858
chr1	16566870	16567249
chr1	16583677	16583887
chr1	16591757	16592699
chr1	16592809	16593014
chr1	16606509	16606659
chr1	16610495	16610735
chr1	16610821	16610986
chr1	16611983	16614931
chr1	16615388	16615721
chr1	16616433	16616748
chr1	16617068	16617738
chr1	16618062	16618323
chr1	16618684	16619406
chr1	16619434	16621703
chr1	16623135	16623357
chr1	16623493	16623834
chr1	16624013	16626692
chr1	16626717	16627358
chr1	16627382	16627609
chr1	16628424	16629463
chr1	16629929	16631681
chr1	16631776	16632032
chr1	16632418	16632647
chr1	16632952	16633558
chr1	16633716	16634087
chr1	16634450	16634649
chr1	16636147	16636378
chr1	16636913	16638221
chr1	16638257	16639867
chr1	16640667	16641304
chr1	16642363	16646199
chr1	16646714	16648781
chr1	16649160	16649828
chr1	16650077	16650227
chr1	16656417	16657617
chr1	16658030	16658612
chr1	16660287	16660466
chr1	16665852	16667619
chr1	16671283	16671823
chr1	16673075	16673477
chr1	16674839	16675609
chr1	16676745	16677001
chr1	16677726	16678411
chr1	16680219	16681246
chr1	16691408	16691792
chr1	16692374	16694906
chr1	16696404	16697382
chr1	16697903	16698214
chr1	16698908	16699258
chr1	16699289	16701782
chr1	16701834	16702054
chr1	16702879	16703554
chr1	16703691	16704188
chr1	16704362	16704689
chr1	16705315	16705465
chr1	16706333	16706508
chr1	16706776	16708461
chr1	16709425	16710409
chr1	16712330	16713019
chr1	16715403	16716078
chr1	16716806	16716956
chr1	16717005	16717275
chr1	16717411	16718126
chr1	16720428	16720578
chr1	16723810	16723960
chr1	16724818	16725027
chr1	16725099	16725485
chr1	16727191	16728949
chr1	16732393	16732871
chr1	16734077	16734438
chr1	16735499	16736130
chr1	16739647	16739810
chr1	16739858	16741611
chr1	16748150	16749020
chr1	16749859	16751052
chr1	16757410	16758479
chr1	16758889	16760902
chr1	16761115	16761265
chr1	16765322	16766225
chr1	16766727	16766884
chr1	16767952	16768347
chr1	16768386	16768536
chr1	16772022	16772329
chr1	16772464	16772815
chr1	16772898	16774413
chr1	16775042	16775230
chr1	16786440	16787002
chr1	16794227	16794573
chr1	16794743	16794893
chr1	16796188	16797474
chr1	16797629	16797939
chr1	16859049	16860580
chr1	16861844	16862524
chr1	16863204	16863512
chr1	16867277	16867468
chr1	16868800	16868994
chr1	16871777	16873920
chr1	16874894	16875731
chr1	16888563	16890068
chr1	16895324	16897293
chr1	16900636	16901290
chr1	16903176	16903335
chr1	16903581	16906341
chr1	16909718	16910501
chr1	16911834	16912150
chr1	16912280	16912710
chr1	16913068	16915237
chr1	16915381	16915897
chr1	16918421	16918571
chr1	16918808	16919081
chr1	16921200	16923333
chr1	16924843	16925218
chr1	16925531	16925845
chr1	16926354	16927284
chr1	16928177	16928361
chr1	16929639	16930709
chr1	16931034	16931184
chr1	16938040	16938389
chr1	16938407	16940239
chr1	16945472	16945753
chr1	16947079	16947806
chr1	16951557	16952264
chr1	16953789	16954026
chr1	16960622	16961499
chr1	16963247	16964016
chr1	16968999	16969493
chr1	16969670	16969901
chr1	16970281	16970455
chr1	16971597	16972783
chr1	16973328	16973685
chr1	16976044	16976309
chr1	16978195	16978345
chr1	16978789	16979071
chr1	16979216	16981202
chr1	16982983	16983164
chr1	16983826	16984127
chr1	16986585	16987713
chr1	17007005	17007698
chr1	17010831	17012684
chr1	17012836	17013432
chr1	17013548	17014008
chr1	17014758	17015073
chr1	17015243	17015519
chr1	17015568	17016319
chr1	17016410	17016560
chr1	17053498	17054872
chr1	17055264	17055414
chr1	17059539	17060394
chr1	17075262	17076104
chr1	17098035	17098332
chr1	17106021	17106171
chr1	17118340	17120435
chr1	17121476	17121920
chr1	17125599	17126324
chr1	17130511	17130683
chr1	17167091	17167336
chr1	17186921	17187308
chr1	17195016	17195357
chr1	17212328	17213479
chr1	17229030	17229180
chr1	17236860	17237600
chr1	17239472	17240073
chr1	17241178	17241383
chr1	17248870	17249336
chr1	17265339	17265716
chr1	17274084	17274587
chr1	17314823	17315056
chr1	17315599	17315931
chr1	17335944	17336332
chr1	17359092	17359416
chr1	17377060	17377806
chr1	17400654	17401229
chr1	17402077	17402346
chr1	17402706	17402856
chr1	17404053	17404727
chr1	17404814	17405577
chr1	17405777	17406721
chr1	17408641	17408791
chr1	17419661	17420343
chr1	17433271	17433451
chr1	17433763	17434864
chr1	17435001	17435269
chr1	17436204	17439443
chr1	17439586	17440319
chr1	17440497	17440647
chr1	17441328	17441957
chr1	17452014	17452518
chr1	17466325	17466647
chr1	17468533	17468895
chr1	17469118	17471056
chr1	17474924	17475074
chr1	17477191	17477884
chr1	17491685	17491835
chr1	17493945	17494658
chr1	17502187	17502736
chr1	17515936	17516927
chr1	17520101	17520430
chr1	17520710	17521008
chr1	17521325	17521698
chr1	17522015	17522201
chr1	17522331	17522580
chr1	17527715	17527865
chr1	17532044	17532428
chr1	17532465	17532615
chr1	17538266	17541700
chr1	17543428	17543578
chr1	17546804	17547603
chr1	17547840	17548214
chr1	17550484	17551434
chr1	17551592	17552503
chr1	17559276	17559478
chr1	17561099	17561525
chr1	17564919	17566038
chr1	17568955	17570092
chr1	17572422	17575179
chr1	17576688	17576853
chr1	17581512	17581784
chr1	17582442	17582732
chr1	17586292	17587079
chr1	17587304	17588800
chr1	17606693	17607148
chr1	17629243	17629409
chr1	17629499	17630030
chr1	17633129	17633280
chr1	17643988	17644285
chr1	17652982	17653132
chr1	17653411	17654262
chr1	17661433	17662097
chr1	17668584	17668808
chr1	17671037	17671187
chr1	17671360	17672155
chr1	17683775	17683925
chr1	17684740	17685521
chr1	17696308	17697380
chr1	17725891	17726041
chr1	17735963	17736146
chr1	17736240	17736509
chr1	17739048	17739214
chr1	17763248	17763643
chr1	17765950	17766100
chr1	17768673	17768936
chr1	17790188	17790375
chr1	17825991	17826510
chr1	17861797	17861947
chr1	17874916	17875152
chr1	17919535	17919696
chr1	17919837	17920300
chr1	17980023	17980173
chr1	17984655	17984820
[truncated: 63,536 more rows]

## Sheet: ATAC NPCs-SETV5 no Doxy
chr1	9933	10517
chr1	20038	20583
chr1	28733	29904
chr1	180590	180980
chr1	183971	184153
chr1	185825	185997
chr1	199211	200362
chr1	267961	268127
chr1	377305	377455
chr1	628577	628741
chr1	629004	634999
chr1	778116	779328
chr1	826601	828115
chr1	904149	905116
chr1	920745	921374
chr1	923468	923624
chr1	923648	924384
chr1	924539	925350
chr1	935232	935564
chr1	935728	936327
chr1	938189	938392
chr1	939915	942802
chr1	959020	959505
chr1	960260	960897
chr1	961068	961351
chr1	966472	967057
chr1	967182	967332
chr1	975867	976364
chr1	976464	976614
chr1	979690	979840
chr1	984171	984447
chr1	995820	996161
chr1	996428	996589
chr1	996904	997346
chr1	997826	998098
chr1	998329	1001002
chr1	1001096	1001294
chr1	1001320	1002120
chr1	1013355	1013957
chr1	1019156	1020971
chr1	1021203	1021476
chr1	1030858	1031032
chr1	1032790	1034412
chr1	1040620	1041458
chr1	1058975	1059984
chr1	1062597	1062998
chr1	1063827	1064117
chr1	1064148	1064436
chr1	1068472	1068909
chr1	1068959	1069812
chr1	1079351	1080612
chr1	1115569	1116950
chr1	1122171	1122400
chr1	1157998	1158449
chr1	1200973	1201186
chr1	1201369	1202081
chr1	1208069	1208243
chr1	1230845	1230995
chr1	1231229	1232379
chr1	1247085	1247301
chr1	1272985	1273135
chr1	1273267	1274697
chr1	1283900	1284172
chr1	1291475	1291648
chr1	1293663	1293813
chr1	1299106	1299309
chr1	1303455	1303605
chr1	1304728	1305165
chr1	1307441	1309160
chr1	1310607	1310842
chr1	1324255	1325336
chr1	1327598	1327748
chr1	1330690	1331160
chr1	1348651	1348865
chr1	1349416	1350065
chr1	1357898	1358103
chr1	1358495	1358684
chr1	1371879	1372029
chr1	1374819	1375714
chr1	1398824	1400116
chr1	1406803	1408107
chr1	1418230	1418380
chr1	1427453	1427677
chr1	1432991	1433523
chr1	1435365	1435542
chr1	1435617	1436159
chr1	1471304	1472172
chr1	1505481	1505732
chr1	1511442	1512822
chr1	1512921	1513071
chr1	1539738	1541114
chr1	1543638	1543788
chr1	1555212	1555362
chr1	1573895	1575236
chr1	1599363	1599834
chr1	1614827	1616649
chr1	1631601	1631777
chr1	1631981	1632271
chr1	1638523	1638734
chr1	1658221	1659999
chr1	1692156	1694029
chr1	1700445	1700712
chr1	1701420	1701570
chr1	1723866	1724912
chr1	1745467	1747379
chr1	1777732	1779025
chr1	1779711	1780106
chr1	1780208	1780560
chr1	1889895	1890216
chr1	1890308	1892072
chr1	1906330	1906500
chr1	1908633	1909738
chr1	1914606	1914756
chr1	1918843	1919974
chr1	1944114	1944434
chr1	1960087	1960237
chr1	2003700	2004045
chr1	2019292	2019832
chr1	2050151	2050517
chr1	2073506	2074214
chr1	2086705	2086935
chr1	2115900	2116125
chr1	2124013	2124163
chr1	2133023	2134072
chr1	2135018	2136019
chr1	2174188	2174475
chr1	2189299	2190475
chr1	2194245	2195547
chr1	2204394	2205634
chr1	2212284	2213146
chr1	2213371	2213521
chr1	2227139	2228072
chr1	2229194	2229757
chr1	2230119	2230401
chr1	2230692	2230947
chr1	2231209	2231429
chr1	2246283	2246737
chr1	2247975	2248889
chr1	2270618	2271357
chr1	2271458	2272075
chr1	2279229	2279624
chr1	2311833	2311983
chr1	2314016	2315739
chr1	2321162	2321404
chr1	2322257	2322830
chr1	2331249	2331438
chr1	2381821	2382075
chr1	2385064	2385214
chr1	2391042	2392342
chr1	2411984	2413338
chr1	2440324	2440617
chr1	2443520	2443670
chr1	2446387	2446924
chr1	2525711	2527059
chr1	2527239	2527718
chr1	2527864	2528294
chr1	2528454	2528618
chr1	2529852	2530719
chr1	2532491	2532889
chr1	2540701	2541250
chr1	2543512	2544137
chr1	2545942	2546899
chr1	2548190	2548522
chr1	2548838	2549073
chr1	2585806	2587464
chr1	2642874	2643756
[truncated: 65,370 more rows]

[truncated: 5 more sheets: ATAC NPCs-SETV5 Doxy, ATAC NPCs SETV5 Doxy+no Doxy, ATAC Zebrafish GFP, ATAC Zebrafish SETV5, ATAC Zebrafish GFP+SETV5]
