# Supplementary material for: Balanced SET levels favor the correct enhancer repertoire during cell fate acquisition
Source: Nat Commun. 2023 Jun 3;14:3212. doi: 10.1038/s41467-023-39043-x (PMC10239470; doi:10.1038/s41467-023-39043-x)
Supplement: Supplementary file 7 — Supplementary Data 4 [file 41467_2023_39043_MOESM7_ESM.xls]

## Sheet: TFBS NPCs D868D cluster 1
Motif Name	Consensus	P-value	Log P-value	q-value (Benjamini)	# of Target Sequences with Motif(of 7788)	% of Target Sequences with Motif	# of Background Sequences with Motif(of 41437)	% of Background Sequences with Motif
NFY(CCAAT)/Promoter/Homer	RGCCAATSRG	1e-64	-149.4	0	975	0.1252	2929.6	0.0707
Sp5(Zf)/mES-Sp5.Flag-ChIP-Seq(GSE72989)/Homer	RGKGGGCGGAGC	1e-41	-95.3	0	2829	0.3633	12105.7	0.292
Sp1(Zf)/Promoter/Homer	GGCCCCGCCCCC	1e-35	-82.25	0	1541	0.1979	6030.9	0.1455
KLF14(Zf)/HEK293-KLF14.GFP-ChIP-Seq(GSE58341)/Homer	RGKGGGCGKGGC	1e-29	-68.7	0	3826	0.4914	17699.6	0.4269
KLF3(Zf)/MEF-Klf3-ChIP-Seq(GSE44748)/Homer	NRGCCCCRCCCHBNN	1e-28	-65.21	0	1392	0.1788	5553.3	0.134
KLF1(Zf)/HUDEP2-KLF1-CutnRun(GSE136251)/Homer	VDGGGYGGGGCY	1e-27	-63.38	0	2355	0.3025	10264	0.2476
Ronin(THAP)/ES-Thap11-ChIP-Seq(GSE51522)/Homer	RACTACAACTCCCAGVAKGC	1e-23	-54.57	0	175	0.0225	389.8	0.0094
Elk4(ETS)/Hela-Elk4-ChIP-Seq(GSE31477)/Homer	NRYTTCCGGY	1e-23	-53.49	0	1224	0.1572	4926.4	0.1188
Sp2(Zf)/HEK293-Sp2.eGFP-ChIP-Seq(Encode)/Homer	YGGCCCCGCCCC	1e-22	-52.81	0	3473	0.4461	16190.1	0.3905
GFY-Staf(?,Zf)/Promoter/Homer	RACTACAATTCCCAGAAKGC	1e-22	-51.52	0	191	0.0245	456.6	0.011
KLF5(Zf)/LoVo-KLF5-ChIP-Seq(GSE49402)/Homer	DGGGYGKGGC	1e-21	-49.37	0	2855	0.3667	13073.2	0.3153
Rfx2(HTH)/LoVo-RFX2-ChIP-Seq(GSE49402)/Homer	GTTGCCATGGCAACM	1e-18	-43.21	0	197	0.0253	516.4	0.0125
Elk1(ETS)/Hela-Elk1-ChIP-Seq(GSE31477)/Homer	HACTTCCGGY	1e-18	-41.81	0	1191	0.153	4949	0.1194
RFX(HTH)/K562-RFX3-ChIP-Seq(SRA012198)/Homer	CGGTTGCCATGGCAAC	1e-18	-41.57	0	195	0.025	517.7	0.0125
Klf9(Zf)/GBM-Klf9-ChIP-Seq(GSE62211)/Homer	GCCACRCCCACY	1e-18	-41.56	0	1020	0.131	4141.8	0.0999
YY1(Zf)/Promoter/Homer	CAAGATGGCGGC	1e-17	-40.19	0	225	0.0289	638.5	0.0154
Rfx5(HTH)/GM12878-Rfx5-ChIP-Seq(GSE31477)/Homer	SCCTAGCAACAG	1e-17	-39.7	0	288	0.037	890.3	0.0215
KLF6(Zf)/PDAC-KLF6-ChIP-Seq(GSE64557)/Homer	MKGGGYGTGGCC	1e-15	-35.64	0	2400	0.3082	11072.9	0.2671
Fli1(ETS)/CD8-FLI-ChIP-Seq(GSE20898)/Homer	NRYTTCCGGH	1e-15	-35.18	0	1475	0.1894	6448.2	0.1555
ELF1(ETS)/Jurkat-ELF1-ChIP-Seq(SRA014231)/Homer	AVCCGGAAGT	1e-15	-34.62	0	1054	0.1354	4415.3	0.1065
GFY(?)/Promoter/Homer	ACTACAATTCCC	1e-14	-33.69	0	168	0.0216	458.1	0.0111
Maz(Zf)/HepG2-Maz-ChIP-Seq(GSE31477)/Homer	GGGGGGGG	1e-14	-32.65	0	3251	0.4175	15543.9	0.3749
Sox21(HMG)/ESC-SOX21-ChIP-Seq(GSE110505)/Homer	BCCWTTGTBYKV	1e-13	-31.99	0	781	0.1003	3164.8	0.0763
En1(Homeobox)/SUM149-EN1-ChIP-Seq(GSE120957)/Homer	NDCTAATTAS	1e-13	-30.73	0	630	0.0809	2480.9	0.0598
ETS(ETS)/Promoter/Homer	AACCGGAAGT	1e-13	-30.2	0	672	0.0863	2682.6	0.0647
Rfx1(HTH)/NPC-H3K4me1-ChIP-Seq(GSE16256)/Homer	KGTTGCCATGGCAA	1e-12	-29.71	0	243	0.0312	781.7	0.0189
MYB(HTH)/ERMYB-Myb-ChIPSeq(GSE22095)/Homer	GGCVGTTR	1e-11	-27.19	0	1234	0.1585	5432.9	0.131
Klf4(Zf)/mES-Klf4-ChIP-Seq(GSE11431)/Homer	GCCACACCCA	1e-11	-25.75	0	635	0.0816	2577.6	0.0622
X-box(HTH)/NPC-H3K4me1-ChIP-Seq(GSE16256)/Homer	GGTTGCCATGGCAA	1e-11	-25.38	0	128	0.0164	353.5	0.0085
ETV4(ETS)/HepG2-ETV4-ChIP-Seq(ENCODE)/Homer	ACCGGAAGTG	1e-10	-24.87	0	1588	0.204	7244.3	0.1747
Sox2(HMG)/mES-Sox2-ChIP-Seq(GSE11431)/Homer	BCCATTGTTC	1e-10	-23.06	0	412	0.0529	1586.4	0.0383
GABPA(ETS)/Jurkat-GABPa-ChIP-Seq(GSE17954)/Homer	RACCGGAAGT	1e-09	-22.64	0	1077	0.1383	4762.1	0.1149
Sox3(HMG)/NPC-Sox3-ChIP-Seq(GSE33059)/Homer	CCWTTGTY	1e-09	-22.05	0	713	0.0916	3009.9	0.0726
GFX(?)/Promoter/Homer	ATTCTCGCGAGA	1e-09	-20.73	0	77	0.0099	189.3	0.0046
ETV1(ETS)/GIST48-ETV1-ChIP-Seq(GSE22441)/Homer	AACCGGAAGT	1e-08	-20.17	0	1410	0.1811	6477.3	0.1562
NRF(NRF)/Promoter/Homer	STGCGCATGCGC	1e-08	-19.67	0	554	0.0712	2296.6	0.0554
Sox10(HMG)/SciaticNerve-Sox3-ChIP-Seq(GSE35132)/Homer	CCWTTGTYYB	1e-08	-18.62	0	711	0.0913	3066.2	0.074
Sox17(HMG)/Endoderm-Sox17-ChIP-Seq(GSE61475)/Homer	CCATTGTTYB	1e-08	-18.62	0	301	0.0387	1141	0.0275
ETS1(ETS)/Jurkat-ETS1-ChIP-Seq(GSE17954)/Homer	ACAGGAAGTG	1e-07	-17.42	0	1051	0.135	4760.9	0.1148
NRF1(NRF)/MCF7-NRF1-ChIP-Seq(Unpublished)/Homer	CTGCGCATGCGC	1e-07	-16.97	0	631	0.081	2714.3	0.0655
Oct6(POU,Homeobox)/NPC-Pou3f1-ChIP-Seq(GSE35496)/Homer	WATGCAAATGAG	1e-07	-16.76	0	124	0.0159	393.2	0.0095
Lhx3(Homeobox)/Neuron-Lhx3-ChIP-Seq(GSE31456)/Homer	ADBTAATTAR	1e-07	-16.53	0	412	0.0529	1681.7	0.0406
Brn1(POU,Homeobox)/NPC-Brn1-ChIP-Seq(GSE35496)/Homer	TATGCWAATBAV	1e-07	-16.44	0	97	0.0125	287.8	0.0069
CREB5(bZIP)/LNCaP-CREB5.V5-ChIP-Seq(GSE137775)/Homer	VVATGACGTCAT	1e-06	-16.09	0	198	0.0254	713.4	0.0172
Elf4(ETS)/BMDM-Elf4-ChIP-Seq(GSE88699)/Homer	ACTTCCKGKT	1e-06	-15.98	0	974	0.1251	4416.8	0.1065
Zfp281(Zf)/ES-Zfp281-ChIP-Seq(GSE81042)/Homer	CCCCTCCCCCAC	1e-06	-15.58	0	414	0.0532	1706.9	0.0412
Atf2(bZIP)/3T3L1-Atf2-ChIP-Seq(GSE56872)/Homer	NRRTGACGTCAT	1e-06	-15.04	0	233	0.0299	880	0.0212
Sox15(HMG)/CPA-Sox15-ChIP-Seq(GSE62909)/Homer	RAACAATGGN	1e-06	-15.03	0	412	0.0529	1706.6	0.0412
Smad3(MAD)/NPC-Smad3-ChIP-Seq(GSE36673)/Homer	TWGTCTGV	1e-06	-14.76	0	1607	0.2064	7641.2	0.1843
Sox4(HMG)/proB-Sox4-ChIP-Seq(GSE50066)/Homer	YCTTTGTTCC	1e-06	-14.21	0	414	0.0532	1730.2	0.0417
AMYB(HTH)/Testes-AMYB-ChIP-Seq(GSE44588)/Homer	TGGCAGTTGG	1e-06	-14.2	0	889	0.1142	4042.2	0.0975
c-Jun-CRE(bZIP)/K562-cJun-ChIP-Seq(GSE31477)/Homer	ATGACGTCATCY	1e-06	-13.83	0	186	0.0239	685.6	0.0165
PBX1(Homeobox)/MCF7-PBX1-ChIP-Seq(GSE28007)/Homer	GSCTGTCACTCA	1e-05	-13.71	0	64	0.0082	176.4	0.0043
Zfp57(Zf)/H1-ZFP57.HA-ChIP-Seq(GSE115387)/Homer	NANTGCSGCA	1e-05	-13.55	0	1083	0.1391	5030	0.1213
Pknox1(Homeobox)/ES-Prep1-ChIP-Seq(GSE63282)/Homer	SCTGTCAVTCAV	1e-05	-13.49	0	172	0.0221	627.2	0.0151
Oct4(POU,Homeobox)/mES-Oct4-ChIP-Seq(GSE11431)/Homer	ATTTGCATAW	1e-05	-13.43	0	113	0.0145	375	0.009
LHX9(Homeobox)/Hct116-LHX9.V5-ChIP-Seq(GSE116822)/Homer	NGCTAATTAG	1e-05	-13.31	0	388	0.0498	1623.3	0.0392
Hoxa9(Homeobox)/ChickenMSG-Hoxa9.Flag-ChIP-Seq(GSE86088)/Homer	RGCAATNAAA	1e-05	-13.05	0	849	0.109	3876	0.0935
Sox7(HMG)/ESC-Sox7-ChIP-Seq(GSE133899)/Homer	VVRRAACAATGG	1e-05	-12.97	0	160	0.0205	580.5	0.014
Oct2(POU,Homeobox)/Bcell-Oct2-ChIP-Seq(GSE21512)/Homer	ATATGCAAAT	1e-05	-12.94	0	76	0.0098	227.7	0.0055
Atf7(bZIP)/3T3L1-Atf7-ChIP-Seq(GSE56872)/Homer	NGRTGACGTCAY	1e-05	-12.75	0	297	0.0381	1206	0.0291
NFIL3(bZIP)/HepG2-NFIL3-ChIP-Seq(Encode)/Homer	VTTACGTAAYNNNNN	1e-05	-12.7	0	210	0.027	806.1	0.0194
Rfx6(HTH)/Min6b1-Rfx6.HA-ChIP-Seq(GSE62844)/Homer	TGTTKCCTAGCAACM	1e-05	-12.65	0	921	0.1183	4245	0.1024
Sox6(HMG)/Myotubes-Sox6-ChIP-Seq(GSE32627)/Homer	CCATTGTTNY	1e-05	-12.32	0	582	0.0747	2578.9	0.0622
JunD(bZIP)/K562-JunD-ChIP-Seq/Homer	ATGACGTCATCN	1e-05	-12.25	0	112	0.0144	380.1	0.0092
BMYB(HTH)/Hela-BMYB-ChIP-Seq(GSE27030)/Homer	NHAACBGYYV	1e-05	-12.12	0	819	0.1052	3752.1	0.0905
HOXA2(Homeobox)/mES-Hoxa2-ChIP-Seq(Donaldson_et_al.)/Homer	GYCATCMATCAT	1e-05	-11.98	0	34	0.0044	76.1	0.0018
CRE(bZIP)/Promoter/Homer	CSGTGACGTCAC	1e-05	-11.79	0	353	0.0453	1485.8	0.0358
Oct11(POU,Homeobox)/NCIH1048-POU2F3-ChIP-seq(GSE115123)/Homer	GATTTGCATA	1e-05	-11.71	0.0001	86	0.011	276.8	0.0067
Pbx3(Homeobox)/GM12878-PBX3-ChIP-Seq(GSE32465)/Homer	SCTGTCAMTCAN	1e-05	-11.68	0.0001	142	0.0182	515.1	0.0124
PU.1-IRF(ETS:IRF)/Bcell-PU.1-ChIP-Seq(GSE21512)/Homer	MGGAAGTGAAAC	1e-05	-11.64	0.0001	721	0.0926	3279.6	0.0791
Stat3(Stat)/mES-Stat3-ChIP-Seq(GSE11431)/Homer	CTTCCGGGAA	0.0001	-11.25	0.0001	415	0.0533	1792.5	0.0432
Atf1(bZIP)/K562-ATF1-ChIP-Seq(GSE31477)/Homer	GATGACGTCA	0.0001	-10.6	0.0002	386	0.0496	1666.8	0.0402
ZNF143|STAF(Zf)/CUTLL-ZNF143-ChIP-Seq(GSE29600)/Homer	ATTTCCCAGVAKSCY	0.0001	-10.59	0.0002	299	0.0384	1251.8	0.0302
ZBTB33(Zf)/GM12878-ZBTB33-ChIP-Seq(GSE32465)/Homer	GGVTCTCGCGAGAAC	0.0001	-10.55	0.0002	181	0.0232	703.6	0.017
Nanog(Homeobox)/mES-Nanog-ChIP-Seq(GSE11724)/Homer	RGCCATTAAC	0.0001	-9.847	0.0003	1698	0.2181	8302.2	0.2003
EWS:FLI1-fusion(ETS)/SK_N_MC-EWS:FLI1-ChIP-Seq(SRA014231)/Homer	VACAGGAAAT	0.0001	-9.763	0.0003	551	0.0708	2490.1	0.0601
PBX2(Homeobox)/K562-PBX2-ChIP-Seq(Encode)/Homer	RTGATTKATRGN	0.0001	-9.352	0.0005	183	0.0235	729.3	0.0176
Arnt:Ahr(bHLH)/MCF7-Arnt-ChIP-Seq(Lo_et_al.)/Homer	TBGCACGCAA	0.001	-9.21	0.0006	664	0.0853	3066.7	0.074
Tgif1(Homeobox)/mES-Tgif1-ChIP-Seq(GSE55404)/Homer	YTGWCADY	0.001	-8.527	0.0011	1076	0.1382	5169.8	0.1247
SPDEF(ETS)/VCaP-SPDEF-ChIP-Seq(SRA014231)/Homer	ASWTCCTGBT	0.001	-8.526	0.0011	730	0.0938	3418.2	0.0825
TFE3(bHLH)/MEF-TFE3-ChIP-Seq(GSE75757)/Homer	GTCACGTGACYV	0.001	-8.264	0.0014	101	0.013	372	0.009
ELF5(ETS)/T47D-ELF5-ChIP-Seq(GSE30407)/Homer	ACVAGGAAGT	0.001	-8.019	0.0017	526	0.0676	2415.4	0.0583
KLF10(Zf)/HEK293-KLF10.GFP-ChIP-Seq(GSE58341)/Homer	GGGGGTGTGTCC	0.001	-7.948	0.0019	706	0.0907	3317.6	0.08
EHF(ETS)/LoVo-EHF-ChIP-Seq(GSE49402)/Homer	AVCAGGAAGT	0.001	-7.809	0.0021	894	0.1148	4272.5	0.1031
E2F3(E2F)/MEF-E2F3-ChIP-Seq(GSE71376)/Homer	BTKGGCGGGAAA	0.001	-7.797	0.0021	1675	0.2151	8282.6	0.1998
LEF1(HMG)/H1-LEF1-ChIP-Seq(GSE64758)/Homer	CCTTTGATST	0.001	-7.446	0.003	174	0.0223	717.9	0.0173
E2F4(E2F)/K562-E2F4-ChIP-Seq(GSE31477)/Homer	GGCGGGAAAH	0.001	-7.281	0.0034	1331	0.1709	6531.5	0.1576
Oct4:Sox17(POU,Homeobox,HMG)/F9-Sox17-ChIP-Seq(GSE44553)/Homer	CCATTGTATGCAAAT	0.001	-7.088	0.0041	28	0.0036	76.4	0.0018
Etv2(ETS)/ES-ER71-ChIP-Seq(GSE59402)/Homer	NNAYTTCCTGHN	0.001	-6.955	0.0047	765	0.0983	3652	0.0881
ERG(ETS)/VCaP-ERG-ChIP-Seq(GSE14097)/Homer	ACAGGAAGTG	0.001	-6.935	0.0047	1251	0.1607	6136.7	0.148
Gfi1b(Zf)/HPC7-Gfi1b-ChIP-Seq(GSE22178)/Homer	MAATCACTGC	0.01	-6.278	0.009	232	0.0298	1016	0.0245
Meis1(Homeobox)/MastCells-Meis1-ChIP-Seq(GSE48085)/Homer	VGCTGWCAVB	0.01	-5.976	0.012	789	0.1013	3813.9	0.092
Npas4(bHLH)/Neuron-Npas4-ChIP-Seq(GSE127793)/Homer	NHRTCACGACDN	0.01	-4.869	0.036	708	0.0909	3449.3	0.0832
Brn2(POU,Homeobox)/NPC-Brn2-ChIP-Seq(GSE35496)/Homer	ATGAATATTC	0.01	-4.779	0.0389	26	0.0033	82.5	0.002
ZNF317(Zf)/HEK293-ZNF317.GFP-ChIP-Seq(GSE58341)/Homer	GTCWGCTGTYYCTCT	0.01	-4.645	0.0441	36	0.0046	125.8	0.003
ZNF467(Zf)/HEK293-ZNF467.GFP-ChIP-Seq(GSE58341)/Homer	TGGGGAAGGGCM	0.01	-4.614	0.045	1190	0.1528	5947.7	0.1435
RORg(NR)/Liver-Rorc-ChIP-Seq(GSE101115)/Homer	WAABTAGGTCAV	0.1	-4.5	0.0499	26	0.0033	84.2	0.002
E2F6(E2F)/Hela-E2F6-ChIP-Seq(GSE31477)/Homer	GGCGGGAARN	0.1	-4.469	0.0509	1454	0.1867	7329.5	0.1768
Pit1(Homeobox)/GCrat-Pit1-ChIP-Seq(GSE58009)/Homer	ATGMATATDC	0.1	-4.385	0.0548	148	0.019	651.4	0.0157
Hoxc9(Homeobox)/Ainv15-Hoxc9-ChIP-Seq(GSE21812)/Homer	GGCCATAAATCA	0.1	-4.319	0.058	96	0.0123	403.2	0.0097
WT1(Zf)/Kidney-WT1-ChIP-Seq(GSE90016)/Homer	MCTCCCMCRCAB	0.1	-4.298	0.0587	1007	0.1293	5018.1	0.121
DLX2(Homeobox)/BasalGanglia-Dlx2-ChIP-seq(GSE124936)/Homer	NNNTAATTAS	0.1	-4.153	0.0671	324	0.0416	1529.3	0.0369
Pit1+1bp(Homeobox)/GCrat-Pit1-ChIP-Seq(GSE58009)/Homer	ATGCATAATTCA	0.1	-4.07	0.0723	52	0.0067	202.9	0.0049
Tgif2(Homeobox)/mES-Tgif2-ChIP-Seq(GSE55404)/Homer	TGTCANYT	0.1	-4.057	0.0725	1198	0.1539	6024.8	0.1453
Isl1(Homeobox)/Neuron-Isl1-ChIP-Seq(GSE31456)/Homer	CTAATKGV	0.1	-4.027	0.074	546	0.0701	2660.9	0.0642
Pdx1(Homeobox)/Islet-Pdx1-ChIP-Seq(SRA008281)/Homer	YCATYAATCA	0.1	-3.967	0.0778	172	0.0221	778.7	0.0188
TEAD(TEA)/Fibroblast-PU.1-ChIP-Seq(Unpublished)/Homer	YCWGGAATGY	0.1	-3.864	0.0855	181	0.0232	825.6	0.0199
Hoxb4(Homeobox)/ES-Hoxb4-ChIP-Seq(GSE34014)/Homer	TGATTRATGGCY	0.1	-3.85	0.0859	47	0.006	182.4	0.0044
MITF(bHLH)/MastCells-MITF-ChIP-Seq(GSE48085)/Homer	RTCATGTGAC	0.1	-3.845	0.0859	486	0.0624	2362.7	0.057
DLX1(Homeobox)/BasalGanglia-Dlx1-ChIP-seq(GSE124936)/Homer	NSNNTAATTA	0.1	-3.812	0.0876	291	0.0374	1375.9	0.0332
OCT:OCT(POU,Homeobox,IR1)/NPC-Brn2-ChIP-Seq(GSE35496)/Homer	ATGAATWATTCATGA	0.1	-3.8	0.0879	8	0.001	18.5	0.0004
CRX(Homeobox)/Retina-Crx-ChIP-Seq(GSE20012)/Homer	GCTAATCC	0.1	-3.74	0.0925	722	0.0927	3578.7	0.0863
OCT:OCT(POU,Homeobox)/NPC-Brn1-ChIP-Seq(GSE35496)/Homer	ATGAATATTCATGAG	0.1	-3.685	0.0969	7	0.0009	15.2	0.0004
Nkx6.1(Homeobox)/Islet-Nkx6.1-ChIP-Seq(GSE40975)/Homer	GKTAATGR	0.1	-3.649	0.0996	546	0.0701	2678.3	0.0646
Prop1(Homeobox)/GHFT1-PROP1.biotin-ChIP-Seq(GSE77302)/Homer	NTAATBNAATTA	0.1	-3.61	0.1026	82	0.0105	349.4	0.0084
E-box(bHLH)/Promoter/Homer	SSGGTCACGTGA	0.1	-3.462	0.118	134	0.0172	604.6	0.0146
Duxbl(Homeobox)/NIH3T3-Duxbl.HA-ChIP-Seq(GSE119782)/Homer	TAAYCYAATCAA	0.1	-3.275	0.141	19	0.0024	65	0.0016
IRF8(IRF)/BMDM-IRF8-ChIP-Seq(GSE77884)/Homer	GRAASTGAAAST	0.1	-3.267	0.141	171	0.022	792.7	0.0191
E2F1(E2F)/Hela-E2F1-ChIP-Seq(GSE22478)/Homer	CWGGCGGGAA	0.1	-3.247	0.1425	759	0.0975	3798.1	0.0916
Egr1(Zf)/K562-Egr1-ChIP-Seq(GSE32465)/Homer	TGCGTGGGYG	0.1	-3.226	0.1444	1395	0.1792	7113.3	0.1716
Hoxd10(Homeobox)/ChickenMSG-Hoxd10.Flag-ChIP-Seq(GSE86088)/Homer	GGCMATGAAA	0.1	-3.143	0.1557	296	0.038	1425.7	0.0344
PAX5(Paired,Homeobox),condensed/GM12878-PAX5-ChIP-Seq(GSE32465)/Homer	GTCACGCTCSCTGM	0.1	-3.111	0.1593	91	0.0117	402	0.0097
TCFL2(HMG)/K562-TCF7L2-ChIP-Seq(GSE29196)/Homer	ACWTCAAAGG	0.1	-3.073	0.1642	23	0.003	83.6	0.002
HLF(bZIP)/HSC-HLF.Flag-ChIP-Seq(GSE69817)/Homer	RTTATGYAAB	0.1	-3.036	0.169	158	0.0203	734.6	0.0177
ZNF341(Zf)/EBV-ZNF341-ChIP-Seq(GSE113194)/Homer	GGAACAGCCG	0.1	-3.035	0.169	609	0.0782	3035.8	0.0732
NFAT(RHD)/Jurkat-NFATC1-ChIP-Seq(Jolma_et_al.)/Homer	ATTTTCCATT	0.1	-2.986	0.1748	266	0.0342	1279.2	0.0309
Hoxa10(Homeobox)/ChickenMSG-Hoxa10.Flag-ChIP-Seq(GSE86088)/Homer	GGYAATGAAA	0.1	-2.95	0.18	138	0.0177	637.3	0.0154
Znf263(Zf)/K562-Znf263-ChIP-Seq(GSE31477)/Homer	CVGTSCTCCC	0.1	-2.906	0.1866	2010	0.2582	10373.3	0.2502
Tcf7(HMG)/GM12878-TCF7-ChIP-Seq(Encode)/Homer	CTTTGATGTGSB	0.1	-2.894	0.1874	81	0.0104	359	0.0087
PRDM14(Zf)/H1-PRDM14-ChIP-Seq(GSE22767)/Homer	RGGTCTCTAACY	0.1	-2.876	0.1893	116	0.0149	530.5	0.0128
OCT4-SOX2-TCF-NANOG(POU,Homeobox,HMG)/mES-Oct4-ChIP-Seq(GSE11431)/Homer	ATTTGCATAACAATG	0.1	-2.817	0.1994	28	0.0036	108.6	0.0026
ZNF264(Zf)/HEK293-ZNF264.GFP-ChIP-Seq(GSE58341)/Homer	RGGGCACTAACY	0.1	-2.745	0.2125	561	0.0721	2804.5	0.0676
Pitx1(Homeobox)/Chicken-Pitx1-ChIP-Seq(GSE38910)/Homer	TAATCCCN	0.1	-2.72	0.2163	1485	0.1907	7629.8	0.184
PRDM1(Zf)/Hela-PRDM1-ChIP-Seq(GSE31477)/Homer	ACTTTCACTTTC	0.1	-2.688	0.2217	175	0.0225	830.6	0.02
GSC(Homeobox)/FrogEmbryos-GSC-ChIP-Seq(DRA000576)/Homer	RGGATTAR	0.1	-2.63	0.2331	272	0.0349	1324.6	0.032
PU.1:IRF8(ETS:IRF)/pDC-Irf8-ChIP-Seq(GSE66899)/Homer	GGAAGTGAAAST	0.1	-2.606	0.2372	74	0.0095	330.1	0.008
ZNF322(Zf)/HEK293-ZNF322.GFP-ChIP-Seq(GSE58341)/Homer	GAGCCTGGTACTGWGCCTGR	0.1	-2.555	0.2476	215	0.0276	1037.3	0.025
CArG(MADS)/PUER-Srf-ChIP-Seq(Sullivan_et_al.)/Homer	CCATATATGGNM	0.1	-2.536	0.2506	92	0.0118	420.8	0.0101
PU.1(ETS)/ThioMac-PU.1-ChIP-Seq(GSE21512)/Homer	AGAGGAAGTG	0.1	-2.513	0.2547	280	0.036	1370.6	0.0331
ZNF675(Zf)/HEK293-ZNF675.GFP-ChIP-Seq(GSE58341)/Homer	ARGAGGMCAAAATGW	0.1	-2.503	0.2554	44	0.0057	187.5	0.0045
HOXA1(Homeobox)/mES-Hoxa1-ChIP-Seq(SRP084292)/Homer	TGATKGATGR	0.1	-2.466	0.2631	52	0.0067	226.7	0.0055
FoxD3(forkhead)/ZebrafishEmbryo-Foxd3.biotin-ChIP-seq(GSE106676)/Homer	TGTTTAYTTAGC	0.1	-2.443	0.2675	141	0.0181	667.9	0.0161
Stat3+il21(Stat)/CD4-Stat3-ChIP-Seq(GSE19198)/Homer	SVYTTCCNGGAARB	0.1	-2.419	0.2721	373	0.0479	1852.9	0.0447
Tbx20(T-box)/Heart-Tbx20-ChIP-Seq(GSE29636)/Homer	GGTGYTGACAGS	0.1	-2.407	0.2735	99	0.0127	458.2	0.0111
RUNX-AML(Runt)/CD4+-PolII-ChIP-Seq(Barski_et_al.)/Homer	GCTGTGGTTW	0.1	-2.368	0.2824	231	0.0297	1126.4	0.0272
Nur77(NR)/K562-NR4A1-ChIP-Seq(GSE31363)/Homer	TGACCTTTNCNT	0.1	-2.343	0.2876	38	0.0049	161.6	0.0039
ZSCAN22(Zf)/HEK293-ZSCAN22.GFP-ChIP-Seq(GSE58341)/Homer	SMCAGTCWGAKGGAGGAGGC	0.1	-2.33	0.2893	76	0.0098	346.1	0.0083
MYNN(Zf)/HEK293-MYNN.eGFP-ChIP-Seq(Encode)/Homer	TTCAAAWTAAAAGTC	1	-2.295	0.2977	47	0.006	205.2	0.0049
Foxh1(Forkhead)/hESC-FOXH1-ChIP-Seq(GSE29422)/Homer	NNTGTGGATTSS	1	-2.248	0.3099	152	0.0195	729.6	0.0176
SpiB(ETS)/OCILY3-SPIB-ChIP-Seq(GSE56857)/Homer	AAAGRGGAAGTG	1	-2.242	0.3099	128	0.0164	608.2	0.0147
ZNF652/HepG2-ZNF652.Flag-ChIP-Seq(Encode)/Homer	TTAACCCTTTVNKKN	1	-2.219	0.3147	70	0.009	319.1	0.0077
bZIP:IRF(bZIP,IRF)/Th17-BatF-ChIP-Seq(GSE39756)/Homer	NAGTTTCABTHTGACTNW	1	-2.205	0.317	76	0.0098	349.9	0.0084
RUNX1(Runt)/Jurkat-RUNX1-ChIP-Seq(GSE29180)/Homer	AAACCACARM	1	-2.167	0.3273	325	0.0417	1618.2	0.039
RUNX(Runt)/HPC7-Runx1-ChIP-Seq(GSE22178)/Homer	SAAACCACAG	1	-2.165	0.3273	256	0.0329	1263.2	0.0305
Usf2(bHLH)/C2C12-Usf2-ChIP-Seq(GSE36030)/Homer	GTCACGTGGT	1	-2.147	0.3295	209	0.0268	1023.2	0.0247
Ap4(bHLH)/AML-Tfap4-ChIP-Seq(GSE45738)/Homer	NAHCAGCTGD	1	-2.144	0.3295	852	0.1094	4362.5	0.1052
TR4(NR),DR1/Hela-TR4-ChIP-Seq(GSE24685)/Homer	GAGGTCAAAGGTCA	1	-2.134	0.3298	56	0.0072	252.2	0.0061
OCT:OCT-short(POU,Homeobox)/NPC-OCT6-ChIP-Seq(GSE43916)/Homer	ATGCATWATGCATRW	1	-2.117	0.3331	95	0.0122	446.2	0.0108
ETS:RUNX(ETS,Runt)/Jurkat-RUNX1-ChIP-Seq(GSE17954)/Homer	RCAGGATGTGGT	1	-2.047	0.355	94	0.0121	443.1	0.0107
Lhx2(Homeobox)/HFSC-Lhx2-ChIP-Seq(GSE48068)/Homer	TAATTAGN	1	-2.042	0.355	196	0.0252	961.8	0.0232
NFkB-p65(RHD)/GM12787-p65-ChIP-Seq(GSE19485)/Homer	WGGGGATTTCCC	1	-2.017	0.3615	312	0.0401	1559.3	0.0376
ELF3(ETS)/PDAC-ELF3-ChIP-Seq(GSE64557)/Homer	ANCAGGAAGT	1	-1.991	0.3685	383	0.0492	1928.6	0.0465
Otx2(Homeobox)/EpiLC-Otx2-ChIP-Seq(GSE56098)/Homer	NYTAATCCYB	1	-1.962	0.3773	200	0.0257	985.4	0.0238
CTCF-SatelliteElement(Zf?)/CD4+-CTCF-ChIP-Seq(Barski_et_al.)/Homer	TGCAGTTCCMVNWRTGGCCA	1	-1.921	0.3907	7	0.0009	23.5	0.0006
PAX3:FKHR-fusion(Paired,Homeobox)/Rh4-PAX3:FKHR-ChIP-Seq(GSE19063)/Homer	ACCRTGACTAATTNN	1	-1.907	0.3935	42	0.0054	188.3	0.0045
STAT4(Stat)/CD4-Stat4-ChIP-Seq(GSE22104)/Homer	NYTTCCWGGAAR	1	-1.905	0.3935	344	0.0442	1731.1	0.0418
Lhx1(Homeobox)/EmbryoCarcinoma-Lhx1-ChIP-Seq(GSE70957)/Homer	NNYTAATTAR	1	-1.892	0.3948	199	0.0256	983.9	0.0237
Egr2(Zf)/Thymocytes-Egr2-ChIP-Seq(GSE34254)/Homer	NGCGTGGGCGGR	1	-1.877	0.3984	452	0.0581	2295	0.0554
Nkx3.1(Homeobox)/LNCaP-Nkx3.1-ChIP-Seq(GSE28264)/Homer	AAGCACTTAA	1	-1.834	0.4133	956	0.1228	4936.5	0.1191
Tcf3(HMG)/mES-Tcf3-ChIP-Seq(GSE11724)/Homer	ASWTCAAAGG	1	-1.822	0.416	56	0.0072	259.2	0.0063
Foxo1(Forkhead)/RAW-Foxo1-ChIP-Seq(Fan_et_al.)/Homer	CTGTTTAC	1	-1.785	0.4294	670	0.0861	3440.4	0.083
DUX(Homeobox)/C2C12-Dux-ChIP-Seq(GSE87279)/Homer	BCWGATTCAATCAAN	1	-1.765	0.4355	1	0.0001	0	0
STAT5(Stat)/mCD4+-Stat5-ChIP-Seq(GSE12346)/Homer	RTTTCTNAGAAA	1	-1.639	0.4911	106	0.0136	517.1	0.0125
Mef2b(MADS)/HEK293-Mef2b.V5-ChIP-Seq(GSE67450)/Homer	GCTATTTTTGGM	1	-1.575	0.5204	161	0.0207	802.1	0.0193
Nkx2.1(Homeobox)/LungAC-Nkx2.1-ChIP-Seq(GSE43252)/Homer	RSCACTYRAG	1	-1.556	0.5272	1301	0.1671	6785.3	0.1637
Smad4(MAD)/ESC-SMAD4-ChIP-Seq(GSE29422)/Homer	VBSYGTCTGG	1	-1.535	0.5356	1119	0.1437	5827.7	0.1406
Phox2a(Homeobox)/Neuron-Phox2a-ChIP-Seq(GSE31456)/Homer	YTAATYNRATTA	1	-1.535	0.5356	47	0.006	221.4	0.0053
HIF-1b(HLH)/T47D-HIF1b-ChIP-Seq(GSE59937)/Homer	RTACGTGC	1	-1.509	0.5436	1024	0.1315	5329.1	0.1285
Smad2(MAD)/ES-SMAD2-ChIP-Seq(GSE29422)/Homer	CTGTCTGG	1	-1.474	0.5597	1096	0.1408	5713	0.1378
CEBP(bZIP)/ThioMac-CEBPb-ChIP-Seq(GSE21512)/Homer	ATTGCGCAAC	1	-1.462	0.5631	135	0.0173	673.3	0.0162
Nkx2.5(Homeobox)/HL1-Nkx2.5.biotin-ChIP-Seq(GSE21529)/Homer	RRSCACTYAA	1	-1.434	0.5762	908	0.1166	4726.9	0.114
Hoxd13(Homeobox)/ChickenMSG-Hoxd13.Flag-ChIP-Seq(GSE86088)/Homer	NCYAATAAAA	1	-1.412	0.586	311	0.0399	1591.2	0.0384
ZNF189(Zf)/HEK293-ZNF189.GFP-ChIP-Seq(GSE58341)/Homer	TGGAACAGMA	1	-1.394	0.5935	469	0.0602	2420.6	0.0584
Foxa3(Forkhead)/Liver-Foxa3-ChIP-Seq(GSE77670)/Homer	BSNTGTTTACWYWGN	1	-1.389	0.5935	51	0.0066	245.2	0.0059
EKLF(Zf)/Erythrocyte-Klf1-ChIP-Seq(GSE20478)/Homer	NWGGGTGTGGCY	1	-1.361	0.6065	137	0.0176	688.4	0.0166
ZNF415(Zf)/HEK293-ZNF415.GFP-ChIP-Seq(GSE58341)/Homer	GRTGMTRGAGCC	1	-1.32	0.6283	545	0.07	2826.8	0.0682
NFE2L2(bZIP)/HepG2-NFE2L2-ChIP-Seq(Encode)/Homer	AWWWTGCTGAGTCAT	1	-1.311	0.6308	10	0.0013	42.7	0.001
RORgt(NR)/EL4-RORgt.Flag-ChIP-Seq(GSE56019)/Homer	AAYTAGGTCA	1	-1.309	0.6308	33	0.0042	156.5	0.0038
RORgt(NR)/EL4-RORgt.Flag-ChIP-Seq(GSE56019)/Homer	AAYTAGGTCA	1	-1.309	0.6308	33	0.0042	156.5	0.0038
IRF4(IRF)/GM12878-IRF4-ChIP-Seq(GSE32465)/Homer	ACTGAAACCA	1	-1.301	0.6308	127	0.0163	639.8	0.0154
ZBTB12(Zf)/HEK293-ZBTB12.GFP-ChIP-Seq(GSE58341)/Homer	NGNTCTAGAACCNGV	1	-1.268	0.6451	206	0.0265	1052.9	0.0254
LXRE(NR),DR4/RAW-LXRb.biotin-ChIP-Seq(GSE21512)/Homer	RGGTTACTANAGGTCA	1	-1.262	0.6452	15	0.0019	67.4	0.0016
TEAD3(TEA)/HepG2-TEAD3-ChIP-Seq(Encode)/Homer	TRCATTCCAG	1	-1.182	0.6957	354	0.0455	1834.9	0.0443
GRE(NR),IR3/A549-GR-ChIP-Seq(GSE32465)/Homer	NRGVACABNVTGTYCY	1	-1.177	0.6957	49	0.0063	241.2	0.0058
MyoD(bHLH)/Myotube-MyoD-ChIP-Seq(GSE21614)/Homer	RRCAGCTGYTSY	1	-1.175	0.6957	670	0.0861	3500	0.0844
ZNF528(Zf)/HEK293-ZNF528.GFP-ChIP-Seq(GSE58341)/Homer	AGAAATGACTTCCCT	1	-1.169	0.6957	2	0.0003	6.3	0.0002
bHLHE40(bHLH)/HepG2-BHLHE40-ChIP-Seq(GSE31477)/Homer	KCACGTGMCN	1	-1.155	0.6999	267	0.0343	1379.6	0.0333
IRF1(IRF)/PBMC-IRF1-ChIP-Seq(GSE43036)/Homer	GAAAGTGAAAGT	1	-1.15	0.7001	50	0.0064	247.8	0.006
FOXP1(Forkhead)/H9-FOXP1-ChIP-Seq(GSE31006)/Homer	NYYTGTTTACHN	1	-1.147	0.7001	95	0.0122	480.2	0.0116
CUX1(Homeobox)/K562-CUX1-ChIP-Seq(GSE92882)/Homer	TATCGATNAN	1	-1.132	0.7057	116	0.0149	590.2	0.0142
CHR(?)/Hela-CellCycle-Expression/Homer	SRGTTTCAAA	1	-1.126	0.7064	133	0.0171	679.9	0.0164
RUNX2(Runt)/PCa-RUNX2-ChIP-Seq(GSE33889)/Homer	NWAACCACADNN	1	-1.114	0.7112	223	0.0286	1151	0.0278
PRDM15(Zf)/ESC-Prdm15-ChIP-Seq(GSE73694)/Homer	YCCDNTCCAGGTTTT	1	-1.111	0.7112	626	0.0804	3275.7	0.079
DLX5(Homeobox)/BasalGanglia-Dlx5-ChIP-seq(GSE124936)/Homer	SSTAATTA	1	-1.108	0.7112	142	0.0182	727.6	0.0176
Sox9(HMG)/Limb-SOX9-ChIP-Seq(GSE73225)/Homer	AGGVNCCTTTGT	1	-1.1	0.7112	278	0.0357	1442	0.0348
p73(p53)/Trachea-p73-ChIP-Seq(PRJNA310161)/Homer	NRRRCAWGTCCDGRCATGYY	1	-1.09	0.7145	19	0.0024	90.7	0.0022
NF-E2(bZIP)/K562-NFE2-ChIP-Seq(GSE31477)/Homer	GATGACTCAGCA	1	-1.084	0.7154	17	0.0022	80.7	0.0019
STAT1(Stat)/HelaS3-STAT1-ChIP-Seq(GSE12782)/Homer	NATTTCCNGGAAAT	1	-1.081	0.7154	95	0.0122	483.1	0.0117
Fos(bZIP)/TSC-Fos-ChIP-Seq(GSE110950)/Homer	NDATGASTCAYN	1	-1.074	0.7159	138	0.0177	708.7	0.0171
Bapx1(Homeobox)/VertebralCol-Bapx1-ChIP-Seq(GSE36672)/Homer	TTRAGTGSYK	1	-1.067	0.7176	856	0.1099	4497.9	0.1085
Hoxd12(Homeobox)/ChickenMSG-Hoxd12.Flag-ChIP-Seq(GSE86088)/Homer	HDGYAATGAAAN	1	-1.053	0.7243	342	0.0439	1782.9	0.043
IRF3(IRF)/BMDM-Irf3-ChIP-Seq(GSE67343)/Homer	AGTTTCAKTTTC	1	-1.025	0.7411	101	0.013	517.7	0.0125
TEAD1(TEAD)/HepG2-TEAD1-ChIP-Seq(Encode)/Homer	CYRCATTCCA	1	-1.021	0.7411	317	0.0407	1653.8	0.0399
TATA-Box(TBP)/Promoter/Homer	CCTTTTAWAGSC	1	-0.9948	0.7568	373	0.0479	1951.1	0.0471
HNF1b(Homeobox)/PDAC-HNF1B-ChIP-Seq(GSE64557)/Homer	GTTAATNATTAA	1	-0.9872	0.759	18	0.0023	87.7	0.0021
NFkB-p65-Rel(RHD)/ThioMac-LPS-Expression(GSE23622)/Homer	GGAAATTCCC	1	-0.974	0.7656	35	0.0045	175.6	0.0042
MyoG(bHLH)/C2C12-MyoG-ChIP-Seq(GSE36024)/Homer	AACAGCTG	1	-0.9538	0.7776	793	0.1018	4179.4	0.1008
E2F(E2F)/Hela-CellCycle-Expression/Homer	TTSGCGCGAAAA	1	-0.9527	0.7776	122	0.0157	631.2	0.0152
FOXK2(Forkhead)/U2OS-FOXK2-ChIP-Seq(E-MTAB-2204)/Homer	SCHTGTTTACAT	1	-0.9079	0.8068	153	0.0197	797.2	0.0192
CTCF(Zf)/CD4+-CTCF-ChIP-Seq(Barski_et_al.)/Homer	AYAGTGCCMYCTRGTGGCCA	1	-0.904	0.8068	115	0.0148	597.2	0.0144
GATA(Zf),IR4/iTreg-Gata3-ChIP-Seq(GSE20898)/Homer	NAGATWNBNATCTNN	1	-0.8965	0.8086	12	0.0015	58.4	0.0014
Foxo3(Forkhead)/U2OS-Foxo3-ChIP-Seq(E-MTAB-2701)/Homer	DGTAAACA	1	-0.8749	0.8226	145	0.0186	757.7	0.0183
ZNF519(Zf)/HEK293-ZNF519.GFP-ChIP-Seq(GSE58341)/Homer	GAGSCCGAGC	1	-0.872	0.8226	541	0.0695	2854.4	0.0689
Unknown(Homeobox)/Limb-p300-ChIP-Seq/Homer	SSCMATWAAA	1	-0.8672	0.8226	118	0.0152	615.1	0.0148
Foxf1(Forkhead)/Lung-Foxf1-ChIP-Seq(GSE77951)/Homer	WWATRTAAACAN	1	-0.8496	0.8325	153	0.0197	801.1	0.0193
ZFP3(Zf)/HEK293-ZFP3.GFP-ChIP-Seq(GSE58341)/Homer	GGGTTTTGAAGGATGARTAGGAGTT	1	-0.8422	0.835	1	0.0001	3.7	0.0001
E2F7(E2F)/Hela-E2F7-ChIP-Seq(GSE32673)/Homer	VDTTTCCCGCCA	1	-0.8379	0.835	316	0.0406	1665.9	0.0402
GATA:SCL(Zf,bHLH)/Ter119-SCL-ChIP-Seq(GSE18720)/Homer	CRGCTGBNGNSNNSAGATAA	1	-0.8253	0.8418	28	0.0036	143.5	0.0035
PGR(NR)/EndoStromal-PGR-ChIP-Seq(GSE69539)/Homer	AAGAACATWHTGTTC	1	-0.819	0.8434	39	0.005	201.3	0.0049
Hoxa11(Homeobox)/ChickenMSG-Hoxa11.Flag-ChIP-Seq(GSE86088)/Homer	TTTTATGGCM	1	-0.8074	0.8496	517	0.0664	2735.3	0.066
Tcfcp2l1(CP2)/mES-Tcfcp2l1-ChIP-Seq(GSE11431)/Homer	NRAACCRGTTYRAACCRGYT	1	-0.8059	0.8496	84	0.0108	439.2	0.0106
SCL(bHLH)/HPC7-Scl-ChIP-Seq(GSE13511)/Homer	AVCAGCTG	1	-0.7917	0.8556	2898	0.3722	15401.8	0.3715
Hoxd11(Homeobox)/ChickenMSG-Hoxd11.Flag-ChIP-Seq(GSE86088)/Homer	VGCCATAAAA	1	-0.7834	0.8591	593	0.0762	3142.2	0.0758
Mef2c(MADS)/GM12878-Mef2c-ChIP-Seq(GSE32465)/Homer	DCYAAAAATAGM	1	-0.7832	0.8591	66	0.0085	345.2	0.0083
GATA3(Zf),DR4/iTreg-Gata3-ChIP-Seq(GSE20898)/Homer	AGATGKDGAGATAAG	1	-0.7805	0.8591	11	0.0014	55.4	0.0013
FOXA1:AR(Forkhead,NR)/LNCAP-AR-ChIP-Seq(GSE27824)/Homer	AGTAAACAAAAAAGAACAND	1	-0.7723	0.8591	6	0.0008	29.1	0.0007
Nkx2.2(Homeobox)/NPC-Nkx2.2-ChIP-Seq(GSE61673)/Homer	BTBRAGTGSN	1	-0.7715	0.8591	973	0.125	5164.7	0.1246
p53(p53)/mES-cMyc-ChIP-Seq(GSE11431)/Homer	ACATGCCCGGGCAT	1	-0.7567	0.8639	13	0.0017	66.4	0.0016
Chop(bZIP)/MEF-Chop-ChIP-Seq(GSE35681)/Homer	ATTGCATCAT	1	-0.7471	0.8685	40	0.0051	209.9	0.0051
Tbr1(T-box)/Cortex-Tbr1-ChIP-Seq(GSE71384)/Homer	AAGGTGTKAA	1	-0.7391	0.8719	384	0.0493	2037.8	0.0492
Barx1(Homeobox)/Stomach-Barx1.3xFlag-ChIP-Seq(GSE69483)/Homer	AAACMATTAN	1	-0.7327	0.8738	61	0.0078	321.6	0.0078
Pax8(Paired,Homeobox)/Thyroid-Pax8-ChIP-Seq(GSE26938)/Homer	GTCATGCHTGRCTGS	1	-0.7216	0.88	230	0.0295	1220.1	0.0294
TEAD2(TEA)/Py2T-Tead2-ChIP-Seq(GSE55709)/Homer	CCWGGAATGY	1	-0.7142	0.8829	162	0.0208	859.6	0.0207
Tbox:Smad(T-box,MAD)/ESCd5-Smad2_3-ChIP-Seq(GSE29422)/Homer	AGGTGHCAGACA	1	-0.7074	0.8853	57	0.0073	302	0.0073
p63(p53)/Keratinocyte-p63-ChIP-Seq(GSE17611)/Homer	NNDRCATGYCYNRRCATGYH	1	-0.7047	0.8853	144	0.0185	764.7	0.0184
Mef2a(MADS)/HL1-Mef2a.biotin-ChIP-Seq(GSE21529)/Homer	CYAAAAATAG	1	-0.702	0.8853	78	0.01	413.5	0.01
IRF2(IRF)/Erythroblas-IRF2-ChIP-Seq(GSE36985)/Homer	GAAASYGAAASY	1	-0.6886	0.8912	48	0.0062	254.6	0.0061
Myf5(bHLH)/GM-Myf5-ChIP-Seq(GSE24852)/Homer	BAACAGCTGT	1	-0.6852	0.8912	434	0.0557	2310.1	0.0557
STAT6(Stat)/CD4-Stat6-ChIP-Seq(GSE22104)/Homer	ABTTCYYRRGAA	1	-0.6672	0.9031	141	0.0181	751.7	0.0181
PRDM9(Zf)/Testis-DMC1-ChIP-Seq(GSE35498)/Homer	ADGGYAGYAGCATCT	1	-0.6364	0.9277	246	0.0316	1315	0.0317
Pax7(Paired,Homeobox)/Myoblast-Pax7-ChIP-Seq(GSE25064)/Homer	TAATCAATTA	1	-0.6323	0.9278	8	0.001	42.1	0.001
GATA(Zf),IR3/iTreg-Gata3-ChIP-Seq(GSE20898)/Homer	NNNNNBAGATAWYATCTVHN	1	-0.6217	0.9339	15	0.0019	80.8	0.0019
Rbpj1(?)/Panc1-Rbpj1-ChIP-Seq(GSE47459)/Homer	HTTTCCCASG	1	-0.6198	0.9339	721	0.0926	3850.2	0.0929
PR(NR)/T47D-PR-ChIP-Seq(GSE31130)/Homer	VAGRACAKNCTGTBC	1	-0.616	0.9339	755	0.097	4032.3	0.0973
BORIS(Zf)/K562-CTCFL-ChIP-Seq(GSE32465)/Homer	CNNBRGCGCCCCCTGSTGGC	1	-0.6046	0.9389	403	0.0518	2156.3	0.052
Zfp809(Zf)/ES-Zfp809-ChIP-Seq(GSE70799)/Homer	GGGGCTYGKCTGGGA	1	-0.5743	0.964	393	0.0505	2107.4	0.0508
Mef2d(MADS)/Retina-Mef2d-ChIP-Seq(GSE61391)/Homer	GCTATTTTTAGC	1	-0.5696	0.9649	33	0.0042	179.2	0.0043
HINFP(Zf)/K562-HINFP.eGFP-ChIP-Seq(Encode)/Homer	TWVGGTCCGC	1	-0.5543	0.976	1119	0.1437	5987.7	0.1444
Fra1(bZIP)/BT549-Fra1-ChIP-Seq(GSE46166)/Homer	NNATGASTCATH	1	-0.547	0.9793	129	0.0166	697.5	0.0168
Foxa2(Forkhead)/Liver-Foxa2-ChIP-Seq(GSE25694)/Homer	CYTGTTTACWYW	1	-0.5469	0.9793	148	0.019	799.2	0.0193
Nrf2(bZIP)/Lymphoblast-Nrf2-ChIP-Seq(GSE37589)/Homer	HTGCTGAGTCAT	1	-0.5223	0.9962	13	0.0017	72.7	0.0018
Tcf21(bHLH)/ArterySmoothMuscle-Tcf21-ChIP-Seq(GSE61369)/Homer	NAACAGCTGG	1	-0.5024	1	671	0.0862	3606.4	0.087
p53(p53)/Saos-p53-ChIP-Seq(GSE15780)/Homer	RRCATGYCYRGRCATGYYYN	1	-0.4906	1	25	0.0032	139.7	0.0034
p53(p53)/Saos-p53-ChIP-Seq/Homer	RRCATGYCYRGRCATGYYYN	1	-0.4906	1	25	0.0032	139.7	0.0034
Atf4(bZIP)/MEF-Atf4-ChIP-Seq(GSE35681)/Homer	MTGATGCAAT	1	-0.4877	1	56	0.0072	308.2	0.0074
FoxL2(Forkhead)/Ovary-FoxL2-ChIP-Seq(GSE60858)/Homer	WWTRTAAACAVG	1	-0.4809	1	131	0.0168	714.9	0.0172
ZNF382(Zf)/HEK293-ZNF382.GFP-ChIP-Seq(GSE58341)/Homer	GNCTGTASTRNTGBCTCHTT	1	-0.4677	1	4	0.0005	23.5	0.0006
USF1(bHLH)/GM12878-Usf1-ChIP-Seq(GSE32465)/Homer	SGTCACGTGR	1	-0.4384	1	331	0.0425	1796.6	0.0433
Cdx2(Homeobox)/mES-Cdx2-ChIP-Seq(GSE14586)/Homer	GYMATAAAAH	1	-0.4305	1	90	0.0116	497.9	0.012
MafA(bZIP)/Islet-MafA-ChIP-Seq(GSE30298)/Homer	TGCTGACTCA	1	-0.4303	1	354	0.0455	1921.3	0.0463
Phox2b(Homeobox)/CLBGA-PHOX2B-ChIP-Seq(GSE90683)/Homer	TTAATTNAATTA	1	-0.4252	1	16	0.0021	92.2	0.0022
GRHL2(CP2)/HBE-GRHL2-ChIP-Seq(GSE46194)/Homer	AAACYKGTTWDACMRGTTTB	1	-0.42	1	81	0.0104	449.4	0.0108
RAR:RXR(NR),DR5/ES-RAR-ChIP-Seq(GSE56893)/Homer	RGGTCADNNAGAGGTCAV	1	-0.42	1	14	0.0018	81.4	0.002
ZNF16(Zf)/HEK293-ZNF16.GFP-ChIP-Seq(GSE58341)/Homer	MACCTTCYATGGCTCCCTAKTGCCY	1	-0.417	1	4	0.0005	24.8	0.0006
ISRE(IRF)/ThioMac-LPS-Expression(GSE23622)/Homer	AGTTTCASTTTC	1	-0.4148	1	24	0.0031	137.3	0.0033
HNF6(Homeobox)/Liver-Hnf6-ChIP-Seq(ERP000394)/Homer	NTATYGATCH	1	-0.3946	1	105	0.0135	582.8	0.0141
Bach1(bZIP)/K562-Bach1-ChIP-Seq(GSE31477)/Homer	AWWNTGCTGAGTCAT	1	-0.3855	1	12	0.0015	71.6	0.0017
HIF2a(bHLH)/785_O-HIF2a-ChIP-Seq(GSE34871)/Homer	GCACGTACCC	1	-0.3834	1	332	0.0426	1811.5	0.0437
Dlx3(Homeobox)/Kerainocytes-Dlx3-ChIP-Seq(GSE89884)/Homer	NDGTAATTAC	1	-0.383	1	100	0.0128	556.4	0.0134
Tcf12(bHLH)/GM12878-Tcf12-ChIP-Seq(GSE32465)/Homer	VCAGCTGYTG	1	-0.3777	1	773	0.0993	4182.8	0.1009
MafK(bZIP)/C2C12-MafK-ChIP-Seq(GSE36030)/Homer	GCTGASTCAGCA	1	-0.3755	1	83	0.0107	464.7	0.0112
HIF-1a(bHLH)/MCF7-HIF1a-ChIP-Seq(GSE28352)/Homer	TACGTGCV	1	-0.3706	1	253	0.0325	1387.7	0.0335
NF1:FOXA1(CTF,Forkhead)/LNCAP-FOXA1-ChIP-Seq(GSE27824)/Homer	WNTGTTTRYTTTGGCA	1	-0.3669	1	6	0.0008	37.7	0.0009
GATA3(Zf),DR8/iTreg-Gata3-ChIP-Seq(GSE20898)/Homer	AGATSTNDNNDSAGATAASN	1	-0.3574	1	8	0.001	49.3	0.0012
TEAD4(TEA)/Tropoblast-Tead4-ChIP-Seq(GSE37350)/Homer	CCWGGAATGY	1	-0.3562	1	314	0.0403	1719.4	0.0415
EBNA1(EBV-virus)/Raji-EBNA1-ChIP-Seq(GSE30709)/Homer	GGYAGCAYDTGCTDCCCNNN	1	-0.3521	1	9	0.0012	55.5	0.0013
ZKSCAN1(Zf)/HepG2-ZKSCAN1-ChIP-Seq(Encode)/Homer	GCACAYAGTAGGKCY	1	-0.3466	1	10	0.0013	61.7	0.0015
Cux2(Homeobox)/Liver-Cux2-ChIP-Seq(GSE35985)/Homer	HNRAATCAAT	1	-0.3464	1	77	0.0099	434.5	0.0105
Hand2(bHLH)/Mesoderm-Hand2-ChIP-Seq(GSE61475)/Homer	TGACANARRCCAGRC	1	-0.331	1	162	0.0208	900.5	0.0217
PAX6(Paired,Homeobox)/Forebrain-Pax6-ChIP-Seq(GSE66961)/Homer	NGTGTTCAVTSAAGCGKAAA	1	-0.3173	1	25	0.0032	148.3	0.0036
Pax7(Paired,Homeobox),long/Myoblast-Pax7-ChIP-Seq(GSE25064)/Homer	TAATCHGATTAC	1	-0.3034	1	2	0.0003	14.5	0.0003
Hnf1(Homeobox)/Liver-Foxa2-Chip-Seq(GSE25694)/Homer	GGTTAAWCATTAA	1	-0.3017	1	8	0.001	51.7	0.0012
RXR(NR),DR1/3T3L1-RXR-ChIP-Seq(GSE13511)/Homer	TAGGGCAAAGGTCA	1	-0.2887	1	684	0.0878	3730.8	0.09
Six2(Homeobox)/NephronProgenitor-Six2-ChIP-Seq(GSE39837)/Homer	GWAAYHTGAKMC	1	-0.2868	1	292	0.0375	1614	0.0389
HOXB13(Homeobox)/ProstateTumor-HOXB13-ChIP-Seq(GSE56288)/Homer	TTTTATKRGG	1	-0.2715	1	198	0.0254	1106.6	0.0267
CLOCK(bHLH)/Liver-Clock-ChIP-Seq(GSE39860)/Homer	GHCACGTG	1	-0.2678	1	348	0.0447	1922.8	0.0464
Eomes(T-box)/H9-Eomes-ChIP-Seq(GSE26097)/Homer	ATTAACACCT	1	-0.2675	1	592	0.076	3241.1	0.0782
OCT:OCT(POU,Homeobox)/NPC-OCT6-ChIP-Seq(GSE43916)/Homer	YATGCATATRCATRT	1	-0.262	1	4	0.0005	28.9	0.0007
Gata2(Zf)/K562-GATA2-ChIP-Seq(GSE18829)/Homer	BBCTTATCTS	1	-0.2494	1	109	0.014	623	0.015
ZNF768(Zf)/Rajj-ZNF768-ChIP-Seq(GSE111879)/Homer	RHHCAGAGAGGB	1	-0.2484	1	14	0.0018	89.8	0.0022
T1ISRE(IRF)/ThioMac-Ifnb-Expression/Homer	ACTTTCGTTTCT	1	-0.2476	1	3	0.0004	22.4	0.0005
bHLHE41(bHLH)/proB-Bhlhe41-ChIP-Seq(GSE93764)/Homer	KCACGTGMCN	1	-0.247	1	1201	0.1543	6525.8	0.1574
Atoh1(bHLH)/Cerebellum-Atoh1-ChIP-Seq(GSE22111)/Homer	VNRVCAGCTGGY	1	-0.2416	1	641	0.0823	3514.3	0.0848
PAX5(Paired,Homeobox)/GM12878-PAX5-ChIP-Seq(GSE32465)/Homer	GCAGCCAAGCRTGACH	1	-0.235	1	310	0.0398	1724	0.0416
MafF(bZIP)/HepG2-MafF-ChIP-Seq(GSE31477)/Homer	HWWGTCAGCAWWTTT	1	-0.2341	1	32	0.0041	194	0.0047
STAT6(Stat)/Macrophage-Stat6-ChIP-Seq(GSE38377)/Homer	TTCCKNAGAA	1	-0.233	1	145	0.0186	823.4	0.0199
Six1(Homeobox)/Myoblast-Six1-ChIP-Chip(GSE20150)/Homer	GKVTCADRTTWC	1	-0.2312	1	61	0.0078	358.9	0.0087
EWS:ERG-fusion(ETS)/CADO_ES1-EWS:ERG-ChIP-Seq(SRA014231)/Homer	ATTTCCTGTN	1	-0.2248	1	255	0.0328	1427	0.0344
Gata1(Zf)/K562-GATA1-ChIP-Seq(GSE18829)/Homer	SAGATAAGRV	1	-0.2246	1	98	0.0126	565.2	0.0136
Hnf6b(Homeobox)/LNCaP-Hnf6b-ChIP-Seq(GSE106305)/Homer	TATTGAYY	1	-0.2193	1	138	0.0177	787.9	0.019
Bach2(bZIP)/OCILy7-Bach2-ChIP-Seq(GSE44420)/Homer	TGCTGAGTCA	1	-0.2153	1	53	0.0068	315.9	0.0076
FOXM1(Forkhead)/MCF7-FOXM1-ChIP-Seq(GSE72977)/Homer	TRTTTACTTW	1	-0.2147	1	150	0.0193	854.9	0.0206
BATF(bZIP)/Th17-BATF-ChIP-Seq(GSE39756)/Homer	DATGASTCAT	1	-0.2064	1	139	0.0179	795.3	0.0192
PPARa(NR),DR1/Liver-Ppara-ChIP-Seq(GSE47954)/Homer	VNAGGKCAAAGGTCA	1	-0.2063	1	483	0.062	2672.5	0.0645
ZNF7(Zf)/HepG2-ZNF7.Flag-ChIP-Seq(Encode)/Homer	CTGCCWVCTTTTRTA	1	-0.2038	1	121	0.0155	696.5	0.0168
ARE(NR)/LNCAP-AR-ChIP-Seq(GSE27824)/Homer	RGRACASNSTGTYCYB	1	-0.191	1	70	0.009	414.1	0.01
Zic(Zf)/Cerebellum-ZIC1.2-ChIP-Seq(GSE60731)/Homer	CCTGCTGAGH	1	-0.187	1	677	0.087	3730.5	0.09
ZNF669(Zf)/HEK293-ZNF669.GFP-ChIP-Seq(GSE58341)/Homer	GARTGGTCATCGCCC	1	-0.182	1	84	0.0108	494.2	0.0119
ZNF136(Zf)/HEK293-ZNF136.GFP-ChIP-Seq(GSE58341)/Homer	YTKGATAHAGTATTCTWGGTNGGCA	1	-0.1752	1	5	0.0006	38.8	0.0009
GLIS3(Zf)/Thyroid-Glis3.GFP-ChIP-Seq(GSE103297)/Homer	CTCCCTGGGAGGCCN	1	-0.1637	1	2066	0.2653	11213.8	0.2705
Mouse_Recombination_Hotspot(Zf)/Testis-DMC1-ChIP-Seq(GSE24438)/Homer	ACTYKNATTCGTGNTACTTC	1	-0.1626	1	8	0.001	58.6	0.0014
HRE(HSF)/HepG2-HSF1-ChIP-Seq(GSE31477)/Homer	BSTTCTRGAABVTTCYAGAA	1	-0.1568	1	63	0.0081	380.2	0.0092
PPARE(NR),DR1/3T3L1-Pparg-ChIP-Seq(GSE13511)/Homer	TGACCTTTGCCCCA	1	-0.1533	1	490	0.0629	2731.3	0.0659
MafB(bZIP)/BMM-Mafb-ChIP-Seq(GSE75722)/Homer	WNTGCTGASTCAGCANWTTY	1	-0.153	1	85	0.0109	505.7	0.0122
RORa(NR)/Liver-Rora-ChIP-Seq(GSE101115)/Homer	AAWCTAGGTCARDNN	1	-0.1483	1	27	0.0035	174.9	0.0042
Hoxa13(Homeobox)/ChickenMSG-Hoxa13.Flag-ChIP-Seq(GSE86088)/Homer	CYHATAAAAN	1	-0.1476	1	500	0.0642	2788.2	0.0673
GRE(NR),IR3/RAW264.7-GRE-ChIP-Seq(Unpublished)/Homer	VAGRACAKWCTGTYC	1	-0.1444	1	57	0.0073	348	0.0084
CEBP:AP1(bZIP)/ThioMac-CEBPb-ChIP-Seq(GSE21512)/Homer	DRTGTTGCAA	1	-0.1403	1	144	0.0185	838.5	0.0202
AP-1(bZIP)/ThioMac-PU.1-ChIP-Seq(GSE21512)/Homer	VTGACTCATC	1	-0.1348	1	159	0.0204	923.4	0.0223
JunB(bZIP)/DendriticCells-Junb-ChIP-Seq(GSE36099)/Homer	RATGASTCAT	1	-0.1331	1	120	0.0154	706.4	0.017
HRE(HSF)/Striatum-HSF1-ChIP-Seq(GSE38000)/Homer	TTCTAGAABNTTCTA	1	-0.1323	1	54	0.0069	333	0.008
RARa(NR)/K562-RARa-ChIP-Seq(Encode)/Homer	TTGAMCTTTG	1	-0.1316	1	1077	0.1383	5922.7	0.1429
Srebp2(bHLH)/HepG2-Srebp2-ChIP-Seq(GSE31477)/Homer	CGGTCACSCCAC	1	-0.1303	1	66	0.0085	402.1	0.0097
Gata6(Zf)/HUG1N-GATA6-ChIP-Seq(GSE51936)/Homer	YCTTATCTBN	1	-0.1302	1	146	0.0188	852.3	0.0206
Fra2(bZIP)/Striatum-Fra2-ChIP-Seq(GSE43429)/Homer	GGATGACTCATC	1	-0.1206	1	108	0.0139	642.7	0.0155
ZBTB18(Zf)/HEK293-ZBTB18.GFP-ChIP-Seq(GSE58341)/Homer	AACATCTGGA	1	-0.1172	1	214	0.0275	1234	0.0298
Gli2(Zf)/GM2-Gli2-ChIP-Chip(GSE112702)/Homer	YSTGGGTGGTCT	1	-0.1162	1	184	0.0236	1068.1	0.0258
Fox:Ebox(Forkhead,bHLH)/Panc1-Foxa2-ChIP-Seq(GSE47459)/Homer	NNNVCTGWGYAAACASN	1	-0.1141	1	172	0.0221	1002.7	0.0242
Atf3(bZIP)/GBM-ATF3-ChIP-Seq(GSE33912)/Homer	DATGASTCATHN	1	-0.1105	1	139	0.0179	819.8	0.0198
ETS:E-box(ETS,bHLH)/HPC7-Scl-ChIP-Seq(GSE22178)/Homer	AGGAARCAGCTG	1	-0.1096	1	33	0.0042	215.8	0.0052
NFAT:AP1(RHD,bZIP)/Jurkat-NFATC1-ChIP-Seq(Jolma_et_al.)/Homer	SARTGGAAAAWRTGAGTCAB	1	-0.1059	1	25	0.0032	168.7	0.0041
ZNF692(Zf)/HEK293-ZNF692.GFP-ChIP-Seq(GSE58341)/Homer	GTGGGCCCCA	1	-0.1032	1	202	0.0259	1173.9	0.0283
Brachyury(T-box)/Mesoendoderm-Brachyury-ChIP-exo(GSE54963)/Homer	ANTTMRCASBNNNGTGYKAAN	1	-0.1028	1	49	0.0063	310.7	0.0075
Reverb(NR),DR2/RAW-Reverba.biotin-ChIP-Seq(GSE45914)/Homer	GTRGGTCASTGGGTCA	1	-0.09938	1	53	0.0068	334.1	0.0081
Tlx?(NR)/NPC-H3K4me1-ChIP-Seq(GSE16256)/Homer	CTGGCAGSCTGCCA	1	-0.09413	1	204	0.0262	1188.5	0.0287
HIC1(Zf)/Treg-ZBTB29-ChIP-Seq(GSE99889)/Homer	TGCCAGCB	1	-0.0906	1	1858	0.2386	10166	0.2452
CDX4(Homeobox)/ZebrafishEmbryos-Cdx4.Myc-ChIP-Seq(GSE48254)/Homer	NGYCATAAAWCH	1	-0.08762	1	145	0.0186	861.1	0.0208
CEBP:CEBP(bZIP)/MEF-Chop-ChIP-Seq(GSE35681)/Homer	NTNATGCAAYMNNHTGMAAY	1	-0.08497	1	15	0.0019	110.6	0.0027
FOXK1(Forkhead)/HEK293-FOXK1-ChIP-Seq(GSE51673)/Homer	NVWTGTTTAC	1	-0.07773	1	199	0.0256	1168.7	0.0282
Ets1-distal(ETS)/CD4+-PolII-ChIP-Seq(Barski_et_al.)/Homer	MACAGGAAGT	1	-0.07522	1	114	0.0146	691.8	0.0167
Pax7(Paired,Homeobox),longest/Myoblast-Pax7-ChIP-Seq(GSE25064)/Homer	NTAATTDGCYAATTANNWWD	1	-0.07482	1	1	0.0001	14.8	0.0004
Jun-AP1(bZIP)/K562-cJun-ChIP-Seq(GSE31477)/Homer	GATGASTCATCN	1	-0.0709	1	57	0.0073	365.3	0.0088
FOXA1(Forkhead)/LNCAP-FOXA1-ChIP-Seq(GSE27824)/Homer	WAAGTAAACA	1	-0.06693	1	168	0.0216	1000.8	0.0241
AP-2alpha(AP2)/Hela-AP2alpha-ChIP-Seq(GSE31477)/Homer	ATGCCCTGAGGC	1	-0.06278	1	1395	0.1792	7707.6	0.1859
FOXA1(Forkhead)/MCF7-FOXA1-ChIP-Seq(GSE26831)/Homer	WAAGTAAACA	1	-0.0586	1	126	0.0162	767.1	0.0185
Olig2(bHLH)/Neuron-Olig2-ChIP-Seq(GSE30882)/Homer	RCCATMTGTT	1	-0.05857	1	763	0.098	4285.3	0.1034
Gata4(Zf)/Heart-Gata4-ChIP-Seq(GSE35151)/Homer	NBWGATAAGR	1	-0.05692	1	173	0.0222	1034.2	0.0249
Twist2(bHLH)/Myoblast-Twist2.Ty1-ChIP-Seq(GSE127998)/Homer	MCAGCTGBYH	1	-0.04932	1	944	0.1212	5283.7	0.1275
Six4(Homeobox)/MCF7-SIX4-ChIP-Seq(Encode)/Homer	TGWAAYCTGABACCB	1	-0.0472	1	14	0.0018	111.1	0.0027
Srebp1a(bHLH)/HepG2-Srebp1a-ChIP-Seq(GSE31477)/Homer	RTCACSCCAY	1	-0.04571	1	71	0.0091	457.5	0.011
NF1-halfsite(CTF)/LNCaP-NF1-ChIP-Seq(Unpublished)/Homer	YTGCCAAG	1	-0.0456	1	990	0.1272	5539.5	0.1336
SCRT1(Zf)/HEK293-SCRT1.eGFP-ChIP-Seq(Encode)/Homer	GCAACAGGTG	1	-0.04547	1	118	0.0152	729.5	0.0176
NF1(CTF)/LNCAP-NF1-ChIP-Seq(Unpublished)/Homer	CYTGGCABNSTGCCAR	1	-0.04185	1	268	0.0344	1579.2	0.0381
NPAS2(bHLH)/Liver-NPAS2-ChIP-Seq(GSE39860)/Homer	KCCACGTGAC	1	-0.0338	1	549	0.0705	3147.8	0.0759
ERRg(NR)/Kidney-ESRRG-ChIP-Seq(GSE104905)/Homer	GTGACCTTGRVN	1	-0.03089	1	368	0.0473	2150.5	0.0519
DMRT6(DM)/Testis-DMRT6-ChIP-Seq(GSE60440)/Homer	YDGHTACAWTGTADC	1	-0.02928	1	18	0.0023	143.5	0.0035
GATA3(Zf)/iTreg-Gata3-ChIP-Seq(GSE20898)/Homer	AGATAASR	1	-0.02908	1	257	0.033	1532.4	0.037
COUP-TFII(NR)/Artia-Nr2f2-ChIP-Seq(GSE46497)/Homer	AGRGGTCA	1	-0.02867	1	921	0.1183	5196.4	0.1253
DUX4(Homeobox)/Myoblasts-DUX4.V5-ChIP-Seq(GSE75791)/Homer	NWTAAYCYAATCAWN	1	-0.02704	1	3	0.0004	38.6	0.0009
TRPS1(Zf)/MCF7-TRPS1-ChIP-Seq(GSE107013)/Homer	AGATAAGANN	1	-0.02693	1	333	0.0428	1961.8	0.0473
VDR(NR),DR3/GM10855-VDR+vitD-ChIP-Seq(GSE22484)/Homer	ARAGGTCANWGAGTTCANNN	1	-0.02463	1	70	0.009	465.6	0.0112
REST-NRSF(Zf)/Jurkat-NRSF-ChIP-Seq/Homer	GGMGCTGTCCATGGTGCTGA	1	-0.02277	1	6	0.0008	63.5	0.0015
GLI3(Zf)/Limb-GLI3-ChIP-Chip(GSE11077)/Homer	CGTGGGTGGTCC	1	-0.02243	1	70	0.009	467.4	0.0113
Nr5a2(NR)/mES-Nr5a2-ChIP-Seq(GSE19019)/Homer	BTCAAGGTCA	1	-0.02205	1	215	0.0276	1306	0.0315
BHLHA15(bHLH)/NIH3T3-BHLHB8.HA-ChIP-Seq(GSE119782)/Homer	NAMCAGCTGK	1	-0.02168	1	732	0.094	4179.2	0.1008
COUP-TFII(NR)/K562-NR2F1-ChIP-Seq(Encode)/Homer	GKBCARAGGTCA	1	-0.02117	1	671	0.0862	3845.3	0.0928
DMRT1(DM)/Testis-DMRT1-ChIP-Seq(GSE64892)/Homer	TWGHWACAWTGTWDC	1	-0.02056	1	19	0.0024	154.2	0.0037
Pitx1:Ebox(Homeobox,bHLH)/Hindlimb-Pitx1-ChIP-Seq(GSE41591)/Homer	YTAATTRAWWCCAGATGT	1	-0.02024	1	13	0.0017	114.1	0.0028
Unknown-ESC-element(?)/mES-Nanog-ChIP-Seq(GSE11724)/Homer	CACAGCAGGGGG	1	-0.01926	1	373	0.0479	2199.9	0.0531
Zic3(Zf)/mES-Zic3-ChIP-Seq(GSE37889)/Homer	GGCCYCCTGCTGDGH	1	-0.01793	1	752	0.0966	4300.8	0.1037
ZNF165(Zf)/WHIM12-ZNF165-ChIP-Seq(GSE65937)/Homer	AAGGKGRCGCAGGCA	1	-0.01655	1	194	0.0249	1195.9	0.0288
ZNF416(Zf)/HEK293-ZNF416.GFP-ChIP-Seq(GSE58341)/Homer	WDNCTGGGCA	1	-0.01551	1	859	0.1103	4896.4	0.1181
PRDM10(Zf)/HEK293-PRDM10.eGFP-ChIP-Seq(Encode)/Homer	TGGTACATTCCA	1	-0.01361	1	209	0.0268	1287.6	0.0311
Bcl11a(Zf)/HSPC-BCL11A-ChIP-Seq(GSE104676)/Homer	TYTGACCASWRG	1	-0.01219	1	238	0.0306	1456.1	0.0351
THRa(NR)/C17.2-THRa-ChIP-Seq(GSE38347)/Homer	GGTCANYTGAGGWCA	1	-0.01125	1	220	0.0283	1356.9	0.0327
RAR:RXR(NR),DR0/ES-RAR-ChIP-Seq(GSE56893)/Homer	AGGTCAAGGTCA	1	-0.011	1	33	0.0042	254	0.0061
FXR(NR),IR1/Liver-FXR-ChIP-Seq(Chong_et_al.)/Homer	AGGTCANTGACCTB	1	-0.01091	1	220	0.0283	1357.6	0.0327
c-Myc(bHLH)/LNCAP-cMyc-ChIP-Seq(Unpublished)/Homer	VCCACGTG	1	-0.01047	1	563	0.0723	3285.1	0.0792
Fosl2(bZIP)/3T3L1-Fosl2-ChIP-Seq(GSE56872)/Homer	NATGASTCABNN	1	-0.009826	1	73	0.0094	502.4	0.0121
EBF(EBF)/proBcell-EBF-ChIP-Seq(GSE21978)/Homer	DGTCCCYRGGGA	1	-0.009502	1	178	0.0229	1120.6	0.027
Zic2(Zf)/ESC-Zic2-ChIP-Seq(SRP197560)/Homer	CHCAGCRGGRGG	1	-0.009157	1	667	0.0857	3868.8	0.0933
HNF4a(NR),DR1/HepG2-HNF4a-ChIP-Seq(GSE25021)/Homer	CARRGKBCAAAGTYCA	1	-0.008356	1	132	0.017	856	0.0206
THRb(NR)/HepG2-THRb.Flag-ChIP-Seq(Encode)/Homer	GGTCACCTGAGGTCA	1	-0.007741	1	452	0.0581	2680.7	0.0647
ZNF41(Zf)/HEK293-ZNF41.GFP-ChIP-Seq(GSE58341)/Homer	CCTCATGGTGYCYTWYTCCCTTGTG	1	-0.007639	1	2	0.0003	37.7	0.0009
NFkB-p50,p52(RHD)/Monocyte-p50-ChIP-Chip(Schreiber_et_al.)/Homer	GGGGGAATCCCC	1	-0.007259	1	143	0.0184	924.8	0.0223
Bcl6(Zf)/Liver-Bcl6-ChIP-Seq(GSE31578)/Homer	NNNCTTTCCAGGAAA	1	-0.006435	1	474	0.0609	2811.1	0.0678
BMAL1(bHLH)/Liver-Bmal1-ChIP-Seq(GSE39860)/Homer	GNCACGTG	1	-0.006071	1	716	0.092	4160.8	0.1004
Tbx5(T-box)/HL1-Tbx5.biotin-ChIP-Seq(GSE21529)/Homer	AGGTGTCA	1	-0.005774	1	1533	0.1969	8639.9	0.2084
NPAS(bHLH)/Liver-NPAS-ChIP-Seq(GSE39860)/Homer	NVCACGTG	1	-0.005533	1	656	0.0843	3832.6	0.0924
RBPJ:Ebox(?,bHLH)/Panc1-Rbpj1-ChIP-Seq(GSE47459)/Homer	GGGRAARRGRMCAGMTG	1	-0.004482	1	144	0.0185	942.7	0.0227
Nr5a2(NR)/Pancreas-LRH1-ChIP-Seq(GSE34295)/Homer	BTCAAGGTCA	1	-0.004476	1	269	0.0345	1666.8	0.0402
ZFX(Zf)/mES-Zfx-ChIP-Seq(GSE11431)/Homer	AGGCCTRG	1	-0.003854	1	1363	0.1751	7739.5	0.1867
IRF:BATF(IRF:bZIP)/pDC-Irf8-ChIP-Seq(GSE66899)/Homer	CTTTCANTATGACTV	1	-0.003762	1	10	0.0013	109.6	0.0026
EBF2(EBF)/BrownAdipose-EBF2-ChIP-Seq(GSE97114)/Homer	NABTCCCWDGGGAVH	1	-0.003595	1	684	0.0878	4008.5	0.0967
Tbet(T-box)/CD8-Tbet-ChIP-Seq(GSE33802)/Homer	AGGTGTGAAM	1	-0.00335	1	210	0.027	1335.7	0.0322
Tbx21(T-box)/GM12878-TBX21-ChIP-Seq(Encode)/Homer	AGGTGTGAAA	1	-0.003171	1	227	0.0292	1435.8	0.0346
SF1(NR)/H295R-Nr5a1-ChIP-Seq(GSE44220)/Homer	CAAGGHCANV	1	-0.003027	1	138	0.0177	916.5	0.0221
Ascl2(bHLH)/ESC-Ascl2-ChIP-Seq(GSE97712)/Homer	SSRGCAGCTGCH	1	-0.002994	1	921	0.1183	5329.9	0.1286
PSE(SNAPc)/K562-mStart-Seq/Homer	WAVTCACCMTAASYDAAAAG	1	-0.002987	1	65	0.0083	476	0.0115
Max(bHLH)/K562-Max-ChIP-Seq(GSE31477)/Homer	RCCACGTGGYYN	1	-0.002544	1	320	0.0411	1976.7	0.0477
Twist(bHLH)/HMLE-TWIST1-ChIP-Seq(Chang_et_al)/Homer	VCAKCTGGNNNCCAGMTGBN	1	-0.002514	1	34	0.0044	280.6	0.0068
n-Myc(bHLH)/mES-nMyc-ChIP-Seq(GSE11431)/Homer	VRCCACGTGG	1	-0.002386	1	472	0.0606	2840.7	0.0685
EAR2(NR)/K562-NR2F6-ChIP-Seq(Encode)/Homer	NRBCARRGGTCA	1	-0.001713	1	593	0.0762	3533.1	0.0852
Zac1(Zf)/Neuro2A-Plagl1-ChIP-Seq(GSE75942)/Homer	HAWGRGGCCM	1	-0.001519	1	2850	0.366	15847.6	0.3823
ERE(NR),IR3/MCF7-ERa-ChIP-Seq(Unpublished)/Homer	VAGGTCACNSTGACC	1	-0.001456	1	82	0.0105	593.1	0.0143
MNT(bHLH)/HepG2-MNT-ChIP-Seq(Encode)/Homer	DGCACACGTG	1	-0.001252	1	380	0.0488	2342.1	0.0565
Ascl1(bHLH)/NeuralTubes-Ascl1-ChIP-Seq(GSE55840)/Homer	NNVVCAGCTGBN	1	-0.001245	1	1149	0.1476	6631.7	0.16
NeuroG2(bHLH)/Fibroblast-NeuroG2-ChIP-Seq(GSE75910)/Homer	ACCATCTGTT	1	-0.00107	1	679	0.0872	4034.7	0.0973
TCF4(bHLH)/SHSY5Y-TCF4-ChIP-Seq(GSE96915)/Homer	SMCATCTGKH	1	-0.000739	1	690	0.0886	4111.8	0.0992
Tbx6(T-box)/ESC-Tbx6-ChIP-Seq(GSE93524)/Homer	DAGGTGTBAA	1	-0.000702	1	369	0.0474	2298.1	0.0554
ZNF711(Zf)/SHSY5Y-ZNF711-ChIP-Seq(GSE20673)/Homer	AGGCCTAG	1	-0.000445	1	2606	0.3347	14616.7	0.3526
NeuroD1(bHLH)/Islet-NeuroD1-ChIP-Seq(GSE30298)/Homer	GCCATCTGTT	1	-0.000366	1	362	0.0465	2278.2	0.055
THRb(NR)/Liver-NR1A2-ChIP-Seq(GSE52613)/Homer	TRAGGTCA	1	-0.000214	1	1977	0.2539	11255.3	0.2715
Esrrb(NR)/mES-Esrrb-ChIP-Seq(GSE11431)/Homer	KTGACCTTGA	1	-0.00021	1	204	0.0262	1370.2	0.0331
AP-2gamma(AP2)/MCF7-TFAP2C-ChIP-Seq(GSE21234)/Homer	SCCTSAGGSCAW	1	-0.000127	1	1761	0.2262	10106.9	0.2438
EBF1(EBF)/Near-E2A-ChIP-Seq(GSE21512)/Homer	GTCCCCWGGGGA	1	-0.000108	1	1092	0.1403	6433.8	0.1552
RARg(NR)/ES-RARg-ChIP-Seq(GSE30538)/Homer	AGGTCAAGGTCA	1	-3.2e-05	1	1	0.0001	55.8	0.0013
LRF(Zf)/Erythroblasts-ZBTB7A-ChIP-Seq(GSE74977)/Homer	AAGACCCYYN	1	-2.8e-05	1	2576	0.3309	14613.2	0.3525
E2A(bHLH)/proBcell-E2A-ChIP-Seq(GSE21978)/Homer	DNRCAGCTGY	1	-2.7e-05	1	1097	0.1409	6520.5	0.1573
c-Myc(bHLH)/mES-cMyc-ChIP-Seq(GSE11431)/Homer	VVCCACGTGG	1	-9e-06	1	239	0.0307	1648.1	0.0398
Erra(NR)/HepG2-Erra-ChIP-Seq(GSE31477)/Homer	CAAAGGTCAG	1	-1e-06	1	1148	0.1474	6931.3	0.1672
Ptf1a(bHLH)/Panc1-Ptf1a-ChIP-Seq(GSE47459)/Homer	ACAGCTGTTN	1	0	1	1672	0.2147	9985.4	0.2409
Slug(Zf)/Mesoderm-Snai2-ChIP-Seq(GSE61475)/Homer	SNGCACCTGCHS	1	0	1	348	0.0447	2445	0.059
HEB(bHLH)/mES-Heb-ChIP-Seq(GSE53233)/Homer	VCAGCTGBNN	1	0	1	1349	0.1733	8233.5	0.1986
AR-halfsite(NR)/LNCaP-AR-ChIP-Seq(GSE27824)/Homer	CCAGGAACAG	1	0	1	1745	0.2241	10577.8	0.2552
Snail1(Zf)/LS174T-SNAIL1.HA-ChIP-Seq(GSE127183)/Homer	TRCACCTGCY	1	0	1	509	0.0654	3544.1	0.0855
ZEB2(Zf)/SNU398-ZEB2-ChIP-Seq(GSE103048)/Homer	GNMCAGGTGTGC	1	0	1	608	0.0781	4298	0.1037
E2A(bHLH),near_PU.1/Bcell-PU.1-ChIP-Seq(GSE21512)/Homer	NVCACCTGBN	1	0	1	845	0.1085	5983.9	0.1443
ZEB1(Zf)/PDAC-ZEB1-ChIP-Seq(GSE64557)/Homer	VCAGGTRDRY	1	0	1	1017	0.1306	6898.8	0.1664

## Sheet: TFBS NPCs D868D cluster 2
Motif Name	Consensus	P-value	Log P-value	q-value (Benjamini)	# of Target Sequences with Motif(of 19379)	% of Target Sequences with Motif	# of Background Sequences with Motif(of 30246)	% of Background Sequences with Motif
Sox3(HMG)/NPC-Sox3-ChIP-Seq(GSE33059)/Homer	CCWTTGTY	1e-255	-587.5	0	3808	0.1965	3387.5	0.112
Sox21(HMG)/ESC-SOX21-ChIP-Seq(GSE110505)/Homer	BCCWTTGTBYKV	1e-235	-543.1	0	3796	0.1959	3456.1	0.1143
Sox10(HMG)/SciaticNerve-Sox3-ChIP-Seq(GSE35132)/Homer	CCWTTGTYYB	1e-208	-479.6	0	3541	0.1827	3267.9	0.1081
Sox2(HMG)/mES-Sox2-ChIP-Seq(GSE11431)/Homer	BCCATTGTTC	1e-200	-462	0	2151	0.111	1663.9	0.055
Rfx2(HTH)/LoVo-RFX2-ChIP-Seq(GSE49402)/Homer	GTTGCCATGGCAACM	1e-184	-424.8	0	661	0.0341	261.5	0.0086
RFX(HTH)/K562-RFX3-ChIP-Seq(SRA012198)/Homer	CGGTTGCCATGGCAAC	1e-184	-423.8	0	630	0.0325	239.3	0.0079
Sox6(HMG)/Myotubes-Sox6-ChIP-Seq(GSE32627)/Homer	CCATTGTTNY	1e-180	-416.3	0	3236	0.167	3020.5	0.0999
X-box(HTH)/NPC-H3K4me1-ChIP-Seq(GSE16256)/Homer	GGTTGCCATGGCAA	1e-169	-389.2	0	607	0.0313	240	0.0079
Rfx1(HTH)/NPC-H3K4me1-ChIP-Seq(GSE16256)/Homer	KGTTGCCATGGCAA	1e-149	-343.5	0	861	0.0444	481.8	0.0159
Sox15(HMG)/CPA-Sox15-ChIP-Seq(GSE62909)/Homer	RAACAATGGN	1e-139	-322.3	0	2245	0.1158	2005.4	0.0663
Sox4(HMG)/proB-Sox4-ChIP-Seq(GSE50066)/Homer	YCTTTGTTCC	1e-131	-302.7	0	1944	0.1003	1686.1	0.0558
Sox17(HMG)/Endoderm-Sox17-ChIP-Seq(GSE61475)/Homer	CCATTGTTYB	1e-122	-282.5	0	1578	0.0814	1299.2	0.043
Rfx5(HTH)/GM12878-Rfx5-ChIP-Seq(GSE31477)/Homer	SCCTAGCAACAG	1e-117	-269.8	0	1022	0.0527	713.5	0.0236
CTCF(Zf)/CD4+-CTCF-ChIP-Seq(Barski_et_al.)/Homer	AYAGTGCCMYCTRGTGGCCA	1e-107	-248.4	0	650	0.0335	372.4	0.0123
Fos(bZIP)/TSC-Fos-ChIP-Seq(GSE110950)/Homer	NDATGASTCAYN	1e-101	-234.1	0	1179	0.0608	930.9	0.0308
Fra1(bZIP)/BT549-Fra1-ChIP-Seq(GSE46166)/Homer	NNATGASTCATH	1e-96	-222.2	0	1127	0.0581	891.1	0.0295
Fra2(bZIP)/Striatum-Fra2-ChIP-Seq(GSE43429)/Homer	GGATGACTCATC	1e-92	-212.3	0	1000	0.0516	767.9	0.0254
BATF(bZIP)/Th17-BATF-ChIP-Seq(GSE39756)/Homer	DATGASTCAT	1e-85	-196.4	0	1212	0.0625	1030.6	0.0341
Jun-AP1(bZIP)/K562-cJun-ChIP-Seq(GSE31477)/Homer	GATGASTCATCN	1e-83	-192.2	0	579	0.0299	359.2	0.0119
Atf3(bZIP)/GBM-ATF3-ChIP-Seq(GSE33912)/Homer	DATGASTCATHN	1e-83	-191.3	0	1255	0.0648	1089.2	0.036
Fosl2(bZIP)/3T3L1-Fosl2-ChIP-Seq(GSE56872)/Homer	NATGASTCABNN	1e-82	-189.2	0	743	0.0383	527	0.0174
JunB(bZIP)/DendriticCells-Junb-ChIP-Seq(GSE36099)/Homer	RATGASTCAT	1e-81	-188.6	0	1072	0.0553	884.3	0.0292
Sox7(HMG)/ESC-Sox7-ChIP-Seq(GSE133899)/Homer	VVRRAACAATGG	1e-79	-182.6	0	753	0.0389	545.3	0.018
TEAD3(TEA)/HepG2-TEAD3-ChIP-Seq(Encode)/Homer	TRCATTCCAG	1e-78	-181.8	0	2217	0.1144	2298.2	0.076
Sox9(HMG)/Limb-SOX9-ChIP-Seq(GSE73225)/Homer	AGGVNCCTTTGT	1e-75	-174.7	0	1769	0.0913	1748.7	0.0578
Oct6(POU,Homeobox)/NPC-Pou3f1-ChIP-Seq(GSE35496)/Homer	WATGCAAATGAG	1e-74	-172.4	0	800	0.0413	610	0.0202
AP-1(bZIP)/ThioMac-PU.1-ChIP-Seq(GSE21512)/Homer	VTGACTCATC	1e-74	-171.8	0	1353	0.0698	1244.3	0.0412
Brn1(POU,Homeobox)/NPC-Brn1-ChIP-Seq(GSE35496)/Homer	TATGCWAATBAV	1e-70	-162.2	0	605	0.0312	418.3	0.0138
TEAD4(TEA)/Tropoblast-Tead4-ChIP-Seq(GSE37350)/Homer	CCWGGAATGY	1e-69	-159.4	0	1822	0.094	1855.6	0.0614
TEAD1(TEAD)/HepG2-TEAD1-ChIP-Seq(Encode)/Homer	CYRCATTCCA	1e-63	-147.1	0	1944	0.1003	2047.9	0.0677
TEAD(TEA)/Fibroblast-PU.1-ChIP-Seq(Unpublished)/Homer	YCWGGAATGY	1e-60	-139.4	0	1317	0.068	1274.5	0.0422
Oct4(POU,Homeobox)/mES-Oct4-ChIP-Seq(GSE11431)/Homer	ATTTGCATAW	1e-60	-139.1	0	795	0.041	656.7	0.0217
OCT4-SOX2-TCF-NANOG(POU,Homeobox,HMG)/mES-Oct4-ChIP-Seq(GSE11431)/Homer	ATTTGCATAACAATG	1e-58	-135	0	423	0.0218	268.8	0.0089
BORIS(Zf)/K562-CTCFL-ChIP-Seq(GSE32465)/Homer	CNNBRGCGCCCCCTGSTGGC	1e-54	-124.4	0	1077	0.0556	1016	0.0336
TEAD2(TEA)/Py2T-Tead2-ChIP-Seq(GSE55709)/Homer	CCWGGAATGY	1e-49	-114.4	0	1061	0.0547	1020.1	0.0337
Elk4(ETS)/Hela-Elk4-ChIP-Seq(GSE31477)/Homer	NRYTTCCGGY	1e-49	-113.6	0	2081	0.1074	2339.9	0.0774
Elk1(ETS)/Hela-Elk1-ChIP-Seq(GSE31477)/Homer	HACTTCCGGY	1e-47	-109.8	0	2059	0.1062	2324.8	0.0769
Fli1(ETS)/CD8-FLI-ChIP-Seq(GSE20898)/Homer	NRYTTCCGGH	1e-44	-103.3	0	3136	0.1618	3834.6	0.1268
Bach2(bZIP)/OCILy7-Bach2-ChIP-Seq(GSE44420)/Homer	TGCTGAGTCA	1e-43	-101	0	449	0.0232	336.1	0.0111
Oct11(POU,Homeobox)/NCIH1048-POU2F3-ChIP-seq(GSE115123)/Homer	GATTTGCATA	1e-38	-88.5	0	545	0.0281	462.2	0.0153
En1(Homeobox)/SUM149-EN1-ChIP-Seq(GSE120957)/Homer	NDCTAATTAS	1e-37	-85.25	0	2776	0.1432	3419.3	0.1131
GABPA(ETS)/Jurkat-GABPa-ChIP-Seq(GSE17954)/Homer	RACCGGAAGT	1e-35	-81.46	0	2380	0.1228	2884.6	0.0954
Nkx6.1(Homeobox)/Islet-Nkx6.1-ChIP-Seq(GSE40975)/Homer	GKTAATGR	1e-34	-78.39	0	3541	0.1827	4547.7	0.1504
ETV4(ETS)/HepG2-ETV4-ChIP-Seq(ENCODE)/Homer	ACCGGAAGTG	1e-33	-76.71	0	3210	0.1656	4082.3	0.135
Pit1+1bp(Homeobox)/GCrat-Pit1-ChIP-Seq(GSE58009)/Homer	ATGCATAATTCA	1e-31	-72.14	0	473	0.0244	410.3	0.0136
ETS(ETS)/Promoter/Homer	AACCGGAAGT	1e-30	-71.01	0	1143	0.059	1249.8	0.0413
Lhx3(Homeobox)/Neuron-Lhx3-ChIP-Seq(GSE31456)/Homer	ADBTAATTAR	1e-30	-71	0	2335	0.1205	2874.6	0.0951
Nrf2(bZIP)/Lymphoblast-Nrf2-ChIP-Seq(GSE37589)/Homer	HTGCTGAGTCAT	1e-30	-70.07	0	125	0.0064	56.7	0.0019
Rfx6(HTH)/Min6b1-Rfx6.HA-ChIP-Seq(GSE62844)/Homer	TGTTKCCTAGCAACM	1e-30	-70.02	0	2448	0.1263	3038.8	0.1005
Unknown-ESC-element(?)/mES-Nanog-ChIP-Seq(GSE11724)/Homer	CACAGCAGGGGG	1e-28	-66.51	0	1568	0.0809	1835.8	0.0607
ELF1(ETS)/Jurkat-ELF1-ChIP-Seq(SRA014231)/Homer	AVCCGGAAGT	1e-27	-64.17	0	1782	0.0919	2139.4	0.0708
Pit1(Homeobox)/GCrat-Pit1-ChIP-Seq(GSE58009)/Homer	ATGMATATDC	1e-27	-64.04	0	1255	0.0648	1423.3	0.0471
Oct2(POU,Homeobox)/Bcell-Oct2-ChIP-Seq(GSE21512)/Homer	ATATGCAAAT	1e-27	-63.23	0	468	0.0241	422.9	0.014
DLX2(Homeobox)/BasalGanglia-Dlx2-ChIP-seq(GSE124936)/Homer	NNNTAATTAS	1e-26	-60.65	0	2123	0.1095	2632.7	0.0871
ETV1(ETS)/GIST48-ETV1-ChIP-Seq(GSE22441)/Homer	AACCGGAAGT	1e-25	-58.54	0	3275	0.169	4292.3	0.142
LHX9(Homeobox)/Hct116-LHX9.V5-ChIP-Seq(GSE116822)/Homer	NGCTAATTAG	1e-24	-55.52	0	2016	0.104	2510.7	0.083
NF-E2(bZIP)/K562-NFE2-ChIP-Seq(GSE31477)/Homer	GATGACTCAGCA	1e-24	-55.48	0	136	0.007	76.1	0.0025
Pitx1(Homeobox)/Chicken-Pitx1-ChIP-Seq(GSE38910)/Homer	TAATCCCN	1e-23	-54.57	0	6227	0.3213	8707.5	0.288
Zic3(Zf)/mES-Zic3-ChIP-Seq(GSE37889)/Homer	GGCCYCCTGCTGDGH	1e-23	-54.12	0	2099	0.1083	2635.3	0.0872
SCL(bHLH)/HPC7-Scl-ChIP-Seq(GSE13511)/Homer	AVCAGCTG	1e-23	-53.95	0	9152	0.4722	13190.8	0.4362
Tgif1(Homeobox)/mES-Tgif1-ChIP-Seq(GSE55404)/Homer	YTGWCADY	1e-22	-52.11	0	4715	0.2433	6461.9	0.2137
Lhx1(Homeobox)/EmbryoCarcinoma-Lhx1-ChIP-Seq(GSE70957)/Homer	NNYTAATTAR	1e-22	-51.43	0	1534	0.0791	1859.7	0.0615
EWS:FLI1-fusion(ETS)/SK_N_MC-EWS:FLI1-ChIP-Seq(SRA014231)/Homer	VACAGGAAAT	1e-21	-49.59	0	1381	0.0713	1657.3	0.0548
Bach1(bZIP)/K562-Bach1-ChIP-Seq(GSE31477)/Homer	AWWNTGCTGAGTCAT	1e-20	-48.03	0	134	0.0069	81.9	0.0027
OCT:OCT(POU,Homeobox,IR1)/NPC-Brn2-ChIP-Seq(GSE35496)/Homer	ATGAATWATTCATGA	1e-20	-47.35	0	75	0.0039	31.2	0.001
Lhx2(Homeobox)/HFSC-Lhx2-ChIP-Seq(GSE48068)/Homer	TAATTAGN	1e-20	-46.27	0	1455	0.0751	1776	0.0587
LEF1(HMG)/H1-LEF1-ChIP-Seq(GSE64758)/Homer	CCTTTGATST	1e-19	-45.66	0	1012	0.0522	1172.4	0.0388
Ap4(bHLH)/AML-Tfap4-ChIP-Seq(GSE45738)/Homer	NAHCAGCTGD	1e-19	-44.51	0	2848	0.1469	3774.5	0.1248
ETS1(ETS)/Jurkat-ETS1-ChIP-Seq(GSE17954)/Homer	ACAGGAAGTG	1e-19	-43.85	0	2447	0.1263	3198.3	0.1058
Hoxd11(Homeobox)/ChickenMSG-Hoxd11.Flag-ChIP-Seq(GSE86088)/Homer	VGCCATAAAA	1e-19	-43.83	0	3354	0.1731	4519.7	0.1495
Isl1(Homeobox)/Neuron-Isl1-ChIP-Seq(GSE31456)/Homer	CTAATKGV	1e-18	-43.66	0	2688	0.1387	3548.3	0.1173
ERG(ETS)/VCaP-ERG-ChIP-Seq(GSE14097)/Homer	ACAGGAAGTG	1e-18	-43.34	0	3532	0.1822	4785.7	0.1583
OCT:OCT-short(POU,Homeobox)/NPC-OCT6-ChIP-Seq(GSE43916)/Homer	ATGCATWATGCATRW	1e-18	-41.78	0	924	0.0477	1070.4	0.0354
DLX1(Homeobox)/BasalGanglia-Dlx1-ChIP-seq(GSE124936)/Homer	NSNNTAATTA	1e-18	-41.6	0	1840	0.0949	2344.4	0.0775
Etv2(ETS)/ES-ER71-ChIP-Seq(GSE59402)/Homer	NNAYTTCCTGHN	1e-18	-41.57	0	2072	0.1069	2675.4	0.0885
Brn2(POU,Homeobox)/NPC-Brn2-ChIP-Seq(GSE35496)/Homer	ATGAATATTC	1e-17	-40.76	0	160	0.0083	115.6	0.0038
MYB(HTH)/ERMYB-Myb-ChIPSeq(GSE22095)/Homer	GGCVGTTR	1e-17	-40.1	0	3174	0.1638	4286.2	0.1418
KLF14(Zf)/HEK293-KLF14.GFP-ChIP-Seq(GSE58341)/Homer	RGKGGGCGKGGC	1e-17	-39.78	0	6079	0.3137	8635	0.2856
Zic(Zf)/Cerebellum-ZIC1.2-ChIP-Seq(GSE60731)/Homer	CCTGCTGAGH	1e-17	-39.69	0	2010	0.1037	2599.7	0.086
MafA(bZIP)/Islet-MafA-ChIP-Seq(GSE30298)/Homer	TGCTGACTCA	1e-16	-39.11	0	1469	0.0758	1835.4	0.0607
Foxo1(Forkhead)/RAW-Foxo1-ChIP-Seq(Fan_et_al.)/Homer	CTGTTTAC	1e-16	-39.02	0	2966	0.153	3990.1	0.132
Tlx?(NR)/NPC-H3K4me1-ChIP-Seq(GSE16256)/Homer	CTGGCAGSCTGCCA	1e-16	-38.26	0	931	0.048	1095.8	0.0362
Smad3(MAD)/NPC-Smad3-ChIP-Seq(GSE36673)/Homer	TWGTCTGV	1e-15	-35.48	0	5027	0.2594	7092.2	0.2346
Oct4:Sox17(POU,Homeobox,HMG)/F9-Sox17-ChIP-Seq(GSE44553)/Homer	CCATTGTATGCAAAT	1e-15	-35.43	0	226	0.0117	196.1	0.0065
Atf7(bZIP)/3T3L1-Atf7-ChIP-Seq(GSE56872)/Homer	NGRTGACGTCAY	1e-15	-35.09	0	795	0.041	925.3	0.0306
Zic2(Zf)/ESC-Zic2-ChIP-Seq(SRP197560)/Homer	CHCAGCRGGRGG	1e-15	-34.87	0	1668	0.0861	2143.4	0.0709
Nanog(Homeobox)/mES-Nanog-ChIP-Seq(GSE11724)/Homer	RGCCATTAAC	1e-15	-34.81	0	6317	0.3259	9055.2	0.2995
Hoxa11(Homeobox)/ChickenMSG-Hoxa11.Flag-ChIP-Seq(GSE86088)/Homer	TTTTATGGCM	1e-15	-34.65	0	3070	0.1584	4181.6	0.1383
Elf4(ETS)/BMDM-Elf4-ChIP-Seq(GSE88699)/Homer	ACTTCCKGKT	1e-14	-34.48	0	2241	0.1156	2970.8	0.0982
Hoxd10(Homeobox)/ChickenMSG-Hoxd10.Flag-ChIP-Seq(GSE86088)/Homer	GGCMATGAAA	1e-14	-34.42	0	1628	0.084	2089.5	0.0691
Maz(Zf)/HepG2-Maz-ChIP-Seq(GSE31477)/Homer	GGGGGGGG	1e-14	-34.22	0	5274	0.2721	7479.4	0.2474
PAX3:FKHR-fusion(Paired,Homeobox)/Rh4-PAX3:FKHR-ChIP-Seq(GSE19063)/Homer	ACCRTGACTAATTNN	1e-14	-33.89	0	323	0.0167	315.6	0.0104
NFE2L2(bZIP)/HepG2-NFE2L2-ChIP-Seq(Encode)/Homer	AWWWTGCTGAGTCAT	1e-13	-32.22	0	93	0.0048	58.9	0.0019
Tcf21(bHLH)/ArterySmoothMuscle-Tcf21-ChIP-Seq(GSE61369)/Homer	NAACAGCTGG	1e-13	-31.38	0	2250	0.1161	3008.7	0.0995
Atoh1(bHLH)/Cerebellum-Atoh1-ChIP-Seq(GSE22111)/Homer	VNRVCAGCTGGY	1e-13	-31.18	0	2301	0.1187	3084.1	0.102
CREB5(bZIP)/LNCaP-CREB5.V5-ChIP-Seq(GSE137775)/Homer	VVATGACGTCAT	1e-13	-31.14	0	575	0.0297	647.8	0.0214
Smad4(MAD)/ESC-SMAD4-ChIP-Seq(GSE29422)/Homer	VBSYGTCTGG	1e-13	-30.86	0	3175	0.1638	4372.5	0.1446
Twist2(bHLH)/Myoblast-Twist2.Ty1-ChIP-Seq(GSE127998)/Homer	MCAGCTGBYH	1e-13	-30.75	0	3470	0.179	4811.8	0.1591
Sp5(Zf)/mES-Sp5.Flag-ChIP-Seq(GSE72989)/Homer	RGKGGGCGGAGC	1e-12	-29.77	0	3880	0.2002	5433.9	0.1797
Atf2(bZIP)/3T3L1-Atf2-ChIP-Seq(GSE56872)/Homer	NRRTGACGTCAT	1e-12	-29.54	0	601	0.031	688.5	0.0228
NF1(CTF)/LNCAP-NF1-ChIP-Seq(Unpublished)/Homer	CYTGGCABNSTGCCAR	1e-12	-29.33	0	949	0.049	1164.8	0.0385
BMYB(HTH)/Hela-BMYB-ChIP-Seq(GSE27030)/Homer	NHAACBGYYV	1e-12	-28.25	0	2487	0.1283	3383	0.1119
Mef2d(MADS)/Retina-Mef2d-ChIP-Seq(GSE61391)/Homer	GCTATTTTTAGC	1e-12	-27.68	0	262	0.0135	256.4	0.0085
RUNX1(Runt)/Jurkat-RUNX1-ChIP-Seq(GSE29180)/Homer	AAACCACARM	1e-11	-27.57	0	1547	0.0798	2021.7	0.0669
Hoxa9(Homeobox)/ChickenMSG-Hoxa9.Flag-ChIP-Seq(GSE86088)/Homer	RGCAATNAAA	1e-11	-27.41	0	3724	0.1921	5226.9	0.1729
COUP-TFII(NR)/Artia-Nr2f2-ChIP-Seq(GSE46497)/Homer	AGRGGTCA	1e-11	-26.84	0	2991	0.1543	4140.9	0.1369
BHLHA15(bHLH)/NIH3T3-BHLHB8.HA-ChIP-Seq(GSE119782)/Homer	NAMCAGCTGK	1e-11	-26.8	0	2774	0.1431	3819.1	0.1263
Smad2(MAD)/ES-SMAD2-ChIP-Seq(GSE29422)/Homer	CTGTCTGG	1e-11	-26.18	0	3123	0.1611	4343.1	0.1436
c-Jun-CRE(bZIP)/K562-cJun-ChIP-Seq(GSE31477)/Homer	ATGACGTCATCY	1e-11	-26.01	0	510	0.0263	581.4	0.0192
Hoxa13(Homeobox)/ChickenMSG-Hoxa13.Flag-ChIP-Seq(GSE86088)/Homer	CYHATAAAAN	1e-11	-26	0	3252	0.1678	4537.4	0.1501
Atf1(bZIP)/K562-ATF1-ChIP-Seq(GSE31477)/Homer	GATGACGTCA	1e-11	-25.58	0	1013	0.0523	1275.6	0.0422
Tgif2(Homeobox)/mES-Tgif2-ChIP-Seq(GSE55404)/Homer	TGTCANYT	1e-11	-25.45	0	5016	0.2588	7197.6	0.238
NeuroD1(bHLH)/Islet-NeuroD1-ChIP-Seq(GSE30298)/Homer	GCCATCTGTT	1e-10	-25.16	0	1594	0.0822	2107.9	0.0697
MafK(bZIP)/C2C12-MafK-ChIP-Seq(GSE36030)/Homer	GCTGASTCAGCA	1e-10	-25.11	0	396	0.0204	434.5	0.0144
RUNX-AML(Runt)/CD4+-PolII-ChIP-Seq(Barski_et_al.)/Homer	GCTGTGGTTW	1e-10	-25.1	0	1045	0.0539	1323.3	0.0438
OCT:OCT(POU,Homeobox)/NPC-Brn1-ChIP-Seq(GSE35496)/Homer	ATGAATATTCATGAG	1e-10	-24.38	0	28	0.0014	9.2	0.0003
Stat3(Stat)/mES-Stat3-ChIP-Seq(GSE11431)/Homer	CTTCCGGGAA	1e-10	-24.32	0	1074	0.0554	1369.6	0.0453
Hoxd13(Homeobox)/ChickenMSG-Hoxd13.Flag-ChIP-Seq(GSE86088)/Homer	NCYAATAAAA	1e-10	-23.92	0	2026	0.1045	2746.1	0.0908
RUNX(Runt)/HPC7-Runx1-ChIP-Seq(GSE22178)/Homer	SAAACCACAG	1e-10	-23.09	0	1107	0.0571	1424.2	0.0471
DLX5(Homeobox)/BasalGanglia-Dlx5-ChIP-seq(GSE124936)/Homer	SSTAATTA	1e-09	-22.83	0	1036	0.0535	1325.7	0.0438
ZFX(Zf)/mES-Zfx-ChIP-Seq(GSE11431)/Homer	AGGCCTRG	1e-09	-22.62	0	3480	0.1796	4917.2	0.1626
RUNX2(Runt)/PCa-RUNX2-ChIP-Seq(GSE33889)/Homer	NWAACCACADNN	1e-09	-22.5	0	1135	0.0586	1468.6	0.0486
Gfi1b(Zf)/HPC7-Gfi1b-ChIP-Seq(GSE22178)/Homer	MAATCACTGC	1e-09	-22.38	0	959	0.0495	1219.4	0.0403
WT1(Zf)/Kidney-WT1-ChIP-Seq(GSE90016)/Homer	MCTCCCMCRCAB	1e-09	-22.31	0	1897	0.0979	2573	0.0851
NeuroG2(bHLH)/Fibroblast-NeuroG2-ChIP-Seq(GSE75910)/Homer	ACCATCTGTT	1e-09	-22.2	0	2791	0.144	3893	0.1287
ELF5(ETS)/T47D-ELF5-ChIP-Seq(GSE30407)/Homer	ACVAGGAAGT	1e-09	-22.17	0	1394	0.0719	1842.6	0.0609
Dlx3(Homeobox)/Kerainocytes-Dlx3-ChIP-Seq(GSE89884)/Homer	NDGTAATTAC	1e-09	-21.58	0	839	0.0433	1055.1	0.0349
Hoxd12(Homeobox)/ChickenMSG-Hoxd12.Flag-ChIP-Seq(GSE86088)/Homer	HDGYAATGAAAN	1e-09	-21.44	0	2266	0.1169	3123.4	0.1033
AMYB(HTH)/Testes-AMYB-ChIP-Seq(GSE44588)/Homer	TGGCAGTTGG	1e-09	-21.16	0	2549	0.1315	3545.9	0.1173
MafB(bZIP)/BMM-Mafb-ChIP-Seq(GSE75722)/Homer	WNTGCTGASTCAGCANWTTY	1e-09	-20.76	0	546	0.0282	653.9	0.0216
TCF4(bHLH)/SHSY5Y-TCF4-ChIP-Seq(GSE96915)/Homer	SMCATCTGKH	1e-08	-20.71	0	2787	0.1438	3904.9	0.1291
Tcf12(bHLH)/GM12878-Tcf12-ChIP-Seq(GSE32465)/Homer	VCAGCTGYTG	1e-08	-20.19	0	2409	0.1243	3348.9	0.1108
EAR2(NR)/K562-NR2F6-ChIP-Seq(Encode)/Homer	NRBCARRGGTCA	1e-08	-20.17	0	2171	0.112	2996.6	0.0991
Rbpj1(?)/Panc1-Rbpj1-ChIP-Seq(GSE47459)/Homer	HTTTCCCASG	1e-08	-20.09	0	2719	0.1403	3810.6	0.126
FOXA1(Forkhead)/MCF7-FOXA1-ChIP-Seq(GSE26831)/Homer	WAAGTAAACA	1e-08	-19.43	0	1090	0.0562	1426.7	0.0472
FoxD3(forkhead)/ZebrafishEmbryo-Foxd3.biotin-ChIP-seq(GSE106676)/Homer	TGTTTAYTTAGC	1e-08	-18.85	0	999	0.0515	1300.6	0.043
Olig2(bHLH)/Neuron-Olig2-ChIP-Seq(GSE30882)/Homer	RCCATMTGTT	1e-08	-18.56	0	3149	0.1625	4472.2	0.1479
Bapx1(Homeobox)/VertebralCol-Bapx1-ChIP-Seq(GSE36672)/Homer	TTRAGTGSYK	1e-07	-18.41	0	3051	0.1574	4327.5	0.1431
EHF(ETS)/LoVo-EHF-ChIP-Seq(GSE49402)/Homer	AVCAGGAAGT	1e-07	-18.18	0	2485	0.1282	3484.5	0.1152
Zfp281(Zf)/ES-Zfp281-ChIP-Seq(GSE81042)/Homer	CCCCTCCCCCAC	1e-07	-18.13	0	705	0.0364	888.4	0.0294
TATA-Box(TBP)/Promoter/Homer	CCTTTTAWAGSC	1e-07	-17.99	0	1754	0.0905	2404.5	0.0795
HLF(bZIP)/HSC-HLF.Flag-ChIP-Seq(GSE69817)/Homer	RTTATGYAAB	1e-07	-17.39	0	953	0.0492	1245.8	0.0412
CTCF-SatelliteElement(Zf?)/CD4+-CTCF-ChIP-Seq(Barski_et_al.)/Homer	TGCAGTTCCMVNWRTGGCCA	1e-07	-17.24	0	38	0.002	21.1	0.0007
EWS:ERG-fusion(ETS)/CADO_ES1-EWS:ERG-ChIP-Seq(SRA014231)/Homer	ATTTCCTGTN	1e-07	-17.23	0	1222	0.0631	1634.9	0.0541
JunD(bZIP)/K562-JunD-ChIP-Seq/Homer	ATGACGTCATCN	1e-07	-17.22	0	213	0.011	224.3	0.0074
Six2(Homeobox)/NephronProgenitor-Six2-ChIP-Seq(GSE39837)/Homer	GWAAYHTGAKMC	1e-07	-17.06	0	1329	0.0686	1791.5	0.0592
PBX2(Homeobox)/K562-PBX2-ChIP-Seq(Encode)/Homer	RTGATTKATRGN	1e-07	-16.75	0	958	0.0494	1257.4	0.0416
IRF3(IRF)/BMDM-Irf3-ChIP-Seq(GSE67343)/Homer	AGTTTCAKTTTC	1e-07	-16.72	0	475	0.0245	576.2	0.0191
Egr2(Zf)/Thymocytes-Egr2-ChIP-Seq(GSE34254)/Homer	NGCGTGGGCGGR	1e-07	-16.69	0	690	0.0356	876	0.029
MyoG(bHLH)/C2C12-MyoG-ChIP-Seq(GSE36024)/Homer	AACAGCTG	1e-07	-16.51	0	2464	0.1271	3473.5	0.1149
Meis1(Homeobox)/MastCells-Meis1-ChIP-Seq(GSE48085)/Homer	VGCTGWCAVB	1e-07	-16.49	0	2714	0.14	3847.1	0.1272
Mef2b(MADS)/HEK293-Mef2b.V5-ChIP-Seq(GSE67450)/Homer	GCTATTTTTGGM	1e-07	-16.38	0	1038	0.0536	1375.6	0.0455
FOXA1(Forkhead)/LNCAP-FOXA1-ChIP-Seq(GSE27824)/Homer	WAAGTAAACA	1e-07	-16.21	0	1334	0.0688	1806.4	0.0597
Pdx1(Homeobox)/Islet-Pdx1-ChIP-Seq(SRA008281)/Homer	YCATYAATCA	1e-07	-16.16	0	1157	0.0597	1549.5	0.0512
KLF1(Zf)/HUDEP2-KLF1-CutnRun(GSE136251)/Homer	VDGGGYGGGGCY	1e-07	-16.15	0	3248	0.1676	4654.9	0.1539
TR4(NR),DR1/Hela-TR4-ChIP-Seq(GSE24685)/Homer	GAGGTCAAAGGTCA	1e-06	-16.06	0	207	0.0107	220.4	0.0073
SPDEF(ETS)/VCaP-SPDEF-ChIP-Seq(SRA014231)/Homer	ASWTCCTGBT	1e-06	-16.01	0	1922	0.0992	2673.3	0.0884
GLIS3(Zf)/Thyroid-Glis3.GFP-ChIP-Seq(GSE103297)/Homer	CTCCCTGGGAGGCCN	1e-06	-15.94	0	4366	0.2253	6350.7	0.21
THRb(NR)/Liver-NR1A2-ChIP-Seq(GSE52613)/Homer	TRAGGTCA	1e-06	-15.8	0	6619	0.3415	9801	0.3241
Myf5(bHLH)/GM-Myf5-ChIP-Seq(GSE24852)/Homer	BAACAGCTGT	1e-06	-15.73	0	1522	0.0785	2086.7	0.069
Mef2c(MADS)/GM12878-Mef2c-ChIP-Seq(GSE32465)/Homer	DCYAAAAATAGM	1e-06	-15.7	0	523	0.027	648.2	0.0214
Prop1(Homeobox)/GHFT1-PROP1.biotin-ChIP-Seq(GSE77302)/Homer	NTAATBNAATTA	1e-06	-15.62	0	678	0.035	866	0.0286
Sp2(Zf)/HEK293-Sp2.eGFP-ChIP-Seq(Encode)/Homer	YGGCCCCGCCCC	1e-06	-15.54	0	5386	0.2779	7913.7	0.2617
Mef2a(MADS)/HL1-Mef2a.biotin-ChIP-Seq(GSE21529)/Homer	CYAAAAATAG	1e-06	-15.17	0	523	0.027	651.3	0.0215
LRF(Zf)/Erythroblasts-ZBTB7A-ChIP-Seq(GSE74977)/Homer	AAGACCCYYN	1e-06	-15.06	0	5058	0.261	7420.5	0.2454
STAT4(Stat)/CD4-Stat4-ChIP-Seq(GSE22104)/Homer	NYTTCCWGGAAR	1e-06	-14.72	0	1483	0.0765	2039.2	0.0674
IRF8(IRF)/BMDM-IRF8-ChIP-Seq(GSE77884)/Homer	GRAASTGAAAST	1e-06	-14.63	0	545	0.0281	685.6	0.0227
MyoD(bHLH)/Myotube-MyoD-ChIP-Seq(GSE21614)/Homer	RRCAGCTGYTSY	1e-06	-14.43	0	1956	0.1009	2743	0.0907
ZNF143|STAF(Zf)/CUTLL-ZNF143-ChIP-Seq(GSE29600)/Homer	ATTTCCCAGVAKSCY	1e-06	-14.42	0	706	0.0364	914.1	0.0302
Tcf7(HMG)/GM12878-TCF7-ChIP-Seq(Encode)/Homer	CTTTGATGTGSB	1e-06	-14.12	0	454	0.0234	561.5	0.0186
Arnt:Ahr(bHLH)/MCF7-Arnt-ChIP-Seq(Lo_et_al.)/Homer	TBGCACGCAA	1e-06	-14.09	0	1324	0.0683	1812.3	0.0599
PU.1-IRF(ETS:IRF)/Bcell-PU.1-ChIP-Seq(GSE21512)/Homer	MGGAAGTGAAAC	1e-06	-14.01	0	2243	0.1157	3175.5	0.105
NF1-halfsite(CTF)/LNCaP-NF1-ChIP-Seq(Unpublished)/Homer	YTGCCAAG	1e-06	-13.99	0	3425	0.1767	4954.8	0.1639
Nkx3.1(Homeobox)/LNCaP-Nkx3.1-ChIP-Seq(GSE28264)/Homer	AAGCACTTAA	1e-06	-13.96	0	3307	0.1706	4776.4	0.158
Six1(Homeobox)/Myoblast-Six1-ChIP-Chip(GSE20150)/Homer	GKVTCADRTTWC	1e-06	-13.91	0	323	0.0167	382.8	0.0127
COUP-TFII(NR)/K562-NR2F1-ChIP-Seq(Encode)/Homer	GKBCARAGGTCA	1e-05	-13.76	0	2349	0.1212	3337.9	0.1104
GFY-Staf(?,Zf)/Promoter/Homer	RACTACAATTCCCAGAAKGC	1e-05	-13.63	0	193	0.01	210.5	0.007
YY1(Zf)/Promoter/Homer	CAAGATGGCGGC	1e-05	-13.49	0	269	0.0139	311.9	0.0103
ZNF7(Zf)/HepG2-ZNF7.Flag-ChIP-Seq(Encode)/Homer	CTGCCWVCTTTTRTA	1e-05	-13.47	0	704	0.0363	918.9	0.0304
IRF4(IRF)/GM12878-IRF4-ChIP-Seq(GSE32465)/Homer	ACTGAAACCA	1e-05	-13.24	0	601	0.031	773.7	0.0256
Foxf1(Forkhead)/Lung-Foxf1-ChIP-Seq(GSE77951)/Homer	WWATRTAAACAN	1e-05	-13.21	0	971	0.0501	1306	0.0432
ZNF711(Zf)/SHSY5Y-ZNF711-ChIP-Seq(GSE20673)/Homer	AGGCCTAG	1e-05	-13.1	0	5367	0.2769	7930.1	0.2623
KLF5(Zf)/LoVo-KLF5-ChIP-Seq(GSE49402)/Homer	DGGGYGKGGC	1e-05	-13.08	0	4304	0.2221	6305.4	0.2085
CEBP:AP1(bZIP)/ThioMac-CEBPb-ChIP-Seq(GSE21512)/Homer	DRTGTTGCAA	1e-05	-12.81	0	941	0.0486	1265.8	0.0419
Hoxa10(Homeobox)/ChickenMSG-Hoxa10.Flag-ChIP-Seq(GSE86088)/Homer	GGYAATGAAA	1e-05	-12.75	0	774	0.0399	1024.4	0.0339
Hoxc9(Homeobox)/Ainv15-Hoxc9-ChIP-Seq(GSE21812)/Homer	GGCCATAAATCA	1e-05	-12.51	0	589	0.0304	761.3	0.0252
FOXM1(Forkhead)/MCF7-FOXM1-ChIP-Seq(GSE72977)/Homer	TRTTTACTTW	1e-05	-12.49	0	1137	0.0587	1554.4	0.0514
GFY(?)/Promoter/Homer	ACTACAATTCCC	1e-05	-12.27	0	206	0.0106	232.4	0.0077
PAX6(Paired,Homeobox)/Forebrain-Pax6-ChIP-Seq(GSE66961)/Homer	NGTGTTCAVTSAAGCGKAAA	1e-05	-12.24	0	135	0.007	140.3	0.0046
ZNF467(Zf)/HEK293-ZNF467.GFP-ChIP-Seq(GSE58341)/Homer	TGGGGAAGGGCM	1e-05	-12.13	0	2534	0.1307	3638.4	0.1203
FOXK2(Forkhead)/U2OS-FOXK2-ChIP-Seq(E-MTAB-2204)/Homer	SCHTGTTTACAT	1e-05	-12.12	0	814	0.042	1087.3	0.036
Sp1(Zf)/Promoter/Homer	GGCCCCGCCCCC	1e-05	-11.99	0	1619	0.0835	2271.5	0.0751
Bcl11a(Zf)/HSPC-BCL11A-ChIP-Seq(GSE104676)/Homer	TYTGACCASWRG	1e-05	-11.92	0	1071	0.0553	1463.4	0.0484
E2F4(E2F)/K562-E2F4-ChIP-Seq(GSE31477)/Homer	GGCGGGAAAH	1e-05	-11.89	0	1876	0.0968	2655.3	0.0878
FoxL2(Forkhead)/Ovary-FoxL2-ChIP-Seq(GSE60858)/Homer	WWTRTAAACAVG	1e-05	-11.78	0	883	0.0456	1190.2	0.0394
Ronin(THAP)/ES-Thap11-ChIP-Seq(GSE51522)/Homer	RACTACAACTCCCAGVAKGC	1e-05	-11.58	0	156	0.008	169.1	0.0056
CRX(Homeobox)/Retina-Crx-ChIP-Seq(GSE20012)/Homer	GCTAATCC	0.0001	-11.25	0	2940	0.1517	4266	0.1411
Egr1(Zf)/K562-Egr1-ChIP-Seq(GSE32465)/Homer	TGCGTGGGYG	0.0001	-11.08	0	2302	0.1188	3305.3	0.1093
Pbx3(Homeobox)/GM12878-PBX3-ChIP-Seq(GSE32465)/Homer	SCTGTCAMTCAN	0.0001	-10.77	0	409	0.0211	518.5	0.0171
Unknown(Homeobox)/Limb-p300-ChIP-Seq/Homer	SSCMATWAAA	0.0001	-10.71	0	751	0.0387	1008.5	0.0334
Klf9(Zf)/GBM-Klf9-ChIP-Seq(GSE62211)/Homer	GCCACRCCCACY	0.0001	-10.64	0.0001	1335	0.0689	1866.3	0.0617
CArG(MADS)/PUER-Srf-ChIP-Seq(Sullivan_et_al.)/Homer	CCATATATGGNM	0.0001	-10.64	0.0001	402	0.0207	509.2	0.0168
ZNF317(Zf)/HEK293-ZNF317.GFP-ChIP-Seq(GSE58341)/Homer	GTCWGCTGTYYCTCT	0.0001	-10.13	0.0001	136	0.007	148.6	0.0049
MafF(bZIP)/HepG2-MafF-ChIP-Seq(GSE31477)/Homer	HWWGTCAGCAWWTTT	0.0001	-10.06	0.0001	308	0.0159	381.4	0.0126
KLF3(Zf)/MEF-Klf3-ChIP-Seq(GSE44748)/Homer	NRGCCCCRCCCHBNN	0.0001	-10.02	0.0001	1717	0.0886	2443.1	0.0808
STAT5(Stat)/mCD4+-Stat5-ChIP-Seq(GSE12346)/Homer	RTTTCTNAGAAA	0.0001	-10.01	0.0001	525	0.0271	688.8	0.0228
Foxh1(Forkhead)/hESC-FOXH1-ChIP-Seq(GSE29422)/Homer	NNTGTGGATTSS	0.0001	-9.838	0.0001	760	0.0392	1029.3	0.034
E2F6(E2F)/Hela-E2F6-ChIP-Seq(GSE31477)/Homer	GGCGGGAARN	0.0001	-9.775	0.0001	2143	0.1106	3086.8	0.1021
Nur77(NR)/K562-NR4A1-ChIP-Seq(GSE31363)/Homer	TGACCTTTNCNT	0.0001	-9.274	0.0002	226	0.0117	272.8	0.009
EBF1(EBF)/Near-E2A-ChIP-Seq(GSE21512)/Homer	GTCCCCWGGGGA	0.0001	-9.254	0.0002	2931	0.1512	4288	0.1418
Stat3+il21(Stat)/CD4-Stat3-ChIP-Seq(GSE19198)/Homer	SVYTTCCNGGAARB	0.001	-9.08	0.0002	1225	0.0632	1722.2	0.057
GATA:SCL(Zf,bHLH)/Ter119-SCL-ChIP-Seq(GSE18720)/Homer	CRGCTGBNGNSNNSAGATAA	0.001	-8.964	0.0003	157	0.0081	180.7	0.006
Foxa3(Forkhead)/Liver-Foxa3-ChIP-Seq(GSE77670)/Homer	BSNTGTTTACWYWGN	0.001	-8.877	0.0003	350	0.0181	447.6	0.0148
NFIL3(bZIP)/HepG2-NFIL3-ChIP-Seq(Encode)/Homer	VTTACGTAAYNNNNN	0.001	-8.75	0.0003	748	0.0386	1023	0.0338
RXR(NR),DR1/3T3L1-RXR-ChIP-Seq(GSE13511)/Homer	TAGGGCAAAGGTCA	0.001	-8.642	0.0004	2128	0.1098	3082.9	0.102
ZBTB18(Zf)/HEK293-ZBTB18.GFP-ChIP-Seq(GSE58341)/Homer	AACATCTGGA	0.001	-8.629	0.0004	880	0.0454	1217.9	0.0403
Atf4(bZIP)/MEF-Atf4-ChIP-Seq(GSE35681)/Homer	MTGATGCAAT	0.001	-8.616	0.0004	341	0.0176	436.2	0.0144
Tbx20(T-box)/Heart-Tbx20-ChIP-Seq(GSE29636)/Homer	GGTGYTGACAGS	0.001	-8.612	0.0004	353	0.0182	453.7	0.015
NFkB-p65(RHD)/GM12787-p65-ChIP-Seq(GSE19485)/Homer	WGGGGATTTCCC	0.001	-8.595	0.0004	997	0.0514	1390.9	0.046
NFAT(RHD)/Jurkat-NFATC1-ChIP-Seq(Jolma_et_al.)/Homer	ATTTTCCATT	0.001	-8.456	0.0004	1333	0.0688	1891.6	0.0626
Npas4(bHLH)/Neuron-Npas4-ChIP-Seq(GSE127793)/Homer	NHRTCACGACDN	0.001	-8.342	0.0005	1431	0.0738	2039.5	0.0674
AR-halfsite(NR)/LNCaP-AR-ChIP-Seq(GSE27824)/Homer	CCAGGAACAG	0.001	-8.316	0.0005	6328	0.3265	9519.2	0.3148
Foxa2(Forkhead)/Liver-Foxa2-ChIP-Seq(GSE25694)/Homer	CYTGTTTACWYW	0.001	-8.271	0.0005	899	0.0464	1249.5	0.0413
NFY(CCAAT)/Promoter/Homer	RGCCAATSRG	0.001	-8.268	0.0005	1348	0.0696	1916.7	0.0634
Phox2a(Homeobox)/Neuron-Phox2a-ChIP-Seq(GSE31456)/Homer	YTAATYNRATTA	0.001	-8.15	0.0006	409	0.0211	536.3	0.0177
PBX1(Homeobox)/MCF7-PBX1-ChIP-Seq(GSE28007)/Homer	GSCTGTCACTCA	0.001	-8.149	0.0006	150	0.0077	174.3	0.0058
IRF:BATF(IRF:bZIP)/pDC-Irf8-ChIP-Seq(GSE66899)/Homer	CTTTCANTATGACTV	0.001	-8.108	0.0006	161	0.0083	189.4	0.0063
Bcl6(Zf)/Liver-Bcl6-ChIP-Seq(GSE31578)/Homer	NNNCTTTCCAGGAAA	0.001	-8.024	0.0006	2189	0.1129	3185.4	0.1053
Barx1(Homeobox)/Stomach-Barx1.3xFlag-ChIP-Seq(GSE69483)/Homer	AAACMATTAN	0.001	-7.993	0.0006	542	0.028	729.7	0.0241
PRDM1(Zf)/Hela-PRDM1-ChIP-Seq(GSE31477)/Homer	ACTTTCACTTTC	0.001	-7.958	0.0007	769	0.0397	1061.7	0.0351
Fox:Ebox(Forkhead,bHLH)/Panc1-Foxa2-ChIP-Seq(GSE47459)/Homer	NNNVCTGWGYAAACASN	0.001	-7.856	0.0007	1180	0.0609	1671.4	0.0553
Erra(NR)/HepG2-Erra-ChIP-Seq(GSE31477)/Homer	CAAAGGTCAG	0.001	-7.751	0.0008	3877	0.2	5762.5	0.1906
PR(NR)/T47D-PR-ChIP-Seq(GSE31130)/Homer	VAGRACAKNCTGTBC	0.001	-7.692	0.0009	3070	0.1584	4530.3	0.1498
Hoxb4(Homeobox)/ES-Hoxb4-ChIP-Seq(GSE34014)/Homer	TGATTRATGGCY	0.001	-7.526	0.001	233	0.012	291	0.0096
THRb(NR)/HepG2-THRb.Flag-ChIP-Seq(Encode)/Homer	GGTCACCTGAGGTCA	0.001	-7.446	0.0011	1197	0.0618	1702.7	0.0563
HOXB13(Homeobox)/ProstateTumor-HOXB13-ChIP-Seq(GSE56288)/Homer	TTTTATKRGG	0.001	-7.416	0.0011	1186	0.0612	1686.2	0.0558
CDX4(Homeobox)/ZebrafishEmbryos-Cdx4.Myc-ChIP-Seq(GSE48254)/Homer	NGYCATAAAWCH	0.001	-7.362	0.0012	972	0.0502	1368.4	0.0453
CRE(bZIP)/Promoter/Homer	CSGTGACGTCAC	0.001	-7.324	0.0012	522	0.0269	706.6	0.0234
ELF3(ETS)/PDAC-ELF3-ChIP-Seq(GSE64557)/Homer	ANCAGGAAGT	0.001	-7.251	0.0013	1254	0.0647	1790.7	0.0592
Tbr1(T-box)/Cortex-Tbr1-ChIP-Seq(GSE71384)/Homer	AAGGTGTKAA	0.001	-7.235	0.0013	1786	0.0922	2590	0.0857
PAX5(Paired,Homeobox)/GM12878-PAX5-ChIP-Seq(GSE32465)/Homer	GCAGCCAAGCRTGACH	0.001	-7.168	0.0014	759	0.0392	1055.1	0.0349
STAT1(Stat)/HelaS3-STAT1-ChIP-Seq(GSE12782)/Homer	NATTTCCNGGAAAT	0.001	-7.142	0.0014	434	0.0224	580.5	0.0192
ZNF341(Zf)/EBV-ZNF341-ChIP-Seq(GSE113194)/Homer	GGAACAGCCG	0.001	-7.122	0.0015	1494	0.0771	2152.7	0.0712
E2F3(E2F)/MEF-E2F3-ChIP-Seq(GSE71376)/Homer	BTKGGCGGGAAA	0.001	-7.074	0.0015	2346	0.121	3441.9	0.1138
Ascl1(bHLH)/NeuralTubes-Ascl1-ChIP-Seq(GSE55840)/Homer	NNVVCAGCTGBN	0.01	-6.853	0.0019	3509	0.1811	5220.5	0.1727
p73(p53)/Trachea-p73-ChIP-Seq(PRJNA310161)/Homer	NRRRCAWGTCCDGRCATGYY	0.01	-6.828	0.0019	68	0.0035	71	0.0023
Ets1-distal(ETS)/CD4+-PolII-ChIP-Seq(Barski_et_al.)/Homer	MACAGGAAGT	0.01	-6.741	0.0021	475	0.0245	643.1	0.0213
Nkx2.2(Homeobox)/NPC-Nkx2.2-ChIP-Seq(GSE61673)/Homer	BTBRAGTGSN	0.01	-6.737	0.0021	3130	0.1615	4644	0.1536
ZNF416(Zf)/HEK293-ZNF416.GFP-ChIP-Seq(GSE58341)/Homer	WDNCTGGGCA	0.01	-6.616	0.0024	2785	0.1437	4119.3	0.1362
FOXK1(Forkhead)/HEK293-FOXK1-ChIP-Seq(GSE51673)/Homer	NVWTGTTTAC	0.01	-6.558	0.0025	1169	0.0603	1674	0.0554
PU.1:IRF8(ETS:IRF)/pDC-Irf8-ChIP-Seq(GSE66899)/Homer	GGAAGTGAAAST	0.01	-6.436	0.0028	291	0.015	380.6	0.0126
Nkx2.5(Homeobox)/HL1-Nkx2.5.biotin-ChIP-Seq(GSE21529)/Homer	RRSCACTYAA	0.01	-6.348	0.0031	3254	0.1679	4842.6	0.1602
Hnf6b(Homeobox)/LNCaP-Hnf6b-ChIP-Seq(GSE106305)/Homer	TATTGAYY	0.01	-6.325	0.0031	948	0.0489	1346.5	0.0445
CEBP(bZIP)/ThioMac-CEBPb-ChIP-Seq(GSE21512)/Homer	ATTGCGCAAC	0.01	-6.235	0.0034	763	0.0394	1072.9	0.0355
PAX5(Paired,Homeobox),condensed/GM12878-PAX5-ChIP-Seq(GSE32465)/Homer	GTCACGCTCSCTGM	0.01	-6.215	0.0034	211	0.0109	268.3	0.0089
p63(p53)/Keratinocyte-p63-ChIP-Seq(GSE17611)/Homer	NNDRCATGYCYNRRCATGYH	0.01	-6.121	0.0038	499	0.0257	685	0.0227
Cdx2(Homeobox)/mES-Cdx2-ChIP-Seq(GSE14586)/Homer	GYMATAAAAH	0.01	-6.095	0.0039	693	0.0358	970.6	0.0321
EBF(EBF)/proBcell-EBF-ChIP-Seq(GSE21978)/Homer	DGTCCCYRGGGA	0.01	-6.008	0.0042	550	0.0284	760.6	0.0252
ZNF652/HepG2-ZNF652.Flag-ChIP-Seq(Encode)/Homer	TTAACCCTTTVNKKN	0.01	-6.004	0.0042	302	0.0156	399.3	0.0132
Phox2b(Homeobox)/CLBGA-PHOX2B-ChIP-Seq(GSE90683)/Homer	TTAATTNAATTA	0.01	-6.001	0.0042	193	0.01	244.1	0.0081
Foxo3(Forkhead)/U2OS-Foxo3-ChIP-Seq(E-MTAB-2701)/Homer	DGTAAACA	0.01	-5.912	0.0046	808	0.0417	1143.9	0.0378
RORgt(NR)/EL4-RORgt.Flag-ChIP-Seq(GSE56019)/Homer	AAYTAGGTCA	0.01	-5.835	0.0049	145	0.0075	178.9	0.0059
RORgt(NR)/EL4-RORgt.Flag-ChIP-Seq(GSE56019)/Homer	AAYTAGGTCA	0.01	-5.835	0.0049	145	0.0075	178.9	0.0059
SpiB(ETS)/OCILY3-SPIB-ChIP-Seq(GSE56857)/Homer	AAAGRGGAAGTG	0.01	-5.823	0.0049	419	0.0216	570.7	0.0189
Tcf3(HMG)/mES-Tcf3-ChIP-Seq(GSE11724)/Homer	ASWTCAAAGG	0.01	-5.814	0.005	346	0.0179	464.6	0.0154
PPARE(NR),DR1/3T3L1-Pparg-ChIP-Seq(GSE13511)/Homer	TGACCTTTGCCCCA	0.01	-5.713	0.0055	1669	0.0861	2441.6	0.0807
Tcfcp2l1(CP2)/mES-Tcfcp2l1-ChIP-Seq(GSE11431)/Homer	NRAACCRGTTYRAACCRGYT	0.01	-5.511	0.0067	238	0.0123	311.6	0.0103
Pax8(Paired,Homeobox)/Thyroid-Pax8-ChIP-Seq(GSE26938)/Homer	GTCATGCHTGRCTGS	0.01	-5.5	0.0067	624	0.0322	875.5	0.029
KLF6(Zf)/PDAC-KLF6-ChIP-Seq(GSE64557)/Homer	MKGGGYGTGGCC	0.01	-5.496	0.0067	3561	0.1837	5335.5	0.1765
Klf4(Zf)/mES-Klf4-ChIP-Seq(GSE11431)/Homer	GCCACACCCA	0.01	-5.423	0.0072	960	0.0495	1377.6	0.0456
CHR(?)/Hela-CellCycle-Expression/Homer	SRGTTTCAAA	0.01	-5.219	0.0088	813	0.0419	1160.9	0.0384
CEBP:CEBP(bZIP)/MEF-Chop-ChIP-Seq(GSE35681)/Homer	NTNATGCAAYMNNHTGMAAY	0.01	-5.209	0.0088	159	0.0082	201.6	0.0067
Zfp57(Zf)/H1-ZFP57.HA-ChIP-Seq(GSE115387)/Homer	NANTGCSGCA	0.01	-4.974	0.0111	1439	0.0742	2107.8	0.0697
PU.1(ETS)/ThioMac-PU.1-ChIP-Seq(GSE21512)/Homer	AGAGGAAGTG	0.01	-4.944	0.0114	815	0.0421	1167.8	0.0386
CUX1(Homeobox)/K562-CUX1-ChIP-Seq(GSE92882)/Homer	TATCGATNAN	0.01	-4.914	0.0118	654	0.0337	927.9	0.0307
Zac1(Zf)/Neuro2A-Plagl1-ChIP-Seq(GSE75942)/Homer	HAWGRGGCCM	0.01	-4.877	0.0121	6768	0.3492	10308.1	0.3409
NF1:FOXA1(CTF,Forkhead)/LNCAP-FOXA1-ChIP-Seq(GSE27824)/Homer	WNTGTTTRYTTTGGCA	0.01	-4.734	0.014	65	0.0034	74.1	0.0024
FOXP1(Forkhead)/H9-FOXP1-ChIP-Seq(GSE31006)/Homer	NYYTGTTTACHN	0.01	-4.673	0.0148	466	0.024	651.5	0.0215
LXRE(NR),DR4/RAW-LXRb.biotin-ChIP-Seq(GSE21512)/Homer	RGGTTACTANAGGTCA	0.01	-4.648	0.0151	67	0.0035	77.3	0.0026
Znf263(Zf)/K562-Znf263-ChIP-Seq(GSE31477)/Homer	CVGTSCTCCC	0.01	-4.618	0.0155	4541	0.2343	6871.5	0.2273
EBF2(EBF)/BrownAdipose-EBF2-ChIP-Seq(GSE97114)/Homer	NABTCCCWDGGGAVH	0.1	-4.563	0.0163	2009	0.1037	2983.5	0.0987
IRF1(IRF)/PBMC-IRF1-ChIP-Seq(GSE43036)/Homer	GAAAGTGAAAGT	0.1	-4.516	0.0171	198	0.0102	262	0.0087
HNF6(Homeobox)/Liver-Hnf6-ChIP-Seq(ERP000394)/Homer	NTATYGATCH	0.1	-4.455	0.0181	570	0.0294	808.5	0.0267
PGR(NR)/EndoStromal-PGR-ChIP-Seq(GSE69539)/Homer	AAGAACATWHTGTTC	0.1	-4.447	0.0182	262	0.0135	354.1	0.0117
NFAT:AP1(RHD,bZIP)/Jurkat-NFATC1-ChIP-Seq(Jolma_et_al.)/Homer	SARTGGAAAAWRTGAGTCAB	0.1	-4.373	0.0195	225	0.0116	301.4	0.01
IRF2(IRF)/Erythroblas-IRF2-ChIP-Seq(GSE36985)/Homer	GAAASYGAAASY	0.1	-4.264	0.0216	166	0.0086	217.8	0.0072
OCT:OCT(POU,Homeobox)/NPC-OCT6-ChIP-Seq(GSE43916)/Homer	YATGCATATRCATRT	0.1	-4.253	0.0218	71	0.0037	84.3	0.0028
HINFP(Zf)/K562-HINFP.eGFP-ChIP-Seq(Encode)/Homer	TWVGGTCCGC	0.1	-4.241	0.022	1483	0.0765	2189.4	0.0724
HOXA2(Homeobox)/mES-Hoxa2-ChIP-Seq(Donaldson_et_al.)/Homer	GYCATCMATCAT	0.1	-4.225	0.0223	105	0.0054	131	0.0043
REST-NRSF(Zf)/Jurkat-NRSF-ChIP-Seq/Homer	GGMGCTGTCCATGGTGCTGA	0.1	-4.192	0.0229	29	0.0015	29.1	0.001
Zfp809(Zf)/ES-Zfp809-ChIP-Seq(GSE70799)/Homer	GGGGCTYGKCTGGGA	0.1	-4.131	0.0243	738	0.0381	1064.3	0.0352
TFE3(bHLH)/MEF-TFE3-ChIP-Seq(GSE75757)/Homer	GTCACGTGACYV	0.1	-4.045	0.0264	139	0.0072	180.6	0.006
RAR:RXR(NR),DR5/ES-RAR-ChIP-Seq(GSE56893)/Homer	RGGTCADNNAGAGGTCAV	0.1	-3.932	0.0294	50	0.0026	57.2	0.0019
ETS:RUNX(ETS,Runt)/Jurkat-RUNX1-ChIP-Seq(GSE17954)/Homer	RCAGGATGTGGT	0.1	-3.93	0.0294	199	0.0103	267.7	0.0089
MITF(bHLH)/MastCells-MITF-ChIP-Seq(GSE48085)/Homer	RTCATGTGAC	0.1	-3.915	0.0297	1306	0.0674	1927.3	0.0637
Cux2(Homeobox)/Liver-Cux2-ChIP-Seq(GSE35985)/Homer	HNRAATCAAT	0.1	-3.912	0.0297	447	0.0231	632.3	0.0209
Chop(bZIP)/MEF-Chop-ChIP-Seq(GSE35681)/Homer	ATTGCATCAT	0.1	-3.758	0.0346	244	0.0126	334.2	0.0111
ISRE(IRF)/ThioMac-LPS-Expression(GSE23622)/Homer	AGTTTCASTTTC	0.1	-3.608	0.04	89	0.0046	112.1	0.0037
ZFP3(Zf)/HEK293-ZFP3.GFP-ChIP-Seq(GSE58341)/Homer	GGGTTTTGAAGGATGARTAGGAGTT	0.1	-3.599	0.0403	3	0.0002	1.5	0
RARa(NR)/K562-RARa-ChIP-Seq(Encode)/Homer	TTGAMCTTTG	0.1	-3.509	0.0439	4054	0.2092	6159.5	0.2037
Nkx2.1(Homeobox)/LungAC-Nkx2.1-ChIP-Seq(GSE43252)/Homer	RSCACTYRAG	0.1	-3.439	0.0469	4225	0.218	6426.9	0.2126
AP-2alpha(AP2)/Hela-AP2alpha-ChIP-Seq(GSE31477)/Homer	ATGCCCTGAGGC	0.1	-3.391	0.0491	2714	0.14	4097.5	0.1355
PPARa(NR),DR1/Liver-Ppara-ChIP-Seq(GSE47954)/Homer	VNAGGKCAAAGGTCA	0.1	-3.366	0.0501	1720	0.0887	2572.8	0.0851
Pax7(Paired,Homeobox)/Myoblast-Pax7-ChIP-Seq(GSE25064)/Homer	TAATCAATTA	0.1	-3.359	0.0503	88	0.0045	112.4	0.0037
bZIP:IRF(bZIP,IRF)/Th17-BatF-ChIP-Seq(GSE39756)/Homer	NAGTTTCABTHTGACTNW	0.1	-3.271	0.0548	492	0.0254	708	0.0234
AP-2gamma(AP2)/MCF7-TFAP2C-ChIP-Seq(GSE21234)/Homer	SCCTSAGGSCAW	0.1	-3.244	0.0561	3508	0.181	5326.6	0.1762
PRDM9(Zf)/Testis-DMC1-ChIP-Seq(GSE35498)/Homer	ADGGYAGYAGCATCT	0.1	-3.241	0.0561	726	0.0375	1061.7	0.0351
E2F7(E2F)/Hela-E2F7-ChIP-Seq(GSE32673)/Homer	VDTTTCCCGCCA	0.1	-3.102	0.0642	453	0.0234	652.6	0.0216
ZNF675(Zf)/HEK293-ZNF675.GFP-ChIP-Seq(GSE58341)/Homer	ARGAGGMCAAAATGW	0.1	-3.101	0.0642	209	0.0108	289.6	0.0096
T1ISRE(IRF)/ThioMac-Ifnb-Expression/Homer	ACTTTCGTTTCT	0.1	-3.061	0.0665	18	0.0009	18.1	0.0006
Hand2(bHLH)/Mesoderm-Hand2-ChIP-Seq(GSE61475)/Homer	TGACANARRCCAGRC	0.1	-3.047	0.0672	680	0.0351	995.3	0.0329
E2F(E2F)/Hela-CellCycle-Expression/Homer	TTSGCGCGAAAA	0.1	-3.028	0.0683	184	0.0095	253.6	0.0084
NRF1(NRF)/MCF7-NRF1-ChIP-Seq(Unpublished)/Homer	CTGCGCATGCGC	0.1	-2.973	0.0719	652	0.0336	954.5	0.0316
STAT6(Stat)/Macrophage-Stat6-ChIP-Seq(GSE38377)/Homer	TTCCKNAGAA	0.1	-2.957	0.0729	822	0.0424	1212.1	0.0401
STAT6(Stat)/CD4-Stat6-ChIP-Seq(GSE22104)/Homer	ABTTCYYRRGAA	0.1	-2.888	0.0778	773	0.0399	1139.7	0.0377
GATA(Zf),IR3/iTreg-Gata3-ChIP-Seq(GSE20898)/Homer	NNNNNBAGATAWYATCTVHN	0.1	-2.869	0.079	131	0.0068	177.9	0.0059
HOXA1(Homeobox)/mES-Hoxa1-ChIP-Seq(SRP084292)/Homer	TGATKGATGR	0.1	-2.849	0.0804	266	0.0137	376.7	0.0125
Usf2(bHLH)/C2C12-Usf2-ChIP-Seq(GSE36030)/Homer	GTCACGTGGT	0.1	-2.836	0.0812	441	0.0228	638.1	0.0211
Esrrb(NR)/mES-Esrrb-ChIP-Seq(GSE11431)/Homer	KTGACCTTGA	0.1	-2.828	0.0816	884	0.0456	1309.3	0.0433
GSC(Homeobox)/FrogEmbryos-GSC-ChIP-Seq(DRA000576)/Homer	RGGATTAR	0.1	-2.825	0.0816	1234	0.0637	1843.4	0.061
ZSCAN22(Zf)/HEK293-ZSCAN22.GFP-ChIP-Seq(GSE58341)/Homer	SMCAGTCWGAKGGAGGAGGC	0.1	-2.815	0.0821	154	0.0079	211.3	0.007
Six4(Homeobox)/MCF7-SIX4-ChIP-Seq(Encode)/Homer	TGWAAYCTGABACCB	0.1	-2.71	0.0909	81	0.0042	106	0.0035
ZNF41(Zf)/HEK293-ZNF41.GFP-ChIP-Seq(GSE58341)/Homer	CCTCATGGTGYCYTWYTCCCTTGTG	0.1	-2.71	0.0909	28	0.0014	32.8	0.0011
p53(p53)/Saos-p53-ChIP-Seq(GSE15780)/Homer	RRCATGYCYRGRCATGYYYN	0.1	-2.668	0.094	112	0.0058	151.5	0.005
p53(p53)/Saos-p53-ChIP-Seq/Homer	RRCATGYCYRGRCATGYYYN	0.1	-2.668	0.094	112	0.0058	151.5	0.005
KLF10(Zf)/HEK293-KLF10.GFP-ChIP-Seq(GSE58341)/Homer	GGGGGTGTGTCC	0.1	-2.63	0.0973	1260	0.065	1888.4	0.0625
GRE(NR),IR3/A549-GR-ChIP-Seq(GSE32465)/Homer	NRGVACABNVTGTYCY	0.1	-2.516	0.1087	188	0.0097	264.7	0.0088
TRPS1(Zf)/MCF7-TRPS1-ChIP-Seq(GSE107013)/Homer	AGATAAGANN	0.1	-2.468	0.1137	2106	0.1087	3193.6	0.1056
ZNF16(Zf)/HEK293-ZNF16.GFP-ChIP-Seq(GSE58341)/Homer	MACCTTCYATGGCTCCCTAKTGCCY	0.1	-2.44	0.1165	16	0.0008	17.9	0.0006
TCFL2(HMG)/K562-TCF7L2-ChIP-Seq(GSE29196)/Homer	ACWTCAAAGG	0.1	-2.424	0.1181	99	0.0051	134.4	0.0044
PRDM15(Zf)/ESC-Prdm15-ChIP-Seq(GSE73694)/Homer	YCCDNTCCAGGTTTT	0.1	-2.424	0.1181	1738	0.0897	2628.1	0.0869
ERRg(NR)/Kidney-ESRRG-ChIP-Seq(GSE104905)/Homer	GTGACCTTGRVN	1	-2.259	0.1384	1227	0.0633	1848	0.0611
NRF(NRF)/Promoter/Homer	STGCGCATGCGC	1	-2.217	0.144	602	0.0311	893.9	0.0296
Otx2(Homeobox)/EpiLC-Otx2-ChIP-Seq(GSE56098)/Homer	NYTAATCCYB	1	-2.176	0.1495	832	0.0429	1245.6	0.0412
Pknox1(Homeobox)/ES-Prep1-ChIP-Seq(GSE63282)/Homer	SCTGTCAVTCAV	1	-2.153	0.1525	409	0.0211	601.7	0.0199
Pitx1:Ebox(Homeobox,bHLH)/Hindlimb-Pitx1-ChIP-Seq(GSE41591)/Homer	YTAATTRAWWCCAGATGT	1	-2.114	0.1581	203	0.0105	291.5	0.0096
E2F1(E2F)/Hela-E2F1-ChIP-Seq(GSE22478)/Homer	CWGGCGGGAA	1	-2.099	0.1601	988	0.051	1486.2	0.0492
Gli2(Zf)/GM2-Gli2-ChIP-Chip(GSE112702)/Homer	YSTGGGTGGTCT	1	-2.066	0.1649	550	0.0284	817.4	0.027
GRE(NR),IR3/RAW264.7-GRE-ChIP-Seq(Unpublished)/Homer	VAGRACAKWCTGTYC	1	-2.063	0.1649	289	0.0149	421.4	0.0139
ZNF382(Zf)/HEK293-ZNF382.GFP-ChIP-Seq(GSE58341)/Homer	GNCTGTASTRNTGBCTCHTT	1	-1.922	0.1894	35	0.0018	45.7	0.0015
E-box(bHLH)/Promoter/Homer	SSGGTCACGTGA	1	-1.919	0.1894	190	0.0098	274.9	0.0091
ZNF136(Zf)/HEK293-ZNF136.GFP-ChIP-Seq(GSE58341)/Homer	YTKGATAHAGTATTCTWGGTNGGCA	1	-1.824	0.2076	82	0.0042	114.7	0.0038
NFkB-p65-Rel(RHD)/ThioMac-LPS-Expression(GSE23622)/Homer	GGAAATTCCC	1	-1.78	0.2162	104	0.0054	147.7	0.0049
Brachyury(T-box)/Mesoendoderm-Brachyury-ChIP-exo(GSE54963)/Homer	ANTTMRCASBNNNGTGYKAAN	1	-1.662	0.2426	307	0.0158	455.6	0.0151
RORa(NR)/Liver-Rora-ChIP-Seq(GSE101115)/Homer	AAWCTAGGTCARDNN	1	-1.591	0.2599	134	0.0069	194.5	0.0064
Srebp1a(bHLH)/HepG2-Srebp1a-ChIP-Seq(GSE31477)/Homer	RTCACSCCAY	1	-1.586	0.2604	289	0.0149	429	0.0142
HIC1(Zf)/Treg-ZBTB29-ChIP-Seq(GSE99889)/Homer	TGCCAGCB	1	-1.582	0.2606	4596	0.2371	7094.3	0.2346
GATA3(Zf)/iTreg-Gata3-ChIP-Seq(GSE20898)/Homer	AGATAASR	1	-1.581	0.2606	1527	0.0788	2334.4	0.0772
HIF-1b(HLH)/T47D-HIF1b-ChIP-Seq(GSE59937)/Homer	RTACGTGC	1	-1.574	0.2611	2113	0.109	3241.9	0.1072
ZNF189(Zf)/HEK293-ZNF189.GFP-ChIP-Seq(GSE58341)/Homer	TGGAACAGMA	1	-1.569	0.2618	1361	0.0702	2078	0.0687
GLI3(Zf)/Limb-GLI3-ChIP-Chip(GSE11077)/Homer	CGTGGGTGGTCC	1	-1.528	0.272	243	0.0125	360.7	0.0119
Pax7(Paired,Homeobox),longest/Myoblast-Pax7-ChIP-Seq(GSE25064)/Homer	NTAATTDGCYAATTANNWWD	1	-1.503	0.2782	23	0.0012	30	0.001
GATA(Zf),IR4/iTreg-Gata3-ChIP-Seq(GSE20898)/Homer	NAGATWNBNATCTNN	1	-1.403	0.3066	70	0.0036	100.8	0.0033
GATA3(Zf),DR8/iTreg-Gata3-ChIP-Seq(GSE20898)/Homer	AGATSTNDNNDSAGATAASN	1	-1.358	0.3197	55	0.0028	78.2	0.0026
Eomes(T-box)/H9-Eomes-ChIP-Seq(GSE26097)/Homer	ATTAACACCT	1	-1.262	0.3509	2695	0.1391	4161.2	0.1376
ZNF264(Zf)/HEK293-ZNF264.GFP-ChIP-Seq(GSE58341)/Homer	RGGGCACTAACY	1	-1.261	0.3509	1184	0.0611	1817.6	0.0601
THRa(NR)/C17.2-THRa-ChIP-Seq(GSE38347)/Homer	GGTCANYTGAGGWCA	1	-1.243	0.3557	652	0.0336	995.8	0.0329
c-Myc(bHLH)/LNCAP-cMyc-ChIP-Seq(Unpublished)/Homer	VCCACGTG	1	-1.199	0.3706	1057	0.0545	1623.9	0.0537
ZNF415(Zf)/HEK293-ZNF415.GFP-ChIP-Seq(GSE58341)/Homer	GRTGMTRGAGCC	1	-1.09	0.412	1228	0.0634	1893.5	0.0626
Gata2(Zf)/K562-GATA2-ChIP-Seq(GSE18829)/Homer	BBCTTATCTS	1	-1.075	0.4171	647	0.0334	993.2	0.0328
NFkB-p50,p52(RHD)/Monocyte-p50-ChIP-Chip(Schreiber_et_al.)/Homer	GGGGGAATCCCC	1	-1.058	0.423	322	0.0166	491.6	0.0163
RORg(NR)/Liver-Rorc-ChIP-Seq(GSE101115)/Homer	WAABTAGGTCAV	1	-1.023	0.4368	85	0.0044	128	0.0042
GRHL2(CP2)/HBE-GRHL2-ChIP-Seq(GSE46194)/Homer	AAACYKGTTWDACMRGTTTB	1	-1.023	0.4368	368	0.019	563.8	0.0186
ZNF692(Zf)/HEK293-ZNF692.GFP-ChIP-Seq(GSE58341)/Homer	GTGGGCCCCA	1	-1.012	0.4392	415	0.0214	636.3	0.021
EBNA1(EBV-virus)/Raji-EBNA1-ChIP-Seq(GSE30709)/Homer	GGYAGCAYDTGCTDCCCNNN	1	-0.9932	0.4465	27	0.0014	40	0.0013
RARg(NR)/ES-RARg-ChIP-Seq(GSE30538)/Homer	AGGTCAAGGTCA	1	-0.9462	0.4667	34	0.0018	50.1	0.0017
Gata6(Zf)/HUG1N-GATA6-ChIP-Seq(GSE51936)/Homer	YCTTATCTBN	1	-0.9388	0.4689	891	0.046	1377.2	0.0455
DUX(Homeobox)/C2C12-Dux-ChIP-Seq(GSE87279)/Homer	BCWGATTCAATCAAN	1	-0.9199	0.4765	4	0.0002	5.5	0.0002
RBPJ:Ebox(?,bHLH)/Panc1-Rbpj1-ChIP-Seq(GSE47459)/Homer	GGGRAARRGRMCAGMTG	1	-0.8652	0.502	571	0.0295	883.1	0.0292
ZNF322(Zf)/HEK293-ZNF322.GFP-ChIP-Seq(GSE58341)/Homer	GAGCCTGGTACTGWGCCTGR	1	-0.8237	0.5218	550	0.0284	852.2	0.0282
FXR(NR),IR1/Liver-FXR-ChIP-Seq(Chong_et_al.)/Homer	AGGTCANTGACCTB	1	-0.8029	0.5313	642	0.0331	996.3	0.033
PSE(SNAPc)/K562-mStart-Seq/Homer	WAVTCACCMTAASYDAAAAG	1	-0.6916	0.5923	490	0.0253	764.2	0.0253
Reverb(NR),DR2/RAW-Reverba.biotin-ChIP-Seq(GSE45914)/Homer	GTRGGTCASTGGGTCA	1	-0.6895	0.5923	190	0.0098	296.1	0.0098
PRDM10(Zf)/HEK293-PRDM10.eGFP-ChIP-Seq(Encode)/Homer	TGGTACATTCCA	1	-0.6159	0.6355	841	0.0434	1317	0.0436
p53(p53)/mES-cMyc-ChIP-Seq(GSE11431)/Homer	ACATGCCCGGGCAT	1	-0.5871	0.6523	24	0.0012	38.5	0.0013
NPAS(bHLH)/Liver-NPAS-ChIP-Seq(GSE39860)/Homer	NVCACGTG	1	-0.5716	0.6607	2193	0.1132	3432.3	0.1135
HIF-1a(bHLH)/MCF7-HIF1a-ChIP-Seq(GSE28352)/Homer	TACGTGCV	1	-0.5685	0.661	503	0.026	790.1	0.0261
HIF2a(bHLH)/785_O-HIF2a-ChIP-Seq(GSE34871)/Homer	GCACGTACCC	1	-0.5639	0.6623	706	0.0364	1108.6	0.0367
ETS:E-box(ETS,bHLH)/HPC7-Scl-ChIP-Seq(GSE22178)/Homer	AGGAARCAGCTG	1	-0.5573	0.6649	157	0.0081	248.5	0.0082
HNF1b(Homeobox)/PDAC-HNF1B-ChIP-Seq(GSE64557)/Homer	GTTAATNATTAA	1	-0.534	0.6788	121	0.0062	192.7	0.0064
Duxbl(Homeobox)/NIH3T3-Duxbl.HA-ChIP-Seq(GSE119782)/Homer	TAAYCYAATCAA	1	-0.5196	0.6868	60	0.0031	96.5	0.0032
ARE(NR)/LNCAP-AR-ChIP-Seq(GSE27824)/Homer	RGRACASNSTGTYCYB	1	-0.5019	0.6973	318	0.0164	503.9	0.0167
Mouse_Recombination_Hotspot(Zf)/Testis-DMC1-ChIP-Seq(GSE24438)/Homer	ACTYKNATTCGTGNTACTTC	1	-0.4918	0.7025	54	0.0028	87.2	0.0029
ZNF528(Zf)/HEK293-ZNF528.GFP-ChIP-Seq(GSE58341)/Homer	AGAAATGACTTCCCT	1	-0.4745	0.7129	9	0.0005	15.2	0.0005
DUX4(Homeobox)/Myoblasts-DUX4.V5-ChIP-Seq(GSE75791)/Homer	NWTAAYCYAATCAWN	1	-0.4738	0.7129	35	0.0018	57.4	0.0019
PRDM14(Zf)/H1-PRDM14-ChIP-Seq(GSE22767)/Homer	RGGTCTCTAACY	1	-0.466	0.7153	364	0.0188	577.7	0.0191
Srebp2(bHLH)/HepG2-Srebp2-ChIP-Seq(GSE31477)/Homer	CGGTCACSCCAC	1	-0.4562	0.7205	193	0.01	308.4	0.0102
Gata4(Zf)/Heart-Gata4-ChIP-Seq(GSE35151)/Homer	NBWGATAAGR	1	-0.4433	0.7279	991	0.0511	1563.9	0.0517
DMRT1(DM)/Testis-DMRT1-ChIP-Seq(GSE64892)/Homer	TWGHWACAWTGTWDC	1	-0.4389	0.7293	185	0.0095	296.8	0.0098
Ptf1a(bHLH)/Panc1-Ptf1a-ChIP-Seq(GSE47459)/Homer	ACAGCTGTTN	1	-0.4299	0.734	5235	0.2701	8204.1	0.2713
EKLF(Zf)/Erythrocyte-Klf1-ChIP-Seq(GSE20478)/Homer	NWGGGTGTGGCY	1	-0.4001	0.7542	320	0.0165	511.9	0.0169
Nr5a2(NR)/mES-Nr5a2-ChIP-Seq(GSE19019)/Homer	BTCAAGGTCA	1	-0.3906	0.7595	745	0.0384	1181.6	0.0391
ZNF165(Zf)/WHIM12-ZNF165-ChIP-Seq(GSE65937)/Homer	AAGGKGRCGCAGGCA	1	-0.3851	0.7617	431	0.0222	687.4	0.0227
n-Myc(bHLH)/mES-nMyc-ChIP-Seq(GSE11431)/Homer	VRCCACGTGG	1	-0.3242	0.8075	1148	0.0592	1821.1	0.0602
Nr5a2(NR)/Pancreas-LRH1-ChIP-Seq(GSE34295)/Homer	BTCAAGGTCA	1	-0.3173	0.8111	974	0.0503	1548.6	0.0512
MNT(bHLH)/HepG2-MNT-ChIP-Seq(Encode)/Homer	DGCACACGTG	1	-0.3004	0.8228	1309	0.0675	2077.7	0.0687
Ascl2(bHLH)/ESC-Ascl2-ChIP-Seq(GSE97712)/Homer	SSRGCAGCTGCH	1	-0.2984	0.8228	2519	0.13	3977.5	0.1315
ERE(NR),IR3/MCF7-ERa-ChIP-Seq(Unpublished)/Homer	VAGGTCACNSTGACC	1	-0.2887	0.8283	348	0.018	563	0.0186
RAR:RXR(NR),DR0/ES-RAR-ChIP-Seq(GSE56893)/Homer	AGGTCAAGGTCA	1	-0.2642	0.8467	139	0.0072	230.6	0.0076
FOXA1:AR(Forkhead,NR)/LNCAP-AR-ChIP-Seq(GSE27824)/Homer	AGTAAACAAAAAAGAACAND	1	-0.2513	0.8556	42	0.0022	73.8	0.0024
Max(bHLH)/K562-Max-ChIP-Seq(GSE31477)/Homer	RCCACGTGGYYN	1	-0.2329	0.8692	924	0.0477	1479.4	0.0489
c-Myc(bHLH)/mES-cMyc-ChIP-Seq(GSE11431)/Homer	VVCCACGTGG	1	-0.2294	0.8702	727	0.0375	1168.6	0.0386
ZNF768(Zf)/Rajj-ZNF768-ChIP-Seq(GSE111879)/Homer	RHHCAGAGAGGB	1	-0.198	0.8957	47	0.0024	83.8	0.0028
Hnf1(Homeobox)/Liver-Foxa2-Chip-Seq(GSE25694)/Homer	GGTTAAWCATTAA	1	-0.179	0.9106	95	0.0049	163.1	0.0054
BMAL1(bHLH)/Liver-Bmal1-ChIP-Seq(GSE39860)/Homer	GNCACGTG	1	-0.167	0.9194	2398	0.1237	3814.5	0.1262
HNF4a(NR),DR1/HepG2-HNF4a-ChIP-Seq(GSE25021)/Homer	CARRGKBCAAAGTYCA	1	-0.1592	0.9242	589	0.0304	958.5	0.0317
SF1(NR)/H295R-Nr5a1-ChIP-Seq(GSE44220)/Homer	CAAGGHCANV	1	-0.139	0.9408	552	0.0285	902.8	0.0299
VDR(NR),DR3/GM10855-VDR+vitD-ChIP-Seq(GSE22484)/Homer	ARAGGTCANWGAGTTCANNN	1	-0.1271	0.9497	258	0.0133	432.7	0.0143
Tbx21(T-box)/GM12878-TBX21-ChIP-Seq(Encode)/Homer	AGGTGTGAAA	1	-0.1191	0.955	1149	0.0593	1855.8	0.0614
GFX(?)/Promoter/Homer	ATTCTCGCGAGA	1	-0.1111	0.9604	40	0.0021	75.3	0.0025
Twist(bHLH)/HMLE-TWIST1-ChIP-Seq(Chang_et_al)/Homer	VCAKCTGGNNNCCAGMTGBN	1	-0.1088	0.9604	173	0.0089	296.4	0.0098
CLOCK(bHLH)/Liver-Clock-ChIP-Seq(GSE39860)/Homer	GHCACGTG	1	-0.1056	0.961	836	0.0431	1361.7	0.045
bHLHE40(bHLH)/HepG2-BHLHE40-ChIP-Seq(GSE31477)/Homer	KCACGTGMCN	1	-0.09731	0.9666	505	0.0261	834.9	0.0276
GATA3(Zf),DR4/iTreg-Gata3-ChIP-Seq(GSE20898)/Homer	AGATGKDGAGATAAG	1	-0.08978	0.9715	55	0.0028	102.1	0.0034
ZNF669(Zf)/HEK293-ZNF669.GFP-ChIP-Seq(GSE58341)/Homer	GARTGGTCATCGCCC	1	-0.0828	0.976	148	0.0076	258.6	0.0086
USF1(bHLH)/GM12878-Usf1-ChIP-Seq(GSE32465)/Homer	SGTCACGTGR	1	-0.08115	0.976	725	0.0374	1190.6	0.0394
Gata1(Zf)/K562-GATA1-ChIP-Seq(GSE18829)/Homer	SAGATAAGRV	1	-0.05561	0.9981	539	0.0278	899.6	0.0298
ZBTB12(Zf)/HEK293-ZBTB12.GFP-ChIP-Seq(GSE58341)/Homer	NGNTCTAGAACCNGV	1	-0.05393	0.9981	512	0.0264	856.1	0.0283
ZNF519(Zf)/HEK293-ZNF519.GFP-ChIP-Seq(GSE58341)/Homer	GAGSCCGAGC	1	-0.05389	0.9981	772	0.0398	1274.7	0.0422
ZKSCAN1(Zf)/HepG2-ZKSCAN1-ChIP-Seq(Encode)/Homer	GCACAYAGTAGGKCY	1	-0.04364	1	21	0.0011	46.1	0.0015
Pax7(Paired,Homeobox),long/Myoblast-Pax7-ChIP-Seq(GSE25064)/Homer	TAATCHGATTAC	1	-0.03045	1	15	0.0008	36.7	0.0012
MYNN(Zf)/HEK293-MYNN.eGFP-ChIP-Seq(Encode)/Homer	TTCAAAWTAAAAGTC	1	-0.03028	1	234	0.0121	411.4	0.0136
Tbox:Smad(T-box,MAD)/ESCd5-Smad2_3-ChIP-Seq(GSE29422)/Homer	AGGTGHCAGACA	1	-0.02321	1	207	0.0107	369.6	0.0122
HEB(bHLH)/mES-Heb-ChIP-Seq(GSE53233)/Homer	VCAGCTGBNN	1	-0.0152	1	3950	0.2038	6353.4	0.2101
DMRT6(DM)/Testis-DMRT6-ChIP-Seq(GSE60440)/Homer	YDGHTACAWTGTADC	1	-0.01319	1	141	0.0073	263.4	0.0087
E2A(bHLH)/proBcell-E2A-ChIP-Seq(GSE21978)/Homer	DNRCAGCTGY	1	-0.01158	1	3087	0.1593	4998.3	0.1653
ZBTB33(Zf)/GM12878-ZBTB33-ChIP-Seq(GSE32465)/Homer	GGVTCTCGCGAGAAC	1	-0.01143	1	155	0.008	288.2	0.0095
bHLHE41(bHLH)/proB-Bhlhe41-ChIP-Seq(GSE93764)/Homer	KCACGTGMCN	1	-0.00741	1	2210	0.114	3618	0.1197
Tbet(T-box)/CD8-Tbet-ChIP-Seq(GSE33802)/Homer	AGGTGTGAAM	1	-0.000178	1	1075	0.0555	1860	0.0615
HRE(HSF)/HepG2-HSF1-ChIP-Seq(GSE31477)/Homer	BSTTCTRGAABVTTCYAGAA	1	-0.000152	1	168	0.0087	341.3	0.0113
HRE(HSF)/Striatum-HSF1-ChIP-Seq(GSE38000)/Homer	TTCTAGAABNTTCTA	1	-7.4e-05	1	209	0.0108	418.5	0.0138
Tbx5(T-box)/HL1-Tbx5.biotin-ChIP-Seq(GSE21529)/Homer	AGGTGTCA	1	-3e-05	1	4870	0.2513	7979.4	0.2639
NPAS2(bHLH)/Liver-NPAS2-ChIP-Seq(GSE39860)/Homer	KCCACGTGAC	1	-2.7e-05	1	1471	0.0759	2535	0.0838
SCRT1(Zf)/HEK293-SCRT1.eGFP-ChIP-Seq(Encode)/Homer	GCAACAGGTG	1	-2e-06	1	327	0.0169	651.8	0.0216
Tbx6(T-box)/ESC-Tbx6-ChIP-Seq(GSE93524)/Homer	DAGGTGTBAA	1	0	1	1277	0.0659	2288.7	0.0757
E2A(bHLH),near_PU.1/Bcell-PU.1-ChIP-Seq(GSE21512)/Homer	NVCACCTGBN	1	0	1	2148	0.1108	4461.3	0.1475
Snail1(Zf)/LS174T-SNAIL1.HA-ChIP-Seq(GSE127183)/Homer	TRCACCTGCY	1	0	1	1304	0.0673	2692.2	0.089
Slug(Zf)/Mesoderm-Snai2-ChIP-Seq(GSE61475)/Homer	SNGCACCTGCHS	1	0	1	871	0.0449	1866.8	0.0617
ZEB1(Zf)/PDAC-ZEB1-ChIP-Seq(GSE64557)/Homer	VCAGGTRDRY	1	0	1	2432	0.1255	5288.4	0.1749
ZEB2(Zf)/SNU398-ZEB2-ChIP-Seq(GSE103048)/Homer	GNMCAGGTGTGC	1	0	1	1366	0.0705	3066.9	0.1014

## Sheet: TFBS NPCs D868D cluster 3
Motif Name	Consensus	P-value	Log P-value	q-value (Benjamini)	# of Target Sequences with Motif(of 47130)	% of Target Sequences with Motif	# of Background Sequences with Motif(of 46432)	% of Background Sequences with Motif
CTCF(Zf)/CD4+-CTCF-ChIP-Seq(Barski_et_al.)/Homer	AYAGTGCCMYCTRGTGGCCA	1e-1658	-3820	0	3186	0.0676	408.6	0.0088
BORIS(Zf)/K562-CTCFL-ChIP-Seq(GSE32465)/Homer	CNNBRGCGCCCCCTGSTGGC	1e-1164	-2681	0	3445	0.0731	729	0.0157
Sox3(HMG)/NPC-Sox3-ChIP-Seq(GSE33059)/Homer	CCWTTGTY	1e-645	-1486	0	11300	0.2399	6729.6	0.1449
Sox21(HMG)/ESC-SOX21-ChIP-Seq(GSE110505)/Homer	BCCWTTGTBYKV	1e-622	-1432	0	10919	0.2318	6494.3	0.1398
Sox10(HMG)/SciaticNerve-Sox3-ChIP-Seq(GSE35132)/Homer	CCWTTGTYYB	1e-525	-1209	0	10357	0.2198	6342.9	0.1365
Sox2(HMG)/mES-Sox2-ChIP-Seq(GSE11431)/Homer	BCCATTGTTC	1e-510	-1176	0	6141	0.1304	3147.8	0.0678
Sox15(HMG)/CPA-Sox15-ChIP-Seq(GSE62909)/Homer	RAACAATGGN	1e-427	-985.3	0	6853	0.1455	3885.1	0.0836
Sox6(HMG)/Myotubes-Sox6-ChIP-Seq(GSE32627)/Homer	CCATTGTTNY	1e-414	-955.4	0	9642	0.2047	6135.9	0.1321
Sox4(HMG)/proB-Sox4-ChIP-Seq(GSE50066)/Homer	YCTTTGTTCC	1e-341	-786.3	0	5549	0.1178	3140	0.0676
Sox17(HMG)/Endoderm-Sox17-ChIP-Seq(GSE61475)/Homer	CCATTGTTYB	1e-305	-704.5	0	4689	0.0995	2594.8	0.0559
Sox9(HMG)/Limb-SOX9-ChIP-Seq(GSE73225)/Homer	AGGVNCCTTTGT	1e-263	-606.4	0	5401	0.1146	3268	0.0703
Rfx2(HTH)/LoVo-RFX2-ChIP-Seq(GSE49402)/Homer	GTTGCCATGGCAACM	1e-223	-514.5	0	1044	0.0222	318.7	0.0069
RFX(HTH)/K562-RFX3-ChIP-Seq(SRA012198)/Homer	CGGTTGCCATGGCAAC	1e-204	-471.8	0	937	0.0199	281.9	0.0061
X-box(HTH)/NPC-H3K4me1-ChIP-Seq(GSE16256)/Homer	GGTTGCCATGGCAA	1e-200	-462.7	0	1115	0.0237	381.6	0.0082
Rfx1(HTH)/NPC-H3K4me1-ChIP-Seq(GSE16256)/Homer	KGTTGCCATGGCAA	1e-179	-413	0	1636	0.0347	732	0.0158
Brn1(POU,Homeobox)/NPC-Brn1-ChIP-Seq(GSE35496)/Homer	TATGCWAATBAV	1e-173	-400.3	0	2029	0.0431	1007.4	0.0217
Oct6(POU,Homeobox)/NPC-Pou3f1-ChIP-Seq(GSE35496)/Homer	WATGCAAATGAG	1e-167	-385.7	0	2616	0.0555	1443.8	0.0311
COUP-TFII(NR)/Artia-Nr2f2-ChIP-Seq(GSE46497)/Homer	AGRGGTCA	1e-165	-381.5	0	9083	0.1928	6795.5	0.1463
Nkx6.1(Homeobox)/Islet-Nkx6.1-ChIP-Seq(GSE40975)/Homer	GKTAATGR	1e-163	-377.2	0	13487	0.2863	10770.8	0.2319
OCT4-SOX2-TCF-NANOG(POU,Homeobox,HMG)/mES-Oct4-ChIP-Seq(GSE11431)/Homer	ATTTGCATAACAATG	1e-161	-372.5	0	1403	0.0298	612	0.0132
Rfx5(HTH)/GM12878-Rfx5-ChIP-Seq(GSE31477)/Homer	SCCTAGCAACAG	1e-151	-348.8	0	2015	0.0428	1050.7	0.0226
SCL(bHLH)/HPC7-Scl-ChIP-Seq(GSE13511)/Homer	AVCAGCTG	1e-148	-341.7	0	24883	0.5282	21757	0.4684
Lhx3(Homeobox)/Neuron-Lhx3-ChIP-Seq(GSE31456)/Homer	ADBTAATTAR	1e-145	-334.6	0	8882	0.1885	6746.8	0.1452
Sox7(HMG)/ESC-Sox7-ChIP-Seq(GSE133899)/Homer	VVRRAACAATGG	1e-135	-312.2	0	2001	0.0425	1081.3	0.0233
Tgif2(Homeobox)/mES-Tgif2-ChIP-Seq(GSE55404)/Homer	TGTCANYT	1e-131	-303.3	0	17046	0.3618	14354.7	0.309
Tgif1(Homeobox)/mES-Tgif1-ChIP-Seq(GSE55404)/Homer	YTGWCADY	1e-129	-299	0	15818	0.3358	13213.5	0.2844
Ap4(bHLH)/AML-Tfap4-ChIP-Seq(GSE45738)/Homer	NAHCAGCTGD	1e-123	-284.9	0	7888	0.1674	6010.5	0.1294
Oct4(POU,Homeobox)/mES-Oct4-ChIP-Seq(GSE11431)/Homer	ATTTGCATAW	1e-122	-282.4	0	2724	0.0578	1666.3	0.0359
En1(Homeobox)/SUM149-EN1-ChIP-Seq(GSE120957)/Homer	NDCTAATTAS	1e-119	-274.7	0	9768	0.2073	7721.4	0.1662
Lhx2(Homeobox)/HFSC-Lhx2-ChIP-Seq(GSE48068)/Homer	TAATTAGN	1e-118	-273	0	5768	0.1224	4195.7	0.0903
BHLHA15(bHLH)/NIH3T3-BHLHB8.HA-ChIP-Seq(GSE119782)/Homer	NAMCAGCTGK	1e-118	-272.8	0	8558	0.1817	6641.2	0.143
Twist2(bHLH)/Myoblast-Twist2.Ty1-ChIP-Seq(GSE127998)/Homer	MCAGCTGBYH	1e-116	-268.5	0	10451	0.2218	8361.1	0.18
Lhx1(Homeobox)/EmbryoCarcinoma-Lhx1-ChIP-Seq(GSE70957)/Homer	NNYTAATTAR	1e-116	-267.2	0	6115	0.1298	4509.7	0.0971
Atoh1(bHLH)/Cerebellum-Atoh1-ChIP-Seq(GSE22111)/Homer	VNRVCAGCTGGY	1e-114	-264.1	0	6913	0.1467	5212.3	0.1122
EAR2(NR)/K562-NR2F6-ChIP-Seq(Encode)/Homer	NRBCARRGGTCA	1e-114	-262.9	0	6886	0.1462	5192.7	0.1118
Tcf21(bHLH)/ArterySmoothMuscle-Tcf21-ChIP-Seq(GSE61369)/Homer	NAACAGCTGG	1e-112	-259.6	0	6305	0.1338	4694.1	0.101
Tcf12(bHLH)/GM12878-Tcf12-ChIP-Seq(GSE32465)/Homer	VCAGCTGYTG	1e-108	-249	0	6616	0.1404	4995.2	0.1075
TCF4(bHLH)/SHSY5Y-TCF4-ChIP-Seq(GSE96915)/Homer	SMCATCTGKH	1e-107	-248.4	0	9003	0.1911	7119.8	0.1533
NeuroG2(bHLH)/Fibroblast-NeuroG2-ChIP-Seq(GSE75910)/Homer	ACCATCTGTT	1e-107	-246.8	0	9020	0.1915	7140.3	0.1537
COUP-TFII(NR)/K562-NR2F1-ChIP-Seq(Encode)/Homer	GKBCARAGGTCA	1e-104	-240.3	0	7410	0.1573	5721.1	0.1232
NeuroD1(bHLH)/Islet-NeuroD1-ChIP-Seq(GSE30298)/Homer	GCCATCTGTT	1e-103	-238.2	0	5181	0.11	3780.9	0.0814
Nanog(Homeobox)/mES-Nanog-ChIP-Seq(GSE11724)/Homer	RGCCATTAAC	1e-100	-232.6	0	20345	0.4319	17820.6	0.3836
DLX2(Homeobox)/BasalGanglia-Dlx2-ChIP-seq(GSE124936)/Homer	NNNTAATTAS	1e-100	-230.9	0	8086	0.1716	6354.8	0.1368
Zic3(Zf)/mES-Zic3-ChIP-Seq(GSE37889)/Homer	GGCCYCCTGCTGDGH	1e-98	-225.8	0	4252	0.0903	3020.4	0.065
LHX9(Homeobox)/Hct116-LHX9.V5-ChIP-Seq(GSE116822)/Homer	NGCTAATTAG	1e-97	-224.8	0	7414	0.1574	5774.2	0.1243
Erra(NR)/HepG2-Erra-ChIP-Seq(GSE31477)/Homer	CAAAGGTCAG	1e-96	-221.4	0	11288	0.2396	9304	0.2003
THRb(NR)/Liver-NR1A2-ChIP-Seq(GSE52613)/Homer	TRAGGTCA	1e-93	-215.5	0	19307	0.4098	16902.5	0.3639
Olig2(bHLH)/Neuron-Olig2-ChIP-Seq(GSE30882)/Homer	RCCATMTGTT	1e-90	-207.5	0	10613	0.2253	8737.5	0.1881
Meis1(Homeobox)/MastCells-Meis1-ChIP-Seq(GSE48085)/Homer	VGCTGWCAVB	1e-86	-199.4	0	8715	0.185	7033.9	0.1514
Ascl1(bHLH)/NeuralTubes-Ascl1-ChIP-Seq(GSE55840)/Homer	NNVVCAGCTGBN	1e-83	-191.6	0	9420	0.2	7706.4	0.1659
Unknown-ESC-element(?)/mES-Nanog-ChIP-Seq(GSE11724)/Homer	CACAGCAGGGGG	1e-82	-190.5	0	4013	0.0852	2904.4	0.0625
OCT:OCT(POU,Homeobox,IR1)/NPC-Brn2-ChIP-Seq(GSE35496)/Homer	ATGAATWATTCATGA	1e-81	-188.3	0	223	0.0047	43.5	0.0009
DLX1(Homeobox)/BasalGanglia-Dlx1-ChIP-seq(GSE124936)/Homer	NSNNTAATTA	1e-81	-188.1	0	7090	0.1505	5608.6	0.1207
LEF1(HMG)/H1-LEF1-ChIP-Seq(GSE64758)/Homer	CCTTTGATST	1e-74	-172.4	0	3481	0.0739	2498.2	0.0538
Myf5(bHLH)/GM-Myf5-ChIP-Seq(GSE24852)/Homer	BAACAGCTGT	1e-74	-171.4	0	4480	0.0951	3357.8	0.0723
Pit1+1bp(Homeobox)/GCrat-Pit1-ChIP-Seq(GSE58009)/Homer	ATGCATAATTCA	1e-74	-170.7	0	1907	0.0405	1208.7	0.026
Isl1(Homeobox)/Neuron-Isl1-ChIP-Seq(GSE31456)/Homer	CTAATKGV	1e-71	-165.5	0	9404	0.1996	7800.8	0.1679
RARa(NR)/K562-RARa-ChIP-Seq(Encode)/Homer	TTGAMCTTTG	1e-69	-159.9	0	13076	0.2776	11248.7	0.2421
Fra1(bZIP)/BT549-Fra1-ChIP-Seq(GSE46166)/Homer	NNATGASTCATH	1e-68	-157.2	0	2717	0.0577	1893.9	0.0408
DLX5(Homeobox)/BasalGanglia-Dlx5-ChIP-seq(GSE124936)/Homer	SSTAATTA	1e-68	-156.9	0	4181	0.0887	3140.3	0.0676
Oct11(POU,Homeobox)/NCIH1048-POU2F3-ChIP-seq(GSE115123)/Homer	GATTTGCATA	1e-67	-154.6	0	1778	0.0377	1134.3	0.0244
Fos(bZIP)/TSC-Fos-ChIP-Seq(GSE110950)/Homer	NDATGASTCAYN	1e-66	-152.9	0	2850	0.0605	2014.2	0.0434
MyoG(bHLH)/C2C12-MyoG-ChIP-Seq(GSE36024)/Homer	AACAGCTG	1e-65	-150.2	0	6555	0.1391	5266.3	0.1134
Dlx3(Homeobox)/Kerainocytes-Dlx3-ChIP-Seq(GSE89884)/Homer	NDGTAATTAC	1e-63	-146.7	0	3553	0.0754	2627.8	0.0566
EBF2(EBF)/BrownAdipose-EBF2-ChIP-Seq(GSE97114)/Homer	NABTCCCWDGGGAVH	1e-63	-146.6	0	5462	0.1159	4300.2	0.0926
Atf3(bZIP)/GBM-ATF3-ChIP-Seq(GSE33912)/Homer	DATGASTCATHN	1e-62	-144	0	3134	0.0665	2276.5	0.049
JunB(bZIP)/DendriticCells-Junb-ChIP-Seq(GSE36099)/Homer	RATGASTCAT	1e-61	-142.2	0	2631	0.0558	1856.4	0.04
Pit1(Homeobox)/GCrat-Pit1-ChIP-Seq(GSE58009)/Homer	ATGMATATDC	1e-60	-139.3	0	4858	0.1031	3789.1	0.0816
BATF(bZIP)/Th17-BATF-ChIP-Seq(GSE39756)/Homer	DATGASTCAT	1e-59	-137.9	0	3047	0.0647	2218.6	0.0478
MyoD(bHLH)/Myotube-MyoD-ChIP-Seq(GSE21614)/Homer	RRCAGCTGYTSY	1e-59	-136.4	0	5036	0.1069	3957.4	0.0852
OCT:OCT-short(POU,Homeobox)/NPC-OCT6-ChIP-Seq(GSE43916)/Homer	ATGCATWATGCATRW	1e-55	-127.5	0	3696	0.0785	2807.6	0.0604
Brn2(POU,Homeobox)/NPC-Brn2-ChIP-Seq(GSE35496)/Homer	ATGAATATTC	1e-55	-127.2	0	687	0.0146	349.1	0.0075
AP-1(bZIP)/ThioMac-PU.1-ChIP-Seq(GSE21512)/Homer	VTGACTCATC	1e-54	-125.6	0	3502	0.0743	2644.6	0.0569
Fra2(bZIP)/Striatum-Fra2-ChIP-Seq(GSE43429)/Homer	GGATGACTCATC	1e-53	-123.9	0	2323	0.0493	1642.2	0.0354
Fosl2(bZIP)/3T3L1-Fosl2-ChIP-Seq(GSE56872)/Homer	NATGASTCABNN	1e-50	-116.6	0	1618	0.0343	1077.1	0.0232
EBF1(EBF)/Near-E2A-ChIP-Seq(GSE21512)/Homer	GTCCCCWGGGGA	1e-48	-112.2	0	6518	0.1384	5390.4	0.116
Rfx6(HTH)/Min6b1-Rfx6.HA-ChIP-Seq(GSE62844)/Homer	TGTTKCCTAGCAACM	1e-48	-112.1	0	5590	0.1187	4547.9	0.0979
GLIS3(Zf)/Thyroid-Glis3.GFP-ChIP-Seq(GSE103297)/Homer	CTCCCTGGGAGGCCN	1e-47	-110.3	0	8046	0.1708	6804.9	0.1465
Zic(Zf)/Cerebellum-ZIC1.2-ChIP-Seq(GSE60731)/Homer	CCTGCTGAGH	1e-46	-106.3	0	4720	0.1002	3787.9	0.0815
Zic2(Zf)/ESC-Zic2-ChIP-Seq(SRP197560)/Homer	CHCAGCRGGRGG	1e-45	-104.2	0	3059	0.0649	2325.1	0.0501
Foxo1(Forkhead)/RAW-Foxo1-ChIP-Seq(Fan_et_al.)/Homer	CTGTTTAC	1e-44	-101.8	0	9037	0.1918	7770.7	0.1673
Oct2(POU,Homeobox)/Bcell-Oct2-ChIP-Seq(GSE21512)/Homer	ATATGCAAAT	1e-43	-99.04	0	1522	0.0323	1035.6	0.0223
Pitx1(Homeobox)/Chicken-Pitx1-ChIP-Seq(GSE38910)/Homer	TAATCCCN	1e-41	-96.65	0	19319	0.4101	17625.4	0.3794
PPARa(NR),DR1/Liver-Ppara-ChIP-Seq(GSE47954)/Homer	VNAGGKCAAAGGTCA	1e-41	-96	0	5359	0.1138	4407.9	0.0949
TEAD3(TEA)/HepG2-TEAD3-ChIP-Seq(Encode)/Homer	TRCATTCCAG	1e-40	-93.01	0	5623	0.1194	4661.7	0.1004
ERRg(NR)/Kidney-ESRRG-ChIP-Seq(GSE104905)/Homer	GTGACCTTGRVN	1e-39	-91.33	0	3898	0.0827	3110.8	0.067
Zfp281(Zf)/ES-Zfp281-ChIP-Seq(GSE81042)/Homer	CCCCTCCCCCAC	1e-39	-91.21	0	1070	0.0227	686.7	0.0148
Jun-AP1(bZIP)/K562-cJun-ChIP-Seq(GSE31477)/Homer	GATGASTCATCN	1e-39	-90.73	0	1183	0.0251	777.7	0.0167
Bcl11a(Zf)/HSPC-BCL11A-ChIP-Seq(GSE104676)/Homer	TYTGACCASWRG	1e-38	-88.45	0	3751	0.0796	2990.6	0.0644
Esrrb(NR)/mES-Esrrb-ChIP-Seq(GSE11431)/Homer	KTGACCTTGA	1e-37	-85.74	0	3020	0.0641	2352.8	0.0506
Hoxd12(Homeobox)/ChickenMSG-Hoxd12.Flag-ChIP-Seq(GSE86088)/Homer	HDGYAATGAAAN	1e-36	-84.46	0	8395	0.1782	7270.9	0.1565
Oct4:Sox17(POU,Homeobox,HMG)/F9-Sox17-ChIP-Seq(GSE44553)/Homer	CCATTGTATGCAAAT	1e-36	-83.65	0	747	0.0159	447.8	0.0096
TEAD1(TEAD)/HepG2-TEAD1-ChIP-Seq(Encode)/Homer	CYRCATTCCA	1e-36	-83.11	0	4881	0.1036	4031.4	0.0868
PAX3:FKHR-fusion(Paired,Homeobox)/Rh4-PAX3:FKHR-ChIP-Seq(GSE19063)/Homer	ACCRTGACTAATTNN	1e-35	-82.79	0	1053	0.0224	688.4	0.0148
ZBTB18(Zf)/HEK293-ZBTB18.GFP-ChIP-Seq(GSE58341)/Homer	AACATCTGGA	1e-34	-80.45	0	2791	0.0592	2169.7	0.0467
OCT:OCT(POU,Homeobox)/NPC-Brn1-ChIP-Seq(GSE35496)/Homer	ATGAATATTCATGAG	1e-34	-80.35	0	108	0.0023	24.7	0.0005
Hoxa10(Homeobox)/ChickenMSG-Hoxa10.Flag-ChIP-Seq(GSE86088)/Homer	GGYAATGAAA	1e-33	-77.86	0	2834	0.0602	2216.6	0.0477
EBF(EBF)/proBcell-EBF-ChIP-Seq(GSE21978)/Homer	DGTCCCYRGGGA	1e-33	-77.09	0	1351	0.0287	944	0.0203
Nur77(NR)/K562-NR4A1-ChIP-Seq(GSE31363)/Homer	TGACCTTTNCNT	1e-33	-76.84	0	1020	0.0217	673.5	0.0145
Hoxd10(Homeobox)/ChickenMSG-Hoxd10.Flag-ChIP-Seq(GSE86088)/Homer	GGCMATGAAA	1e-31	-73.37	0	5480	0.1163	4627	0.0996
Hoxa13(Homeobox)/ChickenMSG-Hoxa13.Flag-ChIP-Seq(GSE86088)/Homer	CYHATAAAAN	1e-31	-72.04	0	11431	0.2426	10220.4	0.22
Smad3(MAD)/NPC-Smad3-ChIP-Seq(GSE36673)/Homer	TWGTCTGV	1e-30	-70.81	0	13727	0.2914	12425.9	0.2675
Pbx3(Homeobox)/GM12878-PBX3-ChIP-Seq(GSE32465)/Homer	SCTGTCAMTCAN	1e-30	-70.48	0	1254	0.0266	878	0.0189
Hoxa11(Homeobox)/ChickenMSG-Hoxa11.Flag-ChIP-Seq(GSE86088)/Homer	TTTTATGGCM	1e-29	-69.05	0	10635	0.2257	9485.8	0.2042
Hoxd13(Homeobox)/ChickenMSG-Hoxd13.Flag-ChIP-Seq(GSE86088)/Homer	NCYAATAAAA	1e-28	-66.1	0	7176	0.1523	6243.1	0.1344
Ptf1a(bHLH)/Panc1-Ptf1a-ChIP-Seq(GSE47459)/Homer	ACAGCTGTTN	1e-28	-65.12	0	14136	0.3001	12865.7	0.277
Pdx1(Homeobox)/Islet-Pdx1-ChIP-Seq(SRA008281)/Homer	YCATYAATCA	1e-28	-64.92	0	4401	0.0934	3681.7	0.0793
Hnf6b(Homeobox)/LNCaP-Hnf6b-ChIP-Seq(GSE106305)/Homer	TATTGAYY	1e-28	-64.86	0	3876	0.0823	3203.9	0.069
PBX2(Homeobox)/K562-PBX2-ChIP-Seq(Encode)/Homer	RTGATTKATRGN	1e-27	-63.65	0	3626	0.077	2982.8	0.0642
Hoxd11(Homeobox)/ChickenMSG-Hoxd11.Flag-ChIP-Seq(GSE86088)/Homer	VGCCATAAAA	1e-27	-63.37	0	11053	0.2346	9926.1	0.2137
RXR(NR),DR1/3T3L1-RXR-ChIP-Seq(GSE13511)/Homer	TAGGGCAAAGGTCA	1e-27	-63.13	0	5876	0.1247	5050.8	0.1087
Pknox1(Homeobox)/ES-Prep1-ChIP-Seq(GSE63282)/Homer	SCTGTCAVTCAV	1e-27	-62.98	0	1225	0.026	873	0.0188
Rbpj1(?)/Panc1-Rbpj1-ChIP-Seq(GSE47459)/Homer	HTTTCCCASG	1e-27	-62.29	0	7376	0.1566	6455.1	0.139
TR4(NR),DR1/Hela-TR4-ChIP-Seq(GSE24685)/Homer	GAGGTCAAAGGTCA	1e-27	-62.17	0	660	0.014	414.7	0.0089
TEAD4(TEA)/Tropoblast-Tead4-ChIP-Seq(GSE37350)/Homer	CCWGGAATGY	1e-26	-62.14	0	4204	0.0892	3515.3	0.0757
Ascl2(bHLH)/ESC-Ascl2-ChIP-Seq(GSE97712)/Homer	SSRGCAGCTGCH	1e-26	-60.35	0	6439	0.1367	5591.8	0.1204
THRb(NR)/HepG2-THRb.Flag-ChIP-Seq(Encode)/Homer	GGTCACCTGAGGTCA	1e-25	-59.81	0	2995	0.0636	2430.5	0.0523
Zac1(Zf)/Neuro2A-Plagl1-ChIP-Seq(GSE75942)/Homer	HAWGRGGCCM	1e-25	-58.69	0	14931	0.3169	13688.7	0.2947
Hoxa9(Homeobox)/ChickenMSG-Hoxa9.Flag-ChIP-Seq(GSE86088)/Homer	RGCAATNAAA	1e-25	-58.16	0	12542	0.2662	11393.4	0.2453
Tlx?(NR)/NPC-H3K4me1-ChIP-Seq(GSE16256)/Homer	CTGGCAGSCTGCCA	1e-25	-57.66	0	2340	0.0497	1854.4	0.0399
TEAD(TEA)/Fibroblast-PU.1-ChIP-Seq(Unpublished)/Homer	YCWGGAATGY	1e-24	-57.5	0	3388	0.0719	2795.4	0.0602
CTCF-SatelliteElement(Zf?)/CD4+-CTCF-ChIP-Seq(Barski_et_al.)/Homer	TGCAGTTCCMVNWRTGGCCA	1e-24	-56.17	0	142	0.003	51.8	0.0011
PR(NR)/T47D-PR-ChIP-Seq(GSE31130)/Homer	VAGRACAKNCTGTBC	1e-23	-54.98	0	9915	0.2105	8909.7	0.1918
PPARE(NR),DR1/3T3L1-Pparg-ChIP-Seq(GSE13511)/Homer	TGACCTTTGCCCCA	1e-23	-53.87	0	4850	0.1029	4154	0.0894
Barx1(Homeobox)/Stomach-Barx1.3xFlag-ChIP-Seq(GSE69483)/Homer	AAACMATTAN	1e-22	-52.79	0	2287	0.0485	1826.1	0.0393
HNF6(Homeobox)/Liver-Hnf6-ChIP-Seq(ERP000394)/Homer	NTATYGATCH	1e-22	-51.95	0	2263	0.048	1808.4	0.0389
Cux2(Homeobox)/Liver-Cux2-ChIP-Seq(GSE35985)/Homer	HNRAATCAAT	1e-22	-51.87	0	1858	0.0394	1450.8	0.0312
TATA-Box(TBP)/Promoter/Homer	CCTTTTAWAGSC	1e-21	-50.29	0	5721	0.1214	4986.1	0.1073
HEB(bHLH)/mES-Heb-ChIP-Seq(GSE53233)/Homer	VCAGCTGBNN	1e-21	-50.13	0	10358	0.2199	9372.4	0.2018
CUX1(Homeobox)/K562-CUX1-ChIP-Seq(GSE92882)/Homer	TATCGATNAN	1e-21	-49.11	0	2812	0.0597	2313.9	0.0498
FoxD3(forkhead)/ZebrafishEmbryo-Foxd3.biotin-ChIP-seq(GSE106676)/Homer	TGTTTAYTTAGC	1e-21	-48.39	0	3564	0.0757	3001.3	0.0646
Fox:Ebox(Forkhead,bHLH)/Panc1-Foxa2-ChIP-Seq(GSE47459)/Homer	NNNVCTGWGYAAACASN	1e-20	-48.01	0	4341	0.0921	3718.9	0.0801
Prop1(Homeobox)/GHFT1-PROP1.biotin-ChIP-Seq(GSE77302)/Homer	NTAATBNAATTA	1e-20	-47.37	0	2730	0.0579	2247.8	0.0484
PBX1(Homeobox)/MCF7-PBX1-ChIP-Seq(GSE28007)/Homer	GSCTGTCACTCA	1e-20	-46.17	0	464	0.0098	288.5	0.0062
CREB5(bZIP)/LNCaP-CREB5.V5-ChIP-Seq(GSE137775)/Homer	VVATGACGTCAT	1e-19	-45.73	0	1587	0.0337	1234.3	0.0266
Bach2(bZIP)/OCILy7-Bach2-ChIP-Seq(GSE44420)/Homer	TGCTGAGTCA	1e-18	-42.26	0	973	0.0207	714	0.0154
ZNF711(Zf)/SHSY5Y-ZNF711-ChIP-Seq(GSE20673)/Homer	AGGCCTAG	1e-18	-42.05	0	9744	0.2068	8858.5	0.1907
ZFX(Zf)/mES-Zfx-ChIP-Seq(GSE11431)/Homer	AGGCCTRG	1e-18	-41.6	0	7412	0.1573	6642.1	0.143
BMYB(HTH)/Hela-BMYB-ChIP-Seq(GSE27030)/Homer	NHAACBGYYV	1e-17	-40.66	0	6664	0.1415	5942.4	0.1279
WT1(Zf)/Kidney-WT1-ChIP-Seq(GSE90016)/Homer	MCTCCCMCRCAB	1e-17	-40.66	0	2980	0.0633	2508.9	0.054
MafA(bZIP)/Islet-MafA-ChIP-Seq(GSE30298)/Homer	TGCTGACTCA	1e-17	-40.34	0	3922	0.0833	3377.1	0.0727
AR-halfsite(NR)/LNCaP-AR-ChIP-Seq(GSE27824)/Homer	CCAGGAACAG	1e-17	-40.25	0	17760	0.377	16624.9	0.3579
NF1(CTF)/LNCAP-NF1-ChIP-Seq(Unpublished)/Homer	CYTGGCABNSTGCCAR	1e-17	-39.98	0	2099	0.0446	1712.4	0.0369
Tcf7(HMG)/GM12878-TCF7-ChIP-Seq(Encode)/Homer	CTTTGATGTGSB	1e-17	-39.35	0	1515	0.0322	1194.7	0.0257
KLF14(Zf)/HEK293-KLF14.GFP-ChIP-Seq(GSE58341)/Homer	RGKGGGCGKGGC	1e-17	-39.15	0	8254	0.1752	7463.5	0.1607
MYB(HTH)/ERMYB-Myb-ChIPSeq(GSE22095)/Homer	GGCVGTTR	1e-16	-37.94	0	7717	0.1638	6964	0.1499
AMYB(HTH)/Testes-AMYB-ChIP-Seq(GSE44588)/Homer	TGGCAGTTGG	1e-16	-37.65	0	6808	0.1445	6103.4	0.1314
CHR(?)/Hela-CellCycle-Expression/Homer	SRGTTTCAAA	1e-15	-36.79	0	2828	0.06	2390.6	0.0515
NFAT(RHD)/Jurkat-NFATC1-ChIP-Seq(Jolma_et_al.)/Homer	ATTTTCCATT	1e-15	-36.41	0	4242	0.09	3700.6	0.0797
E2A(bHLH)/proBcell-E2A-ChIP-Seq(GSE21978)/Homer	DNRCAGCTGY	1e-14	-34.39	0	8004	0.1699	7269	0.1565
c-Jun-CRE(bZIP)/K562-cJun-ChIP-Seq(GSE31477)/Homer	ATGACGTCATCY	1e-14	-34.09	0	1251	0.0266	981.2	0.0211
CRX(Homeobox)/Retina-Crx-ChIP-Seq(GSE20012)/Homer	GCTAATCC	1e-14	-33.94	0	9816	0.2084	9007.6	0.1939
ZNF467(Zf)/HEK293-ZNF467.GFP-ChIP-Seq(GSE58341)/Homer	TGGGGAAGGGCM	1e-14	-33.78	0	4432	0.0941	3896.8	0.0839
HIC1(Zf)/Treg-ZBTB29-ChIP-Seq(GSE99889)/Homer	TGCCAGCB	1e-14	-33.71	0	10879	0.2309	10031.1	0.2159
NFIL3(bZIP)/HepG2-NFIL3-ChIP-Seq(Encode)/Homer	VTTACGTAAYNNNNN	1e-14	-33.67	0	2453	0.0521	2064.6	0.0444
FOXA1(Forkhead)/MCF7-FOXA1-ChIP-Seq(GSE26831)/Homer	WAAGTAAACA	1e-14	-33.36	0	3963	0.0841	3461.3	0.0745
Atf7(bZIP)/3T3L1-Atf7-ChIP-Seq(GSE56872)/Homer	NGRTGACGTCAY	1e-14	-32.49	0	1904	0.0404	1571.6	0.0338
MITF(bHLH)/MastCells-MITF-ChIP-Seq(GSE48085)/Homer	RTCATGTGAC	1e-13	-32.18	0	3717	0.0789	3240.1	0.0697
Maz(Zf)/HepG2-Maz-ChIP-Seq(GSE31477)/Homer	GGGGGGGG	1e-13	-32.13	0	6643	0.141	5995	0.1291
Atf2(bZIP)/3T3L1-Atf2-ChIP-Seq(GSE56872)/Homer	NRRTGACGTCAT	1e-13	-31.31	0	1353	0.0287	1082.6	0.0233
FOXA1(Forkhead)/LNCAP-FOXA1-ChIP-Seq(GSE27824)/Homer	WAAGTAAACA	1e-13	-31.28	0	4906	0.1041	4360.6	0.0939
Foxh1(Forkhead)/hESC-FOXH1-ChIP-Seq(GSE29422)/Homer	NNTGTGGATTSS	1e-13	-31.19	0	2485	0.0527	2107.1	0.0454
FXR(NR),IR1/Liver-FXR-ChIP-Seq(Chong_et_al.)/Homer	AGGTCANTGACCTB	1e-13	-30.6	0	1885	0.04	1563.8	0.0337
NFE2L2(bZIP)/HepG2-NFE2L2-ChIP-Seq(Encode)/Homer	AWWWTGCTGAGTCAT	1e-12	-29.37	0	253	0.0054	152.3	0.0033
NF1-halfsite(CTF)/LNCaP-NF1-ChIP-Seq(Unpublished)/Homer	YTGCCAAG	1e-12	-28.95	0	9242	0.1962	8510.4	0.1832
FOXM1(Forkhead)/MCF7-FOXM1-ChIP-Seq(GSE72977)/Homer	TRTTTACTTW	1e-12	-28.75	0	4129	0.0876	3650.4	0.0786
Smad2(MAD)/ES-SMAD2-ChIP-Seq(GSE29422)/Homer	CTGTCTGG	1e-12	-28.11	0	7352	0.1561	6709.3	0.1444
HLF(bZIP)/HSC-HLF.Flag-ChIP-Seq(GSE69817)/Homer	RTTATGYAAB	1e-12	-27.75	0	3278	0.0696	2862.6	0.0616
PAX6(Paired,Homeobox)/Forebrain-Pax6-ChIP-Seq(GSE66961)/Homer	NGTGTTCAVTSAAGCGKAAA	1e-11	-27.04	0	438	0.0093	304.4	0.0066
AP-2gamma(AP2)/MCF7-TFAP2C-ChIP-Seq(GSE21234)/Homer	SCCTSAGGSCAW	1e-11	-26.35	0	6030	0.128	5467.1	0.1177
CEBP:AP1(bZIP)/ThioMac-CEBPb-ChIP-Seq(GSE21512)/Homer	DRTGTTGCAA	1e-11	-26.28	0	3285	0.0697	2879.9	0.062
Pitx1:Ebox(Homeobox,bHLH)/Hindlimb-Pitx1-ChIP-Seq(GSE41591)/Homer	YTAATTRAWWCCAGATGT	1e-11	-26.13	0	882	0.0187	686.2	0.0148
Foxf1(Forkhead)/Lung-Foxf1-ChIP-Seq(GSE77951)/Homer	WWATRTAAACAN	1e-11	-25.8	0	3585	0.0761	3163.9	0.0681
Unknown(Homeobox)/Limb-p300-ChIP-Seq/Homer	SSCMATWAAA	1e-10	-25.21	0	2717	0.0577	2358.3	0.0508
TEAD2(TEA)/Py2T-Tead2-ChIP-Seq(GSE55709)/Homer	CCWGGAATGY	1e-10	-24.99	0	2492	0.0529	2151	0.0463
Gfi1b(Zf)/HPC7-Gfi1b-ChIP-Seq(GSE22178)/Homer	MAATCACTGC	1e-10	-24.68	0	2925	0.0621	2555.8	0.055
Tbx20(T-box)/Heart-Tbx20-ChIP-Seq(GSE29636)/Homer	GGTGYTGACAGS	1e-10	-24.64	0	1067	0.0226	855	0.0184
Nkx2.5(Homeobox)/HL1-Nkx2.5.biotin-ChIP-Seq(GSE21529)/Homer	RRSCACTYAA	1e-10	-24.6	0	9833	0.2087	9130.7	0.1966
FOXK2(Forkhead)/U2OS-FOXK2-ChIP-Seq(E-MTAB-2204)/Homer	SCHTGTTTACAT	1e-10	-24.57	0	2736	0.0581	2380.1	0.0512
GSC(Homeobox)/FrogEmbryos-GSC-ChIP-Seq(DRA000576)/Homer	RGGATTAR	1e-10	-24.49	0	4578	0.0972	4108.3	0.0884
CDX4(Homeobox)/ZebrafishEmbryos-Cdx4.Myc-ChIP-Seq(GSE48254)/Homer	NGYCATAAAWCH	1e-10	-24.31	0	3562	0.0756	3153.7	0.0679
AP-2alpha(AP2)/Hela-AP2alpha-ChIP-Seq(GSE31477)/Homer	ATGCCCTGAGGC	1e-10	-24.3	0	4628	0.0982	4157.9	0.0895
Bapx1(Homeobox)/VertebralCol-Bapx1-ChIP-Seq(GSE36672)/Homer	TTRAGTGSYK	1e-10	-23.92	0	9057	0.1922	8391.5	0.1806
Nkx2.2(Homeobox)/NPC-Nkx2.2-ChIP-Seq(GSE61673)/Homer	BTBRAGTGSN	1e-10	-23.72	0	8726	0.1852	8075.3	0.1738
Foxa2(Forkhead)/Liver-Foxa2-ChIP-Seq(GSE25694)/Homer	CYTGTTTACWYW	1e-10	-23.7	0	3305	0.0702	2917.9	0.0628
DMRT1(DM)/Testis-DMRT1-ChIP-Seq(GSE64892)/Homer	TWGHWACAWTGTWDC	1e-10	-23.42	0	865	0.0184	682	0.0147
Nkx2.1(Homeobox)/LungAC-Nkx2.1-ChIP-Seq(GSE43252)/Homer	RSCACTYRAG	1e-09	-23.01	0	12557	0.2665	11786	0.2537
Foxo3(Forkhead)/U2OS-Foxo3-ChIP-Seq(E-MTAB-2701)/Homer	DGTAAACA	1e-09	-22.98	0	3005	0.0638	2642.8	0.0569
FOXK1(Forkhead)/HEK293-FOXK1-ChIP-Seq(GSE51673)/Homer	NVWTGTTTAC	1e-09	-22.64	0	4245	0.0901	3810.7	0.082
Hoxc9(Homeobox)/Ainv15-Hoxc9-ChIP-Seq(GSE21812)/Homer	GGCCATAAATCA	1e-09	-22.48	0	2137	0.0454	1839.2	0.0396
RAR:RXR(NR),DR5/ES-RAR-ChIP-Seq(GSE56893)/Homer	RGGTCADNNAGAGGTCAV	1e-09	-22.11	0	181	0.0038	108.4	0.0023
STAT6(Stat)/CD4-Stat6-ChIP-Seq(GSE22104)/Homer	ABTTCYYRRGAA	1e-09	-21.96	0	2583	0.0548	2256.7	0.0486
Smad4(MAD)/ESC-SMAD4-ChIP-Seq(GSE29422)/Homer	VBSYGTCTGG	1e-09	-21.43	0	7349	0.156	6780.3	0.146
Nkx3.1(Homeobox)/LNCaP-Nkx3.1-ChIP-Seq(GSE28264)/Homer	AAGCACTTAA	1e-09	-21.27	0	9872	0.2095	9211.6	0.1983
Phox2a(Homeobox)/Neuron-Phox2a-ChIP-Seq(GSE31456)/Homer	YTAATYNRATTA	1e-09	-21.22	0	1635	0.0347	1385.3	0.0298
HNF4a(NR),DR1/HepG2-HNF4a-ChIP-Seq(GSE25021)/Homer	CARRGKBCAAAGTYCA	1e-09	-21.16	0	2185	0.0464	1892.2	0.0407
ZNF652/HepG2-ZNF652.Flag-ChIP-Seq(Encode)/Homer	TTAACCCTTTVNKKN	1e-09	-20.73	0	1018	0.0216	828.4	0.0178
Usf2(bHLH)/C2C12-Usf2-ChIP-Seq(GSE36030)/Homer	GTCACGTGGT	1e-08	-19.99	0	1081	0.0229	888.1	0.0191
Phox2b(Homeobox)/CLBGA-PHOX2B-ChIP-Seq(GSE90683)/Homer	TTAATTNAATTA	1e-08	-19.75	0	870	0.0185	700.9	0.0151
REST-NRSF(Zf)/Jurkat-NRSF-ChIP-Seq/Homer	GGMGCTGTCCATGGTGCTGA	1e-08	-19.46	0	77	0.0016	36.9	0.0008
Six2(Homeobox)/NephronProgenitor-Six2-ChIP-Seq(GSE39837)/Homer	GWAAYHTGAKMC	1e-08	-19.28	0	3950	0.0838	3562.8	0.0767
Hand2(bHLH)/Mesoderm-Hand2-ChIP-Seq(GSE61475)/Homer	TGACANARRCCAGRC	1e-08	-19.25	0	2200	0.0467	1919.4	0.0413
ZNF341(Zf)/EBV-ZNF341-ChIP-Seq(GSE113194)/Homer	GGAACAGCCG	1e-08	-19.17	0	3411	0.0724	3054.3	0.0657
ERE(NR),IR3/MCF7-ERa-ChIP-Seq(Unpublished)/Homer	VAGGTCACNSTGACC	1e-08	-19.01	0	1119	0.0238	927.9	0.02
NF-E2(bZIP)/K562-NFE2-ChIP-Seq(GSE31477)/Homer	GATGACTCAGCA	1e-08	-18.46	0	305	0.0065	214.2	0.0046
Otx2(Homeobox)/EpiLC-Otx2-ChIP-Seq(GSE56098)/Homer	NYTAATCCYB	1e-08	-18.44	0	3057	0.0649	2727.7	0.0587
PRDM1(Zf)/Hela-PRDM1-ChIP-Seq(GSE31477)/Homer	ACTTTCACTTTC	1e-07	-18.34	0	2385	0.0506	2098.4	0.0452
Sp5(Zf)/mES-Sp5.Flag-ChIP-Seq(GSE72989)/Homer	RGKGGGCGGAGC	1e-07	-17.9	0	4554	0.0967	4149.1	0.0893
FoxL2(Forkhead)/Ovary-FoxL2-ChIP-Seq(GSE60858)/Homer	WWTRTAAACAVG	1e-07	-17.59	0	3308	0.0702	2971	0.064
bZIP:IRF(bZIP,IRF)/Th17-BatF-ChIP-Seq(GSE39756)/Homer	NAGTTTCABTHTGACTNW	1e-07	-17.44	0	1777	0.0377	1539.5	0.0331
TRPS1(Zf)/MCF7-TRPS1-ChIP-Seq(GSE107013)/Homer	AGATAAGANN	1e-07	-17.24	0	8174	0.1735	7628.8	0.1642
Hoxb4(Homeobox)/ES-Hoxb4-ChIP-Seq(GSE34014)/Homer	TGATTRATGGCY	1e-07	-16.31	0	843	0.0179	691.1	0.0149
NPAS(bHLH)/Liver-NPAS-ChIP-Seq(GSE39860)/Homer	NVCACGTG	1e-06	-16.1	0	6320	0.1342	5859.6	0.1261
STAT6(Stat)/Macrophage-Stat6-ChIP-Seq(GSE38377)/Homer	TTCCKNAGAA	1e-06	-16.1	0	2606	0.0553	2323.2	0.05
Pax8(Paired,Homeobox)/Thyroid-Pax8-ChIP-Seq(GSE26938)/Homer	GTCATGCHTGRCTGS	1e-06	-16.03	0	1635	0.0347	1418	0.0305
Znf263(Zf)/K562-Znf263-ChIP-Seq(GSE31477)/Homer	CVGTSCTCCC	1e-06	-15.89	0	9265	0.1967	8702.2	0.1873
LRF(Zf)/Erythroblasts-ZBTB7A-ChIP-Seq(GSE74977)/Homer	AAGACCCYYN	1e-06	-15.87	0	7652	0.1624	7144.6	0.1538
RUNX-AML(Runt)/CD4+-PolII-ChIP-Seq(Barski_et_al.)/Homer	GCTGTGGTTW	1e-06	-15.75	0	2969	0.063	2668.3	0.0574
OCT:OCT(POU,Homeobox)/NPC-OCT6-ChIP-Seq(GSE43916)/Homer	YATGCATATRCATRT	1e-06	-15.66	0	351	0.0075	260.1	0.0056
HOXA1(Homeobox)/mES-Hoxa1-ChIP-Seq(SRP084292)/Homer	TGATKGATGR	1e-06	-15.54	0	1064	0.0226	895.8	0.0193
ZNF675(Zf)/HEK293-ZNF675.GFP-ChIP-Seq(GSE58341)/Homer	ARGAGGMCAAAATGW	1e-06	-15.39	0	653	0.0139	525	0.0113
RBPJ:Ebox(?,bHLH)/Panc1-Rbpj1-ChIP-Seq(GSE47459)/Homer	GGGRAARRGRMCAGMTG	1e-06	-15.37	0	1670	0.0354	1454.8	0.0313
IRF:BATF(IRF:bZIP)/pDC-Irf8-ChIP-Seq(GSE66899)/Homer	CTTTCANTATGACTV	1e-06	-15	0	510	0.0108	400.4	0.0086
ZNF7(Zf)/HepG2-ZNF7.Flag-ChIP-Seq(Encode)/Homer	CTGCCWVCTTTTRTA	1e-06	-14.94	0	2323	0.0493	2067.3	0.0445
RUNX1(Runt)/Jurkat-RUNX1-ChIP-Seq(GSE29180)/Homer	AAACCACARM	1e-06	-14.59	0	4315	0.0916	3958.3	0.0852
MafK(bZIP)/C2C12-MafK-ChIP-Seq(GSE36030)/Homer	GCTGASTCAGCA	1e-06	-14.48	0	949	0.0201	796.8	0.0172
Egr1(Zf)/K562-Egr1-ChIP-Seq(GSE32465)/Homer	TGCGTGGGYG	1e-06	-14.11	0	2962	0.0629	2677.2	0.0576
Atf1(bZIP)/K562-ATF1-ChIP-Seq(GSE31477)/Homer	GATGACGTCA	1e-06	-14.07	0	2589	0.055	2325.6	0.0501
PAX5(Paired,Homeobox)/GM12878-PAX5-ChIP-Seq(GSE32465)/Homer	GCAGCCAAGCRTGACH	1e-05	-13.72	0	1653	0.0351	1450.9	0.0312
DMRT6(DM)/Testis-DMRT6-ChIP-Seq(GSE60440)/Homer	YDGHTACAWTGTADC	1e-05	-13.42	0	678	0.0144	557	0.012
MafB(bZIP)/BMM-Mafb-ChIP-Seq(GSE75722)/Homer	WNTGCTGASTCAGCANWTTY	1e-05	-13.1	0	1800	0.0382	1592.5	0.0343
ZNF143|STAF(Zf)/CUTLL-ZNF143-ChIP-Seq(GSE29600)/Homer	ATTTCCCAGVAKSCY	1e-05	-12.84	0	1501	0.0319	1315.6	0.0283
PRDM14(Zf)/H1-PRDM14-ChIP-Seq(GSE22767)/Homer	RGGTCTCTAACY	1e-05	-12.76	0	1166	0.0248	1005.1	0.0216
Chop(bZIP)/MEF-Chop-ChIP-Seq(GSE35681)/Homer	ATTGCATCAT	1e-05	-12.63	0	905	0.0192	766.1	0.0165
Npas4(bHLH)/Neuron-Npas4-ChIP-Seq(GSE127793)/Homer	NHRTCACGACDN	1e-05	-12.44	0	2673	0.0567	2420.8	0.0521
ZNF189(Zf)/HEK293-ZNF189.GFP-ChIP-Seq(GSE58341)/Homer	TGGAACAGMA	1e-05	-12.43	0	3711	0.0788	3407.4	0.0733
Bcl6(Zf)/Liver-Bcl6-ChIP-Seq(GSE31578)/Homer	NNNCTTTCCAGGAAA	1e-05	-12.41	0	6343	0.1346	5933.2	0.1277
JunD(bZIP)/K562-JunD-ChIP-Seq/Homer	ATGACGTCATCN	1e-05	-11.95	0	340	0.0072	262.4	0.0056
SF1(NR)/H295R-Nr5a1-ChIP-Seq(GSE44220)/Homer	CAAGGHCANV	1e-05	-11.86	0	1900	0.0403	1696.8	0.0365
RUNX2(Runt)/PCa-RUNX2-ChIP-Seq(GSE33889)/Homer	NWAACCACADNN	1e-05	-11.83	0	3345	0.071	3066	0.066
FOXP1(Forkhead)/H9-FOXP1-ChIP-Seq(GSE31006)/Homer	NYYTGTTTACHN	1e-05	-11.8	0	1635	0.0347	1448.9	0.0312
Pax7(Paired,Homeobox)/Myoblast-Pax7-ChIP-Seq(GSE25064)/Homer	TAATCAATTA	1e-05	-11.76	0	419	0.0089	332.4	0.0072
CArG(MADS)/PUER-Srf-ChIP-Seq(Sullivan_et_al.)/Homer	CCATATATGGNM	1e-05	-11.67	0	1182	0.0251	1027.7	0.0221
THRa(NR)/C17.2-THRa-ChIP-Seq(GSE38347)/Homer	GGTCANYTGAGGWCA	1e-05	-11.54	0	1897	0.0403	1696.4	0.0365
Bach1(bZIP)/K562-Bach1-ChIP-Seq(GSE31477)/Homer	AWWNTGCTGAGTCAT	0.0001	-11.38	0	279	0.0059	211.9	0.0046
n-Myc(bHLH)/mES-nMyc-ChIP-Seq(GSE11431)/Homer	VRCCACGTGG	0.0001	-11.33	0	2622	0.0557	2383.7	0.0513
VDR(NR),DR3/GM10855-VDR+vitD-ChIP-Seq(GSE22484)/Homer	ARAGGTCANWGAGTTCANNN	0.0001	-11.09	0	832	0.0177	709	0.0153
Nr5a2(NR)/Pancreas-LRH1-ChIP-Seq(GSE34295)/Homer	BTCAAGGTCA	0.0001	-11.06	0	2944	0.0625	2692.6	0.058
Six1(Homeobox)/Myoblast-Six1-ChIP-Chip(GSE20150)/Homer	GKVTCADRTTWC	0.0001	-11	0	976	0.0207	841.8	0.0181
Atf4(bZIP)/MEF-Atf4-ChIP-Seq(GSE35681)/Homer	MTGATGCAAT	0.0001	-10.91	0	1172	0.0249	1023.6	0.022
Foxa3(Forkhead)/Liver-Foxa3-ChIP-Seq(GSE77670)/Homer	BSNTGTTTACWYWGN	0.0001	-10.72	0	1263	0.0268	1109.5	0.0239
Tbr1(T-box)/Cortex-Tbr1-ChIP-Seq(GSE71384)/Homer	AAGGTGTKAA	0.0001	-10.7	0	5913	0.1255	5545.8	0.1194
HOXB13(Homeobox)/ProstateTumor-HOXB13-ChIP-Seq(GSE56288)/Homer	TTTTATKRGG	0.0001	-10.55	0	4244	0.0901	3941.6	0.0848
Six4(Homeobox)/MCF7-SIX4-ChIP-Seq(Encode)/Homer	TGWAAYCTGABACCB	0.0001	-10.51	0	213	0.0045	157.3	0.0034
KLF6(Zf)/PDAC-KLF6-ChIP-Seq(GSE64557)/Homer	MKGGGYGTGGCC	0.0001	-10.49	0	4776	0.1014	4453.7	0.0959
E2F6(E2F)/Hela-E2F6-ChIP-Seq(GSE31477)/Homer	GGCGGGAARN	0.0001	-10.25	0.0001	2018	0.0428	1822.9	0.0392
Tcf3(HMG)/mES-Tcf3-ChIP-Seq(GSE11724)/Homer	ASWTCAAAGG	0.0001	-10.13	0.0001	1138	0.0242	997.2	0.0215
ZNF136(Zf)/HEK293-ZNF136.GFP-ChIP-Seq(GSE58341)/Homer	YTKGATAHAGTATTCTWGGTNGGCA	0.0001	-10.03	0.0001	330	0.007	260.2	0.0056
Nrf2(bZIP)/Lymphoblast-Nrf2-ChIP-Seq(GSE37589)/Homer	HTGCTGAGTCAT	0.0001	-10.02	0.0001	244	0.0052	186	0.004
ARE(NR)/LNCAP-AR-ChIP-Seq(GSE27824)/Homer	RGRACASNSTGTYCYB	0.0001	-9.926	0.0001	1004	0.0213	874.1	0.0188
Max(bHLH)/K562-Max-ChIP-Seq(GSE31477)/Homer	RCCACGTGGYYN	0.0001	-9.75	0.0001	2445	0.0519	2232.5	0.0481
MafF(bZIP)/HepG2-MafF-ChIP-Seq(GSE31477)/Homer	HWWGTCAGCAWWTTT	0.0001	-9.591	0.0001	1228	0.0261	1085.1	0.0234
PU.1-IRF(ETS:IRF)/Bcell-PU.1-ChIP-Seq(GSE21512)/Homer	MGGAAGTGAAAC	0.0001	-9.465	0.0001	5868	0.1246	5522.1	0.1189
BMAL1(bHLH)/Liver-Bmal1-ChIP-Seq(GSE39860)/Homer	GNCACGTG	0.0001	-9.391	0.0001	7153	0.1518	6767.2	0.1457
RUNX(Runt)/HPC7-Runx1-ChIP-Seq(GSE22178)/Homer	SAAACCACAG	0.001	-9.143	0.0002	2894	0.0614	2667.2	0.0574
CEBP(bZIP)/ThioMac-CEBPb-ChIP-Seq(GSE21512)/Homer	ATTGCGCAAC	0.001	-9.011	0.0002	2516	0.0534	2308.2	0.0497
GRE(NR),IR3/RAW264.7-GRE-ChIP-Seq(Unpublished)/Homer	VAGRACAKWCTGTYC	0.001	-8.994	0.0002	900	0.0191	784.6	0.0169
CEBP:CEBP(bZIP)/MEF-Chop-ChIP-Seq(GSE35681)/Homer	NTNATGCAAYMNNHTGMAAY	0.001	-8.575	0.0003	612	0.013	521.9	0.0112
PRDM9(Zf)/Testis-DMC1-ChIP-Seq(GSE35498)/Homer	ADGGYAGYAGCATCT	0.001	-8.566	0.0003	2005	0.0426	1827.9	0.0393
USF1(bHLH)/GM12878-Usf1-ChIP-Seq(GSE32465)/Homer	SGTCACGTGR	0.001	-8.389	0.0004	1640	0.0348	1483.2	0.0319
HOXA2(Homeobox)/mES-Hoxa2-ChIP-Seq(Donaldson_et_al.)/Homer	GYCATCMATCAT	0.001	-8.387	0.0004	402	0.0085	331.1	0.0071
ZNF692(Zf)/HEK293-ZNF692.GFP-ChIP-Seq(GSE58341)/Homer	GTGGGCCCCA	0.001	-8.059	0.0005	755	0.016	656.7	0.0141
MYNN(Zf)/HEK293-MYNN.eGFP-ChIP-Seq(Encode)/Homer	TTCAAAWTAAAAGTC	0.001	-7.826	0.0006	997	0.0212	883.7	0.019
GATA:SCL(Zf,bHLH)/Ter119-SCL-ChIP-Seq(GSE18720)/Homer	CRGCTGBNGNSNNSAGATAA	0.001	-7.495	0.0009	472	0.01	399.6	0.0086
IRF8(IRF)/BMDM-IRF8-ChIP-Seq(GSE77884)/Homer	GRAASTGAAAST	0.001	-7.484	0.0009	1311	0.0278	1181.9	0.0254
ZNF317(Zf)/HEK293-ZNF317.GFP-ChIP-Seq(GSE58341)/Homer	GTCWGCTGTYYCTCT	0.001	-7.472	0.0009	354	0.0075	292.8	0.0063
GATA3(Zf)/iTreg-Gata3-ChIP-Seq(GSE20898)/Homer	AGATAASR	0.001	-7.457	0.0009	5827	0.1237	5519.1	0.1188
PGR(NR)/EndoStromal-PGR-ChIP-Seq(GSE69539)/Homer	AAGAACATWHTGTTC	0.001	-7.41	0.001	894	0.019	790.2	0.017
Cdx2(Homeobox)/mES-Cdx2-ChIP-Seq(GSE14586)/Homer	GYMATAAAAH	0.001	-7.395	0.001	2635	0.0559	2442.1	0.0526
Zfp809(Zf)/ES-Zfp809-ChIP-Seq(GSE70799)/Homer	GGGGCTYGKCTGGGA	0.001	-7.161	0.0012	1154	0.0245	1036.1	0.0223
Pax7(Paired,Homeobox),long/Myoblast-Pax7-ChIP-Seq(GSE25064)/Homer	TAATCHGATTAC	0.01	-6.885	0.0016	94	0.002	66.6	0.0014
STAT4(Stat)/CD4-Stat4-ChIP-Seq(GSE22104)/Homer	NYTTCCWGGAAR	0.01	-6.406	0.0026	4297	0.0912	4058.3	0.0874
Nr5a2(NR)/mES-Nr5a2-ChIP-Seq(GSE19019)/Homer	BTCAAGGTCA	0.01	-6.404	0.0026	2105	0.0447	1948.4	0.0419
Brachyury(T-box)/Mesoendoderm-Brachyury-ChIP-exo(GSE54963)/Homer	ANTTMRCASBNNNGTGYKAAN	0.01	-6.251	0.003	1021	0.0217	919	0.0198
GRE(NR),IR3/A549-GR-ChIP-Seq(GSE32465)/Homer	NRGVACABNVTGTYCY	0.01	-6.204	0.0031	478	0.0101	412.7	0.0089
Arnt:Ahr(bHLH)/MCF7-Arnt-ChIP-Seq(Lo_et_al.)/Homer	TBGCACGCAA	0.01	-6.173	0.0032	2469	0.0524	2300.8	0.0495
DUX(Homeobox)/C2C12-Dux-ChIP-Seq(GSE87279)/Homer	BCWGATTCAATCAAN	0.01	-5.872	0.0043	19	0.0004	9.6	0.0002
PAX5(Paired,Homeobox),condensed/GM12878-PAX5-ChIP-Seq(GSE32465)/Homer	GTCACGCTCSCTGM	0.01	-5.786	0.0047	447	0.0095	387	0.0083
TFE3(bHLH)/MEF-TFE3-ChIP-Seq(GSE75757)/Homer	GTCACGTGACYV	0.01	-5.722	0.005	243	0.0052	200.2	0.0043
ZNF416(Zf)/HEK293-ZNF416.GFP-ChIP-Seq(GSE58341)/Homer	WDNCTGGGCA	0.01	-5.688	0.0051	6870	0.1458	6571.6	0.1415
IRF1(IRF)/PBMC-IRF1-ChIP-Seq(GSE43036)/Homer	GAAAGTGAAAGT	0.01	-5.573	0.0057	578	0.0123	509.9	0.011
ZNF519(Zf)/HEK293-ZNF519.GFP-ChIP-Seq(GSE58341)/Homer	GAGSCCGAGC	0.01	-5.379	0.007	936	0.0199	847.5	0.0182
c-Myc(bHLH)/LNCAP-cMyc-ChIP-Seq(Unpublished)/Homer	VCCACGTG	0.01	-5.28	0.0076	1505	0.0319	1389.9	0.0299
HIF-1a(bHLH)/MCF7-HIF1a-ChIP-Seq(GSE28352)/Homer	TACGTGCV	0.01	-5.266	0.0077	865	0.0184	781.6	0.0168
Reverb(NR),DR2/RAW-Reverba.biotin-ChIP-Seq(GSE45914)/Homer	GTRGGTCASTGGGTCA	0.01	-5.083	0.0093	589	0.0125	523.8	0.0113
ZNF264(Zf)/HEK293-ZNF264.GFP-ChIP-Seq(GSE58341)/Homer	RGGGCACTAACY	0.01	-4.954	0.0105	2606	0.0553	2451.7	0.0528
MNT(bHLH)/HepG2-MNT-ChIP-Seq(Encode)/Homer	DGCACACGTG	0.01	-4.934	0.0107	3822	0.0811	3627.3	0.0781
Sp2(Zf)/HEK293-Sp2.eGFP-ChIP-Seq(Encode)/Homer	YGGCCCCGCCCC	0.01	-4.919	0.0108	7141	0.1516	6855.3	0.1476
Mef2d(MADS)/Retina-Mef2d-ChIP-Seq(GSE61391)/Homer	GCTATTTTTAGC	0.01	-4.73	0.013	776	0.0165	702.9	0.0151
PRDM15(Zf)/ESC-Prdm15-ChIP-Seq(GSE73694)/Homer	YCCDNTCCAGGTTTT	0.01	-4.67	0.0137	4344	0.0922	4139.3	0.0891
Stat3(Stat)/mES-Stat3-ChIP-Seq(GSE11431)/Homer	CTTCCGGGAA	0.1	-4.558	0.0153	2154	0.0457	2022.3	0.0435
ZSCAN22(Zf)/HEK293-ZSCAN22.GFP-ChIP-Seq(GSE58341)/Homer	SMCAGTCWGAKGGAGGAGGC	0.1	-4.453	0.017	320	0.0068	277	0.006
PU.1:IRF8(ETS:IRF)/pDC-Irf8-ChIP-Seq(GSE66899)/Homer	GGAAGTGAAAST	0.1	-4.437	0.0172	811	0.0172	738.7	0.0159
c-Myc(bHLH)/mES-cMyc-ChIP-Seq(GSE11431)/Homer	VVCCACGTGG	0.1	-4.356	0.0186	1840	0.0391	1723.4	0.0371
RAR:RXR(NR),DR0/ES-RAR-ChIP-Seq(GSE56893)/Homer	AGGTCAAGGTCA	0.1	-4.335	0.0189	461	0.0098	409.9	0.0088
Duxbl(Homeobox)/NIH3T3-Duxbl.HA-ChIP-Seq(GSE119782)/Homer	TAAYCYAATCAA	0.1	-4.307	0.0194	267	0.0057	229.8	0.0049
Twist(bHLH)/HMLE-TWIST1-ChIP-Seq(Chang_et_al)/Homer	VCAKCTGGNNNCCAGMTGBN	0.1	-4.259	0.0203	639	0.0136	577.5	0.0124
HIF-1b(HLH)/T47D-HIF1b-ChIP-Seq(GSE59937)/Homer	RTACGTGC	0.1	-4.226	0.0209	4003	0.085	3818.1	0.0822
Stat3+il21(Stat)/CD4-Stat3-ChIP-Seq(GSE19198)/Homer	SVYTTCCNGGAARB	0.1	-4.215	0.021	3078	0.0653	2921.6	0.0629
STAT5(Stat)/mCD4+-Stat5-ChIP-Seq(GSE12346)/Homer	RTTTCTNAGAAA	0.1	-4.21	0.0211	1463	0.0311	1363.9	0.0294
GRHL2(CP2)/HBE-GRHL2-ChIP-Seq(GSE46194)/Homer	AAACYKGTTWDACMRGTTTB	0.1	-4.175	0.0218	1306	0.0277	1213.1	0.0261
Klf9(Zf)/GBM-Klf9-ChIP-Seq(GSE62211)/Homer	GCCACRCCCACY	0.1	-4.162	0.022	1480	0.0314	1380.9	0.0297
IRF4(IRF)/GM12878-IRF4-ChIP-Seq(GSE32465)/Homer	ACTGAAACCA	0.1	-4.128	0.0227	1723	0.0366	1614.3	0.0347
E2F3(E2F)/MEF-E2F3-ChIP-Seq(GSE71376)/Homer	BTKGGCGGGAAA	0.1	-3.928	0.0276	2265	0.0481	2140.7	0.0461
RORgt(NR)/EL4-RORgt.Flag-ChIP-Seq(GSE56019)/Homer	AAYTAGGTCA	0.1	-3.597	0.0382	496	0.0105	448.1	0.0096
RORgt(NR)/EL4-RORgt.Flag-ChIP-Seq(GSE56019)/Homer	AAYTAGGTCA	0.1	-3.597	0.0382	496	0.0105	448.1	0.0096
Eomes(T-box)/H9-Eomes-ChIP-Seq(GSE26097)/Homer	ATTAACACCT	0.1	-3.592	0.0382	9118	0.1935	8829.3	0.1901
Gata6(Zf)/HUG1N-GATA6-ChIP-Seq(GSE51936)/Homer	YCTTATCTBN	0.1	-3.411	0.0457	3378	0.0717	3230.5	0.0695
KLF1(Zf)/HUDEP2-KLF1-CutnRun(GSE136251)/Homer	VDGGGYGGGGCY	0.1	-3.31	0.0504	3727	0.0791	3572.7	0.0769
TCFL2(HMG)/K562-TCF7L2-ChIP-Seq(GSE29196)/Homer	ACWTCAAAGG	0.1	-3.228	0.0545	326	0.0069	291.4	0.0063
ETS:E-box(ETS,bHLH)/HPC7-Scl-ChIP-Seq(GSE22178)/Homer	AGGAARCAGCTG	0.1	-3.201	0.0558	452	0.0096	410.2	0.0088
RORg(NR)/Liver-Rorc-ChIP-Seq(GSE101115)/Homer	WAABTAGGTCAV	0.1	-2.984	0.0691	342	0.0073	308.6	0.0066
IRF2(IRF)/Erythroblas-IRF2-ChIP-Seq(GSE36985)/Homer	GAAASYGAAASY	0.1	-2.966	0.0702	399	0.0085	362	0.0078
HIF2a(bHLH)/785_O-HIF2a-ChIP-Seq(GSE34871)/Homer	GCACGTACCC	0.1	-2.937	0.072	1235	0.0262	1163.1	0.025
RARg(NR)/ES-RARg-ChIP-Seq(GSE30538)/Homer	AGGTCAAGGTCA	0.1	-2.873	0.0766	117	0.0025	99.2	0.0021
ZNF382(Zf)/HEK293-ZNF382.GFP-ChIP-Seq(GSE58341)/Homer	GNCTGTASTRNTGBCTCHTT	0.1	-2.845	0.0785	96	0.002	80.9	0.0017
ERG(ETS)/VCaP-ERG-ChIP-Seq(GSE14097)/Homer	ACAGGAAGTG	0.1	-2.825	0.0798	7470	0.1586	7244.6	0.156
EWS:ERG-fusion(ETS)/CADO_ES1-EWS:ERG-ChIP-Seq(SRA014231)/Homer	ATTTCCTGTN	0.1	-2.759	0.085	3217	0.0683	3090.1	0.0665
Gli2(Zf)/GM2-Gli2-ChIP-Chip(GSE112702)/Homer	YSTGGGTGGTCT	0.1	-2.734	0.0869	1188	0.0252	1121.8	0.0241
Gata4(Zf)/Heart-Gata4-ChIP-Seq(GSE35151)/Homer	NBWGATAAGR	0.1	-2.673	0.092	3793	0.0805	3654.1	0.0787
SPDEF(ETS)/VCaP-SPDEF-ChIP-Seq(SRA014231)/Homer	ASWTCCTGBT	0.1	-2.668	0.0923	4344	0.0922	4192.8	0.0903
DUX4(Homeobox)/Myoblasts-DUX4.V5-ChIP-Seq(GSE75791)/Homer	NWTAAYCYAATCAWN	0.1	-2.648	0.0938	158	0.0034	138.6	0.003
NFkB-p65(RHD)/GM12787-p65-ChIP-Seq(GSE19485)/Homer	WGGGGATTTCCC	0.1	-2.631	0.0951	2330	0.0495	2230.1	0.048
HNF1b(Homeobox)/PDAC-HNF1B-ChIP-Seq(GSE64557)/Homer	GTTAATNATTAA	0.1	-2.582	0.0997	520	0.011	481.3	0.0104
IRF3(IRF)/BMDM-Irf3-ChIP-Seq(GSE67343)/Homer	AGTTTCAKTTTC	0.1	-2.462	0.112	1240	0.0263	1176.8	0.0253
Mef2a(MADS)/HL1-Mef2a.biotin-ChIP-Seq(GSE21529)/Homer	CYAAAAATAG	0.1	-2.327	0.1278	1657	0.0352	1583	0.0341
NF1:FOXA1(CTF,Forkhead)/LNCAP-FOXA1-ChIP-Seq(GSE27824)/Homer	WNTGTTTRYTTTGGCA	1	-2.28	0.1336	196	0.0042	176.7	0.0038
Mef2b(MADS)/HEK293-Mef2b.V5-ChIP-Seq(GSE67450)/Homer	GCTATTTTTGGM	1	-2.215	0.1421	3292	0.0699	3179.8	0.0685
KLF5(Zf)/LoVo-KLF5-ChIP-Seq(GSE49402)/Homer	DGGGYGKGGC	1	-2.171	0.1481	5572	0.1183	5411.8	0.1165
Ets1-distal(ETS)/CD4+-PolII-ChIP-Seq(Barski_et_al.)/Homer	MACAGGAAGT	1	-2.133	0.1534	1250	0.0265	1192.9	0.0257
Mouse_Recombination_Hotspot(Zf)/Testis-DMC1-ChIP-Seq(GSE24438)/Homer	ACTYKNATTCGTGNTACTTC	1	-2.092	0.1593	223	0.0047	204	0.0044
p53(p53)/mES-cMyc-ChIP-Seq(GSE11431)/Homer	ACATGCCCGGGCAT	1	-1.83	0.2064	68	0.0014	59.5	0.0013
GATA(Zf),IR3/iTreg-Gata3-ChIP-Seq(GSE20898)/Homer	NNNNNBAGATAWYATCTVHN	1	-1.822	0.2073	510	0.0108	481.2	0.0104
CLOCK(bHLH)/Liver-Clock-ChIP-Seq(GSE39860)/Homer	GHCACGTG	1	-1.79	0.2135	1849	0.0392	1783.2	0.0384
Egr2(Zf)/Thymocytes-Egr2-ChIP-Seq(GSE34254)/Homer	NGCGTGGGCGGR	1	-1.771	0.2171	622	0.0132	590.3	0.0127
Tbox:Smad(T-box,MAD)/ESCd5-Smad2_3-ChIP-Seq(GSE29422)/Homer	AGGTGHCAGACA	1	-1.759	0.219	723	0.0153	688.9	0.0148
Srebp1a(bHLH)/HepG2-Srebp1a-ChIP-Seq(GSE31477)/Homer	RTCACSCCAY	1	-1.724	0.2261	810	0.0172	773.3	0.0166
STAT1(Stat)/HelaS3-STAT1-ChIP-Seq(GSE12782)/Homer	NATTTCCNGGAAAT	1	-1.688	0.2338	1198	0.0254	1151.2	0.0248
Tbet(T-box)/CD8-Tbet-ChIP-Seq(GSE33802)/Homer	AGGTGTGAAM	1	-1.679	0.2353	4048	0.0859	3938.1	0.0848
NFkB-p65-Rel(RHD)/ThioMac-LPS-Expression(GSE23622)/Homer	GGAAATTCCC	1	-1.674	0.2358	266	0.0056	248.9	0.0054
PU.1(ETS)/ThioMac-PU.1-ChIP-Seq(GSE21512)/Homer	AGAGGAAGTG	1	-1.665	0.2372	2000	0.0425	1934.2	0.0416
GATA(Zf),IR4/iTreg-Gata3-ChIP-Seq(GSE20898)/Homer	NAGATWNBNATCTNN	1	-1.496	0.2801	239	0.0051	224.2	0.0048
p63(p53)/Keratinocyte-p63-ChIP-Seq(GSE17611)/Homer	NNDRCATGYCYNRRCATGYH	1	-1.455	0.291	1266	0.0269	1223.4	0.0263
T1ISRE(IRF)/ThioMac-Ifnb-Expression/Homer	ACTTTCGTTTCT	1	-1.452	0.291	37	0.0008	32.4	0.0007
Tcfcp2l1(CP2)/mES-Tcfcp2l1-ChIP-Seq(GSE11431)/Homer	NRAACCRGTTYRAACCRGYT	1	-1.444	0.2924	503	0.0107	480	0.0103
EKLF(Zf)/Erythrocyte-Klf1-ChIP-Seq(GSE20478)/Homer	NWGGGTGTGGCY	1	-1.316	0.3316	741	0.0157	714.5	0.0154
RORa(NR)/Liver-Rora-ChIP-Seq(GSE101115)/Homer	AAWCTAGGTCARDNN	1	-1.293	0.3383	525	0.0111	504.7	0.0109
E2F1(E2F)/Hela-E2F1-ChIP-Seq(GSE22478)/Homer	CWGGCGGGAA	1	-1.139	0.3934	739	0.0157	716.7	0.0154
E-box(bHLH)/Promoter/Homer	SSGGTCACGTGA	1	-1.113	0.4028	227	0.0048	217.2	0.0047
ZNF41(Zf)/HEK293-ZNF41.GFP-ChIP-Seq(GSE58341)/Homer	CCTCATGGTGYCYTWYTCCCTTGTG	1	-1.106	0.4043	101	0.0021	95.3	0.0021
PSE(SNAPc)/K562-mStart-Seq/Homer	WAVTCACCMTAASYDAAAAG	1	-1.084	0.4123	1773	0.0376	1731.5	0.0373
FOXA1:AR(Forkhead,NR)/LNCAP-AR-ChIP-Seq(GSE27824)/Homer	AGTAAACAAAAAAGAACAND	1	-1.067	0.4181	177	0.0038	169.7	0.0037
Etv2(ETS)/ES-ER71-ChIP-Seq(GSE59402)/Homer	NNAYTTCCTGHN	1	-1.025	0.435	4081	0.0866	4002.5	0.0862
LXRE(NR),DR4/RAW-LXRb.biotin-ChIP-Seq(GSE21512)/Homer	RGGTTACTANAGGTCA	1	-0.9781	0.4545	181	0.0038	174.6	0.0038
EBNA1(EBV-virus)/Raji-EBNA1-ChIP-Seq(GSE30709)/Homer	GGYAGCAYDTGCTDCCCNNN	1	-0.907	0.4867	60	0.0013	57.2	0.0012
Hnf1(Homeobox)/Liver-Foxa2-Chip-Seq(GSE25694)/Homer	GGTTAAWCATTAA	1	-0.8417	0.5181	438	0.0093	428.2	0.0092
ISRE(IRF)/ThioMac-LPS-Expression(GSE23622)/Homer	AGTTTCASTTTC	1	-0.7777	0.5508	227	0.0048	222.1	0.0048
Gata2(Zf)/K562-GATA2-ChIP-Seq(GSE18829)/Homer	BBCTTATCTS	1	-0.7668	0.5554	2332	0.0495	2295.6	0.0494
p73(p53)/Trachea-p73-ChIP-Seq(PRJNA310161)/Homer	NRRRCAWGTCCDGRCATGYY	1	-0.7168	0.5823	165	0.0035	162.4	0.0035
Zfp57(Zf)/H1-ZFP57.HA-ChIP-Seq(GSE115387)/Homer	NANTGCSGCA	1	-0.6951	0.5934	1332	0.0283	1313.7	0.0283
Mef2c(MADS)/GM12878-Mef2c-ChIP-Seq(GSE32465)/Homer	DCYAAAAATAGM	1	-0.6707	0.6064	1633	0.0347	1611.3	0.0347
ETV1(ETS)/GIST48-ETV1-ChIP-Seq(GSE22441)/Homer	AACCGGAAGT	1	-0.6613	0.6105	5916	0.1256	5836.5	0.1256
ELF5(ETS)/T47D-ELF5-ChIP-Seq(GSE30407)/Homer	ACVAGGAAGT	1	-0.6255	0.6311	2955	0.0627	2918.6	0.0628
ETV4(ETS)/HepG2-ETV4-ChIP-Seq(ENCODE)/Homer	ACCGGAAGTG	1	-0.6114	0.6384	4772	0.1013	4712.2	0.1014
PRDM10(Zf)/HEK293-PRDM10.eGFP-ChIP-Seq(Encode)/Homer	TGGTACATTCCA	1	-0.5975	0.6456	2410	0.0512	2382.2	0.0513
GLI3(Zf)/Limb-GLI3-ChIP-Chip(GSE11077)/Homer	CGTGGGTGGTCC	1	-0.5765	0.6575	511	0.0108	507.1	0.0109
Srebp2(bHLH)/HepG2-Srebp2-ChIP-Seq(GSE31477)/Homer	CGGTCACSCCAC	1	-0.5433	0.6779	519	0.011	516.1	0.0111
EWS:FLI1-fusion(ETS)/SK_N_MC-EWS:FLI1-ChIP-Seq(SRA014231)/Homer	VACAGGAAAT	1	-0.5342	0.6823	2353	0.0499	2330.4	0.0502
NFkB-p50,p52(RHD)/Monocyte-p50-ChIP-Chip(Schreiber_et_al.)/Homer	GGGGGAATCCCC	1	-0.5157	0.6932	512	0.0109	510.7	0.011
ZNF16(Zf)/HEK293-ZNF16.GFP-ChIP-Seq(GSE58341)/Homer	MACCTTCYATGGCTCCCTAKTGCCY	1	-0.4851	0.7128	44	0.0009	45.3	0.001
GATA3(Zf),DR8/iTreg-Gata3-ChIP-Seq(GSE20898)/Homer	AGATSTNDNNDSAGATAASN	1	-0.4806	0.7142	226	0.0048	227.9	0.0049
Fli1(ETS)/CD8-FLI-ChIP-Seq(GSE20898)/Homer	NRYTTCCGGH	1	-0.4476	0.7362	4782	0.1015	4738.5	0.102
EHF(ETS)/LoVo-EHF-ChIP-Seq(GSE49402)/Homer	AVCAGGAAGT	1	-0.4458	0.7362	5555	0.1179	5502.4	0.1184
ELF3(ETS)/PDAC-ELF3-ChIP-Seq(GSE64557)/Homer	ANCAGGAAGT	1	-0.4371	0.7401	3038	0.0645	3015.8	0.0649
NFAT:AP1(RHD,bZIP)/Jurkat-NFATC1-ChIP-Seq(Jolma_et_al.)/Homer	SARTGGAAAAWRTGAGTCAB	1	-0.4347	0.7401	664	0.0141	664.5	0.0143
Elf4(ETS)/BMDM-Elf4-ChIP-Seq(GSE88699)/Homer	ACTTCCKGKT	1	-0.4325	0.7401	4150	0.0881	4115.5	0.0886
SpiB(ETS)/OCILY3-SPIB-ChIP-Seq(GSE56857)/Homer	AAAGRGGAAGTG	1	-0.3769	0.78	960	0.0204	962	0.0207
ZNF322(Zf)/HEK293-ZNF322.GFP-ChIP-Seq(GSE58341)/Homer	GAGCCTGGTACTGWGCCTGR	1	-0.3429	0.8048	1299	0.0276	1300.2	0.028
ZFP3(Zf)/HEK293-ZFP3.GFP-ChIP-Seq(GSE58341)/Homer	GGGTTTTGAAGGATGARTAGGAGTT	1	-0.34	0.8051	6	0.0001	7.8	0.0002
ZNF768(Zf)/Rajj-ZNF768-ChIP-Seq(GSE111879)/Homer	RHHCAGAGAGGB	1	-0.3113	0.8264	135	0.0029	140.8	0.003
E2F(E2F)/Hela-CellCycle-Expression/Homer	TTSGCGCGAAAA	1	-0.284	0.8471	153	0.0032	159.2	0.0034
ZNF165(Zf)/WHIM12-ZNF165-ChIP-Seq(GSE65937)/Homer	AAGGKGRCGCAGGCA	1	-0.2351	0.8873	665	0.0141	676.4	0.0146
ZNF669(Zf)/HEK293-ZNF669.GFP-ChIP-Seq(GSE58341)/Homer	GARTGGTCATCGCCC	1	-0.2139	0.904	256	0.0054	266.7	0.0057
ZNF528(Zf)/HEK293-ZNF528.GFP-ChIP-Seq(GSE58341)/Homer	AGAAATGACTTCCCT	1	-0.2031	0.9115	25	0.0005	29.9	0.0006
GABPA(ETS)/Jurkat-GABPa-ChIP-Seq(GSE17954)/Homer	RACCGGAAGT	1	-0.1925	0.9188	3571	0.0758	3574.9	0.077
Gata1(Zf)/K562-GATA1-ChIP-Seq(GSE18829)/Homer	SAGATAAGRV	1	-0.1862	0.9223	2053	0.0436	2066.6	0.0445
NPAS2(bHLH)/Liver-NPAS2-ChIP-Seq(GSE39860)/Homer	KCCACGTGAC	1	-0.1672	0.9376	3994	0.0848	4000	0.0861
KLF3(Zf)/MEF-Klf3-ChIP-Seq(GSE44748)/Homer	NRGCCCCRCCCHBNN	1	-0.1132	0.9872	1784	0.0379	1810.9	0.039
Tbx5(T-box)/HL1-Tbx5.biotin-ChIP-Seq(GSE21529)/Homer	AGGTGTCA	1	-0.1111	0.9872	14092	0.2991	14018.6	0.3018
ZNF415(Zf)/HEK293-ZNF415.GFP-ChIP-Seq(GSE58341)/Homer	GRTGMTRGAGCC	1	-0.106	0.9894	2310	0.049	2337.8	0.0503
bHLHE41(bHLH)/proB-Bhlhe41-ChIP-Seq(GSE93764)/Homer	KCACGTGMCN	1	-0.08917	1	3805	0.0808	3832.5	0.0825
CRE(bZIP)/Promoter/Homer	CSGTGACGTCAC	1	-0.08866	1	695	0.0148	721.1	0.0155
bHLHE40(bHLH)/HepG2-BHLHE40-ChIP-Seq(GSE31477)/Homer	KCACGTGMCN	1	-0.07939	1	940	0.02	970.1	0.0209
p53(p53)/Saos-p53-ChIP-Seq(GSE15780)/Homer	RRCATGYCYRGRCATGYYYN	1	-0.06824	1	271	0.0058	292.6	0.0063
p53(p53)/Saos-p53-ChIP-Seq/Homer	RRCATGYCYRGRCATGYYYN	1	-0.06824	1	271	0.0058	292.6	0.0063
E2F7(E2F)/Hela-E2F7-ChIP-Seq(GSE32673)/Homer	VDTTTCCCGCCA	1	-0.06206	1	346	0.0073	370.6	0.008
ZBTB12(Zf)/HEK293-ZBTB12.GFP-ChIP-Seq(GSE58341)/Homer	NGNTCTAGAACCNGV	1	-0.04367	1	1331	0.0283	1374.3	0.0296
ETS1(ETS)/Jurkat-ETS1-ChIP-Seq(GSE17954)/Homer	ACAGGAAGTG	1	-0.02868	1	4401	0.0934	4459.1	0.096
KLF10(Zf)/HEK293-KLF10.GFP-ChIP-Seq(GSE58341)/Homer	GGGGGTGTGTCC	1	-0.02319	1	1981	0.042	2040.6	0.0439
ZBTB33(Zf)/GM12878-ZBTB33-ChIP-Seq(GSE32465)/Homer	GGVTCTCGCGAGAAC	1	-0.01602	1	71	0.0015	89.4	0.0019
E2F4(E2F)/K562-E2F4-ChIP-Seq(GSE31477)/Homer	GGCGGGAAAH	1	-0.01406	1	1436	0.0305	1498.7	0.0323
Tbx21(T-box)/GM12878-TBX21-ChIP-Seq(Encode)/Homer	AGGTGTGAAA	1	-0.009915	1	3791	0.0805	3875.4	0.0834
GATA3(Zf),DR4/iTreg-Gata3-ChIP-Seq(GSE20898)/Homer	AGATGKDGAGATAAG	1	-0.003826	1	236	0.005	275.5	0.0059
Elk4(ETS)/Hela-Elk4-ChIP-Seq(GSE31477)/Homer	NRYTTCCGGY	1	-0.002987	1	2022	0.0429	2115	0.0455
Pax7(Paired,Homeobox),longest/Myoblast-Pax7-ChIP-Seq(GSE25064)/Homer	NTAATTDGCYAATTANNWWD	1	-0.002128	1	64	0.0014	88.5	0.0019
Klf4(Zf)/mES-Klf4-ChIP-Seq(GSE11431)/Homer	GCCACACCCA	1	-0.001814	1	1336	0.0284	1424	0.0307
GFX(?)/Promoter/Homer	ATTCTCGCGAGA	1	-0.001812	1	14	0.0003	27.3	0.0006
GFY(?)/Promoter/Homer	ACTACAATTCCC	1	-0.001776	1	209	0.0044	250.6	0.0054
YY1(Zf)/Promoter/Homer	CAAGATGGCGGC	1	-0.000951	1	167	0.0035	207.3	0.0045
ETS:RUNX(ETS,Runt)/Jurkat-RUNX1-ChIP-Seq(GSE17954)/Homer	RCAGGATGTGGT	1	-0.000735	1	301	0.0064	354.7	0.0076
Elk1(ETS)/Hela-Elk1-ChIP-Seq(GSE31477)/Homer	HACTTCCGGY	1	-0.000377	1	1973	0.0419	2093.4	0.0451
NFY(CCAAT)/Promoter/Homer	RGCCAATSRG	1	-0.00036	1	2798	0.0594	2933.4	0.0631
HINFP(Zf)/K562-HINFP.eGFP-ChIP-Seq(Encode)/Homer	TWVGGTCCGC	1	-0.000186	1	801	0.017	892.8	0.0192
Sp1(Zf)/Promoter/Homer	GGCCCCGCCCCC	1	-0.000151	1	875	0.0186	971.9	0.0209
NRF(NRF)/Promoter/Homer	STGCGCATGCGC	1	-1.1e-05	1	363	0.0077	444	0.0096
NRF1(NRF)/MCF7-NRF1-ChIP-Seq(Unpublished)/Homer	CTGCGCATGCGC	1	-2e-06	1	244	0.0052	318.3	0.0069
Tbx6(T-box)/ESC-Tbx6-ChIP-Seq(GSE93524)/Homer	DAGGTGTBAA	1	-1e-06	1	4146	0.088	4381.8	0.0943
ZKSCAN1(Zf)/HepG2-ZKSCAN1-ChIP-Seq(Encode)/Homer	GCACAYAGTAGGKCY	1	-1e-06	1	64	0.0014	108.9	0.0023
ELF1(ETS)/Jurkat-ELF1-ChIP-Seq(SRA014231)/Homer	AVCCGGAAGT	1	-1e-06	1	1758	0.0373	1936.2	0.0417
GFY-Staf(?,Zf)/Promoter/Homer	RACTACAATTCCCAGAAKGC	1	0	1	93	0.002	150.4	0.0032
HRE(HSF)/HepG2-HSF1-ChIP-Seq(GSE31477)/Homer	BSTTCTRGAABVTTCYAGAA	1	0	1	459	0.0097	576.7	0.0124
HRE(HSF)/Striatum-HSF1-ChIP-Seq(GSE38000)/Homer	TTCTAGAABNTTCTA	1	0	1	670	0.0142	808.2	0.0174
ETS(ETS)/Promoter/Homer	AACCGGAAGT	1	0	1	982	0.0208	1164.1	0.0251
Ronin(THAP)/ES-Thap11-ChIP-Seq(GSE51522)/Homer	RACTACAACTCCCAGVAKGC	1	0	1	44	0.0009	96.1	0.0021
Slug(Zf)/Mesoderm-Snai2-ChIP-Seq(GSE61475)/Homer	SNGCACCTGCHS	1	0	1	2265	0.0481	2592.6	0.0558
SCRT1(Zf)/HEK293-SCRT1.eGFP-ChIP-Seq(Encode)/Homer	GCAACAGGTG	1	0	1	916	0.0194	1150.5	0.0248
E2A(bHLH),near_PU.1/Bcell-PU.1-ChIP-Seq(GSE21512)/Homer	NVCACCTGBN	1	0	1	5313	0.1128	6840.7	0.1473
Snail1(Zf)/LS174T-SNAIL1.HA-ChIP-Seq(GSE127183)/Homer	TRCACCTGCY	1	0	1	3264	0.0693	3971.2	0.0855
ZEB1(Zf)/PDAC-ZEB1-ChIP-Seq(GSE64557)/Homer	VCAGGTRDRY	1	0	1	5777	0.1226	8081.1	0.174
ZEB2(Zf)/SNU398-ZEB2-ChIP-Seq(GSE103048)/Homer	GNMCAGGTGTGC	1	0	1	2985	0.0634	4506	0.097

## Sheet: ChromHMM cluster 1 enrichment  
Var1	Freq	Percentage	Code	cluster	P_value	Fold	-log10 P-value	sample
1_TssA	7574	23.8378	E007	Cluster1	3.13445e-34	38.7525	33.5038	H1 Derived Neuronal Progenitor Cultured Cells
10_TxEnh5'	53	0.166808	E007	Cluster1	0.99623	3.09521	0.00164055	H1 Derived Neuronal Progenitor Cultured Cells
11_TxEnh3'	35	0.110156	E007	Cluster1	0.998354	2.91407	0.000715439	H1 Derived Neuronal Progenitor Cultured Cells
12_TxEnhW	31	0.0975671	E007	Cluster1	0.998708	2.86121	0.000561255	H1 Derived Neuronal Progenitor Cultured Cells
13_EnhA1	377	1.18654	E007	Cluster1	0.826023	4.02864	0.0830079	H1 Derived Neuronal Progenitor Cultured Cells
14_EnhA2	450	1.4163	E007	Cluster1	0.761612	4.14077	0.118266	H1 Derived Neuronal Progenitor Cultured Cells
15_EnhAF	617	1.9419	E007	Cluster1	0.599329	4.38191	0.222334	H1 Derived Neuronal Progenitor Cultured Cells
16_EnhW1	875	2.75391	E007	Cluster1	0.35715	4.75845	0.447149	H1 Derived Neuronal Progenitor Cultured Cells
17_EnhW2	445	1.40056	E007	Cluster1	0.766209	4.1333	0.115653	H1 Derived Neuronal Progenitor Cultured Cells
18_EnhAc	98	0.308438	E007	Cluster1	0.987168	3.36612	0.00560904	H1 Derived Neuronal Progenitor Cultured Cells
19_DNase	149	0.468952	E007	Cluster1	0.970586	3.55544	0.0129661	H1 Derived Neuronal Progenitor Cultured Cells
2_PromU	6675	21.0084	E007	Cluster1	9.50059e-27	31.216	26.0222	H1 Derived Neuronal Progenitor Cultured Cells
20_ZNF/Rpts	10	0.0314733	E007	Cluster1	0.999866	2.36935	5.84032e-05	H1 Derived Neuronal Progenitor Cultured Cells
21_Het	57	0.179398	E007	Cluster1	0.99564	3.12706	0.00189752	H1 Derived Neuronal Progenitor Cultured Cells
22_PromP	2482	7.81166	E007	Cluster1	0.000252446	8.36192	3.59783	H1 Derived Neuronal Progenitor Cultured Cells
23_PromBiv	1978	6.22541	E007	Cluster1	0.00518779	6.95053	2.28502	H1 Derived Neuronal Progenitor Cultured Cells
24_ReprPC	418	1.31558	E007	Cluster1	0.790598	4.09251	0.102044	H1 Derived Neuronal Progenitor Cultured Cells
25_Quies	853	2.68467	E007	Cluster1	0.375883	4.72519	0.424947	H1 Derived Neuronal Progenitor Cultured Cells
3_PromD1	6562	20.6528	E007	Cluster1	7.10162e-26	30.335	25.1486	H1 Derived Neuronal Progenitor Cultured Cells
4_PromD2	1558	4.90353	E007	Cluster1	0.0382245	5.97952	1.41766	H1 Derived Neuronal Progenitor Cultured Cells
5_Tx5'	21	0.0660939	E007	Cluster1	0.999407	2.69177	0.000257558	H1 Derived Neuronal Progenitor Cultured Cells
6_Tx	1	0.00314733	E007	Cluster1	0.999999	1.36929	5.84032e-07	H1 Derived Neuronal Progenitor Cultured Cells
7_Tx3'	6	0.018884	E007	Cluster1	0.999952	2.14746	2.10251e-05	H1 Derived Neuronal Progenitor Cultured Cells
8_TxWk	101	0.31788	E007	Cluster1	0.986376	3.37957	0.00595771	H1 Derived Neuronal Progenitor Cultured Cells
9_TxReg	347	1.09212	E007	Cluster1	0.850506	3.97994	0.0703227	H1 Derived Neuronal Progenitor Cultured Cells
1_TssA	7595	26.7194	E009	Cluster1	1.39939e-34	39.1501	33.8541	H9 Derived Neuronal Progenitor Cultured Cells
10_TxEnh5'	47	0.165347	E009	Cluster1	0.997019	3.08893	0.00129641	H9 Derived Neuronal Progenitor Cultured Cells
11_TxEnh3'	19	0.0668426	E009	Cluster1	0.999512	2.6945	0.000211863	H9 Derived Neuronal Progenitor Cultured Cells
12_TxEnhW	16	0.0562885	E009	Cluster1	0.999654	2.61981	0.000150241	H9 Derived Neuronal Progenitor Cultured Cells
13_EnhA1	493	1.73439	E009	Cluster1	0.720046	4.25102	0.14264	H9 Derived Neuronal Progenitor Cultured Cells
14_EnhA2	465	1.63588	E009	Cluster1	0.746625	4.20989	0.126898	H9 Derived Neuronal Progenitor Cultured Cells
15_EnhAF	490	1.72383	E009	Cluster1	0.722921	4.24664	0.140909	H9 Derived Neuronal Progenitor Cultured Cells
16_EnhW1	524	1.84345	E009	Cluster1	0.690013	4.29601	0.161143	H9 Derived Neuronal Progenitor Cultured Cells
17_EnhW2	173	0.608619	E009	Cluster1	0.960363	3.67115	0.0175647	H9 Derived Neuronal Progenitor Cultured Cells
18_EnhAc	88	0.309587	E009	Cluster1	0.98959	3.36456	0.00454478	H9 Derived Neuronal Progenitor Cultured Cells
19_DNase	70	0.246262	E009	Cluster1	0.9934	3.26351	0.0028757	H9 Derived Neuronal Progenitor Cultured Cells
2_PromU	6978	24.5488	E009	Cluster1	2.64877e-29	33.8362	28.577	H9 Derived Neuronal Progenitor Cultured Cells
20_ZNF/Rpts	5	0.0175901	E009	Cluster1	0.999966	2.11452	1.46719e-05	H9 Derived Neuronal Progenitor Cultured Cells
21_Het	64	0.225154	E009	Cluster1	0.99448	3.22412	0.00240385	H9 Derived Neuronal Progenitor Cultured Cells
22_PromP	1077	3.78892	E009	Cluster1	0.208576	5.12849	0.680737	H9 Derived Neuronal Progenitor Cultured Cells
23_PromBiv	1525	5.365	E009	Cluster1	0.043166	5.96366	1.36486	H9 Derived Neuronal Progenitor Cultured Cells
24_ReprPC	260	0.914688	E009	Cluster1	0.912698	3.87018	0.0396729	H9 Derived Neuronal Progenitor Cultured Cells
25_Quies	405	1.4248	E009	Cluster1	0.801193	4.11925	0.0962626	H9 Derived Neuronal Progenitor Cultured Cells
3_PromD1	6928	24.3729	E009	Cluster1	6.77816e-29	33.425	28.1689	H9 Derived Neuronal Progenitor Cultured Cells
4_PromD2	502	1.76605	E009	Cluster1	0.711385	4.26414	0.147896	H9 Derived Neuronal Progenitor Cultured Cells
5_Tx5'	6	0.0211082	E009	Cluster1	0.999951	2.19371	2.11276e-05	H9 Derived Neuronal Progenitor Cultured Cells
6_Tx	2	0.00703606	E009	Cluster1	0.999995	1.71657	2.34751e-06	H9 Derived Neuronal Progenitor Cultured Cells
7_Tx3'	8	0.0281442	E009	Cluster1	0.999914	2.31866	3.75602e-05	H9 Derived Neuronal Progenitor Cultured Cells
8_TxWk	31	0.109059	E009	Cluster1	0.998702	2.90746	0.000563989	H9 Derived Neuronal Progenitor Cultured Cells
9_TxReg	654	2.30079	E009	Cluster1	0.561026	4.48213	0.251017	H9 Derived Neuronal Progenitor Cultured Cells
1_TssA	7166	26.5999	E053	Cluster1	4.21565e-30	34.6804	29.3751	Cortex derived primary cultured neurospheres
10_TxEnh5'	58	0.215293	E053	Cluster1	0.995579	3.21532	0.00192431	Cortex derived primary cultured neurospheres
11_TxEnh3'	19	0.0705271	E053	Cluster1	0.999525	2.72893	0.000206503	Cortex derived primary cultured neurospheres
12_TxEnhW	17	0.0631032	E053	Cluster1	0.999619	2.68058	0.000165317	Cortex derived primary cultured neurospheres
13_EnhA1	434	1.61099	E053	Cluster1	0.780287	4.1952	0.107746	Cortex derived primary cultured neurospheres
14_EnhA2	428	1.58872	E053	Cluster1	0.785621	4.1862	0.104787	Cortex derived primary cultured neurospheres
15_EnhAF	320	1.18782	E053	Cluster1	0.873824	4.01369	0.058576	Cortex derived primary cultured neurospheres
16_EnhW1	418	1.5516	E053	Cluster1	0.794424	4.17109	0.0999476	Cortex derived primary cultured neurospheres
17_EnhW2	97	0.360059	E053	Cluster1	0.987683	3.44212	0.00538224	Cortex derived primary cultured neurospheres
18_EnhAc	183	0.679287	E053	Cluster1	0.956849	3.73157	0.0191568	Cortex derived primary cultured neurospheres
19_DNase	100	0.371195	E053	Cluster1	0.986915	3.45569	0.00572031	Cortex derived primary cultured neurospheres
2_PromU	6808	25.271	E053	Cluster1	3.06649e-27	31.7963	26.5134	Cortex derived primary cultured neurospheres
21_Het	59	0.219005	E053	Cluster1	0.995425	3.22281	0.00199124	Cortex derived primary cultured neurospheres
22_PromP	1008	3.74165	E053	Cluster1	0.262289	5.03465	0.581221	Cortex derived primary cultured neurospheres
23_PromBiv	700	2.59837	E053	Cluster1	0.524451	4.57536	0.280295	Cortex derived primary cultured neurospheres
24_ReprPC	159	0.5902	E053	Cluster1	0.967249	3.66583	0.0144615	Cortex derived primary cultured neurospheres
25_Quies	621	2.30512	E053	Cluster1	0.601729	4.46366	0.220599	Cortex derived primary cultured neurospheres
3_PromD1	7370	27.3571	E053	Cluster1	8.48288e-32	36.3889	31.0715	Cortex derived primary cultured neurospheres
4_PromD2	357	1.32517	E053	Cluster1	0.845464	4.07554	0.0729048	Cortex derived primary cultured neurospheres
5_Tx5'	12	0.0445434	E053	Cluster1	0.99981	2.52923	8.23725e-05	Cortex derived primary cultured neurospheres
6_Tx	1	0.00371195	E053	Cluster1	0.999999	1.44997	5.72031e-07	Cortex derived primary cultured neurospheres
7_Tx3'	6	0.0222717	E053	Cluster1	0.999953	2.22814	2.05931e-05	Cortex derived primary cultured neurospheres
8_TxWk	53	0.196733	E053	Cluster1	0.996307	3.17585	0.00160684	Cortex derived primary cultured neurospheres
9_TxReg	546	2.02673	E053	Cluster1	0.675256	4.35769	0.170532	Cortex derived primary cultured neurospheres
1_TssA	7173	25.3329	E073	Cluster1	1.7995e-24	29.1222	23.7448	Brain Dorsolateral Prefrontal Cortex
10_TxEnh5'	60	0.211902	E073	Cluster1	0.996182	3.30142	0.00166137	Brain Dorsolateral Prefrontal Cortex
11_TxEnh3'	28	0.0988875	E073	Cluster1	0.999167	2.96912	0.000361809	Brain Dorsolateral Prefrontal Cortex
12_TxEnhW	54	0.190712	E073	Cluster1	0.996906	3.25534	0.00134571	Brain Dorsolateral Prefrontal Cortex
13_EnhA1	478	1.68815	E073	Cluster1	0.784434	4.30648	0.105443	Brain Dorsolateral Prefrontal Cortex
14_EnhA2	399	1.40915	E073	Cluster1	0.844365	4.19605	0.0734699	Brain Dorsolateral Prefrontal Cortex
15_EnhAF	279	0.985343	E073	Cluster1	0.920613	4.00313	0.0359229	Brain Dorsolateral Prefrontal Cortex
16_EnhW1	703	2.48278	E073	Cluster1	0.591462	4.59663	0.228073	Brain Dorsolateral Prefrontal Cortex
17_EnhW2	294	1.03832	E073	Cluster1	0.912243	4.02984	0.0398895	Brain Dorsolateral Prefrontal Cortex
18_EnhAc	30	0.105951	E073	Cluster1	0.999044	2.99914	0.000415342	Brain Dorsolateral Prefrontal Cortex
19_DNase	139	0.490906	E073	Cluster1	0.979678	3.67354	0.00891647	Brain Dorsolateral Prefrontal Cortex
2_PromU	6908	24.397	E073	Cluster1	9.48904e-23	27.3837	22.0228	Brain Dorsolateral Prefrontal Cortex
21_Het	47	0.16599	E073	Cluster1	0.997655	3.19472	0.00101943	Brain Dorsolateral Prefrontal Cortex
22_PromP	1402	4.95144	E073	Cluster1	0.123848	5.57546	0.90711	Brain Dorsolateral Prefrontal Cortex
23_PromBiv	536	1.89299	E073	Cluster1	0.736912	4.38335	0.132585	Brain Dorsolateral Prefrontal Cortex
24_ReprPC	164	0.579198	E073	Cluster1	0.971824	3.74886	0.0124123	Brain Dorsolateral Prefrontal Cortex
25_Quies	703	2.48278	E073	Cluster1	0.591462	4.59663	0.228073	Brain Dorsolateral Prefrontal Cortex
3_PromD1	7465	26.3641	E073	Cluster1	1.91673e-26	31.1121	25.7174	Brain Dorsolateral Prefrontal Cortex
4_PromD2	554	1.95656	E073	Cluster1	0.721707	4.40675	0.141639	Brain Dorsolateral Prefrontal Cortex
5_Tx5'	14	0.0494438	E073	Cluster1	0.999792	2.66782	9.04523e-05	Brain Dorsolateral Prefrontal Cortex
7_Tx3'	6	0.0211902	E073	Cluster1	0.999962	2.29977	1.66137e-05	Brain Dorsolateral Prefrontal Cortex
8_TxWk	64	0.226029	E073	Cluster1	0.995657	3.32967	0.00189027	Brain Dorsolateral Prefrontal Cortex
9_TxReg	815	2.87833	E073	Cluster1	0.493703	4.7393	0.306534	Brain Dorsolateral Prefrontal Cortex
1_TssA	7528	25.833	E081	Cluster1	4.44095e-32	36.6596	31.3525	Fetal Brain Male
10_TxEnh5'	40	0.137264	E081	Cluster1	0.997964	3.03332	0.00088517	Fetal Brain Male
11_TxEnh3'	21	0.0720634	E081	Cluster1	0.999438	2.75284	0.000243975	Fetal Brain Male
12_TxEnhW	16	0.0549055	E081	Cluster1	0.999674	2.63463	0.000141627	Fetal Brain Male
13_EnhA1	425	1.45843	E081	Cluster1	0.794461	4.15869	0.0999274	Fetal Brain Male
14_EnhA2	436	1.49617	E081	Cluster1	0.784934	4.17503	0.105167	Fetal Brain Male
15_EnhAF	380	1.304	E081	Cluster1	0.831981	4.09004	0.0798866	Fetal Brain Male
16_EnhW1	674	2.31289	E081	Cluster1	0.560635	4.51035	0.25132	Fetal Brain Male
17_EnhW2	217	0.744655	E081	Cluster1	0.941779	3.79288	0.0260511	Fetal Brain Male
18_EnhAc	153	0.525033	E081	Cluster1	0.97062	3.62801	0.0129506	Fetal Brain Male
19_DNase	114	0.391201	E081	Cluster1	0.983581	3.49447	0.00718979	Fetal Brain Male
2_PromU	7667	26.31	E081	Cluster1	3.01271e-33	37.836	32.521	Fetal Brain Male
21_Het	56	0.192169	E081	Cluster1	0.996013	3.1803	0.00173493	Fetal Brain Male
22_PromP	1766	6.06019	E081	Cluster1	0.0188194	6.40276	1.72539	Fetal Brain Male
23_PromBiv	1005	3.44875	E081	Cluster1	0.276199	4.99132	0.558777	Fetal Brain Male
24_ReprPC	179	0.614255	E081	Cluster1	0.960006	3.70095	0.0177261	Fetal Brain Male
25_Quies	733	2.51536	E081	Cluster1	0.504377	4.59272	0.297245	Fetal Brain Male
3_PromD1	6488	22.2642	E081	Cluster1	5.15161e-24	28.5305	23.2881	Fetal Brain Male
4_PromD2	526	1.80502	E081	Cluster1	0.702966	4.30442	0.153066	Fetal Brain Male
5_Tx5'	12	0.0411791	E081	Cluster1	0.999817	2.50963	7.96653e-05	Fetal Brain Male
6_Tx	1	0.00343159	E081	Cluster1	0.999999	1.43037	5.53231e-07	Fetal Brain Male
7_Tx3'	10	0.0343159	E081	Cluster1	0.999873	2.43043	5.53231e-05	Fetal Brain Male
8_TxWk	61	0.209327	E081	Cluster1	0.995271	3.21776	0.00205857	Fetal Brain Male
9_TxReg	633	2.1722	E081	Cluster1	0.600242	4.45345	0.221674	Fetal Brain Male

## Sheet: ChromHMM cluster 2 enrichment
Var1	Freq	Percentage	Code	cluster	P_value	Fold	-log10 P-value	sample
1_TssA	5137	9.63736	E007	Cluster2	3.87256e-16	20.2673	15.412	H1 Derived Neuronal Progenitor Cultured Cells
10_TxEnh5'	578	1.08437	E007	Cluster2	0.638093	4.10164	0.195116	H1 Derived Neuronal Progenitor Cultured Cells
11_TxEnh3'	284	0.532803	E007	Cluster2	0.89721	3.64502	0.0471057	H1 Derived Neuronal Progenitor Cultured Cells
12_TxEnhW	282	0.529051	E007	Cluster2	0.898577	3.64129	0.0464445	H1 Derived Neuronal Progenitor Cultured Cells
13_EnhA1	1257	2.35822	E007	Cluster2	0.119454	5.16673	0.922799	H1 Derived Neuronal Progenitor Cultured Cells
14_EnhA2	2442	4.58136	E007	Cluster2	0.000329003	8.01514	3.4828	H1 Derived Neuronal Progenitor Cultured Cells
15_EnhAF	4385	8.22655	E007	Cluster2	5.88899e-12	16.0165	11.23	H1 Derived Neuronal Progenitor Cultured Cells
16_EnhW1	2197	4.12172	E007	Cluster2	0.001517	7.30544	2.81901	H1 Derived Neuronal Progenitor Cultured Cells
17_EnhW2	4598	8.62616	E007	Cluster2	4.49317e-13	17.1546	12.3474	H1 Derived Neuronal Progenitor Cultured Cells
18_EnhAc	951	1.78414	E007	Cluster2	0.296347	4.65098	0.528199	H1 Derived Neuronal Progenitor Cultured Cells
19_DNase	1562	2.93042	E007	Cluster2	0.0375883	5.76322	1.42495	H1 Derived Neuronal Progenitor Cultured Cells
2_PromU	7013	13.1569	E007	Cluster2	1.88636e-29	33.7149	28.7244	H1 Derived Neuronal Progenitor Cultured Cells
20_ZNF/Rpts	20	0.0375213	E007	Cluster2	0.999462	2.44586	0.000233613	H1 Derived Neuronal Progenitor Cultured Cells
21_Het	78	0.146333	E007	Cluster2	0.991852	3.04024	0.00355325	H1 Derived Neuronal Progenitor Cultured Cells
22_PromP	2638	4.94906	E007	Cluster2	8.6236e-05	8.63018	4.06431	H1 Derived Neuronal Progenitor Cultured Cells
23_PromBiv	5007	9.39347	E007	Cluster2	2.28131e-15	19.486	14.6418	H1 Derived Neuronal Progenitor Cultured Cells
24_ReprPC	1311	2.45952	E007	Cluster2	0.0991315	5.26599	1.00379	H1 Derived Neuronal Progenitor Cultured Cells
25_Quies	6680	12.5321	E007	Cluster2	8.68462e-27	31.0306	26.0612	H1 Derived Neuronal Progenitor Cultured Cells
3_PromD1	4327	8.11774	E007	Cluster2	1.16186e-11	15.7156	10.9348	H1 Derived Neuronal Progenitor Cultured Cells
4_PromD2	962	1.80478	E007	Cluster2	0.288079	4.66826	0.540489	H1 Derived Neuronal Progenitor Cultured Cells
5_Tx5'	118	0.221376	E007	Cluster2	0.981449	3.22461	0.00813206	H1 Derived Neuronal Progenitor Cultured Cells
6_Tx	18	0.0337692	E007	Cluster2	0.999564	2.40006	0.000189226	H1 Derived Neuronal Progenitor Cultured Cells
7_Tx3'	87	0.163218	E007	Cluster2	0.989873	3.08854	0.00442054	H1 Derived Neuronal Progenitor Cultured Cells
8_TxWk	752	1.4108	E007	Cluster2	0.467442	4.35109	0.330272	H1 Derived Neuronal Progenitor Cultured Cells
9_TxReg	619	1.16129	E007	Cluster2	0.59734	4.16006	0.223778	H1 Derived Neuronal Progenitor Cultured Cells
1_TssA	5839	11.0595	E009	Cluster2	9.79108e-21	24.9221	20.0092	H9 Derived Neuronal Progenitor Cultured Cells
10_TxEnh5'	597	1.13077	E009	Cluster2	0.617777	4.13178	0.209169	H9 Derived Neuronal Progenitor Cultured Cells
11_TxEnh3'	169	0.3201	E009	Cluster2	0.96214	3.39128	0.0167618	H9 Derived Neuronal Progenitor Cultured Cells
12_TxEnhW	158	0.299265	E009	Cluster2	0.966828	3.35994	0.0146508	H9 Derived Neuronal Progenitor Cultured Cells
13_EnhA1	2492	4.72005	E009	Cluster2	0.000226697	8.18774	3.64455	H9 Derived Neuronal Progenitor Cultured Cells
14_EnhA2	4287	8.11993	E009	Cluster2	1.63714e-11	15.5647	10.7859	H9 Derived Neuronal Progenitor Cultured Cells
15_EnhAF	5069	9.60111	E009	Cluster2	8.32147e-16	19.9314	15.0798	H9 Derived Neuronal Progenitor Cultured Cells
16_EnhW1	2290	4.33745	E009	Cluster2	0.000836276	7.58412	3.07765	H9 Derived Neuronal Progenitor Cultured Cells
17_EnhW2	3516	6.6596	E009	Cluster2	5.557e-08	11.9478	7.25516	H9 Derived Neuronal Progenitor Cultured Cells
18_EnhAc	960	1.81832	E009	Cluster2	0.287828	4.66977	0.540867	H9 Derived Neuronal Progenitor Cultured Cells
19_DNase	1031	1.9528	E009	Cluster2	0.237778	4.78372	0.623828	H9 Derived Neuronal Progenitor Cultured Cells
2_PromU	8096	15.3345	E009	Cluster2	3.40571e-39	43.5227	38.4678	H9 Derived Neuronal Progenitor Cultured Cells
20_ZNF/Rpts	6	0.0113645	E009	Cluster2	0.999951	1.92481	2.11276e-05	H9 Derived Neuronal Progenitor Cultured Cells
21_Het	83	0.157209	E009	Cluster2	0.990734	3.06976	0.004043	H9 Derived Neuronal Progenitor Cultured Cells
22_PromP	1946	3.68589	E009	Cluster2	0.00599157	6.65824	2.22246	H9 Derived Neuronal Progenitor Cultured Cells
23_PromBiv	4284	8.11425	E009	Cluster2	1.69502e-11	15.5493	10.7708	H9 Derived Neuronal Progenitor Cultured Cells
24_ReprPC	1116	2.1138	E009	Cluster2	0.18581	4.92523	0.730931	H9 Derived Neuronal Progenitor Cultured Cells
25_Quies	3932	7.44753	E009	Cluster2	8.44232e-10	13.8148	9.07354	H9 Derived Neuronal Progenitor Cultured Cells
3_PromD1	4921	9.32078	E009	Cluster2	6.13654e-15	19.0508	14.2121	H9 Derived Neuronal Progenitor Cultured Cells
4_PromD2	470	0.890219	E009	Cluster2	0.741923	3.94837	0.129641	H9 Derived Neuronal Progenitor Cultured Cells
5_Tx5'	46	0.0871278	E009	Cluster2	0.997145	2.81064	0.00124183	H9 Derived Neuronal Progenitor Cultured Cells
6_Tx	25	0.0473521	E009	Cluster2	0.999156	2.54494	0.000366799	H9 Derived Neuronal Progenitor Cultured Cells
7_Tx3'	60	0.113645	E009	Cluster2	0.995147	2.9269	0.00211276	H9 Derived Neuronal Progenitor Cultured Cells
8_TxWk	362	0.685658	E009	Cluster2	0.837709	3.78225	0.0769068	H9 Derived Neuronal Progenitor Cultured Cells
9_TxReg	1041	1.97174	E009	Cluster2	0.231213	4.80007	0.635988	H9 Derived Neuronal Progenitor Cultured Cells
1_TssA	5412	10.755	E053	Cluster2	1.75876e-17	21.6668	16.7548	Cortex derived primary cultured neurospheres
10_TxEnh5'	559	1.11087	E053	Cluster2	0.662599	4.10478	0.178749	Cortex derived primary cultured neurospheres
11_TxEnh3'	245	0.486874	E053	Cluster2	0.923983	3.60212	0.0343362	Cortex derived primary cultured neurospheres
12_TxEnhW	106	0.210648	E053	Cluster2	0.985309	3.21035	0.00642734	Cortex derived primary cultured neurospheres
13_EnhA1	2174	4.32026	E053	Cluster2	0.00197887	7.21946	2.70358	Cortex derived primary cultured neurospheres
14_EnhA2	3241	6.44065	E053	Cluster2	9.80208e-07	10.698	6.00868	Cortex derived primary cultured neurospheres
15_EnhAF	2498	4.96413	E053	Cluster2	0.000269473	8.14569	3.56948	Cortex derived primary cultured neurospheres
16_EnhW1	2048	4.06987	E053	Cluster2	0.00398771	6.88922	2.39928	Cortex derived primary cultured neurospheres
17_EnhW2	1187	2.35886	E053	Cluster2	0.156324	5.05904	0.805975	Cortex derived primary cultured neurospheres
18_EnhAc	1843	3.66249	E053	Cluster2	0.0114027	6.38713	1.94299	Cortex derived primary cultured neurospheres
19_DNase	1878	3.73204	E053	Cluster2	0.00960527	6.4698	2.01749	Cortex derived primary cultured neurospheres
2_PromU	9791	19.4571	E053	Cluster2	1.45028e-55	60.008	54.8385	Cortex derived primary cultured neurospheres
20_ZNF/Rpts	5	0.00993621	E053	Cluster2	0.999967	1.8776	1.43008e-05	Cortex derived primary cultured neurospheres
21_Het	74	0.147056	E053	Cluster2	0.992813	3.05098	0.00313244	Cortex derived primary cultured neurospheres
22_PromP	1996	3.96653	E053	Cluster2	0.00526036	6.75776	2.27898	Cortex derived primary cultured neurospheres
23_PromBiv	3008	5.97762	E053	Cluster2	6.6713e-06	9.83268	5.17579	Cortex derived primary cultured neurospheres
24_ReprPC	804	1.59774	E053	Cluster2	0.426805	4.45364	0.36977	Cortex derived primary cultured neurospheres
25_Quies	5718	11.363	E053	Cluster2	1.98134e-19	23.6389	18.703	Cortex derived primary cultured neurospheres
3_PromD1	5524	10.9775	E053	Cluster2	3.50391e-18	22.3763	17.4554	Cortex derived primary cultured neurospheres
4_PromD2	395	0.784961	E053	Cluster2	0.814233	3.86446	0.0892512	Cortex derived primary cultured neurospheres
5_Tx5'	99	0.196737	E053	Cluster2	0.987174	3.17986	0.00560648	Cortex derived primary cultured neurospheres
6_Tx	26	0.0516683	E053	Cluster2	0.99911	2.59397	0.000386693	Cortex derived primary cultured neurospheres
7_Tx3'	90	0.178852	E053	Cluster2	0.989388	3.13749	0.00463345	Cortex derived primary cultured neurospheres
8_TxWk	401	0.796884	E053	Cluster2	0.809127	3.87374	0.0919832	Cortex derived primary cultured neurospheres
9_TxReg	1199	2.3827	E053	Cluster2	0.150538	5.07979	0.822353	Cortex derived primary cultured neurospheres
1_TssA	5059	10.2733	E073	Cluster2	1.54445e-12	16.7966	11.8112	Brain Dorsolateral Prefrontal Cortex
10_TxEnh5'	591	1.20015	E073	Cluster2	0.689938	4.21404	0.16119	Brain Dorsolateral Prefrontal Cortex
11_TxEnh3'	224	0.454878	E073	Cluster2	0.948078	3.65467	0.0231558	Brain Dorsolateral Prefrontal Cortex
12_TxEnhW	300	0.609211	E073	Cluster2	0.908795	3.79992	0.0415342	Brain Dorsolateral Prefrontal Cortex
13_EnhA1	2032	4.12639	E073	Cluster2	0.0124305	6.4947	1.90551	Brain Dorsolateral Prefrontal Cortex
14_EnhA2	2428	4.93055	E073	Cluster2	0.00190292	7.3871	2.72058	Brain Dorsolateral Prefrontal Cortex
15_EnhAF	2069	4.20153	E073	Cluster2	0.0105795	6.57256	1.97554	Brain Dorsolateral Prefrontal Cortex
16_EnhW1	2632	5.34481	E073	Cluster2	0.000635404	7.8985	3.19695	Brain Dorsolateral Prefrontal Cortex
17_EnhW2	2786	5.65754	E073	Cluster2	0.000261814	8.30826	3.58201	Brain Dorsolateral Prefrontal Cortex
18_EnhAc	199	0.40411	E073	Cluster2	0.958792	3.5984	0.0182755	Brain Dorsolateral Prefrontal Cortex
19_DNase	1229	2.49574	E073	Cluster2	0.200884	5.06787	0.697056	Brain Dorsolateral Prefrontal Cortex
2_PromU	9288	18.8612	E073	Cluster2	1.54137e-40	45.0613	39.8121	Brain Dorsolateral Prefrontal Cortex
20_ZNF/Rpts	1	0.0020307	E073	Cluster2	0.999999	1.28127	4.61491e-07	Brain Dorsolateral Prefrontal Cortex
21_Het	66	0.134026	E073	Cluster2	0.995382	3.10282	0.00201026	Brain Dorsolateral Prefrontal Cortex
22_PromP	2087	4.23808	E073	Cluster2	0.00977105	6.61085	2.01006	Brain Dorsolateral Prefrontal Cortex
23_PromBiv	2584	5.24734	E073	Cluster2	0.000829073	7.77497	3.08141	Brain Dorsolateral Prefrontal Cortex
24_ReprPC	1011	2.05304	E073	Cluster2	0.33752	4.75772	0.4717	Brain Dorsolateral Prefrontal Cortex
25_Quies	6280	12.7528	E073	Cluster2	6.30065e-19	23.2798	18.2006	Brain Dorsolateral Prefrontal Cortex
3_PromD1	5593	11.3577	E073	Cluster2	3.66189e-15	19.4652	14.4363	Brain Dorsolateral Prefrontal Cortex
4_PromD2	472	0.958492	E073	Cluster2	0.7892	4.05802	0.102813	Brain Dorsolateral Prefrontal Cortex
5_Tx5'	152	0.308667	E073	Cluster2	0.975748	3.47377	0.0106623	Brain Dorsolateral Prefrontal Cortex
6_Tx	22	0.0446755	E073	Cluster2	0.999486	2.62391	0.000223362	Brain Dorsolateral Prefrontal Cortex
7_Tx3'	108	0.219316	E073	Cluster2	0.987682	3.32007	0.00538283	Brain Dorsolateral Prefrontal Cortex
8_TxWk	524	1.06409	E073	Cluster2	0.74694	4.12731	0.126714	Brain Dorsolateral Prefrontal Cortex
9_TxReg	1507	3.06027	E073	Cluster2	0.0895221	5.50745	1.04807	Brain Dorsolateral Prefrontal Cortex
1_TssA	5747	11.2673	E081	Cluster2	5.34211e-19	23.219	18.2723	Fetal Brain Male
10_TxEnh5'	444	0.870486	E081	Cluster2	0.777926	3.9437	0.109062	Fetal Brain Male
11_TxEnh3'	244	0.478375	E081	Cluster2	0.926964	3.60758	0.0329372	Fetal Brain Male
12_TxEnhW	178	0.348979	E081	Cluster2	0.960443	3.4552	0.0175286	Fetal Brain Male
13_EnhA1	1938	3.79955	E081	Cluster2	0.00835888	6.55246	2.07785	Fetal Brain Male
14_EnhA2	2756	5.40329	E081	Cluster2	6.2792e-05	8.82963	4.2021	Fetal Brain Male
15_EnhAF	2905	5.69541	E081	Cluster2	2.14416e-05	9.31914	4.66874	Fetal Brain Male
16_EnhW1	1905	3.73485	E081	Cluster2	0.00982445	6.47484	2.00769	Fetal Brain Male
17_EnhW2	2369	4.64455	E081	Cluster2	0.000785548	7.66665	3.10483	Fetal Brain Male
18_EnhAc	1229	2.40952	E081	Cluster2	0.146008	5.11243	0.835623	Fetal Brain Male
19_DNase	1342	2.63106	E081	Cluster2	0.100844	5.31136	0.99635	Fetal Brain Male
2_PromU	9402	18.4331	E081	Cluster2	1.24315e-49	54.066	48.9055	Fetal Brain Male
20_ZNF/Rpts	5	0.00980277	E081	Cluster2	0.999968	1.88624	1.38308e-05	Fetal Brain Male
21_Het	77	0.150963	E081	Cluster2	0.992476	3.07703	0.00328011	Fetal Brain Male
22_PromP	2439	4.78179	E081	Cluster2	0.000511655	7.86549	3.29102	Fetal Brain Male
23_PromBiv	3774	7.39913	E081	Cluster2	1.31903e-08	12.6438	7.87974	Fetal Brain Male
24_ReprPC	996	1.95271	E081	Cluster2	0.282609	4.73433	0.548814	Fetal Brain Male
25_Quies	6276	12.3044	E081	Cluster2	1.61809e-22	26.7759	21.791	Fetal Brain Male
3_PromD1	4690	9.195	E081	Cluster2	6.77641e-13	17.0274	12.169	Fetal Brain Male
4_PromD2	440	0.862644	E081	Cluster2	0.781438	3.93781	0.107106	Fetal Brain Male
5_Tx5'	106	0.207819	E081	Cluster2	0.985789	3.21878	0.00621611	Fetal Brain Male
6_Tx	17	0.0333294	E081	Cluster2	0.999632	2.41786	0.000159884	Fetal Brain Male
7_Tx3'	122	0.239188	E081	Cluster2	0.981218	3.28185	0.00823429	Fetal Brain Male
8_TxWk	587	1.15084	E081	Cluster2	0.644724	4.14652	0.190626	Fetal Brain Male
9_TxReg	1018	1.99584	E081	Cluster2	0.2671	4.76833	0.573327	Fetal Brain Male

## Sheet: ChromHMM cluster 3 enrichment 
Var1	Freq	Percentage	Code	cluster	P_value	Fold	-log10 P-value	sample
1_TssA	481	0.565151	E007	Cluster3	0.732618	3.75863	0.135122	H1 Derived Neuronal Progenitor Cultured Cells
10_TxEnh5'	1119	1.31477	E007	Cluster3	0.185651	4.7215	0.731302	H1 Derived Neuronal Progenitor Cultured Cells
11_TxEnh3'	894	1.05041	E007	Cluster3	0.341366	4.35948	0.466779	H1 Derived Neuronal Progenitor Cultured Cells
12_TxEnhW	1307	1.53566	E007	Cluster3	0.100537	5.05531	0.997672	H1 Derived Neuronal Progenitor Cultured Cells
13_EnhA1	547	0.642698	E007	Cluster3	0.668732	3.8541	0.174748	H1 Derived Neuronal Progenitor Cultured Cells
14_EnhA2	2245	2.63776	E007	Cluster3	0.00113884	7.23612	2.94354	H1 Derived Neuronal Progenitor Cultured Cells
15_EnhAF	5002	5.8771	E007	Cluster3	2.44013e-15	19.2531	14.6126	H1 Derived Neuronal Progenitor Cultured Cells
16_EnhW1	3582	4.20867	E007	Cluster3	3.20938e-08	11.9891	7.49358	H1 Derived Neuronal Progenitor Cultured Cells
17_EnhW2	11718	13.7681	E007	Cluster3	6.3444e-81	85.2078	80.1976	H1 Derived Neuronal Progenitor Cultured Cells
18_EnhAc	1115	1.31007	E007	Cluster3	0.187896	4.71472	0.726083	H1 Derived Neuronal Progenitor Cultured Cells
19_DNase	8305	9.75796	E007	Cluster3	5.20866e-41	45.144	40.2833	H1 Derived Neuronal Progenitor Cultured Cells
2_PromU	1264	1.48514	E007	Cluster3	0.116653	4.97622	0.933106	H1 Derived Neuronal Progenitor Cultured Cells
20_ZNF/Rpts	57	0.0669722	E007	Cluster3	0.99564	2.69914	0.00189752	H1 Derived Neuronal Progenitor Cultured Cells
21_Het	493	0.57925	E007	Cluster3	0.721193	3.77616	0.141948	H1 Derived Neuronal Progenitor Cultured Cells
22_PromP	1218	1.43109	E007	Cluster3	0.136011	4.89344	0.866426	H1 Derived Neuronal Progenitor Cultured Cells
23_PromBiv	3340	3.92433	E007	Cluster3	3.05319e-07	10.9804	6.51525	H1 Derived Neuronal Progenitor Cultured Cells
24_ReprPC	2132	2.50499	E007	Cluster3	0.00221475	6.92483	2.65468	H1 Derived Neuronal Progenitor Cultured Cells
25_Quies	33444	39.295	E007	Cluster3	0	100	100	H1 Derived Neuronal Progenitor Cultured Cells
3_PromD1	386	0.453531	E007	Cluster3	0.81843	3.61497	0.0870184	H1 Derived Neuronal Progenitor Cultured Cells
4_PromD2	597	0.701445	E007	Cluster3	0.619221	3.9255	0.208154	H1 Derived Neuronal Progenitor Cultured Cells
5_Tx5'	906	1.0645	E007	Cluster3	0.331593	4.37789	0.479394	H1 Derived Neuronal Progenitor Cultured Cells
6_Tx	252	0.296087	E007	Cluster3	0.918146	3.37986	0.0370884	H1 Derived Neuronal Progenitor Cultured Cells
7_Tx3'	1003	1.17847	E007	Cluster3	0.258499	4.53021	0.587541	H1 Derived Neuronal Progenitor Cultured Cells
8_TxWk	3352	3.93843	E007	Cluster3	2.74065e-07	11.0288	6.56215	H1 Derived Neuronal Progenitor Cultured Cells
9_TxReg	351	0.412407	E007	Cluster3	0.847319	3.55863	0.0719533	H1 Derived Neuronal Progenitor Cultured Cells
1_TssA	609	0.685718	E009	Cluster3	0.605812	3.92304	0.217662	H9 Derived Neuronal Progenitor Cultured Cells
10_TxEnh5'	1540	1.734	E009	Cluster3	0.0405658	5.50013	1.39184	H9 Derived Neuronal Progenitor Cultured Cells
11_TxEnh3'	688	0.77467	E009	Cluster3	0.527479	4.03615	0.277795	H9 Derived Neuronal Progenitor Cultured Cells
12_TxEnhW	1131	1.27348	E009	Cluster3	0.177537	4.72494	0.750711	H9 Derived Neuronal Progenitor Cultured Cells
13_EnhA1	1595	1.79593	E009	Cluster3	0.0321342	5.61656	1.49303	H9 Derived Neuronal Progenitor Cultured Cells
14_EnhA2	4565	5.14007	E009	Cluster3	5.88635e-13	16.8104	12.2302	H9 Derived Neuronal Progenitor Cultured Cells
15_EnhAF	7644	8.60695	E009	Cluster3	5.10146e-35	39.0964	34.2923	H9 Derived Neuronal Progenitor Cultured Cells
16_EnhW1	4286	4.82592	E009	Cluster3	1.65621e-11	15.3337	10.7809	H9 Derived Neuronal Progenitor Cultured Cells
17_EnhW2	12466	14.0364	E009	Cluster3	6.22607e-92	96.2223	91.2058	H9 Derived Neuronal Progenitor Cultured Cells
18_EnhAc	1795	2.02112	E009	Cluster3	0.0128547	6.06577	1.89094	H9 Derived Neuronal Progenitor Cultured Cells
19_DNase	8473	9.54038	E009	Cluster3	7.34708e-43	46.9827	42.1339	H9 Derived Neuronal Progenitor Cultured Cells
2_PromU	1776	1.99973	E009	Cluster3	0.0140891	6.02133	1.85112	H9 Derived Neuronal Progenitor Cultured Cells
20_ZNF/Rpts	44	0.0495429	E009	Cluster3	0.997387	2.56535	0.0011362	H9 Derived Neuronal Progenitor Cultured Cells
21_Het	452	0.50894	E009	Cluster3	0.75875	3.6958	0.119901	H9 Derived Neuronal Progenitor Cultured Cells
22_PromP	1651	1.85898	E009	Cluster3	0.0251355	5.73822	1.59971	H9 Derived Neuronal Progenitor Cultured Cells
23_PromBiv	2958	3.33063	E009	Cluster3	7.32732e-06	9.52682	5.13505	H9 Derived Neuronal Progenitor Cultured Cells
24_ReprPC	1991	2.24181	E009	Cluster3	0.00471592	6.54627	2.32643	H9 Derived Neuronal Progenitor Cultured Cells
25_Quies	28768	32.392	E009	Cluster3	0	100	100	H9 Derived Neuronal Progenitor Cultured Cells
3_PromD1	634	0.713867	E009	Cluster3	0.580899	3.95875	0.235899	H9 Derived Neuronal Progenitor Cultured Cells
4_PromD2	476	0.535964	E009	Cluster3	0.736254	3.73134	0.132972	H9 Derived Neuronal Progenitor Cultured Cells
5_Tx5'	683	0.76904	E009	Cluster3	0.532388	4.02896	0.273772	H9 Derived Neuronal Progenitor Cultured Cells
6_Tx	378	0.425618	E009	Cluster3	0.824412	3.58211	0.0838554	H9 Derived Neuronal Progenitor Cultured Cells
7_Tx3'	817	0.919921	E009	Cluster3	0.405757	4.22472	0.391734	H9 Derived Neuronal Progenitor Cultured Cells
8_TxWk	2483	2.79579	E009	Cluster3	0.000240837	7.93402	3.61828	H9 Derived Neuronal Progenitor Cultured Cells
9_TxReg	909	1.02351	E009	Cluster3	0.327396	4.36425	0.484926	H9 Derived Neuronal Progenitor Cultured Cells
1_TssA	818	0.967258	E053	Cluster3	0.414229	4.24867	0.38276	Cortex derived primary cultured neurospheres
10_TxEnh5'	1666	1.96999	E053	Cluster3	0.0258401	5.76253	1.58771	Cortex derived primary cultured neurospheres
11_TxEnh3'	893	1.05594	E053	Cluster3	0.349811	4.36017	0.456166	Cortex derived primary cultured neurospheres
12_TxEnhW	741	0.876208	E053	Cluster3	0.485186	4.13706	0.314092	Cortex derived primary cultured neurospheres
13_EnhA1	1980	2.34128	E053	Cluster3	0.00572013	6.49241	2.24259	Cortex derived primary cultured neurospheres
14_EnhA2	3885	4.59388	E053	Cluster3	2.32362e-09	13.1764	8.63384	Cortex derived primary cultured neurospheres
15_EnhAF	4375	5.17329	E053	Cluster3	1.12435e-11	15.5432	10.9491	Cortex derived primary cultured neurospheres
16_EnhW1	3476	4.11025	E053	Cluster3	1.22564e-07	11.4059	6.91164	Cortex derived primary cultured neurospheres
17_EnhW2	3480	4.11498	E053	Cluster3	1.18154e-07	11.4223	6.92755	Cortex derived primary cultured neurospheres
18_EnhAc	3890	4.59979	E053	Cluster3	2.20763e-09	13.1992	8.65607	Cortex derived primary cultured neurospheres
19_DNase	9818	11.6095	E053	Cluster3	7.22064e-56	60.0866	55.1414	Cortex derived primary cultured neurospheres
2_PromU	3450	4.07951	E053	Cluster3	1.55372e-07	11.2996	6.80863	Cortex derived primary cultured neurospheres
20_ZNF/Rpts	34	0.0402039	E053	Cluster3	0.998479	2.48529	0.000661268	Cortex derived primary cultured neurospheres
21_Het	363	0.429235	E053	Cluster3	0.840667	3.58844	0.075376	Cortex derived primary cultured neurospheres
22_PromP	2360	2.79062	E053	Cluster3	0.000651642	7.51206	3.18599	Cortex derived primary cultured neurospheres
23_PromBiv	2467	2.91714	E053	Cluster3	0.000330035	7.82676	3.48144	Cortex derived primary cultured neurospheres
24_ReprPC	1742	2.05986	E053	Cluster3	0.018371	5.93007	1.73587	Cortex derived primary cultured neurospheres
25_Quies	31336	37.0538	E053	Cluster3	0	100	100	Cortex derived primary cultured neurospheres
3_PromD1	991	1.17182	E053	Cluster3	0.274296	4.51101	0.561781	Cortex derived primary cultured neurospheres
4_PromD2	512	0.605423	E053	Cluster3	0.70802	3.81238	0.149955	Cortex derived primary cultured neurospheres
5_Tx5'	938	1.10915	E053	Cluster3	0.313835	4.42865	0.503298	Cortex derived primary cultured neurospheres
6_Tx	349	0.412681	E053	Cluster3	0.851777	3.56565	0.069674	Cortex derived primary cultured neurospheres
7_Tx3'	1082	1.27943	E053	Cluster3	0.213948	4.65707	0.669691	Cortex derived primary cultured neurospheres
8_TxWk	2583	3.05431	E053	Cluster3	0.000152568	8.18181	3.81654	Cortex derived primary cultured neurospheres
9_TxReg	1340	1.5845	E053	Cluster3	0.093942	5.1074	1.02714	Cortex derived primary cultured neurospheres
1_TssA	623	0.752397	E073	Cluster3	0.662036	4.02919	0.179118	Brain Dorsolateral Prefrontal Cortex
10_TxEnh5'	1652	1.99512	E073	Cluster3	0.0550227	5.53305	1.25946	Brain Dorsolateral Prefrontal Cortex
11_TxEnh3'	1037	1.25239	E073	Cluster3	0.318953	4.56763	0.496274	Brain Dorsolateral Prefrontal Cortex
12_TxEnhW	1182	1.4275	E073	Cluster3	0.226589	4.77296	0.644761	Brain Dorsolateral Prefrontal Cortex
13_EnhA1	2935	3.5446	E073	Cluster3	0.000105829	8.49858	3.9754	Brain Dorsolateral Prefrontal Cortex
14_EnhA2	3802	4.59168	E073	Cluster3	2.1332e-07	11.3066	6.67097	Brain Dorsolateral Prefrontal Cortex
15_EnhAF	4479	5.40929	E073	Cluster3	5.51803e-10	13.965	9.25822	Brain Dorsolateral Prefrontal Cortex
16_EnhW1	4890	5.90565	E073	Cluster3	9.21985e-12	15.7802	11.0353	Brain Dorsolateral Prefrontal Cortex
17_EnhW2	7711	9.31258	E073	Cluster3	3.62777e-28	32.3831	27.4404	Brain Dorsolateral Prefrontal Cortex
18_EnhAc	435	0.52535	E073	Cluster3	0.817851	3.78139	0.0873257	Brain Dorsolateral Prefrontal Cortex
19_DNase	5802	7.00708	E073	Cluster3	2.91491e-16	20.3545	15.5354	Brain Dorsolateral Prefrontal Cortex
2_PromU	3807	4.59772	E073	Cluster3	2.04868e-07	11.3247	6.68853	Brain Dorsolateral Prefrontal Cortex
20_ZNF/Rpts	15	0.0181155	E073	Cluster3	0.999761	2.23177	0.000103836	Brain Dorsolateral Prefrontal Cortex
21_Het	287	0.34661	E073	Cluster3	0.916194	3.55147	0.0380126	Brain Dorsolateral Prefrontal Cortex
22_PromP	1281	1.54706	E073	Cluster3	0.174868	4.92042	0.757289	Brain Dorsolateral Prefrontal Cortex
23_PromBiv	2214	2.67385	E073	Cluster3	0.00546842	6.6629	2.26214	Brain Dorsolateral Prefrontal Cortex
24_ReprPC	2147	2.59293	E073	Cluster3	0.0074594	6.51471	2.1273	Brain Dorsolateral Prefrontal Cortex
25_Quies	30538	36.8808	E073	Cluster3	0	100	100	Brain Dorsolateral Prefrontal Cortex
3_PromD1	937	1.13162	E073	Cluster3	0.393391	4.43249	0.405175	Brain Dorsolateral Prefrontal Cortex
4_PromD2	486	0.586942	E073	Cluster3	0.778032	3.85122	0.109002	Brain Dorsolateral Prefrontal Cortex
5_Tx5'	823	0.993937	E073	Cluster3	0.486876	4.28356	0.312581	Brain Dorsolateral Prefrontal Cortex
6_Tx	251	0.303133	E073	Cluster3	0.935245	3.48433	0.0290744	Brain Dorsolateral Prefrontal Cortex
7_Tx3'	872	1.05311	E073	Cluster3	0.445748	4.34701	0.350911	Brain Dorsolateral Prefrontal Cortex
8_TxWk	2675	3.2306	E073	Cluster3	0.000498582	7.78517	3.30226	Brain Dorsolateral Prefrontal Cortex
9_TxReg	1921	2.31999	E073	Cluster3	0.0198146	6.04212	1.70302	Brain Dorsolateral Prefrontal Cortex
1_TssA	776	0.938184	E081	Cluster3	0.464363	4.20031	0.333143	Fetal Brain Male
10_TxEnh5'	1103	1.33353	E081	Cluster3	0.212292	4.69295	0.673066	Fetal Brain Male
11_TxEnh3'	826	0.998634	E081	Cluster3	0.419318	4.27174	0.377456	Fetal Brain Male
12_TxEnhW	827	0.999843	E081	Cluster3	0.418436	4.27318	0.378371	Fetal Brain Male
13_EnhA1	2202	2.66222	E081	Cluster3	0.00207724	7.00263	2.68251	Fetal Brain Male
14_EnhA2	3748	4.53133	E081	Cluster3	1.69221e-08	12.3226	7.77155	Fetal Brain Male
15_EnhAF	4707	5.69076	E081	Cluster3	5.52867e-13	16.9074	12.2574	Fetal Brain Male
16_EnhW1	3201	3.87001	E081	Cluster3	2.14465e-06	10.1512	5.66864	Fetal Brain Male
17_EnhW2	6343	7.66869	E081	Cluster3	5.51124e-23	27.0383	22.2588	Fetal Brain Male
18_EnhAc	2716	3.28364	E081	Cluster3	8.29843e-05	8.49224	4.081	Fetal Brain Male
19_DNase	7315	8.84383	E081	Cluster3	2.4923e-30	34.4449	29.6034	Fetal Brain Male
2_PromU	2752	3.32717	E081	Cluster3	6.45793e-05	8.60686	4.18991	Fetal Brain Male
20_ZNF/Rpts	24	0.029016	E081	Cluster3	0.999267	2.35783	0.000318661	Fetal Brain Male
21_Het	315	0.380835	E081	Cluster3	0.881263	3.53051	0.0548944	Fetal Brain Male
22_PromP	1664	2.01178	E081	Cluster3	0.0293873	5.7303	1.53184	Fetal Brain Male
23_PromBiv	2871	3.47104	E081	Cluster3	2.75362e-05	8.99543	4.5601	Fetal Brain Male
24_ReprPC	1949	2.35634	E081	Cluster3	0.00791577	6.36862	2.10151	Fetal Brain Male
25_Quies	31977	38.6602	E081	Cluster3	0	100	100	Fetal Brain Male
3_PromD1	655	0.791895	E081	Cluster3	0.578962	4.03089	0.23735	Fetal Brain Male
4_PromD2	439	0.530751	E081	Cluster3	0.782313	3.72639	0.106619	Fetal Brain Male
5_Tx5'	738	0.892242	E081	Cluster3	0.499673	4.14667	0.301314	Fetal Brain Male
6_Tx	251	0.303459	E081	Cluster3	0.922881	3.41183	0.0348541	Fetal Brain Male
7_Tx3'	1247	1.50762	E081	Cluster3	0.13795	4.93345	0.86028	Fetal Brain Male
8_TxWk	2973	3.59436	E081	Cluster3	1.28863e-05	9.34037	4.88987	Fetal Brain Male
9_TxReg	1094	1.32265	E081	Cluster3	0.217707	4.67845	0.662127	Fetal Brain Male

## Sheet: ChromHMM cluster 1-2 enhancers 
Var1	Freq	Percentage	Code	cluster	P_value	Fold	-log10 P-value	sample
1_TssA	348	1.73057	E007	Cluster3	0.849711	4.18026	0.0707286	H1 Derived Neuronal Progenitor Cultured Cells
10_TxEnh5'	313	1.55652	E007	Cluster3	0.876563	4.12072	0.057217	H1 Derived Neuronal Progenitor Cultured Cells
11_TxEnh3'	57	0.283455	E007	Cluster3	0.99564	3.32573	0.00189752	H1 Derived Neuronal Progenitor Cultured Cells
12_TxEnhW	167	0.830474	E007	Cluster3	0.96319	3.80696	0.0162881	H1 Derived Neuronal Progenitor Cultured Cells
13_EnhA1	672	3.34179	E007	Cluster3	0.544829	4.65907	0.263739	H1 Derived Neuronal Progenitor Cultured Cells
14_EnhA2	1376	6.84271	E007	Cluster3	0.0783804	5.81237	1.10579	H1 Derived Neuronal Progenitor Cultured Cells
15_EnhAF	2954	14.6899	E007	Cluster3	8.01047e-06	10.1347	5.09634	H1 Derived Neuronal Progenitor Cultured Cells
16_EnhW1	986	4.90328	E007	Cluster3	0.270524	5.12963	0.567794	H1 Derived Neuronal Progenitor Cultured Cells
17_EnhW2	3224	16.0326	E007	Cluster3	8.50065e-07	11.1469	6.07055	H1 Derived Neuronal Progenitor Cultured Cells
18_EnhAc	647	3.21746	E007	Cluster3	0.569533	4.62334	0.244481	H1 Derived Neuronal Progenitor Cultured Cells
19_DNase	1061	5.27624	E007	Cluster3	0.220061	5.25113	0.657457	H1 Derived Neuronal Progenitor Cultured Cells
2_PromU	994	4.94306	E007	Cluster3	0.264823	5.14239	0.577045	H1 Derived Neuronal Progenitor Cultured Cells
20_ZNF/Rpts	24	0.11935	E007	Cluster3	0.999226	2.9485	0.000336402	H1 Derived Neuronal Progenitor Cultured Cells
21_Het	105	0.522154	E007	Cluster3	0.985283	3.59559	0.00643895	H1 Derived Neuronal Progenitor Cultured Cells
22_PromP	437	2.17316	E007	Cluster3	0.773514	4.31997	0.111532	H1 Derived Neuronal Progenitor Cultured Cells
23_PromBiv	777	3.86394	E007	Cluster3	0.444021	4.81098	0.352597	H1 Derived Neuronal Progenitor Cultured Cells
24_ReprPC	393	1.95435	E007	Cluster3	0.81245	4.25255	0.0902031	H1 Derived Neuronal Progenitor Cultured Cells
25_Quies	4800	23.8699	E007	Cluster3	3.49796e-14	18.7054	13.4562	H1 Derived Neuronal Progenitor Cultured Cells
3_PromD1	73	0.363022	E007	Cluster3	0.992859	3.43439	0.00311231	H1 Derived Neuronal Progenitor Cultured Cells
4_PromD2	45	0.22378	E007	Cluster3	0.997281	3.22235	0.00118266	H1 Derived Neuronal Progenitor Cultured Cells
5_Tx5'	75	0.372967	E007	Cluster3	0.992464	3.4463	0.00328518	H1 Derived Neuronal Progenitor Cultured Cells
6_Tx	5	0.0248645	E007	Cluster3	0.999966	2.26694	1.46008e-05	H1 Derived Neuronal Progenitor Cultured Cells
7_Tx3'	21	0.104431	E007	Cluster3	0.999407	2.89043	0.000257558	H1 Derived Neuronal Progenitor Cultured Cells
8_TxWk	426	2.11845	E007	Cluster3	0.783452	4.30335	0.105988	H1 Derived Neuronal Progenitor Cultured Cells
9_TxReg	129	0.641504	E007	Cluster3	0.97787	3.68827	0.00971887	H1 Derived Neuronal Progenitor Cultured Cells
1_TssA	500	2.38584	E009	Cluster3	0.713314	4.3936	0.146719	H9 Derived Neuronal Progenitor Cultured Cells
10_TxEnh5'	325	1.55079	E009	Cluster3	0.866984	4.12178	0.061989	H9 Derived Neuronal Progenitor Cultured Cells
11_TxEnh3'	34	0.162237	E009	Cluster3	0.998439	3.08006	0.000678431	H9 Derived Neuronal Progenitor Cultured Cells
12_TxEnhW	84	0.400821	E009	Cluster3	0.99051	3.47633	0.00414101	H9 Derived Neuronal Progenitor Cultured Cells
13_EnhA1	1477	7.04776	E009	Cluster3	0.0524455	5.99758	1.28029	H9 Derived Neuronal Progenitor Cultured Cells
14_EnhA2	2992	14.2769	E009	Cluster3	5.57467e-06	10.2776	5.25378	H9 Derived Neuronal Progenitor Cultured Cells
15_EnhAF	3768	17.9797	E009	Cluster3	4.65134e-09	13.4564	8.33242	H9 Derived Neuronal Progenitor Cultured Cells
16_EnhW1	1205	5.74987	E009	Cluster3	0.140552	5.48106	0.852161	H9 Derived Neuronal Progenitor Cultured Cells
17_EnhW2	2636	12.5781	E009	Cluster3	8.35746e-05	9.04678	4.07793	H9 Derived Neuronal Progenitor Cultured Cells
18_EnhAc	736	3.51195	E009	Cluster3	0.48094	4.73269	0.317909	H9 Derived Neuronal Progenitor Cultured Cells
19_DNase	664	3.16839	E009	Cluster3	0.551122	4.62883	0.258752	H9 Derived Neuronal Progenitor Cultured Cells
2_PromU	1616	7.71103	E009	Cluster3	0.0293355	6.28896	1.53261	H9 Derived Neuronal Progenitor Cultured Cells
20_ZNF/Rpts	8	0.0381734	E009	Cluster3	0.999914	2.45103	3.75602e-05	H9 Derived Neuronal Progenitor Cultured Cells
21_Het	118	0.563058	E009	Cluster3	0.98136	3.62796	0.00817169	H9 Derived Neuronal Progenitor Cultured Cells
22_PromP	447	2.13294	E009	Cluster3	0.763373	4.31548	0.117263	H9 Derived Neuronal Progenitor Cultured Cells
23_PromBiv	677	3.23042	E009	Cluster3	0.538291	4.64748	0.268983	H9 Derived Neuronal Progenitor Cultured Cells
24_ReprPC	259	1.23586	E009	Cluster3	0.913338	4.00058	0.0393683	H9 Derived Neuronal Progenitor Cultured Cells
25_Quies	2692	12.8454	E009	Cluster3	5.58429e-05	9.23101	4.25303	H9 Derived Neuronal Progenitor Cultured Cells
3_PromD1	135	0.644176	E009	Cluster3	0.975673	3.68894	0.0106958	H9 Derived Neuronal Progenitor Cultured Cells
4_PromD2	62	0.295844	E009	Cluster3	0.994819	3.34255	0.00225596	H9 Derived Neuronal Progenitor Cultured Cells
5_Tx5'	29	0.138379	E009	Cluster3	0.998864	3.0108	0.000493564	H9 Derived Neuronal Progenitor Cultured Cells
6_Tx	4	0.0190867	E009	Cluster3	0.999978	2.14998	9.39004e-06	H9 Derived Neuronal Progenitor Cultured Cells
7_Tx3'	16	0.0763468	E009	Cluster3	0.999654	2.75218	0.000150241	H9 Derived Neuronal Progenitor Cultured Cells
8_TxWk	193	0.920933	E009	Cluster3	0.95091	3.85533	0.0218606	H9 Derived Neuronal Progenitor Cultured Cells
9_TxReg	280	1.33607	E009	Cluster3	0.899474	4.04108	0.0460112	H9 Derived Neuronal Progenitor Cultured Cells
1_TssA	479	2.43345	E053	Cluster3	0.739184	4.39783	0.131247	Cortex derived primary cultured neurospheres
10_TxEnh5'	326	1.65617	E053	Cluster3	0.869374	4.16026	0.0607932	Cortex derived primary cultured neurospheres
11_TxEnh3'	45	0.228612	E053	Cluster3	0.997336	3.24062	0.00115836	Cortex derived primary cultured neurospheres
12_TxEnhW	63	0.320057	E053	Cluster3	0.994786	3.38786	0.00227039	Cortex derived primary cultured neurospheres
13_EnhA1	1181	5.9998	E053	Cluster3	0.159277	5.45635	0.797847	Cortex derived primary cultured neurospheres
14_EnhA2	2187	11.1105	E053	Cluster3	0.00183649	7.66211	2.73601	Cortex derived primary cultured neurospheres
15_EnhAF	1728	8.7787	E053	Cluster3	0.0195849	6.53187	1.70808	Cortex derived primary cultured neurospheres
16_EnhW1	1244	6.31985	E053	Cluster3	0.130245	5.56631	0.885239	Cortex derived primary cultured neurospheres
17_EnhW2	820	4.16582	E053	Cluster3	0.412445	4.8847	0.384634	Cortex derived primary cultured neurospheres
18_EnhAc	1357	6.89392	E053	Cluster3	0.0884368	5.7722	1.05337	Cortex derived primary cultured neurospheres
19_DNase	1507	7.65596	E053	Cluster3	0.0502213	6.06348	1.29911	Cortex derived primary cultured neurospheres
2_PromU	1992	10.1199	E053	Cluster3	0.00537206	7.1554	2.26986	Cortex derived primary cultured neurospheres
20_ZNF/Rpts	2	0.0101605	E053	Cluster3	0.999995	1.88728	2.28813e-06	Cortex derived primary cultured neurospheres
21_Het	108	0.548669	E053	Cluster3	0.984754	3.62635	0.00667217	Cortex derived primary cultured neurospheres
22_PromP	686	3.48506	E053	Cluster3	0.538027	4.69177	0.269196	Cortex derived primary cultured neurospheres
23_PromBiv	499	2.53505	E053	Cluster3	0.720383	4.42679	0.142436	Cortex derived primary cultured neurospheres
24_ReprPC	226	1.14814	E053	Cluster3	0.934938	3.96958	0.0292171	Cortex derived primary cultured neurospheres
25_Quies	4268	21.6826	E053	Cluster3	3.80122e-11	15.6366	10.4201	Cortex derived primary cultured neurospheres
3_PromD1	209	1.06178	E053	Cluster3	0.944089	3.93138	0.0249869	Cortex derived primary cultured neurospheres
4_PromD2	78	0.396261	E053	Cluster3	0.992018	3.48183	0.00348024	Cortex derived primary cultured neurospheres
5_Tx5'	65	0.330217	E053	Cluster3	0.99445	3.40158	0.00241683	Cortex derived primary cultured neurospheres
6_Tx	6	0.0304816	E053	Cluster3	0.999953	2.36442	2.05931e-05	Cortex derived primary cultured neurospheres
7_Tx3'	18	0.0914448	E053	Cluster3	0.999573	2.84171	0.000185338	Cortex derived primary cultured neurospheres
8_TxWk	218	1.1075	E053	Cluster3	0.939323	3.95189	0.0271852	Cortex derived primary cultured neurospheres
9_TxReg	372	1.88986	E053	Cluster3	0.833374	4.23595	0.07916	Cortex derived primary cultured neurospheres
1_TssA	379	2.09693	E073	Cluster3	0.858442	4.36149	0.0662891	Brain Dorsolateral Prefrontal Cortex
10_TxEnh5'	335	1.85349	E073	Cluster3	0.887583	4.2934	0.0517909	Brain Dorsolateral Prefrontal Cortex
11_TxEnh3'	54	0.298772	E073	Cluster3	0.996906	3.45031	0.00134571	Brain Dorsolateral Prefrontal Cortex
12_TxEnhW	174	0.962709	E073	Cluster3	0.96834	3.97109	0.0139721	Brain Dorsolateral Prefrontal Cortex
13_EnhA1	887	4.9076	E073	Cluster3	0.433424	5.02758	0.363087	Brain Dorsolateral Prefrontal Cortex
14_EnhA2	1506	8.33241	E073	Cluster3	0.0898092	5.94107	1.04668	Brain Dorsolateral Prefrontal Cortex
15_EnhAF	1411	7.80679	E073	Cluster3	0.120561	5.78489	0.918793	Brain Dorsolateral Prefrontal Cortex
16_EnhW1	1477	8.17196	E073	Cluster3	0.0984562	5.8927	1.00676	Brain Dorsolateral Prefrontal Cortex
17_EnhW2	2006	11.0988	E073	Cluster3	0.0138976	6.87596	1.85706	Brain Dorsolateral Prefrontal Cortex
18_EnhAc	130	0.719265	E073	Cluster3	0.982202	3.83831	0.0077992	Brain Dorsolateral Prefrontal Cortex
19_DNase	919	5.08465	E073	Cluster3	0.407608	5.06964	0.389758	Brain Dorsolateral Prefrontal Cortex
2_PromU	1736	9.60496	E073	Cluster3	0.0406635	6.34691	1.3908	Brain Dorsolateral Prefrontal Cortex
20_ZNF/Rpts	1	0.00553281	E073	Cluster3	0.999999	1.71657	4.61491e-07	Brain Dorsolateral Prefrontal Cortex
21_Het	92	0.509018	E073	Cluster3	0.991046	3.68426	0.00390606	Brain Dorsolateral Prefrontal Cortex
22_PromP	389	2.15226	E073	Cluster3	0.851465	4.37635	0.0698333	Brain Dorsolateral Prefrontal Cortex
23_PromBiv	447	2.47317	E073	Cluster3	0.808705	4.45908	0.0922101	Brain Dorsolateral Prefrontal Cortex
24_ReprPC	364	2.01394	E073	Cluster3	0.868669	4.33881	0.0611458	Brain Dorsolateral Prefrontal Cortex
25_Quies	4745	26.2532	E073	Cluster3	4.06881e-11	15.7833	10.3905	Brain Dorsolateral Prefrontal Cortex
3_PromD1	177	0.979307	E073	Cluster3	0.967257	3.979	0.0144581	Brain Dorsolateral Prefrontal Cortex
4_PromD2	55	0.304305	E073	Cluster3	0.996791	3.45832	0.00139601	Brain Dorsolateral Prefrontal Cortex
5_Tx5'	100	0.553281	E073	Cluster3	0.98943	3.72118	0.00461491	Brain Dorsolateral Prefrontal Cortex
6_Tx	4	0.0221312	E073	Cluster3	0.999983	2.31863	7.38386e-06	Brain Dorsolateral Prefrontal Cortex
7_Tx3'	29	0.160451	E073	Cluster3	0.999107	3.17935	0.000388114	Brain Dorsolateral Prefrontal Cortex
8_TxWk	294	1.62665	E073	Cluster3	0.912243	4.2248	0.0398895	Brain Dorsolateral Prefrontal Cortex
9_TxReg	363	2.00841	E073	Cluster3	0.86934	4.33728	0.0608103	Brain Dorsolateral Prefrontal Cortex
1_TssA	519	2.75522	E081	Cluster3	0.709547	4.48405	0.149019	Fetal Brain Male
10_TxEnh5'	244	1.29532	E081	Cluster3	0.926964	4.04019	0.0329372	Fetal Brain Male
11_TxEnh3'	47	0.249509	E081	Cluster3	0.99719	3.29319	0.00122209	Fetal Brain Male
12_TxEnhW	111	0.589266	E081	Cluster3	0.984427	3.67201	0.00681636	Fetal Brain Male
13_EnhA1	983	5.21845	E081	Cluster3	0.292024	5.147	0.534581	Fetal Brain Male
14_EnhA2	1759	9.338	E081	Cluster3	0.0194203	6.57687	1.71174	Fetal Brain Male
15_EnhAF	1907	10.1237	E081	Cluster3	0.0097295	6.91213	2.01191	Fetal Brain Male
16_EnhW1	1053	5.59006	E081	Cluster3	0.243541	5.25572	0.613428	Fetal Brain Male
17_EnhW2	1721	9.13627	E081	Cluster3	0.0229835	6.49423	1.63858	Fetal Brain Male
18_EnhAc	863	4.58141	E081	Cluster3	0.387231	4.96791	0.41203	Fetal Brain Male
19_DNase	1030	5.46796	E081	Cluster3	0.258867	5.21963	0.586923	Fetal Brain Male
2_PromU	1724	9.1522	E081	Cluster3	0.0226829	6.5007	1.6443	Fetal Brain Male
20_ZNF/Rpts	1	0.0053087	E081	Cluster3	0.999999	1.61987	5.53231e-07	Fetal Brain Male
21_Het	106	0.562722	E081	Cluster3	0.985789	3.65139	0.00621611	Fetal Brain Male
22_PromP	450	2.38892	E081	Cluster3	0.772628	4.38511	0.112029	Fetal Brain Male
23_PromBiv	544	2.88793	E081	Cluster3	0.685929	4.51919	0.163721	Fetal Brain Male
24_ReprPC	271	1.43866	E081	Cluster3	0.910689	4.09346	0.0406299	Fetal Brain Male
25_Quies	4674	24.8129	E081	Cluster3	8.2014e-13	17.3757	12.0861	Fetal Brain Male
3_PromD1	127	0.674205	E081	Cluster3	0.979664	3.73259	0.00892307	Fetal Brain Male
4_PromD2	53	0.281361	E081	Cluster3	0.996428	3.3457	0.00155403	Fetal Brain Male
5_Tx5'	61	0.323831	E081	Cluster3	0.995271	3.40725	0.00205857	Fetal Brain Male
6_Tx	1	0.0053087	E081	Cluster3	0.999999	1.61987	5.53231e-07	Fetal Brain Male
7_Tx3'	30	0.159261	E081	Cluster3	0.998854	3.09748	0.000497908	Fetal Brain Male
8_TxWk	309	1.64039	E081	Cluster3	0.885476	4.16265	0.0528231	Fetal Brain Male
9_TxReg	249	1.32187	E081	Cluster3	0.924058	4.05037	0.0343009	Fetal Brain Male

## Sheet: ChromHMM cluster 3 enhancers
Var1	Freq	Percentage	Code	cluster	P_value	Fold	-log10 P-value	sample
1_TssA	62	0.111459	E007	Cluster3	0.994844	2.92071	0.00224502	H1 Derived Neuronal Progenitor Cultured Cells
10_TxEnh5'	609	1.09481	E007	Cluster3	0.607287	4.12729	0.216606	H1 Derived Neuronal Progenitor Cultured Cells
11_TxEnh3'	216	0.388308	E007	Cluster3	0.939186	3.48777	0.0272486	H1 Derived Neuronal Progenitor Cultured Cells
12_TxEnhW	831	1.49391	E007	Cluster3	0.395085	4.44898	0.40331	H1 Derived Neuronal Progenitor Cultured Cells
13_EnhA1	277	0.497969	E007	Cluster3	0.901961	3.61336	0.0448122	H1 Derived Neuronal Progenitor Cultured Cells
14_EnhA2	1230	2.2112	E007	Cluster3	0.130743	5.09956	0.883582	H1 Derived Neuronal Progenitor Cultured Cells
15_EnhAF	3066	5.51181	E007	Cluster3	3.23503e-06	10.1028	5.49012	H1 Derived Neuronal Progenitor Cultured Cells
16_EnhW1	2194	3.9442	E007	Cluster3	0.00154411	7.27863	2.81132	H1 Derived Neuronal Progenitor Cultured Cells
17_EnhW2	7977	14.3404	E007	Cluster3	6.85282e-38	42.192	37.1641	H1 Derived Neuronal Progenitor Cultured Cells
18_EnhAc	726	1.30515	E007	Cluster3	0.492233	4.29484	0.307829	H1 Derived Neuronal Progenitor Cultured Cells
19_DNase	5991	10.7701	E007	Cluster3	1.09058e-21	25.8659	20.9623	H1 Derived Neuronal Progenitor Cultured Cells
2_PromU	276	0.496171	E007	Cluster3	0.902632	3.61147	0.0444892	H1 Derived Neuronal Progenitor Cultured Cells
20_ZNF/Rpts	41	0.0737065	E007	Cluster3	0.997742	2.73984	0.000981757	H1 Derived Neuronal Progenitor Cultured Cells
21_Het	407	0.731672	E007	Cluster3	0.800305	3.83241	0.0967443	H1 Derived Neuronal Progenitor Cultured Cells
22_PromP	530	0.952792	E007	Cluster3	0.685402	4.0144	0.164055	H1 Derived Neuronal Progenitor Cultured Cells
23_PromBiv	886	1.59278	E007	Cluster3	0.347966	4.53197	0.458463	H1 Derived Neuronal Progenitor Cultured Cells
24_ReprPC	868	1.56042	E007	Cluster3	0.363058	4.50461	0.440024	H1 Derived Neuronal Progenitor Cultured Cells
25_Quies	26476	47.5964	E007	Cluster3	0	310	310	H1 Derived Neuronal Progenitor Cultured Cells
3_PromD1	13	0.0233704	E007	Cluster3	0.999773	2.24011	9.87014e-05	H1 Derived Neuronal Progenitor Cultured Cells
4_PromD2	87	0.156402	E007	Cluster3	0.989873	3.07001	0.00442054	H1 Derived Neuronal Progenitor Cultured Cells
5_Tx5'	603	1.08403	E007	Cluster3	0.613255	4.11875	0.212359	H1 Derived Neuronal Progenitor Cultured Cells
6_Tx	78	0.140222	E007	Cluster3	0.991852	3.02172	0.00355325	H1 Derived Neuronal Progenitor Cultured Cells
7_Tx3'	238	0.427857	E007	Cluster3	0.926655	3.53573	0.0330819	H1 Derived Neuronal Progenitor Cultured Cells
8_TxWk	1853	3.33118	E007	Cluster3	0.00987782	6.39928	2.00534	H1 Derived Neuronal Progenitor Cultured Cells
9_TxReg	91	0.163593	E007	Cluster3	0.988926	3.08995	0.00483637	H1 Derived Neuronal Progenitor Cultured Cells
1_TssA	98	0.166355	E009	Cluster3	0.987106	3.09591	0.00563637	H9 Derived Neuronal Progenitor Cultured Cells
10_TxEnh5'	923	1.5668	E009	Cluster3	0.316244	4.56423	0.499978	H9 Derived Neuronal Progenitor Cultured Cells
11_TxEnh3'	186	0.315736	E009	Cluster3	0.954325	3.38886	0.0203036	H9 Derived Neuronal Progenitor Cultured Cells
12_TxEnhW	706	1.19844	E009	Cluster3	0.509893	4.24037	0.292521	H9 Derived Neuronal Progenitor Cultured Cells
13_EnhA1	884	1.50059	E009	Cluster3	0.347841	4.50412	0.458619	H9 Derived Neuronal Progenitor Cultured Cells
14_EnhA2	2988	5.07214	E009	Cluster3	5.75781e-06	9.81417	5.23974	H9 Derived Neuronal Progenitor Cultured Cells
15_EnhAF	5359	9.09693	E009	Cluster3	1.3976e-17	21.6827	16.8546	H9 Derived Neuronal Progenitor Cultured Cells
16_EnhW1	2743	4.65626	E009	Cluster3	3.83967e-05	8.95298	4.41571	H9 Derived Neuronal Progenitor Cultured Cells
17_EnhW2	9232	15.6714	E009	Cluster3	9.53279e-51	55.0851	50.0208	H9 Derived Neuronal Progenitor Cultured Cells
18_EnhAc	1268	2.15244	E009	Cluster3	0.113868	5.14576	0.943597	H9 Derived Neuronal Progenitor Cultured Cells
19_DNase	6040	10.2529	E009	Cluster3	3.8862e-22	26.2906	21.4105	H9 Derived Neuronal Progenitor Cultured Cells
2_PromU	611	1.03718	E009	Cluster3	0.603818	4.10418	0.219094	H9 Derived Neuronal Progenitor Cultured Cells
20_ZNF/Rpts	26	0.0441351	E009	Cluster3	0.999087	2.51442	0.000396729	H9 Derived Neuronal Progenitor Cultured Cells
21_Het	381	0.646749	E009	Cluster3	0.82188	3.76516	0.0851918	H9 Derived Neuronal Progenitor Cultured Cells
22_PromP	797	1.35291	E009	Cluster3	0.423848	4.3733	0.37279	H9 Derived Neuronal Progenitor Cultured Cells
23_PromBiv	728	1.23578	E009	Cluster3	0.488612	4.27221	0.311036	H9 Derived Neuronal Progenitor Cultured Cells
24_ReprPC	790	1.34103	E009	Cluster3	0.430259	4.36294	0.36627	H9 Derived Neuronal Progenitor Cultured Cells
25_Quies	22641	38.4332	E009	Cluster3	1.29065e-301	306.343	300.889	H9 Derived Neuronal Progenitor Cultured Cells
3_PromD1	49	0.0831777	E009	Cluster3	0.996761	2.79065	0.00140909	H9 Derived Neuronal Progenitor Cultured Cells
4_PromD2	109	0.185028	E009	Cluster3	0.984073	3.14345	0.00697269	H9 Derived Neuronal Progenitor Cultured Cells
5_Tx5'	425	0.721439	E009	Cluster3	0.783421	3.83344	0.106005	H9 Derived Neuronal Progenitor Cultured Cells
6_Tx	106	0.179935	E009	Cluster3	0.984931	3.13095	0.00659416	H9 Derived Neuronal Progenitor Cultured Cells
7_Tx3'	211	0.358173	E009	Cluster3	0.941611	3.44946	0.0261284	H9 Derived Neuronal Progenitor Cultured Cells
8_TxWk	1331	2.25938	E009	Cluster3	0.0912662	5.26292	1.03969	H9 Derived Neuronal Progenitor Cultured Cells
9_TxReg	278	0.471906	E009	Cluster3	0.900832	3.58845	0.0453563	H9 Derived Neuronal Progenitor Cultured Cells
1_TssA	209	0.37592	E053	Cluster3	0.944089	3.48045	0.0249869	Cortex derived primary cultured neurospheres
10_TxEnh5'	983	1.76808	E053	Cluster3	0.280061	4.68061	0.552748	Cortex derived primary cultured neurospheres
11_TxEnh3'	223	0.401101	E053	Cluster3	0.936598	3.51206	0.0284465	Cortex derived primary cultured neurospheres
12_TxEnhW	480	0.863356	E053	Cluster3	0.738251	3.94835	0.131796	Cortex derived primary cultured neurospheres
13_EnhA1	1042	1.8742	E053	Cluster3	0.239281	4.77427	0.621091	Cortex derived primary cultured neurospheres
14_EnhA2	2543	4.57399	E053	Cluster3	0.000199872	8.23991	3.69925	Cortex derived primary cultured neurospheres
15_EnhAF	2746	4.93912	E053	Cluster3	4.85936e-05	8.88743	4.31342	Cortex derived primary cultured neurospheres
16_EnhW1	2324	4.18008	E053	Cluster3	0.000813706	7.59108	3.08953	Cortex derived primary cultured neurospheres
17_EnhW2	2332	4.19447	E053	Cluster3	0.000774748	7.61388	3.11084	Cortex derived primary cultured neurospheres
18_EnhAc	2562	4.60816	E053	Cluster3	0.000175901	8.29862	3.75473	Cortex derived primary cultured neurospheres
19_DNase	7596	13.6626	E053	Cluster3	9.85576e-34	38.0222	33.0063	Cortex derived primary cultured neurospheres
2_PromU	1290	2.32027	E053	Cluster3	0.111707	5.19782	0.951918	Cortex derived primary cultured neurospheres
20_ZNF/Rpts	27	0.0485638	E053	Cluster3	0.99904	2.56709	0.000417011	Cortex derived primary cultured neurospheres
21_Het	308	0.553987	E053	Cluster3	0.882541	3.67813	0.0542652	Cortex derived primary cultured neurospheres
22_PromP	1374	2.47136	E053	Cluster3	0.0831908	5.35322	1.07992	Cortex derived primary cultured neurospheres
23_PromBiv	673	1.2105	E053	Cluster3	0.550694	4.22242	0.25909	Cortex derived primary cultured neurospheres
24_ReprPC	751	1.35079	E053	Cluster3	0.475744	4.33358	0.322626	Cortex derived primary cultured neurospheres
25_Quies	24969	44.9107	E053	Cluster3	0	310	310	Cortex derived primary cultured neurospheres
3_PromD1	129	0.232027	E053	Cluster3	0.97832	3.25542	0.00951917	Cortex derived primary cultured neurospheres
4_PromD2	144	0.259007	E053	Cluster3	0.973057	3.30554	0.0118616	Cortex derived primary cultured neurospheres
5_Tx5'	634	1.14035	E053	Cluster3	0.588937	4.16733	0.229931	Cortex derived primary cultured neurospheres
6_Tx	100	0.179866	E053	Cluster3	0.986915	3.14103	0.00572031	Cortex derived primary cultured neurospheres
7_Tx3'	281	0.505423	E053	Cluster3	0.901222	3.62919	0.0451682	Cortex derived primary cultured neurospheres
8_TxWk	1354	2.43538	E053	Cluster3	0.0893892	5.31565	1.04871	Cortex derived primary cultured neurospheres
9_TxReg	523	0.940698	E053	Cluster3	0.697482	4.01028	0.156467	Cortex derived primary cultured neurospheres
1_TssA	126	0.233459	E073	Cluster3	0.983271	3.34916	0.00732664	Brain Dorsolateral Prefrontal Cortex
10_TxEnh5'	914	1.6935	E073	Cluster3	0.411597	4.58793	0.385528	Brain Dorsolateral Prefrontal Cortex
11_TxEnh3'	271	0.502122	E073	Cluster3	0.924927	3.70832	0.0338924	Brain Dorsolateral Prefrontal Cortex
12_TxEnhW	723	1.33961	E073	Cluster3	0.573806	4.34183	0.241235	Brain Dorsolateral Prefrontal Cortex
13_EnhA1	1473	2.72924	E073	Cluster3	0.0996985	5.41097	1.00131	Brain Dorsolateral Prefrontal Cortex
14_EnhA2	2312	4.28378	E073	Cluster3	0.00341325	7.07228	2.46683	Brain Dorsolateral Prefrontal Cortex
15_EnhAF	2801	5.18982	E073	Cluster3	0.000239507	8.30946	3.62068	Brain Dorsolateral Prefrontal Cortex
16_EnhW1	3268	6.0551	E073	Cluster3	1.17854e-05	9.6844	4.92866	Brain Dorsolateral Prefrontal Cortex
17_EnhW2	5412	10.0276	E073	Cluster3	3.04063e-14	18.4919	13.517	Brain Dorsolateral Prefrontal Cortex
18_EnhAc	256	0.474329	E073	Cluster3	0.932729	3.67994	0.0302443	Brain Dorsolateral Prefrontal Cortex
19_DNase	4411	8.17291	E073	Cluster3	1.04898e-09	13.8652	8.97923	Brain Dorsolateral Prefrontal Cortex
2_PromU	1524	2.82374	E073	Cluster3	0.0847522	5.49629	1.07185	Brain Dorsolateral Prefrontal Cortex
20_ZNF/Rpts	11	0.0203813	E073	Cluster3	0.999871	2.28291	5.58404e-05	Brain Dorsolateral Prefrontal Cortex
21_Het	253	0.46877	E073	Cluster3	0.934244	3.67412	0.0295396	Brain Dorsolateral Prefrontal Cortex
22_PromP	647	1.19879	E073	Cluster3	0.640937	4.24555	0.193184	Brain Dorsolateral Prefrontal Cortex
23_PromBiv	652	1.20806	E073	Cluster3	0.636529	4.25189	0.196182	Brain Dorsolateral Prefrontal Cortex
24_ReprPC	1049	1.94364	E073	Cluster3	0.310581	4.77006	0.507826	Brain Dorsolateral Prefrontal Cortex
25_Quies	24605	45.5893	E073	Cluster3	3.78908e-280	285.054	279.421	Brain Dorsolateral Prefrontal Cortex
3_PromD1	122	0.226047	E073	Cluster3	0.984308	3.33469	0.00686884	Brain Dorsolateral Prefrontal Cortex
4_PromD2	134	0.248281	E073	Cluster3	0.9811	3.37685	0.00828654	Brain Dorsolateral Prefrontal Cortex
5_Tx5'	541	1.00239	E073	Cluster3	0.732707	4.10973	0.13507	Brain Dorsolateral Prefrontal Cortex
6_Tx	63	0.116729	E073	Cluster3	0.995791	3.04263	0.00183166	Brain Dorsolateral Prefrontal Cortex
7_Tx3'	252	0.466917	E073	Cluster3	0.934746	3.67217	0.0293065	Brain Dorsolateral Prefrontal Cortex
8_TxWk	1459	2.7033	E073	Cluster3	0.104143	5.38788	0.982368	Brain Dorsolateral Prefrontal Cortex
9_TxReg	692	1.28217	E073	Cluster3	0.601185	4.30256	0.220992	Brain Dorsolateral Prefrontal Cortex
1_TssA	170	0.314186	E081	Cluster3	0.963855	3.40805	0.0159884	Fetal Brain Male
10_TxEnh5'	646	1.19391	E081	Cluster3	0.587662	4.20272	0.230872	Fetal Brain Male
11_TxEnh3'	192	0.354846	E081	Cluster3	0.954126	3.46531	0.0203943	Fetal Brain Male
12_TxEnhW	553	1.02203	E081	Cluster3	0.677356	4.07352	0.169183	Fetal Brain Male
13_EnhA1	1230	2.27323	E081	Cluster3	0.145551	5.0885	0.836984	Fetal Brain Male
14_EnhA2	2400	4.43557	E081	Cluster3	0.000650704	7.72844	3.18662	Fetal Brain Male
15_EnhAF	2946	5.44467	E081	Cluster3	1.57958e-05	9.43231	4.80146	Fetal Brain Male
16_EnhW1	2175	4.01974	E081	Cluster3	0.00241472	7.11621	2.61713	Fetal Brain Male
17_EnhW2	4452	8.22799	E081	Cluster3	1.08326e-11	15.7754	10.9653	Fetal Brain Male
18_EnhAc	1742	3.21949	E081	Cluster3	0.02095	6.08148	1.67882	Fetal Brain Male
19_DNase	5484	10.1353	E081	Cluster3	2.30064e-17	21.5389	16.6382	Fetal Brain Male
2_PromU	989	1.82783	E081	Cluster3	0.287656	4.69794	0.541127	Fetal Brain Male
20_ZNF/Rpts	18	0.0332668	E081	Cluster3	0.999587	2.41707	0.000179247	Fetal Brain Male
21_Het	257	0.474976	E081	Cluster3	0.919305	3.60809	0.0365404	Fetal Brain Male
22_PromP	767	1.41754	E081	Cluster3	0.472651	4.37187	0.32546	Fetal Brain Male
23_PromBiv	754	1.39351	E081	Cluster3	0.484707	4.35351	0.314521	Fetal Brain Male
24_ReprPC	835	1.54321	E081	Cluster3	0.411409	4.46903	0.385727	Fetal Brain Male
25_Quies	25474	47.0799	E081	Cluster3	0	310	310	Fetal Brain Male
3_PromD1	61	0.112737	E081	Cluster3	0.995271	2.949	0.00205857	Fetal Brain Male
4_PromD2	107	0.197753	E081	Cluster3	0.985521	3.19733	0.00633394	Fetal Brain Male
5_Tx5'	487	0.900052	E081	Cluster3	0.739249	3.98035	0.131209	Fetal Brain Male
6_Tx	70	0.129371	E081	Cluster3	0.993778	3.00942	0.00271083	Fetal Brain Male
7_Tx3'	330	0.609891	E081	Cluster3	0.870469	3.74038	0.0602469	Fetal Brain Male
8_TxWk	1570	2.9016	E081	Cluster3	0.0432852	5.72118	1.36366	Fetal Brain Male
9_TxReg	399	0.737414	E081	Cluster3	0.816441	3.85066	0.088075	Fetal Brain Male
