# Supplementary material for: Balanced SET levels favor the correct enhancer repertoire during cell fate acquisition
Source: Nat Commun. 2023 Jun 3;14:3212. doi: 10.1038/s41467-023-39043-x (PMC10239470; doi:10.1038/s41467-023-39043-x)
Supplement: Supplementary file 10 — Supplementary Data 7 [file 41467_2023_39043_MOESM10_ESM.xls]

## Sheet: Loops NPCs D868D
#chr1	x1	x2	chr2	y1	y2	name	score	strand1	strand2	color	observed	expectedBL	expectedDonut	expectedH	expectedV	fdrBL	fdrDonut	fdrH	fdrV	numCollapsed	centroid1	centroid2	radius
# juicer_tools version 1.19.02
9	17060000	17070000	9	17450000	17460000	.	.	.	.	0,255,255	70	28.6308	25.9696	24.3139	33.5413	9.96515e-07	7.77843e-07	2.58241e-10	0.00126718	3	17061666	17461666	7453
9	70480000	70490000	9	70590000	70600000	.	.	.	.	0,255,255	85	42.4413	37.8189	35.2952	47.7285	0.000475279	9.09946e-08	1.26615e-07	0.00057786	1	70485000	70595000	0
9	92330000	92340000	9	92430000	92440000	.	.	.	.	0,255,255	97	44.4318	42.4133	46.9876	46.6213	6.39687e-07	6.24471e-07	7.64166e-07	7.51023e-07	4	92335000	92432500	10308
9	35950000	35960000	9	36020000	36030000	.	.	.	.	0,255,255	114	51.1733	47.3815	50.0021	51.3835	1.03897e-06	3.9047e-12	1.24471e-06	1.20706e-06	1	35955000	36025000	0
9	114430000	114440000	9	114650000	114660000	.	.	.	.	0,255,255	123	42.1444	39.6354	35.8842	61.483	2.59911e-15	2.33792e-15	1.223e-22	0.000347046	1	114435000	114655000	0
9	33810000	33820000	9	33920000	33930000	.	.	.	.	0,255,255	72	38.3567	33.3705	38.1473	29.7911	0.000374404	0.000340888	0.000436609	2.63259e-07	1	33815000	33925000	0
9	77010000	77020000	9	77150000	77160000	.	.	.	.	0,255,255	71	30.3784	22.813	24.8902	25.2833	4.7103e-07	4.89137e-11	5.56798e-07	5.58332e-07	2	77015000	77150000	5000
9	136780000	136790000	9	137030000	137040000	.	.	.	.	0,255,255	70	23.158	22.6312	33.4398	23.2432	1.77088e-10	1.30528e-10	0.00124343	2.60879e-10	5	136783000	137043000	14422
9	34330000	34340000	9	34500000	34510000	.	.	.	.	0,255,255	70	30.3469	31.0882	36.9381	34.4207	9.96515e-07	0.000988305	0.00124343	0.00126718	1	34335000	34505000	0
9	19920000	19930000	9	20350000	20360000	.	.	.	.	0,255,255	70	30.3369	19.7659	25.2295	19.9615	9.96515e-07	1.30528e-10	1.17439e-06	2.60879e-10	4	19930000	20350000	7071
9	19040000	19050000	9	19170000	19180000	.	.	.	.	0,255,255	70	28.9617	24.4966	26.3539	31.8775	9.96515e-07	1.30528e-10	1.17439e-06	0.00126718	1	19045000	19175000	0
9	2410000	2420000	9	2620000	2630000	.	.	.	.	0,255,255	70	29.1423	29.2631	27.4122	36.2803	9.96515e-07	7.77843e-07	1.17439e-06	0.00126718	1	2415000	2625000	0
9	85820000	85830000	9	85890000	85900000	.	.	.	.	0,255,255	69	33.3429	31.9367	32.6003	30.4429	0.00175996	0.00164576	0.0020577	2.45344e-06	1	85825000	85895000	0
9	105240000	105250000	9	105410000	105420000	.	.	.	.	0,255,255	68	36.2556	31.4933	32.2845	36.7084	0.00285626	0.00269896	0.00336118	0.00340629	2	105250000	105415000	5000
9	99800000	99810000	9	100000000	100010000	.	.	.	.	0,255,255	68	33.6742	26.2009	26.7406	30.0111	0.00285626	3.33623e-06	4.99038e-06	4.99324e-06	4	99815000	100005000	14142
9	38010000	38020000	9	38360000	38370000	.	.	.	.	0,255,255	68	25.2479	27.7437	29.8404	36.3093	4.22911e-06	3.33623e-06	4.99038e-06	0.00340629	1	38015000	38365000	0
9	124120000	124130000	9	124380000	124390000	.	.	.	.	0,255,255	67	26.0392	20.0917	34.1674	19.7241	8.53545e-06	2.27047e-09	0.00541866	4.27053e-09	1	124125000	124385000	0
9	8670000	8680000	9	8850000	8860000	.	.	.	.	0,255,255	67	32.6817	29.3773	31.5189	34.6689	0.00455145	6.76341e-06	0.00541866	0.00548083	1	8675000	8855000	0
9	129880000	129890000	9	130100000	130110000	.	.	.	.	0,255,255	66	30.9347	28.8662	34.1753	29.6876	0.00713461	1.35255e-05	0.00858679	1.97965e-05	1	129885000	130105000	0
9	99820000	99830000	9	99910000	99920000	.	.	.	.	0,255,255	66	33.1758	30.4956	34.9755	29.4132	0.00713461	1.35255e-05	0.00858679	1.97965e-05	1	99825000	99915000	0
9	92130000	92140000	9	92630000	92640000	.	.	.	.	0,255,255	66	16.0366	15.3138	22.8385	16.2207	1.03138e-12	4.38764e-17	1.05782e-08	1.89435e-12	3	92141666	92631666	7453
9	17120000	17130000	9	17450000	17460000	.	.	.	.	0,255,255	66	25.7136	29.2587	33.7832	35.1748	1.6933e-05	1.35255e-05	0.00858679	0.00865739	3	17125000	17465000	10000
9	112370000	112380000	9	112710000	112720000	.	.	.	.	0,255,255	65	28.5224	25.0168	27.0132	33.697	3.30745e-05	2.66519e-05	3.80249e-05	0.0134783	1	112375000	112715000	0
9	9600000	9610000	9	9910000	9920000	.	.	.	.	0,255,255	65	16.6501	18.2663	23.9305	20.7335	3.16934e-12	2.45489e-12	2.58525e-08	2.59198e-08	1	9605000	9915000	0
9	69970000	69980000	9	70220000	70230000	.	.	.	.	0,255,255	64	17.8581	19.2541	26.0115	21.7444	9.70439e-12	7.46755e-12	7.26451e-05	6.28675e-08	3	69971666	70231666	7453
9	74640000	74650000	9	74740000	74750000	.	.	.	.	0,255,255	63	33.1856	29.3701	28.7735	36.2084	0.0248155	9.83971e-05	0.000137731	0.0309695	2	74650000	74745000	5000
9	13420000	13430000	9	14430000	14440000	.	.	.	.	0,255,255	63	21.084	18.5526	23.3174	21.7469	1.06354e-07	2.22774e-11	1.45718e-07	1.4689e-07	3	13428333	14428333	7454
9	111900000	111910000	9	112060000	112070000	.	.	.	.	0,255,255	62	34.1336	29.4356	29.1868	37.632	0.0364024	0.000184261	0.000254884	0.0456983	2	111900000	112070000	7071
9	110420000	110430000	9	110620000	110630000	.	.	.	.	0,255,255	62	21.6524	14.9807	16.2193	20.2617	2.4853e-07	8.88806e-15	1.25147e-10	3.41769e-07	4	110435000	110622500	10308
9	109570000	109580000	9	109650000	109660000	.	.	.	.	0,255,255	62	28.3626	29.3724	30.7939	28.5085	0.000222852	0.000184261	0.000254884	0.000260424	1	109575000	109655000	0
9	101600000	101610000	9	101720000	101730000	.	.	.	.	0,255,255	62	22.7447	21.0943	25.8641	23.5665	2.4853e-07	1.94336e-07	0.000254884	3.41769e-07	1	101605000	101725000	0
9	100430000	100440000	9	100590000	100600000	.	.	.	.	0,255,255	62	29.5484	22.0199	21.1146	29.7178	0.000222852	1.94336e-07	3.35615e-07	0.000260424	2	100430000	100595000	5000
9	115010000	115020000	9	115520000	115530000	.	.	.	.	0,255,255	61	21.8883	19.2225	19.791	28.7036	5.70066e-07	1.90706e-10	7.58514e-07	0.000475006	1	115015000	115525000	0
9	14770000	14780000	9	15130000	15140000	.	.	.	.	0,255,255	61	25.6375	21.8468	20.0841	30.2848	0.000406825	4.48903e-07	7.58514e-07	0.000475006	1	14775000	15135000	0
9	131960000	131970000	9	132160000	132170000	.	.	.	.	0,255,255	60	25.9145	27.6637	28.173	26.7316	0.000731075	0.000611607	0.000833156	0.000844619	1	131965000	132165000	0
9	110450000	110460000	9	110620000	110630000	.	.	.	.	0,255,255	60	24.3885	21.0299	23.2667	27.8017	1.2801e-06	1.01818e-06	1.69445e-06	0.000844619	1	110455000	110625000	0
9	95870000	95880000	9	96210000	96220000	.	.	.	.	0,255,255	60	22.1792	19.9391	19.6459	26.0284	1.2801e-06	1.01818e-06	1.69445e-06	0.000844619	1	95875000	96215000	0
9	75890000	75900000	9	76290000	76300000	.	.	.	.	0,255,255	60	24.2213	25.7208	29.1554	31.932	1.2801e-06	0.000611607	0.000833156	0.0946577	3	75878333	76298333	16997
9	72610000	72620000	9	72810000	72820000	.	.	.	.	0,255,255	60	28.847	25.8703	28.2103	31.3965	0.000731075	0.000611607	0.000833156	0.0946577	2	72610000	72820000	7071
9	37910000	37920000	9	38160000	38170000	.	.	.	.	0,255,255	60	19.3551	21.1193	29.1456	21.0704	6.81486e-10	1.01818e-06	0.000833156	1.73635e-06	1	37915000	38165000	0
9	22240000	22250000	9	22450000	22460000	.	.	.	.	0,255,255	60	20.2351	15.6771	14.0439	24.6162	1.2801e-06	5.40934e-10	2.43641e-13	0.000844619	1	22245000	22455000	0
9	2850000	2860000	9	3170000	3180000	.	.	.	.	0,255,255	60	28.257	23.5416	34.3464	23.3618	0.000731075	1.01818e-06	0.0935914	1.73635e-06	2	2855000	3180000	5000
9	2140000	2150000	9	2620000	2630000	.	.	.	.	0,255,255	60	17.8028	21.5968	25.6177	23.3683	6.81486e-10	1.01818e-06	0.000833156	1.73635e-06	1	2145000	2625000	0
9	133180000	133190000	9	133480000	133490000	.	.	.	.	0,255,255	59	13.4745	16.3644	20.5614	18.4278	4.41322e-13	1.51236e-09	3.71646e-06	3.17297e-09	2	133190000	133485000	5000
9	106620000	106630000	9	106860000	106870000	.	.	.	.	0,255,255	59	29.7674	24.6058	26.2706	27.6734	0.00128088	0.00108549	0.00147264	0.0014872	1	106625000	106865000	0
9	380000	390000	9	610000	620000	.	.	.	.	0,255,255	59	26.0562	22.9293	28.2605	22.891	0.00128088	2.2738e-06	0.00147264	3.80049e-06	2	385000	610000	5000
9	122120000	122130000	9	122450000	122460000	.	.	.	.	0,255,255	58	17.1385	17.5383	19.9193	19.2348	5.1958e-09	4.15452e-09	8.07394e-06	8.54807e-09	3	122115000	122455000	10000
9	119550000	119560000	9	119960000	119970000	.	.	.	.	0,255,255	58	24.1268	23.7202	26.9274	24.2722	6.1965e-06	5.00352e-06	0.0025446	8.16945e-06	3	119558333	119968333	7454
9	104780000	104790000	9	105410000	105420000	.	.	.	.	0,255,255	58	17.4592	17.2621	18.3102	26.1912	5.1958e-09	4.15452e-09	7.61055e-09	0.0025683	3	104778333	105418333	7454
9	100600000	100610000	9	100710000	100720000	.	.	.	.	0,255,255	58	30.5668	24.3736	26.1308	20.7542	0.00220411	5.00352e-06	0.0025446	8.16945e-06	1	100605000	100715000	0
9	90340000	90350000	9	90540000	90550000	.	.	.	.	0,255,255	58	23.3152	27.2266	29.7689	27.9337	6.1965e-06	0.00189261	0.0025446	0.0025683	1	90345000	90545000	0
9	26320000	26330000	9	26650000	26660000	.	.	.	.	0,255,255	58	21.6483	17.4098	18.4099	19.8709	6.1965e-06	4.15452e-09	7.61055e-09	8.16945e-06	2	26325000	26660000	5000
9	380000	390000	9	800000	810000	.	.	.	.	0,255,255	58	13.5261	15.9439	19.8092	17.1483	1.49142e-12	4.15452e-09	8.07394e-06	8.54807e-09	1	385000	805000	0
9	137670000	137680000	9	137780000	137790000	.	.	.	.	0,255,255	57	27.7117	27.47	29.3189	29.3207	0.00372211	0.00324688	0.00430681	0.00433576	1	137675000	137785000	0
9	92950000	92960000	9	93100000	93110000	.	.	.	.	0,255,255	57	28.7368	25.5195	28.991	24.7754	0.00372211	0.00324688	0.00430681	0.00433576	1	92955000	93105000	0
9	83210000	83220000	9	83530000	83540000	.	.	.	.	0,255,255	57	19.2095	23.1908	30.7046	23.2723	1.39134e-08	1.07427e-05	0.00430681	1.7177e-05	1	83215000	83535000	0
9	68780000	68790000	9	68990000	69000000	.	.	.	.	0,255,255	57	23.2298	25.3309	24.9498	29.9881	1.31901e-05	0.00324688	0.00430681	0.00433576	1	68785000	68995000	0
9	36790000	36800000	9	36980000	36990000	.	.	.	.	0,255,255	57	27.2545	24.7523	29.6233	26.3562	0.00372211	0.00324688	0.00430681	0.00433576	1	36795000	36985000	0
9	131340000	131350000	9	131740000	131750000	.	.	.	.	0,255,255	56	14.6512	10.4526	10.1406	16.4019	1.58252e-11	3.85982e-15	1.07367e-14	5.81215e-08	4	131355000	131742500	10308
9	118830000	118840000	9	119280000	119290000	.	.	.	.	0,255,255	56	18.4242	20.8253	24.1858	22.86	3.59659e-08	2.28463e-05	3.57943e-05	3.57767e-05	2	118835000	119290000	5000
9	89600000	89610000	9	89920000	89930000	.	.	.	.	0,255,255	56	20.793	21.482	28.7897	20.5462	2.76665e-05	2.28463e-05	0.00716363	3.57767e-05	1	89605000	89925000	0
9	84390000	84400000	9	85420000	85430000	.	.	.	.	0,255,255	56	14.27	16.6928	21.5446	13.3975	1.58252e-11	2.91291e-08	3.57943e-05	3.3738e-11	2	84400000	85425000	5000
9	16190000	16200000	9	16620000	16630000	.	.	.	.	0,255,255	56	23.0945	24.777	29.7136	27.5508	2.76665e-05	0.0054563	0.00716363	0.00721663	1	16195000	16625000	0
9	8480000	8490000	9	8850000	8860000	.	.	.	.	0,255,255	56	21.8157	22.2741	23.8314	28.3679	2.76665e-05	2.28463e-05	3.57943e-05	0.00721663	1	8485000	8855000	0
9	106860000	106870000	9	107170000	107180000	.	.	.	.	0,255,255	55	21.278	18.3467	21.7407	24.8143	5.67265e-05	7.57348e-08	7.30192e-05	0.0117246	2	106865000	107170000	5000
9	92440000	92450000	9	92630000	92640000	.	.	.	.	0,255,255	55	25.3056	22.8406	22.6401	24.1791	0.0100304	4.74209e-05	7.30192e-05	7.3317e-05	1	92445000	92635000	0
9	9600000	9610000	9	9940000	9950000	.	.	.	.	0,255,255	55	21.4472	18.0986	23.4764	16.7638	5.67265e-05	7.57348e-08	7.30192e-05	1.46534e-07	1	9605000	9945000	0
9	89000000	89010000	9	89270000	89280000	.	.	.	.	0,255,255	54	27.3865	22.8179	25.1424	27.7507	0.0160344	9.64534e-05	0.0188338	0.0187693	2	89010000	89275000	5000
9	84950000	84960000	9	85250000	85260000	.	.	.	.	0,255,255	54	19.8614	19.02	18.7245	29.2748	0.000114171	1.94671e-07	3.2987e-07	0.0187693	1	84955000	85255000	0
9	79250000	79260000	9	79560000	79570000	.	.	.	.	0,255,255	54	24.1042	20.508	21.5812	29.2012	0.000114171	9.64534e-05	0.000145193	0.0187693	4	79265000	79562500	10308
9	73680000	73690000	9	74570000	74580000	.	.	.	.	0,255,255	54	12.8493	14.0319	17.0056	15.6996	1.63077e-10	1.43101e-10	3.2987e-07	3.66139e-07	4	73687500	74567500	12748
9	3730000	3740000	9	4220000	4230000	.	.	.	.	0,255,255	54	19.0985	20.1379	27.7088	21.4498	2.33923e-07	9.64534e-05	0.0188338	0.00014701	1	3735000	4225000	0
9	115590000	115600000	9	115880000	115890000	.	.	.	.	0,255,255	53	22.2857	19.7228	24.514	20.276	0.000225694	0.000192414	0.000284652	0.000289225	1	115595000	115885000	0
9	106280000	106290000	9	106860000	106870000	.	.	.	.	0,255,255	53	18.4936	16.6449	20.3579	20.6259	5.78923e-07	4.84161e-07	0.000284652	0.000289225	2	106285000	106860000	5000
9	87670000	87680000	9	87810000	87820000	.	.	.	.	0,255,255	53	25.0114	20.7225	21.2993	25.7558	0.0249776	0.000192414	0.000284652	0.0293792	3	87681666	87811666	7453
9	15210000	15220000	9	15610000	15620000	.	.	.	.	0,255,255	53	20.3304	21.055	25.3563	25.4412	0.000225694	0.000192414	0.029491	0.0293792	2	15210000	15610000	7071
9	380000	390000	9	760000	770000	.	.	.	.	0,255,255	53	13.5378	17.9682	25.5505	18.7246	5.06055e-10	4.84161e-07	0.029491	8.8422e-07	2	380000	760000	7071
9	137290000	137300000	9	137520000	137530000	.	.	.	.	0,255,255	52	17.7115	17.3238	23.3676	18.6907	1.40747e-06	1.18472e-06	0.000548467	2.14953e-06	2	137290000	137525000	5000
9	135080000	135090000	9	135470000	135480000	.	.	.	.	0,255,255	52	22.4519	19.3455	27.3651	16.8524	0.00043947	1.18472e-06	0.0454797	2.14953e-06	2	135085000	135480000	5000
9	123400000	123410000	9	124030000	124040000	.	.	.	.	0,255,255	52	18.9432	15.297	20.5595	18.6195	1.40747e-06	1.38304e-09	0.000548467	2.14953e-06	5	123403000	124031000	16125
9	95720000	95730000	9	96210000	96220000	.	.	.	.	0,255,255	52	17.9606	17.766	19.8245	23.7551	1.40747e-06	1.18472e-06	0.000548467	0.000556665	2	95730000	96215000	5000
9	16150000	16160000	9	16700000	16710000	.	.	.	.	0,255,255	52	24.148	20.3557	21.1289	23.3654	0.00043947	0.000378839	0.000548467	0.000556665	1	16155000	16705000	0
9	122120000	122130000	9	122810000	122820000	.	.	.	.	0,255,255	51	10.9631	12.4607	11.1691	18.9601	3.53205e-12	4.20624e-09	8.30648e-12	5.03824e-06	3	122118333	122811666	13744
9	100710000	100720000	9	101110000	101120000	.	.	.	.	0,255,255	51	16.9496	19.32	24.3798	17.9576	3.36349e-06	2.83745e-06	0.00103199	5.03824e-06	1	100715000	101115000	0
9	100340000	100350000	9	100580000	100590000	.	.	.	.	0,255,255	51	21.0859	18.1383	17.4234	27.0494	0.000828693	2.83745e-06	4.68573e-06	0.0683072	2	100340000	100590000	7071
9	86030000	86040000	9	86270000	86280000	.	.	.	.	0,255,255	51	22.299	19.6415	21.2134	21.1061	0.000828693	0.000726034	0.00103199	0.00104759	1	86035000	86275000	0
9	3850000	3860000	9	4290000	4300000	.	.	.	.	0,255,255	51	18.1523	18.5008	18.5852	19.4275	3.36349e-06	2.83745e-06	4.68573e-06	5.03824e-06	1	3855000	4295000	0
9	100320000	100330000	9	100590000	100600000	.	.	.	.	0,255,255	50	17.1695	13.289	12.6681	18.153	7.8718e-06	1.24408e-08	2.27611e-08	1.1659e-05	1	100325000	100595000	0
9	83620000	83630000	9	83910000	83920000	.	.	.	.	0,255,255	50	12.7097	12.0553	11.236	18.366	1.36605e-08	1.21791e-11	2.95589e-11	1.1659e-05	2	83620000	83915000	5000
9	79280000	79290000	9	79560000	79570000	.	.	.	.	0,255,255	50	18.2564	18.2686	20.0764	22.5101	7.8718e-06	6.68358e-06	0.0019125	0.00193345	1	79285000	79565000	0
9	69550000	69560000	9	69920000	69930000	.	.	.	.	0,255,255	50	20.115	17.0725	19.5973	20.9423	0.00153666	6.68358e-06	0.0019125	0.00193345	2	69555000	69930000	5000
9	16420000	16430000	9	16700000	16710000	.	.	.	.	0,255,255	50	18.6428	20.5635	23.4646	20.3593	7.8718e-06	0.00136373	0.0019125	0.00193345	2	16430000	16710000	7071
9	71270000	71280000	9	71770000	71780000	.	.	.	.	0,255,255	49	23.1295	17.2646	23.4953	18.5542	0.00277938	1.52868e-05	0.00344742	2.60999e-05	2	71280000	71775000	5000
9	6350000	6360000	9	6660000	6670000	.	.	.	.	0,255,255	49	12.2508	13.7904	17.3668	15.2699	4.59165e-11	3.54097e-08	2.4586e-05	6.90609e-08	1	6355000	6665000	0
9	90140000	90150000	9	90750000	90760000	.	.	.	.	0,255,255	48	10.7625	11.5094	15.5937	11.7368	1.56312e-10	1.54054e-10	5.39945e-05	3.52667e-10	3	90141666	90758333	7454
9	72200000	72210000	9	72820000	72830000	.	.	.	.	0,255,255	48	19.0135	17.9914	17.2238	23.8296	3.989e-05	3.4329e-05	5.39945e-05	0.00612656	1	72205000	72825000	0
9	16190000	16200000	9	16820000	16830000	.	.	.	.	0,255,255	48	14.8236	19.3386	23.7787	20.7028	1.11109e-07	3.4329e-05	0.00609949	0.00612656	1	16195000	16825000	0
9	96230000	96240000	9	96650000	96660000	.	.	.	.	0,255,255	47	15.4969	13.6713	16.2079	16.6618	3.05847e-07	2.77786e-07	0.000116775	0.000125029	2	96235000	96660000	5000
9	84670000	84680000	9	85420000	85430000	.	.	.	.	0,255,255	47	13.4207	16.7205	17.1746	19.4897	3.05847e-07	7.60408e-05	0.000116775	0.000125029	2	84685000	85425000	10000
9	84660000	84670000	9	85600000	85610000	.	.	.	.	0,255,255	47	10.0217	11.6856	11.9039	16.4473	5.47108e-10	5.41552e-10	1.19046e-09	0.000125029	1	84665000	85605000	0
9	73680000	73690000	9	74640000	74650000	.	.	.	.	0,255,255	47	12.2789	11.6307	14.6977	10.6887	5.47108e-10	5.41552e-10	4.87971e-07	1.22241e-09	1	73685000	74645000	0
9	36400000	36410000	9	36720000	36730000	.	.	.	.	0,255,255	47	16.2347	16.2453	16.9416	20.1922	8.74783e-05	7.60408e-05	0.000116775	0.0105214	1	36405000	36725000	0
9	14460000	14470000	9	14650000	14660000	.	.	.	.	0,255,255	47	19.5	16.7893	23.2814	16.0218	8.74783e-05	7.60408e-05	0.0105781	0.000125029	1	14465000	14655000	0
9	132410000	132420000	9	132800000	132810000	.	.	.	.	0,255,255	46	16.5988	15.7305	19.251	15.4125	0.000185366	0.000163509	0.00024377	1.39066e-06	2	132415000	132800000	5000
9	123410000	123420000	9	123860000	123870000	.	.	.	.	0,255,255	46	17.6888	14.5212	17.1156	15.042	0.000185366	7.42915e-07	0.00024377	1.39066e-06	2	123410000	123865000	5000
9	120750000	120760000	9	121050000	121060000	.	.	.	.	0,255,255	46	15.8451	17.8136	20.8227	18.8866	0.000185366	0.000163509	0.0178342	0.000259997	3	120751666	121061666	7453
9	117780000	117790000	9	118160000	118170000	.	.	.	.	0,255,255	46	18.3595	17.9738	20.2091	19.0511	0.000185366	0.000163509	0.0178342	0.000259997	2	117785000	118170000	5000
9	115590000	115600000	9	116490000	116500000	.	.	.	.	0,255,255	46	12.0762	13.6587	17.1736	13.3296	1.8554e-09	7.42915e-07	0.00024377	1.39066e-06	1	115595000	116495000	0
9	110910000	110920000	9	111290000	111300000	.	.	.	.	0,255,255	46	13.1099	13.9958	12.8967	22.9532	8.12511e-07	7.42915e-07	1.28899e-06	0.0176956	1	110915000	111295000	0
9	110180000	110190000	9	110620000	110630000	.	.	.	.	0,255,255	46	16.8342	10.0514	10.5063	15.078	0.000185366	1.80194e-09	3.93455e-09	1.39066e-06	1	110185000	110625000	0
9	73270000	73280000	9	73560000	73570000	.	.	.	.	0,255,255	46	18.8866	21.6275	24.3829	24.5371	0.000185366	0.0135869	0.0178342	0.0176956	2	73280000	73560000	7071
9	135790000	135800000	9	136120000	136130000	.	.	.	.	0,255,255	45	10.5215	10.4527	10.4153	14.339	6.00962e-09	6.00655e-09	1.30586e-08	3.65305e-06	1	135795000	136125000	0
9	77430000	77440000	9	78120000	78130000	.	.	.	.	0,255,255	45	16.3262	14.7624	16.8612	16.8442	0.000388046	1.95014e-06	0.000504874	0.000531199	3	77438333	78118333	7454
9	77430000	77440000	9	78030000	78040000	.	.	.	.	0,255,255	45	11.4753	14.0373	17.058	15.7097	6.00962e-09	1.95014e-06	0.000504874	0.000531199	1	77435000	78035000	0
9	125400000	125410000	9	126390000	126400000	.	.	.	.	0,255,255	44	14.3003	13.8796	17.9073	15.6125	5.40834e-06	4.9876e-06	0.00101244	0.00107201	1	125405000	126395000	0
9	119550000	119560000	9	120340000	120350000	.	.	.	.	0,255,255	44	12.5538	11.5742	11.8343	13.7984	5.40834e-06	1.8953e-08	3.98978e-08	9.07815e-06	1	119555000	120345000	0
9	95510000	95520000	9	96210000	96220000	.	.	.	.	0,255,255	44	17.4307	16.43	20.0022	22.5934	0.000784468	0.00070554	0.0468766	0.0462619	2	95510000	96215000	5000
9	25960000	25970000	9	26650000	26660000	.	.	.	.	0,255,255	44	10.985	10.0071	13.3486	10.4979	1.88104e-08	1.8953e-08	8.24506e-06	3.84248e-08	1	25965000	26655000	0
9	122910000	122920000	9	123340000	123350000	.	.	.	.	0,255,255	43	12.7829	12.8635	12.6658	18.6067	1.35169e-05	1.25324e-05	2.02507e-05	0.00207746	1	122915000	123345000	0
9	105970000	105980000	9	106860000	106870000	.	.	.	.	0,255,255	43	13.1145	15.3408	15.7738	19.0331	1.35169e-05	1.25324e-05	0.00198182	0.00207746	1	105975000	106865000	0
9	105610000	105620000	9	105870000	105880000	.	.	.	.	0,255,255	43	15.908	12.4954	15.5882	14.3543	0.00154402	1.25324e-05	0.00198182	2.26087e-05	1	105615000	105875000	0
9	96850000	96860000	9	97610000	97620000	.	.	.	.	0,255,255	43	8.91868	9.11968	12.4068	11.6273	1.57817e-10	1.45561e-10	2.02507e-05	1.18568e-07	6	96858333	97610000	15366
9	93160000	93170000	9	93560000	93570000	.	.	.	.	0,255,255	43	14.3562	17.4369	21.679	23.7952	1.35169e-05	0.00140774	0.0732647	0.0722688	2	93160000	93565000	5000
9	36860000	36870000	9	37330000	37340000	.	.	.	.	0,255,255	43	12.9904	16.5266	19.8882	17.0986	1.35169e-05	0.00140774	0.0732647	0.00207746	2	36870000	37330000	7071
9	121540000	121550000	9	122120000	122130000	.	.	.	.	0,255,255	42	19.53	15.1493	19.1906	13.4451	0.00297608	3.0546e-05	0.00380422	5.44335e-05	2	121545000	122120000	5000
9	99260000	99270000	9	100010000	100020000	.	.	.	.	0,255,255	42	14.7935	13.2756	14.871	19.2216	3.28032e-05	3.0546e-05	4.87355e-05	0.00396841	1	99265000	100015000	0
9	80600000	80610000	9	80880000	80890000	.	.	.	.	0,255,255	42	17.5282	16.1563	15.9971	18.5347	0.00297608	0.0027549	0.00380422	0.00396841	1	80605000	80885000	0
9	73680000	73690000	9	74000000	74010000	.	.	.	.	0,255,255	42	17.2506	15.6401	17.6336	15.2603	0.00297608	0.0027549	0.00380422	5.44335e-05	1	73685000	74005000	0
9	8410000	8420000	9	8850000	8860000	.	.	.	.	0,255,255	42	14.0574	16.2775	17.2949	18.8261	3.28032e-05	0.0027549	0.00380422	0.00396841	1	8415000	8855000	0
9	7050000	7060000	9	7530000	7540000	.	.	.	.	0,255,255	42	16.0339	14.3892	16.7821	17.6586	0.00297608	3.0546e-05	0.00380422	0.00396841	3	7051666	7538333	7454
9	117780000	117790000	9	119360000	119370000	.	.	.	.	0,255,255	41	8.90398	8.52067	9.70643	9.64957	2.2154e-09	2.07316e-09	4.70081e-09	4.41551e-09	2	117780000	119365000	5000
9	112080000	112090000	9	112700000	112710000	.	.	.	.	0,255,255	41	11.7895	12.9652	15.1366	15.3012	5.23854e-07	7.26581e-05	0.000115363	0.00012728	3	112088333	112708333	7454
9	109580000	109590000	9	110210000	110220000	.	.	.	.	0,255,255	41	12.6537	13.9827	15.5517	16.5764	7.84087e-05	7.26581e-05	0.000115363	0.00736825	1	109585000	110215000	0
9	107460000	107470000	9	108760000	108770000	.	.	.	.	0,255,255	41	11.7469	11.713	12.8404	13.5887	5.23854e-07	5.45545e-07	0.000115363	0.00012728	3	107468333	108758333	7454
9	99180000	99190000	9	100320000	100330000	.	.	.	.	0,255,255	41	14.8487	11.8228	13.8523	16.2607	7.84087e-05	5.45545e-07	0.000115363	0.00736825	2	99180000	100325000	5000
9	90230000	90240000	9	90640000	90650000	.	.	.	.	0,255,255	41	17.1568	18.316	18.7508	19.4584	0.00553353	0.00522284	0.00703977	0.00736825	2	90230000	90645000	5000
9	83830000	83840000	9	83910000	83920000	.	.	.	.	0,255,255	41	13.6918	12.8213	14.2004	13.4073	7.84087e-05	7.26581e-05	0.000115363	0.00012728	3	83838333	83911666	7454
9	36860000	36870000	9	37260000	37270000	.	.	.	.	0,255,255	41	11.187	13.3044	18.1078	13.5271	5.23854e-07	7.26581e-05	0.00703977	0.00012728	1	36865000	37265000	0
9	10860000	10870000	9	11320000	11330000	.	.	.	.	0,255,255	41	13.3245	15.4169	17.3174	18.0723	7.84087e-05	7.26581e-05	0.00703977	0.00736825	3	10855000	11318333	12019
9	6350000	6360000	9	6730000	6740000	.	.	.	.	0,255,255	41	16.4309	13.4571	17.0972	14.461	0.00553353	7.26581e-05	0.00703977	0.00012728	1	6355000	6735000	0
9	126500000	126510000	9	126780000	126790000	.	.	.	.	0,255,255	40	17.1277	14.0592	12.9944	17.5972	0.0100931	0.000170554	0.000264506	0.0133035	2	126500000	126785000	5000
9	105910000	105920000	9	106850000	106860000	.	.	.	.	0,255,255	40	10.9236	14.1774	15.2375	18.1247	1.53944e-06	0.000170554	0.000264506	0.0133035	3	105908333	106858333	7454
9	97920000	97930000	9	98260000	98270000	.	.	.	.	0,255,255	40	9.47551	8.08096	11.0507	9.51068	7.57204e-09	7.24462e-09	2.95553e-06	1.53958e-08	1	97925000	98265000	0
9	95510000	95520000	9	96020000	96030000	.	.	.	.	0,255,255	40	13.4486	14.5839	19.38	13.5479	0.000183111	0.000170554	0.0126533	0.000287217	1	95515000	96025000	0
9	14610000	14620000	9	15130000	15140000	.	.	.	.	0,255,255	40	10.0124	10.8664	13.618	12.9161	1.53944e-06	1.59496e-06	0.000264506	0.000287217	2	14620000	15135000	5000
9	4760000	4770000	9	5590000	5600000	.	.	.	.	0,255,255	40	11.1255	14.0648	14.7123	16.079	1.53944e-06	0.000170554	0.000264506	0.0133035	4	4757500	5597500	12748
9	380000	390000	9	1000000	1010000	.	.	.	.	0,255,255	40	7.87426	12.4144	13.6604	17.1324	7.57204e-09	0.000170554	0.000264506	0.0133035	1	385000	1005000	0
9	135600000	135610000	9	136120000	136130000	.	.	.	.	0,255,255	39	4.93538	6.51389	9.82403	6.69094	1.02559e-16	1.08634e-10	5.53445e-08	2.60336e-10	1	135605000	136125000	0
9	78600000	78610000	9	79120000	79130000	.	.	.	.	0,255,255	39	15.7502	14.5406	14.7563	15.5554	0.0177246	0.000385921	0.000586627	0.000631573	3	78605000	79125000	10000
9	114680000	114690000	9	115520000	115530000	.	.	.	.	0,255,255	38	10.3634	9.3427	9.76934	14.9045	1.19037e-05	8.66343e-08	1.77775e-07	0.00137724	1	114685000	115525000	0
9	93680000	93690000	9	94210000	94220000	.	.	.	.	0,255,255	38	6.7855	8.29674	8.1544	9.8633	3.41257e-10	8.66343e-08	1.77775e-07	2.09775e-05	1	93685000	94215000	0
9	19920000	19930000	9	20940000	20950000	.	.	.	.	0,255,255	38	10.7097	9.05182	12.8069	8.9164	1.19037e-05	8.66343e-08	0.00126098	1.66848e-07	1	19925000	20945000	0
9	114910000	114920000	9	115520000	115530000	.	.	.	.	0,255,255	37	11.7746	10.2935	9.59445	13.1604	3.15827e-05	3.29755e-05	5.64051e-07	0.00286068	1	114915000	115525000	0
9	99800000	99810000	9	100210000	100220000	.	.	.	.	0,255,255	37	14.3616	14.9603	14.3182	17.479	0.00186915	0.00181097	0.00262864	0.0656776	3	99815000	100221666	12018
9	75260000	75270000	9	76300000	76310000	.	.	.	.	0,255,255	37	6.73161	8.25361	8.7343	10.2165	1.40358e-09	2.92582e-07	5.64051e-07	5.51819e-05	1	75265000	76305000	0
9	73680000	73690000	9	74300000	74310000	.	.	.	.	0,255,255	37	14.7961	14.2496	15.0607	13.9577	0.00186915	0.00181097	0.00262864	0.00286068	1	73685000	74305000	0
9	27720000	27730000	9	29210000	29220000	.	.	.	.	0,255,255	37	9.81126	7.58906	7.56322	9.49229	2.90783e-07	1.7975e-09	3.79952e-09	5.44409e-07	1	27725000	29215000	0
9	10370000	10380000	9	11310000	11320000	.	.	.	.	0,255,255	37	8.06274	9.39565	10.8873	10.6809	2.90783e-07	2.92582e-07	5.48783e-05	5.51819e-05	3	10368333	11318333	7454
9	118170000	118180000	9	119360000	119370000	.	.	.	.	0,255,255	36	8.13415	7.18404	8.18013	10.0738	9.5457e-07	7.32584e-09	1.76495e-06	0.00014067	1	118175000	119365000	0
9	106280000	106290000	9	107170000	107180000	.	.	.	.	0,255,255	35	13.1415	12.2231	15.2604	15.5406	0.00746841	0.000209756	0.0103858	0.0111839	2	106285000	107170000	5000
9	100600000	100610000	9	101110000	101120000	.	.	.	.	0,255,255	35	12.1719	10.6483	13.4855	11.0164	0.000201845	0.000209756	0.0103858	0.000342451	1	100605000	101115000	0
9	89590000	89600000	9	90870000	90880000	.	.	.	.	0,255,255	35	8.23934	7.5437	10.091	8.686	2.86794e-06	2.77872e-08	0.000330168	5.21572e-06	1	89595000	90875000	0
9	87330000	87340000	9	87810000	87820000	.	.	.	.	0,255,255	35	13.8691	10.7302	12.1182	11.0287	0.00746841	0.000209756	0.000330168	0.000342451	1	87335000	87815000	0
9	84390000	84400000	9	84950000	84960000	.	.	.	.	0,255,255	35	8.75538	9.15648	12.5287	9.32282	2.86794e-06	3.05796e-06	0.0103858	5.21572e-06	1	84395000	84955000	0
9	114400000	114410000	9	114900000	114910000	.	.	.	.	0,255,255	34	11.8463	11.037	12.42	12.7664	0.000480742	0.000511825	0.0193795	0.0209333	2	114410000	114910000	7071
9	107480000	107490000	9	108270000	108280000	.	.	.	.	0,255,255	33	9.35905	10.1362	11.4386	8.84127	2.51417e-05	0.00120292	0.00176374	4.47823e-05	1	107485000	108275000	0
9	73680000	73690000	9	74750000	74760000	.	.	.	.	0,255,255	33	11.221	9.21426	10.5571	11.1816	0.00110736	2.68913e-05	0.00176374	0.0018282	2	73685000	74750000	5000
9	27030000	27040000	9	27540000	27550000	.	.	.	.	0,255,255	33	7.76975	9.15962	8.19459	12.3326	3.40941e-07	2.68913e-05	4.71148e-05	0.0018282	2	27030000	27545000	5000
9	13030000	13040000	9	13410000	13420000	.	.	.	.	0,255,255	33	13.7671	11.3733	13.3579	13.4275	0.025812	0.00120292	0.0353108	0.037577	2	13035000	13420000	5000
9	130460000	130470000	9	130850000	130860000	.	.	.	.	0,255,255	32	8.86758	9.68079	11.8642	8.95523	7.04421e-05	7.7001e-05	0.00392405	0.000125508	1	130465000	130855000	0
9	25960000	25970000	9	26850000	26860000	.	.	.	.	0,255,255	32	6.38668	6.36897	8.4891	8.9839	1.16614e-06	1.44816e-06	0.000135059	0.000125508	2	25965000	26860000	5000
9	112080000	112090000	9	112900000	112910000	.	.	.	.	0,255,255	31	7.50399	6.57485	8.53864	6.98527	3.85985e-06	4.79138e-06	0.000355416	9.39299e-06	1	112085000	112905000	0
9	98070000	98080000	9	98770000	98780000	.	.	.	.	0,255,255	31	11.0705	9.68826	9.53635	11.508	0.00529754	0.000210789	0.000355416	0.00848123	1	98075000	98775000	0
9	17530000	17540000	9	19020000	19030000	.	.	.	.	0,255,255	31	10.4936	7.98432	8.59661	9.57765	0.00529754	0.000210789	0.000355416	0.000327811	3	17531666	19028333	7454
9	11320000	11330000	9	12430000	12440000	.	.	.	.	0,255,255	31	9.90714	9.36259	10.7473	9.77873	0.00529754	0.000210789	0.00820969	0.000327811	1	11325000	12435000	0
9	135700000	135710000	9	136120000	136130000	.	.	.	.	0,255,255	30	6.71721	8.30784	8.50635	10.4951	1.29599e-05	0.000558086	0.000918218	0.0171448	1	135705000	136125000	0
9	117640000	117650000	9	119360000	119370000	.	.	.	.	0,255,255	29	6.58515	7.52613	7.99361	7.78279	4.20235e-05	5.37903e-05	0.00225437	9.38546e-05	1	117645000	119365000	0
9	69970000	69980000	9	70600000	70610000	.	.	.	.	0,255,255	29	8.37339	6.50918	6.67589	9.14808	0.00124132	5.37903e-05	8.72573e-05	0.00205612	1	69975000	70605000	0
9	121540000	121550000	9	122340000	122350000	.	.	.	.	0,255,255	28	7.23342	7.48541	6.44899	8.40937	0.000128311	0.000156298	0.000265834	0.00477872	1	121545000	122345000	0
9	73200000	73210000	9	74570000	74580000	.	.	.	.	0,255,255	28	9.79803	8.53634	11.3632	8.78497	0.00294967	0.00337382	0.060229	0.00477872	2	73205000	74570000	5000
9	100020000	100030000	9	100590000	100600000	.	.	.	.	0,255,255	27	8.03065	6.42546	5.98025	7.43249	0.00683496	0.000466161	3.43712e-05	0.000748781	2	100030000	100595000	5000
9	84400000	84410000	9	85780000	85790000	.	.	.	.	0,255,255	27	5.06217	4.50942	5.14917	5.20923	1.23927e-05	4.16751e-07	3.43712e-05	3.27828e-05	3	84401666	85791666	7453
9	29830000	29840000	9	31790000	31800000	.	.	.	.	0,255,255	27	5.55012	6.38948	6.76723	5.61549	1.23927e-05	0.000466161	0.000752509	3.27828e-05	1	29835000	31795000	0
9	21810000	21820000	9	22450000	22460000	.	.	.	.	0,255,255	25	6.36611	4.44256	5.58984	5.36123	0.00280596	7.75685e-06	0.000337097	0.000332868	1	21815000	22455000	0
9	35260000	35270000	9	35470000	35480000	.	.	.	.	0,255,255	72	33.2923	33.5589	32.2258	36.9433	0.000374404	0.000340888	0.000436609	0.000442061	1	35265000	35475000	0
9	33920000	33930000	9	34070000	34080000	.	.	.	.	0,255,255	73	35.5988	31.5764	34.9815	32.3316	0.0002179	0.000197043	0.000253248	0.000257409	1	33925000	34075000	0
9	37120000	37130000	9	37250000	37260000	.	.	.	.	0,255,255	72	30.0189	31.384	36.5391	33.4229	2.21607e-07	0.000340888	0.000436609	0.000442061	1	37125000	37255000	0
9	86430000	86440000	9	87320000	87330000	.	.	.	.	0,255,255	74	28.2046	22.7134	21.6495	40.269	4.6259e-08	2.39249e-12	5.04888e-12	0.0547074	3	86425000	87325000	10000
9	83980000	83990000	9	84170000	84180000	.	.	.	.	0,255,255	74	31.7378	37.9687	46.6903	40.7467	0.000124675	0.000111927	0.0543635	0.0547074	2	83985000	84165000	10000
9	37030000	37040000	9	37260000	37270000	.	.	.	.	0,255,255	75	27.9199	32.6202	35.1328	43.3407	2.0684e-08	6.25378e-05	8.17599e-05	0.0385649	2	37035000	37260000	5000
9	121630000	121640000	9	121990000	122000000	.	.	.	.	0,255,255	74	23.8281	25.0942	23.9545	36.2451	3.42636e-12	3.53706e-08	5.04888e-12	0.000146665	2	121630000	121995000	5000
9	70340000	70350000	9	70480000	70490000	.	.	.	.	0,255,255	75	29.6425	32.0525	36.5174	35.194	2.0684e-08	6.25378e-05	8.17599e-05	8.26087e-05	1	70345000	70485000	0
9	68580000	68590000	9	68840000	68850000	.	.	.	.	0,255,255	75	22.0418	22.7394	30.7585	21.5385	1.21557e-12	8.50176e-13	2.46663e-08	1.86011e-12	1	68585000	68845000	0
9	104920000	104930000	9	105240000	105250000	.	.	.	.	0,255,255	76	25.3948	26.9277	31.3533	33.2025	9.20905e-09	6.8941e-09	4.52853e-05	4.58865e-05	1	104925000	105245000	0
9	74570000	74580000	9	74640000	74650000	.	.	.	.	0,255,255	75	37.3094	33.7381	33.6714	34.6005	6.99474e-05	6.25378e-05	8.17599e-05	8.26087e-05	1	74575000	74645000	0
9	68700000	68710000	9	68840000	68850000	.	.	.	.	0,255,255	77	35.6651	37.5212	47.697	36.6745	2.1259e-05	1.87776e-05	0.0184926	2.49978e-05	1	68705000	68845000	0
9	134160000	134170000	9	134320000	134330000	.	.	.	.	0,255,255	76	40.8896	32.9553	35.3886	37.4803	0.0210301	3.45519e-05	4.52853e-05	4.58865e-05	3	134175000	134321666	10541
9	133530000	133540000	9	133700000	133710000	.	.	.	.	0,255,255	77	35.8245	42.4861	47.9421	46.777	2.1259e-05	0.0158262	0.0184926	0.0185754	3	133531666	133718333	13744
9	126400000	126410000	9	126490000	126500000	.	.	.	.	0,255,255	77	41.2015	34.1626	34.1927	35.2038	0.0146334	1.87776e-05	2.47928e-05	2.49978e-05	2	126405000	126490000	5000
9	130700000	130710000	9	130990000	131000000	.	.	.	.	0,255,255	78	27.9837	23.537	34.7207	21.0399	1.72636e-09	3.5022e-14	1.34328e-05	8.15646e-14	1	130705000	130995000	0
9	83330000	83340000	9	83590000	83600000	.	.	.	.	0,255,255	78	30.4685	29.2001	43.9616	26.152	1.72636e-09	1.27725e-09	0.0125721	2.10029e-09	1	83335000	83595000	0
9	125550000	125560000	9	125740000	125750000	.	.	.	.	0,255,255	79	33.4521	29.8725	35.4612	31.8729	6.15392e-06	5.38935e-10	7.15147e-06	7.21073e-06	3	125558333	125748333	7454
9	890000	900000	9	990000	1000000	.	.	.	.	0,255,255	79	34.858	35.9162	40.4796	36.6538	6.15392e-06	5.34465e-06	0.00841649	7.21073e-06	2	895000	1000000	5000
9	33740000	33750000	9	33790000	33800000	.	.	.	.	0,255,255	81	44.0311	39.7179	45.67	42.422	0.00292505	0.00307323	0.0036398	0.00361441	1	33745000	33795000	0
9	70630000	70640000	9	70920000	70930000	.	.	.	.	0,255,255	80	27.3462	19.8497	28.7781	20.2189	3.06893e-10	3.94426e-15	3.7394e-10	9.42856e-15	3	70641666	70921666	7453
9	81520000	81530000	9	81680000	81690000	.	.	.	.	0,255,255	83	44.9952	31.2354	33.7086	39.7701	0.00120763	3.70157e-07	5.10646e-07	0.00148035	1	81525000	81685000	0
9	112440000	112450000	9	112700000	112710000	.	.	.	.	0,255,255	81	36.4958	32.2148	29.2075	47.8706	1.68843e-06	1.44004e-06	1.54016e-10	0.00361441	1	112445000	112705000	0
9	34120000	34130000	9	34250000	34260000	.	.	.	.	0,255,255	84	35.1248	37.4104	37.7621	44.9921	2.21714e-07	1.84764e-07	2.55579e-07	0.000930857	3	34125000	34245000	10000
9	81550000	81560000	9	81680000	81690000	.	.	.	.	0,255,255	83	37.9581	34.6536	41.0867	44.6787	4.4124e-07	3.70157e-07	0.00148446	0.00148035	5	81545000	81681000	11662
9	124860000	124870000	9	125140000	125150000	.	.	.	.	0,255,255	85	33.6477	28.9382	28.5356	40.4362	1.10354e-07	2.37316e-12	4.08921e-12	0.00057786	1	124865000	125145000	0
9	89170000	89180000	9	89270000	89280000	.	.	.	.	0,255,255	89	39.9315	43.6119	57.6345	53.1778	6.2779e-05	6.33542e-05	0.061291	0.0608213	3	89175000	89288333	16667
9	113800000	113810000	9	114030000	114040000	.	.	.	.	0,255,255	86	32.7417	35.721	41.1147	39.6712	5.37281e-08	4.41724e-08	0.000356718	0.000353	1	113805000	114035000	0
9	3740000	3750000	9	3850000	3860000	.	.	.	.	0,255,255	90	49.7549	43.2546	51.5917	38.1974	0.0354822	3.68604e-05	0.0452208	3.20727e-09	3	3741666	3845000	10541
9	114400000	114410000	9	114500000	114510000	.	.	.	.	0,255,255	89	46.0664	39.5129	39.6999	41.6259	6.2779e-05	6.33542e-05	7.58935e-05	7.57497e-05	1	114405000	114505000	0
9	96440000	96450000	9	96650000	96660000	.	.	.	.	0,255,255	90	41.9249	34.7135	36.4253	43.9453	3.69018e-05	2.19111e-09	3.12161e-09	4.4354e-05	3	96451666	96651666	7453
9	68580000	68590000	9	68700000	68710000	.	.	.	.	0,255,255	100	39.5556	33.7532	47.1604	31.5279	9.65847e-08	5.55621e-13	1.14285e-07	8.62239e-13	2	68585000	68700000	5000
9	84840000	84850000	9	84930000	84940000	.	.	.	.	0,255,255	98	47.9412	49.159	50.6867	55.0995	3.44906e-07	0.00229249	0.00259474	0.00254622	2	84845000	84940000	5000
9	137280000	137290000	9	137440000	137450000	.	.	.	.	0,255,255	97	52.8277	37.4969	54.5831	30.1201	0.00314416	7.39648e-12	0.00385609	2.54855e-17	2	137290000	137445000	5000
9	124120000	124130000	9	124310000	124320000	.	.	.	.	0,255,255	97	31.615	32.6043	53.6696	36.8186	9.40299e-12	7.39648e-12	0.00385609	1.13184e-11	2	124125000	124320000	5000
9	109180000	109190000	9	109320000	109330000	.	.	.	.	0,255,255	96	38.8362	38.4447	39.6519	48.4024	2.17392e-11	1.72084e-11	1.41138e-06	1.38536e-06	1	109185000	109325000	0
9	94780000	94790000	9	95000000	95010000	.	.	.	.	0,255,255	96	30.7608	32.1822	45.8696	32.5451	5.32496e-17	1.72084e-11	1.41138e-06	2.61256e-11	1	94785000	95005000	0
9	69670000	69680000	9	69750000	69760000	.	.	.	.	0,255,255	96	46.5137	43.5682	52.3659	44.4327	1.18197e-06	1.15668e-06	0.00567595	1.38536e-06	1	69675000	69755000	0
9	8730000	8740000	9	8820000	8830000	.	.	.	.	0,255,255	96	45.9666	53.72	58.9243	58.4279	1.18197e-06	0.00500696	0.00567595	0.00560337	1	8735000	8825000	0
9	116150000	116160000	9	116320000	116330000	.	.	.	.	0,255,255	95	37.4454	31.9071	54.7263	29.2619	4.99608e-11	3.96938e-11	0.0082175	2.12827e-16	2	116155000	116330000	5000
9	104920000	104930000	9	105150000	105160000	.	.	.	.	0,255,255	95	33.453	35.084	41.197	46.6507	4.99608e-11	3.96938e-11	2.57169e-06	2.5286e-06	2	104925000	105150000	5000
9	79570000	79580000	9	79620000	79630000	.	.	.	.	0,255,255	95	47.4978	43.0312	58.5678	35.9251	2.1487e-06	2.11162e-06	0.0082175	5.97328e-11	1	79575000	79625000	0
9	13030000	13040000	9	13080000	13090000	.	.	.	.	0,255,255	95	44.7359	38.9192	40.3258	39.8689	2.1487e-06	2.11162e-06	2.57169e-06	2.5286e-06	1	13035000	13085000	0
9	610000	620000	9	800000	810000	.	.	.	.	0,255,255	94	28.6918	25.6752	41.5567	24.9371	4.3746e-16	3.04679e-16	4.6424e-06	6.03228e-16	1	615000	805000	0
9	129170000	129180000	9	129480000	129490000	.	.	.	.	0,255,255	92	33.1557	38.6501	42.66	47.6939	5.6862e-10	4.54679e-10	1.46688e-05	1.46353e-05	2	129175000	129490000	5000
9	84690000	84700000	9	84950000	84960000	.	.	.	.	0,255,255	91	28.851	31.7196	38.8831	39.0044	9.46895e-15	9.99409e-10	2.5592e-05	2.55549e-05	2	84695000	84950000	5000
9	121540000	121550000	9	121680000	121690000	.	.	.	.	0,255,255	100	37.8195	35.2751	52.3449	37.3885	7.06698e-13	5.55621e-13	0.0011478	8.62239e-13	2	121545000	121690000	5000
9	21810000	21820000	9	21990000	22000000	.	.	.	.	0,255,255	108	33.5746	26.6882	49.6695	23.3016	4.73318e-16	4.81979e-23	2.87806e-05	6.37839e-30	4	21810000	21992500	18200
9	21810000	21820000	9	21960000	21970000	.	.	.	.	0,255,255	106	34.9474	30.6197	53.7149	29.6026	3.0899e-15	4.9977e-22	7.63937e-05	1.16415e-21	1	21815000	21965000	0
9	4230000	4240000	9	4290000	4300000	.	.	.	.	0,255,255	115	58.1528	52.1173	50.9269	53.0071	5.94688e-07	6.39561e-07	7.11713e-07	6.91033e-07	1	4235000	4295000	0
9	34430000	34440000	9	34590000	34600000	.	.	.	.	0,255,255	122	38.5845	49.6696	54.7465	67.2977	3.01678e-22	1.02006e-08	1.12629e-08	0.000520508	2	34435000	34600000	5000
9	33400000	33410000	9	33460000	33470000	.	.	.	.	0,255,255	122	50.5055	55.4825	61.4105	60.0409	9.60882e-09	1.02006e-08	0.000536741	1.09685e-08	3	33398333	33461666	13744
9	124550000	124560000	9	124600000	124610000	.	.	.	.	0,255,255	158	79.6779	74.5651	87.9316	69.5811	4.90722e-06	2.49991e-12	6.33106e-06	2.6328e-12	3	124551666	124611666	7453
9	136560000	136570000	9	136620000	136630000	.	.	.	.	0,255,255	177	79.2346	79.943	98.5488	101.052	4.97173e-10	5.85626e-10	0.000550008	0.000576042	4	136565000	136622500	10308
9	34400000	34410000	9	34500000	34510000	.	.	.	.	0,255,255	175	59.3552	67.5421	79.9219	95.3566	1.54359e-27	1.50082e-17	1.81641e-09	1.93643e-09	2	34405000	34500000	5000
9	121210000	121220000	9	121280000	121290000	.	.	.	.	0,255,255	164	76.1383	74.5574	105.891	67.916	3.87899e-14	4.32507e-14	0.020311	4.60836e-14	2	121215000	121280000	5000
9	121210000	121220000	9	121310000	121320000	.	.	.	.	0,255,255	133	51.0782	46.9107	72.8388	41.2393	6.2228e-12	2.88011e-19	4.39024e-06	3.78607e-19	1	121215000	121315000	0
9	37920000	37930000	9	38010000	38020000	.	.	.	.	0,255,255	128	58.4946	54.2242	70.9855	50.6228	1.94523e-10	2.09102e-10	4.39994e-05	2.21382e-10	3	37918333	38011666	7454
9	132170000	132180000	9	132230000	132240000	.	.	.	.	0,255,255	126	46.9433	44.4179	47.4468	44.2217	1.90863e-16	1.69653e-16	2.2499e-16	2.23666e-16	7	132172142	132239285	17262
9	105910000	105915000	9	105965000	105970000	.	.	.	.	0,255,255	46	18.9131	17.6396	18.8039	18.3221	0.00016166	0.000184693	0.000197353	0.000192765	4	105911250	105972500	5154
9	114160000	114165000	9	114260000	114265000	.	.	.	.	0,255,255	58	17.8721	22.6921	29.9004	23.2181	3.97668e-09	9.64727e-06	0.00346226	8.45159e-06	1	114162500	114262500	0
9	69970000	69975000	9	70110000	70115000	.	.	.	.	0,255,255	68	13.0417	11.8714	15.0492	16.2356	1.96492e-18	1.52334e-23	2.46776e-18	9.96872e-14	9	69969722	70112500	12222
9	27330000	27335000	9	27545000	27550000	.	.	.	.	0,255,255	82	16.5564	12.1544	19.7116	13.7567	1.69652e-21	8.12806e-34	8.90751e-16	3.38715e-27	12	27335000	27537500	16008
9	132505000	132510000	9	132570000	132575000	.	.	.	.	0,255,255	100	18.1179	18.0752	23.7502	24.2435	7.11156e-33	7.57746e-33	2.24019e-25	1.99001e-25	7	132508928	132575357	8631
9	127505000	127510000	9	127585000	127590000	.	.	.	.	0,255,255	86	18.2515	16.7451	19.3013	18.5472	6.71002e-24	6.68823e-24	9.51216e-24	9.63825e-24	12	127508750	127582083	17007
9	122465000	122470000	9	122810000	122815000	.	.	.	.	0,255,255	45	13.1513	9.16702	10.6486	13.3366	1.36754e-06	2.14191e-12	3.5161e-09	1.60584e-06	6	122466666	122806666	9204
9	114155000	114160000	9	114285000	114290000	.	.	.	.	0,255,255	45	15.5471	16.5872	23.0857	19.2907	1.36754e-06	0.000392285	0.0369096	0.000407778	3	114155833	114289166	3728
9	127785000	127790000	9	127920000	127925000	.	.	.	.	0,255,255	44	13.148	11.1853	10.715	15.8702	3.50078e-06	6.48471e-09	1.12109e-08	0.000835479	1	127787500	127922500	0
9	127215000	127220000	9	127395000	127400000	.	.	.	.	0,255,255	44	15.2521	13.4513	18.2607	14.9141	3.50078e-06	3.28181e-06	0.000857189	4.20136e-06	3	127217500	127399166	6010
9	110050000	110055000	9	110150000	110155000	.	.	.	.	0,255,255	44	14.5416	12.6652	17.732	13.6636	3.50078e-06	3.28181e-06	0.000857189	4.20136e-06	2	110052500	110150000	2500
9	106860000	106865000	9	106915000	106920000	.	.	.	.	0,255,255	44	15.1904	14.4211	16.1026	17.0584	3.50078e-06	3.28181e-06	0.000857189	0.000835479	2	106865000	106922500	5590
9	79570000	79575000	9	79660000	79665000	.	.	.	.	0,255,255	44	13.6301	11.5152	17.2673	13.1225	3.50078e-06	6.48471e-09	0.000857189	4.20136e-06	4	79575000	79665000	3536
9	27035000	27040000	9	27275000	27280000	.	.	.	.	0,255,255	44	9.81555	9.5435	11.8287	11.4257	1.42918e-11	8.72092e-12	1.12109e-08	1.12316e-08	4	27036250	27276250	6374
9	20625000	20630000	9	20940000	20945000	.	.	.	.	0,255,255	44	9.83979	7.65597	9.63028	9.4705	1.42918e-11	1.02798e-14	2.16703e-11	2.07513e-11	5	20630500	20943500	12042
9	12720000	12725000	9	12775000	12780000	.	.	.	.	0,255,255	44	21.8372	20.8337	19.4356	22.1169	0.0518718	0.0576046	0.000857189	0.0582146	2	12722500	12775000	2500
9	2130000	2135000	9	2180000	2185000	.	.	.	.	0,255,255	44	14.8637	14.3346	15.7792	17.7904	3.50078e-06	3.28181e-06	0.000857189	0.000835479	2	2132500	2185000	2500
9	130865000	130870000	9	130995000	131000000	.	.	.	.	0,255,255	43	11.7629	11.0537	12.7322	13.6411	2.73822e-08	2.05143e-08	1.06045e-05	1.05733e-05	4	130866250	130997500	5154
9	109905000	109910000	9	110055000	110060000	.	.	.	.	0,255,255	43	13.5921	11.6983	19.6218	12.2712	8.91989e-06	2.05143e-08	0.093342	3.49228e-08	4	109905000	110051250	6731
9	97920000	97925000	9	97980000	97985000	.	.	.	.	0,255,255	43	14.9303	12.8983	12.2147	12.3387	8.91989e-06	8.35117e-06	3.53759e-08	3.49228e-08	1	97922500	97982500	0
9	96235000	96240000	9	96310000	96315000	.	.	.	.	0,255,255	43	17.3956	15.7081	18.8461	18.1548	0.00142113	0.00162286	0.00170858	0.00167668	7	96231071	96316071	9092
9	95315000	95320000	9	95510000	95515000	.	.	.	.	0,255,255	43	13.3831	10.7854	15.8155	9.96006	8.91989e-06	2.05143e-08	0.00170858	3.49228e-08	3	95317500	95507500	5000
9	92135000	92140000	9	92240000	92245000	.	.	.	.	0,255,255	43	12.7233	11.1738	13.5825	11.128	8.91989e-06	2.05143e-08	1.06045e-05	3.49228e-08	1	92137500	92242500	0
9	90140000	90145000	9	90870000	90875000	.	.	.	.	0,255,255	43	7.45943	7.44223	9.12303	10.6607	8.89653e-14	5.02436e-14	8.43961e-11	3.49228e-08	3	90144166	90870833	3728
9	76450000	76455000	9	76655000	76660000	.	.	.	.	0,255,255	43	11.9398	12.7421	17.2015	12.6348	2.73822e-08	8.35117e-06	0.00170858	1.05733e-05	4	76448750	76657500	5154
9	34405000	34410000	9	34590000	34595000	.	.	.	.	0,255,255	43	14.6203	15.9083	15.2703	23.2986	8.91989e-06	0.00162286	1.06045e-05	0.0910502	2	34405000	34600000	7906
9	135960000	135965000	9	136050000	136055000	.	.	.	.	0,255,255	42	18.4715	17.1308	18.7618	18.8837	0.00278078	0.00316986	0.00331814	0.003247	1	135962500	136052500	0
9	133045000	133050000	9	133145000	133150000	.	.	.	.	0,255,255	42	13.2778	14.6462	16.2395	18.5955	2.16753e-05	2.05495e-05	0.00331814	0.003247	3	133035833	133147500	11667
9	116155000	116160000	9	116275000	116280000	.	.	.	.	0,255,255	42	13.0021	10.7433	16.1944	9.6667	2.16753e-05	6.30637e-08	0.00331814	2.99298e-10	1	116157500	116277500	0
9	113310000	113315000	9	113405000	113410000	.	.	.	.	0,255,255	42	13.6321	13.0048	14.6021	16.8005	2.16753e-05	2.05495e-05	2.57224e-05	0.003247	3	113312500	113405833	6009
9	104865000	104870000	9	105415000	105420000	.	.	.	.	0,255,255	42	8.46011	8.62238	9.18048	12.8029	2.07207e-10	1.32967e-10	3.16087e-10	2.59056e-05	5	104864500	105415500	8544
9	83935000	83940000	9	84310000	84315000	.	.	.	.	0,255,255	42	11.9087	8.45353	12.9945	6.73756	8.37151e-08	1.32967e-10	2.57224e-05	7.1574e-13	6	83937500	84315000	7500
9	68705000	68710000	9	68775000	68780000	.	.	.	.	0,255,255	42	15.6098	14.5476	16.4544	14.0773	0.00278078	2.05495e-05	0.00331814	2.59056e-05	1	68707500	68777500	0
9	25960000	25965000	9	26325000	26330000	.	.	.	.	0,255,255	42	10.2153	8.33646	10.5411	10.1451	8.37151e-08	1.32967e-10	1.06377e-07	1.05636e-07	5	25963500	26327500	6403
9	19490000	19495000	9	19920000	19925000	.	.	.	.	0,255,255	42	12.3542	9.29037	10.4915	15.406	8.37151e-08	1.32967e-10	1.06377e-07	2.59056e-05	8	19489375	19919375	23335
9	98070000	98075000	9	98260000	98265000	.	.	.	.	0,255,255	41	8.05247	8.21744	10.6641	10.4578	7.65717e-10	5.04338e-10	3.16926e-07	3.12115e-07	3	98072500	98262500	5000
9	76805000	76810000	9	76985000	76990000	.	.	.	.	0,255,255	41	10.1944	11.3684	16.76	11.7103	2.52774e-07	1.89311e-07	0.00633154	3.12115e-07	5	76809500	76995500	8246
9	72870000	72875000	9	73080000	73085000	.	.	.	.	0,255,255	41	8.39465	8.82129	11.2404	9.01662	7.65717e-10	5.04338e-10	3.16926e-07	1.11115e-09	6	72868333	73081666	12304
9	70640000	70645000	9	71245000	71250000	.	.	.	.	0,255,255	41	6.2031	6.68848	9.51573	7.08427	2.755e-15	1.05304e-12	1.1208e-09	2.92649e-12	9	70640277	71249722	17683
9	35115000	35120000	9	35255000	35260000	.	.	.	.	0,255,255	41	9.80053	8.72281	9.43712	10.5621	7.65717e-10	5.04338e-10	1.1208e-09	3.12115e-07	3	35119166	35259166	3727
9	137120000	137125000	9	137220000	137225000	.	.	.	.	0,255,255	40	10.7334	12.1598	16.3347	13.5043	7.38135e-07	5.62645e-07	0.011683	0.000145858	5	137122500	137227500	5000
9	114505000	114510000	9	114585000	114590000	.	.	.	.	0,255,255	40	13.9832	14.419	16.7412	10.6739	0.000122003	0.000117096	0.011683	9.0242e-07	3	114507500	114584166	8333
9	98315000	98320000	9	98775000	98780000	.	.	.	.	0,255,255	40	7.90655	7.46556	9.22593	7.71988	2.78666e-09	4.69906e-12	4.01935e-09	1.35558e-11	6	98315000	98780000	12748
9	34330000	34335000	9	34590000	34595000	.	.	.	.	0,255,255	40	6.27221	7.33098	10.622	8.13972	8.17807e-12	4.69906e-12	9.15898e-07	3.95376e-09	4	34332500	34600000	7500
9	21710000	21715000	9	21775000	21780000	.	.	.	.	0,255,255	40	14.4155	13.9221	12.6362	14.7217	0.000122003	0.000117096	0.000143908	0.000145858	3	21714166	21785833	8498
9	17810000	17815000	9	18140000	18145000	.	.	.	.	0,255,255	40	11.3305	9.20082	14.5583	8.53702	7.38135e-07	1.85664e-09	0.000143908	3.95376e-09	1	17812500	18142500	0
9	15870000	15875000	9	16130000	16135000	.	.	.	.	0,255,255	40	6.73284	6.66327	8.50348	10.5981	8.17807e-12	4.69906e-12	4.01935e-09	9.0242e-07	4	15875000	16132500	5590
9	121545000	121550000	9	121990000	121995000	.	.	.	.	0,255,255	39	7.32618	7.9674	11.6273	8.07379	3.46466e-11	6.77067e-09	2.62273e-06	1.3974e-08	1	121547500	121992500	0
9	114910000	114915000	9	115010000	115015000	.	.	.	.	0,255,255	39	12.5193	10.2238	9.14387	11.7399	0.000276459	1.6191e-06	1.42241e-08	2.5618e-06	3	114910833	115010833	3727
9	114740000	114745000	9	115010000	115015000	.	.	.	.	0,255,255	39	7.63297	8.14932	9.83452	9.99675	3.46466e-11	6.77067e-09	1.42241e-08	2.5618e-06	5	114737500	115010500	5831
9	86635000	86640000	9	87320000	87325000	.	.	.	.	0,255,255	39	5.53267	5.17785	6.63567	6.70951	8.50852e-14	6.73806e-14	6.30061e-11	5.73037e-11	6	86637500	87324166	10541
9	72455000	72460000	9	72590000	72595000	.	.	.	.	0,255,255	39	13.5525	13.613	15.9524	14.3171	0.000276459	0.000268457	0.0211481	0.000332499	2	72457500	72590000	2500
9	5185000	5190000	9	5425000	5430000	.	.	.	.	0,255,255	39	10.2325	9.57498	10.8125	9.75852	2.12142e-06	6.77067e-09	2.62273e-06	1.3974e-08	4	5187500	5435000	7500
9	126610000	126615000	9	126780000	126785000	.	.	.	.	0,255,255	38	8.60995	10.4989	11.2036	12.028	3.48555e-08	4.55889e-06	7.29263e-06	7.02783e-06	4	126611250	126783750	8839
9	124550000	124555000	9	124705000	124710000	.	.	.	.	0,255,255	38	10.2937	10.7199	13.9135	12.8246	5.8069e-06	4.55889e-06	0.000713693	0.00073597	4	124555000	124710000	7906
9	111035000	111040000	9	111295000	111300000	.	.	.	.	0,255,255	38	10.3153	8.03289	9.04998	10.6927	5.8069e-06	2.35107e-08	4.83262e-08	7.02783e-06	3	111039166	111299166	3727
9	99000000	99005000	9	99135000	99140000	.	.	.	.	0,255,255	38	11.5169	11.1321	12.4633	14.5476	5.8069e-06	4.55889e-06	0.000713693	0.00073597	3	98992500	99139166	15092
9	86485000	86490000	9	86635000	86640000	.	.	.	.	0,255,255	38	11.3303	9.49301	10.219	9.36397	5.8069e-06	2.35107e-08	7.29263e-06	4.74529e-08	3	86490833	86629166	13437
9	85300000	85305000	9	85415000	85420000	.	.	.	.	0,255,255	38	11.0131	11.7607	11.9639	14.1488	5.8069e-06	4.55889e-06	7.29263e-06	0.00073597	2	85305000	85417500	2500
9	84395000	84400000	9	85255000	85260000	.	.	.	.	0,255,255	38	5.25538	4.77505	6.79816	4.65361	4.35343e-13	7.15985e-16	2.52896e-10	1.90329e-15	2	84400000	85257500	2500
9	37910000	37915000	9	38065000	38070000	.	.	.	.	0,255,255	38	14.3692	11.9255	18.0522	13.4086	0.000609096	4.55889e-06	0.0367464	0.00073597	3	37912500	38069166	6010
9	33665000	33670000	9	33700000	33705000	.	.	.	.	0,255,255	38	12.7049	14.7673	11.8081	14.5327	0.000609096	0.000594367	7.29263e-06	0.00073597	1	33667500	33702500	0
9	18255000	18260000	9	18440000	18445000	.	.	.	.	0,255,255	38	10.0195	9.15928	13.75	9.46422	5.8069e-06	2.35107e-08	0.000713693	4.74529e-08	2	18255000	18442500	2500
9	13425000	13430000	9	14350000	14355000	.	.	.	.	0,255,255	38	5.10136	5.48553	9.16901	5.63907	4.35343e-13	3.29989e-13	4.83262e-08	9.4016e-13	2	13425000	14352500	2500
9	12720000	12725000	9	12885000	12890000	.	.	.	.	0,255,255	38	10.652	10.2669	11.6522	11.5879	5.8069e-06	4.55889e-06	7.29263e-06	7.02783e-06	3	12722500	12887500	5000
9	136140000	136145000	9	136280000	136285000	.	.	.	.	0,255,255	37	13.3578	10.5635	12.3878	12.804	0.00130642	1.22205e-05	0.00151641	0.0015722	3	136137500	136280833	5271
9	117645000	117650000	9	117780000	117785000	.	.	.	.	0,255,255	37	10.2309	8.32551	11.6421	8.30339	1.55924e-05	7.95301e-08	1.93474e-05	1.55319e-07	3	117647500	117777500	5000
9	117485000	117490000	9	117555000	117560000	.	.	.	.	0,255,255	37	11.8285	11.6466	12.4351	11.6074	1.55924e-05	1.22205e-05	0.00151641	1.88186e-05	2	117487500	117555000	2500
9	113270000	113275000	9	113405000	113410000	.	.	.	.	0,255,255	37	14.5154	10.5731	10.5288	13.3394	0.00130642	1.22205e-05	1.93474e-05	0.0015722	2	113272500	113405000	2500
9	88590000	88595000	9	89000000	89005000	.	.	.	.	0,255,255	37	5.84372	5.15388	6.7609	6.23211	2.2041e-12	1.72839e-12	1.0274e-09	4.6268e-12	8	88593750	88999375	8221
9	87495000	87500000	9	87655000	87660000	.	.	.	.	0,255,255	37	11.1526	10.3225	12.3013	13.0661	1.55924e-05	1.22205e-05	1.93474e-05	0.0015722	1	87497500	87657500	0
9	72360000	72365000	9	72590000	72595000	.	.	.	.	0,255,255	37	9.37046	9.25199	12.321	11.6202	1.16752e-07	7.95301e-08	1.93474e-05	1.88186e-05	4	72361250	72591250	10753
9	71805000	71810000	9	72020000	72025000	.	.	.	.	0,255,255	37	6.5867	5.62419	8.35646	8.24686	6.03378e-10	1.72839e-12	1.60243e-07	1.55319e-07	8	71806875	72023125	7126
9	69420000	69425000	9	69930000	69935000	.	.	.	.	0,255,255	37	6.72332	6.04772	6.86691	7.75726	6.03378e-10	1.72839e-12	1.0274e-09	9.75748e-10	5	69418500	69928500	7211
9	32145000	32150000	9	32250000	32255000	.	.	.	.	0,255,255	37	8.3573	8.11961	6.3346	8.39899	1.16752e-07	7.95301e-08	1.0274e-09	1.55319e-07	1	32147500	32252500	0
9	27570000	27575000	9	27715000	27720000	.	.	.	.	0,255,255	37	15.22	11.6408	13.957	14.1962	0.00130642	1.22205e-05	0.00151641	0.0015722	2	27572500	27720000	2500
9	21250000	21255000	9	21315000	21320000	.	.	.	.	0,255,255	37	14.391	13.3908	15.419	14.5777	0.00130642	0.00129596	0.00151641	0.0015722	1	21252500	21317500	0
9	2155000	2160000	9	2235000	2240000	.	.	.	.	0,255,255	37	12.6726	12.2299	13.0073	16.5082	0.00130642	1.22205e-05	0.00151641	0.0612273	3	2150833	2240833	13437
9	131055000	131060000	9	131335000	131340000	.	.	.	.	0,255,255	36	7.45764	5.55975	6.02523	6.09744	2.38577e-09	8.54188e-12	1.61463e-11	2.2645e-11	4	131058750	131336250	6374
9	130105000	130110000	9	130340000	130345000	.	.	.	.	0,255,255	36	5.87095	6.13455	7.84093	7.18133	1.07475e-11	8.54188e-12	5.01781e-07	3.83423e-09	4	130108750	130346250	9520
9	127585000	127590000	9	127920000	127925000	.	.	.	.	0,255,255	36	8.83882	6.74916	6.47002	9.26557	3.85058e-07	1.53162e-09	4.03155e-09	5.02033e-07	3	127592500	127922500	5000
9	125405000	125410000	9	126225000	126230000	.	.	.	.	0,255,255	36	7.51139	6.97753	9.59923	7.57562	2.38577e-09	1.53162e-09	5.01781e-07	3.83423e-09	2	125407500	126230000	2500
9	123865000	123870000	9	124000000	124005000	.	.	.	.	0,255,255	36	11.9318	11.8554	15.4895	10.4704	4.04288e-05	3.21432e-05	0.00317655	4.83548e-05	2	123862500	124010000	9014
9	109570000	109575000	9	109815000	109820000	.	.	.	.	0,255,255	36	9.85281	8.64873	9.26508	10.1042	4.04288e-05	2.59492e-07	5.01781e-07	4.83548e-05	3	109574166	109819166	3727
9	104920000	104925000	9	105415000	105420000	.	.	.	.	0,255,255	36	7.81095	8.27519	9.59907	11.6639	2.38577e-09	2.59492e-07	5.01781e-07	4.83548e-05	2	104925000	105415000	3536
9	94780000	94785000	9	95125000	95130000	.	.	.	.	0,255,255	36	6.93233	6.91416	9.16241	7.48228	2.38577e-09	1.53162e-09	5.01781e-07	3.83423e-09	4	94783750	95126250	6374
9	93680000	93685000	9	93960000	93965000	.	.	.	.	0,255,255	36	7.15062	7.07777	9.57727	6.65429	2.38577e-09	1.53162e-09	5.01781e-07	3.83423e-09	3	93682500	93962500	5000
9	92330000	92335000	9	92635000	92640000	.	.	.	.	0,255,255	36	9.87154	9.86605	11.6418	13.636	4.04288e-05	3.21432e-05	4.98614e-05	0.00325666	3	92327500	92632500	7071
9	69050000	69055000	9	69195000	69200000	.	.	.	.	0,255,255	36	11.0865	9.46056	12.7886	10.1769	4.04288e-05	2.59492e-07	0.00317655	4.83548e-05	3	69054166	69190833	8975
9	3465000	3470000	9	3520000	3525000	.	.	.	.	0,255,255	36	13.6159	11.5447	13.618	11.084	0.00271106	3.21432e-05	0.00317655	4.83548e-05	2	3470000	3515000	7906
9	610000	615000	9	755000	760000	.	.	.	.	0,255,255	36	13.3974	12.9802	14.5251	13.9301	0.00271106	0.00273133	0.00317655	0.00325666	6	615833	758333	6719
9	114485000	114490000	9	114650000	114655000	.	.	.	.	0,255,255	35	10.8369	10.6852	10.5532	12.6903	0.000103222	8.2217e-05	0.000124628	0.00655043	1	114487500	114652500	0
9	110875000	110880000	9	111035000	111040000	.	.	.	.	0,255,255	35	12.2876	10.2651	10.088	14.3118	0.000103222	8.2217e-05	0.000124628	0.00655043	1	110877500	111037500	0
9	105155000	105160000	9	105415000	105420000	.	.	.	.	0,255,255	35	8.8628	7.5778	8.09797	12.4773	1.20364e-06	6.01724e-09	1.55918e-06	0.00655043	2	105160000	105412500	5590
9	88780000	88785000	9	88990000	88995000	.	.	.	.	0,255,255	35	12.6214	10.682	11.6749	14.2184	0.00545118	8.2217e-05	0.000124628	0.00655043	2	88785000	88990000	3536
9	87335000	87340000	9	87495000	87500000	.	.	.	.	0,255,255	35	11.223	7.83481	11.8828	7.10607	0.000103222	6.01724e-09	0.000124628	1.49492e-08	1	87337500	87497500	0
9	86945000	86950000	9	87320000	87325000	.	.	.	.	0,255,255	35	8.20664	5.30022	6.20602	6.73835	1.20364e-06	4.12718e-11	7.92175e-11	1.49492e-08	1	86947500	87322500	0
9	86635000	86640000	9	86790000	86795000	.	.	.	.	0,255,255	35	13.398	12.4925	14.2746	12.1584	0.00545118	0.00557097	0.00638381	0.000122485	2	86637500	86797500	5000
9	83620000	83625000	9	83710000	83715000	.	.	.	.	0,255,255	35	12.9137	10.6766	11.0193	10.6456	0.00545118	8.2217e-05	0.000124628	0.000122485	1	83622500	83712500	0
9	72365000	72370000	9	72455000	72460000	.	.	.	.	0,255,255	35	12.553	11.742	14.2636	12.0251	0.00545118	8.2217e-05	0.00638381	0.000122485	1	72367500	72457500	0
9	72280000	72285000	9	72590000	72595000	.	.	.	.	0,255,255	35	10.4224	8.85156	10.4918	12.1193	0.000103222	8.26392e-07	0.000124628	0.000122485	4	72287500	72595000	5590
9	70340000	70345000	9	70600000	70605000	.	.	.	.	0,255,255	35	8.1097	6.63288	6.91454	9.10052	1.20364e-06	6.01724e-09	1.56062e-08	1.53825e-06	2	70342500	70605000	2500
9	69670000	69675000	9	69920000	69925000	.	.	.	.	0,255,255	35	9.38504	8.61417	10.2986	9.72817	1.20364e-06	8.26392e-07	0.000124628	1.53825e-06	1	69672500	69922500	0
9	10060000	10065000	9	10265000	10270000	.	.	.	.	0,255,255	35	6.43568	5.80539	7.1502	7.0141	9.11363e-09	4.12718e-11	1.56062e-08	1.49492e-08	5	10061500	10267500	6403
9	4760000	4765000	9	4985000	4990000	.	.	.	.	0,255,255	35	8.09094	6.95813	8.67865	10.6504	1.20364e-06	6.01724e-09	1.55918e-06	0.000122485	4	4757500	4986250	5154
9	123395000	123400000	9	123540000	123545000	.	.	.	.	0,255,255	34	11.7988	7.61582	11.4886	10.0794	0.00025293	2.28726e-08	0.000305137	0.000298961	3	123400833	123540833	3727
9	121690000	121695000	9	121985000	121990000	.	.	.	.	0,255,255	34	10.4732	11.151	11.8221	13.7774	0.00025293	0.00020408	0.000305137	0.0126313	4	121690000	121992500	5590
9	120755000	120760000	9	120935000	120940000	.	.	.	.	0,255,255	34	7.35174	7.91709	8.98429	9.68865	3.49771e-08	2.56902e-06	4.6595e-06	4.62278e-06	2	120760000	120935000	3536
9	116320000	116325000	9	116485000	116490000	.	.	.	.	0,255,255	34	11.8905	10.649	10.8639	14.4216	0.00025293	0.00020408	0.000305137	0.0126313	1	116322500	116487500	0
9	112485000	112490000	9	112700000	112705000	.	.	.	.	0,255,255	34	7.47467	7.75925	8.30763	10.047	3.49771e-08	2.28726e-08	4.6595e-06	0.000298961	1	112487500	112702500	0
9	100715000	100720000	9	101310000	101315000	.	.	.	.	0,255,255	34	5.95855	6.54211	7.44337	8.32687	2.42525e-10	2.28726e-08	5.78326e-08	4.62278e-06	4	100713750	101310000	6731
9	85260000	85265000	9	85420000	85425000	.	.	.	.	0,255,255	34	9.59992	8.05958	6.21244	11.2437	3.664e-06	2.56902e-06	3.60949e-10	0.000298961	2	85260000	85422500	2500
9	84665000	84670000	9	85255000	85260000	.	.	.	.	0,255,255	34	7.11466	6.48653	7.68854	9.68916	3.49771e-08	2.28726e-08	5.78326e-08	4.62278e-06	1	84667500	85257500	0
9	35115000	35120000	9	35550000	35555000	.	.	.	.	0,255,255	34	9.50935	8.85901	10.0922	9.94611	3.664e-06	2.56902e-06	0.000305137	0.000298961	2	35120000	35552500	2500
9	26745000	26750000	9	26850000	26855000	.	.	.	.	0,255,255	34	10.6211	10.9813	11.6782	14.3511	0.00025293	0.00020408	0.000305137	0.0126313	2	26745000	26855000	3536
9	5185000	5190000	9	5585000	5590000	.	.	.	.	0,255,255	34	5.52703	7.67776	10.3381	8.594	2.42525e-10	2.28726e-08	0.000305137	4.62278e-06	3	5187500	5592500	5000
9	114665000	114670000	9	115010000	115015000	.	.	.	.	0,255,255	33	10.8452	8.5795	7.39898	10.5993	0.000595449	7.70576e-06	2.09316e-07	0.00070183	4	114671250	115011250	8839
9	93450000	93455000	9	93565000	93570000	.	.	.	.	0,255,255	33	11.7041	9.53221	11.5996	11.061	0.000595449	7.70576e-06	0.000722985	0.00070183	2	93455000	93567500	2500
9	78255000	78260000	9	78370000	78375000	.	.	.	.	0,255,255	33	7.77452	6.86879	7.96071	7.13183	1.26815e-07	8.51409e-08	1.37269e-05	2.00559e-07	1	78257500	78372500	0
9	74575000	74580000	9	74740000	74745000	.	.	.	.	0,255,255	33	7.08161	5.70256	6.53621	8.39266	1.26815e-07	9.05943e-10	2.09316e-07	1.36151e-05	4	74580000	74741250	9100
9	72870000	72875000	9	73020000	73025000	.	.	.	.	0,255,255	33	8.01206	8.48017	10.4293	8.75954	1.09881e-05	7.70576e-06	0.000722985	1.36151e-05	3	72869166	73022500	8333
9	20355000	20360000	9	20615000	20620000	.	.	.	.	0,255,255	33	9.96934	7.71463	10.7478	8.91113	0.000595449	8.51409e-08	0.000722985	1.36151e-05	2	20357500	20620000	2500
9	131760000	131765000	9	132165000	132170000	.	.	.	.	0,255,255	32	9.56925	7.19805	9.65155	6.75868	3.12991e-05	3.02736e-07	3.87179e-05	6.87285e-07	2	131765000	132165000	3536
9	125750000	125755000	9	125880000	125885000	.	.	.	.	0,255,255	32	9.43644	8.04227	12.4325	8.59016	3.12991e-05	2.24045e-05	0.0424873	3.86348e-05	3	125750833	125885833	3727
9	110640000	110645000	9	111035000	111040000	.	.	.	.	0,255,255	32	7.34626	6.59835	9.55359	6.89728	4.45486e-07	3.02736e-07	3.87179e-05	6.87285e-07	2	110640000	111037500	2500
9	100030000	100035000	9	100215000	100220000	.	.	.	.	0,255,255	32	7.78107	7.80986	10.2166	9.3514	4.45486e-07	3.02736e-07	0.00165798	3.86348e-05	3	100029166	100219166	3727
9	97920000	97925000	9	98035000	98040000	.	.	.	.	0,255,255	32	9.65089	8.35771	11.5956	8.55955	3.12991e-05	2.24045e-05	0.00165798	3.86348e-05	2	97925000	98040000	3536
9	95510000	95515000	9	95875000	95880000	.	.	.	.	0,255,255	32	8.22593	6.9688	9.28605	7.52776	3.12991e-05	3.02736e-07	3.87179e-05	6.87285e-07	3	95514166	95875833	3728
9	9600000	9605000	9	9790000	9795000	.	.	.	.	0,255,255	32	9.34861	8.71792	9.46304	9.43414	3.12991e-05	2.24045e-05	3.87179e-05	3.86348e-05	8	9609375	9790625	12022
9	101115000	101120000	9	101230000	101235000	.	.	.	.	0,255,255	31	8.53387	7.64649	9.1911	7.65564	8.67248e-05	1.05798e-06	0.000105396	2.32029e-06	1	101117500	101232500	0
9	100025000	100030000	9	100320000	100325000	.	.	.	.	0,255,255	31	6.51027	5.85098	8.93433	6.14218	1.56204e-06	1.72482e-08	0.000105396	4.15274e-08	1	100027500	100322500	0
9	98845000	98850000	9	99140000	99145000	.	.	.	.	0,255,255	31	5.19053	5.33563	7.75354	7.02805	2.13239e-08	1.72482e-08	2.46911e-06	2.32029e-06	3	98847500	99142500	5000
9	84400000	84405000	9	84665000	84670000	.	.	.	.	0,255,255	31	10.6637	7.64803	9.28329	8.84552	0.00307458	1.05798e-06	0.000105396	0.000106077	1	84402500	84667500	0
9	72870000	72875000	9	73180000	73185000	.	.	.	.	0,255,255	31	5.05756	5.09771	5.39181	7.60012	2.13239e-08	1.72482e-08	3.32486e-08	2.32029e-06	6	72866666	73182500	9166
9	20940000	20945000	9	21110000	21115000	.	.	.	.	0,255,255	31	9.34417	7.35298	8.1741	9.37604	8.67248e-05	1.05798e-06	0.000105396	0.000106077	4	20946250	21106250	7289
9	4380000	4385000	9	4640000	4645000	.	.	.	.	0,255,255	31	7.10121	6.23797	9.82444	7.47088	1.56204e-06	1.05798e-06	0.000105396	2.32029e-06	2	4380000	4640000	3536
9	133600000	133605000	9	133725000	133730000	.	.	.	.	0,255,255	30	10.1121	9.5075	9.68199	11.3255	0.00658618	0.000171722	0.000276435	0.00767221	1	133602500	133727500	0
9	115590000	115595000	9	116150000	116155000	.	.	.	.	0,255,255	30	8.10524	5.80506	8.16312	6.47338	0.000232366	7.03035e-08	0.000276435	7.60756e-06	3	115595833	116147500	6667
9	107485000	107490000	9	108565000	108570000	.	.	.	.	0,255,255	30	5.55519	6.73045	7.20815	7.52081	8.80528e-08	3.57314e-06	7.87899e-06	7.60756e-06	2	107487500	108565000	2500
9	90915000	90920000	9	91725000	91730000	.	.	.	.	0,255,255	30	6.64358	5.71617	7.83969	6.22659	5.15281e-06	7.03035e-08	0.000276435	1.70279e-07	2	90920000	91727500	2500
9	90140000	90145000	9	90220000	90225000	.	.	.	.	0,255,255	30	7.30585	6.08493	6.93865	6.98822	5.15281e-06	7.03035e-08	7.87899e-06	7.60756e-06	2	90142500	90220000	2500
9	89315000	89320000	9	89545000	89550000	.	.	.	.	0,255,255	30	7.88435	5.19772	5.75083	6.5837	0.000232366	7.03035e-08	1.39574e-07	7.60756e-06	4	89320000	89550000	3536
9	19045000	19050000	9	19455000	19460000	.	.	.	.	0,255,255	30	7.62628	4.71707	6.37624	8.11442	5.15281e-06	1.00135e-09	7.87899e-06	0.000278566	2	19050000	19457500	2500
9	100715000	100720000	9	101230000	101235000	.	.	.	.	0,255,255	29	5.49787	6.23785	7.64244	6.06728	3.31244e-07	1.16998e-05	2.37402e-05	6.30706e-07	3	100715833	101234166	3728
9	98315000	98320000	9	98705000	98710000	.	.	.	.	0,255,255	29	8.83791	7.91419	10.7632	9.01551	0.000604444	0.000452035	0.0159013	0.000708706	1	98317500	98707500	0
9	72360000	72365000	9	72525000	72530000	.	.	.	.	0,255,255	29	6.64258	7.17826	9.14475	6.59817	1.6449e-05	1.16998e-05	0.000706971	2.36047e-05	1	72362500	72527500	0
9	18255000	18260000	9	19025000	19030000	.	.	.	.	0,255,255	29	6.19673	7.01062	6.79286	11.2822	3.31244e-07	1.16998e-05	2.37402e-05	0.0156406	1	18257500	19027500	0
9	115885000	115890000	9	116570000	116575000	.	.	.	.	0,255,255	28	5.55607	6.18511	7.02895	6.87103	1.32796e-06	1.05944e-06	7.35821e-05	7.28793e-05	2	115885000	116572500	2500
9	86805000	86810000	9	86940000	86945000	.	.	.	.	0,255,255	28	8.33647	7.86092	7.72363	9.52436	0.00148764	0.00113901	7.35821e-05	0.00175593	2	86802500	86942500	5000
9	77435000	77440000	9	77750000	77755000	.	.	.	.	0,255,255	28	9.6992	7.04539	7.9093	7.57784	0.00148764	3.71554e-05	0.00175585	7.28793e-05	2	77447500	77752500	10000
9	35900000	35905000	9	36025000	36030000	.	.	.	.	0,255,255	28	7.25006	8.09392	10.2021	9.29722	5.17645e-05	0.00113901	0.0310361	0.00175593	4	35902500	36025000	9014
9	12720000	12725000	9	13030000	13035000	.	.	.	.	0,255,255	28	8.01576	8.71992	11.8721	9.03458	0.00148764	0.00113901	0.0310361	0.00175593	2	12722500	13035000	2500
9	129130000	129135000	9	129480000	129485000	.	.	.	.	0,255,255	27	10.066	8.15769	9.50072	6.85296	0.0492185	0.00277105	0.00412188	0.000217162	2	129135000	129482500	2500
9	116150000	116155000	9	116485000	116490000	.	.	.	.	0,255,255	27	6.89269	6.6589	8.30422	7.26734	0.000153672	0.000113403	0.00412188	0.000217162	3	116152500	116492500	5000
9	114675000	114680000	9	114905000	114910000	.	.	.	.	0,255,255	27	8.32136	7.87744	8.18742	10.1687	0.00355736	0.00277105	0.00412188	0.0574494	3	114672500	114909166	10138
9	105610000	105615000	9	105715000	105720000	.	.	.	.	0,255,255	27	8.79247	8.07671	9.34176	9.63572	0.00355736	0.00277105	0.00412188	0.00415635	1	105612500	105717500	0
9	91770000	91775000	9	91950000	91955000	.	.	.	.	0,255,255	27	8.7064	8.33597	10.6012	10.1176	0.00355736	0.00277105	0.0579412	0.0574494	2	91775000	91947500	5590
9	68700000	68705000	9	68995000	69000000	.	.	.	.	0,255,255	27	6.80278	7.97981	9.09904	9.48746	0.000153672	0.00277105	0.00412188	0.00415635	2	68707500	69000000	5590
9	36995000	37000000	9	37325000	37330000	.	.	.	.	0,255,255	27	6.79543	6.9284	7.26356	9.07137	0.000153672	0.000113403	0.000211984	0.00415635	1	36997500	37327500	0
9	36990000	36995000	9	37265000	37270000	.	.	.	.	0,255,255	27	10.8814	8.82446	10.0893	11.351	0.0492185	0.00277105	0.0579412	0.0574494	2	36992500	37265000	2500
9	28775000	28780000	9	29210000	29215000	.	.	.	.	0,255,255	27	7.99413	6.02728	6.10486	7.5331	0.00355736	3.95667e-06	7.54935e-06	0.000217162	2	28775000	29212500	2500
9	12720000	12725000	9	13085000	13090000	.	.	.	.	0,255,255	27	6.47745	6.43335	7.69375	6.48282	0.000153672	0.000113403	0.000211984	0.000217162	1	12722500	13087500	0
9	6355000	6360000	9	6565000	6570000	.	.	.	.	0,255,255	27	4.63673	4.8261	6.41798	5.66213	1.31001e-07	1.04699e-07	0.000211984	8.32453e-06	2	6355000	6567500	2500
9	137055000	137060000	9	137220000	137225000	.	.	.	.	0,255,255	26	8.87041	7.94986	7.45329	9.03371	0.00803132	0.00644361	0.0005828	0.00936285	2	137052500	137225000	5590
9	127495000	127500000	9	127730000	127735000	.	.	.	.	0,255,255	26	7.5971	7.41521	8.25699	8.40778	0.000433857	0.000325525	0.00922894	0.00936285	2	127502500	127732500	5000
9	123545000	123550000	9	123865000	123870000	.	.	.	.	0,255,255	26	8.8832	7.90146	9.38217	7.79437	0.00803132	0.00644361	0.00922894	0.000600209	2	123552500	123867500	5000
9	85040000	85045000	9	85425000	85430000	.	.	.	.	0,255,255	26	5.9227	6.08845	5.48486	8.81594	1.73699e-05	1.4091e-05	2.7096e-05	0.00936285	1	85042500	85427500	0
9	35955000	35960000	9	36165000	36170000	.	.	.	.	0,255,255	26	8.5011	7.8688	9.15407	8.41469	0.00803132	0.00644361	0.00922894	0.00936285	2	35957500	36165000	2500
9	6050000	6055000	9	6305000	6310000	.	.	.	.	0,255,255	26	7.53227	6.7937	6.37031	8.24692	0.000433857	0.000325525	0.0005828	0.00936285	2	6055000	6307500	2500
9	134450000	134455000	9	134735000	134740000	.	.	.	.	0,255,255	25	5.14124	4.77733	7.27113	6.03214	5.78301e-05	2.01274e-06	0.0015314	9.4215e-05	1	134452500	134737500	0
9	129330000	129335000	9	129605000	129610000	.	.	.	.	0,255,255	25	7.44053	6.56891	7.22192	8.44934	0.00116756	0.000895701	0.0015314	0.0198317	2	129335000	129607500	2500
9	126300000	126305000	9	126490000	126495000	.	.	.	.	0,255,255	25	6.80296	6.47597	6.8266	7.16731	0.00116756	0.000895701	0.0015314	0.00158095	1	126302500	126492500	0
9	123540000	123545000	9	124030000	124035000	.	.	.	.	0,255,255	25	7.87343	7.45617	9.40273	8.22133	0.0171716	0.000895701	0.0197257	0.0198317	2	123542500	124037500	5000
9	115590000	115595000	9	116645000	116650000	.	.	.	.	0,255,255	25	6.24827	5.95386	8.90424	5.90711	0.00116756	4.77844e-05	0.0197257	9.4215e-05	3	115590833	116657500	10138
9	111760000	111765000	9	112360000	112365000	.	.	.	.	0,255,255	25	6.29057	5.32983	5.57086	6.67792	0.00116756	4.77844e-05	8.80472e-05	0.00158095	3	111760833	112359166	3728
9	100600000	100605000	9	101310000	101315000	.	.	.	.	0,255,255	25	5.39876	3.81754	5.05514	4.62545	5.78301e-05	6.05341e-08	8.80472e-05	4.03921e-06	2	100602500	101310000	2500
9	21320000	21325000	9	21790000	21795000	.	.	.	.	0,255,255	25	4.41032	4.44194	5.28935	6.97139	2.4575e-06	2.01274e-06	8.80472e-05	0.00158095	4	21322500	21791250	5154
9	20625000	20630000	9	21105000	21110000	.	.	.	.	0,255,255	25	6.36872	5.82079	6.15543	8.27494	0.00116756	4.77844e-05	8.80472e-05	0.0198317	3	20625833	21110833	3727
9	14465000	14470000	9	14770000	14775000	.	.	.	.	0,255,255	25	6.82495	6.13937	7.92624	6.70675	0.00116756	4.77844e-05	0.0197257	0.00158095	3	14467500	14767500	5000
9	104860000	104865000	9	105150000	105155000	.	.	.	.	0,255,255	24	6.3357	6.29136	6.58913	7.57949	0.00302875	0.00237889	0.00385478	0.00401899	3	104860833	105155833	3727
9	96855000	96860000	9	97395000	97400000	.	.	.	.	0,255,255	24	4.09485	4.0098	5.7709	5.02777	1.00878e-05	7.90771e-06	0.000280314	0.000297251	2	96857500	97400000	2500
9	91030000	91035000	9	91425000	91430000	.	.	.	.	0,255,255	24	5.61137	5.6318	6.30254	5.76779	0.00018906	0.000156908	0.00385478	0.000297251	1	91032500	91427500	0
9	90915000	90920000	9	91675000	91680000	.	.	.	.	0,255,255	24	5.26874	6.10259	7.6907	7.39048	0.00018906	0.000156908	0.00385478	0.00401899	1	90917500	91677500	0
9	20355000	20360000	9	21110000	21115000	.	.	.	.	0,255,255	24	5.77322	5.40453	5.41707	7.66811	0.00018906	0.000156908	0.000280314	0.00401899	2	20357500	21110000	2500
9	20355000	20360000	9	20940000	20945000	.	.	.	.	0,255,255	24	4.72161	4.91715	6.21143	6.31483	1.00878e-05	7.90771e-06	0.000280314	0.00401899	2	20355000	20942500	2500
9	19930000	19935000	9	20190000	20195000	.	.	.	.	0,255,255	24	6.15506	5.67446	6.69864	5.74	0.00018906	0.000156908	0.00385478	0.000297251	1	19932500	20192500	0
9	17805000	17810000	9	19025000	19030000	.	.	.	.	0,255,255	24	3.45257	3.86863	4.3144	5.41586	3.56757e-07	3.22101e-07	1.55869e-05	0.000297251	2	17807500	19030000	2500
9	114405000	114410000	9	115010000	115015000	.	.	.	.	0,255,255	23	6.16896	4.29127	4.39747	6.39181	0.000577561	2.99953e-05	5.78055e-05	0.00963371	1	114407500	115012500	0
9	87950000	87955000	9	88575000	88580000	.	.	.	.	0,255,255	23	5.45316	4.41479	4.4603	4.92537	0.000577561	2.99953e-05	5.78055e-05	5.98018e-05	1	87952500	88577500	0
9	71600000	71605000	9	71760000	71765000	.	.	.	.	0,255,255	23	5.69336	5.71186	7.6326	5.55156	0.000577561	0.000486621	0.00931998	0.000888623	1	71602500	71762500	0
9	23125000	23130000	9	23490000	23495000	.	.	.	.	0,255,255	23	7.76187	7.06814	8.24312	8.70332	0.00745491	0.00606322	0.0776195	0.0779223	2	23122500	23490000	5590
9	14620000	14625000	9	14770000	14775000	.	.	.	.	0,255,255	23	7.23068	7.77444	8.79162	9.59085	0.00745491	0.00606322	0.0776195	0.0779223	3	14619166	14769166	6871
9	5885000	5890000	9	6305000	6310000	.	.	.	.	0,255,255	23	5.12608	5.04334	5.72717	6.6522	0.000577561	0.000486621	0.000847586	0.00963371	3	5879166	6307500	11666
9	2245000	2250000	9	2620000	2625000	.	.	.	.	0,255,255	23	5.26972	6.19	7.41768	5.81679	0.000577561	0.000486621	0.00931998	0.000888623	1	2247500	2622500	0
9	2135000	2140000	9	2820000	2825000	.	.	.	.	0,255,255	23	4.87731	5.16424	7.34221	6.07709	3.88787e-05	0.000486621	0.00931998	0.000888623	2	2140000	2830000	7906
9	84395000	84400000	9	85610000	85615000	.	.	.	.	0,255,255	22	4.14014	4.3974	4.91421	4.90012	0.000139613	0.000111287	0.000201663	0.000213323	4	84400000	85610000	3536
9	82530000	82535000	9	82965000	82970000	.	.	.	.	0,255,255	22	6.36036	5.18696	5.56285	4.95195	0.017402	0.00144792	0.00241751	0.000213323	2	82532500	82965000	2500
9	20880000	20885000	9	21110000	21115000	.	.	.	.	0,255,255	22	5.16344	5.30208	4.46791	7.38374	0.00171532	0.00144792	0.000201663	0.0221874	2	20885000	21112500	2500
9	124770000	124775000	9	125370000	125375000	.	.	.	.	0,255,255	21	3.94574	3.71824	5.41889	5.45249	0.000454974	3.27073e-05	0.0063808	0.00670533	1	124772500	125372500	0
9	124770000	124775000	9	125140000	125145000	.	.	.	.	0,255,255	21	3.54315	4.22494	5.35131	4.58055	3.4094e-05	0.00038148	0.0063808	0.000697278	2	124772500	125145000	2500
9	118595000	118600000	9	119365000	119370000	.	.	.	.	0,255,255	21	5.28813	4.43799	5.47775	5.47692	0.00471858	0.00038148	0.0063808	0.00670533	1	118597500	119367500	0
9	96325000	96330000	9	96660000	96665000	.	.	.	.	0,255,255	21	5.70568	4.57681	4.29907	4.79552	0.00471858	0.00038148	0.00067274	0.000697278	1	96327500	96662500	0
9	90915000	90920000	9	91425000	91430000	.	.	.	.	0,255,255	21	4.70664	4.7503	7.10969	6.36723	0.000454974	0.00038148	0.046396	0.0476276	2	90915000	91427500	2500
9	79130000	79135000	9	79570000	79575000	.	.	.	.	0,255,255	21	4.33046	3.4678	5.11266	3.22393	0.000454974	3.27073e-05	0.0063808	5.84788e-05	3	79130833	79569166	3728
9	32380000	32385000	9	32965000	32970000	.	.	.	.	0,255,255	21	3.89415	5.06913	7.06961	5.71573	3.4094e-05	0.0040748	0.046396	0.00670533	2	32380000	32967500	2500
9	21810000	21815000	9	22235000	22240000	.	.	.	.	0,255,255	21	4.59568	3.49558	4.4774	3.5785	0.000454974	3.27073e-05	0.00067274	5.84788e-05	2	21815000	22237500	2500
9	21320000	21325000	9	21455000	21460000	.	.	.	.	0,255,255	21	5.86854	5.66313	6.81421	6.23534	0.00471858	0.0040748	0.046396	0.0476276	2	21325000	21457500	2500
9	127500000	127505000	9	127920000	127925000	.	.	.	.	0,255,255	20	7.11231	5.56811	5.3139	7.37677	0.077404	0.0106978	0.0159256	0.0949782	2	127500000	127920000	3536
9	76805000	76810000	9	77150000	77155000	.	.	.	.	0,255,255	20	4.59257	4.44594	4.64035	5.83816	0.00143811	0.00126823	0.00206753	0.0167008	2	76807500	77150000	2500
9	73200000	73205000	9	73565000	73570000	.	.	.	.	0,255,255	20	4.96566	4.40432	5.1939	4.76831	0.0122588	0.00126823	0.0159256	0.00214298	2	73202500	73565000	2500
9	72035000	72040000	9	72820000	72825000	.	.	.	.	0,255,255	20	4.11122	4.47224	5.57111	5.12319	0.00143811	0.00126823	0.0159256	0.0167008	2	72040000	72822500	2500
9	37480000	37485000	9	37910000	37915000	.	.	.	.	0,255,255	19	4.84061	3.51433	5.10452	2.62695	0.00440051	0.000491063	0.0373	7.04967e-05	2	37482500	37907500	5000
9	19925000	19930000	9	21110000	21115000	.	.	.	.	0,255,255	19	3.71538	3.28909	3.93657	3.44789	0.000515049	0.000491063	0.000823023	0.000843039	2	19925000	21110000	3536
9	2855000	2860000	9	4370000	4375000	.	.	.	.	0,255,255	19	3.71337	2.82332	3.82484	2.97823	0.000515049	5.39785e-05	0.000823023	7.04967e-05	4	2861250	4373750	8839
9	615000	620000	9	995000	1000000	.	.	.	.	0,255,255	19	2.96321	3.81096	3.59076	4.86636	4.83442e-05	0.000491063	0.000823023	0.00633354	2	617500	1002500	5000
9	118825000	118830000	9	119365000	119370000	.	.	.	.	0,255,255	18	2.60882	2.67491	2.33335	3.07445	0.00021188	0.000231318	2.64167e-05	0.000305562	1	118827500	119367500	0
9	92135000	92140000	9	92790000	92795000	.	.	.	.	0,255,255	18	3.00219	2.90944	3.24077	3.29018	0.00021188	0.000231318	0.00279042	0.00296977	1	92137500	92792500	0
9	90225000	90230000	9	90870000	90875000	.	.	.	.	0,255,255	18	3.29841	3.14758	3.78146	3.90949	0.00176855	0.00178186	0.00279042	0.00296977	1	90227500	90872500	0
9	17525000	17530000	9	18210000	18215000	.	.	.	.	0,255,255	18	2.79131	2.77964	4.29005	2.99784	0.00021188	0.000231318	0.0164688	0.000305562	2	17530000	18215000	3536
9	75265000	75270000	9	75865000	75870000	.	.	.	.	0,255,255	17	4.47229	3.64766	4.45595	4.20881	0.0320728	0.00585438	0.0419455	0.0420728	2	75265000	75862500	5590
9	105910000	105915000	9	106015000	106020000	.	.	.	.	0,255,255	35	8.93413	9.98653	14.8474	11.0112	1.20364e-06	8.2217e-05	0.00638381	0.000122485	3	105907500	106019166	5270
9	124705000	124710000	9	124760000	124765000	.	.	.	.	0,255,255	38	18.2183	15.7062	15.2819	14.5859	0.0302672	0.0342916	0.000713693	0.00073597	2	124710000	124765000	3536
9	5445000	5450000	9	5585000	5590000	.	.	.	.	0,255,255	46	13.3856	11.9735	17.0701	13.5273	5.13323e-07	5.99964e-10	0.000197353	6.05809e-07	6	5446666	5590833	11334
9	129495000	129500000	9	129595000	129600000	.	.	.	.	0,255,255	45	13.2698	14.8329	21.7467	16.3599	1.36754e-06	1.26688e-06	0.0369096	0.000407778	3	129497500	129605833	8333
9	97465000	97470000	9	97595000	97600000	.	.	.	.	0,255,255	46	10.5963	11.0123	13.8973	13.2801	8.15039e-10	5.99964e-10	6.05375e-07	6.05809e-07	6	97470000	97607500	12500
9	21465000	21470000	9	21790000	21795000	.	.	.	.	0,255,255	46	10.385	7.40953	8.52012	12.7541	8.15039e-10	4.3102e-16	1.40122e-12	6.05809e-07	4	21467500	21793750	5154
9	120985000	120990000	9	121060000	121065000	.	.	.	.	0,255,255	46	11.146	11.1721	13.1432	12.726	8.15039e-10	5.99964e-10	6.05375e-07	6.05809e-07	6	120985833	121061666	6719
9	17530000	17535000	9	17800000	17805000	.	.	.	.	0,255,255	47	9.94812	7.02178	9.51558	8.2966	2.40389e-10	8.78536e-17	3.56811e-13	3.30334e-13	8	17533125	17801250	9783
9	133185000	133190000	9	133325000	133330000	.	.	.	.	0,255,255	46	12.6143	9.07775	11.8229	11.2453	5.13323e-07	5.10276e-13	1.07141e-09	1.08248e-09	3	133187500	133325833	6009
9	27725000	27730000	9	28070000	28075000	.	.	.	.	0,255,255	47	8.05997	6.81106	8.4111	8.5569	2.14071e-13	8.78536e-17	3.56811e-13	3.30334e-13	3	27729166	28070833	3728
9	21320000	21325000	9	21395000	21400000	.	.	.	.	0,255,255	47	13.3893	13.4442	13.894	15.7159	1.91072e-07	1.7312e-07	2.24523e-07	8.86258e-05	5	21325500	21394500	12166
9	68580000	68585000	9	69000000	69005000	.	.	.	.	0,255,255	47	9.345	10.5471	17.9545	10.9542	2.14071e-13	1.75242e-10	9.18178e-05	3.1579e-10	3	68584166	69004166	3727
9	34900000	34905000	9	34985000	34990000	.	.	.	.	0,255,255	47	12.0283	11.6924	15.5512	10.7803	2.40389e-10	1.75242e-10	2.24523e-07	3.1579e-10	2	34900000	34987500	2500
9	112090000	112095000	9	112330000	112335000	.	.	.	.	0,255,255	47	8.76909	10.0777	19.804	8.92075	2.14071e-13	1.75242e-10	0.0130363	3.30334e-13	4	112096250	112335000	8385
9	98845000	98850000	9	98995000	99000000	.	.	.	.	0,255,255	47	14.9817	12.229	16.7624	12.9873	1.91072e-07	1.75242e-10	9.18178e-05	2.27071e-07	2	98850000	98997500	2500
9	125255000	125260000	9	125370000	125375000	.	.	.	.	0,255,255	47	15.754	12.7545	13.2969	13.4926	7.44415e-05	1.7312e-07	2.24523e-07	2.27071e-07	2	125257500	125375000	2500
9	114105000	114110000	9	114290000	114295000	.	.	.	.	0,255,255	47	14.3282	13.9907	18.56	19.9838	1.91072e-07	1.7312e-07	9.18178e-05	0.012609	4	114106250	114298750	8839
9	128295000	128300000	9	128415000	128420000	.	.	.	.	0,255,255	47	10.9749	12.6928	15.4685	19.1453	2.40389e-10	1.7312e-07	2.24523e-07	8.86258e-05	3	128295833	128414166	3728
9	127935000	127940000	9	128030000	128035000	.	.	.	.	0,255,255	47	15.6078	14.8097	20.3692	16.5411	7.44415e-05	1.7312e-07	0.0130363	8.86258e-05	6	127940000	128034166	7683
9	130865000	130870000	9	130940000	130945000	.	.	.	.	0,255,255	47	18.8283	16.4558	16.0737	19.408	7.44415e-05	8.63852e-05	9.18178e-05	8.86258e-05	2	130867500	130945000	2500
9	129170000	129175000	9	129605000	129610000	.	.	.	.	0,255,255	47	8.62407	12.0293	10.8707	20.5498	2.14071e-13	1.75242e-10	3.15553e-10	0.012609	4	129175000	129613750	9100
9	5885000	5890000	9	6050000	6055000	.	.	.	.	0,255,255	48	9.77918	9.65744	13.3526	11.8302	5.01949e-14	2.81724e-14	8.20808e-08	9.24462e-11	2	5887500	6055000	2500
9	132410000	132415000	9	132505000	132510000	.	.	.	.	0,255,255	47	17.1298	15.0743	18.9911	14.4685	7.44415e-05	1.7312e-07	9.18178e-05	2.27071e-07	3	132414166	132505833	3728
9	36630000	36635000	9	36730000	36735000	.	.	.	.	0,255,255	48	13.7408	12.7571	13.4353	15.8989	6.9732e-08	6.26142e-08	8.20808e-08	4.03937e-05	3	36632500	36727500	5000
9	32380000	32385000	9	32525000	32530000	.	.	.	.	0,255,255	48	13.1498	12.4189	22.5412	11.3056	6.9732e-08	6.26142e-08	0.00748647	9.24462e-11	2	32382500	32530000	2500
9	94065000	94070000	9	94210000	94215000	.	.	.	.	0,255,255	48	10.6065	11.9094	15.6666	15.127	7.06572e-11	5.09012e-11	4.20189e-05	8.36116e-08	7	94066071	94211785	9948
9	74775000	74780000	9	75075000	75080000	.	.	.	.	0,255,255	48	8.84098	6.94255	10.0616	8.862	5.01949e-14	1.70681e-17	9.4093e-11	7.92201e-14	6	74774166	75076666	6719
9	4315000	4320000	9	4370000	4375000	.	.	.	.	0,255,255	49	14.3342	12.6952	13.694	9.31934	2.46624e-08	2.2096e-08	2.90677e-08	1.79198e-14	6	4315000	4369166	7683
9	129885000	129890000	9	130040000	130045000	.	.	.	.	0,255,255	48	11.1566	10.4937	11.7906	12.6118	7.06572e-11	5.09012e-11	9.4093e-11	8.36116e-08	2	129887500	130040000	2500
9	6580000	6585000	9	6670000	6675000	.	.	.	.	0,255,255	49	16.9496	15.4273	18.8627	17.4433	1.51381e-05	2.2096e-08	1.87203e-05	1.80973e-05	8	6585625	6669375	8339
9	38015000	38020000	9	38065000	38070000	.	.	.	.	0,255,255	49	20.2942	18.9046	19.0775	20.9103	0.00387616	1.74999e-05	1.87203e-05	0.00404535	1	38017500	38067500	0
9	95450000	95455000	9	95490000	95495000	.	.	.	.	0,255,255	49	19.9481	18.7629	17.8406	23.1062	0.00387616	1.74999e-05	1.87203e-05	0.00404535	2	95450000	95495000	3536
9	83330000	83335000	9	83540000	83545000	.	.	.	.	0,255,255	49	12.6903	12.2185	13.5109	13.9432	2.46624e-08	1.43356e-11	2.90677e-08	3.0076e-08	3	83334166	83540833	3728
9	129640000	129645000	9	129785000	129790000	.	.	.	.	0,255,255	49	17.6972	12.6717	15.4131	16.7565	1.51381e-05	2.2096e-08	2.90677e-08	1.80973e-05	6	129644166	129783333	9317
9	126325000	126330000	9	126375000	126380000	.	.	.	.	0,255,255	49	18.4782	21.3952	21.1219	22.1093	1.51381e-05	0.00429828	0.00417975	0.00404535	1	126327500	126377500	0
9	101460000	101465000	9	101530000	101535000	.	.	.	.	0,255,255	49	10.8855	11.2708	13.878	13.8724	2.00626e-11	1.43356e-11	2.90677e-08	3.0076e-08	7	101456071	101531071	8689
9	36870000	36875000	9	36990000	36995000	.	.	.	.	0,255,255	50	14.5677	13.497	15.705	13.786	8.71206e-09	7.66846e-09	8.23368e-06	1.06316e-08	2	36872500	36990000	2500
9	131590000	131595000	9	131740000	131745000	.	.	.	.	0,255,255	49	15.2159	12.3451	11.5508	19.2024	2.46624e-08	1.43356e-11	2.63575e-11	1.80973e-05	4	131596250	131743750	6374
9	89605000	89610000	9	89675000	89680000	.	.	.	.	0,255,255	50	17.7293	14.9081	16.6448	14.5622	6.56703e-06	7.66846e-09	8.23368e-06	1.06316e-08	2	89605000	89677500	2500
9	70925000	70930000	9	71245000	71250000	.	.	.	.	0,255,255	50	11.6558	10.689	16.8031	12.7272	5.72123e-12	3.99759e-12	8.23368e-06	1.06316e-08	3	70925833	71247500	6009
9	121210000	121215000	9	121395000	121400000	.	.	.	.	0,255,255	50	11.1039	11.0364	15.7933	12.4128	5.72123e-12	3.99759e-12	8.23368e-06	1.06316e-08	4	121213750	121397500	5154
9	116275000	116280000	9	116315000	116320000	.	.	.	.	0,255,255	50	24.0676	24.0714	22.3296	24.4895	0.00214394	0.00241899	0.00231737	0.00222293	1	116277500	116317500	0
9	110635000	110640000	9	111295000	111300000	.	.	.	.	0,255,255	50	5.42596	5.85161	5.37179	6.5372	1.79969e-22	1.24636e-22	1.79709e-22	1.59291e-18	8	110636875	111299375	12406
9	131760000	131765000	9	132250000	132255000	.	.	.	.	0,255,255	50	11.4222	8.50338	14.4375	7.9403	5.72123e-12	1.4242e-15	1.02337e-08	4.01783e-15	5	131759500	132254500	8246
9	128505000	128510000	9	128545000	128550000	.	.	.	.	0,255,255	50	21.8816	22.3232	23.8707	22.8443	0.00214394	0.00241899	0.00231737	0.00222293	1	128507500	128547500	0
9	72300000	72305000	9	72345000	72350000	.	.	.	.	0,255,255	51	19.0256	18.3141	19.5811	22.2203	2.78302e-06	3.21364e-06	0.00123259	0.00118363	2	72300000	72345000	3536
9	21250000	21255000	9	21395000	21400000	.	.	.	.	0,255,255	51	8.69941	11.1529	13.4044	12.3977	5.76491e-16	1.07168e-12	3.47349e-09	3.56221e-09	1	21252500	21397500	0
9	94010000	94015000	9	94210000	94215000	.	.	.	.	0,255,255	51	12.3652	10.7691	12.5807	11.9022	1.55453e-12	1.07168e-12	3.47349e-09	2.06934e-12	4	94015000	94210000	3536
9	87335000	87340000	9	87660000	87665000	.	.	.	.	0,255,255	51	6.63885	5.13506	7.48471	5.13757	1.84157e-19	2.03995e-23	2.70981e-19	3.42659e-23	10	87337500	87665500	12000
9	116735000	116740000	9	116855000	116860000	.	.	.	.	0,255,255	52	11.7712	10.6224	13.252	11.8453	4.20718e-13	2.85648e-13	1.17193e-09	5.56328e-13	8	116739375	116857500	10477
9	89180000	89185000	9	89220000	89225000	.	.	.	.	0,255,255	52	27.3356	24.4976	23.589	28.8138	0.0593271	0.000699137	0.000637098	0.065747	3	89180833	89225833	3727
9	84665000	84670000	9	84950000	84955000	.	.	.	.	0,255,255	52	13.8759	10.9741	14.8586	14.9355	9.75058e-10	2.85648e-13	1.17193e-09	1.18227e-09	2	84670000	84952500	2500
9	38085000	38090000	9	38360000	38365000	.	.	.	.	0,255,255	53	13.4403	11.3217	15.0502	11.8058	3.17711e-10	7.28416e-14	3.83304e-10	1.48069e-13	6	38088333	38361666	5893
9	121640000	121645000	9	121680000	121685000	.	.	.	.	0,255,255	52	23.5229	23.1922	25.7978	24.3306	0.000606587	0.000699137	0.0621518	0.000620832	4	121640000	121690000	7906
9	35790000	35795000	9	35880000	35885000	.	.	.	.	0,255,255	54	11.9418	12.2281	14.5986	17.9003	2.86414e-14	1.90025e-14	1.25024e-10	2.27317e-07	4	35790000	35880000	3536
9	133405000	133410000	9	133485000	133490000	.	.	.	.	0,255,255	53	14.9189	14.635	14.4505	16.1574	3.17711e-10	2.74762e-10	3.83304e-10	5.62544e-07	3	133405833	133485833	3727
9	127870000	127875000	9	127920000	127925000	.	.	.	.	0,255,255	54	21.2115	18.7919	21.2454	18.3451	0.000157923	2.2118e-07	0.000164179	2.27317e-07	1	127872500	127922500	0
9	86485000	86490000	9	87320000	87325000	.	.	.	.	0,255,255	54	6.37604	6.88214	5.83259	11.5603	8.88817e-22	5.58125e-22	6.34935e-26	3.86019e-14	4	86486250	87323750	6374
9	18140000	18145000	9	18205000	18210000	.	.	.	.	0,255,255	55	23.0278	19.4639	20.7585	20.1545	7.6548e-05	8.59322e-08	8.16251e-05	7.86889e-05	3	18147500	18207500	5000
9	136000000	136005000	9	136050000	136055000	.	.	.	.	0,255,255	54	26.8313	27.1434	22.8175	27.6004	0.0250608	0.0251908	0.000164179	0.0273845	2	136005000	136052500	2500
9	130940000	130945000	9	130990000	130995000	.	.	.	.	0,255,255	54	25.1397	24.8751	24.5014	26.1313	0.0250608	0.0251908	0.000164179	0.0273845	2	130942500	130995000	2500
9	111760000	111765000	9	112075000	112080000	.	.	.	.	0,255,255	55	11.5659	8.57925	11.2506	12.239	7.25113e-15	5.31943e-19	9.27308e-15	9.73433e-15	9	111761388	112077500	10062
9	36405000	36410000	9	36555000	36560000	.	.	.	.	0,255,255	55	9.62042	8.94731	11.504	12.4104	1.06008e-18	5.31943e-19	9.27308e-15	3.90698e-11	8	36405625	36558750	14101
9	72035000	72040000	9	72270000	72275000	.	.	.	.	0,255,255	56	11.6528	8.04454	10.3866	9.39995	1.83259e-15	1.06472e-19	2.34212e-15	3.89654e-19	8	72038750	72271250	8839
9	133780000	133785000	9	133990000	133995000	.	.	.	.	0,255,255	55	11.308	12.0545	14.2373	15.3459	7.25113e-15	4.71261e-15	3.88436e-11	3.90698e-11	9	133785833	133995277	12669
9	109245000	109250000	9	109315000	109320000	.	.	.	.	0,255,255	56	18.1722	17.3853	18.2804	24.7743	2.84675e-08	3.28214e-08	3.57634e-08	0.0103296	5	109246500	109319500	6325
9	72280000	72285000	9	72820000	72825000	.	.	.	.	0,255,255	56	11.4251	9.71918	12.4993	12.0428	1.83259e-15	1.06472e-19	1.20451e-11	2.40675e-15	11	72282954	72822045	10993
9	116150000	116155000	9	116570000	116575000	.	.	.	.	0,255,255	56	6.74021	7.517	7.76419	9.87993	2.20324e-23	1.64291e-23	3.08761e-23	2.40675e-15	7	116148214	116571785	12143
9	112085000	112090000	9	112360000	112365000	.	.	.	.	0,255,255	56	18.6546	11.3426	18.5354	10.5548	2.84675e-08	1.15336e-15	3.57634e-08	2.40675e-15	3	112090833	112354166	8976
9	36100000	36105000	9	36165000	36170000	.	.	.	.	0,255,255	58	15.7598	16.5051	19.9479	20.1904	3.97668e-09	4.65068e-09	8.80976e-06	8.45159e-06	2	36105000	36167500	2500
9	34500000	34505000	9	34590000	34595000	.	.	.	.	0,255,255	58	13.0787	16.5985	15.7194	26.2212	8.76413e-13	4.65068e-09	5.01104e-09	0.00359224	2	34502500	34597500	5000
9	32590000	32595000	9	32965000	32970000	.	.	.	.	0,255,255	58	10.6153	8.71183	10.3277	10.2578	1.09312e-16	4.10841e-21	1.39766e-16	1.40519e-16	8	32583750	32970625	9291
9	94680000	94685000	9	95125000	95130000	.	.	.	.	0,255,255	58	11.2047	11.6948	13.6973	15.9641	1.09312e-16	6.69474e-17	1.10534e-12	4.87207e-09	9	94674722	95128611	9461
9	73105000	73110000	9	73180000	73185000	.	.	.	.	0,255,255	58	14.1583	12.6175	12.7411	17.36	8.76413e-13	7.2337e-13	1.10534e-12	4.87207e-09	5	73109500	73183500	6325
9	114735000	114740000	9	114905000	114910000	.	.	.	.	0,255,255	58	11.4465	11.4041	10.5776	14.5352	1.09312e-16	6.69474e-17	1.39766e-16	1.11448e-12	7	114739642	114906071	8631
9	127590000	127595000	9	127730000	127735000	.	.	.	.	0,255,255	58	15.1637	11.2761	13.6072	11.9725	8.76413e-13	6.69474e-17	1.10534e-12	1.40519e-16	5	127596500	127727500	12083
9	113445000	113450000	9	113655000	113660000	.	.	.	.	0,255,255	71	10.1651	11.3573	11.7123	16.8883	1.9439e-25	1.19787e-25	3.50082e-25	2.83137e-15	4	113447500	113655000	7500
9	76665000	76670000	9	76700000	76705000	.	.	.	.	0,255,255	71	19.4482	21.9259	18.2924	26.6616	2.2062e-15	1.13143e-10	2.87497e-15	7.49491e-07	5	76664500	76706500	6325
9	86635000	86640000	9	86945000	86950000	.	.	.	.	0,255,255	70	9.98106	9.15681	12.2955	10.5867	1.0361e-24	2.46199e-30	1.75649e-24	1.26829e-24	3	86640833	86945833	3727
9	124615000	124620000	9	124710000	124715000	.	.	.	.	0,255,255	66	14.101	15.1928	17.364	17.447	2.99203e-17	2.34281e-17	9.94294e-13	9.73345e-13	4	124620000	124710000	3536
9	32380000	32385000	9	32430000	32435000	.	.	.	.	0,255,255	66	23.8096	21.6695	23.6579	22.2451	1.02187e-08	1.24878e-08	1.04048e-08	1.03138e-08	1	32382500	32432500	0
9	115590000	115595000	9	116570000	116575000	.	.	.	.	0,255,255	65	6.90978	7.49459	9.01911	8.07034	7.48244e-31	5.31381e-31	8.64217e-26	9.3022e-26	4	115593750	116572500	5154
9	92715000	92720000	9	92790000	92795000	.	.	.	.	0,255,255	65	11.8159	12.0932	14.612	13.3269	3.05754e-21	1.78292e-21	1.46247e-16	1.50337e-16	3	92717500	92794166	8334
9	34450000	34455000	9	34495000	34500000	.	.	.	.	0,255,255	65	26.5536	28.7021	24.9989	38.6403	5.67027e-05	5.94814e-05	5.24722e-05	0.0216374	6	34445000	34500833	8207
9	135960000	135965000	9	136115000	136120000	.	.	.	.	0,255,255	64	18.1755	12.4606	16.1999	15.177	7.02826e-12	3.42241e-16	9.18878e-12	5.61172e-16	10	135966500	136114500	13416
9	135085000	135090000	9	135410000	135415000	.	.	.	.	0,255,255	64	9.35453	9.49552	11.2398	10.7191	2.85157e-25	1.27835e-25	2.03466e-20	1.69184e-20	5	135086500	135414500	8062
9	130770000	130775000	9	130860000	130865000	.	.	.	.	0,255,255	64	14.2527	14.435	19.5672	16.3935	4.34834e-16	3.42241e-16	6.20911e-08	9.08011e-12	4	130772500	130860000	5590
9	98205000	98210000	9	98260000	98265000	.	.	.	.	0,255,255	64	18.6306	17.7974	19.2851	21.2791	7.02826e-12	8.02548e-12	9.18878e-12	6.08457e-08	3	98207500	98262500	5000
9	83935000	83940000	9	84260000	84265000	.	.	.	.	0,255,255	64	12.3529	11.0579	15.7316	15.7114	1.40533e-20	8.19818e-21	9.18878e-12	9.08011e-12	8	83938125	84261875	7126
9	35485000	35490000	9	35550000	35555000	.	.	.	.	0,255,255	64	22.3876	20.9344	22.5327	22.7621	5.99455e-08	7.25271e-08	6.20911e-08	6.08457e-08	5	35485500	35551500	8062
9	123080000	123085000	9	123350000	123355000	.	.	.	.	0,255,255	63	19.1327	13.9889	16.5942	20.384	2.08989e-11	1.28666e-15	2.73747e-11	1.44594e-07	4	123083750	123347500	5154
9	97710000	97715000	9	97900000	97905000	.	.	.	.	0,255,255	63	12.6268	11.3904	14.6161	13.4121	1.62505e-15	3.80156e-20	1.97024e-15	2.03948e-15	5	97711500	97901500	11045
9	93160000	93165000	9	93300000	93305000	.	.	.	.	0,255,255	62	12.4981	12.0124	14.2591	16.8051	5.98195e-15	1.76857e-19	7.31774e-15	7.93281e-11	11	93161590	93304772	9371
9	37910000	37915000	9	38360000	38365000	.	.	.	.	0,255,255	62	10.256	10.2672	15.1841	8.90278	2.92475e-19	1.76857e-19	7.31774e-15	1.68733e-23	3	37912500	38362500	5000
9	22305000	22310000	9	22450000	22455000	.	.	.	.	0,255,255	62	8.90854	8.52805	9.38096	10.2775	9.13834e-24	4.25243e-24	1.48722e-23	3.55627e-19	4	22307500	22455000	5590
9	131175000	131180000	9	131335000	131340000	.	.	.	.	0,255,255	61	13.0578	11.115	12.4291	17.2675	2.14199e-14	7.99876e-19	2.60307e-14	2.27646e-10	6	131180000	131335833	7683
9	114405000	114410000	9	114650000	114655000	.	.	.	.	0,255,255	61	14.3359	11.3432	15.1845	18.4797	2.14199e-14	7.99876e-19	2.60307e-14	2.27646e-10	2	114407500	114655000	2500
9	109900000	109905000	9	110150000	110155000	.	.	.	.	0,255,255	61	12.7168	12.2673	18.7385	14.0285	2.14199e-14	7.99876e-19	2.32285e-10	2.69451e-14	6	109905000	110152500	7500
9	76445000	76450000	9	76700000	76705000	.	.	.	.	0,255,255	61	9.71864	10.7376	13.8572	13.3724	5.06734e-23	7.99876e-19	2.60307e-14	2.69451e-14	6	76450833	76705833	7454
9	74770000	74775000	9	75000000	75005000	.	.	.	.	0,255,255	61	11.4064	9.62046	14.4124	11.8566	1.31899e-18	2.45974e-23	2.60307e-14	1.64248e-18	8	74778125	75003125	10643
9	130705000	130710000	9	130860000	130865000	.	.	.	.	0,255,255	60	13.616	10.2712	17.8674	12.273	7.42644e-14	3.58122e-18	6.50544e-10	7.25184e-18	8	130706250	130863125	11267
9	130105000	130110000	9	130235000	130240000	.	.	.	.	0,255,255	60	12.6592	11.8395	14.3144	14.6073	7.42644e-14	3.58122e-18	9.22499e-14	9.59265e-14	5	130108500	130235500	6325
9	137295000	137300000	9	137405000	137410000	.	.	.	.	0,255,255	59	13.7166	12.9327	19.9821	15.3135	2.55655e-13	2.09532e-13	4.02588e-06	3.32354e-13	4	137302500	137406250	10680
9	129130000	129135000	9	129610000	129615000	.	.	.	.	0,255,255	59	10.2832	9.43789	11.4044	13.9448	2.60256e-17	7.51035e-22	3.36728e-17	3.32354e-13	6	129135833	129615833	8498
9	128860000	128865000	9	128925000	128930000	.	.	.	.	0,255,255	59	16.2894	18.2409	17.3693	23.2876	1.44233e-09	1.68806e-09	1.80715e-09	3.87927e-06	3	128860833	128930833	6872
9	124420000	124425000	9	124530000	124535000	.	.	.	.	0,255,255	59	17.6148	16.5577	20.5962	21.4424	1.44233e-09	1.68806e-09	4.02588e-06	3.87927e-06	4	124416250	124533750	8839
9	36405000	36410000	9	36445000	36450000	.	.	.	.	0,255,255	59	19.7661	18.5707	20.6945	18.268	3.8411e-06	1.68806e-09	4.02588e-06	1.79468e-09	4	36407500	36450000	5590
9	128575000	128580000	9	128615000	128620000	.	.	.	.	0,255,255	60	26.9824	26.963	27.9565	26.8816	0.00118715	0.00123955	0.00116477	0.00118301	2	128577500	128620000	2500
9	120880000	120885000	9	120915000	120920000	.	.	.	.	0,255,255	60	27.1327	23.533	28.0355	24.1786	0.00118715	2.00322e-06	0.00116477	1.74409e-06	1	120882500	120917500	0
9	105975000	105980000	9	106015000	106020000	.	.	.	.	0,255,255	62	30.8662	26.1443	29.4822	29.4422	0.000368707	0.000388166	0.000349185	0.000350374	1	105977500	106017500	0
9	134695000	134700000	9	134740000	134745000	.	.	.	.	0,255,255	72	16.0696	15.9153	18.1505	15.4229	6.52459e-16	6.96507e-16	8.78527e-16	9.08845e-21	3	134699166	134739166	3727
9	104925000	104930000	9	104965000	104970000	.	.	.	.	0,255,255	73	29.9403	27.328	31.4889	26.078	1.84774e-07	1.97022e-07	0.0004224	1.61487e-07	3	104927500	104967500	5000
9	133100000	133105000	9	133145000	133150000	.	.	.	.	0,255,255	72	23.2681	21.0436	23.9769	22.5899	3.38901e-11	4.14791e-11	3.44604e-11	3.58245e-11	4	133107500	133146250	5154
9	130460000	130465000	9	130680000	130685000	.	.	.	.	0,255,255	73	12.1844	8.35857	10.9487	10.981	7.79896e-27	9.34281e-33	1.32853e-26	8.6525e-27	17	130466617	130679852	16462
9	126300000	126305000	9	126395000	126400000	.	.	.	.	0,255,255	73	17.6448	15.1336	19.2413	19.0053	1.89938e-16	1.19458e-21	2.62125e-16	2.45935e-16	4	126301250	126398750	6374
9	121320000	121325000	9	121395000	121400000	.	.	.	.	0,255,255	74	16.2609	16.3836	20.7962	17.2551	5.56285e-17	5.72926e-17	4.54594e-12	7.19192e-17	7	121319642	121397500	10400
9	32380000	32385000	9	32570000	32575000	.	.	.	.	0,255,255	74	14.2643	11.8702	18.9986	11.7417	3.80522e-22	8.33914e-28	7.70802e-17	1.72761e-27	9	32379166	32574722	8462
9	35115000	35120000	9	35475000	35480000	.	.	.	.	0,255,255	78	15.0873	11.8643	15.0072	15.9796	9.86117e-25	8.7184e-31	1.29284e-24	4.75469e-19	4	35117500	35478750	5154
9	126705000	126710000	9	126780000	126785000	.	.	.	.	0,255,255	77	14.4805	13.4936	13.662	15.361	4.38132e-24	3.23707e-24	5.67895e-24	6.12139e-24	12	126705833	126779583	18110
9	127735000	127740000	9	127780000	127785000	.	.	.	.	0,255,255	80	23.1375	20.4355	21.2667	24.5239	7.90535e-15	9.67304e-15	7.99803e-15	8.1528e-15	5	127741500	127784500	6325
9	17810000	17815000	9	18205000	18210000	.	.	.	.	0,255,255	79	11.83	11.2654	18.1699	12.6783	3.17585e-31	1.46986e-31	1.31118e-19	2.87159e-25	11	17813409	18209772	9728
9	126940000	126945000	9	127195000	127200000	.	.	.	.	0,255,255	81	22.5174	17.6245	20.1252	25.2171	2.59743e-15	6.63628e-21	2.69221e-15	1.98419e-10	11	126947045	127200227	15694
9	132410000	132415000	9	132570000	132575000	.	.	.	.	0,255,255	80	11.2013	10.3016	14.3024	11.5706	5.81561e-32	2.67021e-32	6.15658e-26	6.85321e-32	12	132413750	132576666	10906
9	89595000	89600000	9	90100000	90105000	.	.	.	.	0,255,255	83	8.6805	10.1499	14.3403	13.5014	0	1.34024e-34	5.63415e-28	6.87284e-28	8	89597500	90102500	10000
9	135085000	135090000	9	135340000	135345000	.	.	.	.	0,255,255	84	10.4026	10.747	12.6988	10.9154	4.31744e-35	2.24664e-35	1.15796e-28	5.51172e-35	5	135087500	135342500	5000
9	113445000	113450000	9	113585000	113590000	.	.	.	.	0,255,255	83	14.0424	12.7274	15.0202	16.1834	4.33565e-28	2.90527e-28	5.63415e-28	6.23489e-22	6	113450833	113587500	8334
9	69420000	69425000	9	69545000	69550000	.	.	.	.	0,255,255	107	15.0088	13.1455	15.7736	17.2561	0	0	2.34438e-37	2.14953e-37	10	69424500	69546000	12093
9	129735000	129740000	9	129780000	129785000	.	.	.	.	0,255,255	100	26.928	27.2121	26.6246	32.5103	1.34767e-18	1.46348e-18	1.12779e-18	1.81297e-12	12	129737500	129783750	13288
9	134165000	134170000	9	134440000	134445000	.	.	.	.	0,255,255	99	13.9783	8.86599	10.7473	12.3607	1.01678e-39	0	0	0	13	134172884	134441346	10448
9	122125000	122130000	9	122350000	122355000	.	.	.	.	0,255,255	99	15.2626	14.6101	13.3578	25.7389	1.01678e-39	6.39379e-40	1.28875e-39	3.70147e-18	10	122124000	122351500	11543
9	126610000	126615000	9	126690000	126695000	.	.	.	.	0,255,255	97	23.108	20.5644	27.1295	23.4993	1.08172e-23	1.28941e-23	2.86541e-17	1.00843e-23	8	126614375	126686875	13835
9	35900000	35905000	9	35945000	35950000	.	.	.	.	0,255,255	96	35.7515	30.5115	22.2986	35.9382	5.08882e-11	1.15607e-16	4.10927e-23	5.11766e-11	3	35904166	35944166	3727
9	33620000	33625000	9	33720000	33725000	.	.	.	.	0,255,255	95	12.3461	11.9879	12.5624	15.4642	0	0	1.43864e-36	1.55073e-36	11	33623863	33722500	11363
9	136490000	136495000	9	136625000	136630000	.	.	.	.	0,255,255	94	18.2945	19.3666	22.5988	27.0715	6.32171e-29	6.63689e-29	5.38182e-22	7.83762e-16	12	136490833	136630833	14337
9	126500000	126505000	9	126555000	126560000	.	.	.	.	0,255,255	113	21.8827	19.5998	21.0015	24.9314	3.35873e-33	4.23912e-33	4.06709e-33	3.40483e-25	12	126505416	126557500	13078
9	33080000	33085000	9	33225000	33230000	.	.	.	.	0,255,255	110	15.3349	14.3355	20.6931	17.1256	0	0	2.61057e-31	1.67583e-39	8	33081875	33225625	11075
9	34330000	34335000	9	34375000	34380000	.	.	.	.	0,255,255	126	30.0933	26.1767	30.8312	29.134	1.89165e-32	2.09462e-32	1.82231e-32	1.81857e-32	5	34336500	34377500	6403
9	123350000	123355000	9	123385000	123390000	.	.	.	.	0,255,255	140	40.3695	25.7995	25.4073	40.402	5.59806e-22	8.5787e-41	7.307e-41	6.17093e-22	2	123352500	123390000	2500
9	34545000	34550000	9	34590000	34595000	.	.	.	.	0,255,255	147	26.1544	25.02	28.3552	31.2507	0	0	0	3.14652e-34	6	34550833	34596666	7862
9	124770000	124775000	9	124850000	124855000	.	.	.	.	0,255,255	155	21.1264	17.3784	22.3817	25.4625	0	0	0	0	14	124776071	124851428	16464
9	113590000	113595000	9	113655000	113660000	.	.	.	.	0,255,255	153	22.8578	20.1566	21.9526	27.539	0	0	0	0	10	113593000	113656000	9618
9	128360000	128365000	9	128410000	128415000	.	.	.	.	0,255,255	151	28.4754	27.1175	44.7337	42.8285	0	0	1.34242e-26	6.7236e-27	8	128360625	128412500	10174
10	31600000	31610000	10	31750000	31760000	.	.	.	.	0,255,255	75	31.2519	33.6905	38.1471	35.2921	6.99474e-05	6.25378e-05	8.17599e-05	8.26087e-05	2	31605000	31760000	5000
10	77840000	77850000	10	77920000	77930000	.	.	.	.	0,255,255	94	43.3265	44.527	52.2585	46.2528	3.87503e-06	3.79487e-06	0.0117762	4.57548e-06	1	77845000	77925000	0
10	31940000	31950000	10	32000000	32010000	.	.	.	.	0,255,255	109	53.976	52.1033	59.0886	59.3721	1.45714e-05	1.56681e-05	1.7529e-05	1.71964e-05	3	31935000	32005000	10000
10	71380000	71390000	10	71600000	71610000	.	.	.	.	0,255,255	115	51.1765	48.8405	67.1631	50.505	5.94688e-07	6.39561e-07	0.00680253	6.91033e-07	1	71385000	71605000	0
10	14530000	14540000	10	14820000	14830000	.	.	.	.	0,255,255	122	36.1332	39.8476	42.048	63.1797	3.01678e-22	5.5132e-15	7.21186e-15	0.000520508	4	14522500	14820000	18200
10	101290000	101300000	10	101560000	101570000	.	.	.	.	0,255,255	75	24.8661	30.4071	29.7751	38.821	2.0684e-08	1.56753e-08	2.46663e-08	8.26087e-05	3	101291666	101568333	7454
10	75290000	75300000	10	75390000	75400000	.	.	.	.	0,255,255	75	35.9388	28.4818	28.5622	28.1753	6.99474e-05	1.56753e-08	2.46663e-08	2.50082e-08	1	75295000	75395000	0
10	67690000	67700000	10	67770000	67780000	.	.	.	.	0,255,255	75	35.1105	35.5262	39.7834	40.9886	6.99474e-05	6.25378e-05	0.0382828	0.0385649	2	67695000	67780000	5000
10	59230000	59240000	10	59590000	59600000	.	.	.	.	0,255,255	75	28.2911	23.3712	29.1049	28.3445	2.0684e-08	8.50176e-13	2.46663e-08	2.50082e-08	1	59235000	59595000	0
10	46100000	46110000	10	47380000	47390000	.	.	.	.	0,255,255	75	6.25942	8.3306	8.52834	10.5201	5.02199e-40	3.71559e-34	1.5581e-33	7.49684e-28	2	46100000	47385000	5000
10	35330000	35340000	10	35560000	35570000	.	.	.	.	0,255,255	75	33.1067	29.9092	35.6519	36.1671	6.99474e-05	1.56753e-08	8.17599e-05	8.26087e-05	1	35335000	35565000	0
10	101270000	101280000	10	101570000	101580000	.	.	.	.	0,255,255	74	24.7952	25.7818	27.8474	36.5262	4.6259e-08	3.53706e-08	5.51173e-08	0.000146665	1	101275000	101575000	0
10	84260000	84270000	10	84380000	84390000	.	.	.	.	0,255,255	74	35.4517	33.4681	48.4161	28.3275	0.000124675	0.000111927	0.0543635	5.61052e-08	2	84265000	84380000	5000
10	23310000	23320000	10	23520000	23530000	.	.	.	.	0,255,255	74	26.9217	26.3532	35.4252	26.4274	4.6259e-08	3.53706e-08	0.000145158	5.61052e-08	3	23315000	23525000	10000
10	22580000	22590000	10	22980000	22990000	.	.	.	.	0,255,255	74	18.5496	19.9422	18.8651	30.5029	7.67838e-17	2.39249e-12	1.31374e-16	5.61052e-08	3	22575000	22985000	10000
10	63260000	63270000	10	63460000	63470000	.	.	.	.	0,255,255	73	28.457	32.242	35.3761	38.1335	1.01871e-07	0.000197043	0.000253248	0.000257409	1	63265000	63465000	0
10	52640000	52650000	10	52780000	52790000	.	.	.	.	0,255,255	73	31.7974	28.5776	38.3557	28.706	0.0002179	7.83236e-08	0.000253248	1.2265e-07	1	52645000	52785000	0
10	111080000	111090000	10	111320000	111330000	.	.	.	.	0,255,255	72	20.8528	25.2588	36.3753	24.4254	2.53918e-11	1.70305e-07	0.000436609	3.7925e-11	2	111085000	111335000	10000
10	62610000	62620000	10	63080000	63090000	.	.	.	.	0,255,255	72	17.0174	25.2071	31.787	28.7546	8.94394e-16	1.70305e-07	0.000436609	2.63259e-07	2	62605000	63085000	10000
10	500000	510000	10	780000	790000	.	.	.	.	0,255,255	72	27.3485	28.6424	34.5778	32.5304	2.21607e-07	1.70305e-07	0.000436609	0.000442061	3	505000	791666	16667
10	25750000	25760000	10	25870000	25880000	.	.	.	.	0,255,255	71	33.5674	31.098	35.2995	34.2399	0.000638299	0.000585089	0.000742179	0.000753494	3	25758333	25871666	7454
10	24850000	24860000	10	25010000	25020000	.	.	.	.	0,255,255	71	27.5854	28.1044	32.0135	31.0283	4.7103e-07	3.6593e-07	0.000742179	0.000753494	3	24865000	25015000	10000
10	103080000	103090000	10	103240000	103250000	.	.	.	.	0,255,255	70	29.9001	28.8857	31.3101	36.0555	9.96515e-07	7.77843e-07	0.00124343	0.00126718	2	103080000	103250000	7071
10	77170000	77180000	10	77390000	77400000	.	.	.	.	0,255,255	70	24.3898	24.4886	32.1118	24.9696	1.77088e-10	1.30528e-10	0.00124343	1.1774e-06	1	77175000	77395000	0
10	28990000	29000000	10	29110000	29120000	.	.	.	.	0,255,255	70	34.9192	34.8377	37.2085	38.0112	0.00106814	0.000988305	0.00124343	0.00126718	1	28995000	29115000	0
10	112560000	112570000	10	112950000	112960000	.	.	.	.	0,255,255	69	19.571	19.359	25.998	19.7293	4.6073e-10	2.48872e-14	2.43779e-06	6.69041e-10	5	112575000	112955000	10000
10	30780000	30790000	10	31810000	31820000	.	.	.	.	0,255,255	69	17.6885	24.3862	26.8551	33.0534	3.24569e-14	3.44736e-10	2.43779e-06	0.00208846	3	30781666	31811666	7453
10	16850000	16860000	10	17120000	17130000	.	.	.	.	0,255,255	69	26.3882	25.0155	38.5604	22.499	2.07065e-06	1.62325e-06	0.0020577	6.69041e-10	1	16855000	17125000	0
10	129970000	129980000	10	130100000	130110000	.	.	.	.	0,255,255	68	37.9669	30.0104	35.5792	33.0625	0.00285626	3.33623e-06	0.00336118	0.00340629	1	129975000	130105000	0
10	121970000	121980000	10	122110000	122120000	.	.	.	.	0,255,255	68	30.4899	27.8216	31.4435	33.5483	4.22911e-06	3.33623e-06	0.00336118	0.00340629	1	121975000	122115000	0
10	121730000	121740000	10	121880000	121890000	.	.	.	.	0,255,255	68	36.1565	30.9314	26.2953	38.0839	0.00285626	0.00269896	4.99038e-06	0.00340629	1	121735000	121885000	0
10	114550000	114560000	10	114780000	114790000	.	.	.	.	0,255,255	68	18.9721	19.2952	24.7632	21.5722	1.0385e-13	8.0401e-14	4.99038e-06	1.71754e-09	2	114560000	114785000	5000
10	22000000	22010000	10	22220000	22230000	.	.	.	.	0,255,255	68	28.9573	22.0835	27.4941	21.9815	4.22911e-06	8.95319e-10	4.99038e-06	1.71754e-09	1	22005000	22225000	0
10	4660000	4670000	10	4760000	4770000	.	.	.	.	0,255,255	68	36.8368	30.9345	31.5089	30.706	0.00285626	0.00269896	0.00336118	4.99324e-06	4	4665000	4762500	10308
10	126160000	126170000	10	126380000	126390000	.	.	.	.	0,255,255	67	24.4754	24.8558	26.0783	33.3145	2.9897e-09	6.76341e-06	9.92957e-06	0.00548083	1	126165000	126385000	0
10	93550000	93560000	10	93810000	93820000	.	.	.	.	0,255,255	67	14.8549	23.1013	27.8222	26.3036	1.3475e-17	2.27047e-09	9.92957e-06	1.00269e-05	2	93550000	93815000	5000
10	92080000	92090000	10	92290000	92300000	.	.	.	.	0,255,255	67	28.7801	27.3445	36.2521	27.2705	8.53545e-06	6.76341e-06	0.00541866	1.00269e-05	1	92085000	92295000	0
10	72360000	72370000	10	72560000	72570000	.	.	.	.	0,255,255	67	32.6183	25.3283	35.8076	24.2992	0.00455145	6.76341e-06	0.00541866	4.27053e-09	1	72365000	72565000	0
10	27550000	27560000	10	27740000	27750000	.	.	.	.	0,255,255	67	26.6946	26.2053	35.6798	25.6882	8.53545e-06	6.76341e-06	0.00541866	1.00269e-05	3	27555000	27735000	10000
10	11020000	11030000	10	11260000	11270000	.	.	.	.	0,255,255	67	21.6778	22.5359	26.6181	25.6562	2.9897e-09	2.27047e-09	9.92957e-06	1.00269e-05	1	11025000	11265000	0
10	128320000	128330000	10	128530000	128540000	.	.	.	.	0,255,255	66	26.5402	29.2192	28.847	34.4791	1.6933e-05	1.35255e-05	1.96136e-05	0.00865739	1	128325000	128535000	0
10	29510000	29520000	10	29730000	29740000	.	.	.	.	0,255,255	66	26.5231	21.6702	21.9921	30.111	1.6933e-05	5.70967e-09	1.05782e-08	1.97965e-05	1	29515000	29735000	0
10	118570000	118580000	10	118850000	118860000	.	.	.	.	0,255,255	65	25.5098	25.1173	31.7506	22.9857	3.30745e-05	2.66519e-05	0.0133391	2.59198e-08	2	118570000	118855000	5000
10	57570000	57580000	10	57650000	57660000	.	.	.	.	0,255,255	65	32.0083	29.9767	28.77	32.6987	0.0109733	2.66519e-05	3.80249e-05	0.0134783	2	57580000	57655000	5000
10	5950000	5960000	10	6080000	6090000	.	.	.	.	0,255,255	65	29.3416	27.3729	32.4117	33.9069	3.30745e-05	2.66519e-05	0.0133391	0.0134783	2	5950000	6085000	5000
10	91380000	91390000	10	91630000	91640000	.	.	.	.	0,255,255	64	28.9275	27.3027	26.2783	33.4569	6.36664e-05	5.16921e-05	7.26451e-05	0.0207016	2	91390000	91635000	5000
10	31860000	31870000	10	32000000	32010000	.	.	.	.	0,255,255	64	23.4323	27.6983	31.9487	34.6488	4.44376e-08	5.16921e-05	0.0203758	0.0207016	4	31857500	32002500	22638
10	25720000	25730000	10	26270000	26280000	.	.	.	.	0,255,255	63	24.3458	17.4811	19.2574	25.7922	1.06354e-07	2.22774e-11	4.34914e-11	0.000140733	4	25735000	26275000	14142
10	92890000	92900000	10	93070000	93080000	.	.	.	.	0,255,255	62	29.2886	25.5824	31.4262	28.414	0.000222852	0.000184261	0.045235	0.000260424	3	92891666	93071666	7453
10	78300000	78310000	10	78650000	78660000	.	.	.	.	0,255,255	62	23.7501	23.4023	29.16	26.5182	2.4853e-07	1.94336e-07	0.000254884	0.000260424	1	78305000	78655000	0
10	20860000	20870000	10	21070000	21080000	.	.	.	.	0,255,255	62	30.1772	22.7752	28.4468	22.9118	0.000222852	1.94336e-07	0.000254884	3.41769e-07	1	20865000	21075000	0
10	96640000	96650000	10	96820000	96830000	.	.	.	.	0,255,255	61	26.5731	23.6697	28.1415	27.2611	0.000406825	4.48903e-07	0.000466691	0.000475006	1	96645000	96825000	0
10	74260000	74270000	10	74820000	74830000	.	.	.	.	0,255,255	61	21.4656	19.8529	25.9915	20.7779	5.70066e-07	4.48903e-07	0.000466691	7.76842e-07	2	74270000	74820000	7071
10	62440000	62450000	10	62590000	62600000	.	.	.	.	0,255,255	61	27.5782	22.4737	25.1041	24.9098	0.000406825	4.48903e-07	0.000466691	0.000475006	2	62440000	62595000	5000
10	52000000	52010000	10	52210000	52220000	.	.	.	.	0,255,255	61	21.1012	19.3961	17.7411	29.0469	5.70066e-07	1.90706e-10	3.60064e-10	0.000475006	1	52005000	52215000	0
10	29990000	30000000	10	30350000	30360000	.	.	.	.	0,255,255	61	29.1017	24.521	35.818	24.9392	0.000406825	4.48903e-07	0.0656763	0.000475006	2	29995000	30360000	5000
10	27790000	27800000	10	28170000	28180000	.	.	.	.	0,255,255	61	20.2699	24.0322	25.6754	30.5563	5.70066e-07	4.48903e-07	0.000466691	0.000475006	2	27790000	28175000	5000
10	96390000	96400000	10	96820000	96830000	.	.	.	.	0,255,255	60	14.2252	14.1106	17.1525	15.0785	1.28732e-13	1.12443e-13	1.0067e-09	2.70831e-13	1	96395000	96825000	0
10	28990000	29000000	10	29300000	29310000	.	.	.	.	0,255,255	60	23.2936	22.2288	23.2731	27.7715	1.2801e-06	1.01818e-06	1.69445e-06	0.000844619	1	28995000	29305000	0
10	25750000	25760000	10	26270000	26280000	.	.	.	.	0,255,255	60	20.169	21.3953	26.1363	27.7996	1.2801e-06	1.01818e-06	0.000833156	0.000844619	2	25755000	26270000	5000
10	114470000	114480000	10	114780000	114790000	.	.	.	.	0,255,255	59	11.5384	16.2488	20.6264	17.7885	5.32021e-17	1.51236e-09	3.71646e-06	3.17297e-09	1	114475000	114785000	0
10	112560000	112570000	10	113120000	113130000	.	.	.	.	0,255,255	59	17.3403	17.8402	25.9825	19.0819	1.89124e-09	1.51236e-09	0.00147264	3.17297e-09	2	112565000	113120000	5000
10	84540000	84550000	10	84710000	84720000	.	.	.	.	0,255,255	59	28.9953	22.4285	24.6319	23.3826	0.00128088	2.2738e-06	0.00147264	3.80049e-06	1	84545000	84715000	0
10	58780000	58790000	10	59170000	59180000	.	.	.	.	0,255,255	59	15.9563	20.5401	29.9939	20.1008	1.89124e-09	2.2738e-06	0.00147264	3.80049e-06	2	58785000	59180000	5000
10	80690000	80700000	10	80920000	80930000	.	.	.	.	0,255,255	58	21.6373	23.4183	27.1739	27.2798	6.1965e-06	5.00352e-06	0.0025446	0.0025683	1	80695000	80925000	0
10	59620000	59630000	10	60030000	60040000	.	.	.	.	0,255,255	58	19.4057	16.4025	23.2305	17.4943	5.1958e-09	4.15452e-09	8.07394e-06	8.54807e-09	3	59631666	60031666	7453
10	30750000	30760000	10	31810000	31820000	.	.	.	.	0,255,255	58	27.2676	23.7755	24.926	30.4212	0.00220411	5.00352e-06	0.0025446	0.0025683	1	30755000	31815000	0
10	12900000	12910000	10	13070000	13080000	.	.	.	.	0,255,255	58	27.9031	24.8183	24.8025	29.6137	0.00220411	0.00189261	0.0025446	0.0025683	1	12905000	13075000	0
10	6910000	6920000	10	7410000	7420000	.	.	.	.	0,255,255	58	22.0624	21.2007	20.1908	27.2429	6.1965e-06	5.00352e-06	8.07394e-06	0.0025683	6	6920000	7415000	11180
10	88560000	88570000	10	88790000	88800000	.	.	.	.	0,255,255	57	20.7491	17.4578	20.3544	21.352	1.31901e-05	1.10976e-08	1.70652e-05	1.7177e-05	2	88565000	88800000	5000
10	50990000	51000000	10	52210000	52220000	.	.	.	.	0,255,255	57	16.7772	14.1682	16.7241	20.0088	1.39134e-08	4.49563e-12	2.01786e-08	1.7177e-05	2	51000000	52215000	5000
10	5680000	5690000	10	5880000	5890000	.	.	.	.	0,255,255	57	20.5515	20.3123	24.6918	25.173	1.31901e-05	1.07427e-05	0.00430681	0.00433576	3	5678333	5878333	13743
10	98040000	98050000	10	98300000	98310000	.	.	.	.	0,255,255	56	18.7259	19.5065	20.8739	21.1216	3.59659e-08	2.91291e-08	3.57943e-05	3.57767e-05	2	98045000	98310000	5000
10	71960000	71970000	10	72330000	72340000	.	.	.	.	0,255,255	56	16.2371	14.1019	14.4325	21.6254	3.59659e-08	1.43954e-11	2.87639e-11	3.57767e-05	2	71960000	72330000	7071
10	70460000	70470000	10	70760000	70770000	.	.	.	.	0,255,255	56	19.9641	20.2525	25.559	22.7453	2.76665e-05	2.28463e-05	0.00716363	3.57767e-05	2	70465000	70760000	5000
10	48970000	48980000	10	49160000	49170000	.	.	.	.	0,255,255	56	24.0519	23.9879	29.4257	24.3959	2.76665e-05	2.28463e-05	0.00716363	3.57767e-05	1	48975000	49165000	0
10	30780000	30790000	10	31600000	31610000	.	.	.	.	0,255,255	56	20.6666	24.4354	25.9367	26.5598	2.76665e-05	2.28463e-05	0.00716363	0.00721663	1	30785000	31605000	0
10	24950000	24960000	10	25080000	25090000	.	.	.	.	0,255,255	56	27.9765	25.167	22.9599	29.8613	0.00616399	0.0054563	3.57943e-05	0.00721663	1	24955000	25085000	0
10	21170000	21180000	10	21490000	21500000	.	.	.	.	0,255,255	56	18.4471	18.5271	20.1311	20.7991	3.59659e-08	2.91291e-08	3.57943e-05	3.57767e-05	4	21172500	21507500	12748
10	89790000	89800000	10	90140000	90150000	.	.	.	.	0,255,255	55	18.8221	15.2761	19.0597	15.629	9.22437e-08	4.55223e-11	1.30348e-07	1.46534e-07	2	89795000	90140000	5000
10	7870000	7880000	10	8040000	8050000	.	.	.	.	0,255,255	54	24.8257	19.9677	23.6044	19.8921	0.0160344	9.64534e-05	0.000145193	0.00014701	2	7875000	8050000	5000
10	117490000	117500000	10	118450000	118460000	.	.	.	.	0,255,255	53	21.4186	18.2746	20.0947	21.882	0.000225694	4.84161e-07	0.000284652	0.000289225	3	117501666	118458333	7454
10	127240000	127250000	10	127570000	127580000	.	.	.	.	0,255,255	52	17.2953	17.4315	17.1079	20.4487	1.40747e-06	1.18472e-06	1.98294e-06	0.000556665	1	127245000	127575000	0
10	111750000	111760000	10	112130000	112140000	.	.	.	.	0,255,255	52	20.1485	16.7199	19.0706	19.6002	0.00043947	1.18472e-06	1.98294e-06	0.000556665	1	111755000	112135000	0
10	101210000	101220000	10	101770000	101780000	.	.	.	.	0,255,255	52	19.582	17.3649	20.0783	19.3039	0.00043947	1.18472e-06	0.000548467	2.14953e-06	2	101215000	101780000	5000
10	88830000	88840000	10	89210000	89220000	.	.	.	.	0,255,255	52	13.0902	11.8682	13.4499	14.3079	1.53225e-09	9.20202e-13	2.69801e-09	3.01013e-09	3	88835000	89215000	10000
10	62810000	62820000	10	63150000	63160000	.	.	.	.	0,255,255	52	21.3547	16.4342	19.7738	20.3678	0.00043947	1.18472e-06	0.000548467	0.000556665	1	62815000	63155000	0
10	27440000	27450000	10	27550000	27560000	.	.	.	.	0,255,255	52	22.535	21.08	23.5846	20.4665	0.00043947	0.000378839	0.000548467	0.000556665	1	27445000	27555000	0
10	99910000	99920000	10	100180000	100190000	.	.	.	.	0,255,255	51	14.861	21.4207	19.9364	23.1525	4.65181e-09	0.000726034	0.00103199	0.00104759	1	99915000	100185000	0
10	57710000	57720000	10	58060000	58070000	.	.	.	.	0,255,255	51	15.0889	17.701	18.7194	23.0988	4.65181e-09	2.83745e-06	4.68573e-06	0.00104759	1	57715000	58065000	0
10	49590000	49600000	10	50220000	50230000	.	.	.	.	0,255,255	51	11.1331	13.0195	14.95	15.8045	3.53205e-12	4.20624e-09	8.0348e-09	5.03824e-06	2	49595000	50230000	5000
10	22550000	22560000	10	23060000	23070000	.	.	.	.	0,255,255	51	18.5065	18.829	17.4527	22.9738	3.36349e-06	2.83745e-06	4.68573e-06	0.00104759	1	22555000	23065000	0
10	6780000	6790000	10	7410000	7420000	.	.	.	.	0,255,255	51	14.9489	16.0046	13.2949	22.2989	4.65181e-09	2.83745e-06	8.0348e-09	0.00104759	1	6785000	7415000	0
10	4840000	4850000	10	5090000	5100000	.	.	.	.	0,255,255	51	23.5175	20.7494	24.1958	21.2563	0.000828693	0.000726034	0.00103199	0.00104759	2	4850000	5095000	5000
10	122290000	122300000	10	122700000	122710000	.	.	.	.	0,255,255	50	15.3558	12.9867	14.7131	16.9514	1.36605e-08	1.24408e-08	2.27611e-08	1.1659e-05	1	122295000	122705000	0
10	116620000	116630000	10	117170000	117180000	.	.	.	.	0,255,255	50	17.478	16.0457	14.7948	22.3559	7.8718e-06	6.68358e-06	2.27611e-08	0.00193345	1	116625000	117175000	0
10	31030000	31040000	10	31310000	31320000	.	.	.	.	0,255,255	50	24.045	20.3132	20.1327	23.4122	0.00153666	0.00136373	0.0019125	0.00193345	1	31035000	31315000	0
10	19410000	19420000	10	19780000	19790000	.	.	.	.	0,255,255	50	20.074	16.7866	21.0106	20.6206	0.00153666	6.68358e-06	0.0019125	0.00193345	2	19410000	19785000	5000
10	13780000	13790000	10	14170000	14180000	.	.	.	.	0,255,255	50	21.128	17.8087	20.9748	21.3063	0.00153666	6.68358e-06	0.0019125	0.00193345	2	13785000	14180000	5000
10	131450000	131460000	10	131780000	131790000	.	.	.	.	0,255,255	49	14.8187	16.9735	19.4323	18.64	3.929e-08	1.52868e-05	2.4586e-05	2.60999e-05	1	131455000	131785000	0
10	90140000	90150000	10	90590000	90600000	.	.	.	.	0,255,255	49	16.5526	16.1433	17.0186	18.2575	1.79375e-05	1.52868e-05	2.4586e-05	2.60999e-05	2	90150000	90595000	5000
10	74820000	74830000	10	75100000	75110000	.	.	.	.	0,255,255	49	20.444	18.4216	20.4604	21.1906	0.00277938	1.52868e-05	0.00344742	0.0034796	1	74825000	75105000	0
10	74260000	74270000	10	75230000	75240000	.	.	.	.	0,255,255	49	11.3811	12.6059	13.4707	14.9931	4.59165e-11	3.54097e-08	6.4701e-08	6.90609e-08	5	74255000	75239000	11662
10	71950000	71960000	10	72220000	72230000	.	.	.	.	0,255,255	49	14.0695	16.3772	17.2954	20.953	3.929e-08	1.52868e-05	2.4586e-05	0.0034796	1	71955000	72225000	0
10	115430000	115440000	10	116280000	116290000	.	.	.	.	0,255,255	48	9.20697	13.8613	14.7267	16.5142	1.21938e-13	9.98269e-08	1.76954e-07	5.74595e-05	3	115431666	116288333	7454
10	109880000	109890000	10	110270000	110280000	.	.	.	.	0,255,255	48	17.0167	11.5012	17.2199	13.6013	3.989e-05	1.54054e-10	5.39945e-05	1.91303e-07	3	109888333	110278333	7454
10	98460000	98470000	10	99040000	99050000	.	.	.	.	0,255,255	48	14.3964	13.5399	14.1943	15.9567	1.11109e-07	9.98269e-08	1.76954e-07	5.74595e-05	1	98465000	99045000	0
10	80440000	80450000	10	80660000	80670000	.	.	.	.	0,255,255	48	11.6216	17.0647	23.1127	17.8826	1.56312e-10	3.4329e-05	0.00609949	5.74595e-05	1	80445000	80665000	0
10	78990000	79000000	10	79130000	79140000	.	.	.	.	0,255,255	48	17.0362	23.4133	24.5013	20.9592	3.989e-05	0.00449135	0.00609949	0.00612656	1	78995000	79135000	0
10	45250000	45260000	10	45450000	45460000	.	.	.	.	0,255,255	48	20.6038	18.1534	21.0739	16.3633	0.00490205	3.4329e-05	0.00609949	5.74595e-05	2	45250000	45450000	7071
10	15430000	15440000	10	15820000	15830000	.	.	.	.	0,255,255	48	18.7598	17.7886	24.3028	16.9075	3.989e-05	3.4329e-05	0.00609949	5.74595e-05	1	15435000	15825000	0
10	126160000	126170000	10	126500000	126510000	.	.	.	.	0,255,255	47	14.3002	15.8226	17.3409	17.1303	3.05847e-07	7.60408e-05	0.000116775	0.000125029	1	126165000	126505000	0
10	97910000	97920000	10	98300000	98310000	.	.	.	.	0,255,255	47	13.5683	15.4213	18.3063	17.4988	3.05847e-07	2.77786e-07	0.000116775	0.000125029	1	97915000	98305000	0
10	66950000	66960000	10	67300000	67310000	.	.	.	.	0,255,255	47	20.4635	18.3081	23.8869	19.4289	0.00853426	7.60408e-05	0.0105781	0.000125029	1	66955000	67305000	0
10	61900000	61910000	10	62240000	62250000	.	.	.	.	0,255,255	47	17.4017	15.9918	17.6198	20.2297	8.74783e-05	7.60408e-05	0.000116775	0.0105214	3	61898333	62241666	7454
10	58950000	58960000	10	59590000	59600000	.	.	.	.	0,255,255	47	13.5675	15.5127	21.7494	17.9357	3.05847e-07	2.77786e-07	0.0105781	0.000125029	2	58955000	59590000	5000
10	45000000	45010000	10	45240000	45250000	.	.	.	.	0,255,255	47	18.575	13.4249	16.6058	15.0721	8.74783e-05	2.77786e-07	0.000116775	5.31685e-07	2	45005000	45240000	5000
10	21510000	21520000	10	21800000	21810000	.	.	.	.	0,255,255	47	17.3509	13.4838	14.2504	14.7625	8.74783e-05	2.77786e-07	4.87971e-07	5.31685e-07	2	21520000	21805000	5000
10	19810000	19820000	10	20450000	20460000	.	.	.	.	0,255,255	47	13.6708	12.7412	16.7058	12.631	3.05847e-07	2.77786e-07	0.000116775	5.31685e-07	2	19815000	20465000	10000
10	129770000	129780000	10	129970000	129980000	.	.	.	.	0,255,255	46	21.6738	20.3245	20.9796	23.914	0.0143418	0.0135869	0.0178342	0.0176956	2	129770000	129970000	7071
10	115430000	115440000	10	115700000	115710000	.	.	.	.	0,255,255	46	18.7655	19.2412	21.736	17.6106	0.000185366	0.000163509	0.0178342	0.000259997	1	115435000	115705000	0
10	102720000	102730000	10	103060000	103070000	.	.	.	.	0,255,255	46	12.6938	13.003	11.683	17.5942	8.12511e-07	7.42915e-07	3.93455e-09	0.000259997	3	102728333	103068333	7454
10	74420000	74430000	10	74820000	74830000	.	.	.	.	0,255,255	46	19.0082	18.8613	20.5899	21.5106	0.000185366	0.000163509	0.0178342	0.0176956	2	74420000	74825000	5000
10	68550000	68560000	10	68890000	68900000	.	.	.	.	0,255,255	46	14.9168	17.6197	18.0477	21.6057	8.12511e-07	0.000163509	0.00024377	0.0176956	1	68555000	68895000	0
10	63000000	63010000	10	63150000	63160000	.	.	.	.	0,255,255	46	18.73	16.1015	16.5147	20.461	0.000185366	0.000163509	0.00024377	0.0176956	1	63005000	63155000	0
10	53600000	53610000	10	53840000	53850000	.	.	.	.	0,255,255	46	19.3793	16.3299	19.5469	17.2811	0.000185366	0.000163509	0.00024377	0.000259997	1	53605000	53845000	0
10	51060000	51070000	10	51960000	51970000	.	.	.	.	0,255,255	46	10.1655	14.5411	22.2827	14.9038	1.8554e-09	7.42915e-07	0.0178342	1.39066e-06	1	51065000	51965000	0
10	31330000	31340000	10	31760000	31770000	.	.	.	.	0,255,255	46	12.6197	16.5225	23.3841	15.4801	8.12511e-07	0.000163509	0.0178342	1.39066e-06	1	31335000	31765000	0
10	27550000	27560000	10	28230000	28240000	.	.	.	.	0,255,255	46	20.0162	17.0066	22.3904	17.5936	0.0143418	0.000163509	0.0178342	0.000259997	2	27555000	28240000	5000
10	128260000	128270000	10	129970000	129980000	.	.	.	.	0,255,255	45	7.237	9.02858	7.50998	12.1101	7.1268e-15	9.50397e-12	1.77055e-14	1.24973e-08	1	128265000	129975000	0
10	103590000	103600000	10	103880000	103890000	.	.	.	.	0,255,255	45	18.7017	14.0402	17.5561	15.7522	0.000388046	1.95014e-06	0.000504874	0.000531199	3	103601666	103881666	7453
10	102830000	102840000	10	103240000	103250000	.	.	.	.	0,255,255	45	15.0694	17.8772	18.5751	22.1811	2.11451e-06	0.00034437	0.000504874	0.0290029	2	102835000	103250000	5000
10	92880000	92890000	10	93350000	93360000	.	.	.	.	0,255,255	45	13.4888	10.514	10.5119	13.129	2.11451e-06	6.00655e-09	1.30586e-08	3.65305e-06	1	92885000	93355000	0
10	21520000	21530000	10	21950000	21960000	.	.	.	.	0,255,255	45	12.5361	13.5927	16.4835	16.3366	2.11451e-06	1.95014e-06	0.000504874	0.000531199	1	21525000	21955000	0
10	114300000	114310000	10	114780000	114790000	.	.	.	.	0,255,255	44	14.2759	14.5349	16.9852	15.5566	5.40834e-06	4.9876e-06	0.00101244	9.07815e-06	1	114305000	114785000	0
10	114300000	114310000	10	114710000	114720000	.	.	.	.	0,255,255	44	16.3871	18.5953	23.775	19.3115	0.000784468	0.00070554	0.0468766	0.00107201	4	114302500	114707500	12748
10	112960000	112970000	10	113380000	113390000	.	.	.	.	0,255,255	44	14.2833	17.0633	15.0339	21.6229	5.40834e-06	0.00070554	8.24506e-06	0.0462619	2	112960000	113385000	5000
10	89260000	89270000	10	89550000	89560000	.	.	.	.	0,255,255	44	10.1303	17.1744	15.5968	23.6158	1.88104e-08	0.00070554	0.00101244	0.0462619	2	89265000	89560000	5000
10	21500000	21510000	10	21960000	21970000	.	.	.	.	0,255,255	44	22.5372	16.3317	18.2619	22.3103	0.0378737	0.00070554	0.00101244	0.0462619	2	21510000	21970000	7071
10	8050000	8060000	10	9300000	9310000	.	.	.	.	0,255,255	44	13.334	9.7543	10.9723	14.1724	5.40834e-06	3.6983e-11	3.98978e-08	9.07815e-06	3	8045000	9305000	10000
10	111070000	111080000	10	111590000	111600000	.	.	.	.	0,255,255	43	16.9526	14.902	17.8985	15.9847	0.00154402	1.25324e-05	0.00198182	0.00207746	1	111075000	111595000	0
10	98460000	98470000	10	99240000	99250000	.	.	.	.	0,255,255	43	13.5119	14.2653	18.7189	14.836	1.35169e-05	1.25324e-05	0.00198182	2.26087e-05	2	98470000	99245000	5000
10	66940000	66950000	10	67770000	67780000	.	.	.	.	0,255,255	43	7.93161	9.20911	9.43213	12.3377	1.57817e-10	1.45561e-10	3.4029e-10	1.18568e-07	3	66938333	67778333	7454
10	55090000	55100000	10	55260000	55270000	.	.	.	.	0,255,255	43	15.7623	14.9648	16.8052	16.3228	0.00154402	1.25324e-05	0.00198182	0.00207746	3	55088333	55268333	7454
10	52300000	52310000	10	52720000	52730000	.	.	.	.	0,255,255	43	10.3053	12.6928	18.2294	14.4883	5.78037e-08	1.25324e-05	0.00198182	2.26087e-05	2	52310000	52730000	7071
10	42750000	42760000	10	43100000	43110000	.	.	.	.	0,255,255	43	12.656	14.6015	17.3627	17.7513	1.35169e-05	1.25324e-05	0.00198182	0.00207746	1	42755000	43105000	0
10	34990000	35000000	10	35210000	35220000	.	.	.	.	0,255,255	43	18.5373	15.6234	16.6398	19.3175	0.00154402	0.00140774	0.00198182	0.00207746	1	34995000	35215000	0
10	26600000	26610000	10	26880000	26890000	.	.	.	.	0,255,255	43	11.6162	12.3631	12.08	16.4323	5.78037e-08	5.9222e-08	1.22937e-07	0.00207746	2	26605000	26880000	5000
10	22330000	22340000	10	22980000	22990000	.	.	.	.	0,255,255	43	12.2391	16.3282	13.8523	19.5316	5.78037e-08	0.00140774	2.02507e-05	0.00207746	1	22335000	22985000	0
10	21080000	21090000	10	21500000	21510000	.	.	.	.	0,255,255	43	14.2093	14.806	18.9701	15.7569	1.35169e-05	1.25324e-05	0.00198182	0.00207746	1	21085000	21505000	0
10	122140000	122150000	10	122430000	122440000	.	.	.	.	0,255,255	42	12.0807	14.3406	18.5436	14.9875	1.76244e-07	3.0546e-05	0.00380422	5.44335e-05	1	122145000	122435000	0
10	104640000	104650000	10	104920000	104930000	.	.	.	.	0,255,255	42	15.547	16.4987	19.1901	17.5456	3.28032e-05	0.0027549	0.00380422	0.00396841	2	104640000	104925000	5000
10	70460000	70470000	10	70880000	70890000	.	.	.	.	0,255,255	42	17.1943	13.9525	15.9005	16.5202	0.00297608	3.0546e-05	0.00380422	0.00396841	3	70461666	70881666	7453
10	15900000	15910000	10	16770000	16780000	.	.	.	.	0,255,255	42	11.4468	13.8729	17.7549	16.2339	1.76244e-07	3.0546e-05	0.00380422	0.00396841	1	15905000	16775000	0
10	3780000	3790000	10	4760000	4770000	.	.	.	.	0,255,255	42	13.4486	12.4353	13.5648	16.2542	3.28032e-05	3.0546e-05	4.87355e-05	0.00396841	3	3781666	4771666	7453
10	115700000	115710000	10	116380000	116390000	.	.	.	.	0,255,255	41	16.1534	14.3379	14.8504	16.2042	0.00553353	7.26581e-05	0.000115363	0.00736825	2	115710000	116385000	5000
10	107400000	107410000	10	107810000	107820000	.	.	.	.	0,255,255	41	14.4478	13.1325	13.8538	15.5577	7.84087e-05	7.26581e-05	0.000115363	0.00012728	1	107405000	107815000	0
10	115350000	115360000	10	116280000	116290000	.	.	.	.	0,255,255	40	7.56644	11.4434	11.2564	13.1067	1.93302e-11	1.59496e-06	2.95553e-06	0.000287217	1	115355000	116285000	0
10	89790000	89800000	10	90860000	90870000	.	.	.	.	0,255,255	40	15.5202	10.4845	12.2166	11.6554	0.000183111	1.59496e-06	2.95553e-06	2.89302e-06	3	89791666	90861666	7453
10	78300000	78310000	10	79060000	79070000	.	.	.	.	0,255,255	40	11.5203	11.7175	13.5051	13.1072	1.53944e-06	1.59496e-06	0.000264506	0.000287217	1	78305000	79065000	0
10	78040000	78050000	10	79070000	79080000	.	.	.	.	0,255,255	40	13.0429	10.7968	16.8789	9.78985	0.000183111	1.59496e-06	0.0126533	1.53958e-08	4	78045000	79070000	11180
10	3780000	3790000	10	4240000	4250000	.	.	.	.	0,255,255	40	15.0386	14.3735	16.9636	14.6041	0.000183111	0.000170554	0.0126533	0.000287217	1	3785000	4245000	0
10	121610000	121620000	10	121900000	121910000	.	.	.	.	0,255,255	39	17.4221	16.3497	18.0883	19.1797	0.0177246	0.0174573	0.0221092	0.0232981	2	121610000	121900000	7071
10	115350000	115360000	10	116380000	116390000	.	.	.	.	0,255,255	39	12.6771	11.3196	11.7959	13.0325	0.000412537	4.53058e-06	8.17684e-06	0.000631573	1	115355000	116385000	0
10	48650000	48660000	10	49160000	49170000	.	.	.	.	0,255,255	39	12.7045	11.2075	13.1764	11.2575	0.000412537	4.53058e-06	0.000586627	7.91805e-06	1	48655000	49165000	0
10	110010000	110020000	10	110220000	110230000	.	.	.	.	0,255,255	38	11.5882	14.8643	14.8338	15.6807	1.19037e-05	0.000847222	0.00126098	0.0396496	2	110010000	110225000	5000
10	106700000	106710000	10	107810000	107820000	.	.	.	.	0,255,255	38	7.23898	8.9292	8.47069	9.73843	3.41257e-10	8.66343e-08	1.77775e-07	1.66848e-07	1	106705000	107815000	0
10	91630000	91640000	10	91910000	91920000	.	.	.	.	0,255,255	38	8.82781	10.3446	10.8022	15.5111	8.68018e-08	1.23913e-05	2.13048e-05	0.00137724	1	91635000	91915000	0
10	49590000	49600000	10	49910000	49920000	.	.	.	.	0,255,255	38	7.12148	8.48599	15.3031	9.05506	3.41257e-10	8.66343e-08	0.00126098	1.66848e-07	1	49595000	49915000	0
10	43670000	43680000	10	44300000	44310000	.	.	.	.	0,255,255	38	12.6852	12.1602	14.0531	12.5593	0.000894428	1.23913e-05	0.00126098	0.00137724	1	43675000	44305000	0
10	25750000	25760000	10	26550000	26560000	.	.	.	.	0,255,255	38	9.34686	10.7069	9.26097	15.0761	8.68018e-08	1.23913e-05	1.77775e-07	0.00137724	1	25755000	26555000	0
10	23150000	23160000	10	23700000	23710000	.	.	.	.	0,255,255	38	13.6311	11.9866	15.318	14.0065	0.000894428	1.23913e-05	0.00126098	0.00137724	1	23155000	23705000	0
10	21290000	21300000	10	21720000	21730000	.	.	.	.	0,255,255	38	10.2341	11.3494	11.3053	14.8125	1.19037e-05	1.23913e-05	2.13048e-05	0.00137724	1	21295000	21725000	0
10	12260000	12270000	10	13070000	13080000	.	.	.	.	0,255,255	38	14.4515	13.7729	14.152	15.7244	0.000894428	0.000847222	0.00126098	0.0396496	3	12261666	13078333	7454
10	111750000	111760000	10	112310000	112320000	.	.	.	.	0,255,255	37	9.89324	9.8474	10.035	8.87257	3.15827e-05	2.92582e-07	5.48783e-05	5.44409e-07	1	111755000	112315000	0
10	54000000	54010000	10	54390000	54400000	.	.	.	.	0,255,255	37	11.731	11.3576	12.8858	14.1295	3.15827e-05	3.29755e-05	0.00262864	0.00286068	2	54005000	54400000	5000
10	51390000	51400000	10	52210000	52220000	.	.	.	.	0,255,255	37	10.5847	9.98942	8.76883	13.8757	3.15827e-05	3.29755e-05	5.64051e-07	0.00286068	1	51395000	52215000	0
10	129320000	129330000	10	129970000	129980000	.	.	.	.	0,255,255	36	10.3147	11.9053	12.6737	14.9914	8.09059e-05	8.45999e-05	0.00535207	0.00571074	1	129325000	129975000	0
10	117490000	117500000	10	118540000	118550000	.	.	.	.	0,255,255	36	12.6815	11.9977	12.5792	14.0613	0.00381126	8.45999e-05	0.00535207	0.00571074	1	117495000	118545000	0
10	57710000	57720000	10	58150000	58160000	.	.	.	.	0,255,255	36	13.0661	11.1865	11.9939	14.234	0.00381126	8.45999e-05	0.000135749	0.00571074	1	57715000	58155000	0
10	55090000	55100000	10	55410000	55420000	.	.	.	.	0,255,255	36	12.2276	13.9131	15.3872	14.441	8.09059e-05	0.00376815	0.00535207	0.00571074	1	55095000	55415000	0
10	123580000	123590000	10	124380000	124390000	.	.	.	.	0,255,255	35	14.1097	10.9313	13.0188	10.2927	0.00746841	0.000209756	0.0103858	0.000342451	1	123585000	124385000	0
10	105790000	105800000	10	106180000	106190000	.	.	.	.	0,255,255	35	13.1623	11.8635	11.2254	14.6191	0.00746841	0.000209756	0.000330168	0.0111839	2	105795000	106180000	5000
10	98460000	98470000	10	99170000	99180000	.	.	.	.	0,255,255	35	10.322	10.5542	13.8453	9.55983	0.000201845	0.000209756	0.0103858	5.21572e-06	1	98465000	99175000	0
10	58530000	58540000	10	58950000	58960000	.	.	.	.	0,255,255	35	12.0019	11.4106	14.8318	10.3096	0.000201845	0.000209756	0.0103858	0.000342451	1	58535000	58955000	0
10	44390000	44400000	10	44850000	44860000	.	.	.	.	0,255,255	35	12.4282	11.9908	11.8498	15.0785	0.00746841	0.000209756	0.000330168	0.0111839	2	44390000	44860000	7071
10	25870000	25880000	10	26550000	26560000	.	.	.	.	0,255,255	35	10.2335	9.99089	9.31959	13.6693	0.000201845	0.000209756	5.49159e-06	0.0111839	1	25875000	26555000	0
10	3780000	3790000	10	4650000	4660000	.	.	.	.	0,255,255	35	10.174	11.0954	11.4391	13.2969	0.000201845	0.000209756	0.000330168	0.0111839	1	3785000	4655000	0
10	131880000	131890000	10	132140000	132150000	.	.	.	.	0,255,255	34	10.2119	10.1791	11.7274	11.5937	0.000480742	0.000511825	0.000782434	0.000795956	1	131885000	132145000	0
10	106620000	106630000	10	107810000	107820000	.	.	.	.	0,255,255	34	9.96773	8.25128	8.64367	10.0377	0.000480742	9.11741e-06	1.60898e-05	0.000795956	1	106625000	107815000	0
10	57580000	57590000	10	58060000	58070000	.	.	.	.	0,255,255	34	9.0948	9.98231	9.34836	10.893	8.4707e-06	0.000511825	1.60898e-05	0.000795956	2	57580000	58065000	5000
10	5950000	5960000	10	6400000	6410000	.	.	.	.	0,255,255	34	11.23	8.88996	9.71408	11.6211	0.000480742	9.11741e-06	1.60898e-05	0.000795956	1	5955000	6405000	0
10	128260000	128270000	10	128840000	128850000	.	.	.	.	0,255,255	32	13.0257	12.25	14.8317	12.9754	0.0452381	0.00272134	0.0616909	0.0651069	2	128265000	128850000	5000
10	114690000	114700000	10	115130000	115140000	.	.	.	.	0,255,255	32	9.29866	7.57679	7.076	9.5806	7.04421e-05	1.44816e-06	2.9612e-06	0.000125508	1	114695000	115135000	0
10	23310000	23320000	10	24510000	24520000	.	.	.	.	0,255,255	32	7.63376	8.36768	10.5833	9.40323	1.16614e-06	7.7001e-05	0.00392405	0.000125508	1	23315000	24515000	0
10	85540000	85550000	10	86370000	86380000	.	.	.	.	0,255,255	31	10.5911	7.82147	9.44265	11.2129	0.00529754	4.79138e-06	0.000355416	0.00848123	1	85545000	86375000	0
10	75910000	75920000	10	76540000	76550000	.	.	.	.	0,255,255	31	7.86712	9.78297	10.6199	10.514	0.00018946	0.000210789	0.00820969	0.00848123	1	75915000	76545000	0
10	48980000	48990000	10	49510000	49520000	.	.	.	.	0,255,255	31	10.1396	9.74095	10.8356	11.9237	0.00529754	0.000210789	0.00820969	0.00848123	2	48980000	49510000	7071
10	13370000	13380000	10	13770000	13780000	.	.	.	.	0,255,255	31	9.40293	8.45622	10.9202	10.5894	0.00018946	0.000210789	0.00820969	0.00848123	1	13375000	13775000	0
10	16820000	16830000	10	17600000	17610000	.	.	.	.	0,255,255	30	6.13624	6.95067	11.5294	7.03536	2.34639e-07	1.64818e-05	0.0166601	3.11543e-05	3	16835000	17598333	12019
10	92510000	92520000	10	92870000	92880000	.	.	.	.	0,255,255	29	10.6322	9.80326	12.0103	11.1211	0.0213132	0.00140357	0.0324594	0.0329189	3	92511666	92878333	7454
10	80690000	80700000	10	81830000	81840000	.	.	.	.	0,255,255	29	8.32636	7.89962	8.2604	9.11419	0.00124132	0.00140357	0.00225437	0.00205612	1	80695000	81835000	0
10	80380000	80390000	10	80920000	80930000	.	.	.	.	0,255,255	29	5.51621	6.67984	7.54209	7.14106	8.84119e-07	5.37903e-05	8.72573e-05	9.38546e-05	1	80385000	80925000	0
10	26330000	26340000	10	26880000	26890000	.	.	.	.	0,255,255	29	4.94718	6.20527	6.45565	7.57818	6.38786e-09	1.32676e-06	8.72573e-05	9.38546e-05	1	26335000	26885000	0
10	60800000	60810000	10	61730000	61740000	.	.	.	.	0,255,255	28	8.77316	7.10649	9.86181	7.30088	0.00294967	0.000156298	0.060229	0.000264135	2	60815000	61735000	10000
10	59620000	59630000	10	60430000	60440000	.	.	.	.	0,255,255	28	7.75842	6.81373	8.5789	8.17181	0.000128311	0.000156298	0.00514601	0.00477872	1	59625000	60435000	0
10	80440000	80450000	10	80920000	80930000	.	.	.	.	0,255,255	27	2.89507	5.03144	6.79129	6.14969	1.02206e-11	1.98371e-05	0.000752509	3.27828e-05	1	80445000	80925000	0
10	59630000	59640000	10	60200000	60210000	.	.	.	.	0,255,255	26	7.51967	6.74475	7.30085	7.1497	0.00105812	0.00132391	0.0020549	0.00209014	2	59630000	60205000	5000
10	34660000	34670000	10	35210000	35220000	.	.	.	.	0,255,255	26	8.4699	6.20168	7.60549	6.21512	0.014949	6.81965e-05	0.0020549	0.00010597	1	34665000	35215000	0
10	52880000	52890000	10	54400000	54410000	.	.	.	.	0,255,255	25	6.18752	6.087	6.16087	5.48166	0.000149272	0.000222661	0.000337097	0.000332868	1	52885000	54405000	0
10	21520000	21530000	10	22320000	22330000	.	.	.	.	0,255,255	25	3.55612	4.39461	3.78261	6.78535	4.7551e-08	7.75685e-06	3.12394e-07	0.00546788	2	21515000	22325000	10000
10	94960000	94970000	10	95360000	95370000	.	.	.	.	0,255,255	20	4.75244	4.08619	3.86241	3.52435	0.0027172	0.00527544	0.000480922	0.000507452	1	94965000	95365000	0
10	133420000	133430000	10	133570000	133580000	.	.	.	.	0,255,255	19	2.76601	2.27907	1.96623	2.84517	2.90109e-05	3.38929e-06	2.03418e-07	0.000100314	1	133425000	133575000	0
10	63860000	63870000	10	66920000	66930000	.	.	.	.	0,255,255	19	4.53928	4.35859	4.3174	4.82668	0.00864485	0.015182	0.0187946	0.0170603	2	63870000	66930000	7071
10	64420000	64430000	10	66930000	66940000	.	.	.	.	0,255,255	18	3.09613	3.32502	2.91572	3.75094	0.000149711	0.0055028	0.000586597	0.00694477	1	64425000	66935000	0
10	110610000	110620000	10	110730000	110740000	.	.	.	.	0,255,255	75	42.0908	36.4934	47.9141	36.1274	0.029969	6.25378e-05	0.0382828	8.26087e-05	2	110610000	110740000	7071
10	93110000	93120000	10	93280000	93290000	.	.	.	.	0,255,255	76	31.4468	33.4633	38.2616	41.1131	3.89606e-05	3.45519e-05	4.52853e-05	0.0269627	2	93120000	93285000	5000
10	122430000	122440000	10	122560000	122570000	.	.	.	.	0,255,255	75	29.1339	25.0522	24.0378	35.645	2.0684e-08	1.56753e-08	1.80959e-12	8.26087e-05	2	122440000	122560000	7071
10	14950000	14960000	10	15100000	15110000	.	.	.	.	0,255,255	77	42.302	34.4997	35.0334	40.1464	0.0146334	1.87776e-05	2.47928e-05	0.0185754	2	14955000	15100000	5000
10	124090000	124100000	10	124380000	124390000	.	.	.	.	0,255,255	76	29.8758	30.3553	30.5265	40.0886	9.20905e-09	6.8941e-09	1.10274e-08	0.0269627	2	124090000	124385000	5000
10	132020000	132030000	10	132140000	132150000	.	.	.	.	0,255,255	77	35.7394	33.454	31.156	42.7446	2.1259e-05	1.87776e-05	2.47928e-05	0.0185754	1	132025000	132145000	0
10	63210000	63220000	10	63460000	63470000	.	.	.	.	0,255,255	77	34.0059	33.7555	36.1243	41.6719	2.1259e-05	1.87776e-05	2.47928e-05	0.0185754	1	63215000	63465000	0
10	93070000	93080000	10	93350000	93360000	.	.	.	.	0,255,255	79	42.8044	29.3258	32.6581	42.3975	0.00669509	5.38935e-10	7.15147e-06	0.00837937	3	93085000	93355000	10000
10	17910000	17920000	10	18210000	18220000	.	.	.	.	0,255,255	78	16.5582	22.2126	21.5092	31.976	4.88316e-19	3.5022e-14	7.58717e-14	1.34689e-05	2	17910000	18215000	5000
10	72690000	72700000	10	72830000	72840000	.	.	.	.	0,255,255	80	35.165	32.4548	41.1977	35.1493	3.26276e-06	2.80768e-06	0.00558326	3.82744e-06	1	72695000	72835000	0
10	101030000	101040000	10	101140000	101150000	.	.	.	.	0,255,255	79	37.5364	33.5996	34.2366	48.8348	6.15392e-06	5.34465e-06	7.15147e-06	0.00837937	1	101035000	101145000	0
10	30780000	30790000	10	31130000	31140000	.	.	.	.	0,255,255	81	30.941	32.2597	40.7546	28.6629	1.68843e-06	1.44004e-06	0.0036398	1.56737e-10	2	30785000	31130000	5000
10	112830000	112840000	10	112940000	112950000	.	.	.	.	0,255,255	80	41.2663	37.6733	39.0261	44.5686	0.00444822	2.80768e-06	0.00558326	0.00553796	2	112825000	112945000	10000
10	35240000	35250000	10	35560000	35570000	.	.	.	.	0,255,255	82	29.5002	29.4864	45.3674	29.875	5.18552e-11	3.79494e-11	0.00234288	6.48377e-11	2	35240000	35565000	5000
10	22330000	22340000	10	22440000	22450000	.	.	.	.	0,255,255	82	38.2861	36.2814	43.8508	37.5412	8.71346e-07	7.37147e-07	0.00234288	1.02729e-06	4	22335000	22437500	10308
10	58780000	58790000	10	58940000	58950000	.	.	.	.	0,255,255	82	40.3118	31.0462	36.6473	33.9999	0.0018939	7.37147e-07	1.00833e-06	1.02729e-06	4	58787500	58945000	10308
10	49610000	49620000	10	49760000	49770000	.	.	.	.	0,255,255	82	35.1847	32.6413	39.6934	32.0103	8.71346e-07	7.37147e-07	0.00234288	1.02729e-06	2	49610000	49765000	5000
10	31030000	31040000	10	31130000	31140000	.	.	.	.	0,255,255	88	47.7138	42.6555	47.0815	41.2356	0.000106646	0.000107356	0.000128703	0.000128165	2	31030000	31135000	5000
10	92690000	92700000	10	92810000	92820000	.	.	.	.	0,255,255	82	40.1276	38.0946	43.759	37.6644	0.0018939	7.37147e-07	0.00234288	1.02729e-06	1	92695000	92815000	0
10	109880000	109890000	10	110000000	110010000	.	.	.	.	0,255,255	91	37.9126	32.23	41.4582	32.9807	1.24533e-09	9.99409e-10	2.5592e-05	1.47613e-09	2	109885000	110010000	5000
10	132650000	132660000	10	132780000	132790000	.	.	.	.	0,255,255	90	27.7447	26.1881	38.5498	29.2988	2.57353e-14	1.84601e-14	3.12161e-09	3.48754e-14	2	132655000	132790000	5000
10	59240000	59250000	10	59570000	59580000	.	.	.	.	0,255,255	93	24.139	29.3593	45.4603	32.7243	1.31939e-21	8.61997e-16	8.29539e-06	3.03939e-10	6	59241666	59588333	26875
10	24200000	24210000	10	24360000	24370000	.	.	.	.	0,255,255	92	44.6337	35.2947	39.5177	39.6756	1.22468e-05	4.54679e-10	1.46688e-05	1.46353e-05	5	24215000	24359000	20396
10	29590000	29600000	10	29730000	29740000	.	.	.	.	0,255,255	94	44.5534	39.6238	40.4132	57.5957	3.87503e-06	3.79487e-06	4.6424e-06	0.0116451	2	29590000	29735000	5000
10	16850000	16860000	10	16960000	16970000	.	.	.	.	0,255,255	94	41.1901	38.324	54.9882	37.7346	3.87503e-06	9.04572e-11	0.0117762	1.35402e-10	1	16855000	16965000	0
10	112180000	112190000	10	112310000	112320000	.	.	.	.	0,255,255	94	43.7111	41.6073	43.1397	58.3662	3.87503e-06	3.79487e-06	4.6424e-06	0.0116451	3	112181666	112308333	7454
10	78050000	78060000	10	78160000	78170000	.	.	.	.	0,255,255	95	48.3622	41.3513	51.9608	43.7779	2.1487e-06	2.11162e-06	0.0082175	2.5286e-06	2	78050000	78170000	7071
10	21490000	21500000	10	21720000	21730000	.	.	.	.	0,255,255	95	36.67	29.7095	22.5003	60.3832	4.99608e-11	1.05261e-16	1.91921e-22	0.00813127	1	21495000	21725000	0
10	93000000	93010000	10	93060000	93070000	.	.	.	.	0,255,255	96	49.3794	47.5752	53.6439	52.4419	0.00460661	1.15668e-06	0.00567595	0.00560337	1	93005000	93065000	0
10	77840000	77850000	10	78000000	78010000	.	.	.	.	0,255,255	96	43.7097	38.4547	47.0938	51.0476	1.18197e-06	1.72084e-11	1.41138e-06	0.00560337	3	77845000	78015000	10000
10	29520000	29530000	10	29590000	29600000	.	.	.	.	0,255,255	98	50.785	47.8229	48.9596	60.1095	0.00211318	3.34038e-07	0.00259474	0.00254622	2	29520000	29595000	5000
10	119200000	119210000	10	119410000	119420000	.	.	.	.	0,255,255	113	34.6251	38.2338	58.9927	40.8504	3.57702e-18	2.68491e-18	2.14042e-06	1.07659e-11	2	119210000	119415000	5000
10	33190000	33200000	10	33290000	33300000	.	.	.	.	0,255,255	113	55.0585	50.1063	71.6065	51.3379	1.78728e-06	1.91833e-06	0.0130721	2.08653e-06	2	33195000	33305000	10000
10	112950000	112960000	10	113050000	113060000	.	.	.	.	0,255,255	111	52.0705	43.3607	56.8167	40.9418	5.18795e-06	3.92739e-11	6.19635e-06	4.96026e-11	2	112955000	113060000	5000
10	86750000	86760000	10	86890000	86900000	.	.	.	.	0,255,255	110	48.5133	50.0232	49.8059	70.7451	9.03265e-11	9.42314e-06	1.04636e-05	0.0317355	2	86760000	86895000	5000
10	16850000	16860000	10	17000000	17010000	.	.	.	.	0,255,255	109	50.4008	39.7133	61.3065	39.351	1.45714e-05	1.76279e-10	1.7529e-05	2.20508e-10	2	16855000	17015000	10000
10	116090000	116100000	10	116270000	116280000	.	.	.	.	0,255,255	108	47.5569	39.0315	37.0813	56.254	3.9465e-10	3.67156e-10	5.52984e-16	2.8254e-05	1	116095000	116275000	0
10	69800000	69810000	10	69910000	69920000	.	.	.	.	0,255,255	107	40.7825	44.5037	49.689	57.0603	8.10812e-10	7.5631e-10	4.70136e-05	4.63313e-05	4	69797500	69912500	12748
10	17020000	17030000	10	17120000	17130000	.	.	.	.	0,255,255	107	51.3691	52.9169	60.3351	63.3245	3.90927e-05	4.19822e-05	4.70136e-05	0.0713941	2	17025000	17130000	5000
10	121820000	121830000	10	121880000	121890000	.	.	.	.	0,255,255	106	51.8624	54.1682	58.2142	54.2281	6.34699e-05	6.84961e-05	7.63937e-05	7.52499e-05	2	121820000	121890000	7071
10	96040000	96050000	10	96130000	96140000	.	.	.	.	0,255,255	105	46.8414	45.6029	44.237	45.583	3.32393e-09	3.11562e-09	3.89185e-09	3.85963e-09	2	96045000	96130000	5000
10	102390000	102400000	10	102470000	102480000	.	.	.	.	0,255,255	102	52.598	48.9095	44.9639	60.2113	0.000399025	0.000430594	3.04473e-08	0.000476601	1	102395000	102475000	0
10	31860000	31870000	10	31920000	31930000	.	.	.	.	0,255,255	102	50.8906	51.2354	51.2726	53.0085	0.000399025	0.000430594	0.000483712	0.000476601	1	31865000	31925000	0
10	68990000	69000000	10	69090000	69100000	.	.	.	.	0,255,255	101	47.4734	45.7706	49.4931	55.5251	5.02881e-08	4.77976e-08	0.000748583	0.00073609	3	68995000	69098333	12019
10	34720000	34730000	10	34810000	34820000	.	.	.	.	0,255,255	101	39.6993	40.3065	41.2465	47.227	5.02881e-08	4.77976e-08	5.93981e-08	5.84518e-08	1	34725000	34815000	0
10	21360000	21370000	10	21490000	21500000	.	.	.	.	0,255,255	99	47.5329	42.0594	39.661	55.9302	1.83498e-07	1.76664e-07	2.17927e-07	0.00170834	1	21365000	21495000	0
10	60820000	60830000	10	60940000	60950000	.	.	.	.	0,255,255	114	38.0377	39.7939	48.8622	49.6115	1.29349e-18	3.9047e-12	1.24471e-06	1.20706e-06	1	60825000	60945000	0
10	21080000	21090000	10	21170000	21180000	.	.	.	.	0,255,255	115	62.5357	56.8705	64.6261	54.1091	0.00520941	6.39561e-07	0.00680253	6.91033e-07	3	21081666	21168333	7454
10	95180000	95190000	10	95240000	95250000	.	.	.	.	0,255,255	114	54.3082	48.8576	53.1285	50.5652	1.03897e-06	1.11459e-06	1.24471e-06	1.20706e-06	2	95185000	95240000	5000
10	114300000	114310000	10	114420000	114430000	.	.	.	.	0,255,255	115	53.9029	51.8741	66.8163	54.4118	5.94688e-07	6.39561e-07	0.00680253	6.91033e-07	3	114305000	114435000	10000
10	71830000	71840000	10	71890000	71900000	.	.	.	.	0,255,255	121	64.3449	60.012	55.2759	60.9414	0.000612784	1.87907e-08	2.09444e-08	2.03321e-08	3	71828333	71891666	13744
10	46100000	46110000	10	46280000	46290000	.	.	.	.	0,255,255	120	18.1965	16.4513	31.2676	14.4925	0	0	3.11611e-21	0	4	46097500	46290000	16771
10	114630000	114640000	10	114680000	114690000	.	.	.	.	0,255,255	134	65.4738	61.9061	64.4812	66.7797	2.0854e-06	2.28949e-06	2.68802e-06	2.52988e-06	4	114630000	114690000	7071
10	72270000	72280000	10	72320000	72330000	.	.	.	.	0,255,255	186	98.0809	85.9895	86.6804	100.078	2.2544e-05	3.67394e-12	3.76138e-12	2.68894e-05	3	72278333	72331666	7454
10	103710000	103720000	10	103880000	103890000	.	.	.	.	0,255,255	173	55.8097	39.6915	61.8568	35.9747	1.08637e-26	5.01595e-38	7.68921e-17	0	1	103715000	103885000	0
10	116440000	116450000	10	116490000	116500000	.	.	.	.	0,255,255	149	65.624	67.672	67.5958	66.9496	6.16581e-10	6.82761e-10	7.56519e-10	7.30646e-10	1	116445000	116495000	0
10	21170000	21180000	10	21260000	21270000	.	.	.	.	0,255,255	134	75.8122	62.2693	61.2955	70.4446	2.0854e-06	2.28949e-06	3.56268e-12	2.52988e-06	4	21177500	21265000	20156
10	47050000	47060000	10	47300000	47310000	.	.	.	.	0,255,255	131	37.7851	46.9743	50.4291	58.5138	1.34994e-26	1.85864e-18	2.98031e-11	2.90921e-11	9	47041666	47312777	18391
10	22250000	22260000	10	22310000	22320000	.	.	.	.	0,255,255	128	62.5514	54.5022	64.379	56.1473	3.40362e-05	2.09102e-10	4.39994e-05	2.21382e-10	3	22248333	22318333	13743
10	112950000	112955000	10	113125000	113130000	.	.	.	.	0,255,255	43	10.0432	7.08444	10.3728	8.12978	2.73822e-08	5.02436e-14	3.53759e-08	8.05593e-11	3	112954166	113125833	3728
10	77170000	77175000	10	77640000	77645000	.	.	.	.	0,255,255	56	9.02454	8.98594	14.6247	9.29318	2.16602e-19	1.06472e-19	1.20451e-11	3.89654e-19	12	77171250	77644583	13907
10	21495000	21500000	10	21530000	21535000	.	.	.	.	0,255,255	66	23.2554	14.4762	21.0547	19.3858	1.02187e-08	2.34281e-17	1.04048e-08	9.73345e-13	1	21497500	21532500	0
10	89260000	89265000	10	89370000	89375000	.	.	.	.	0,255,255	73	21.1562	21.1855	26.9533	23.6936	1.22966e-11	1.50348e-11	1.59403e-07	1.31944e-11	5	89259500	89382500	10440
10	16840000	16845000	10	17255000	17260000	.	.	.	.	0,255,255	85	15.8106	11.2017	16.6292	14.3574	2.72801e-23	3.42579e-36	3.80065e-23	2.647e-29	14	16842500	17251428	17146
10	79075000	79080000	10	79185000	79190000	.	.	.	.	0,255,255	44	16.5702	15.2465	19.9568	20.3095	0.00071039	3.28181e-06	0.0595045	0.0582146	4	79075000	79186250	6731
10	33195000	33200000	10	33330000	33335000	.	.	.	.	0,255,255	44	13.7377	11.5034	16.5356	9.79309	3.50078e-06	6.48471e-09	0.000857189	2.07513e-11	4	33192500	33327500	15000
10	30390000	30395000	10	30585000	30590000	.	.	.	.	0,255,255	44	14.3111	12.9117	14.6216	15.6071	3.50078e-06	3.28181e-06	4.19314e-06	0.000835479	4	30397500	30590000	10308
10	14500000	14505000	10	14820000	14825000	.	.	.	.	0,255,255	44	12.1858	9.77445	9.88261	16.7907	8.78595e-09	8.72092e-12	1.12109e-08	0.000835479	4	14500000	14826250	6731
10	91005000	91010000	10	91250000	91255000	.	.	.	.	0,255,255	43	11.1269	9.31481	9.4468	14.6981	2.73822e-08	3.44927e-11	8.43961e-11	1.05733e-05	2	91010000	91252500	2500
10	88935000	88940000	10	89210000	89215000	.	.	.	.	0,255,255	43	7.24702	6.29876	6.47327	8.75095	8.89653e-14	5.02436e-14	1.41501e-13	8.05593e-11	6	88936666	89213333	5893
10	86690000	86695000	10	86900000	86905000	.	.	.	.	0,255,255	43	12.304	10.7616	13.9304	13.0599	2.73822e-08	2.05143e-08	1.06045e-05	1.05733e-05	6	86703333	86902500	10833
10	79370000	79375000	10	79485000	79490000	.	.	.	.	0,255,255	43	12.161	10.1106	14.547	11.2177	2.73822e-08	2.05143e-08	1.06045e-05	3.49228e-08	2	79375000	79487500	2500
10	17605000	17610000	10	17740000	17745000	.	.	.	.	0,255,255	43	13.7162	11.606	14.5109	13.1895	8.91989e-06	2.05143e-08	1.06045e-05	1.05733e-05	5	17607500	17739500	13000
10	6420000	6425000	10	6665000	6670000	.	.	.	.	0,255,255	43	9.89711	7.11005	8.42582	8.88201	2.73822e-08	5.02436e-14	8.43961e-11	8.05593e-11	8	6418125	6666250	9783
10	123040000	123045000	10	123130000	123135000	.	.	.	.	0,255,255	42	15.1221	14.3107	17.9971	16.4627	2.16753e-05	2.05495e-05	0.00331814	0.003247	2	123042500	123130000	2500
10	110610000	110615000	10	110685000	110690000	.	.	.	.	0,255,255	42	15.0012	15.175	18.3847	16.1236	2.16753e-05	2.05495e-05	0.00331814	0.003247	3	110610833	110682500	5271
10	77845000	77850000	10	77970000	77975000	.	.	.	.	0,255,255	42	12.0857	14.8311	18.4646	15.6249	8.37151e-08	2.05495e-05	0.00331814	0.003247	1	77847500	77972500	0
10	15210000	15215000	10	15370000	15375000	.	.	.	.	0,255,255	42	11.2643	10.8448	12.851	16.0066	8.37151e-08	6.30637e-08	2.57224e-05	0.003247	1	15212500	15372500	0
10	112135000	112140000	10	112310000	112315000	.	.	.	.	0,255,255	41	12.9735	10.1085	9.36948	16.2565	5.21716e-05	1.89311e-07	1.1208e-09	0.00619994	1	112137500	112312500	0
10	101215000	101220000	10	101290000	101295000	.	.	.	.	0,255,255	41	16.1516	14.7568	14.1195	12.688	0.00528033	4.96401e-05	6.12956e-05	6.17994e-05	2	101215000	101292500	2500
10	88685000	88690000	10	88790000	88795000	.	.	.	.	0,255,255	41	11.7275	12.69	15.5157	12.6068	2.52774e-07	4.96401e-05	6.12956e-05	6.17994e-05	2	88692500	88800000	9014
10	78970000	78975000	10	79065000	79070000	.	.	.	.	0,255,255	41	16.5026	12.5048	14.8704	12.9851	0.00528033	4.96401e-05	6.12956e-05	6.17994e-05	2	78975000	79065000	3536
10	77390000	77395000	10	77640000	77645000	.	.	.	.	0,255,255	41	10.4245	9.7479	10.8686	12.6919	2.52774e-07	5.04338e-10	3.16926e-07	6.17994e-05	4	77391250	77642500	5154
10	63630000	63635000	10	63715000	63720000	.	.	.	.	0,255,255	41	15.7109	12.9195	12.2327	13.087	0.00528033	4.96401e-05	3.16926e-07	6.17994e-05	2	63632500	63712500	5000
10	11515000	11520000	10	11755000	11760000	.	.	.	.	0,255,255	41	9.88553	9.46412	18.3016	10.7585	2.52774e-07	5.04338e-10	0.00633154	3.12115e-07	2	11515000	11760000	3536
10	114300000	114305000	10	114460000	114465000	.	.	.	.	0,255,255	40	15.0145	11.0823	16.3849	12.1985	0.000122003	5.62645e-07	0.011683	9.0242e-07	1	114302500	114462500	0
10	71315000	71320000	10	71705000	71710000	.	.	.	.	0,255,255	40	8.85003	7.86523	10.0266	10.2578	2.78666e-09	1.85664e-09	9.15898e-07	9.0242e-07	8	71312500	71706875	10020
10	52305000	52310000	10	52565000	52570000	.	.	.	.	0,255,255	40	7.60929	8.50683	11.4555	8.64011	8.17807e-12	1.85664e-09	9.15898e-07	3.95376e-09	2	52310000	52567500	2500
10	47025000	47030000	10	47315000	47320000	.	.	.	.	0,255,255	40	13.2288	11.4068	12.1774	15.9219	0.000122003	5.62645e-07	9.15898e-07	0.0115031	6	47040833	47313333	13969
10	26335000	26340000	10	26555000	26560000	.	.	.	.	0,255,255	40	7.22837	6.8362	7.7513	8.64983	8.17807e-12	4.69906e-12	1.39091e-11	3.95376e-09	4	26336250	26557500	5154
10	25110000	25115000	10	25680000	25685000	.	.	.	.	0,255,255	40	6.663	7.34652	11.3101	8.73512	8.17807e-12	4.69906e-12	9.15898e-07	3.95376e-09	2	25110000	25687500	5590
10	24855000	24860000	10	24950000	24955000	.	.	.	.	0,255,255	40	15.2666	13.129	14.7259	14.5261	0.000122003	0.000117096	0.000143908	0.000145858	4	24863750	24951250	8839
10	128080000	128085000	10	128145000	128150000	.	.	.	.	0,255,255	39	15.5483	13.9607	14.2934	14.9717	0.000276459	0.000268457	0.000324527	0.000332499	3	128079166	128149166	3727
10	123130000	123135000	10	123555000	123560000	.	.	.	.	0,255,255	39	5.60346	5.82284	5.64787	9.04811	8.50852e-14	6.73806e-14	1.09885e-13	1.3974e-08	5	123134500	123560500	8246
10	116680000	116685000	10	116785000	116790000	.	.	.	.	0,255,255	39	11.1671	10.361	10.5254	12.9745	2.12142e-06	1.6191e-06	2.62273e-06	0.000332499	4	116682500	116786250	10078
10	114300000	114305000	10	114545000	114550000	.	.	.	.	0,255,255	39	6.30717	6.30307	6.79233	7.07857	3.46466e-11	2.07205e-11	6.30061e-11	5.73037e-11	3	114304166	114544166	6871
10	113705000	113710000	10	114100000	114105000	.	.	.	.	0,255,255	39	6.73537	7.78464	8.29554	9.90268	3.46466e-11	2.07205e-11	1.42241e-08	2.5618e-06	3	113704166	114100833	3728
10	110305000	110310000	10	110595000	110600000	.	.	.	.	0,255,255	39	11.879	7.94988	15.9571	7.37409	2.12142e-06	6.77067e-09	0.0211481	5.73037e-11	4	110310000	110600000	3536
10	103415000	103420000	10	103485000	103490000	.	.	.	.	0,255,255	39	17.4364	16.14	19.4862	17.6352	0.0173944	0.0197111	0.0211481	0.0207381	2	103415000	103485000	3536
10	102915000	102920000	10	103240000	103245000	.	.	.	.	0,255,255	39	8.70884	9.90299	13.4939	11.0821	1.00457e-08	1.6191e-06	0.000324527	2.5618e-06	1	102917500	103242500	0
10	102725000	102730000	10	102825000	102830000	.	.	.	.	0,255,255	39	18.0541	15.3644	19.2016	16.1854	0.0173944	0.000268457	0.0211481	0.0207381	2	102730000	102830000	3536
10	97755000	97760000	10	97870000	97875000	.	.	.	.	0,255,255	39	13.7084	10.8681	11.2225	17.0417	0.000276459	1.6191e-06	2.62273e-06	0.0207381	2	97757500	97870000	2500
10	90910000	90915000	10	91250000	91255000	.	.	.	.	0,255,255	39	7.16434	8.82557	10.8371	13.6649	3.46466e-11	6.77067e-09	2.62273e-06	0.000332499	3	90909166	91249166	6871
10	71210000	71215000	10	71280000	71285000	.	.	.	.	0,255,255	39	18.6447	14.66	15.3538	15.1874	0.0173944	0.000268457	0.000324527	0.000332499	1	71212500	71282500	0
10	61900000	61905000	10	62035000	62040000	.	.	.	.	0,255,255	39	14.2882	11.801	15.0291	12.6247	0.000276459	1.6191e-06	0.000324527	0.000332499	1	61902500	62037500	0
10	50415000	50420000	10	50620000	50625000	.	.	.	.	0,255,255	39	10.0218	9.59785	10.1905	10.0689	2.12142e-06	6.77067e-09	2.62273e-06	2.5618e-06	1	50417500	50622500	0
10	13785000	13790000	10	14090000	14095000	.	.	.	.	0,255,255	39	9.0595	7.74987	9.2839	9.16882	1.00457e-08	2.07205e-11	1.42241e-08	1.3974e-08	4	13787500	14090000	7500
10	7120000	7125000	10	7405000	7410000	.	.	.	.	0,255,255	39	8.73354	7.99991	8.18167	9.67605	1.00457e-08	6.77067e-09	1.42241e-08	1.3974e-08	4	7122500	7410000	7500
10	119685000	119690000	10	119855000	119860000	.	.	.	.	0,255,255	38	9.91562	11.3566	12.5041	14.0855	5.8069e-06	4.55889e-06	0.000713693	0.00073597	2	119685000	119855000	3536
10	99555000	99560000	10	99610000	99615000	.	.	.	.	0,255,255	38	13.4201	12.6948	12.9212	13.3262	0.000609096	0.000594367	0.000713693	0.00073597	1	99557500	99612500	0
10	84385000	84390000	10	84530000	84535000	.	.	.	.	0,255,255	38	11.959	10.8933	9.4562	19.1598	5.8069e-06	4.55889e-06	4.83262e-08	0.0362153	7	84373928	84536071	14034
10	62590000	62595000	10	63155000	63160000	.	.	.	.	0,255,255	38	6.28873	4.98626	5.69479	7.21142	1.49667e-10	3.29989e-13	6.12791e-13	2.3594e-10	2	62595000	63157500	2500
10	62045000	62050000	10	62245000	62250000	.	.	.	.	0,255,255	38	9.67658	8.6948	8.86441	12.086	3.48555e-08	2.35107e-08	4.83262e-08	7.02783e-06	7	62042500	62243214	7593
10	60545000	60550000	10	60645000	60650000	.	.	.	.	0,255,255	38	12.1786	10.9852	11.2827	11.8356	5.8069e-06	4.55889e-06	7.29263e-06	7.02783e-06	1	60547500	60647500	0
10	60095000	60100000	10	60435000	60440000	.	.	.	.	0,255,255	38	8.81652	6.25607	7.36829	9.5794	3.48555e-08	9.0185e-11	2.52896e-10	4.74529e-08	4	60101250	60436250	6374
10	58965000	58970000	10	59175000	59180000	.	.	.	.	0,255,255	38	10.4668	11.0744	12.6364	14.0305	5.8069e-06	4.55889e-06	0.000713693	0.00073597	3	58959166	59179166	8499
10	132940000	132945000	10	133120000	133125000	.	.	.	.	0,255,255	37	9.45058	9.18204	14.031	11.6326	1.16752e-07	7.95301e-08	0.00151641	1.88186e-05	3	132940833	133124166	3728
10	123995000	124000000	10	124090000	124095000	.	.	.	.	0,255,255	37	15.2156	12.2081	15.0746	13.3305	0.00130642	1.22205e-05	0.00151641	0.0015722	2	123997500	124095000	2500
10	122340000	122345000	10	122435000	122440000	.	.	.	.	0,255,255	37	9.74672	10.8993	8.96083	13.1295	1.16752e-07	1.22205e-05	1.60243e-07	0.0015722	1	122342500	122437500	0
10	103965000	103970000	10	104120000	104125000	.	.	.	.	0,255,255	37	11.8242	12.6691	10.7994	15.4701	1.55924e-05	0.00129596	1.93474e-05	0.0015722	1	103967500	104122500	0
10	102725000	102730000	10	102900000	102905000	.	.	.	.	0,255,255	37	10.4609	8.40847	10.5583	10.6797	1.55924e-05	7.95301e-08	1.93474e-05	1.88186e-05	3	102729166	102900833	3728
10	95185000	95190000	10	95360000	95365000	.	.	.	.	0,255,255	37	9.52115	8.58867	8.91069	13.7548	1.16752e-07	7.95301e-08	1.60243e-07	0.0015722	1	95187500	95362500	0
10	63165000	63170000	10	63630000	63635000	.	.	.	.	0,255,255	37	9.95342	7.61561	7.79829	10.8085	1.55924e-05	3.7615e-10	1.0274e-09	1.88186e-05	1	63167500	63632500	0
10	28245000	28250000	10	28380000	28385000	.	.	.	.	0,255,255	37	10.401	9.2468	9.95359	11.7777	1.55924e-05	7.95301e-08	1.93474e-05	1.88186e-05	6	28251666	28384166	6719
10	21525000	21530000	10	21730000	21735000	.	.	.	.	0,255,255	37	10.3196	8.18312	5.63601	15.0853	1.55924e-05	7.95301e-08	3.12171e-12	0.0015722	2	21530000	21730000	3536
10	123040000	123045000	10	123550000	123555000	.	.	.	.	0,255,255	36	7.2268	7.00357	8.33955	9.60176	2.38577e-09	1.53162e-09	5.01781e-07	5.02033e-07	6	123044166	123560000	7683
10	119750000	119755000	10	119855000	119860000	.	.	.	.	0,255,255	36	12.04	11.9719	14.1582	13.9702	4.04288e-05	3.21432e-05	0.00317655	0.00325666	3	119749166	119862500	6010
10	98240000	98245000	10	98310000	98315000	.	.	.	.	0,255,255	36	10.7785	10.8764	10.068	13.8147	4.04288e-05	3.21432e-05	4.98614e-05	0.00325666	1	98242500	98312500	0
10	76040000	76045000	10	76300000	76305000	.	.	.	.	0,255,255	36	9.62867	8.20172	9.16002	9.82929	3.85058e-07	2.59492e-07	5.01781e-07	5.02033e-07	2	76040000	76302500	2500
10	34525000	34530000	10	34635000	34640000	.	.	.	.	0,255,255	36	10.3527	8.56385	8.27232	11.0002	4.04288e-05	2.59492e-07	5.01781e-07	4.83548e-05	1	34527500	34637500	0
10	13790000	13795000	10	13885000	13890000	.	.	.	.	0,255,255	36	16.2832	13.6447	15.1016	15.528	0.0818648	0.00273133	0.00317655	0.00325666	2	13790000	13890000	3536
10	129895000	129900000	10	129950000	129955000	.	.	.	.	0,255,255	35	11.5062	11.1337	11.377	12.7928	0.000103222	8.2217e-05	0.000124628	0.00655043	3	129894166	129957500	6010
10	115705000	115710000	10	116285000	116290000	.	.	.	.	0,255,255	35	4.18399	5.27465	5.98811	7.52527	2.3536e-13	4.12718e-11	7.92175e-11	1.49492e-08	4	115705000	116287500	5590
10	114875000	114880000	10	115125000	115130000	.	.	.	.	0,255,255	35	9.51029	7.7763	10.3507	10.8261	1.20364e-06	6.01724e-09	0.000124628	0.000122485	2	114877500	115130000	2500
10	103890000	103895000	10	104120000	104125000	.	.	.	.	0,255,255	35	8.8641	9.24001	11.7614	11.6282	1.20364e-06	8.26392e-07	0.000124628	0.000122485	2	103890000	104125000	3536
10	101835000	101840000	10	102075000	102080000	.	.	.	.	0,255,255	35	12.911	11.4759	14.1021	10.4222	0.00545118	8.2217e-05	0.00638381	0.000122485	3	101835833	102074166	3728
10	99430000	99435000	10	99610000	99615000	.	.	.	.	0,255,255	35	11.037	9.07282	8.92861	13.7065	0.000103222	8.26392e-07	1.55918e-06	0.00655043	3	99434166	99615833	3728
10	93910000	93915000	10	94320000	94325000	.	.	.	.	0,255,255	35	8.56723	7.50407	10.3001	8.90328	1.20364e-06	6.01724e-09	0.000124628	1.53825e-06	3	93915833	94320833	3727
10	91040000	91045000	10	91250000	91255000	.	.	.	.	0,255,255	35	7.78295	8.39668	9.10379	14.284	9.11363e-09	8.26392e-07	1.55918e-06	0.00655043	1	91042500	91252500	0
10	90750000	90755000	10	90855000	90860000	.	.	.	.	0,255,255	35	9.63618	8.14017	7.54483	12.0204	1.20364e-06	8.26392e-07	1.56062e-08	0.000122485	2	90752500	90860000	2500
10	72045000	72050000	10	72220000	72225000	.	.	.	.	0,255,255	35	12.7987	10.2751	9.86865	13.0404	0.00545118	8.2217e-05	0.000124628	0.00655043	1	72047500	72222500	0
10	59240000	59245000	10	59620000	59625000	.	.	.	.	0,255,255	35	10.2967	7.88648	11.9861	6.46777	0.000103222	8.26392e-07	0.000124628	1.49492e-08	2	59240000	59622500	2500
10	24720000	24725000	10	24950000	24955000	.	.	.	.	0,255,255	35	7.9978	9.04918	10.8077	10.6903	1.20364e-06	8.26392e-07	0.000124628	0.000122485	1	24722500	24952500	0
10	12710000	12715000	10	12900000	12905000	.	.	.	.	0,255,255	35	11.9676	10.4525	11.6033	12.7837	0.000103222	8.2217e-05	0.000124628	0.00655043	6	12713333	12902500	9167
10	6105000	6110000	10	6400000	6405000	.	.	.	.	0,255,255	35	4.83548	4.50882	3.46646	9.24454	2.3536e-13	1.71976e-13	1.06852e-15	1.53825e-06	2	6105000	6402500	2500
10	6105000	6110000	10	6200000	6205000	.	.	.	.	0,255,255	35	12.7944	11.5676	14.1077	14.2078	0.00545118	8.2217e-05	0.00638381	0.00655043	1	6107500	6202500	0
10	127910000	127915000	10	128065000	128070000	.	.	.	.	0,255,255	34	9.66497	11.582	12.9405	13.9866	3.664e-06	0.00020408	0.0124175	0.0126313	2	127910000	128067500	2500
10	118565000	118570000	10	118720000	118725000	.	.	.	.	0,255,255	34	11.8643	9.35281	10.4204	14.6656	0.00025293	2.56902e-06	0.000305137	0.0126313	2	118570000	118722500	2500
10	99390000	99395000	10	99610000	99615000	.	.	.	.	0,255,255	34	7.45009	5.65123	5.86825	9.6306	3.49771e-08	1.95166e-10	3.60949e-10	4.62278e-06	1	99392500	99612500	0
10	98465000	98470000	10	98660000	98665000	.	.	.	.	0,255,255	34	7.8509	7.27534	6.77303	8.56802	3.664e-06	2.28726e-08	5.78326e-08	4.62278e-06	3	98465833	98665833	3727
10	91755000	91760000	10	91910000	91915000	.	.	.	.	0,255,255	34	5.02823	4.38406	4.08162	5.50091	2.42525e-10	1.02115e-12	2.65925e-12	5.23754e-10	4	91760000	91912500	5590
10	76305000	76310000	10	76545000	76550000	.	.	.	.	0,255,255	34	10.149	7.53466	7.15878	12.6236	0.00025293	2.28726e-08	5.78326e-08	0.0126313	3	76307500	76545833	6009
10	75400000	75405000	10	75540000	75545000	.	.	.	.	0,255,255	34	10.5906	8.1156	9.42523	9.74001	0.00025293	2.56902e-06	4.6595e-06	4.62278e-06	1	75402500	75542500	0
10	52645000	52650000	10	52725000	52730000	.	.	.	.	0,255,255	34	8.52487	8.92054	8.62197	9.49693	3.664e-06	2.56902e-06	4.6595e-06	4.62278e-06	3	52647500	52725833	6009
10	24725000	24730000	10	24855000	24860000	.	.	.	.	0,255,255	34	10.7906	9.86737	12.0431	10.5054	0.00025293	0.00020408	0.000305137	0.000298961	6	24723333	24857500	10035
10	125980000	125985000	10	126500000	126505000	.	.	.	.	0,255,255	33	4.68565	5.87234	6.0798	8.73499	8.60905e-12	9.05943e-10	1.6419e-09	1.36151e-05	2	125982500	126505000	2500
10	77250000	77255000	10	77640000	77645000	.	.	.	.	0,255,255	33	7.8779	9.39277	8.71317	11.6929	1.09881e-05	7.70576e-06	1.37269e-05	0.00070183	3	77249166	77640833	3728
10	74265000	74270000	10	75020000	75025000	.	.	.	.	0,255,255	33	6.74846	8.17952	10.7634	8.95639	1.26815e-07	7.70576e-06	0.000722985	1.36151e-05	1	74267500	75022500	0
10	72215000	72220000	10	72335000	72340000	.	.	.	.	0,255,255	33	12.4324	8.23871	5.90686	12.7287	0.0198581	7.70576e-06	1.6419e-09	0.0237691	2	72222500	72337500	5000
10	63215000	63220000	10	63630000	63635000	.	.	.	.	0,255,255	33	9.02449	10.0927	10.3279	13.1374	1.09881e-05	0.000495025	0.000722985	0.0237691	2	63215000	63630000	3536
10	63160000	63165000	10	63720000	63725000	.	.	.	.	0,255,255	33	9.81363	7.68295	9.60281	11.5031	1.09881e-05	8.51409e-08	1.37269e-05	0.00070183	3	63164166	63720833	3728
10	60815000	60820000	10	61280000	61285000	.	.	.	.	0,255,255	33	4.35762	4.55026	4.45443	6.08939	8.60905e-12	6.02545e-12	1.38089e-11	2.29199e-09	4	60815000	61285000	3536
10	57335000	57340000	10	57655000	57660000	.	.	.	.	0,255,255	33	5.9267	5.0015	5.64762	5.86824	1.1041e-09	9.05943e-10	1.6419e-09	2.29199e-09	2	57340000	57657500	2500
10	43390000	43395000	10	43455000	43460000	.	.	.	.	0,255,255	33	9.95589	9.10111	8.27838	10.7198	0.000595449	7.70576e-06	1.37269e-05	0.00070183	2	43390000	43457500	2500
10	28300000	28305000	10	28380000	28385000	.	.	.	.	0,255,255	33	10.0879	10.3196	9.96521	11.3703	0.000595449	0.000495025	0.000722985	0.00070183	1	28302500	28382500	0
10	4845000	4850000	10	5380000	5385000	.	.	.	.	0,255,255	33	7.07337	7.29742	8.19691	9.88518	1.26815e-07	8.51409e-08	1.37269e-05	0.00070183	3	4849166	5380833	3728
10	2930000	2935000	10	3040000	3045000	.	.	.	.	0,255,255	33	8.58612	7.61416	9.46439	9.62578	1.09881e-05	8.51409e-08	1.37269e-05	1.36151e-05	5	2931500	3045500	6325
10	120945000	120950000	10	121730000	121735000	.	.	.	.	0,255,255	32	6.39642	6.27104	9.34552	4.95031	4.45486e-07	3.02736e-07	3.87179e-05	7.7634e-11	4	120947500	121733750	5154
10	109880000	109885000	10	110135000	110140000	.	.	.	.	0,255,255	32	9.44924	6.54379	10.4395	6.91814	3.12991e-05	3.02736e-07	0.00165798	6.87285e-07	1	109882500	110137500	0
10	95130000	95135000	10	95360000	95365000	.	.	.	.	0,255,255	32	7.42352	5.41828	7.21801	6.74699	4.45486e-07	3.99767e-09	7.19124e-07	6.87285e-07	1	95132500	95362500	0
10	71380000	71385000	10	71705000	71710000	.	.	.	.	0,255,255	32	9.71064	8.77303	11.302	11.4334	3.12991e-05	2.24045e-05	0.00165798	0.00161285	2	71387500	71707500	5000
10	70550000	70555000	10	70880000	70885000	.	.	.	.	0,255,255	32	8.70495	7.21039	9.55625	8.19924	3.12991e-05	3.02736e-07	3.87179e-05	3.86348e-05	4	70550000	70883750	9100
10	69640000	69645000	10	69910000	69915000	.	.	.	.	0,255,255	32	7.64438	7.93098	9.20272	8.76117	4.45486e-07	2.24045e-05	3.87179e-05	3.86348e-05	3	69649166	69909166	10672
10	62435000	62440000	10	63155000	63160000	.	.	.	.	0,255,255	32	4.59662	3.49755	3.94705	4.04122	4.82951e-11	1.83371e-13	7.62849e-11	7.7634e-11	1	62437500	63157500	0
10	60440000	60445000	10	60770000	60775000	.	.	.	.	0,255,255	32	8.14136	6.01351	8.33449	8.19265	3.12991e-05	3.99767e-09	3.87179e-05	3.86348e-05	5	60446500	60767500	11000
10	58175000	58180000	10	58285000	58290000	.	.	.	.	0,255,255	32	7.62827	6.76559	8.47205	7.8445	4.45486e-07	3.02736e-07	3.87179e-05	3.86348e-05	4	58176250	58286250	13807
10	43290000	43295000	10	43460000	43465000	.	.	.	.	0,255,255	32	6.78572	6.73005	6.67641	9.84366	4.45486e-07	3.02736e-07	7.19124e-07	3.86348e-05	2	43292500	43460000	2500
10	27555000	27560000	10	27655000	27660000	.	.	.	.	0,255,255	32	10.7401	10.8827	13.3762	12.6301	0.0013719	0.00115779	0.0424873	0.0430747	3	27559166	27657500	8334
10	22000000	22005000	10	22315000	22320000	.	.	.	.	0,255,255	32	8.26266	7.66188	9.49712	8.13747	3.12991e-05	3.02736e-07	3.87179e-05	3.86348e-05	2	21995000	22317500	7500
10	116625000	116630000	10	116790000	116795000	.	.	.	.	0,255,255	31	8.07108	6.55785	6.60401	7.61946	8.67248e-05	1.05798e-06	2.46911e-06	2.32029e-06	3	116629166	116789166	3727
10	110605000	110610000	10	110890000	110895000	.	.	.	.	0,255,255	31	8.16648	7.40898	8.87762	9.28792	8.67248e-05	1.05798e-06	0.000105396	0.000106077	2	110607500	110895000	2500
10	104045000	104050000	10	104120000	104125000	.	.	.	.	0,255,255	31	11.0763	11.6021	9.94932	12.2271	0.00307458	0.00263066	0.00368298	0.00359112	1	104047500	104122500	0
10	103890000	103895000	10	104205000	104210000	.	.	.	.	0,255,255	31	7.15793	7.73707	11.0285	8.86352	1.56204e-06	1.05798e-06	0.00368298	0.000106077	4	103890000	104210000	3536
10	102830000	102835000	10	103065000	103070000	.	.	.	.	0,255,255	31	5.82733	6.04026	7.43956	6.88162	2.13239e-08	1.72482e-08	2.46911e-06	2.32029e-06	2	102835000	103072500	5590
10	80145000	80150000	10	80220000	80225000	.	.	.	.	0,255,255	31	6.15931	5.97469	7.11846	5.5174	2.13239e-08	1.72482e-08	2.46911e-06	4.15274e-08	4	80145000	80222500	5590
10	77490000	77495000	10	77640000	77645000	.	.	.	.	0,255,255	31	10.168	9.70951	9.83871	11.3283	0.00307458	6.33023e-05	0.000105396	0.00359112	1	77492500	77642500	0
10	75110000	75115000	10	75230000	75235000	.	.	.	.	0,255,255	31	12.1547	8.74229	11.8664	10.1138	0.00307458	6.33023e-05	0.00368298	0.00359112	2	75107500	75235000	5590
10	72045000	72050000	10	72330000	72335000	.	.	.	.	0,255,255	31	8.0629	6.14686	5.17994	8.78347	8.67248e-05	1.72482e-08	3.32486e-08	0.000106077	4	72051250	72336250	6374
10	63870000	63875000	10	63975000	63980000	.	.	.	.	0,255,255	31	9.75269	8.52872	8.66775	8.99958	8.67248e-05	6.33023e-05	0.000105396	0.000106077	2	63872500	63975000	2500
10	60645000	60650000	10	60765000	60770000	.	.	.	.	0,255,255	31	10.203	8.20755	8.78317	11.0579	0.00307458	6.33023e-05	0.000105396	0.00359112	1	60647500	60767500	0
10	58950000	58955000	10	59620000	59625000	.	.	.	.	0,255,255	31	4.99135	4.20961	5.97075	3.49401	2.13239e-08	1.93963e-10	3.32486e-08	2.76857e-12	1	58952500	59622500	0
10	48360000	48365000	10	48655000	48660000	.	.	.	.	0,255,255	31	3.73619	3.2206	3.61303	3.61282	2.14505e-12	1.28226e-12	3.14798e-12	2.76857e-12	2	48362500	48655000	2500
10	28665000	28670000	10	29130000	29135000	.	.	.	.	0,255,255	31	8.566	8.96868	10.2875	8.76873	8.67248e-05	6.33023e-05	0.00368298	0.000106077	1	28667500	29132500	0
10	23990000	23995000	10	24360000	24365000	.	.	.	.	0,255,255	31	4.56895	5.05231	7.23152	5.43031	2.51257e-10	1.72482e-08	2.46911e-06	4.15274e-08	4	23997500	24360000	10308
10	7260000	7265000	10	7405000	7410000	.	.	.	.	0,255,255	31	8.93585	7.81635	9.42238	8.50718	8.67248e-05	1.05798e-06	0.000105396	0.000106077	2	7260000	7407500	2500
10	128270000	128275000	10	128530000	128535000	.	.	.	.	0,255,255	30	10.1718	9.95009	9.96133	9.76808	0.00658618	0.005753	0.0078001	0.000278566	5	128270500	128531500	6325
10	125975000	125980000	10	126385000	126390000	.	.	.	.	0,255,255	30	8.74885	8.39482	10.0732	10.4124	0.000232366	0.000171722	0.0078001	0.00767221	2	125977500	126385000	2500
10	123130000	123135000	10	123380000	123385000	.	.	.	.	0,255,255	30	8.66427	8.7012	10.0742	8.91535	0.000232366	0.000171722	0.0078001	0.000278566	2	123135000	123382500	2500
10	119195000	119200000	10	119540000	119545000	.	.	.	.	0,255,255	30	8.17164	8.14069	12.1371	7.91659	0.000232366	0.000171722	0.0078001	0.000278566	1	119197500	119542500	0
10	113130000	113135000	10	113380000	113385000	.	.	.	.	0,255,255	30	11.3055	8.74127	9.52912	12.318	0.00658618	0.000171722	0.000276435	0.00767221	2	113130000	113385000	3536
10	112315000	112320000	10	112430000	112435000	.	.	.	.	0,255,255	30	9.76445	8.65249	10.6858	9.51729	0.000232366	0.000171722	0.0078001	0.000278566	1	112317500	112432500	0
10	102915000	102920000	10	103330000	103335000	.	.	.	.	0,255,255	30	6.15984	6.3218	8.08042	6.68862	8.80528e-08	3.57314e-06	0.000276435	7.60756e-06	1	102917500	103332500	0
10	101215000	101220000	10	101440000	101445000	.	.	.	.	0,255,255	30	6.58631	7.41499	8.44578	7.88232	5.15281e-06	3.57314e-06	0.000276435	0.000278566	3	101215833	101444166	3728
10	98170000	98175000	10	98305000	98310000	.	.	.	.	0,255,255	30	8.3019	8.01774	8.09114	9.87283	0.000232366	0.000171722	0.000276435	0.00767221	1	98172500	98307500	0
10	95130000	95135000	10	95240000	95245000	.	.	.	.	0,255,255	30	6.13099	5.38346	7.38741	7.43057	8.80528e-08	7.03035e-08	7.87899e-06	7.60756e-06	2	95132500	95240000	2500
10	78045000	78050000	10	78300000	78305000	.	.	.	.	0,255,255	30	9.51872	6.04594	9.44418	5.10251	0.000232366	7.03035e-08	0.000276435	1.70279e-07	1	78047500	78302500	0
10	75400000	75405000	10	76035000	76040000	.	.	.	.	0,255,255	30	4.40017	4.72297	6.51177	5.23402	1.21674e-09	1.00135e-09	7.87899e-06	1.70279e-07	4	75400000	76035000	3536
10	58950000	58955000	10	59235000	59240000	.	.	.	.	0,255,255	30	7.86535	5.87649	7.70163	5.29403	0.000232366	7.03035e-08	7.87899e-06	1.70279e-07	2	58955000	59235000	3536
10	48550000	48555000	10	48655000	48660000	.	.	.	.	0,255,255	30	10.7706	8.93638	8.3157	9.45668	0.00658618	0.000171722	0.000276435	0.000278566	2	48552500	48655000	2500
10	23520000	23525000	10	23695000	23700000	.	.	.	.	0,255,255	30	11.5915	10.2131	11.427	10.8693	0.00658618	0.005753	0.0078001	0.00767221	2	23522500	23700000	2500
10	22335000	22340000	10	22550000	22555000	.	.	.	.	0,255,255	30	9.05325	8.14517	9.70574	7.41583	0.000232366	0.000171722	0.000276435	7.60756e-06	1	22337500	22552500	0
10	20860000	20865000	10	21265000	21270000	.	.	.	.	0,255,255	30	6.69563	5.74167	6.43615	8.88412	5.15281e-06	7.03035e-08	7.87899e-06	0.000278566	6	20860833	21269166	8498
10	20455000	20460000	10	20595000	20600000	.	.	.	.	0,255,255	30	9.07816	8.85955	8.69177	10.5632	0.000232366	0.000171722	0.000276435	0.00767221	1	20457500	20597500	0
10	6670000	6675000	10	7415000	7420000	.	.	.	.	0,255,255	30	3.88764	3.52332	3.09603	5.56417	1.48444e-11	8.42305e-12	1.2479e-13	1.70279e-07	2	6672500	7415000	2500
10	127715000	127720000	10	128065000	128070000	.	.	.	.	0,255,255	29	5.37328	5.09114	7.1505	6.34969	3.31244e-07	2.70527e-07	2.37402e-05	2.36047e-05	1	127717500	128067500	0
10	96015000	96020000	10	96290000	96295000	.	.	.	.	0,255,255	29	4.9225	5.52714	7.42495	6.00895	5.95212e-09	2.70527e-07	2.37402e-05	6.30706e-07	2	96017500	96287500	5000
10	91295000	91300000	10	91635000	91640000	.	.	.	.	0,255,255	29	5.20103	6.30598	7.38074	7.77197	3.31244e-07	1.16998e-05	2.37402e-05	2.36047e-05	3	91302500	91635833	5271
10	87860000	87865000	10	88555000	88560000	.	.	.	.	0,255,255	29	5.00115	5.8833	5.96737	7.05107	3.31244e-07	2.70527e-07	5.35747e-07	2.36047e-05	3	87857500	88554166	6010
10	87860000	87865000	10	88385000	88390000	.	.	.	.	0,255,255	29	5.33794	6.74779	7.32503	6.27492	3.31244e-07	1.16998e-05	2.37402e-05	2.36047e-05	2	87860000	88387500	2500
10	79560000	79565000	10	79930000	79935000	.	.	.	.	0,255,255	29	6.20339	8.82544	9.2136	11.3277	3.31244e-07	0.000452035	0.000706971	0.0156406	1	79562500	79932500	0
10	69640000	69645000	10	69800000	69805000	.	.	.	.	0,255,255	29	10.4134	8.02276	7.82743	8.29903	0.0134379	0.000452035	2.37402e-05	0.000708706	2	69642500	69800000	2500
10	69515000	69520000	10	69715000	69720000	.	.	.	.	0,255,255	29	8.02378	7.82383	10.4256	9.47508	0.000604444	1.16998e-05	0.0159013	0.000708706	1	69517500	69717500	0
10	67525000	67530000	10	67780000	67785000	.	.	.	.	0,255,255	29	5.83124	4.95789	5.15245	5.55711	3.31244e-07	4.5667e-09	5.35747e-07	6.30706e-07	2	67525000	67780000	3536
10	61140000	61145000	10	61285000	61290000	.	.	.	.	0,255,255	29	8.55307	8.12482	8.33642	10.9451	0.000604444	0.000452035	0.000706971	0.0156406	2	61145000	61285000	3536
10	60095000	60100000	10	60205000	60210000	.	.	.	.	0,255,255	29	11.0635	9.65147	10.5258	11.2361	0.0134379	0.000452035	0.0159013	0.0156406	2	60102500	60205000	5590
10	43670000	43675000	10	44385000	44390000	.	.	.	.	0,255,255	29	4.97943	4.00488	4.95682	5.13403	3.31244e-07	4.5667e-09	1.02132e-08	6.30706e-07	5	43681500	44388500	9849
10	30000000	30005000	10	30235000	30240000	.	.	.	.	0,255,255	29	9.30359	10.0056	11.1357	11.2215	0.000604444	0.0119762	0.0159013	0.0156406	4	30001250	30242500	5154
10	22990000	22995000	10	23065000	23070000	.	.	.	.	0,255,255	29	9.69927	8.54516	8.52319	8.52051	0.000604444	0.000452035	0.000706971	0.000708706	1	22992500	23067500	0
10	115795000	115800000	10	116285000	116290000	.	.	.	.	0,255,255	28	7.86591	7.03126	7.48463	9.22496	0.00148764	3.71554e-05	7.35821e-05	0.00175593	2	115797500	116282500	5000
10	114475000	114480000	10	114695000	114700000	.	.	.	.	0,255,255	28	7.37462	6.80951	6.51595	8.78874	5.17645e-05	3.71554e-05	7.35821e-05	0.00175593	3	114474166	114697500	5270
10	103415000	103420000	10	103590000	103595000	.	.	.	.	0,255,255	28	8.43117	6.46982	8.05913	6.51221	0.00148764	3.71554e-05	0.00175585	7.28793e-05	1	103417500	103592500	0
10	100555000	100560000	10	100880000	100885000	.	.	.	.	0,255,255	28	11.5217	9.46624	9.91325	11.8133	0.0263953	0.00113901	0.0310361	0.0306026	3	100562500	100879166	6010
10	76035000	76040000	10	76545000	76550000	.	.	.	.	0,255,255	28	5.64498	4.7178	5.80166	6.89168	1.32796e-06	2.23338e-08	2.06725e-06	7.28793e-05	3	76039166	76549166	3727
10	69415000	69420000	10	69635000	69640000	.	.	.	.	0,255,255	28	7.85116	6.2953	8.12583	8.64725	0.00148764	3.71554e-05	0.00175585	0.00175593	5	69415500	69638500	13038
10	67855000	67860000	10	68155000	68160000	.	.	.	.	0,255,255	28	5.01803	5.64168	7.06563	7.53029	1.32796e-06	1.05944e-06	7.35821e-05	7.28793e-05	3	67854166	68155833	3728
10	43670000	43675000	10	44860000	44865000	.	.	.	.	0,255,255	28	4.50417	3.87556	4.77668	5.79002	2.81547e-08	3.525e-10	4.80178e-08	2.35825e-06	3	43682500	44860833	10138
10	42865000	42870000	10	43105000	43110000	.	.	.	.	0,255,255	28	8.1753	6.76216	10.61	7.39984	0.00148764	3.71554e-05	0.0310361	7.28793e-05	2	42867500	43105000	2500
10	35640000	35645000	10	36775000	36780000	.	.	.	.	0,255,255	28	2.49229	3.9454	4.0691	4.85126	2.10325e-14	2.23338e-08	4.80178e-08	4.72202e-08	7	35637500	36778928	6428
10	33330000	33335000	10	34635000	34640000	.	.	.	.	0,255,255	28	4.07039	3.8333	5.50557	5.78702	2.81547e-08	3.525e-10	2.06725e-06	2.35825e-06	4	33332500	34635000	7500
10	31130000	31135000	10	31315000	31320000	.	.	.	.	0,255,255	28	9.7761	8.54344	10.0133	11.8051	0.00148764	0.00113901	0.0310361	0.0306026	2	31137500	31317500	5000
10	30780000	30785000	10	31320000	31325000	.	.	.	.	0,255,255	28	5.05237	5.76722	7.57151	7.02294	1.32796e-06	1.05944e-06	7.35821e-05	7.28793e-05	3	30784166	31317500	6010
10	23315000	23320000	10	23700000	23705000	.	.	.	.	0,255,255	28	6.49925	6.82228	8.11318	8.05474	5.17645e-05	3.71554e-05	0.00175585	0.00175593	1	23317500	23702500	0
10	13610000	13615000	10	13775000	13780000	.	.	.	.	0,255,255	28	7.70813	5.89904	6.77121	9.50015	5.17645e-05	1.05944e-06	7.35821e-05	0.00175593	2	13612500	13780000	2500
10	129030000	129035000	10	129330000	129335000	.	.	.	.	0,255,255	27	6.35685	5.76426	5.66685	5.93024	0.000153672	3.95667e-06	7.54935e-06	8.32453e-06	2	129030000	129332500	2500
10	120950000	120955000	10	121885000	121890000	.	.	.	.	0,255,255	27	4.43296	5.991	7.81581	6.85812	1.31001e-07	3.95667e-06	0.000211984	0.000217162	11	120944772	121893409	13621
10	118590000	118595000	10	118715000	118720000	.	.	.	.	0,255,255	27	5.45002	6.95256	8.85311	10.3631	4.95394e-06	0.000113403	0.00412188	0.0574494	2	118592500	118720000	2500
10	104040000	104045000	10	104205000	104210000	.	.	.	.	0,255,255	27	6.49064	7.40836	7.93955	8.38882	0.000153672	0.000113403	0.00412188	0.00415635	1	104042500	104207500	0
10	102915000	102920000	10	103395000	103400000	.	.	.	.	0,255,255	27	5.33653	5.4516	7.8374	5.54286	4.95394e-06	3.95667e-06	0.00412188	8.32453e-06	1	102917500	103397500	0
10	93115000	93120000	10	93350000	93355000	.	.	.	.	0,255,255	27	6.36256	6.58482	7.6686	9.79375	0.000153672	0.000113403	0.000211984	0.00415635	1	93117500	93352500	0
10	67850000	67855000	10	68300000	68305000	.	.	.	.	0,255,255	27	5.35448	5.62862	7.43989	5.84691	4.95394e-06	3.95667e-06	0.000211984	8.32453e-06	1	67852500	68302500	0
10	59625000	59630000	10	59810000	59815000	.	.	.	.	0,255,255	27	7.57217	6.79419	8.42651	8.39434	0.000153672	0.000113403	0.00412188	0.00415635	1	59627500	59812500	0
10	25110000	25115000	10	25230000	25235000	.	.	.	.	0,255,255	27	9.45504	8.418	11.174	9.42387	0.00355736	0.00277105	0.0579412	0.00415635	4	25110000	25226250	8385
10	12710000	12715000	10	13070000	13075000	.	.	.	.	0,255,255	27	8.55717	8.18305	10.0892	9.31934	0.00355736	0.00277105	0.0579412	0.00415635	3	12719166	13070833	8976
10	12260000	12265000	10	12650000	12655000	.	.	.	.	0,255,255	27	6.75661	8.04417	11.3819	8.47641	0.000153672	0.00277105	0.0579412	0.00415635	2	12265000	12655000	3536
10	120425000	120430000	10	120735000	120740000	.	.	.	.	0,255,255	26	6.97164	6.98025	8.36617	8.47659	0.000433857	0.000325525	0.00922894	0.00936285	1	120427500	120737500	0
10	58530000	58535000	10	58635000	58640000	.	.	.	.	0,255,255	26	9.47295	9.08009	8.85832	8.80182	0.00803132	0.00644361	0.00922894	0.00936285	2	58532500	58640000	2500
10	25875000	25880000	10	26270000	26275000	.	.	.	.	0,255,255	26	7.75251	7.11001	9.5454	7.18735	0.000433857	0.000325525	0.00922894	0.000600209	3	25875833	26269166	3728
10	3195000	3200000	10	4770000	4775000	.	.	.	.	0,255,255	26	6.04858	5.17229	5.06407	6.78351	1.73699e-05	1.4091e-05	2.7096e-05	0.000600209	2	3197500	4770000	2500
10	1420000	1425000	10	1735000	1740000	.	.	.	.	0,255,255	26	7.51301	7.22741	8.30448	8.82315	0.000433857	0.000325525	0.00922894	0.00936285	1	1422500	1737500	0
10	120945000	120950000	10	121605000	121610000	.	.	.	.	0,255,255	25	5.18461	5.12334	5.24701	5.42067	5.78301e-05	4.77844e-05	8.80472e-05	9.4215e-05	3	120945833	121609166	3728
10	32190000	32195000	10	32340000	32345000	.	.	.	.	0,255,255	25	5.06835	5.54084	6.31486	5.97587	5.78301e-05	4.77844e-05	0.0015314	9.4215e-05	1	32192500	32342500	0
10	7870000	7875000	10	9300000	9305000	.	.	.	.	0,255,255	25	4.66643	3.47855	3.95241	4.82756	2.4575e-06	6.05341e-08	4.09507e-06	4.03921e-06	2	7870000	9300000	3536
10	119930000	119935000	10	120335000	120340000	.	.	.	.	0,255,255	24	3.97649	3.28841	4.4266	4.43621	1.00878e-05	3.22101e-07	1.55869e-05	1.6124e-05	1	119932500	120337500	0
10	112735000	112740000	10	112950000	112955000	.	.	.	.	0,255,255	24	5.97952	5.61127	6.34613	7.40724	0.00018906	0.000156908	0.00385478	0.00401899	2	112740000	112955000	3536
10	100560000	100565000	10	100730000	100735000	.	.	.	.	0,255,255	24	9.45837	7.72054	8.70676	7.84698	0.0348533	0.00237889	0.0402505	0.0402349	2	100565000	100740000	7906
10	73260000	73265000	10	73640000	73645000	.	.	.	.	0,255,255	24	5.03646	5.83476	5.38701	7.152	0.00018906	0.000156908	0.000280314	0.00401899	1	73262500	73642500	0
10	21745000	21750000	10	21955000	21960000	.	.	.	.	0,255,255	24	8.72227	7.22722	7.32793	8.54685	0.0348533	0.00237889	0.00385478	0.0402349	2	21747500	21955000	2500
10	17605000	17610000	10	18215000	18220000	.	.	.	.	0,255,255	24	4.38751	4.948	6.43367	5.98165	1.00878e-05	7.90771e-06	0.00385478	0.000297251	2	17607500	18215000	2500
10	116680000	116685000	10	117175000	117180000	.	.	.	.	0,255,255	23	5.25707	5.79174	4.38392	7.40905	0.000577561	0.000486621	5.78055e-05	0.00963371	2	116682500	117172500	5000
10	112565000	112570000	10	113385000	113390000	.	.	.	.	0,255,255	23	4.64621	5.41929	6.27364	6.55801	3.88787e-05	0.000486621	0.00931998	0.00963371	2	112567500	113390000	2500
10	96015000	96020000	10	96335000	96340000	.	.	.	.	0,255,255	23	6.66318	5.80924	7.33662	5.39565	0.00745491	0.000486621	0.00931998	0.000888623	1	96017500	96337500	0
10	82800000	82805000	10	82965000	82970000	.	.	.	.	0,255,255	23	8.0237	7.51135	8.75977	8.72122	0.0677337	0.00606322	0.0776195	0.0779223	3	82799166	82967500	5270
10	66925000	66930000	10	67520000	67525000	.	.	.	.	0,255,255	23	7.05383	5.09682	4.74444	6.362	0.00745491	0.000486621	5.78055e-05	0.00963371	5	66933500	67520500	9220
10	53210000	53215000	10	53595000	53600000	.	.	.	.	0,255,255	23	6.03582	4.65947	6.78018	5.38498	0.000577561	2.99953e-05	0.00931998	0.000888623	1	53212500	53597500	0
10	48360000	48365000	10	48505000	48510000	.	.	.	.	0,255,255	23	6.47905	6.48597	8.343	7.53251	0.00745491	0.00606322	0.0776195	0.00963371	2	48362500	48505000	2500
10	22000000	22005000	10	22985000	22990000	.	.	.	.	0,255,255	23	4.6379	4.15855	5.54901	4.86607	3.88787e-05	2.99953e-05	0.000847586	5.98018e-05	5	22004500	22987500	13000
10	3245000	3250000	10	3775000	3780000	.	.	.	.	0,255,255	23	5.50659	6.17303	5.91953	7.69659	0.000577561	0.000486621	0.000847586	0.00963371	1	3247500	3777500	0
10	132220000	132225000	10	132635000	132640000	.	.	.	.	0,255,255	22	4.45975	3.76735	4.57332	3.95344	0.000139613	7.59987e-06	0.000201663	0.000213323	1	132222500	132637500	0
10	125155000	125160000	10	125705000	125710000	.	.	.	.	0,255,255	22	3.66339	3.75919	4.17932	4.12299	7.91654e-06	7.59987e-06	0.000201663	0.000213323	1	125157500	125707500	0
10	89795000	89800000	10	90590000	90595000	.	.	.	.	0,255,255	22	3.40681	3.39898	4.78731	3.8101	7.91654e-06	7.59987e-06	0.000201663	1.40934e-05	3	89795833	90590833	3727
10	76545000	76550000	10	76985000	76990000	.	.	.	.	0,255,255	22	6.16078	5.02207	5.24217	5.63268	0.00171532	0.00144792	0.00241751	0.00252086	3	76547500	76987500	5000
10	72360000	72365000	10	73060000	73065000	.	.	.	.	0,255,255	22	5.32725	4.40535	7.18655	4.62414	0.00171532	0.000111287	0.0215109	0.000213323	2	72362500	73067500	5000
10	24725000	24730000	10	25080000	25085000	.	.	.	.	0,255,255	22	4.77335	4.7699	5.55602	5.98345	0.000139613	0.000111287	0.00241751	0.00252086	2	24727500	25080000	2500
10	23990000	23995000	10	24515000	24520000	.	.	.	.	0,255,255	22	4.50605	4.62714	5.10721	4.74678	0.000139613	0.000111287	0.00241751	0.000213323	2	23990000	24517500	2500
10	16840000	16845000	10	17430000	17435000	.	.	.	.	0,255,255	22	2.92158	4.66014	5.51222	4.43516	3.80862e-07	0.000111287	0.00241751	0.000213323	3	16840833	17430833	3727
10	4845000	4850000	10	5620000	5625000	.	.	.	.	0,255,255	22	2.21115	3.66643	4.03208	4.32344	8.34746e-09	7.59987e-06	0.000201663	0.000213323	1	4847500	5622500	0
10	112475000	112480000	10	113385000	113390000	.	.	.	.	0,255,255	21	4.16639	4.2341	4.31625	5.51005	0.000454974	0.00038148	0.00067274	0.00670533	3	112477500	113385833	6009
10	105950000	105955000	10	106175000	106180000	.	.	.	.	0,255,255	21	5.39234	4.98413	5.49058	5.31767	0.00471858	0.0040748	0.0063808	0.00670533	2	105952500	106175000	2500
10	75400000	75405000	10	76305000	76310000	.	.	.	.	0,255,255	21	2.5737	3.00099	4.37185	3.58352	2.15182e-06	2.29082e-06	0.00067274	5.84788e-05	2	75400000	76307500	2500
10	58785000	58790000	10	59620000	59625000	.	.	.	.	0,255,255	21	5.50258	4.2396	6.08376	4.77856	0.00471858	0.00038148	0.0063808	0.000697278	2	58785000	59622500	2500
10	51060000	51065000	10	52210000	52215000	.	.	.	.	0,255,255	21	2.24937	3.16637	2.95836	3.74904	6.24702e-08	3.27073e-05	3.30372e-06	5.84788e-05	1	51062500	52212500	0
10	35635000	35640000	10	36880000	36885000	.	.	.	.	0,255,255	21	2.88136	2.81533	3.29379	2.86816	2.15182e-06	2.29082e-06	5.73316e-05	2.84961e-06	3	35635833	36880833	3727
10	24195000	24200000	10	24515000	24520000	.	.	.	.	0,255,255	21	5.26751	5.24378	4.66463	6.50737	0.00471858	0.0040748	0.00067274	0.0476276	2	24195000	24515000	3536
10	19815000	19820000	10	20765000	20770000	.	.	.	.	0,255,255	21	4.67689	5.36277	6.04559	6.18684	0.000454974	0.0040748	0.0063808	0.00670533	2	19820000	20767500	2500
10	8050000	8055000	10	9210000	9215000	.	.	.	.	0,255,255	21	3.74414	3.53659	3.22424	5.22789	3.4094e-05	3.27073e-05	5.73316e-05	0.00670533	2	8055000	9210000	3536
10	105060000	105065000	10	105690000	105695000	.	.	.	.	0,255,255	20	2.27626	3.05107	2.75193	3.95627	4.50012e-07	1.20959e-05	1.70759e-05	0.00214298	3	105064166	105690833	3728
10	82810000	82815000	10	83870000	83875000	.	.	.	.	0,255,255	20	4.37347	4.85452	5.92919	7.61977	0.00143811	0.00126823	0.0159256	0.0949782	4	82802500	83870000	10308
10	19410000	19415000	10	20765000	20770000	.	.	.	.	0,255,255	20	2.28533	2.43753	3.41612	3.59946	4.50012e-07	5.23898e-07	0.00022982	0.00024562	1	19412500	20767500	0
10	133325000	133330000	10	133495000	133500000	.	.	.	.	0,255,255	19	4.4856	3.9961	5.65071	4.49062	0.00440051	0.00393977	0.0373	0.00633354	2	133330000	133497500	2500
10	94625000	94630000	10	95360000	95365000	.	.	.	.	0,255,255	19	2.56006	2.21304	2.82342	2.24164	4.83442e-05	3.49801e-06	7.72604e-05	4.51781e-06	1	94627500	95362500	0
10	78050000	78055000	10	79195000	79200000	.	.	.	.	0,255,255	19	1.94711	2.87768	3.71283	3.29602	1.18572e-07	5.39785e-05	0.000823023	0.000843039	2	78052500	79195000	2500
10	22005000	22010000	10	23065000	23070000	.	.	.	.	0,255,255	19	4.13352	3.96753	4.93198	4.23108	0.00440051	0.00393977	0.0060198	0.00633354	2	22007500	23070000	2500
10	117545000	117550000	10	118045000	118050000	.	.	.	.	0,255,255	18	2.83656	3.25031	3.50822	3.09147	0.00021188	0.00178186	0.00279042	0.000305562	1	117547500	118047500	0
10	111075000	111080000	10	112135000	112140000	.	.	.	.	0,255,255	18	3.3694	2.56036	3.50269	2.88879	0.00176855	0.000231318	0.00279042	0.000305562	1	111077500	112137500	0
10	75400000	75405000	10	76545000	76550000	.	.	.	.	0,255,255	18	2.29341	2.54289	2.77946	3.50211	1.81251e-05	0.000231318	0.000308779	0.00296977	1	75402500	76547500	0
10	55095000	55100000	10	55625000	55630000	.	.	.	.	0,255,255	18	2.96496	2.98554	4.62819	3.7807	0.00021188	0.000231318	0.0164688	0.00296977	2	55097500	55630000	2500
10	33190000	33195000	10	34635000	34640000	.	.	.	.	0,255,255	18	2.36027	2.23626	2.6125	3.18597	1.81251e-05	2.0419e-05	0.000308779	0.00296977	1	33192500	34637500	0
10	26885000	26890000	10	27355000	27360000	.	.	.	.	0,255,255	18	3.72166	3.23019	3.68483	3.96581	0.00176855	0.00178186	0.00279042	0.0168939	4	26888750	27356250	8839
10	130190000	130195000	10	131870000	131875000	.	.	.	.	0,255,255	17	3.31782	2.3774	2.62607	2.94646	0.00569881	0.000101988	0.00121189	0.00131176	1	130192500	131872500	0
10	87655000	87660000	10	88550000	88555000	.	.	.	.	0,255,255	17	2.96853	2.78397	3.07674	3.73257	0.000896007	0.000964552	0.00121189	0.0093731	1	87657500	88552500	0
10	57340000	57345000	10	58065000	58070000	.	.	.	.	0,255,255	17	2.8262	2.42273	3.24133	2.68611	0.000896007	0.000101988	0.00878713	0.00131176	1	57342500	58067500	0
10	13785000	13790000	10	14480000	14485000	.	.	.	.	0,255,255	17	3.91822	3.0293	3.52182	3.50185	0.00569881	0.000964552	0.00878713	0.0093731	2	13787500	14480000	2500
10	9335000	9340000	10	10675000	10680000	.	.	.	.	0,255,255	17	2.95128	2.52348	2.94757	1.94345	0.000896007	0.000964552	0.00121189	1.20221e-05	1	9337500	10677500	0
10	7870000	7875000	10	9205000	9210000	.	.	.	.	0,255,255	17	2.8155	2.8628	2.94461	3.33028	0.000896007	0.000964552	0.00121189	0.0093731	2	7870000	9207500	2500
10	7520000	7525000	10	9300000	9305000	.	.	.	.	0,255,255	17	3.10976	2.18812	2.0473	3.16604	0.000896007	0.000101988	0.000138045	0.0093731	2	7525000	9302500	2500
10	3240000	3245000	10	4655000	4660000	.	.	.	.	0,255,255	17	2.02649	2.70618	2.85936	3.48911	0.000101227	0.000964552	0.00121189	0.0093731	2	3240000	4657500	2500
10	60105000	60110000	10	60645000	60650000	.	.	.	.	0,255,255	16	2.93409	3.51815	3.44894	3.83144	0.00327917	0.0180695	0.0248971	0.0270257	2	60105000	60647500	2500
10	53600000	53605000	10	54400000	54405000	.	.	.	.	0,255,255	16	2.65191	2.31452	2.63865	2.5849	0.00327917	0.000556428	0.00475857	0.00494036	1	53602500	54402500	0
10	48655000	48660000	10	49515000	49520000	.	.	.	.	0,255,255	16	3.05842	2.68751	3.17946	2.8955	0.00327917	0.0038215	0.0248971	0.00494036	2	48657500	49515000	2500
10	26625000	26630000	10	27320000	27325000	.	.	.	.	0,255,255	16	2.45242	2.61629	2.68891	2.86066	0.000511445	0.0038215	0.00475857	0.00494036	1	26627500	27322500	0
10	93375000	93380000	10	93675000	93680000	.	.	.	.	0,255,255	15	2.048	3.04799	3.75477	3.75427	0.00225261	0.0137567	0.0652553	0.0704102	2	93367500	93677500	10000
10	38020000	38025000	10	42625000	42630000	.	.	.	.	0,255,255	14	0.144288	0.177052	0.21074	0.238695	0.000101401	0.000398322	0.000623562	0.000386538	1	38022500	42627500	0
10	23175000	23180000	10	23220000	23225000	.	.	.	.	0,255,255	32	11.5163	13.0929	13.8111	11.7165	0.0013719	0.0376392	0.0424873	0.00161285	2	23170000	23217500	9014
10	2930000	2935000	10	2980000	2985000	.	.	.	.	0,255,255	37	17.4311	16.9211	18.5683	17.3936	0.0507304	0.0577359	0.0624073	0.0612273	2	2930000	2982500	2500
10	73095000	73100000	10	73155000	73160000	.	.	.	.	0,255,255	44	17.8987	15.9038	18.7467	18.2209	0.00071039	0.000808822	0.000857189	0.000835479	1	73097500	73157500	0
10	70815000	70820000	10	70880000	70885000	.	.	.	.	0,255,255	45	16.3589	14.4185	14.1772	15.0474	0.000343476	1.26688e-06	1.60701e-06	1.60584e-06	1	70817500	70882500	0
10	11515000	11520000	10	11720000	11725000	.	.	.	.	0,255,255	45	9.62758	12.2153	19.2909	12.1199	3.59536e-12	1.97178e-09	0.000416644	3.49745e-09	1	11517500	11722500	0
10	100340000	100345000	10	100505000	100510000	.	.	.	.	0,255,255	45	12.1541	13.3656	17.1914	18.8181	2.67961e-09	1.26688e-06	0.000416644	0.000407778	7	100340357	100511071	8630
10	73885000	73890000	10	74080000	74085000	.	.	.	.	0,255,255	45	10.246	11.2092	16.3922	12.7181	2.67961e-09	1.97178e-09	0.000416644	1.60584e-06	2	73887500	74085000	2500
10	132220000	132225000	10	132450000	132455000	.	.	.	.	0,255,255	45	9.91051	8.60902	10.9422	12.4337	2.67961e-09	2.14191e-12	3.5161e-09	1.60584e-06	3	132224166	132450833	3728
10	110745000	110750000	10	110870000	110875000	.	.	.	.	0,255,255	45	14.563	15.9345	22.5671	17.9091	1.36754e-06	0.000392285	0.0369096	0.000407778	4	110747500	110887500	15000
10	23155000	23160000	10	23290000	23295000	.	.	.	.	0,255,255	46	10.8879	9.1119	10.4606	8.34975	8.15039e-10	5.10276e-13	1.07141e-09	1.34448e-12	3	23157500	23292500	5000
10	132460000	132465000	10	132535000	132540000	.	.	.	.	0,255,255	45	17.1981	15.1388	19.7024	15.4787	0.000343476	1.26688e-06	0.0369096	1.60584e-06	2	132460000	132537500	2500
10	99915000	99920000	10	100005000	100010000	.	.	.	.	0,255,255	46	15.072	16.0071	17.3169	17.8843	5.13323e-07	0.000184693	0.000197353	0.000192765	3	99914166	100009166	3727
10	28660000	28665000	10	29300000	29305000	.	.	.	.	0,255,255	46	6.98536	8.91567	10.9257	12.0834	7.48802e-16	5.10276e-13	1.07141e-09	1.08248e-09	6	28668333	29305833	9317
10	13370000	13375000	10	13515000	13520000	.	.	.	.	0,255,255	47	12.0476	14.3492	19.5677	13.0543	2.40389e-10	1.7312e-07	0.0130363	2.27071e-07	3	13372500	13529166	11666
10	125055000	125060000	10	125155000	125160000	.	.	.	.	0,255,255	46	16.2512	12.9849	13.7964	19.9933	0.00016166	4.70802e-07	6.05375e-07	0.0213917	3	125055833	125157500	8333
10	23995000	24000000	10	24190000	24195000	.	.	.	.	0,255,255	48	9.66368	9.27677	11.3524	12.9193	5.01949e-14	2.81724e-14	9.4093e-11	8.36116e-08	9	23995833	24195833	10672
10	70925000	70930000	10	71285000	71290000	.	.	.	.	0,255,255	47	9.06273	9.90687	11.4131	16.9759	2.14071e-13	1.75242e-10	3.15553e-10	8.86258e-05	5	70923500	71284500	6325
10	49405000	49410000	10	49510000	49515000	.	.	.	.	0,255,255	48	7.58565	6.5977	7.60622	6.60621	3.09006e-17	1.70681e-17	4.45776e-17	5.16649e-17	4	49407500	49515000	5590
10	43290000	43295000	10	43345000	43350000	.	.	.	.	0,255,255	48	14.7358	15.4172	15.9829	14.9364	6.9732e-08	6.26142e-08	4.20189e-05	8.36116e-08	2	43292500	43350000	2500
10	71395000	71400000	10	71570000	71575000	.	.	.	.	0,255,255	48	12.1901	15.4097	20.5081	14.2642	7.06572e-11	6.26142e-08	0.00748647	8.36116e-08	2	71397500	71570000	2500
10	70460000	70465000	10	70545000	70550000	.	.	.	.	0,255,255	48	16.7929	14.4841	16.9542	15.3089	3.39776e-05	6.26142e-08	4.20189e-05	8.36116e-08	6	70465000	70539166	11931
10	86395000	86400000	10	86585000	86590000	.	.	.	.	0,255,255	48	9.38235	8.80482	11.9411	9.39168	5.01949e-14	2.81724e-14	9.4093e-11	7.92201e-14	5	86401500	86585500	6325
10	72360000	72365000	10	72830000	72835000	.	.	.	.	0,255,255	48	8.83084	8.44718	15.1069	7.81315	5.01949e-14	2.81724e-14	8.20808e-08	5.16649e-17	5	72367500	72832500	10000
10	101290000	101295000	10	101440000	101445000	.	.	.	.	0,255,255	48	11.4515	12.0734	13.9745	15.5563	7.06572e-11	5.09012e-11	8.20808e-08	8.36116e-08	4	101292500	101445000	5590
10	93080000	93085000	10	93290000	93295000	.	.	.	.	0,255,255	48	14.181	11.7823	12.7714	15.402	6.9732e-08	5.09012e-11	8.20808e-08	8.36116e-08	2	93080000	93292500	2500
10	113795000	113800000	10	114100000	114105000	.	.	.	.	0,255,255	48	9.94135	10.0559	11.989	12.7645	7.06572e-11	5.09012e-11	9.4093e-11	8.36116e-08	5	113798500	114104500	6325
10	101600000	101605000	10	101780000	101785000	.	.	.	.	0,255,255	48	13.4011	10.7782	15.8152	12.609	6.9732e-08	5.09012e-11	4.20189e-05	8.36116e-08	4	101603750	101781250	6374
10	14195000	14200000	10	14475000	14480000	.	.	.	.	0,255,255	49	8.2826	6.7362	8.20995	9.03165	1.15803e-14	3.09712e-18	2.01701e-14	1.79198e-14	8	14196250	14478125	8772
10	11780000	11785000	10	11985000	11990000	.	.	.	.	0,255,255	49	13.6861	10.2442	12.3267	14.5137	2.46624e-08	1.43356e-11	2.63575e-11	3.0076e-08	8	11790000	11984375	10174
10	17845000	17850000	10	18215000	18220000	.	.	.	.	0,255,255	49	8.56954	8.61708	10.7595	12.3122	1.15803e-14	6.36342e-15	2.63575e-11	2.61372e-11	3	17849166	18214166	3727
10	15430000	15435000	10	15720000	15725000	.	.	.	.	0,255,255	49	12.1331	10.8742	13.71	12.789	2.00626e-11	1.43356e-11	2.90677e-08	3.0076e-08	5	15430500	15723500	8944
10	29735000	29740000	10	29855000	29860000	.	.	.	.	0,255,255	49	12.1622	9.98843	9.79822	11.9008	2.00626e-11	1.43356e-11	2.01701e-14	2.61372e-11	1	29737500	29857500	0
10	26725000	26730000	10	26880000	26885000	.	.	.	.	0,255,255	49	10.8068	9.17176	11.79	11.5051	2.00626e-11	6.36342e-15	2.63575e-11	2.61372e-11	5	26727500	26877500	15000
10	60205000	60210000	10	60430000	60435000	.	.	.	.	0,255,255	49	12.2174	10.3849	11.2721	16.2868	2.00626e-11	1.43356e-11	2.63575e-11	1.80973e-05	5	60206500	60429500	6325
10	51070000	51075000	10	51420000	51425000	.	.	.	.	0,255,255	49	9.93249	11.2386	15.162	12.4223	2.00626e-11	1.43356e-11	2.90677e-08	3.0076e-08	5	51067500	51422500	7071
10	68790000	68795000	10	68895000	68900000	.	.	.	.	0,255,255	50	14.6103	13.4302	13.8597	19.6713	8.71206e-09	7.66846e-09	1.02337e-08	0.00222293	1	68792500	68897500	0
10	116835000	116840000	10	117165000	117170000	.	.	.	.	0,255,255	49	9.85191	12.6967	11.7273	21.2716	2.00626e-11	2.2096e-08	2.63575e-11	0.00404535	1	116837500	117167500	0
10	89425000	89430000	10	89555000	89560000	.	.	.	.	0,255,255	51	12.5797	11.2627	14.3295	12.7602	2.91951e-09	1.07168e-12	3.47349e-09	3.56221e-09	8	89427500	89561875	10625
10	75185000	75190000	10	75230000	75235000	.	.	.	.	0,255,255	51	25.701	23.0698	25.9124	26.5337	0.0858791	0.00132426	0.0917116	0.0977444	2	75187500	75235000	2500
10	117215000	117220000	10	117320000	117325000	.	.	.	.	0,255,255	50	11.4746	10.1492	12.2636	11.7117	5.72123e-12	3.99759e-12	7.38398e-12	7.55924e-12	6	117217500	117320000	7500
10	119195000	119200000	10	119445000	119450000	.	.	.	.	0,255,255	51	15.8166	13.1567	22.1454	11.8356	2.78302e-06	2.55614e-09	0.00123259	2.06934e-12	3	119204166	119442500	10541
10	93740000	93745000	10	93815000	93820000	.	.	.	.	0,255,255	51	16.9368	16.29	17.6547	21.7357	2.78302e-06	3.21364e-06	3.49321e-06	0.00118363	4	93748750	93815000	9100
10	6200000	6205000	10	6400000	6405000	.	.	.	.	0,255,255	52	9.11525	7.28346	5.30297	12.9622	1.20655e-16	1.78968e-20	3.62346e-24	1.18227e-09	3	6202500	6404166	6010
10	129030000	129035000	10	129970000	129975000	.	.	.	.	0,255,255	51	5.01098	4.67969	6.50852	5.10448	2.79324e-23	9.45072e-28	2.70981e-19	3.42659e-23	5	129033500	129965500	8062
10	69425000	69430000	10	69505000	69510000	.	.	.	.	0,255,255	52	10.2195	9.33017	11.9134	14.1923	4.20718e-13	6.39199e-17	5.32746e-13	1.18227e-09	6	69420000	69509166	12611
10	13160000	13165000	10	13300000	13305000	.	.	.	.	0,255,255	52	14.6041	13.6746	14.2415	13.7411	9.75058e-10	8.46796e-10	1.17193e-09	1.18227e-09	3	13160833	13300833	3727
10	99845000	99850000	10	100045000	100050000	.	.	.	.	0,255,255	52	19.3155	15.61	21.2128	16.6781	1.14343e-06	1.33818e-06	0.000637098	1.38253e-06	3	99847500	100049166	6010
10	84145000	84150000	10	84205000	84210000	.	.	.	.	0,255,255	52	17.8043	17.9855	17.9874	21.1487	1.14343e-06	1.33818e-06	1.45671e-06	0.000620832	3	84147500	84207500	5000
10	110310000	110315000	10	110545000	110550000	.	.	.	.	0,255,255	52	13.3818	11.9693	19.4934	14.0964	9.75058e-10	2.85648e-13	1.45671e-06	1.18227e-09	3	110310833	110549166	3728
10	101835000	101840000	10	102010000	102015000	.	.	.	.	0,255,255	52	18.0554	16.0385	18.5513	19.3956	1.14343e-06	1.33818e-06	1.45671e-06	1.38253e-06	6	101841666	102010833	6719
10	17005000	17010000	10	17225000	17230000	.	.	.	.	0,255,255	53	17.7369	15.2103	17.0168	16.8969	4.69455e-07	2.74762e-10	5.99873e-07	5.62544e-07	3	17014166	17229166	8976
10	13655000	13660000	10	13775000	13780000	.	.	.	.	0,255,255	53	13.139	10.53	10.0231	17.6442	3.17711e-10	7.28416e-14	1.39582e-13	5.62544e-07	6	13663333	13778333	5893
10	60810000	60815000	10	60960000	60965000	.	.	.	.	0,255,255	53	14.3184	11.9292	13.7296	15.4442	3.17711e-10	7.28416e-14	3.83304e-10	3.84551e-10	6	60820000	60960000	7906
10	46280000	46285000	10	47380000	47385000	.	.	.	.	0,255,255	53	3.14849	2.2629	1.85314	5.15825	2.19607e-33	0	0	6.48345e-25	2	46285000	47382500	2500
10	132390000	132395000	10	132450000	132455000	.	.	.	.	0,255,255	53	18.2365	17.214	22.2854	19.1801	4.69455e-07	5.51605e-07	0.000325999	5.62544e-07	3	132392500	132450833	6009
10	69570000	69575000	10	69635000	69640000	.	.	.	.	0,255,255	53	20.7095	20.8033	18.4828	23.1397	0.000313869	0.000359195	5.99873e-07	0.000320214	1	69572500	69637500	0
10	62610000	62615000	10	62815000	62820000	.	.	.	.	0,255,255	53	11.9305	10.4104	11.8954	10.8061	1.10237e-13	7.28416e-14	1.39582e-13	1.48069e-13	5	62614500	62811500	6325
10	68215000	68220000	10	68295000	68300000	.	.	.	.	0,255,255	55	17.9286	18.5445	20.6818	21.6481	7.41409e-08	8.59322e-08	8.16251e-05	7.86889e-05	2	68217500	68300000	2500
10	21280000	21285000	10	21495000	21500000	.	.	.	.	0,255,255	54	14.7472	12.5102	16.9788	14.875	1.03628e-10	8.76933e-11	2.41127e-07	1.25683e-10	6	21278333	21493333	5893
10	117535000	117540000	10	118240000	118245000	.	.	.	.	0,255,255	55	8.04856	9.20266	10.396	15.1793	1.06008e-18	5.31943e-19	9.27308e-15	3.90698e-11	7	117541071	118242500	11429
10	102645000	102650000	10	102710000	102715000	.	.	.	.	0,255,255	55	16.2762	16.0432	17.6829	26.3954	7.41409e-08	8.59322e-08	9.37133e-08	0.0169285	1	102647500	102712500	0
10	92085000	92090000	10	92430000	92435000	.	.	.	.	0,255,255	55	9.67215	9.96234	12.4001	12.0385	1.06008e-18	4.71261e-15	3.88436e-11	9.73433e-15	10	92084500	92435000	10259
10	71895000	71900000	10	72045000	72050000	.	.	.	.	0,255,255	56	12.4001	11.2101	10.2819	13.3385	9.81768e-12	1.15336e-15	2.34212e-15	1.2042e-11	2	71900000	72050000	3536
10	131885000	131890000	10	132020000	132025000	.	.	.	.	0,255,255	55	12.7582	9.28241	12.4271	9.44707	3.23198e-11	5.31943e-19	3.88436e-11	1.92237e-18	2	131887500	132020000	2500
10	88935000	88940000	10	88980000	88985000	.	.	.	.	0,255,255	56	20.5482	19.2596	21.2804	18.8037	3.7026e-05	3.28214e-08	3.95288e-05	3.44695e-08	1	88937500	88982500	0
10	70550000	70555000	10	70760000	70765000	.	.	.	.	0,255,255	57	15.2014	13.4553	16.6946	14.3331	2.99783e-12	2.51135e-12	1.36636e-08	3.68837e-12	5	70550500	70760500	8246
10	52740000	52745000	10	52780000	52785000	.	.	.	.	0,255,255	57	20.9313	20.2903	24.5329	22.3573	1.74482e-05	2.04369e-05	1.85562e-05	1.79029e-05	1	52742500	52782500	0
10	122295000	122300000	10	122565000	122570000	.	.	.	.	0,255,255	56	10.9906	9.60183	13.221	10.8132	1.83259e-15	1.06472e-19	1.20451e-11	2.40675e-15	3	122299166	122569166	3727
10	101095000	101100000	10	101135000	101140000	.	.	.	.	0,255,255	57	19.4133	21.8138	20.53	22.1915	1.07957e-08	2.04369e-05	1.85562e-05	1.79029e-05	5	101098500	101142500	6403
10	94360000	94365000	10	94400000	94405000	.	.	.	.	0,255,255	57	24.7733	24.3163	25.2509	23.619	0.00578522	2.04369e-05	0.00577858	1.79029e-05	1	94362500	94402500	0
10	101890000	101895000	10	102005000	102010000	.	.	.	.	0,255,255	57	13.6684	14.7994	15.5037	19.8273	2.99783e-12	2.51135e-12	3.72316e-12	1.79029e-05	7	101889642	102011785	9147
10	70225000	70230000	10	70360000	70365000	.	.	.	.	0,255,255	69	16.4519	16.4674	19.9366	21.606	2.3814e-14	2.58721e-14	6.35458e-10	6.47787e-10	10	70223000	70364500	13200
10	60440000	60445000	10	60645000	60650000	.	.	.	.	0,255,255	69	12.6043	9.56358	11.3335	8.81844	4.77674e-19	1.48393e-29	7.9083e-24	5.95487e-29	6	60445833	60648333	6719
10	102915000	102920000	10	103065000	103070000	.	.	.	.	0,255,255	68	16.0779	13.5519	17.0849	15.5406	7.45761e-14	1.50209e-18	1.01427e-13	2.56854e-18	8	102919375	103065000	12885
10	97790000	97795000	10	97865000	97870000	.	.	.	.	0,255,255	68	16.4033	17.6876	17.3607	26.2804	7.45761e-14	8.29317e-14	1.01427e-13	6.73398e-06	2	97792500	97870000	2500
10	95370000	95375000	10	95600000	95605000	.	.	.	.	0,255,255	67	13.7247	11.0878	14.0233	13.5957	7.6978e-18	7.58319e-23	9.90109e-18	1.0279e-17	8	95373750	95601250	8839
10	21080000	21085000	10	21270000	21275000	.	.	.	.	0,255,255	67	13.161	11.9338	14.1253	16.2971	7.6978e-18	7.58319e-23	9.90109e-18	3.17979e-13	11	21079318	21269772	12678
10	102505000	102510000	10	102580000	102585000	.	.	.	.	0,255,255	66	15.7492	14.9452	18.1525	18.9521	7.45991e-13	2.34281e-17	9.94294e-13	9.73345e-13	6	102507500	102581666	7683
10	127715000	127720000	10	127850000	127855000	.	.	.	.	0,255,255	65	12.8811	11.4503	12.9291	14.2599	1.15899e-16	1.78292e-21	1.46247e-16	1.50337e-16	5	127718500	127855500	14142
10	124535000	124540000	10	124740000	124745000	.	.	.	.	0,255,255	65	13.4698	11.5579	15.3967	13.4978	1.15899e-16	1.78292e-21	1.46247e-16	1.50337e-16	14	124539285	124742857	14260
10	95690000	95695000	10	95840000	95845000	.	.	.	.	0,255,255	64	14.3131	14.8611	19.9949	17.4069	4.34834e-16	3.42241e-16	6.20911e-08	9.08011e-12	8	95695625	95843125	9561
10	92515000	92520000	10	92570000	92575000	.	.	.	.	0,255,255	64	19.882	19.1643	21.9424	22.5001	5.99455e-08	8.02548e-12	6.20911e-08	6.08457e-08	2	92517500	92575000	2500
10	35120000	35125000	10	35215000	35220000	.	.	.	.	0,255,255	64	17.397	14.3186	17.6708	17.2634	7.02826e-12	3.42241e-16	9.18878e-12	9.08011e-12	10	35122500	35213500	12083
10	12260000	12265000	10	12710000	12715000	.	.	.	.	0,255,255	64	12.2649	10.9307	14.716	11.8961	1.40533e-20	8.19818e-21	5.31327e-16	1.69184e-20	3	12262500	12712500	5000
10	101210000	101215000	10	101570000	101575000	.	.	.	.	0,255,255	63	11.5669	11.1942	13.9502	16.3862	6.57108e-20	3.80156e-20	1.97024e-15	2.68801e-11	6	101214166	101570833	7454
10	97695000	97700000	10	97730000	97735000	.	.	.	.	0,255,255	62	23.7304	22.4821	22.646	26.0777	3.28229e-07	3.81332e-07	3.41131e-07	0.000350374	2	97700000	97735000	3536
10	71955000	71960000	10	72045000	72050000	.	.	.	.	0,255,255	62	14.741	14.1659	17.5462	18.492	5.98195e-15	4.7826e-15	8.08164e-11	7.93281e-11	4	71956250	72048750	6374
10	30390000	30395000	10	30530000	30535000	.	.	.	.	0,255,255	62	17.3764	18.6074	20.0493	29.1127	6.16633e-11	7.10604e-11	3.41131e-07	0.000350374	8	30403750	30533750	11859
10	7525000	7530000	10	7685000	7690000	.	.	.	.	0,255,255	62	10.6909	9.5755	13.3758	9.90326	2.92475e-19	4.25243e-24	7.31774e-15	3.55627e-19	7	7528214	7687500	10714
10	110350000	110355000	10	110545000	110550000	.	.	.	.	0,255,255	61	13.9514	18.3396	17.1544	28.605	2.14199e-14	2.09029e-10	2.32285e-10	0.000652662	2	110355000	110547500	2500
10	97915000	97920000	10	98040000	98045000	.	.	.	.	0,255,255	61	11.4964	11.3319	14.4943	12.7595	1.31899e-18	7.99876e-19	2.60307e-14	2.69451e-14	11	97915681	98040681	13306
10	80440000	80445000	10	80505000	80510000	.	.	.	.	0,255,255	61	21.5146	20.0378	17.1956	22.7591	7.64407e-07	8.89339e-07	2.32285e-10	7.78146e-07	9	80450833	80503611	14283
10	32795000	32800000	10	33005000	33010000	.	.	.	.	0,255,255	61	8.18178	9.00357	12.1387	11.8412	5.06734e-23	2.45974e-23	1.83183e-18	1.64248e-18	9	32797500	33007500	7071
10	122295000	122300000	10	122435000	122440000	.	.	.	.	0,255,255	60	13.8789	12.8111	13.2968	17.587	7.42644e-14	6.02162e-14	9.22499e-14	6.41651e-10	4	122296250	122430000	7603
10	44930000	44935000	10	44975000	44980000	.	.	.	.	0,255,255	60	16.7156	16.4377	19.9135	16.6037	5.14546e-10	6.06689e-10	1.82003e-06	6.41651e-10	4	44932500	44975000	5590
10	132220000	132225000	10	132350000	132355000	.	.	.	.	0,255,255	59	12.0234	10.934	14.263	12.4628	2.60256e-17	1.59315e-17	3.26354e-13	3.32354e-13	7	132225357	132352500	12143
10	122645000	122650000	10	122700000	122705000	.	.	.	.	0,255,255	58	14.2629	14.4404	14.7577	12.7897	8.76413e-13	7.2337e-13	1.10534e-12	1.11448e-12	5	122650500	122702500	10198
10	114550000	114555000	10	114695000	114700000	.	.	.	.	0,255,255	58	11.3465	11.2303	13.714	15.8276	1.09312e-16	6.69474e-17	1.10534e-12	4.87207e-09	7	114553214	114697500	10547
10	104290000	104295000	10	104350000	104355000	.	.	.	.	0,255,255	58	17.8308	16.9141	18.0384	18.0164	3.97668e-09	4.65068e-09	5.01104e-09	4.87207e-09	12	104297916	104347083	11740
10	97460000	97465000	10	97550000	97555000	.	.	.	.	0,255,255	58	15.5003	16.0398	17.3013	24.579	8.76413e-13	4.65068e-09	5.01104e-09	8.45159e-06	4	97463750	97552500	8004
10	93550000	93555000	10	93675000	93680000	.	.	.	.	0,255,255	58	13.7817	12.6135	13.5325	17.4052	8.76413e-13	7.2337e-13	1.10534e-12	4.87207e-09	6	93552500	93680833	10138
10	84265000	84270000	10	84535000	84540000	.	.	.	.	0,255,255	58	7.36673	6.49238	8.37089	7.8244	5.78444e-25	3.51457e-25	1.43988e-20	7.34269e-25	12	84266666	84537083	12113
10	74265000	74270000	10	75095000	75100000	.	.	.	.	0,255,255	58	7.82039	8.91327	7.82897	13.6397	5.78444e-25	4.10841e-21	8.32245e-25	1.11448e-12	8	74260625	75098750	13650
10	28665000	28670000	10	28990000	28995000	.	.	.	.	0,255,255	58	13.8605	11.6076	15.398	14.889	8.76413e-13	6.69474e-17	1.10534e-12	1.11448e-12	4	28671250	28991250	8839
10	110140000	110145000	10	110205000	110210000	.	.	.	.	0,255,255	57	17.7164	17.7636	23.4356	19.4928	1.07957e-08	1.24431e-08	1.85562e-05	1.32944e-08	7	110139642	110215357	12330
10	102230000	102235000	10	102345000	102350000	.	.	.	.	0,255,255	69	15.8091	16.4338	19.8419	19.3352	2.3814e-14	2.58721e-14	6.35458e-10	3.067e-14	11	102233863	102347954	11472
10	93700000	93705000	10	93815000	93820000	.	.	.	.	0,255,255	69	16.4501	15.3149	17.491	20.6819	2.3814e-14	3.75215e-19	3.18889e-14	6.47787e-10	4	93701250	93817500	5154
10	5440000	5445000	10	5620000	5625000	.	.	.	.	0,255,255	71	15.3032	12.3125	16.7472	16.2121	2.91339e-20	1.19787e-25	2.87497e-15	2.83137e-15	8	5443750	5621250	14252
10	116795000	116800000	10	117165000	117170000	.	.	.	.	0,255,255	69	11.0876	9.29301	11.7964	12.99	5.12044e-24	1.48393e-29	7.9083e-24	6.41997e-19	8	116796875	117173125	7126
10	110135000	110140000	10	110280000	110285000	.	.	.	.	0,255,255	71	10.8837	8.59595	10.2569	10.4854	1.9439e-25	3.80904e-31	3.50082e-25	2.38235e-25	7	110138214	110279642	7890
10	73845000	73850000	10	73880000	73885000	.	.	.	.	0,255,255	72	28.6458	25.5083	27.7582	23.4827	3.93019e-07	4.10877e-07	3.44193e-07	3.58245e-11	1	73847500	73882500	0
10	123995000	124000000	10	124385000	124390000	.	.	.	.	0,255,255	72	11.0566	11.8731	16.1192	15.5666	3.86109e-26	2.33731e-26	8.78527e-16	8.42812e-16	12	123996250	124392083	11071
10	88835000	88840000	10	88930000	88935000	.	.	.	.	0,255,255	72	12.7656	12.0777	15.4065	14.3445	7.05292e-21	2.33731e-26	8.82152e-21	9.08845e-21	7	88836785	88931785	9312
10	114470000	114475000	10	114545000	114550000	.	.	.	.	0,255,255	73	15.4788	12.7881	15.1713	12.3124	1.64545e-21	1.19458e-21	2.05469e-21	8.6525e-27	6	114472500	114545833	8333
10	89030000	89035000	10	89210000	89215000	.	.	.	.	0,255,255	75	13.4369	11.563	13.6369	17.137	8.67759e-23	1.50039e-28	1.08577e-22	2.09732e-17	9	89030833	89213611	13171
10	70925000	70930000	10	71205000	71210000	.	.	.	.	0,255,255	75	11.2824	10.9719	11.9774	14.5072	2.74239e-28	1.50039e-28	4.77047e-28	1.18384e-22	6	70922500	71211666	7683
10	69235000	69240000	10	69390000	69395000	.	.	.	.	0,255,255	79	11.7194	10.6398	15.1402	14.2879	3.17585e-31	1.46986e-31	2.78231e-25	2.87159e-25	15	69237166	69395166	13187
10	69640000	69645000	10	69715000	69720000	.	.	.	.	0,255,255	78	16.3899	15.2458	16.0288	16.5878	3.47265e-19	7.11044e-25	4.92415e-19	4.75469e-19	5	69643500	69719500	8062
10	68560000	68565000	10	68600000	68605000	.	.	.	.	0,255,255	83	24.1435	24.1649	24.806	24.3101	2.7844e-16	3.40505e-16	3.25414e-11	2.80571e-16	6	68560833	68601666	8375
10	96395000	96400000	10	96510000	96515000	.	.	.	.	0,255,255	81	15.2308	15.2105	22.1848	17.2301	9.5147e-27	6.80376e-27	2.69221e-15	9.24248e-21	4	96397500	96511250	5154
10	132455000	132460000	10	132635000	132640000	.	.	.	.	0,255,255	92	11.7001	8.93495	12.7502	12.5161	0	0	2.20188e-34	2.72807e-34	14	132460357	132636785	12877
10	103710000	103715000	10	103855000	103860000	.	.	.	.	0,255,255	91	16.5813	15.3495	24.6255	18.7369	5.17204e-27	5.66586e-34	1.55952e-14	8.26355e-27	9	103713611	103865277	17657
10	97075000	97080000	10	97205000	97210000	.	.	.	.	0,255,255	89	20.8697	21.1198	31.1963	23.3109	2.38649e-19	2.94904e-19	1.48852e-08	2.23735e-19	16	97078437	97203437	28315
10	102835000	102840000	10	102900000	102905000	.	.	.	.	0,255,255	88	14.832	14.4147	17.9231	18.7351	1.3182e-31	8.28919e-32	5.56162e-25	5.64088e-25	11	102834772	102904772	10612
10	127905000	127910000	10	128010000	128015000	.	.	.	.	0,255,255	87	15.6202	15.3787	22.4344	16.5288	1.60259e-24	4.26565e-31	2.74223e-18	2.30894e-24	6	127905833	128012500	8333
10	95425000	95430000	10	95600000	95605000	.	.	.	.	0,255,255	87	19.2415	17.897	19.6519	25.7531	1.60259e-24	1.63213e-24	2.74223e-18	8.45692e-13	7	95433214	95597500	10547
10	95245000	95250000	10	95360000	95365000	.	.	.	.	0,255,255	87	12.8462	11.8497	11.721	17.3806	6.83414e-31	8.08521e-38	2.1142e-37	2.30894e-24	10	95250000	95361000	13730
10	52310000	52315000	10	52485000	52490000	.	.	.	.	0,255,255	86	17.2067	16.3188	24.3541	17.5565	6.71002e-24	6.68823e-24	8.9647e-18	9.63825e-24	10	52310000	52488500	8500
10	73530000	73535000	10	73640000	73645000	.	.	.	.	0,255,255	97	18.1721	18.7711	23.4532	18.6769	6.56704e-31	7.33185e-31	1.15907e-23	1.32378e-30	11	73530681	73640227	13376
10	93375000	93380000	10	93480000	93485000	.	.	.	.	0,255,255	99	18.2059	16.0442	24.1214	20.9436	3.33151e-32	3.47835e-32	8.45332e-25	7.44753e-25	13	93374423	93486346	11979
10	103595000	103600000	10	103685000	103690000	.	.	.	.	0,255,255	97	15.1314	13.1823	17.9933	15.7544	3.71563e-38	2.15105e-38	1.18372e-30	1.32378e-30	10	103603000	103685000	10794
10	123580000	123585000	10	123965000	123970000	.	.	.	.	0,255,255	105	13.4313	8.90797	13.5906	12.3184	0	0	0	0	12	123582500	123965416	12754
10	69515000	69520000	10	69635000	69640000	.	.	.	.	0,255,255	169	26.3619	19.3832	27.2653	24.581	0	0	0	0	13	69517115	69634807	12313
10	100430000	100435000	10	100505000	100510000	.	.	.	.	0,255,255	114	21.3012	18.7308	25.0835	21.002	8.39764e-34	0	8.98358e-26	9.78587e-34	9	100436388	100514166	9196
10	100340000	100345000	10	100430000	100435000	.	.	.	.	0,255,255	108	17.2312	18.1451	19.7469	26.8806	2.29426e-38	2.44994e-38	4.37818e-30	1.32564e-22	7	100341071	100431785	9394
11	16820000	16830000	11	17060000	17070000	.	.	.	.	0,255,255	84	24.8264	31.236	33.916	44.5979	8.28297e-12	1.84764e-07	2.55579e-07	0.000930857	4	16812500	17067500	17678
11	65200000	65210000	11	65310000	65320000	.	.	.	.	0,255,255	99	39.873	41.3373	49.8039	46.8757	1.83498e-07	1.76664e-07	0.00173516	2.12837e-07	2	65200000	65315000	5000
11	102110000	102120000	11	102340000	102350000	.	.	.	.	0,255,255	112	55.8045	60.8046	71.3271	57.4876	3.05544e-06	3.28699e-06	0.017862	3.58701e-06	1	102115000	102345000	0
11	124760000	124770000	11	124830000	124840000	.	.	.	.	0,255,255	120	41.7582	50.0442	65.5886	60.058	3.31502e-14	3.43815e-08	0.00115771	3.72889e-08	2	124755000	124835000	10000
11	130430000	130440000	11	130890000	130900000	.	.	.	.	0,255,255	136	40.6432	27.6933	65.1963	23.1359	1.90518e-20	6.42794e-39	1.00156e-06	0	1	130435000	130895000	0
11	10400000	10410000	11	10650000	10660000	.	.	.	.	0,255,255	87	32.321	35.8016	43.528	36.0994	2.59724e-08	2.12679e-08	0.000215645	3.03948e-08	1	10405000	10655000	0
11	27210000	27220000	11	27460000	27470000	.	.	.	.	0,255,255	86	21.727	41.5977	34.7518	47.2892	6.28181e-18	0.000298649	6.16414e-08	0.000353	1	27215000	27465000	0
11	15820000	15830000	11	15920000	15930000	.	.	.	.	0,255,255	86	35.4817	33.3082	38.4404	39.9826	5.37281e-08	4.41724e-08	6.16414e-08	0.000353	1	15825000	15925000	0
11	119730000	119740000	11	120100000	120110000	.	.	.	.	0,255,255	85	27.5162	27.9121	25.6375	37.217	3.27682e-12	2.37316e-12	4.08921e-12	1.28689e-07	3	119738333	120108333	7454
11	19740000	19750000	11	19900000	19910000	.	.	.	.	0,255,255	85	38.9585	32.6207	32.8563	43.0854	0.000475279	9.09946e-08	1.26615e-07	0.00057786	2	19750000	19905000	5000
11	69290000	69300000	11	69490000	69500000	.	.	.	.	0,255,255	84	34.7594	36.8417	46.4258	34.1625	2.21714e-07	1.84764e-07	0.00093608	2.58171e-07	1	69295000	69495000	0
11	69100000	69110000	11	69440000	69450000	.	.	.	.	0,255,255	83	46.0644	36.4875	47.7608	38.2426	0.00120763	3.70157e-07	0.00148446	5.17475e-07	1	69105000	69445000	0
11	83830000	83840000	11	84260000	84270000	.	.	.	.	0,255,255	82	37.1191	29.7982	46.2299	29.6663	8.71346e-07	3.79494e-11	0.00234288	6.48377e-11	1	83835000	84265000	0
11	78640000	78650000	11	79050000	79060000	.	.	.	.	0,255,255	82	32.5071	32.6666	45.229	31.1403	8.71346e-07	7.37147e-07	0.00234288	1.02729e-06	2	78645000	79065000	10000
11	78140000	78150000	11	78560000	78570000	.	.	.	.	0,255,255	82	27.3005	25.2997	21.432	43.586	5.18552e-11	3.79494e-11	9.78469e-16	0.00233166	1	78145000	78565000	0
11	31810000	31820000	11	31960000	31970000	.	.	.	.	0,255,255	82	30.2399	29.5708	31.0789	35.993	5.18552e-11	3.79494e-11	1.00833e-06	1.02729e-06	2	31815000	31960000	5000
11	27180000	27190000	11	27290000	27300000	.	.	.	.	0,255,255	82	41.8569	38.5205	43.3046	41.6383	0.0018939	7.37147e-07	0.00234288	0.00233166	2	27195000	27295000	10000
11	6530000	6540000	11	6680000	6690000	.	.	.	.	0,255,255	82	31.8804	32.7671	39.0824	44.142	8.71346e-07	7.37147e-07	0.00234288	0.00233166	5	6533000	6689000	16125
11	121650000	121660000	11	121880000	121890000	.	.	.	.	0,255,255	81	38.4006	31.4953	46.0288	31.0215	1.68843e-06	1.44004e-06	0.0036398	1.9917e-06	2	121655000	121890000	5000
11	121320000	121330000	11	121440000	121450000	.	.	.	.	0,255,255	81	37.7835	35.6473	40.9841	39.2787	1.68843e-06	1.44004e-06	0.0036398	0.00361441	2	121320000	121450000	7071
11	86040000	86050000	11	86290000	86300000	.	.	.	.	0,255,255	81	37.9811	37.0047	44.0123	38.6415	1.68843e-06	1.44004e-06	0.0036398	1.9917e-06	1	86045000	86295000	0
11	30960000	30970000	11	31040000	31050000	.	.	.	.	0,255,255	81	31.7117	33.6709	36.4862	36.9227	1.68843e-06	1.44004e-06	1.95869e-06	1.9917e-06	2	30960000	31045000	5000
11	9610000	9620000	11	9750000	9760000	.	.	.	.	0,255,255	81	37.6195	31.614	33.0447	38.9065	1.68843e-06	1.44004e-06	1.95869e-06	0.00361441	2	9620000	9750000	7071
11	550000	560000	11	710000	720000	.	.	.	.	0,255,255	81	32.9237	33.6412	41.3744	33.074	1.68843e-06	1.44004e-06	0.0036398	1.9917e-06	3	558333	721666	7454
11	124670000	124680000	11	124860000	124870000	.	.	.	.	0,255,255	80	27.264	33.9926	42.3255	37.2598	3.06893e-10	2.80768e-06	0.00558326	3.82744e-06	2	124670000	124870000	7071
11	120510000	120520000	11	120920000	120930000	.	.	.	.	0,255,255	80	20.4466	26.0337	36.0085	25.4711	5.82928e-15	2.25854e-10	3.77135e-06	3.80214e-10	1	120515000	120925000	0
11	64480000	64490000	11	64650000	64660000	.	.	.	.	0,255,255	80	29.2786	32.9917	29.6522	48.6591	3.06893e-10	2.80768e-06	3.7394e-10	0.00553796	1	64485000	64655000	0
11	35820000	35830000	11	35940000	35950000	.	.	.	.	0,255,255	80	43.3939	39.2061	46.6825	33.5085	0.00444822	0.00472336	0.00558326	3.82744e-06	1	35825000	35945000	0
11	1650000	1660000	11	1830000	1840000	.	.	.	.	0,255,255	80	32.1873	26.5313	28.314	42.9411	3.26276e-06	2.25854e-10	3.7394e-10	0.00553796	2	1650000	1835000	5000
11	920000	930000	11	1040000	1050000	.	.	.	.	0,255,255	80	35.0754	38.005	41.3769	48.6637	3.26276e-06	2.80768e-06	0.00558326	0.00553796	3	921666	1055000	10541
11	96820000	96830000	11	97140000	97150000	.	.	.	.	0,255,255	79	35.9495	34.6937	39.9115	38.5327	6.15392e-06	5.34465e-06	0.00841649	7.21073e-06	2	96830000	97140000	7071
11	22670000	22680000	11	22770000	22780000	.	.	.	.	0,255,255	79	32.6925	35.3292	38.9047	40.0498	6.15392e-06	5.34465e-06	0.00841649	0.00837937	3	22671666	22781666	7453
11	17230000	17240000	11	17350000	17360000	.	.	.	.	0,255,255	79	37.1197	32.7928	39.5856	40.5882	6.15392e-06	5.34465e-06	0.00841649	0.00837937	3	17231666	17351666	7453
11	12410000	12420000	11	12670000	12680000	.	.	.	.	0,255,255	79	34.1173	30.9523	33.219	37.0141	6.15392e-06	5.34465e-06	7.15147e-06	7.21073e-06	1	12415000	12675000	0
11	122210000	122220000	11	122440000	122450000	.	.	.	.	0,255,255	78	30.5018	33.2039	47.1832	31.8863	1.72636e-09	1.00863e-05	0.0125721	1.34689e-05	1	122215000	122445000	0
11	85930000	85940000	11	86210000	86220000	.	.	.	.	0,255,255	78	33.4058	43.5558	45.2509	47.6842	1.1509e-05	0.0106905	0.0125721	0.0125787	2	85935000	86210000	5000
11	22540000	22550000	11	22780000	22790000	.	.	.	.	0,255,255	78	24.0647	23.7665	24.9894	30.5536	5.03618e-14	3.5022e-14	2.07086e-09	2.10029e-09	2	22550000	22790000	7071
11	10510000	10520000	11	10730000	10740000	.	.	.	.	0,255,255	78	34.2843	31.5619	28.0108	46.6754	1.1509e-05	1.00863e-05	2.07086e-09	0.0125787	1	10515000	10735000	0
11	5200000	5210000	11	5380000	5390000	.	.	.	.	0,255,255	78	24.4657	24.6681	29.2686	28.4428	5.03618e-14	1.27725e-09	2.07086e-09	2.10029e-09	2	5205000	5380000	5000
11	118690000	118700000	11	118950000	118960000	.	.	.	.	0,255,255	77	25.3136	27.6681	36.1401	30.5707	4.01145e-09	2.97028e-09	2.47928e-05	4.83874e-09	3	118695000	118955000	10000
11	83280000	83290000	11	83670000	83680000	.	.	.	.	0,255,255	77	32.3295	35.7362	48.6041	34.0917	2.1259e-05	1.87776e-05	0.0184926	2.49978e-05	1	83285000	83675000	0
11	78640000	78650000	11	79090000	79100000	.	.	.	.	0,255,255	77	31.538	28.3556	43.7456	28.1766	2.1259e-05	2.97028e-09	0.0184926	4.83874e-09	1	78645000	79095000	0
11	63760000	63770000	11	63910000	63920000	.	.	.	.	0,255,255	76	28.0791	27.486	35.464	27.4806	9.20905e-09	6.8941e-09	4.52853e-05	1.10862e-08	1	63765000	63915000	0
11	46120000	46130000	11	46230000	46240000	.	.	.	.	0,255,255	76	36.9533	31.0927	36.791	29.6322	3.89606e-05	3.45519e-05	4.52853e-05	1.10862e-08	1	46125000	46235000	0
11	109940000	109950000	11	110170000	110180000	.	.	.	.	0,255,255	75	25.9975	19.4411	34.6388	18.1681	2.0684e-08	1.63285e-17	8.17599e-05	4.15215e-17	3	109948333	110175000	12019
11	82900000	82910000	11	83240000	83250000	.	.	.	.	0,255,255	75	31.5363	30.2357	44.9199	32.0678	6.99474e-05	1.56753e-08	0.0382828	8.26087e-05	2	82905000	83250000	5000
11	120930000	120940000	11	121110000	121120000	.	.	.	.	0,255,255	74	27.9866	26.8858	27.6418	31.8991	4.6259e-08	3.53706e-08	5.51173e-08	0.000146665	3	120945000	121115000	10000
11	111870000	111880000	11	112070000	112080000	.	.	.	.	0,255,255	74	40.0481	30.8013	40.636	31.4196	0.0422181	3.53706e-08	0.0543635	0.000146665	2	111875000	112080000	5000
11	95160000	95170000	11	95330000	95340000	.	.	.	.	0,255,255	74	41.9128	35.2237	45.7344	42.7198	0.0422181	0.000111927	0.0543635	0.0547074	2	95165000	95340000	5000
11	31240000	31250000	11	31360000	31370000	.	.	.	.	0,255,255	74	33.1516	29.5873	36.8961	31.3191	0.000124675	3.53706e-08	0.000145158	0.000146665	2	31245000	31375000	10000
11	119490000	119500000	11	119650000	119660000	.	.	.	.	0,255,255	73	35.6488	33.2576	41.8377	33.7605	0.0002179	0.000197043	0.0755678	0.000257409	3	119488333	119658333	7454
11	67630000	67640000	11	67710000	67720000	.	.	.	.	0,255,255	73	28.7591	28.2896	29.2085	33.2945	1.01871e-07	7.83236e-08	1.21166e-07	0.000257409	1	67635000	67715000	0
11	27180000	27190000	11	27350000	27360000	.	.	.	.	0,255,255	73	37.9465	30.4739	41.7777	31.3504	0.0002179	7.83236e-08	0.0755678	0.000257409	2	27190000	27360000	7071
11	7140000	7150000	11	7440000	7450000	.	.	.	.	0,255,255	72	23.0837	26.6864	29.1264	37.4225	2.53918e-11	1.70305e-07	2.60478e-07	0.000442061	1	7145000	7445000	0
11	89670000	89680000	11	90110000	90120000	.	.	.	.	0,255,255	71	16.8864	17.9442	19.3886	29.9913	2.97047e-15	2.2975e-15	4.9169e-15	5.58332e-07	2	89675000	90110000	5000
11	81640000	81650000	11	81960000	81970000	.	.	.	.	0,255,255	71	30.5304	30.2691	38.0878	34.1596	4.7103e-07	3.6593e-07	0.000742179	0.000753494	1	81645000	81965000	0
11	7770000	7780000	11	7820000	7830000	.	.	.	.	0,255,255	71	29.4276	36.3884	34.2309	35.7866	4.7103e-07	0.000585089	0.000742179	0.000753494	1	7775000	7825000	0
11	72580000	72590000	11	72790000	72800000	.	.	.	.	0,255,255	70	36.9976	30.425	33.4865	35.6231	0.00106814	7.77843e-07	0.00124343	0.00126718	1	72585000	72795000	0
11	45130000	45140000	11	45300000	45310000	.	.	.	.	0,255,255	70	30.3757	33.9596	36.9803	37.3702	9.96515e-07	0.000988305	0.00124343	0.00126718	1	45135000	45305000	0
11	17820000	17830000	11	17970000	17980000	.	.	.	.	0,255,255	70	30.6096	29.1797	27.1486	38.5274	9.96515e-07	7.77843e-07	1.17439e-06	0.00126718	1	17825000	17975000	0
11	67630000	67640000	11	67800000	67810000	.	.	.	.	0,255,255	69	36.1999	27.0998	29.3473	34.7374	0.00175996	1.62325e-06	2.43779e-06	0.00208846	1	67635000	67805000	0
11	131070000	131080000	11	131210000	131220000	.	.	.	.	0,255,255	68	30.2856	31.5022	37.193	33.1172	4.22911e-06	0.00269896	0.00336118	0.00340629	2	131070000	131220000	7071
11	118140000	118150000	11	118350000	118360000	.	.	.	.	0,255,255	68	32.7543	27.0412	25.69	35.1765	0.00285626	3.33623e-06	4.99038e-06	0.00340629	1	118145000	118355000	0
11	116070000	116080000	11	116270000	116280000	.	.	.	.	0,255,255	68	30.404	28.5387	33.9091	30.6906	4.22911e-06	3.33623e-06	0.00336118	4.99324e-06	1	116075000	116275000	0
11	94760000	94770000	11	94970000	94980000	.	.	.	.	0,255,255	68	33.5623	30.9722	32.2859	32.7147	0.00285626	0.00269896	0.00336118	0.00340629	1	94765000	94975000	0
11	44100000	44110000	11	44530000	44540000	.	.	.	.	0,255,255	68	21.6026	17.3711	18.5721	26.2408	1.18913e-09	8.0401e-14	1.64164e-13	4.99324e-06	3	44101666	44531666	7453
11	32430000	32440000	11	32580000	32590000	.	.	.	.	0,255,255	68	31.2883	31.2655	34.036	31.0444	0.00285626	0.00269896	0.00336118	0.00340629	2	32440000	32585000	5000
11	14530000	14540000	11	14640000	14650000	.	.	.	.	0,255,255	68	33.1298	28.2572	33.1286	29.5388	0.00285626	3.33623e-06	0.00336118	4.99324e-06	2	14540000	14645000	5000
11	26290000	26300000	11	26550000	26560000	.	.	.	.	0,255,255	67	29.3548	22.724	30.5375	26.5688	8.53545e-06	2.27047e-09	9.92957e-06	1.00269e-05	2	26300000	26555000	5000
11	131690000	131700000	11	132120000	132130000	.	.	.	.	0,255,255	66	22.652	18.2201	21.9764	24.2609	7.46061e-09	7.93033e-13	1.05782e-08	1.06152e-08	5	131695000	132125000	10000
11	112280000	112290000	11	112580000	112590000	.	.	.	.	0,255,255	66	37.1297	26.7283	34.8861	23.2079	0.00713461	1.35255e-05	0.00858679	1.06152e-08	1	112285000	112585000	0
11	84560000	84570000	11	84780000	84790000	.	.	.	.	0,255,255	66	34.6705	26.3512	36.0076	22.6882	0.00713461	1.35255e-05	0.00858679	1.06152e-08	1	84565000	84785000	0
11	57340000	57350000	11	57520000	57530000	.	.	.	.	0,255,255	66	23.0348	21.3039	37.1851	20.4977	7.46061e-09	5.70967e-09	0.00858679	1.06152e-08	1	57345000	57525000	0
11	41310000	41320000	11	41450000	41460000	.	.	.	.	0,255,255	66	28.2679	28.8896	37.5554	31.0236	1.6933e-05	1.35255e-05	0.00858679	0.00865739	2	41310000	41455000	5000
11	35820000	35830000	11	36130000	36140000	.	.	.	.	0,255,255	66	25.0526	25.1599	32.4758	24.8261	1.6933e-05	1.35255e-05	0.00858679	1.97965e-05	2	35830000	36135000	5000
11	31100000	31110000	11	31390000	31400000	.	.	.	.	0,255,255	66	27.9937	26.5226	34.0772	23.987	1.6933e-05	1.35255e-05	0.00858679	1.06152e-08	1	31105000	31395000	0
11	29450000	29460000	11	30140000	30150000	.	.	.	.	0,255,255	66	18.883	25.6462	35.4364	24.0163	1.03138e-12	1.35255e-05	0.00858679	1.06152e-08	1	29455000	30145000	0
11	131910000	131920000	11	132120000	132130000	.	.	.	.	0,255,255	65	23.0743	24.5295	23.8393	34.8971	1.83458e-08	1.4094e-08	2.58525e-08	0.0134783	1	131915000	132125000	0
11	92220000	92230000	11	92880000	92890000	.	.	.	.	0,255,255	65	24.7211	22.7485	26.1162	30.5892	3.30745e-05	1.4094e-08	3.80249e-05	3.87732e-05	2	92225000	92880000	5000
11	59280000	59290000	11	59420000	59430000	.	.	.	.	0,255,255	65	29.6172	30.8251	29.7813	33.8793	3.30745e-05	2.66519e-05	3.80249e-05	0.0134783	2	59290000	59425000	5000
11	5600000	5610000	11	5800000	5810000	.	.	.	.	0,255,255	65	22.585	24.7214	22.693	27.9799	1.83458e-08	2.66519e-05	2.58525e-08	3.87732e-05	3	5595000	5805000	10000
11	3030000	3040000	11	3200000	3210000	.	.	.	.	0,255,255	65	29.1726	29.2192	30.1004	34.2292	3.30745e-05	2.66519e-05	3.80249e-05	0.0134783	1	3035000	3205000	0
11	2180000	2190000	11	2420000	2430000	.	.	.	.	0,255,255	65	22.4719	19.7996	25.2851	22.9512	1.83458e-08	1.4094e-08	3.80249e-05	2.59198e-08	1	2185000	2425000	0
11	106150000	106160000	11	106580000	106590000	.	.	.	.	0,255,255	64	18.3086	21.1219	23.1074	23.4961	9.70439e-12	3.44998e-08	6.18909e-08	6.28675e-08	3	106158333	106581666	7454
11	131400000	131410000	11	131660000	131670000	.	.	.	.	0,255,255	62	25.0888	21.0818	21.538	29.1065	0.000222852	1.94336e-07	3.35615e-07	0.000260424	3	131408333	131671666	7454
11	120520000	120530000	11	120810000	120820000	.	.	.	.	0,255,255	61	29.2999	29.8439	32.8908	30.9204	0.000406825	0.000338322	0.0656763	0.0662688	2	120520000	120810000	7071
11	103680000	103690000	11	103850000	103860000	.	.	.	.	0,255,255	61	24.5204	24.8031	29.7498	27.2309	5.70066e-07	0.000338322	0.000466691	0.000475006	1	103685000	103855000	0
11	15660000	15670000	11	15810000	15820000	.	.	.	.	0,255,255	61	32.0731	29.9316	36.9573	29.639	0.0525815	0.000338322	0.0656763	0.000475006	2	15660000	15820000	7071
11	13770000	13780000	11	13950000	13960000	.	.	.	.	0,255,255	61	24.3767	20.8144	23.5572	21.7646	5.70066e-07	4.48903e-07	7.58514e-07	7.76842e-07	1	13775000	13955000	0
11	9970000	9980000	11	10300000	10310000	.	.	.	.	0,255,255	61	24.847	25.3319	26.208	29.4674	0.000406825	0.000338322	0.000466691	0.000475006	2	9975000	10310000	5000
11	112580000	112590000	11	112790000	112800000	.	.	.	.	0,255,255	60	28.7559	26.1243	30.1716	26.0033	0.000731075	0.000611607	0.000833156	0.000844619	1	112585000	112795000	0
11	82900000	82910000	11	83810000	83820000	.	.	.	.	0,255,255	60	14.3555	14.8047	13.5559	31.9904	1.28732e-13	1.12443e-13	2.43641e-13	0.0946577	2	82905000	83820000	5000
11	33370000	33380000	11	33530000	33540000	.	.	.	.	0,255,255	60	32.786	27.7115	34.3918	27.7537	0.0742925	0.000611607	0.0935914	0.000844619	2	33370000	33540000	7071
11	26320000	26330000	11	26550000	26560000	.	.	.	.	0,255,255	60	28.5008	28.792	31.7637	30.9096	0.000731075	0.000611607	0.0935914	0.000844619	2	26325000	26550000	5000
11	13770000	13780000	11	14140000	14150000	.	.	.	.	0,255,255	60	14.9632	16.0468	18.894	17.3983	1.28732e-13	5.40934e-10	1.0067e-09	1.16407e-09	1	13775000	14145000	0
11	108700000	108710000	11	108860000	108870000	.	.	.	.	0,255,255	59	25.2576	24.7843	27.3357	26.7439	0.00128088	0.00108549	0.00147264	0.0014872	2	108700000	108870000	7071
11	74450000	74460000	11	74730000	74740000	.	.	.	.	0,255,255	59	26.8479	23.1725	23.0128	28.0305	0.00128088	2.2738e-06	3.71646e-06	0.0014872	1	74455000	74735000	0
11	120680000	120690000	11	120950000	120960000	.	.	.	.	0,255,255	58	28.6511	26.2642	27.481	26.121	0.00220411	0.00189261	0.0025446	0.0025683	1	120685000	120955000	0
11	85590000	85600000	11	85820000	85830000	.	.	.	.	0,255,255	58	25.9404	22.7432	22.0691	27.823	0.00220411	5.00352e-06	8.07394e-06	0.0025683	1	85595000	85825000	0
11	80150000	80160000	11	81230000	81240000	.	.	.	.	0,255,255	58	15.5771	13.6945	13.4492	19.828	5.1958e-09	1.34504e-12	2.74256e-12	8.16945e-06	1	80155000	81235000	0
11	113550000	113560000	11	113730000	113740000	.	.	.	.	0,255,255	57	26.998	26.6655	29.9724	29.0455	0.00372211	0.00324688	0.00430681	0.00433576	1	113555000	113735000	0
11	103200000	103210000	11	103600000	103610000	.	.	.	.	0,255,255	57	23.4314	19.0882	19.6397	26.4032	1.31901e-05	1.10976e-08	1.70652e-05	0.00433576	1	103205000	103605000	0
11	44550000	44560000	11	44920000	44930000	.	.	.	.	0,255,255	57	24.0295	18.9067	23.0973	22.7182	1.31901e-05	1.10976e-08	1.70652e-05	1.7177e-05	2	44555000	44920000	5000
11	30580000	30590000	11	30860000	30870000	.	.	.	.	0,255,255	57	24.494	25.6294	27.8552	25.1016	1.31901e-05	0.00324688	0.00430681	0.00433576	1	30585000	30865000	0
11	29160000	29170000	11	29320000	29330000	.	.	.	.	0,255,255	57	26.0941	21.2901	21.1365	26.8428	0.00372211	1.07427e-05	1.70652e-05	0.00433576	1	29165000	29325000	0
11	18530000	18540000	11	18760000	18770000	.	.	.	.	0,255,255	57	27.9657	21.9348	28.9017	22.543	0.00372211	1.07427e-05	0.00430681	1.7177e-05	1	18535000	18765000	0
11	14640000	14650000	11	14890000	14900000	.	.	.	.	0,255,255	57	22.0644	22.7504	23.4804	23.321	1.31901e-05	1.07427e-05	1.70652e-05	1.7177e-05	2	14645000	14890000	5000
11	1200000	1210000	11	1510000	1520000	.	.	.	.	0,255,255	57	21.0965	18.6507	21.5352	25.7181	1.31901e-05	1.10976e-08	1.70652e-05	0.00433576	2	1200000	1515000	5000
11	57450000	57460000	11	57640000	57650000	.	.	.	.	0,255,255	56	20.6786	19.6299	19.6021	27.1838	2.76665e-05	2.28463e-05	3.57943e-05	0.00721663	1	57455000	57645000	0
11	17230000	17240000	11	17500000	17510000	.	.	.	.	0,255,255	56	14.1664	13.612	17.7779	13.6279	1.58252e-11	1.43954e-11	5.14591e-08	3.3738e-11	3	17228333	17508333	7454
11	16360000	16370000	11	16600000	16610000	.	.	.	.	0,255,255	56	24.7113	21.211	18.1769	26.8968	0.00616399	2.28463e-05	5.14591e-08	0.00721663	1	16365000	16605000	0
11	10300000	10310000	11	10730000	10740000	.	.	.	.	0,255,255	56	23.4224	17.5914	11.6895	28.8694	2.76665e-05	2.91291e-08	1.07367e-14	0.00721663	1	10305000	10735000	0
11	93890000	93900000	11	94600000	94610000	.	.	.	.	0,255,255	55	18.3105	15.7511	17.9775	17.0585	9.22437e-08	7.57348e-08	1.30348e-07	1.46534e-07	1	93895000	94605000	0
11	11400000	11410000	11	11780000	11790000	.	.	.	.	0,255,255	55	22.4422	19.7069	20.3687	24.9732	5.67265e-05	4.74209e-05	7.30192e-05	0.0117246	1	11405000	11785000	0
11	128030000	128040000	11	128830000	128840000	.	.	.	.	0,255,255	54	13.7522	13.0058	19.7959	12.9267	1.63077e-10	1.43101e-10	0.000145193	3.26563e-10	2	128035000	128845000	10000
11	117430000	117440000	11	117940000	117950000	.	.	.	.	0,255,255	54	17.1515	22.3648	24.9614	22.3334	2.33923e-07	9.64534e-05	0.0188338	0.00014701	2	117430000	117950000	7071
11	113300000	113310000	11	113790000	113800000	.	.	.	.	0,255,255	54	19.6911	13.3686	19.7051	11.3532	0.000114171	1.43101e-10	0.000145193	1.50751e-13	1	113305000	113795000	0
11	89620000	89630000	11	90110000	90120000	.	.	.	.	0,255,255	54	22.1811	16.8818	14.3257	27.3197	0.000114171	1.94671e-07	2.87891e-10	0.0187693	1	89625000	90115000	0
11	75800000	75810000	11	76150000	76160000	.	.	.	.	0,255,255	54	22.5609	23.8542	28.1233	27.3988	0.000114171	9.64534e-05	0.0188338	0.0187693	3	75801666	76151666	7453
11	66480000	66490000	11	66670000	66680000	.	.	.	.	0,255,255	54	23.9962	22.5845	22.5431	28.7762	0.000114171	9.64534e-05	0.000145193	0.0187693	1	66485000	66675000	0
11	63830000	63840000	11	64150000	64160000	.	.	.	.	0,255,255	54	12.9057	15.4358	19.4555	19.2722	1.63077e-10	1.43101e-10	3.2987e-07	3.66139e-07	1	63835000	64155000	0
11	31230000	31240000	11	31870000	31880000	.	.	.	.	0,255,255	54	15.4088	15.0591	20.938	14.246	1.63077e-10	1.43101e-10	0.000145193	3.26563e-10	3	31245000	31875000	10000
11	75540000	75550000	11	75860000	75870000	.	.	.	.	0,255,255	53	21.0069	17.9095	19.8165	21.8512	0.000225694	4.84161e-07	0.000284652	0.000289225	2	75550000	75860000	7071
11	44930000	44940000	11	45290000	45300000	.	.	.	.	0,255,255	53	17.5116	16.0884	24.9173	16.4948	5.78923e-07	4.84161e-07	0.029491	8.8422e-07	2	44940000	45295000	5000
11	14910000	14920000	11	15070000	15080000	.	.	.	.	0,255,255	53	22.3425	19.1747	20.8855	26.1822	0.000225694	4.84161e-07	0.000284652	0.0293792	2	14910000	15075000	5000
11	14780000	14790000	11	14900000	14910000	.	.	.	.	0,255,255	53	22.8806	21.3702	21.6123	20.6356	0.000225694	0.000192414	0.000284652	0.000289225	1	14785000	14905000	0
11	131060000	131070000	11	131500000	131510000	.	.	.	.	0,255,255	52	15.3041	15.965	20.2632	18.8308	1.53225e-09	1.18472e-06	0.000548467	2.14953e-06	3	131065000	131505000	10000
11	75280000	75290000	11	75530000	75540000	.	.	.	.	0,255,255	52	24.4741	19.893	21.6412	23.5063	0.00043947	0.000378839	0.000548467	0.000556665	2	75280000	75535000	5000
11	62900000	62910000	11	63210000	63220000	.	.	.	.	0,255,255	52	17.7707	12.2708	14.889	14.0497	1.40747e-06	9.20202e-13	2.69801e-09	3.01013e-09	1	62905000	63215000	0
11	60360000	60370000	11	60610000	60620000	.	.	.	.	0,255,255	52	16.8675	18.5171	20.4487	21.0422	1.40747e-06	1.18472e-06	0.000548467	0.000556665	1	60365000	60615000	0
11	32320000	32330000	11	32790000	32800000	.	.	.	.	0,255,255	52	19.9916	16.4474	18.8159	21.077	0.00043947	1.18472e-06	1.98294e-06	0.000556665	3	32318333	32791666	7454
11	124960000	124970000	11	125140000	125150000	.	.	.	.	0,255,255	51	15.1641	12.8595	18.231	14.8527	4.65181e-09	4.20624e-09	4.68573e-06	8.92418e-09	2	124965000	125140000	5000
11	71860000	71870000	11	71990000	72000000	.	.	.	.	0,255,255	51	21.3038	20.213	22.8812	22.5557	0.000828693	0.000726034	0.00103199	0.00104759	1	71865000	71995000	0
11	66570000	66580000	11	66830000	66840000	.	.	.	.	0,255,255	51	16.3281	19.084	22.4522	23.7129	3.36349e-06	2.83745e-06	0.00103199	0.00104759	1	66575000	66835000	0
11	35610000	35620000	11	36470000	36480000	.	.	.	.	0,255,255	51	9.97	11.4453	12.2582	13.6091	3.53205e-12	3.43389e-12	8.30648e-12	8.92418e-09	2	35615000	36485000	10000
11	12320000	12330000	11	12670000	12680000	.	.	.	.	0,255,255	51	24.309	19.7934	21.7201	24.0127	0.000828693	0.000726034	0.00103199	0.00104759	1	12325000	12675000	0
11	11790000	11800000	11	12280000	12290000	.	.	.	.	0,255,255	51	19.2669	12.4807	13.6703	16.3654	3.36349e-06	4.20624e-09	8.0348e-09	5.03824e-06	2	11800000	12285000	5000
11	40300000	40310000	11	41200000	41210000	.	.	.	.	0,255,255	50	13.3296	10.6679	16.2155	11.9742	1.36605e-08	1.21791e-11	1.0919e-05	2.83067e-11	3	40305000	41191666	16666
11	32430000	32440000	11	32790000	32800000	.	.	.	.	0,255,255	50	15.2867	16.9596	15.7228	23.1857	1.36605e-08	6.68358e-06	1.0919e-05	0.00193345	2	32440000	32795000	5000
11	31230000	31240000	11	31810000	31820000	.	.	.	.	0,255,255	50	14.6815	14.3319	20.9668	13.0801	1.36605e-08	1.24408e-08	0.0019125	2.5083e-08	1	31235000	31815000	0
11	134350000	134360000	11	134860000	134870000	.	.	.	.	0,255,255	49	21.5005	20.0876	24.3358	20.0362	0.00277938	0.00250387	0.00344742	0.0034796	1	134355000	134865000	0
11	123100000	123110000	11	123470000	123480000	.	.	.	.	0,255,255	49	12.4908	12.9547	17.0109	13.8596	3.929e-08	3.54097e-08	2.4586e-05	6.90609e-08	3	123101666	123478333	7454
11	114770000	114780000	11	115310000	115320000	.	.	.	.	0,255,255	49	14.9259	12.5661	16.4501	13.5649	3.929e-08	3.54097e-08	2.4586e-05	6.90609e-08	3	114775000	115325000	10000
11	66690000	66700000	11	66970000	66980000	.	.	.	.	0,255,255	49	20.1828	17.5181	19.6522	18.0063	0.00277938	1.52868e-05	0.00344742	2.60999e-05	1	66695000	66975000	0
11	56840000	56850000	11	57110000	57120000	.	.	.	.	0,255,255	49	19.2803	15.9066	20.1183	17.0338	1.79375e-05	1.52868e-05	0.00344742	2.60999e-05	2	56845000	57120000	5000
11	17220000	17230000	11	17520000	17530000	.	.	.	.	0,255,255	49	20.6484	16.0061	20.3387	16.3487	0.00277938	1.52868e-05	0.00344742	2.60999e-05	1	17225000	17525000	0
11	131240000	131250000	11	131670000	131680000	.	.	.	.	0,255,255	48	16.9279	14.773	13.7499	21.5708	3.989e-05	9.98269e-08	1.76954e-07	0.00612656	1	131245000	131675000	0
11	19070000	19080000	11	19740000	19750000	.	.	.	.	0,255,255	48	10.4797	9.79565	15.7462	9.9848	1.56312e-10	1.26069e-13	5.39945e-05	3.52667e-10	1	19075000	19745000	0
11	1650000	1660000	11	2150000	2160000	.	.	.	.	0,255,255	48	14.0755	13.3189	13.7767	21.235	1.11109e-07	9.98269e-08	1.76954e-07	0.00612656	1	1655000	2155000	0
11	124960000	124970000	11	125420000	125430000	.	.	.	.	0,255,255	47	16.5144	14.536	18.7722	16.1896	8.74783e-05	2.77786e-07	0.000116775	0.000125029	1	124965000	125425000	0
11	112610000	112620000	11	112960000	112970000	.	.	.	.	0,255,255	47	20.6603	21.2762	24.1048	21.7415	0.00853426	0.00793848	0.0105781	0.0105214	2	112615000	112960000	5000
11	59050000	59060000	11	59130000	59140000	.	.	.	.	0,255,255	47	17.0202	18.4663	21.4803	18.137	8.74783e-05	7.60408e-05	0.0105781	0.000125029	1	59055000	59135000	0
11	118190000	118200000	11	118560000	118570000	.	.	.	.	0,255,255	46	16.8451	15.7214	18.527	21.0634	0.000185366	0.000163509	0.00024377	0.0176956	1	118195000	118565000	0
11	68630000	68640000	11	69080000	69090000	.	.	.	.	0,255,255	46	13.2811	12.0656	13.0805	16.6541	8.12511e-07	1.80194e-09	1.28899e-06	0.000259997	2	68635000	69090000	5000
11	42760000	42770000	11	43130000	43140000	.	.	.	.	0,255,255	46	16.5321	18.8479	21.3703	17.2344	0.000185366	0.000163509	0.0178342	0.000259997	1	42765000	43135000	0
11	40710000	40720000	11	40990000	41000000	.	.	.	.	0,255,255	46	14.3764	14.7726	15.6748	15.2868	8.12511e-07	7.42915e-07	0.00024377	1.39066e-06	2	40715000	41000000	5000
11	32800000	32810000	11	33060000	33070000	.	.	.	.	0,255,255	46	19.1515	18.5654	18.4061	22.9423	0.000185366	0.000163509	0.00024377	0.0176956	2	32810000	33065000	5000
11	15650000	15660000	11	16610000	16620000	.	.	.	.	0,255,255	46	11.2142	11.7803	11.856	13.4422	1.8554e-09	1.80194e-09	3.93455e-09	1.39066e-06	4	15655000	16612500	10308
11	85590000	85600000	11	86290000	86300000	.	.	.	.	0,255,255	45	19.2958	13.0624	13.1569	16.9861	0.000388046	1.95014e-06	3.28899e-06	0.000531199	1	85595000	86295000	0
11	82710000	82720000	11	83070000	83080000	.	.	.	.	0,255,255	45	17.8752	14.8234	18.0526	15.4201	0.000388046	1.95014e-06	0.000504874	3.65305e-06	2	82720000	83075000	5000
11	31880000	31890000	11	32170000	32180000	.	.	.	.	0,255,255	45	15.8664	16.9827	15.7677	24.4058	0.000388046	0.00034437	0.000504874	0.0290029	2	31875000	32175000	10000
11	19940000	19950000	11	20330000	20340000	.	.	.	.	0,255,255	45	12.2568	16.7811	18.7313	18.9343	6.00962e-09	0.00034437	0.000504874	0.000531199	2	19950000	20340000	7071
11	112590000	112600000	11	113110000	113120000	.	.	.	.	0,255,255	44	13.1699	13.6737	19.1971	14.9466	5.40834e-06	4.9876e-06	0.00101244	9.07815e-06	3	112588333	113111666	7454
11	92930000	92940000	11	93650000	93660000	.	.	.	.	0,255,255	44	19.9068	16.3421	20.717	20.7752	0.0378737	0.00070554	0.0468766	0.0462619	3	92941666	93651666	7453
11	80160000	80170000	11	81000000	81010000	.	.	.	.	0,255,255	44	13.4505	14.6259	16.3905	16.8689	5.40834e-06	4.9876e-06	0.00101244	0.00107201	1	80165000	81005000	0
11	63040000	63050000	11	63210000	63220000	.	.	.	.	0,255,255	44	17.8963	18.268	20.0837	20.0578	0.000784468	0.00070554	0.0468766	0.0462619	2	63040000	63215000	5000
11	61790000	61800000	11	62080000	62090000	.	.	.	.	0,255,255	44	11.9737	15.6744	16.2396	17.5193	1.88104e-08	0.00070554	0.00101244	0.00107201	2	61795000	62095000	10000
11	32320000	32330000	11	32610000	32620000	.	.	.	.	0,255,255	44	15.5706	15.3789	19.3141	15.5403	0.000784468	4.9876e-06	0.00101244	9.07815e-06	1	32325000	32615000	0
11	11940000	11950000	11	12280000	12290000	.	.	.	.	0,255,255	44	17.7329	16.4031	16.6178	22.18	0.000784468	0.00070554	0.00101244	0.0462619	4	11935000	12282500	10308
11	117420000	117430000	11	118050000	118060000	.	.	.	.	0,255,255	43	13.0713	14.0681	13.6123	16.3352	1.35169e-05	1.25324e-05	2.02507e-05	0.00207746	1	117425000	118055000	0
11	75790000	75800000	11	76320000	76330000	.	.	.	.	0,255,255	43	16.6054	17.8115	19.187	19.7965	0.00154402	0.00140774	0.00198182	0.0722688	2	75795000	76320000	5000
11	31240000	31250000	11	32170000	32180000	.	.	.	.	0,255,255	43	11.7996	11.1747	11.3634	12.842	5.78037e-08	5.9222e-08	1.22937e-07	2.26087e-05	2	31240000	32175000	5000
11	13200000	13210000	11	13460000	13470000	.	.	.	.	0,255,255	43	17.6306	15.4078	19.5512	16.8591	0.00154402	1.25324e-05	0.00198182	0.00207746	1	13205000	13465000	0
11	56620000	56630000	11	56780000	56790000	.	.	.	.	0,255,255	42	16.8591	15.5885	18.7701	14.7485	0.00297608	0.0027549	0.00380422	5.44335e-05	1	56625000	56785000	0
11	34170000	34180000	11	34490000	34500000	.	.	.	.	0,255,255	42	12.372	14.6372	15.2783	18.5876	1.76244e-07	3.0546e-05	4.87355e-05	0.00396841	1	34175000	34495000	0
11	86600000	86610000	11	86910000	86920000	.	.	.	.	0,255,255	41	14.9993	13.0214	15.6419	14.8749	7.84087e-05	7.26581e-05	0.00703977	0.00012728	1	86605000	86915000	0
11	84380000	84390000	11	84710000	84720000	.	.	.	.	0,255,255	41	14.49	14.603	15.2534	17.3113	7.84087e-05	7.26581e-05	0.000115363	0.00736825	1	84385000	84715000	0
11	42530000	42540000	11	43280000	43290000	.	.	.	.	0,255,255	41	14.1308	11.2459	8.69283	16.1134	7.84087e-05	5.45545e-07	4.70081e-09	0.00736825	1	42535000	43285000	0
11	128960000	128970000	11	129330000	129340000	.	.	.	.	0,255,255	40	14.4487	14.0225	13.9091	16.5835	0.000183111	0.000170554	0.000264506	0.0133035	1	128965000	129335000	0
11	115500000	115510000	11	116270000	116280000	.	.	.	.	0,255,255	40	11.3962	11.0493	12.0849	13.4043	1.53944e-06	1.59496e-06	2.95553e-06	0.000287217	2	115510000	116275000	5000
11	115330000	115340000	11	116270000	116280000	.	.	.	.	0,255,255	40	10.5282	11.0842	13.4427	12.464	1.53944e-06	1.59496e-06	0.000264506	0.000287217	1	115335000	116275000	0
11	85600000	85610000	11	86190000	86200000	.	.	.	.	0,255,255	40	11.9428	15.4312	17.9651	13.438	1.53944e-06	0.000170554	0.0126533	0.000287217	1	85605000	86195000	0
11	62390000	62400000	11	62690000	62700000	.	.	.	.	0,255,255	40	11.7572	11.4042	17.9625	12.5627	1.53944e-06	1.59496e-06	0.0126533	0.000287217	1	62395000	62695000	0
11	18110000	18120000	11	18730000	18740000	.	.	.	.	0,255,255	40	11.5611	13.1268	18.766	11.8722	1.53944e-06	0.000170554	0.0126533	2.89302e-06	1	18115000	18735000	0
11	120510000	120520000	11	121110000	121120000	.	.	.	.	0,255,255	39	11.6088	14.0789	17.4725	13.7682	4.32321e-06	0.000385921	0.0221092	0.000631573	2	120510000	121115000	5000
11	119200000	119210000	11	119470000	119480000	.	.	.	.	0,255,255	39	14.5737	12.928	13.3085	12.7731	0.000412537	0.000385921	0.000586627	0.000631573	1	119205000	119475000	0
11	114770000	114780000	11	116270000	116280000	.	.	.	.	0,255,255	39	7.63621	9.62836	12.1668	10.0249	8.91264e-11	2.53353e-08	8.17684e-06	7.91805e-06	1	114775000	116275000	0
11	59180000	59190000	11	59550000	59560000	.	.	.	.	0,255,255	39	13.3266	12.959	12.5092	15.6625	0.000412537	0.000385921	0.000586627	0.0232981	2	59180000	59555000	5000
11	10790000	10800000	11	11780000	11790000	.	.	.	.	0,255,255	39	8.81687	10.7386	11.6568	15.3541	2.5257e-08	4.53058e-06	8.17684e-06	0.000631573	2	10795000	11790000	5000
11	83830000	83840000	11	84710000	84720000	.	.	.	.	0,255,255	38	10.0327	9.10605	13.918	8.51246	1.19037e-05	8.66343e-08	0.00126098	1.66848e-07	2	83835000	84710000	5000
11	71630000	71640000	11	71740000	71750000	.	.	.	.	0,255,255	38	11.7843	12.385	15.1134	14.1326	1.19037e-05	0.000847222	0.00126098	0.00137724	2	71635000	71740000	5000
11	23540000	23550000	11	24380000	24390000	.	.	.	.	0,255,255	38	9.21081	9.34385	11.5691	11.1067	8.68018e-08	8.66343e-08	2.13048e-05	2.09775e-05	2	23540000	24385000	5000
11	115330000	115340000	11	116070000	116080000	.	.	.	.	0,255,255	37	11.7585	12.4046	12.9637	13.6263	3.15827e-05	0.00181097	0.00262864	0.00286068	1	115335000	116075000	0
11	89320000	89330000	11	89610000	89620000	.	.	.	.	0,255,255	37	13.0403	12.5635	13.1284	14.3094	0.00186915	0.00181097	0.00262864	0.00286068	3	89331666	89611666	7453
11	82720000	82730000	11	83810000	83820000	.	.	.	.	0,255,255	37	12.2001	10.214	10.9437	14.84	3.15827e-05	3.29755e-05	5.48783e-05	0.00286068	4	82717500	83815000	10308
11	75890000	75900000	11	76680000	76690000	.	.	.	.	0,255,255	37	14.1099	12.0555	12.7192	13.3626	0.00186915	3.29755e-05	0.00262864	0.00286068	1	75895000	76685000	0
11	33360000	33370000	11	33820000	33830000	.	.	.	.	0,255,255	37	15.6861	13.3278	16.68	14.7553	0.0501529	0.00181097	0.0631205	0.00286068	2	33365000	33830000	5000
11	109940000	109950000	11	110430000	110440000	.	.	.	.	0,255,255	36	14.4462	11.6058	14.9615	11.3257	0.00381126	8.45999e-05	0.00535207	0.00014067	1	109945000	110435000	0
11	41390000	41400000	11	42520000	42530000	.	.	.	.	0,255,255	36	11.3033	9.59116	6.3916	15.12	8.09059e-05	9.48444e-07	1.51284e-08	0.00571074	1	41395000	42525000	0
11	27700000	27710000	11	28530000	28540000	.	.	.	.	0,255,255	36	11.0206	11.3045	14.7565	10.6746	8.09059e-05	8.45999e-05	0.00535207	0.00014067	1	27705000	28535000	0
11	114770000	114780000	11	115500000	115510000	.	.	.	.	0,255,255	35	10.5269	12.5955	15.455	11.3388	0.000201845	0.00756285	0.0103858	0.000342451	1	114775000	115505000	0
11	57560000	57570000	11	57800000	57810000	.	.	.	.	0,255,255	35	12.3134	12.0816	12.3067	13.3204	0.000201845	0.000209756	0.000330168	0.0111839	1	57565000	57805000	0
11	44550000	44560000	11	45090000	45100000	.	.	.	.	0,255,255	35	11.3328	10.0487	10.4914	13.5547	0.000201845	0.000209756	0.000330168	0.0111839	2	44555000	45100000	5000
11	19070000	19080000	11	19900000	19910000	.	.	.	.	0,255,255	34	8.36161	9.3396	13.2946	9.79382	8.4707e-06	9.11741e-06	0.0193795	1.55362e-05	1	19075000	19905000	0
11	94620000	94630000	11	95760000	95770000	.	.	.	.	0,255,255	32	8.74293	8.71886	11.7336	10.0875	7.04421e-05	7.7001e-05	0.00392405	0.00400133	1	94625000	95765000	0
11	70460000	70470000	11	71250000	71260000	.	.	.	.	0,255,255	32	9.19425	9.87785	12.2173	9.96159	7.04421e-05	0.00272134	0.00392405	0.00400133	1	70465000	71255000	0
11	58640000	58650000	11	59150000	59160000	.	.	.	.	0,255,255	32	12.9763	11.7291	11.6437	13.4722	0.0452381	0.00272134	0.00392405	0.0651069	3	58651666	59151666	16996
11	15320000	15330000	11	16610000	16620000	.	.	.	.	0,255,255	32	5.8784	7.9239	7.87633	10.5378	1.33717e-08	7.7001e-05	0.000135059	0.00400133	1	15325000	16615000	0
11	118920000	118930000	11	119330000	119340000	.	.	.	.	0,255,255	31	8.65868	8.38909	10.2707	9.89498	0.00018946	0.000210789	0.00820969	0.00848123	1	118925000	119335000	0
11	99390000	99400000	11	100550000	100560000	.	.	.	.	0,255,255	31	9.62215	9.74372	9.64598	11.6677	0.00018946	0.000210789	0.000355416	0.00848123	1	99395000	100555000	0
11	94620000	94630000	11	96420000	96430000	.	.	.	.	0,255,255	31	4.22426	5.1504	3.80461	7.63803	2.24672e-10	8.48906e-08	4.20392e-12	9.39299e-06	1	94625000	96425000	0
11	57450000	57460000	11	58510000	58520000	.	.	.	.	0,255,255	31	4.23209	7.46997	7.80005	11.7882	2.24672e-10	4.79138e-06	9.1941e-06	0.00848123	1	57455000	58515000	0
11	55940000	55950000	11	56780000	56790000	.	.	.	.	0,255,255	31	7.31178	7.65131	9.13954	9.37188	3.85985e-06	4.79138e-06	0.000355416	0.000327811	2	55945000	56780000	5000
11	26750000	26760000	11	27480000	27490000	.	.	.	.	0,255,255	31	4.98082	7.49453	8.2827	8.78155	5.82831e-08	4.79138e-06	0.000355416	0.000327811	3	26758333	27491666	13744
11	5120000	5130000	11	5800000	5810000	.	.	.	.	0,255,255	31	7.75544	9.12093	10.273	9.0294	3.85985e-06	0.000210789	0.00820969	0.000327811	1	5125000	5805000	0
11	27700000	27710000	11	29160000	29170000	.	.	.	.	0,255,255	30	9.33372	9.78141	12.3223	9.65241	0.000504624	0.000558086	0.0166601	0.000837522	2	27700000	29165000	5000
11	21510000	21520000	11	22130000	22140000	.	.	.	.	0,255,255	30	10.2742	9.16422	9.94392	11.4542	0.0107856	0.000558086	0.0166601	0.0171448	2	21520000	22135000	5000
11	20640000	20650000	11	22130000	22140000	.	.	.	.	0,255,255	30	7.74243	7.40505	10.3019	9.43615	1.29599e-05	1.64818e-05	0.0166601	0.000837522	4	20650000	22130000	7071
11	128030000	128040000	11	128950000	128960000	.	.	.	.	0,255,255	29	8.89781	7.77176	8.99015	6.86397	0.00124132	5.37903e-05	0.00225437	9.38546e-05	1	128035000	128955000	0
11	37940000	37950000	11	38790000	38800000	.	.	.	.	0,255,255	29	8.64964	7.42914	8.53861	9.42691	0.00124132	5.37903e-05	0.00225437	0.00205612	1	37945000	38795000	0
11	45130000	45140000	11	45770000	45780000	.	.	.	.	0,255,255	28	9.06195	9.82537	9.88446	11.7413	0.00294967	0.00337382	0.060229	0.0608831	2	45125000	45775000	10000
11	113990000	114000000	11	114760000	114770000	.	.	.	.	0,255,255	27	6.52576	7.04442	8.18649	6.37533	0.000378838	0.000466161	0.0115364	0.000748781	1	113995000	114765000	0
11	89100000	89110000	11	90110000	90120000	.	.	.	.	0,255,255	27	3.7792	6.79889	7.63995	8.98144	1.4031e-09	0.000466161	0.000752509	0.0109265	3	89098333	90115000	10541
11	4180000	4190000	11	4990000	5000000	.	.	.	.	0,255,255	25	7.09462	6.20365	6.00978	7.66153	0.00280596	0.000222661	0.000337097	0.00546788	1	4185000	4995000	0
11	48170000	48180000	11	49990000	50000000	.	.	.	.	0,255,255	23	5.56165	4.29611	3.51093	4.99368	0.00140811	0.00012622	6.11525e-06	0.0027058	1	48175000	49995000	0
11	120510000	120520000	11	121590000	121600000	.	.	.	.	0,255,255	22	5.8364	6.0232	6.16176	6.82211	0.00400455	0.00579618	0.00818602	0.0578352	2	120510000	121595000	5000
11	40300000	40310000	11	42520000	42530000	.	.	.	.	0,255,255	20	3.98709	3.92519	4.72164	4.08147	0.0027172	0.000380926	0.00695813	0.00604322	1	40305000	42525000	0
11	48720000	48730000	11	55120000	55130000	.	.	.	.	0,255,255	16	0.139185	0.28492	0.443709	0.826469	1.50904e-07	9.76427e-07	8.72065e-07	5.523e-07	1	48725000	55125000	0
11	130560000	130570000	11	131250000	131260000	.	.	.	.	0,255,255	13	1.323	1.44884	1.97607	1.40175	0.000397209	0.00209921	0.0149593	0.00239967	1	130565000	131255000	0
11	17730000	17740000	11	17820000	17830000	.	.	.	.	0,255,255	87	40.9113	39.1275	40.1705	44.1402	0.00017855	0.000179786	0.000215645	0.00021247	2	17735000	17835000	10000
11	8680000	8690000	11	8810000	8820000	.	.	.	.	0,255,255	88	48.4996	40.6681	43.7399	44.6556	0.000106646	0.000107356	0.000128703	0.000128165	3	8691666	8811666	7453
11	6020000	6030000	11	6310000	6320000	.	.	.	.	0,255,255	88	24.4909	30.6061	41.8205	31.3257	5.94017e-19	1.32356e-13	0.000128703	1.45433e-08	2	6025000	6325000	10000
11	72020000	72030000	11	72420000	72430000	.	.	.	.	0,255,255	88	24.348	26.9786	26.7483	39.9252	5.94017e-19	1.32356e-13	2.38868e-13	0.000128165	4	72027500	72435000	10308
11	68630000	68640000	11	68840000	68850000	.	.	.	.	0,255,255	88	43.2148	45.4565	56.2168	45.4343	0.000106646	0.000107356	0.082601	0.000128165	2	68635000	68850000	5000
11	44130000	44140000	11	44280000	44290000	.	.	.	.	0,255,255	89	41.715	40.597	50.5773	40.4563	6.2779e-05	6.33542e-05	0.061291	7.57497e-05	2	44135000	44275000	10000
11	102340000	102350000	11	102660000	102670000	.	.	.	.	0,255,255	88	36.7376	38.6534	42.7629	45.4634	1.24164e-08	1.00957e-08	0.000128703	0.000128165	1	102345000	102665000	0
11	3850000	3860000	11	3980000	3990000	.	.	.	.	0,255,255	90	40.3938	37.6943	47.4317	36.1086	3.69018e-05	2.19111e-09	4.43355e-05	3.20727e-09	1	3855000	3985000	0
11	45650000	45660000	11	45770000	45780000	.	.	.	.	0,255,255	89	44.8897	38.3404	33.8694	43.7784	6.2779e-05	4.71656e-09	6.68984e-09	7.57497e-05	2	45660000	45775000	5000
11	95220000	95230000	11	95700000	95710000	.	.	.	.	0,255,255	94	29.4402	43.3917	43.4154	59.9164	4.3746e-16	3.79487e-06	4.6424e-06	0.0116451	2	95230000	95705000	5000
11	84780000	84790000	11	85580000	85590000	.	.	.	.	0,255,255	94	33.5279	31.3186	34.6191	41.4145	1.13523e-10	9.04572e-11	1.30257e-10	4.57548e-06	10	84790000	85587000	17000
11	59530000	59540000	11	59670000	59680000	.	.	.	.	0,255,255	95	40.794	29.5063	29.7307	36.2154	2.1487e-06	1.05261e-16	2.02246e-16	5.97328e-11	1	59535000	59675000	0
11	2690000	2700000	11	2880000	2890000	.	.	.	.	0,255,255	95	38.4989	31.1988	34.971	38.3165	4.99608e-11	3.96938e-11	5.73563e-11	5.97328e-11	2	2695000	2875000	10000
11	64440000	64450000	11	64650000	64660000	.	.	.	.	0,255,255	96	31.8512	35.0638	33.6659	48.1442	2.17392e-11	1.72084e-11	2.51294e-11	1.38536e-06	1	64445000	64655000	0
11	119100000	119110000	11	119330000	119340000	.	.	.	.	0,255,255	95	46.5716	38.1467	40.1718	49.3211	2.1487e-06	3.96938e-11	2.57169e-06	0.00813127	3	119098333	119328333	13743
11	118190000	118200000	11	118340000	118350000	.	.	.	.	0,255,255	97	46.1012	44.4672	48.9833	55.9014	6.39687e-07	6.24471e-07	0.00385609	0.00380552	2	118195000	118350000	5000
11	68900000	68910000	11	69080000	69090000	.	.	.	.	0,255,255	97	51.1092	37.9595	39.3233	56.0561	0.00314416	7.39648e-12	7.64166e-07	0.00380552	1	68905000	69085000	0
11	101440000	101450000	11	102000000	102010000	.	.	.	.	0,255,255	98	51.6453	46.3253	46.1113	56.6976	0.00211318	3.34038e-07	4.09816e-07	0.00254622	3	101445000	102008333	12019
11	6370000	6380000	11	6500000	6510000	.	.	.	.	0,255,255	98	46.5259	33.4429	44.8595	32.6366	3.44906e-07	3.16747e-12	4.09816e-07	4.8723e-12	3	6378333	6508333	7454
11	111930000	111940000	11	112020000	112030000	.	.	.	.	0,255,255	98	32.6334	36.8547	54.1344	39.2959	4.00462e-12	3.16747e-12	0.00259474	4.02697e-07	1	111935000	112025000	0
11	101910000	101920000	11	102100000	102110000	.	.	.	.	0,255,255	98	48.4286	49.9571	59.5805	51.9652	3.44906e-07	0.00229249	0.00259474	0.00254622	1	101915000	102105000	0
11	124640000	124650000	11	124860000	124870000	.	.	.	.	0,255,255	98	44.8984	32.5872	45.9385	33.8534	3.44906e-07	3.16747e-12	4.09816e-07	4.8723e-12	2	124655000	124865000	10000
11	122220000	122230000	11	122310000	122320000	.	.	.	.	0,255,255	98	51.5379	45.9939	57.4018	44.5957	0.00211318	3.34038e-07	0.00259474	4.02697e-07	2	122220000	122315000	5000
11	10540000	10550000	11	10730000	10740000	.	.	.	.	0,255,255	99	38.8125	34.6837	31.9971	51.9664	1.69673e-12	1.3373e-12	1.97155e-12	0.00170834	1	10545000	10735000	0
11	125090000	125100000	11	125400000	125410000	.	.	.	.	0,255,255	98	43.2814	42.9176	59.1506	46.2852	3.44906e-07	3.34038e-07	0.00259474	4.02697e-07	3	125095000	125421666	16666
11	124670000	124680000	11	124830000	124840000	.	.	.	.	0,255,255	99	29.052	41.0566	54.0255	43.7879	2.12258e-18	1.76664e-07	0.00173516	2.12837e-07	1	124675000	124835000	0
11	125940000	125950000	11	126050000	126060000	.	.	.	.	0,255,255	100	44.6949	44.8605	49.3949	47.7021	9.65847e-08	9.26284e-08	0.0011478	1.12464e-07	1	125945000	126055000	0
11	67080000	67090000	11	67310000	67320000	.	.	.	.	0,255,255	100	47.1611	47.3064	55.3701	51.23	9.65847e-08	9.26284e-08	0.0011478	0.00112808	2	67085000	67320000	5000
11	86060000	86070000	11	86240000	86250000	.	.	.	.	0,255,255	102	48.8872	53.8047	61.0929	50.133	0.000399025	0.000430594	0.000483712	0.000476601	1	86065000	86245000	0
11	76920000	76930000	11	77030000	77040000	.	.	.	.	0,255,255	102	51.5485	44.8337	47.3964	45.9418	0.000399025	2.45738e-08	3.04473e-08	3.00779e-08	2	76925000	77040000	5000
11	124760000	124770000	11	124860000	124870000	.	.	.	.	0,255,255	102	53.2846	46.6094	53.9989	49.8005	0.000399025	2.45738e-08	0.000483712	0.000476601	1	124765000	124865000	0
11	48000000	48010000	11	48100000	48110000	.	.	.	.	0,255,255	115	53.139	53.5347	50.0074	71.2898	5.94688e-07	6.39561e-07	7.11713e-07	0.00668658	1	48005000	48105000	0
11	82900000	82910000	11	83190000	83200000	.	.	.	.	0,255,255	113	42.3064	41.7983	60.9797	39.0227	9.21897e-12	8.45744e-12	2.14042e-06	1.07659e-11	2	82905000	83190000	5000
11	19450000	19460000	11	19540000	19550000	.	.	.	.	0,255,255	113	56.991	49.2781	41.7603	61.7306	1.78728e-06	1.91833e-06	1.07906e-11	0.0127165	2	19465000	19545000	10000
11	6250000	6260000	11	6310000	6320000	.	.	.	.	0,255,255	113	52.7075	55.0942	69.0794	50.1991	1.78728e-06	1.91833e-06	0.0130721	2.08653e-06	1	6255000	6315000	0
11	68460000	68470000	11	68580000	68590000	.	.	.	.	0,255,255	112	63.1506	50.304	60.7694	50.4634	0.0134987	3.28699e-06	3.66219e-06	3.58701e-06	1	68465000	68585000	0
11	118390000	118400000	11	118490000	118500000	.	.	.	.	0,255,255	111	48.105	51.1549	52.7592	62.7811	4.27397e-11	5.57551e-06	6.19635e-06	0.02353	7	118382142	118495000	12858
11	114160000	114170000	11	114250000	114260000	.	.	.	.	0,255,255	111	40.8767	41.0165	41.3177	61.9925	4.27397e-11	3.92739e-11	5.01968e-11	0.02353	2	114160000	114255000	5000
11	34260000	34270000	11	34350000	34360000	.	.	.	.	0,255,255	110	56.4404	51.2044	48.4875	68.6237	8.76534e-06	9.42314e-06	1.06569e-10	0.0317355	2	34260000	34355000	5000
11	82900000	82910000	11	83150000	83160000	.	.	.	.	0,255,255	109	36.1536	40.0368	57.5537	39.9292	1.82334e-16	1.76279e-10	1.7529e-05	2.20508e-10	2	82905000	83160000	5000
11	12960000	12970000	11	13180000	13190000	.	.	.	.	0,255,255	109	56.3473	40.8315	61.6595	41.9218	1.45714e-05	1.76279e-10	0.0428247	2.20508e-10	2	12965000	13195000	10000
11	83520000	83530000	11	83640000	83650000	.	.	.	.	0,255,255	108	49.6483	55.6294	59.9684	60.8783	2.39665e-05	2.56781e-05	2.87806e-05	2.8254e-05	1	83525000	83645000	0
11	10200000	10210000	11	10300000	10310000	.	.	.	.	0,255,255	108	59.7249	51.5377	55.9183	52.9018	2.39665e-05	2.56781e-05	2.87806e-05	2.8254e-05	1	10205000	10305000	0
11	94620000	94630000	11	94760000	94770000	.	.	.	.	0,255,255	106	56.132	47.0856	59.4338	41.8025	6.34699e-05	1.53669e-09	7.63937e-05	1.90388e-09	1	94625000	94765000	0
11	83280000	83290000	11	83470000	83480000	.	.	.	.	0,255,255	105	43.1251	41.66	53.792	41.5152	3.32393e-09	3.11562e-09	0.000122746	3.85963e-09	1	83285000	83475000	0
11	36560000	36570000	11	36620000	36630000	.	.	.	.	0,255,255	104	45.6158	48.4033	51.8732	49.7782	6.66062e-09	6.27745e-09	0.000195587	0.00019288	1	36565000	36625000	0
11	95350000	95360000	11	95700000	95710000	.	.	.	.	0,255,255	117	57.9445	55.9029	60.3888	66.3003	1.91656e-07	2.04816e-07	2.27411e-07	0.00336527	1	95355000	95705000	0
11	95230000	95240000	11	95330000	95340000	.	.	.	.	0,255,255	120	58.3148	60.4793	65.6936	74.8084	3.22602e-08	3.43815e-08	0.00115771	0.0011245	2	95235000	95340000	5000
11	107700000	107710000	11	107760000	107770000	.	.	.	.	0,255,255	119	57.5638	56.0979	58.3302	60.4611	5.89994e-08	6.26232e-08	7.02973e-08	6.77124e-08	2	107705000	107770000	5000
11	117730000	117740000	11	117800000	117810000	.	.	.	.	0,255,255	121	67.3491	58.4547	59.5037	60.033	0.000612784	1.87907e-08	2.09444e-08	2.03321e-08	3	117728333	117808333	13743
11	15100000	15110000	11	15150000	15160000	.	.	.	.	0,255,255	127	63.0799	69.194	76.9381	64.9245	5.29648e-05	5.80184e-05	6.80721e-05	6.4806e-05	1	15105000	15155000	0
11	83230000	83240000	11	83810000	83820000	.	.	.	.	0,255,255	125	44.9764	32.0253	30.4849	64.8199	4.61222e-16	8.27601e-24	6.019e-32	0.000152893	5	83231000	83819000	16492
11	125260000	125270000	11	125340000	125350000	.	.	.	.	0,255,255	149	76.7177	71.3591	73.1583	86.5724	6.16581e-10	6.82761e-10	7.56519e-10	0.000237793	2	125270000	125345000	5000
11	46910000	46920000	11	47150000	47160000	.	.	.	.	0,255,255	202	58.3632	56.9653	61.7331	98.9714	5.60156e-40	5.98238e-40	3.12198e-27	4.14807e-08	1	46915000	47155000	0
11	64040000	64050000	11	64140000	64150000	.	.	.	.	0,255,255	160	55.1535	65.9614	63.4715	106.169	2.16627e-21	6.69496e-13	7.49125e-13	0.0516157	4	64042500	64150000	13463
11	86450000	86460000	11	86580000	86590000	.	.	.	.	0,255,255	154	69.2988	60.0832	74.017	63.724	2.87983e-11	4.38223e-19	3.60528e-11	3.39776e-11	7	86459285	86595000	20454
11	17760000	17770000	11	17970000	17980000	.	.	.	.	0,255,255	149	36.3376	43.8163	39.2341	74.6732	4.64534e-36	3.28397e-26	4.94713e-26	7.30646e-10	1	17765000	17975000	0
11	6530000	6540000	11	6600000	6610000	.	.	.	.	0,255,255	144	76.7502	71.9612	74.926	67.2171	1.11054e-08	1.20733e-08	1.3786e-08	1.2971e-08	2	6535000	6600000	5000
11	6380000	6390000	11	6440000	6450000	.	.	.	.	0,255,255	142	61.4527	62.7278	87.6346	57.4674	3.35096e-08	3.64637e-08	0.00253533	8.9842e-15	2	6385000	6440000	5000
11	123300000	123305000	11	123475000	123480000	.	.	.	.	0,255,255	62	10.5866	10.4014	13.7897	12.8344	2.92475e-19	1.76857e-19	7.31774e-15	7.47098e-15	6	123302500	123479166	12692
11	61745000	61750000	11	61785000	61790000	.	.	.	.	0,255,255	82	29.0213	24.7605	25.4205	26.8191	9.35141e-11	1.02967e-10	7.98324e-11	8.42948e-11	5	61747500	61787500	5000
11	102285000	102290000	11	102495000	102500000	.	.	.	.	0,255,255	94	37.6772	35.6274	38.6493	45.8285	2.78988e-10	2.94471e-10	2.99214e-10	9.30018e-06	5	102290500	102493500	6325
11	64845000	64850000	11	64890000	64895000	.	.	.	.	0,255,255	107	22.8109	23.5319	27.7387	24.1387	1.56102e-29	1.97726e-29	4.02154e-22	1.73245e-29	7	64846071	64892500	10102
11	72585000	72590000	11	72680000	72685000	.	.	.	.	0,255,255	117	29.154	26.2378	42.6858	29.0967	2.35457e-27	2.49743e-27	8.53103e-13	2.26361e-27	9	72588611	72683611	8958
11	120170000	120175000	11	120225000	120230000	.	.	.	.	0,255,255	109	27.9246	25.0185	27.573	24.2227	4.23481e-23	4.35426e-23	3.88531e-23	1.0717e-30	9	120175277	120226944	9702
11	6615000	6620000	11	6680000	6685000	.	.	.	.	0,255,255	61	23.4032	22.3396	30.2339	22.6665	7.64407e-07	8.89339e-07	0.000649523	7.78146e-07	2	6610000	6682500	7500
11	116790000	116795000	11	117105000	117110000	.	.	.	.	0,255,255	60	8.26985	9.8746	10.5163	13.8248	2.76179e-22	3.58122e-18	8.05627e-18	9.59265e-14	4	116790000	117105000	3536
11	113990000	113995000	11	114260000	114265000	.	.	.	.	0,255,255	60	8.24296	9.73662	8.42504	18.714	2.76179e-22	1.37318e-22	4.97822e-22	6.41651e-10	1	113992500	114262500	0
11	110200000	110205000	11	110375000	110380000	.	.	.	.	0,255,255	60	13.4437	13.2608	14.5	16.5775	7.42644e-14	6.02162e-14	9.22499e-14	6.41651e-10	9	110203611	110371388	9702
11	75805000	75810000	11	75865000	75870000	.	.	.	.	0,255,255	60	22.0645	19.5965	19.7749	19.1199	1.73881e-06	2.00322e-06	1.82003e-06	6.41651e-10	4	75807500	75868750	10078
11	100585000	100590000	11	100675000	100680000	.	.	.	.	0,255,255	59	19.654	17.0438	21.3231	19.2145	3.8411e-06	1.68806e-09	4.02588e-06	1.79468e-09	5	100584500	100681500	8944
11	94620000	94625000	11	94900000	94905000	.	.	.	.	0,255,255	59	15.2234	15.6745	25.3278	15.9516	2.55655e-13	1.68806e-09	0.00203457	1.79468e-09	5	94624500	94896500	6325
11	69100000	69105000	11	69670000	69675000	.	.	.	.	0,255,255	59	20.5973	10.8005	23.1585	9.72868	3.8411e-06	1.59315e-17	4.02588e-06	2.53936e-21	1	69102500	69672500	0
11	13955000	13960000	11	14245000	14250000	.	.	.	.	0,255,255	59	9.93635	9.09599	10.807	13.2113	2.60256e-17	7.51035e-22	3.36728e-17	3.32354e-13	6	13955833	14248333	6719
11	133075000	133080000	11	133835000	133840000	.	.	.	.	0,255,255	58	8.88081	6.4129	7.99972	8.30815	8.04259e-21	3.51457e-25	1.43988e-20	1.36718e-20	11	133082500	133832500	11180
11	111935000	111940000	11	111970000	111975000	.	.	.	.	0,255,255	58	27.339	24.5409	27.1371	27.2938	0.00350785	9.64727e-06	0.00346226	0.00359224	2	111937500	111977500	5000
11	95835000	95840000	11	96395000	96400000	.	.	.	.	0,255,255	58	16.5203	21.106	29.8863	21.4664	3.97668e-09	9.64727e-06	0.00346226	8.45159e-06	2	95842500	96397500	5000
11	78415000	78420000	11	78560000	78565000	.	.	.	.	0,255,255	58	19.4036	15.1662	13.4712	20.2341	3.97668e-09	7.2337e-13	1.10534e-12	8.45159e-06	8	78419375	78565000	8501
11	46240000	46245000	11	46305000	46310000	.	.	.	.	0,255,255	58	15.1064	15.0053	22.928	14.693	8.76413e-13	7.2337e-13	8.80976e-06	1.11448e-12	7	46241071	46309642	8835
11	125090000	125095000	11	125140000	125145000	.	.	.	.	0,255,255	57	22.3516	21.0289	21.6505	25.3493	1.74482e-05	2.04369e-05	1.85562e-05	0.00612352	2	125092500	125152500	10000
11	124070000	124075000	11	124190000	124195000	.	.	.	.	0,255,255	57	11.4381	11.6959	14.5267	12.8779	4.53147e-16	2.82715e-16	3.72316e-12	3.68837e-12	6	124070833	124193333	11334
11	111280000	111285000	11	111420000	111425000	.	.	.	.	0,255,255	57	13.4103	14.4625	23.6982	15.1723	2.99783e-12	2.51135e-12	1.85562e-05	3.68837e-12	6	111283333	111435000	13176
11	78645000	78650000	11	78715000	78720000	.	.	.	.	0,255,255	57	22.9057	21.9603	23.0229	24.8312	1.74482e-05	2.04369e-05	1.85562e-05	0.00612352	3	78650833	78714166	6872
11	60840000	60845000	11	60895000	60900000	.	.	.	.	0,255,255	57	21.1275	20.2957	22.5163	22.1297	1.74482e-05	2.04369e-05	1.85562e-05	1.79029e-05	5	60834500	60894500	8544
11	57455000	57460000	11	57515000	57520000	.	.	.	.	0,255,255	57	19.7315	21.1784	25.8174	29.0703	1.74482e-05	2.04369e-05	0.00577858	0.00612352	4	57455000	57522500	5590
11	44820000	44825000	11	44890000	44895000	.	.	.	.	0,255,255	57	19.674	21.3349	24.5447	28.0003	1.74482e-05	2.04369e-05	1.85562e-05	0.00612352	4	44817500	44892500	15000
11	129920000	129925000	11	130130000	130135000	.	.	.	.	0,255,255	56	10.5264	11.1543	13.3626	14.4065	1.83259e-15	1.15336e-15	1.20451e-11	1.2042e-11	6	129922500	130131666	7683
11	111280000	111285000	11	111445000	111450000	.	.	.	.	0,255,255	56	18.3489	13.6142	18.4412	13.9687	2.84675e-08	8.34784e-12	3.57634e-08	1.2042e-11	2	111282500	111450000	2500
11	69715000	69720000	11	69800000	69805000	.	.	.	.	0,255,255	56	16.5817	19.1876	21.9006	21.6607	2.84675e-08	3.28214e-08	3.95288e-05	3.7922e-05	1	69717500	69802500	0
11	66690000	66695000	11	66830000	66835000	.	.	.	.	0,255,255	56	12.8631	10.1325	12.1974	13.1017	9.81768e-12	1.15336e-15	2.34212e-15	1.2042e-11	9	66696388	66834166	12958
11	45105000	45110000	11	45290000	45295000	.	.	.	.	0,255,255	56	13.4954	12.9483	18.319	14.2554	9.81768e-12	8.34784e-12	3.57634e-08	1.2042e-11	3	45109166	45294166	3727
11	17380000	17385000	11	17525000	17530000	.	.	.	.	0,255,255	56	21.6127	16.333	28.1471	13.6071	3.7026e-05	3.28214e-08	0.00970246	1.2042e-11	7	17388214	17510357	18070
11	13210000	13215000	11	13340000	13345000	.	.	.	.	0,255,255	56	14.9154	16.4458	17.6945	26.8995	9.81768e-12	3.28214e-08	3.57634e-08	0.0103296	4	13212500	13335000	7500
11	113305000	113310000	11	113530000	113535000	.	.	.	.	0,255,255	55	11.8125	9.41972	12.705	12.0653	7.25113e-15	5.31943e-19	3.88436e-11	9.73433e-15	7	113306785	113531785	9312
11	100685000	100690000	11	100930000	100935000	.	.	.	.	0,255,255	55	13.2761	13.4169	15.9528	19.9587	3.23198e-11	2.75666e-11	9.37133e-08	7.86889e-05	8	100683125	100931875	10643
11	95350000	95355000	11	101215000	101220000	.	.	.	.	0,255,255	55	8.29285	2.46384	5.07144	3.68951	1.06008e-18	0	8.77589e-27	3.96256e-36	4	95353750	101213750	6374
11	73185000	73190000	11	73285000	73290000	.	.	.	.	0,255,255	55	21.95	20.4851	22.6729	26.1176	7.6548e-05	8.9382e-05	8.16251e-05	0.0169285	1	73187500	73287500	0
11	65710000	65715000	11	65815000	65820000	.	.	.	.	0,255,255	55	16.9803	18.0889	21.7544	22.7903	7.41409e-08	8.59322e-08	8.16251e-05	7.86889e-05	4	65710000	65820000	3536
11	12965000	12970000	11	13005000	13010000	.	.	.	.	0,255,255	55	27.1311	22.6153	24.5843	22.5194	0.0157462	8.9382e-05	8.16251e-05	7.86889e-05	1	12967500	13007500	0
11	10805000	10810000	11	10855000	10860000	.	.	.	.	0,255,255	55	21.1523	18.4097	13.3035	17.3746	7.6548e-05	8.59322e-08	3.88436e-11	8.98301e-08	3	10810833	10855833	3727
11	8225000	8230000	11	8565000	8570000	.	.	.	.	0,255,255	55	9.15371	10.285	11.5489	16.9361	1.06008e-18	4.71261e-15	9.27308e-15	8.98301e-08	4	8225000	8565000	3536
11	1695000	1700000	11	1830000	1835000	.	.	.	.	0,255,255	55	11.6877	10.8547	12.6894	13.2711	7.25113e-15	4.71261e-15	3.88436e-11	3.90698e-11	6	1696666	1830000	12528
11	128170000	128175000	11	128630000	128635000	.	.	.	.	0,255,255	54	8.21457	7.71756	10.841	9.43312	5.26967e-18	5.58125e-22	3.60472e-14	9.22963e-18	8	128170625	128629375	8705
11	118595000	118600000	11	118655000	118660000	.	.	.	.	0,255,255	54	19.1089	19.217	23.3474	24.662	1.8822e-07	2.2118e-07	0.000164179	0.0273845	7	118597500	118656785	11518
11	83285000	83290000	11	83815000	83820000	.	.	.	.	0,255,255	54	14.0293	11.3614	11.1089	21.7981	1.03628e-10	1.90025e-14	3.60472e-14	0.000160754	3	83290833	83815833	3727
11	82900000	82905000	11	83070000	83075000	.	.	.	.	0,255,255	54	16.6321	15.0965	15.0677	20.4801	1.8822e-07	8.76933e-11	1.25024e-10	0.000160754	2	82905000	83072500	2500
11	61895000	61900000	11	62080000	62085000	.	.	.	.	0,255,255	54	11.8643	13.1681	19.1609	15.1037	2.86414e-14	8.76933e-11	2.41127e-07	1.25683e-10	3	61899166	62079166	3727
11	45105000	45110000	11	45330000	45335000	.	.	.	.	0,255,255	54	16.3637	9.98684	13.3067	11.3864	1.8822e-07	1.90025e-14	1.25024e-10	3.86019e-14	3	45109166	45330833	3728
11	27185000	27190000	11	27480000	27485000	.	.	.	.	0,255,255	54	13.6784	10.4445	10.9859	18.9508	1.03628e-10	1.90025e-14	3.60472e-14	2.27317e-07	12	27183333	27484583	12944
11	124415000	124420000	11	124585000	124590000	.	.	.	.	0,255,255	53	11.7103	10.5029	12.8225	11.5131	1.10237e-13	7.28416e-14	3.83304e-10	1.48069e-13	6	124416666	124586666	5893
11	121450000	121455000	11	121585000	121590000	.	.	.	.	0,255,255	53	17.5101	15.7276	19.6279	16.4287	4.69455e-07	5.51605e-07	0.000325999	5.62544e-07	6	121450000	121585833	8700
11	120170000	120175000	11	120295000	120300000	.	.	.	.	0,255,255	53	11.3193	12.582	16.0855	15.963	1.10237e-13	2.74762e-10	5.99873e-07	5.62544e-07	6	120173333	120300833	11697
11	69440000	69445000	11	69640000	69645000	.	.	.	.	0,255,255	53	15.5208	13.8993	14.8525	22.7889	3.17711e-10	2.74762e-10	3.83304e-10	0.000320214	2	69440000	69642500	2500
11	47930000	47935000	11	48105000	48110000	.	.	.	.	0,255,255	53	13.3013	12.382	13.4444	17.773	3.17711e-10	2.74762e-10	3.83304e-10	5.62544e-07	5	47932500	48111500	6403
11	12965000	12970000	11	13150000	13155000	.	.	.	.	0,255,255	53	13.6761	13.5025	22.1869	14.624	3.17711e-10	2.74762e-10	0.000325999	3.84551e-10	3	12965833	13150833	3727
11	9015000	9020000	11	9135000	9140000	.	.	.	.	0,255,255	53	15.4884	14.5028	17.6458	15.7403	3.17711e-10	2.74762e-10	5.99873e-07	5.62544e-07	5	9014500	9137500	7000
11	128170000	128175000	11	128830000	128835000	.	.	.	.	0,255,255	52	7.19595	7.92476	13.7127	8.90793	3.20009e-20	6.39199e-17	1.17193e-09	2.02918e-16	4	128172500	128831250	5154
11	99660000	99665000	11	100250000	100255000	.	.	.	.	0,255,255	52	2.02312	3.39404	4.92062	4.68781	0	3.26632e-33	4.86222e-28	4.85985e-28	11	99658863	100263409	14553
11	94620000	94625000	11	94965000	94970000	.	.	.	.	0,255,255	52	12.2322	10.1441	13.7218	11.0998	4.20718e-13	2.85648e-13	1.17193e-09	5.56328e-13	2	94625000	94967500	2500
11	92225000	92230000	11	92305000	92310000	.	.	.	.	0,255,255	52	24.5159	22.635	26.882	24.0694	0.000606587	0.000699137	0.0621518	0.000620832	4	92230000	92305000	3536
11	117440000	117445000	11	117805000	117810000	.	.	.	.	0,255,255	51	12.6971	12.4462	14.1047	17.0241	2.91951e-09	2.55614e-09	3.47349e-09	3.32769e-06	11	117436590	117812045	11819
11	82490000	82495000	11	82695000	82700000	.	.	.	.	0,255,255	51	19.1185	13.3202	12.8577	18.9857	2.78302e-06	2.55614e-09	3.47349e-09	3.32769e-06	2	82495000	82697500	2500
11	77125000	77130000	11	77550000	77555000	.	.	.	.	0,255,255	51	12.9857	12.9307	16.461	15.8078	2.91951e-09	2.55614e-09	3.49321e-06	3.32769e-06	5	77125500	77548500	8062
11	44620000	44625000	11	44905000	44910000	.	.	.	.	0,255,255	51	10.5931	10.7762	16.9533	13.53	1.55453e-12	1.07168e-12	3.49321e-06	3.56221e-09	11	44624772	44907500	15171
11	26755000	26760000	11	27155000	27160000	.	.	.	.	0,255,255	51	10.1243	8.8491	11.6975	12.6388	1.55453e-12	3.08111e-16	2.00751e-12	3.56221e-09	7	26753928	27158214	7726
11	17595000	17600000	11	17720000	17725000	.	.	.	.	0,255,255	51	15.3929	13.0095	14.7356	17.1347	2.91951e-09	2.55614e-09	3.47349e-09	3.32769e-06	3	17600833	17724166	3728
11	8915000	8920000	11	8955000	8960000	.	.	.	.	0,255,255	51	22.7843	18.5065	21.9185	21.2036	0.00115245	3.21364e-06	0.00123259	0.00118363	3	8914166	8959166	3727
11	128285000	128290000	11	128630000	128635000	.	.	.	.	0,255,255	50	9.1702	8.75085	11.4132	12.0073	2.597e-15	1.4242e-15	7.38398e-12	7.55924e-12	4	128288750	128631250	6374
11	122215000	122220000	11	122500000	122505000	.	.	.	.	0,255,255	50	10.2575	9.02405	11.8111	11.6187	5.72123e-12	1.4242e-15	7.38398e-12	7.55924e-12	6	122216666	122504166	6719
11	68745000	68750000	11	68840000	68845000	.	.	.	.	0,255,255	50	21.8127	20.496	21.2365	23.3228	0.00214394	0.00241899	0.00231737	0.00222293	1	68747500	68842500	0
11	45370000	45375000	11	45650000	45655000	.	.	.	.	0,255,255	50	12.3247	12.2176	14.7645	18.4879	5.72123e-12	3.99759e-12	1.02337e-08	7.82332e-06	4	45371250	45657500	5154
11	43510000	43515000	11	43570000	43575000	.	.	.	.	0,255,255	50	20.2933	18.6181	23.1981	19.6961	0.00214394	7.60041e-06	0.00231737	0.00222293	7	43510357	43567500	10227
11	22335000	22340000	11	22535000	22540000	.	.	.	.	0,255,255	50	9.96614	9.01751	12.3455	12.3848	5.72123e-12	1.4242e-15	7.38398e-12	1.06316e-08	6	22336666	22538333	5893
11	13770000	13775000	11	14245000	14250000	.	.	.	.	0,255,255	50	6.38757	5.61169	7.00072	6.56232	1.0184e-18	1.24636e-22	1.47357e-18	1.59291e-18	3	13770833	14249166	3728
11	3035000	3040000	11	3090000	3095000	.	.	.	.	0,255,255	50	16.5403	15.7329	14.5305	17.9121	6.56703e-06	7.60041e-06	1.02337e-08	7.82332e-06	2	3037500	3090000	2500
11	125625000	125630000	11	125870000	125875000	.	.	.	.	0,255,255	49	12.0731	11.3738	12.7763	20.157	2.00626e-11	1.43356e-11	2.90677e-08	0.00404535	1	125627500	125872500	0
11	96460000	96465000	11	97140000	97145000	.	.	.	.	0,255,255	49	11.6068	9.16667	14.24	10.1491	2.00626e-11	6.36342e-15	2.90677e-08	2.61372e-11	7	96469642	97138214	13287
11	18115000	18120000	11	18200000	18205000	.	.	.	.	0,255,255	49	13.0346	11.9977	12.4508	14.1507	2.46624e-08	1.43356e-11	2.90677e-08	3.0076e-08	2	18115000	18205000	3536
11	7570000	7575000	11	7645000	7650000	.	.	.	.	0,255,255	49	12.482	13.4975	16.7476	14.9544	2.46624e-08	2.2096e-08	1.87203e-05	3.0076e-08	7	7572500	7657500	11180
11	4185000	4190000	11	4490000	4495000	.	.	.	.	0,255,255	49	7.70036	8.38216	11.8275	8.09105	5.54297e-18	6.36342e-15	2.63575e-11	1.79198e-14	6	4187500	4493333	7683
11	121320000	121325000	11	121585000	121590000	.	.	.	.	0,255,255	48	9.49246	10.5968	11.9942	15.3413	5.01949e-14	5.09012e-11	9.4093e-11	8.36116e-08	7	121319642	121588928	8836
11	83520000	83525000	11	83815000	83820000	.	.	.	.	0,255,255	48	12.0301	8.13512	9.57493	11.958	7.06572e-11	2.81724e-14	8.56015e-14	9.24462e-11	2	83522500	83815000	2500
11	68255000	68260000	11	68440000	68445000	.	.	.	.	0,255,255	48	18.8623	17.4582	18.6302	20.635	3.39776e-05	3.93731e-05	4.20189e-05	0.00727347	3	68255833	68445833	6872
11	44625000	44630000	11	44725000	44730000	.	.	.	.	0,255,255	48	22.3882	17.707	22.4021	18.3448	0.00689254	3.93731e-05	0.00748647	4.03937e-05	2	44625000	44727500	2500
11	27390000	27395000	11	27465000	27470000	.	.	.	.	0,255,255	48	16.2684	17.4876	21.0992	24.3408	3.39776e-05	3.93731e-05	0.00748647	0.00727347	1	27392500	27467500	0
11	10620000	10625000	11	10735000	10740000	.	.	.	.	0,255,255	48	15.335	12.398	13.1897	16.6621	6.9732e-08	6.26142e-08	8.20808e-08	4.03937e-05	1	10622500	10737500	0
11	120510000	120515000	11	120680000	120685000	.	.	.	.	0,255,255	47	10.6729	9.83468	13.176	13.1805	2.40389e-10	1.20458e-13	2.24523e-07	2.27071e-07	5	120511500	120685500	6325
11	117820000	117825000	11	118050000	118055000	.	.	.	.	0,255,255	47	8.22645	6.78165	8.83205	7.30478	2.14071e-13	8.78536e-17	3.56811e-13	2.63355e-16	8	117825625	118053750	8221
11	73400000	73405000	11	73660000	73665000	.	.	.	.	0,255,255	47	16.4441	14.6387	17.6587	19.4122	7.44415e-05	1.7312e-07	9.18178e-05	8.86258e-05	6	73403333	73661666	10865
11	69495000	69500000	11	69640000	69645000	.	.	.	.	0,255,255	47	17.3925	14.7548	16.6836	18.4987	7.44415e-05	1.7312e-07	9.18178e-05	8.86258e-05	2	69497500	69640000	2500
11	19950000	19955000	11	20110000	20115000	.	.	.	.	0,255,255	47	13.9193	11.8762	14.0398	13.9457	1.91072e-07	1.75242e-10	2.24523e-07	2.27071e-07	4	19948750	20116250	6374
11	6250000	6255000	11	6350000	6355000	.	.	.	.	0,255,255	47	11.464	11.3657	15.1002	12.9584	2.40389e-10	1.75242e-10	2.24523e-07	2.27071e-07	1	6252500	6352500	0
11	133925000	133930000	11	134140000	134145000	.	.	.	.	0,255,255	46	10.6373	9.46992	13.8359	9.58872	8.15039e-10	5.10276e-13	6.05375e-07	1.34448e-12	3	133922500	134144166	6010
11	85855000	85860000	11	86290000	86295000	.	.	.	.	0,255,255	46	11.8453	11.2888	13.7497	13.5554	8.15039e-10	5.99964e-10	6.05375e-07	6.05809e-07	4	85855000	86292500	7500
11	76730000	76735000	11	76915000	76920000	.	.	.	.	0,255,255	46	10.0535	10.0329	12.6943	11.0075	8.15039e-10	5.99964e-10	6.05375e-07	1.08248e-09	5	76730500	76918500	8062
11	72240000	72245000	11	72410000	72415000	.	.	.	.	0,255,255	46	15.097	16.271	16.8693	19.1972	5.13323e-07	0.000184693	0.000197353	0.000192765	1	72242500	72412500	0
11	62170000	62175000	11	62315000	62320000	.	.	.	.	0,255,255	46	14.2273	12.3509	15.8822	15.2739	5.13323e-07	5.99964e-10	0.000197353	6.05809e-07	3	62170833	62314166	3728
11	47180000	47185000	11	47260000	47265000	.	.	.	.	0,255,255	46	15.9749	13.1004	19.58	12.8762	0.00016166	4.70802e-07	0.0222522	6.05809e-07	6	47180000	47258333	9502
11	36300000	36305000	11	36475000	36480000	.	.	.	.	0,255,255	46	10.8871	11.7004	14.0183	17.1348	8.15039e-10	5.99964e-10	6.05375e-07	0.000192765	10	36297000	36481500	13829
11	11795000	11800000	11	12040000	12045000	.	.	.	.	0,255,255	46	6.35055	4.85481	7.24721	5.58549	7.48802e-16	5.52565e-23	1.2431e-15	5.61227e-19	4	11797500	12043750	5154
11	11620000	11625000	11	11785000	11790000	.	.	.	.	0,255,255	46	13.4089	9.79593	10.2291	13.1978	5.13323e-07	5.10276e-13	1.07141e-09	6.05809e-07	1	11622500	11787500	0
11	4635000	4640000	11	5005000	5010000	.	.	.	.	0,255,255	46	9.02143	8.78794	11.675	10.9086	8.88844e-13	5.10276e-13	1.07141e-09	1.08248e-09	4	4632500	5005000	5590
11	130000000	130005000	11	130065000	130070000	.	.	.	.	0,255,255	45	13.385	12.8203	12.8725	12.3486	1.36754e-06	1.26688e-06	1.60701e-06	3.49745e-09	3	130007500	130065833	6009
11	78225000	78230000	11	78560000	78565000	.	.	.	.	0,255,255	45	10.3497	10.6327	10.6819	16.5125	2.67961e-09	1.97178e-09	3.5161e-09	0.000407778	3	78225833	78565833	3727
11	62590000	62595000	11	62650000	62655000	.	.	.	.	0,255,255	45	16.4935	17.2799	19.2695	18.4661	0.000343476	0.000392285	0.000416644	0.000407778	1	62592500	62652500	0
11	62395000	62400000	11	62540000	62545000	.	.	.	.	0,255,255	45	14.8755	13.6741	15.3101	19.4432	1.36754e-06	1.26688e-06	1.60701e-06	0.000407778	1	62397500	62542500	0
11	59170000	59175000	11	59280000	59285000	.	.	.	.	0,255,255	45	6.22537	7.1056	7.29352	12.7752	2.64836e-18	2.12093e-15	6.3062e-15	1.60584e-06	6	59169166	59285000	7683
11	46390000	46395000	11	46525000	46530000	.	.	.	.	0,255,255	45	14.4981	13.3567	16.7726	15.5242	1.36754e-06	1.26688e-06	0.000416644	1.60584e-06	4	46390000	46531250	6731
11	34925000	34930000	11	35390000	35395000	.	.	.	.	0,255,255	45	8.05292	7.6407	10.0048	11.3672	3.59536e-12	2.12093e-15	3.5161e-09	3.49745e-09	4	34927500	35395000	7500
11	12675000	12680000	11	12885000	12890000	.	.	.	.	0,255,255	45	14.3338	10.9438	16.6709	13.2585	1.36754e-06	1.97178e-09	0.000416644	1.60584e-06	1	12677500	12887500	0
11	130210000	130215000	11	130425000	130430000	.	.	.	.	0,255,255	44	10.1151	7.54436	10.7278	8.31742	8.78595e-09	1.02798e-14	1.12109e-08	2.07513e-11	8	130213125	130424375	9228
11	126605000	126610000	11	126990000	126995000	.	.	.	.	0,255,255	44	10.0373	8.37947	10.9272	12.0906	8.78595e-09	8.72092e-12	1.12109e-08	1.12316e-08	4	126607500	126991250	8004
11	83830000	83835000	11	84525000	84530000	.	.	.	.	0,255,255	44	9.51851	7.88821	16.7296	10.085	1.42918e-11	8.72092e-12	0.000857189	1.12316e-08	3	83834166	84529166	3727
11	72725000	72730000	11	73175000	73180000	.	.	.	.	0,255,255	44	9.19898	9.04675	12.0222	10.2493	1.42918e-11	8.72092e-12	1.12109e-08	1.12316e-08	2	72725000	73177500	2500
11	44285000	44290000	11	44540000	44545000	.	.	.	.	0,255,255	44	11.2608	9.17742	10.4086	11.0192	8.78595e-09	8.72092e-12	1.12109e-08	1.12316e-08	3	44289166	44540833	3728
11	41320000	41325000	11	41375000	41380000	.	.	.	.	0,255,255	44	18.7778	18.7707	20.3822	19.2063	0.00071039	0.000808822	0.0595045	0.000835479	2	41322500	41382500	5000
11	35615000	35620000	11	36265000	36270000	.	.	.	.	0,255,255	44	7.62921	6.85298	8.27429	7.92051	1.80419e-14	1.02798e-14	2.16703e-11	2.07513e-11	6	35615833	36265000	7683
11	16820000	16825000	11	16925000	16930000	.	.	.	.	0,255,255	44	14.7758	15.456	19.1312	17.5141	3.50078e-06	3.28181e-06	0.000857189	0.000835479	1	16822500	16927500	0
11	62420000	62425000	11	62540000	62545000	.	.	.	.	0,255,255	43	14.4909	15.2715	17.4495	21.6462	8.91989e-06	8.35117e-06	0.00170858	0.0910502	2	62430000	62542500	7500
11	33255000	33260000	11	33325000	33330000	.	.	.	.	0,255,255	43	18.9433	17.1712	18.0827	18.2319	0.00142113	0.00162286	0.00170858	0.00167668	1	33257500	33327500	0
11	4635000	4640000	11	4825000	4830000	.	.	.	.	0,255,255	43	8.77039	8.30907	10.9634	8.95754	5.50381e-11	3.44927e-11	3.53759e-08	8.05593e-11	1	4637500	4827500	0
11	2310000	2315000	11	2415000	2420000	.	.	.	.	0,255,255	43	9.06708	10.8339	14.4601	14.0498	5.50381e-11	2.05143e-08	1.06045e-05	1.05733e-05	5	2307500	2418500	6403
11	131580000	131585000	11	131665000	131670000	.	.	.	.	0,255,255	42	17.5038	15.5921	15.497	19.0425	0.00278078	0.00316986	2.57224e-05	0.003247	3	131580833	131672500	5271
11	125720000	125725000	11	125870000	125875000	.	.	.	.	0,255,255	42	13.2645	13.4468	15.1248	16.4325	2.16753e-05	2.05495e-05	2.57224e-05	0.003247	2	125722500	125870000	2500
11	119665000	119670000	11	119725000	119730000	.	.	.	.	0,255,255	42	14.3326	13.5554	15.2509	15.11	2.16753e-05	2.05495e-05	2.57224e-05	2.59056e-05	2	119670000	119730000	3536
11	119100000	119105000	11	119200000	119205000	.	.	.	.	0,255,255	42	17.359	13.9208	13.0048	18.6417	0.00278078	2.05495e-05	2.57224e-05	0.003247	1	119102500	119202500	0
11	111775000	111780000	11	111840000	111845000	.	.	.	.	0,255,255	42	19.245	17.6099	16.8213	18.2789	0.00278078	0.00316986	0.00331814	0.003247	2	111782500	111837500	7071
11	85855000	85860000	11	86195000	86200000	.	.	.	.	0,255,255	42	10.3446	11.5338	15.7523	11.1043	8.37151e-08	6.30637e-08	0.00331814	1.05636e-07	2	85857500	86207500	10000
11	79235000	79240000	11	79435000	79440000	.	.	.	.	0,255,255	42	15.8353	14.2272	17.2972	17.3989	0.00278078	2.05495e-05	0.00331814	0.003247	1	79237500	79437500	0
11	77190000	77195000	11	77545000	77550000	.	.	.	.	0,255,255	42	11.9699	12.9402	14.4388	16.0727	8.37151e-08	2.05495e-05	2.57224e-05	0.003247	3	77194166	77547500	8334
11	59555000	59560000	11	59665000	59670000	.	.	.	.	0,255,255	42	16.9731	14.6186	13.3632	17.8503	0.00278078	2.05495e-05	2.57224e-05	0.003247	5	59545500	59674500	13892
11	45365000	45370000	11	45770000	45775000	.	.	.	.	0,255,255	42	10.5257	11.7305	11.4378	19.5613	8.37151e-08	6.30637e-08	1.06377e-07	0.003247	3	45370833	45769166	11785
11	33165000	33170000	11	33325000	33330000	.	.	.	.	0,255,255	42	8.95849	9.45287	13.5978	11.0433	2.07207e-10	1.32967e-10	2.57224e-05	1.05636e-07	3	33165833	33334166	8499
11	31105000	31110000	11	31235000	31240000	.	.	.	.	0,255,255	42	13.1279	10.5976	11.1257	15.579	2.16753e-05	6.30637e-08	1.06377e-07	0.003247	3	31112500	31237500	5000
11	12410000	12415000	11	12890000	12895000	.	.	.	.	0,255,255	42	6.30984	9.39131	10.3398	11.6246	4.11617e-13	1.32967e-10	1.06377e-07	1.05636e-07	2	12412500	12890000	2500
11	1540000	1545000	11	1575000	1580000	.	.	.	.	0,255,255	42	19.2281	16.1978	16.4776	17.8028	0.00278078	0.00316986	0.00331814	0.003247	1	1542500	1577500	0
11	132940000	132945000	11	133060000	133065000	.	.	.	.	0,255,255	41	11.5318	8.1343	8.78299	11.0093	2.52774e-07	5.04338e-10	1.1208e-09	3.12115e-07	2	132947500	133057500	7071
11	129120000	129125000	11	129275000	129280000	.	.	.	.	0,255,255	41	12.2379	11.6586	15.6457	11.6188	2.52774e-07	1.89311e-07	0.00633154	3.12115e-07	1	129122500	129277500	0
11	113305000	113310000	11	113730000	113735000	.	.	.	.	0,255,255	41	6.00481	5.64035	9.72646	6.33864	2.755e-15	2.34834e-15	1.1208e-09	2.92649e-12	4	113307500	113731250	5154
11	69685000	69690000	11	70195000	70200000	.	.	.	.	0,255,255	41	10.2909	6.90719	8.88736	11.0309	2.52774e-07	1.05304e-12	1.1208e-09	3.12115e-07	6	69693333	70192500	11577
11	59170000	59175000	11	59425000	59430000	.	.	.	.	0,255,255	41	3.94452	6.25465	6.46921	14.0841	2.44517e-21	1.05304e-12	3.07851e-12	6.17994e-05	2	59170000	59430000	3536
11	36560000	36565000	11	36670000	36675000	.	.	.	.	0,255,255	41	9.55648	9.68544	11.4219	11.7245	7.65717e-10	5.04338e-10	3.16926e-07	3.12115e-07	2	36565000	36672500	2500
11	12675000	12680000	11	12840000	12845000	.	.	.	.	0,255,255	41	12.3824	11.8736	19.307	9.68279	5.21716e-05	1.89311e-07	0.00633154	1.11115e-09	1	12677500	12842500	0
11	11025000	11030000	11	11785000	11790000	.	.	.	.	0,255,255	41	8.29311	7.14847	8.10069	9.92598	7.65717e-10	1.05304e-12	1.1208e-09	3.12115e-07	6	11031666	11785833	11335
11	10790000	10795000	11	11020000	11025000	.	.	.	.	0,255,255	41	6.83098	6.81472	9.78719	9.25201	1.82611e-12	1.05304e-12	1.1208e-09	1.11115e-09	5	10792500	11020500	9434
11	133135000	133140000	11	133835000	133840000	.	.	.	.	0,255,255	40	8.15695	7.98846	7.4225	10.3376	2.78666e-09	1.85664e-09	1.39091e-11	9.0242e-07	3	133132500	133837500	5000
11	126060000	126065000	11	126185000	126190000	.	.	.	.	0,255,255	40	13.5306	12.2069	14.0132	16.2717	0.000122003	5.62645e-07	0.000143908	0.0115031	1	126062500	126187500	0
11	122630000	122635000	11	122850000	122855000	.	.	.	.	0,255,255	40	9.00693	9.90671	11.512	12.5969	2.78666e-09	5.62645e-07	9.15898e-07	0.000145858	5	122634500	122853500	8062
11	121650000	121655000	11	122505000	122510000	.	.	.	.	0,255,255	40	5.66827	6.62099	6.88332	8.44145	1.49909e-14	4.69906e-12	1.39091e-11	3.95376e-09	7	121652500	122506785	10715
11	120010000	120015000	11	120105000	120110000	.	.	.	.	0,255,255	40	12.942	13.6932	15.1635	12.8891	0.000122003	0.000117096	0.000143908	0.000145858	1	120012500	120107500	0
11	117945000	117950000	11	118045000	118050000	.	.	.	.	0,255,255	40	14.8965	14.7469	12.1047	18.7365	0.000122003	0.000117096	9.15898e-07	0.0115031	3	117950833	118052500	6009
11	109860000	109865000	11	109940000	109945000	.	.	.	.	0,255,255	40	13.8753	12.3256	13.7903	11.1905	0.000122003	5.62645e-07	0.000143908	9.0242e-07	4	109857500	109940000	5590
11	107575000	107580000	11	107770000	107775000	.	.	.	.	0,255,255	40	9.05126	10.8442	10.6367	15.6793	2.78666e-09	5.62645e-07	9.15898e-07	0.0115031	3	107574166	107769166	6871
11	84565000	84570000	11	84705000	84710000	.	.	.	.	0,255,255	40	14.601	13.8318	16.7666	16.7429	0.000122003	0.000117096	0.011683	0.0115031	7	84561071	84711785	7726
11	43945000	43950000	11	44035000	44040000	.	.	.	.	0,255,255	40	14.0309	14.0696	14.9068	18.7125	0.000122003	0.000117096	0.000143908	0.0115031	1	43947500	44037500	0
11	30345000	30350000	11	30915000	30920000	.	.	.	.	0,255,255	40	7.60829	5.54543	7.18997	8.10408	8.17807e-12	1.28399e-14	1.39091e-11	3.95376e-09	6	30348333	30918333	5893
11	15100000	15105000	11	15205000	15210000	.	.	.	.	0,255,255	40	7.16881	7.23285	9.37039	8.31912	8.17807e-12	4.69906e-12	4.01935e-09	3.95376e-09	6	15101666	15208333	9205
11	123510000	123515000	11	123570000	123575000	.	.	.	.	0,255,255	39	15.7813	14.3509	15.2453	16.7271	0.0173944	0.000268457	0.000324527	0.0207381	2	123512500	123575000	2500
11	95065000	95070000	11	95760000	95765000	.	.	.	.	0,255,255	39	10.5144	10.9184	14.4582	14.9523	2.12142e-06	1.6191e-06	0.000324527	0.000332499	2	95070000	95762500	2500
11	84385000	84390000	11	84525000	84530000	.	.	.	.	0,255,255	39	15.3993	13.0016	14.9833	14.8676	0.000276459	0.000268457	0.000324527	0.000332499	2	84390000	84520000	7906
11	74250000	74255000	11	74570000	74575000	.	.	.	.	0,255,255	39	11.7938	9.78858	9.62269	11.3703	2.12142e-06	6.77067e-09	1.42241e-08	2.5618e-06	2	74255000	74572500	2500
11	66575000	66580000	11	66675000	66680000	.	.	.	.	0,255,255	39	10.8468	10.729	11.5416	14.3506	2.12142e-06	1.6191e-06	2.62273e-06	0.000332499	2	66577500	66682500	5000
11	57345000	57350000	11	57480000	57485000	.	.	.	.	0,255,255	39	12.7187	10.8805	18.4482	10.3212	0.000276459	1.6191e-06	0.0211481	2.5618e-06	2	57345000	57482500	2500
11	35615000	35620000	11	35820000	35825000	.	.	.	.	0,255,255	39	12.0489	9.70996	12.3511	9.72917	2.12142e-06	6.77067e-09	2.62273e-06	1.3974e-08	2	35622500	35822500	5000
11	128170000	128175000	11	128285000	128290000	.	.	.	.	0,255,255	38	13.7056	11.2413	14.0553	12.1295	0.000609096	4.55889e-06	0.000713693	7.02783e-06	2	128172500	128290000	2500
11	127840000	127845000	11	128020000	128025000	.	.	.	.	0,255,255	38	13.3177	10.3165	10.0595	11.007	0.000609096	4.55889e-06	7.29263e-06	7.02783e-06	2	127842500	128025000	2500
11	122865000	122870000	11	123020000	123025000	.	.	.	.	0,255,255	38	12.4476	12.2445	16.9188	15.3255	0.000609096	4.55889e-06	0.0367464	0.00073597	2	122865000	123022500	2500
11	119200000	119205000	11	119320000	119325000	.	.	.	.	0,255,255	38	16.8406	14.4575	17.5548	15.9309	0.0302672	0.000594367	0.0367464	0.0362153	2	119205000	119322500	2500
11	86455000	86460000	11	86920000	86925000	.	.	.	.	0,255,255	38	6.82709	8.12684	9.04763	9.83294	1.49667e-10	2.35107e-08	4.83262e-08	4.74529e-08	4	86456250	86922500	5154
11	75895000	75900000	11	76315000	76320000	.	.	.	.	0,255,255	38	8.4155	8.26637	11.0303	9.51468	3.48555e-08	2.35107e-08	7.29263e-06	4.74529e-08	5	75898500	76317500	6403
11	69295000	69300000	11	69640000	69645000	.	.	.	.	0,255,255	38	9.27221	9.32523	12.8694	9.94073	3.48555e-08	2.35107e-08	0.000713693	7.02783e-06	4	69293750	69641250	6374
11	65885000	65890000	11	65985000	65990000	.	.	.	.	0,255,255	38	13.7189	12.1588	14.6965	14.7373	0.000609096	4.55889e-06	0.000713693	0.00073597	1	65887500	65987500	0
11	35820000	35825000	11	36265000	36270000	.	.	.	.	0,255,255	38	6.96691	5.88021	6.01277	7.71339	1.49667e-10	3.29989e-13	6.12791e-13	2.3594e-10	1	35822500	36267500	0
11	33160000	33165000	11	33255000	33260000	.	.	.	.	0,255,255	38	15.8517	13.501	14.8224	15.9667	0.0302672	0.000594367	0.000713693	0.0362153	2	33165000	33255000	3536
11	25980000	25985000	11	26275000	26280000	.	.	.	.	0,255,255	38	8.34323	6.01114	6.29548	7.66007	3.48555e-08	3.29989e-13	2.52896e-10	2.3594e-10	5	25983500	26277500	6403
11	19260000	19265000	11	19550000	19555000	.	.	.	.	0,255,255	38	6.77515	5.28242	5.19618	7.88193	1.49667e-10	3.29989e-13	6.12791e-13	4.74529e-08	5	19258500	19554500	6325
11	19070000	19075000	11	19255000	19260000	.	.	.	.	0,255,255	38	11.0412	9.47051	11.9854	8.33114	5.8069e-06	2.35107e-08	7.29263e-06	4.74529e-08	2	19072500	19250000	7500
11	11930000	11935000	11	12040000	12045000	.	.	.	.	0,255,255	38	12.0958	9.17547	11.3648	12.7195	5.8069e-06	2.35107e-08	7.29263e-06	0.00073597	2	11937500	12042500	5000
11	121650000	121655000	11	122200000	122205000	.	.	.	.	0,255,255	37	5.50544	5.80067	8.67747	6.04288	2.2041e-12	1.72839e-12	1.60243e-07	4.6268e-12	6	121653333	122207500	6509
11	112285000	112290000	11	112555000	112560000	.	.	.	.	0,255,255	37	10.0431	8.55102	13.964	9.81533	1.55924e-05	7.95301e-08	0.00151641	1.55319e-07	3	112287500	112557500	5000
11	88545000	88550000	11	88885000	88890000	.	.	.	.	0,255,255	37	9.8084	7.68946	7.67839	10.0752	1.16752e-07	3.7615e-10	1.0274e-09	1.88186e-05	4	88551250	88886250	6374
11	65710000	65715000	11	65985000	65990000	.	.	.	.	0,255,255	37	7.67609	8.65664	12.1993	8.93298	6.03378e-10	7.95301e-08	1.93474e-05	1.55319e-07	2	65710000	65987500	2500
11	45870000	45875000	11	46005000	46010000	.	.	.	.	0,255,255	37	9.97468	9.87295	10.6014	14.0294	1.55924e-05	1.22205e-05	1.93474e-05	0.0015722	1	45872500	46007500	0
11	44130000	44135000	11	44535000	44540000	.	.	.	.	0,255,255	37	6.07411	7.24105	8.22086	13.717	2.2041e-12	3.7615e-10	1.60243e-07	0.0015722	1	44132500	44537500	0
11	20160000	20165000	11	20255000	20260000	.	.	.	.	0,255,255	37	14.3311	14.6943	18.0571	14.5747	0.00130642	0.00129596	0.0624073	0.0015722	2	20160000	20262500	5590
11	19330000	19335000	11	19550000	19555000	.	.	.	.	0,255,255	37	12.7655	10.5916	10.7595	18.6694	0.00130642	1.22205e-05	1.93474e-05	0.0612273	2	19330000	19552500	2500
11	7890000	7895000	11	7985000	7990000	.	.	.	.	0,255,255	37	9.87521	8.35444	9.7135	9.15137	1.55924e-05	7.95301e-08	1.60243e-07	1.55319e-07	7	7894642	7987500	10227
11	1835000	1840000	11	2150000	2155000	.	.	.	.	0,255,255	37	4.89553	4.68003	3.63416	7.87408	7.16976e-15	4.48514e-15	2.07221e-17	1.55319e-07	2	1835000	2152500	2500
11	128635000	128640000	11	128830000	128835000	.	.	.	.	0,255,255	36	12.5766	10.6853	13.0129	12.0629	0.00271106	3.21432e-05	0.00317655	4.83548e-05	3	128634166	128830833	3728
11	126715000	126720000	11	126990000	126995000	.	.	.	.	0,255,255	36	10.2856	9.08411	11.5747	11.3726	4.04288e-05	2.59492e-07	4.98614e-05	4.83548e-05	5	126716500	126985500	13038
11	125920000	125925000	11	126060000	126065000	.	.	.	.	0,255,255	36	13.3138	10.7034	12.6689	13.1022	0.00271106	3.21432e-05	0.00317655	0.00325666	2	125925000	126062500	2500
11	122100000	122105000	11	122200000	122205000	.	.	.	.	0,255,255	36	11.5096	8.46409	9.50235	11.2444	4.04288e-05	2.59492e-07	5.01781e-07	4.83548e-05	3	122107500	122202500	5000
11	117230000	117235000	11	117315000	117320000	.	.	.	.	0,255,255	36	14.9867	12.0007	13.6687	13.4232	0.00271106	3.21432e-05	0.00317655	0.00325666	2	117232500	117322500	5000
11	109945000	109950000	11	110090000	110095000	.	.	.	.	0,255,255	36	10.4667	8.04445	11.8806	7.47709	4.04288e-05	2.59492e-07	4.98614e-05	3.83423e-09	1	109947500	110092500	0
11	108115000	108120000	11	108650000	108655000	.	.	.	.	0,255,255	36	5.60944	4.91644	5.93905	8.77281	1.07475e-11	2.70097e-14	1.61463e-11	5.02033e-07	2	108127500	108652500	10000
11	81640000	81645000	11	82695000	82700000	.	.	.	.	0,255,255	36	4.77777	3.89534	4.69246	5.7674	3.88315e-14	5.91531e-17	7.35611e-14	2.2645e-11	3	81640833	82699166	3728
11	78225000	78230000	11	78420000	78425000	.	.	.	.	0,255,255	36	13.7407	12.634	14.9362	14.9256	0.00271106	0.00273133	0.00317655	0.00325666	1	78227500	78422500	0
11	77820000	77825000	11	77990000	77995000	.	.	.	.	0,255,255	36	12.0274	11.2425	12.1149	11.9019	4.04288e-05	3.21432e-05	4.98614e-05	4.83548e-05	3	77822500	77992500	5000
11	74930000	74935000	11	75245000	75250000	.	.	.	.	0,255,255	36	9.51823	9.73761	12.9326	11.5312	3.85058e-07	2.59492e-07	0.00317655	4.83548e-05	2	74930000	75247500	2500
11	59535000	59540000	11	59800000	59805000	.	.	.	.	0,255,255	36	4.13736	5.07278	5.08238	6.78234	3.88315e-14	8.54188e-12	1.61463e-11	3.83423e-09	1	59537500	59802500	0
11	36560000	36565000	11	36745000	36750000	.	.	.	.	0,255,255	36	8.75468	7.65811	8.87528	9.05621	3.85058e-07	1.53162e-09	5.01781e-07	5.02033e-07	3	36564166	36749166	3727
11	34365000	34370000	11	34490000	34495000	.	.	.	.	0,255,255	36	11.9288	8.68685	12.0784	8.71756	4.04288e-05	2.59492e-07	4.98614e-05	5.02033e-07	1	34367500	34492500	0
11	33540000	33545000	11	33685000	33690000	.	.	.	.	0,255,255	36	10.6173	9.88493	10.7266	10.9255	4.04288e-05	3.21432e-05	4.98614e-05	4.83548e-05	2	33540000	33687500	2500
11	26295000	26300000	11	26650000	26655000	.	.	.	.	0,255,255	36	11.301	8.88291	10.9367	11.7638	4.04288e-05	2.59492e-07	4.98614e-05	4.83548e-05	4	26295000	26650000	3536
11	22335000	22340000	11	22785000	22790000	.	.	.	.	0,255,255	36	5.3067	6.08189	7.55187	7.03363	1.07475e-11	8.54188e-12	4.03155e-09	3.83423e-09	2	22335000	22787500	2500
11	19070000	19075000	11	19555000	19560000	.	.	.	.	0,255,255	36	5.35044	4.94979	7.85471	6.09046	1.07475e-11	2.70097e-14	5.01781e-07	2.2645e-11	9	19073611	19556388	14422
11	16785000	16790000	11	17060000	17065000	.	.	.	.	0,255,255	36	11.038	9.05936	8.26017	14.0171	4.04288e-05	2.59492e-07	5.01781e-07	0.00325666	1	16787500	17062500	0
11	131060000	131065000	11	131670000	131675000	.	.	.	.	0,255,255	35	5.8763	5.45543	6.33311	9.18453	5.33012e-11	4.12718e-11	1.56062e-08	1.53825e-06	6	131064166	131670000	7683
11	116730000	116735000	11	117105000	117110000	.	.	.	.	0,255,255	35	6.48726	7.11789	8.19476	9.569	9.11363e-09	6.01724e-09	1.55918e-06	1.53825e-06	3	116730833	117105833	3727
11	102730000	102735000	11	102940000	102945000	.	.	.	.	0,255,255	35	8.51328	8.19253	9.70172	10.2234	1.20364e-06	8.26392e-07	1.55918e-06	0.000122485	2	102732500	102937500	5000
11	79710000	79715000	11	80150000	80155000	.	.	.	.	0,255,255	35	11.2114	10.3909	12.9662	14.1192	0.000103222	8.2217e-05	0.00638381	0.00655043	5	79713500	80154500	14142
11	57000000	57005000	11	57245000	57250000	.	.	.	.	0,255,255	35	5.18605	6.34505	7.46929	8.92912	5.33012e-11	6.01724e-09	1.56062e-08	1.53825e-06	4	57000000	57252500	5590
11	40130000	40135000	11	40290000	40295000	.	.	.	.	0,255,255	35	12.8948	8.19623	8.47335	12.2231	0.00545118	8.26392e-07	1.55918e-06	0.000122485	2	40137500	40290000	5590
11	31105000	31110000	11	31870000	31875000	.	.	.	.	0,255,255	35	5.75296	5.54817	7.35216	6.52406	5.33012e-11	4.12718e-11	1.56062e-08	1.49492e-08	1	31107500	31872500	0
11	20645000	20650000	11	21510000	21515000	.	.	.	.	0,255,255	35	4.04607	4.14748	5.22896	4.41375	2.3536e-13	1.71976e-13	7.92175e-11	3.91851e-13	2	20647500	21515000	2500
11	129375000	129380000	11	129745000	129750000	.	.	.	.	0,255,255	34	8.66308	8.64285	9.36281	11.1209	3.664e-06	2.56902e-06	4.6595e-06	0.000298961	7	129370357	129750357	8360
11	125090000	125095000	11	125355000	125360000	.	.	.	.	0,255,255	34	10.9031	11.6635	15.0276	13.6108	0.00025293	0.00020408	0.0124175	0.0126313	3	125092500	125352500	5000
11	123580000	123585000	11	123705000	123710000	.	.	.	.	0,255,255	34	9.30354	8.18916	7.91509	11.8225	3.664e-06	2.56902e-06	4.6595e-06	0.000298961	1	123582500	123707500	0
11	121925000	121930000	11	122095000	122100000	.	.	.	.	0,255,255	34	10.5032	10.0909	10.7509	12.6327	0.00025293	0.00020408	0.000305137	0.0126313	2	121930000	122097500	2500
11	120510000	120515000	11	120950000	120955000	.	.	.	.	0,255,255	34	8.67325	8.00258	12.7209	7.6033	3.664e-06	2.56902e-06	0.0124175	5.68497e-08	5	120512500	120941500	14000
11	106720000	106725000	11	107015000	107020000	.	.	.	.	0,255,255	34	7.59339	7.43539	9.50528	8.30268	3.49771e-08	2.28726e-08	4.6595e-06	4.62278e-06	3	106722500	107019166	6010
11	93895000	93900000	11	94500000	94505000	.	.	.	.	0,255,255	34	10.0281	8.85098	8.90459	11.6303	0.00025293	2.56902e-06	4.6595e-06	0.000298961	5	93901500	94504500	11402
11	47175000	47180000	11	47350000	47355000	.	.	.	.	0,255,255	34	8.70483	7.57955	10.0527	8.22324	3.664e-06	2.28726e-08	0.000305137	4.62278e-06	2	47180000	47352500	2500
11	32960000	32965000	11	33060000	33065000	.	.	.	.	0,255,255	34	11.4164	11.5577	13.4471	12.4118	0.00025293	0.00020408	0.0124175	0.0126313	4	32961250	33068750	6374
11	22165000	22170000	11	22305000	22310000	.	.	.	.	0,255,255	34	9.7701	7.49348	8.56217	9.64978	3.664e-06	2.28726e-08	4.6595e-06	4.62278e-06	4	22170000	22302500	5590
11	14300000	14305000	11	14450000	14455000	.	.	.	.	0,255,255	34	9.43348	9.29429	14.2709	10.4517	3.664e-06	2.56902e-06	0.0124175	0.000298961	1	14302500	14452500	0
11	6020000	6025000	11	6350000	6355000	.	.	.	.	0,255,255	34	11.5277	9.20355	10.6394	11.8536	0.00025293	2.56902e-06	0.000305137	0.000298961	1	6022500	6352500	0
11	4185000	4190000	11	4540000	4545000	.	.	.	.	0,255,255	34	8.58793	7.26638	11.4427	8.40833	3.664e-06	2.28726e-08	0.000305137	4.62278e-06	2	4187500	4540000	2500
11	2200000	2205000	11	2415000	2420000	.	.	.	.	0,255,255	34	5.34962	7.82787	9.31397	9.46779	2.42525e-10	2.28726e-08	4.6595e-06	4.62278e-06	8	2196250	2418750	9520
11	112585000	112590000	11	113285000	113290000	.	.	.	.	0,255,255	33	6.17541	5.33446	6.93478	7.63357	1.1041e-09	9.05943e-10	2.09316e-07	2.00559e-07	3	112589166	113289166	3727
11	96460000	96465000	11	99015000	99020000	.	.	.	.	0,255,255	33	5.37708	3.99194	5.37908	4.52745	1.1041e-09	6.02545e-12	1.6419e-09	1.47432e-11	2	96465000	99017500	2500
11	92940000	92945000	11	93225000	93230000	.	.	.	.	0,255,255	33	10.3806	8.01598	8.82317	9.4053	0.000595449	7.70576e-06	1.37269e-05	1.36151e-05	3	92944166	93225833	3728
11	83830000	83835000	11	84380000	84385000	.	.	.	.	0,255,255	33	11.5868	8.61165	14.2963	8.39945	0.000595449	7.70576e-06	0.0233534	1.36151e-05	3	83835833	84387500	6009
11	81640000	81645000	11	82225000	82230000	.	.	.	.	0,255,255	33	11.0567	9.88545	11.3922	12.5664	0.000595449	0.000495025	0.000722985	0.0237691	3	81644166	82229166	3727
11	14970000	14975000	11	15070000	15075000	.	.	.	.	0,255,255	33	10.0411	10.5902	10.6986	11.0418	0.000595449	0.000495025	0.000722985	0.00070183	1	14972500	15072500	0
11	9760000	9765000	11	10305000	10310000	.	.	.	.	0,255,255	33	5.2954	7.98988	8.24295	8.13345	1.1041e-09	7.70576e-06	1.37269e-05	1.36151e-05	6	9758333	10313333	10070
11	115330000	115335000	11	115500000	115505000	.	.	.	.	0,255,255	32	10.5572	8.08211	8.54584	11.2771	0.0013719	2.24045e-05	3.87179e-05	0.00161285	4	115333750	115501250	6374
11	76730000	76735000	11	77035000	77040000	.	.	.	.	0,255,255	32	7.34499	8.03951	10.2971	9.20613	4.45486e-07	2.24045e-05	0.00165798	3.86348e-05	6	76735000	77040833	8207
11	29430000	29435000	11	30195000	30200000	.	.	.	.	0,255,255	32	10.2471	8.71008	10.3857	9.37251	0.0013719	2.24045e-05	0.00165798	3.86348e-05	3	29439166	30197500	8334
11	8335000	8340000	11	8565000	8570000	.	.	.	.	0,255,255	32	10.6144	9.0925	9.61412	11.9487	0.0013719	2.24045e-05	3.87179e-05	0.00161285	1	8337500	8567500	0
11	305000	310000	11	360000	365000	.	.	.	.	0,255,255	32	10.6899	9.89948	10.862	9.535	0.0013719	0.00115779	0.00165798	3.86348e-05	1	307500	362500	0
11	134360000	134365000	11	134575000	134580000	.	.	.	.	0,255,255	31	8.4284	7.59489	8.63007	10.4914	8.67248e-05	1.05798e-06	0.000105396	0.00359112	1	134362500	134577500	0
11	129365000	129370000	11	129695000	129700000	.	.	.	.	0,255,255	31	8.16006	7.51723	9.96268	7.0716	8.67248e-05	1.05798e-06	0.00368298	2.32029e-06	4	129368750	129696250	8839
11	122290000	122295000	11	122500000	122505000	.	.	.	.	0,255,255	31	8.46611	7.64837	8.35092	11.7986	8.67248e-05	1.05798e-06	0.000105396	0.00359112	3	122294166	122504166	3727
11	113895000	113900000	11	114260000	114265000	.	.	.	.	0,255,255	31	2.98188	5.62229	6.23664	7.01941	1.26226e-14	1.72482e-08	2.46911e-06	2.32029e-06	4	113895000	114262500	7500
11	92225000	92230000	11	92620000	92625000	.	.	.	.	0,255,255	31	11.2038	10.2396	14.5972	9.20649	0.00307458	0.00263066	0.0743712	0.000106077	2	92232500	92625000	5590
11	82310000	82315000	11	82695000	82700000	.	.	.	.	0,255,255	31	8.47575	6.22269	7.40348	9.1499	8.67248e-05	1.72482e-08	2.46911e-06	0.000106077	3	82315833	82699166	3728
11	43575000	43580000	11	43845000	43850000	.	.	.	.	0,255,255	31	8.3694	7.85732	9.57442	9.61258	8.67248e-05	6.33023e-05	0.000105396	0.000106077	4	43577500	43850000	5590
11	31395000	31400000	11	31870000	31875000	.	.	.	.	0,255,255	31	6.70075	6.44932	8.04817	8.20277	1.56204e-06	1.05798e-06	0.000105396	0.000106077	1	31397500	31872500	0
11	20645000	20650000	11	20870000	20875000	.	.	.	.	0,255,255	31	9.76534	8.02618	9.35821	10.5362	8.67248e-05	6.33023e-05	0.000105396	0.00359112	1	20647500	20872500	0
11	20385000	20390000	11	20610000	20615000	.	.	.	.	0,255,255	31	9.7418	7.67587	8.21063	12.0323	8.67248e-05	1.05798e-06	0.000105396	0.00359112	5	20389500	20609500	8246
11	17595000	17600000	11	17975000	17980000	.	.	.	.	0,255,255	31	7.38928	6.74829	6.13173	8.20134	1.56204e-06	1.05798e-06	3.32486e-08	0.000106077	4	17596250	17976250	8839
11	10930000	10935000	11	11785000	11790000	.	.	.	.	0,255,255	31	6.13995	4.87724	4.38602	6.40993	2.13239e-08	1.93963e-10	3.73646e-10	2.32029e-06	3	10934166	11789166	3727
11	122100000	122105000	11	122505000	122510000	.	.	.	.	0,255,255	30	6.77499	5.23779	5.11228	8.49766	5.15281e-06	7.03035e-08	1.39574e-07	0.000278566	1	122102500	122507500	0
11	119660000	119665000	11	120105000	120110000	.	.	.	.	0,255,255	30	5.64325	6.17954	6.70807	8.80821	8.80528e-08	7.03035e-08	7.87899e-06	0.000278566	1	119662500	120107500	0
11	110200000	110205000	11	110430000	110435000	.	.	.	.	0,255,255	30	8.81434	7.50122	7.41526	7.61679	0.000232366	3.57314e-06	7.87899e-06	7.60756e-06	4	110200000	110432500	5590
11	99015000	99020000	11	99735000	99740000	.	.	.	.	0,255,255	30	10.0757	7.22179	7.96419	9.08754	0.00658618	3.57314e-06	0.000276435	0.000278566	2	99020000	99737500	2500
11	15830000	15835000	11	16605000	16610000	.	.	.	.	0,255,255	30	4.65699	6.40099	6.48038	10.525	1.21674e-09	3.57314e-06	7.87899e-06	0.00767221	3	15827500	16610833	6009
11	10790000	10795000	11	10930000	10935000	.	.	.	.	0,255,255	30	10.7106	8.91649	10.0616	8.33076	0.00658618	0.000171722	0.0078001	0.000278566	2	10795000	10932500	2500
11	7095000	7100000	11	7440000	7445000	.	.	.	.	0,255,255	30	7.94214	8.4142	7.6761	9.78396	0.000232366	0.000171722	7.87899e-06	0.000278566	1	7097500	7442500	0
11	5125000	5130000	11	5380000	5385000	.	.	.	.	0,255,255	30	5.40866	5.95493	5.1061	6.22788	8.80528e-08	7.03035e-08	1.39574e-07	1.70279e-07	2	5125000	5382500	2500
11	2425000	2430000	11	2890000	2895000	.	.	.	.	0,255,255	30	2.96966	4.62086	4.36174	6.34661	9.71826e-14	1.00135e-09	1.98564e-09	7.60756e-06	5	2426500	2891500	8485
11	128030000	128035000	11	128155000	128160000	.	.	.	.	0,255,255	29	9.2215	6.39616	7.95785	7.08353	0.000604444	1.16998e-05	0.000706971	2.36047e-05	5	128034500	128159500	8246
11	105605000	105610000	11	105865000	105870000	.	.	.	.	0,255,255	29	9.86026	7.69261	9.5736	8.61124	0.0134379	1.16998e-05	0.000706971	0.000708706	3	105609166	105864166	3727
11	94970000	94975000	11	95135000	95140000	.	.	.	.	0,255,255	29	9.62613	7.98273	7.76579	9.87214	0.000604444	0.000452035	2.37402e-05	0.0156406	1	94972500	95137500	0
11	94325000	94330000	11	94500000	94505000	.	.	.	.	0,255,255	29	7.28829	7.93889	7.97837	7.91496	1.6449e-05	0.000452035	0.000706971	0.000708706	2	94325000	94502500	2500
11	86935000	86940000	11	87420000	87425000	.	.	.	.	0,255,255	29	7.77781	5.80489	7.57694	6.46084	1.6449e-05	2.70527e-07	2.37402e-05	2.36047e-05	1	86937500	87422500	0
11	82865000	82870000	11	83815000	83820000	.	.	.	.	0,255,255	29	7.0514	4.95351	3.49516	9.62376	1.6449e-05	4.5667e-09	1.26988e-10	0.000708706	3	82869166	83815833	8975
11	56840000	56845000	11	57250000	57255000	.	.	.	.	0,255,255	29	2.92377	4.08036	6.04873	5.2935	7.16943e-13	4.5667e-09	5.35747e-07	6.30706e-07	3	56842500	57252500	5000
11	41460000	41465000	11	42520000	42525000	.	.	.	.	0,255,255	29	4.79701	4.03306	5.02827	5.68437	5.95212e-09	4.5667e-09	5.35747e-07	6.30706e-07	1	41462500	42522500	0
11	34510000	34515000	11	34890000	34895000	.	.	.	.	0,255,255	29	6.98166	5.82676	6.27906	8.0197	1.6449e-05	2.70527e-07	2.37402e-05	0.000708706	1	34512500	34892500	0
11	30345000	30350000	11	30855000	30860000	.	.	.	.	0,255,255	29	4.58328	4.29141	6.31386	4.17353	5.95212e-09	4.5667e-09	2.37402e-05	1.01062e-08	1	30347500	30857500	0
11	8915000	8920000	11	9135000	9140000	.	.	.	.	0,255,255	29	6.57777	5.86844	6.4454	6.58197	1.6449e-05	2.70527e-07	2.37402e-05	2.36047e-05	2	8915000	9137500	2500
11	120935000	120940000	11	121190000	121195000	.	.	.	.	0,255,255	28	7.51224	6.62419	8.11767	9.10146	5.17645e-05	3.71554e-05	0.00175585	0.00175593	2	120935000	121195000	3536
11	119475000	119480000	11	120105000	120110000	.	.	.	.	0,255,255	28	5.27023	4.71569	4.78572	4.59852	1.32796e-06	2.23338e-08	4.80178e-08	4.72202e-08	3	119480833	120105833	3727
11	103325000	103330000	11	103600000	103605000	.	.	.	.	0,255,255	28	8.04832	8.06357	10.0345	10.0419	0.00148764	0.00113901	0.0310361	0.0306026	3	103327500	103602500	5000
11	94620000	94625000	11	95065000	95070000	.	.	.	.	0,255,255	28	7.97285	6.7756	9.47376	5.83521	0.00148764	3.71554e-05	0.00175585	2.35825e-06	1	94622500	95067500	0
11	88235000	88240000	11	88540000	88545000	.	.	.	.	0,255,255	28	8.39038	8.86572	9.69418	11.6959	0.00148764	0.00113901	0.00175585	0.0306026	2	88235000	88542500	2500
11	61455000	61460000	11	61640000	61645000	.	.	.	.	0,255,255	28	8.87697	7.44123	9.03164	9.25476	0.00148764	3.71554e-05	0.00175585	0.00175593	1	61457500	61642500	0
11	42770000	42775000	11	43280000	43285000	.	.	.	.	0,255,255	28	5.25168	5.27376	5.51771	7.20266	1.32796e-06	1.05944e-06	2.06725e-06	7.28793e-05	2	42770000	43282500	2500
11	33165000	33170000	11	33685000	33690000	.	.	.	.	0,255,255	28	3.93377	4.64541	4.63119	5.66556	5.14968e-10	2.23338e-08	4.80178e-08	2.35825e-06	1	33167500	33687500	0
11	27695000	27700000	11	29335000	29340000	.	.	.	.	0,255,255	28	4.09822	3.34737	4.20066	3.92691	2.81547e-08	3.525e-10	4.80178e-08	7.99949e-10	7	27697500	29332500	7071
11	1880000	1885000	11	2150000	2155000	.	.	.	.	0,255,255	28	5.90309	6.77897	4.60603	9.5964	1.32796e-06	3.71554e-05	4.80178e-08	0.00175593	1	1882500	2152500	0
11	131690000	131695000	11	131905000	131910000	.	.	.	.	0,255,255	27	9.82029	7.39724	10.5535	7.99826	0.00355736	0.000113403	0.0579412	0.00415635	2	131695000	131910000	3536
11	122575000	122580000	11	122855000	122860000	.	.	.	.	0,255,255	27	8.88435	6.34318	5.28135	8.06856	0.00355736	0.000113403	7.54935e-06	0.00415635	1	122577500	122857500	0
11	119480000	119485000	11	119725000	119730000	.	.	.	.	0,255,255	27	7.41076	6.82687	9.01235	7.65663	0.000153672	0.000113403	0.00412188	0.000217162	3	119480833	119730833	3727
11	89090000	89095000	11	89610000	89615000	.	.	.	.	0,255,255	27	7.45175	6.98845	9.62674	7.68896	0.000153672	0.000113403	0.00412188	0.000217162	1	89092500	89612500	0
11	35615000	35620000	11	36130000	36135000	.	.	.	.	0,255,255	27	5.69921	5.59928	9.11079	5.10921	4.95394e-06	3.95667e-06	0.00412188	8.32453e-06	1	35617500	36132500	0
11	34585000	34590000	11	35390000	35395000	.	.	.	.	0,255,255	27	4.54462	5.93904	6.4421	8.33885	1.31001e-07	3.95667e-06	0.000211984	0.00415635	1	34587500	35392500	0
11	33995000	34000000	11	34355000	34360000	.	.	.	.	0,255,255	27	4.63707	6.80198	8.11948	8.11277	1.31001e-07	0.000113403	0.00412188	0.00415635	2	33995000	34360000	3536
11	14520000	14525000	11	14890000	14895000	.	.	.	.	0,255,255	27	8.3462	6.89977	6.71225	8.71195	0.00355736	0.000113403	0.000211984	0.00415635	1	14522500	14892500	0
11	12960000	12965000	11	13335000	13340000	.	.	.	.	0,255,255	27	5.46767	6.44534	7.73904	6.7	4.95394e-06	0.000113403	0.000211984	0.000217162	1	12962500	13337500	0
11	128285000	128290000	11	128830000	128835000	.	.	.	.	0,255,255	26	5.98302	6.3325	8.77193	8.36445	1.73699e-05	0.000325525	0.00922894	0.00936285	1	128287500	128832500	0
11	43505000	43510000	11	43850000	43855000	.	.	.	.	0,255,255	26	4.25078	4.53249	5.44061	5.99631	5.79449e-07	4.63539e-07	2.7096e-05	2.89149e-05	1	43507500	43852500	0
11	25985000	25990000	11	26130000	26135000	.	.	.	.	0,255,255	26	6.89187	7.03071	9.4674	8.00999	0.000433857	0.000325525	0.00922894	0.00936285	1	25987500	26132500	0
11	12330000	12335000	11	12885000	12890000	.	.	.	.	0,255,255	26	5.57049	6.83895	7.91785	8.11026	1.73699e-05	0.000325525	0.00922894	0.00936285	1	12332500	12887500	0
11	9760000	9765000	11	9975000	9980000	.	.	.	.	0,255,255	26	8.98744	7.3794	7.88	7.7259	0.00803132	0.000325525	0.00922894	0.000600209	2	9762500	9975000	2500
11	114345000	114350000	11	114760000	114765000	.	.	.	.	0,255,255	25	4.71226	5.50017	5.37594	8.02227	2.4575e-06	4.77844e-05	8.80472e-05	0.0198317	1	114347500	114762500	0
11	110455000	110460000	11	111230000	111235000	.	.	.	.	0,255,255	25	5.86743	5.15753	6.50535	6.60956	5.78301e-05	4.77844e-05	0.0015314	0.00158095	3	110462500	111230833	6009
11	98455000	98460000	11	99010000	99015000	.	.	.	.	0,255,255	25	6.90278	5.58244	5.94327	7.43317	0.00116756	4.77844e-05	8.80472e-05	0.00158095	2	98455000	99012500	2500
11	60830000	60835000	11	61130000	61135000	.	.	.	.	0,255,255	25	4.64133	5.74548	7.76709	4.58408	2.4575e-06	4.77844e-05	0.0015314	4.03921e-06	1	60832500	61132500	0
11	33855000	33860000	11	34360000	34365000	.	.	.	.	0,255,255	25	3.18198	4.64165	4.39965	6.4822	7.22945e-08	2.01274e-06	4.09507e-06	0.00158095	3	33859166	34359166	3727
11	9860000	9865000	11	10305000	10310000	.	.	.	.	0,255,255	25	5.93357	6.45655	7.795	6.72626	5.78301e-05	0.000895701	0.0015314	0.00158095	1	9862500	10307500	0
11	131865000	131870000	11	132125000	132130000	.	.	.	.	0,255,255	24	6.35053	6.35837	6.77072	8.30321	0.00302875	0.00237889	0.00385478	0.0402349	2	131870000	132127500	2500
11	126315000	126320000	11	126480000	126485000	.	.	.	.	0,255,255	24	7.47121	6.62949	8.65908	8.07452	0.00302875	0.00237889	0.0402505	0.0402349	3	126312500	126482500	5000
11	94170000	94175000	11	94505000	94510000	.	.	.	.	0,255,255	24	7.37278	6.53493	7.0607	8.46378	0.00302875	0.00237889	0.00385478	0.0402349	2	94177500	94505000	5590
11	73965000	73970000	11	74445000	74450000	.	.	.	.	0,255,255	24	5.39429	5.38328	6.17563	5.15863	0.00018906	0.000156908	0.000280314	0.000297251	1	73967500	74447500	0
11	87880000	87885000	11	88540000	88545000	.	.	.	.	0,255,255	23	5.50876	5.56645	5.47835	6.8098	0.000577561	0.000486621	0.000847586	0.00963371	2	87880000	88542500	2500
11	76920000	76925000	11	77090000	77095000	.	.	.	.	0,255,255	23	5.76425	6.25231	7.19988	6.06905	0.000577561	0.00606322	0.00931998	0.000888623	1	76922500	77092500	0
11	61795000	61800000	11	61945000	61950000	.	.	.	.	0,255,255	23	4.46268	4.74197	5.36165	6.43821	3.88787e-05	2.99953e-05	0.000847586	0.00963371	2	61797500	61950000	2500
11	35615000	35620000	11	35940000	35945000	.	.	.	.	0,255,255	23	6.54535	5.9751	8.52249	5.67081	0.00745491	0.000486621	0.0776195	0.000888623	2	35617500	35932500	10000
11	31640000	31645000	11	31870000	31875000	.	.	.	.	0,255,255	23	4.74235	4.62982	4.64166	5.53291	3.88787e-05	2.99953e-05	5.78055e-05	0.000888623	2	31645000	31872500	2500
11	31105000	31110000	11	32175000	32180000	.	.	.	.	0,255,255	23	2.49771	3.43888	3.7396	5.07183	6.83016e-08	1.58798e-06	2.93834e-06	0.000888623	1	31107500	32177500	0
11	27715000	27720000	11	28105000	28110000	.	.	.	.	0,255,255	23	5.17548	5.02683	7.49218	4.75772	0.000577561	0.000486621	0.00931998	5.98018e-05	1	27717500	28107500	0
11	6390000	6395000	11	6680000	6685000	.	.	.	.	0,255,255	23	5.16777	5.86373	6.6371	5.84738	0.000577561	0.000486621	0.00931998	0.000888623	1	6392500	6682500	0
11	5475000	5480000	11	5805000	5810000	.	.	.	.	0,255,255	23	3.47955	3.61091	3.93538	3.75682	1.74737e-06	1.58798e-06	2.93834e-06	3.26287e-06	3	5474166	5805833	3728
11	121195000	121200000	11	121590000	121595000	.	.	.	.	0,255,255	22	6.68658	5.8007	4.80518	6.77377	0.017402	0.00144792	0.000201663	0.0221874	2	121200000	121592500	2500
11	34920000	34925000	11	35300000	35305000	.	.	.	.	0,255,255	22	7.05675	6.44143	7.37172	5.84145	0.017402	0.0145128	0.0215109	0.00252086	2	34922500	35305000	2500
11	130920000	130925000	11	131670000	131675000	.	.	.	.	0,255,255	21	3.47483	2.2488	2.93999	3.10885	3.4094e-05	7.62301e-08	3.30372e-06	2.84961e-06	1	130922500	131672500	0
11	126440000	126445000	11	126990000	126995000	.	.	.	.	0,255,255	21	4.5459	4.37766	4.5206	5.97818	0.000454974	0.00038148	0.00067274	0.00670533	1	126442500	126992500	0
11	112285000	112290000	11	113290000	113295000	.	.	.	.	0,255,255	21	4.75457	3.37623	3.80503	4.36461	0.000454974	3.27073e-05	5.73316e-05	0.000697278	3	112289166	113289166	3727
11	99015000	99020000	11	100570000	100575000	.	.	.	.	0,255,255	21	4.08475	2.81774	2.50705	3.39847	0.000454974	2.29082e-06	3.30372e-06	5.84788e-05	2	99020000	100575000	3536
11	87350000	87355000	11	88885000	88890000	.	.	.	.	0,255,255	21	3.15286	3.1537	4.77911	3.50222	3.4094e-05	3.27073e-05	0.00067274	5.84788e-05	1	87352500	88887500	0
11	87350000	87355000	11	88545000	88550000	.	.	.	.	0,255,255	21	5.54397	4.60149	5.33621	5.32038	0.00471858	0.00038148	0.0063808	0.00670533	3	87352500	88542500	5000
11	63475000	63480000	11	63735000	63740000	.	.	.	.	0,255,255	21	4.99838	4.07831	5.78592	4.58242	0.00471858	0.00038148	0.0063808	0.000697278	1	63477500	63737500	0
11	27695000	27700000	11	28695000	28700000	.	.	.	.	0,255,255	21	5.21305	3.98448	5.63231	4.29278	0.00471858	0.00038148	0.0063808	0.000697278	1	27697500	28697500	0
11	7095000	7100000	11	7685000	7690000	.	.	.	.	0,255,255	21	4.71381	4.38659	6.17115	4.45304	0.000454974	0.00038148	0.0063808	0.000697278	2	7100000	7692500	5590
11	131690000	131695000	11	133060000	133065000	.	.	.	.	0,255,255	20	3.59904	2.64766	3.13477	5.05486	0.000138466	1.20959e-05	1.70759e-05	0.0167008	1	131692500	133062500	0
11	41495000	41500000	11	42520000	42525000	.	.	.	.	0,255,255	20	2.95521	3.81314	3.65203	6.22194	1.04605e-05	0.000130305	0.00022982	0.0167008	1	41497500	42522500	0
11	31640000	31645000	11	31805000	31810000	.	.	.	.	0,255,255	20	5.64196	5.00566	6.41671	5.95037	0.0122588	0.0106978	0.0926838	0.0167008	2	31642500	31802500	5000
11	29440000	29445000	11	30320000	30325000	.	.	.	.	0,255,255	20	3.65567	3.78224	4.91478	3.21834	0.000138466	0.000130305	0.00206753	0.00024562	1	29442500	30322500	0
11	23110000	23115000	11	24385000	24390000	.	.	.	.	0,255,255	20	2.5228	2.58895	2.80677	2.30114	1.04605e-05	1.20959e-05	1.70759e-05	8.05703e-07	1	23112500	24387500	0
11	130205000	130210000	11	130865000	130870000	.	.	.	.	0,255,255	19	4.63875	4.93128	6.10643	4.27442	0.00440051	0.00393977	0.0373	0.00633354	2	130210000	130865000	3536
11	128030000	128035000	11	128630000	128635000	.	.	.	.	0,255,255	19	2.85432	2.82601	3.27184	3.00722	4.83442e-05	5.39785e-05	0.000823023	7.04967e-05	1	128032500	128632500	0
11	109950000	109955000	11	110380000	110385000	.	.	.	.	0,255,255	19	3.38233	3.60271	4.19957	3.62168	0.000515049	0.000491063	0.0060198	0.000843039	2	109950000	110380000	3536
11	105610000	105615000	11	106075000	106080000	.	.	.	.	0,255,255	19	3.18274	2.72421	2.85907	2.42661	0.000515049	5.39785e-05	7.72604e-05	4.51781e-06	1	105612500	106077500	0
11	84560000	84565000	11	85590000	85595000	.	.	.	.	0,255,255	19	3.25848	3.09903	3.85975	4.07597	0.000515049	5.39785e-05	0.000823023	0.00633354	3	84559166	85587500	11666
11	79705000	79710000	11	81235000	81240000	.	.	.	.	0,255,255	19	3.72375	3.68918	3.71003	3.64464	0.000515049	0.000491063	0.000823023	0.000843039	2	79705000	81237500	2500
11	44615000	44620000	11	45100000	45105000	.	.	.	.	0,255,255	19	2.98686	3.26964	2.98432	3.72965	4.83442e-05	0.000491063	7.72604e-05	0.000843039	3	44620833	45104166	3728
11	29430000	29435000	11	30915000	30920000	.	.	.	.	0,255,255	19	3.33098	2.80848	3.66311	3.41186	0.000515049	5.39785e-05	0.000823023	0.000843039	1	29432500	30917500	0
11	26290000	26295000	11	27160000	27165000	.	.	.	.	0,255,255	19	4.05681	2.63289	4.09188	3.67459	0.00440051	5.39785e-05	0.0060198	0.000843039	1	26292500	27162500	0
11	108695000	108700000	11	109695000	109700000	.	.	.	.	0,255,255	18	2.59673	2.92532	4.07684	2.72972	0.00021188	0.000231318	0.0164688	0.000305562	1	108697500	109697500	0
11	95150000	95155000	11	96425000	96430000	.	.	.	.	0,255,255	18	2.71544	2.97624	2.87295	4.71436	0.00021188	0.000231318	0.000308779	0.0168939	2	95147500	96422500	7071
11	79710000	79715000	11	81005000	81010000	.	.	.	.	0,255,255	18	3.7546	4.71116	4.76969	5.22784	0.00176855	0.0112509	0.0164688	0.0839577	2	79707500	81007500	5000
11	112220000	112225000	11	113285000	113290000	.	.	.	.	0,255,255	17	2.91417	2.77337	3.17267	2.68599	0.000896007	0.000964552	0.00878713	0.00131176	1	112222500	113287500	0
11	96460000	96465000	11	99735000	99740000	.	.	.	.	0,255,255	17	1.87834	2.2395	3.18126	2.5507	5.76534e-06	0.000101988	0.00878713	0.00131176	1	96462500	99737500	0
11	20130000	20135000	11	20605000	20610000	.	.	.	.	0,255,255	17	2.88633	2.64983	2.41525	4.17657	0.000896007	0.000964552	0.000138045	0.0420728	2	20130000	20607500	2500
11	4625000	4630000	11	5380000	5385000	.	.	.	.	0,255,255	17	1.82955	2.13214	3.0238	2.48802	5.76534e-06	0.000101988	0.00121189	0.000142329	1	4627500	5382500	0
11	42320000	42325000	11	42405000	42410000	.	.	.	.	0,255,255	31	12.0921	11.2058	9.79741	12.0281	0.00307458	0.00263066	0.000105396	0.00359112	1	42322500	42407500	0
11	134865000	134870000	11	134940000	134945000	.	.	.	.	0,255,255	32	13.0461	12.4953	13.2342	11.255	0.0359358	0.0376392	0.0424873	0.00161285	3	134869166	134937500	5270
11	62495000	62500000	11	62540000	62545000	.	.	.	.	0,255,255	38	17.9519	17.3202	16.8141	18.2437	0.0302672	0.0342916	0.0367464	0.0362153	2	62500000	62542500	2500
11	62335000	62340000	11	62375000	62380000	.	.	.	.	0,255,255	45	20.8415	19.1756	19.4215	22.8451	0.0323652	0.000392285	0.000416644	0.0357277	4	62340000	62380000	3536
11	86955000	86960000	11	87035000	87040000	.	.	.	.	0,255,255	46	21.3616	19.9682	21.2642	24.4122	0.0199127	0.0221787	0.0222522	0.0213917	2	86957500	87040000	2500
11	74925000	74930000	11	75020000	75025000	.	.	.	.	0,255,255	49	22.305	18.967	23.3279	15.9758	0.00387616	1.74999e-05	0.00417975	1.80973e-05	2	74927500	75027500	5000
11	73785000	73790000	11	73875000	73880000	.	.	.	.	0,255,255	51	26.0092	25.1504	26.0327	28.1034	0.0858791	0.0867968	0.0917116	0.0977444	2	73790000	73870000	7906
11	83290000	83295000	11	83355000	83360000	.	.	.	.	0,255,255	51	25.2849	22.3437	21.7073	21.9556	0.0858791	0.00132426	0.00123259	0.00118363	3	83290833	83360833	3727
11	36385000	36390000	11	36455000	36460000	.	.	.	.	0,255,255	53	22.3937	23.3613	22.4441	27.1546	0.000313869	0.000359195	0.000325999	0.0429153	5	36379500	36463500	14142
11	44725000	44730000	11	44795000	44800000	.	.	.	.	0,255,255	53	20.8188	19.7248	25.9245	17.2912	0.000313869	0.000359195	0.0406997	5.62544e-07	2	44727500	44790000	7500
11	119145000	119150000	11	119195000	119200000	.	.	.	.	0,255,255	56	21.4862	21.0888	21.937	29.2952	3.7026e-05	4.35578e-05	3.95288e-05	0.0103296	1	119147500	119197500	0
11	62730000	62735000	11	62765000	62770000	.	.	.	.	0,255,255	61	28.7519	27.3738	30.3952	28.6314	0.000672703	0.000706741	0.000649523	0.000652662	1	62732500	62767500	0
11	96050000	96055000	11	96235000	96240000	.	.	.	.	0,255,255	61	28.9776	27.7324	38.6945	31.5589	0.000672703	0.000706741	0.0895417	0.0993989	4	96056250	96240000	6731
11	67260000	67265000	11	67380000	67385000	.	.	.	.	0,255,255	61	16.0063	14.9016	18.5484	14.6324	1.79327e-10	1.71461e-14	2.32285e-10	2.69451e-14	2	67265000	67382500	2500
11	133925000	133930000	11	134045000	134050000	.	.	.	.	0,255,255	61	19.3713	14.2509	14.3664	15.7679	1.79327e-10	1.71461e-14	2.60307e-14	2.27646e-10	2	133927500	134050000	2500
11	119355000	119360000	11	119475000	119480000	.	.	.	.	0,255,255	61	16.3802	11.5527	12.0365	17.6409	1.79327e-10	7.99876e-19	1.83183e-18	2.27646e-10	5	119360500	119474500	12166
11	72830000	72835000	11	73240000	73245000	.	.	.	.	0,255,255	62	14.0228	14.2081	18.9336	13.7436	5.98195e-15	4.7826e-15	8.08164e-11	7.47098e-15	2	72830000	73245000	3536
11	68255000	68260000	11	68380000	68385000	.	.	.	.	0,255,255	62	18.4044	22.7252	25.1109	25.5291	6.16633e-11	3.81332e-07	0.000349185	0.000350374	2	68255000	68382500	2500
11	101460000	101465000	11	101845000	101850000	.	.	.	.	0,255,255	62	20.6374	21.2071	21.6338	30.7192	3.28229e-07	3.81332e-07	3.41131e-07	0.000350374	4	101457500	101848750	5154
11	74250000	74255000	11	74445000	74450000	.	.	.	.	0,255,255	62	13.6379	13.7249	14.6384	16.5277	5.98195e-15	4.7826e-15	7.31774e-15	7.93281e-11	7	74256071	74449642	8631
11	122630000	122635000	11	122780000	122785000	.	.	.	.	0,255,255	62	13.7098	13.1854	17.066	16.2238	5.98195e-15	4.7826e-15	8.08164e-11	7.93281e-11	6	122633333	122779166	6719
11	111600000	111605000	11	111840000	111845000	.	.	.	.	0,255,255	62	9.54606	15.9684	19.5781	21.8841	9.13834e-24	7.10604e-11	3.41131e-07	3.33154e-07	4	111591250	111837500	21250
11	129115000	129120000	11	129330000	129335000	.	.	.	.	0,255,255	62	8.79686	8.23067	11.6061	11.8103	9.13834e-24	4.25243e-24	4.19736e-19	3.55627e-19	8	129119375	129331250	13184
11	36700000	36705000	11	36745000	36750000	.	.	.	.	0,255,255	63	23.1331	22.854	22.4142	20.6353	1.41875e-07	1.71262e-07	1.47361e-07	1.44594e-07	4	36705000	36745000	3536
11	35620000	35625000	11	35660000	35665000	.	.	.	.	0,255,255	63	31.5893	25.1702	27.2933	28.9827	0.0338514	0.000211955	0.000189873	0.000192515	2	35620000	35662500	2500
11	67390000	67395000	11	67505000	67510000	.	.	.	.	0,255,255	63	27.1518	19.4901	24.0293	24.6107	0.000204061	2.39325e-11	1.47361e-07	0.000192515	2	67397500	67507500	5000
11	43890000	43895000	11	44035000	44040000	.	.	.	.	0,255,255	63	10.2817	11.0442	14.1897	14.9716	6.57108e-20	3.80156e-20	1.97024e-15	2.03948e-15	9	43889722	44036388	9162
11	75020000	75025000	11	75200000	75205000	.	.	.	.	0,255,255	63	19.6517	22.1001	28.4288	22.5984	1.41875e-07	1.71262e-07	0.000189873	1.44594e-07	2	75025000	75202500	2500
11	67505000	67510000	11	67580000	67585000	.	.	.	.	0,255,255	63	29.6124	26.3559	27.2139	27.9705	0.000204061	0.000211955	0.000189873	0.000192515	1	67507500	67582500	0
11	116875000	116880000	11	117105000	117110000	.	.	.	.	0,255,255	63	15.701	15.4824	18.8364	21.9602	2.08989e-11	1.28666e-15	2.73747e-11	1.44594e-07	6	116880000	117102500	5590
11	76810000	76815000	11	76915000	76920000	.	.	.	.	0,255,255	63	16.9564	16.9473	21.6718	21.3753	2.08989e-11	2.39325e-11	1.47361e-07	1.44594e-07	6	76808333	76919166	9317
11	74450000	74455000	11	74570000	74575000	.	.	.	.	0,255,255	64	18.1518	15.3407	15.205	18.5513	7.02826e-12	3.42241e-16	5.31327e-16	9.08011e-12	5	74457500	74570500	5831
11	63835000	63840000	11	63915000	63920000	.	.	.	.	0,255,255	64	22.901	23.3364	38.65	21.1954	5.99455e-08	7.25271e-08	0.0288946	6.08457e-08	2	63837500	63912500	5000
11	19560000	19565000	11	19900000	19905000	.	.	.	.	0,255,255	65	8.79703	7.17106	13.2873	7.47746	4.7425e-26	5.31381e-31	1.46247e-16	7.33945e-31	10	19563500	19904500	14142
11	125165000	125170000	11	125345000	125350000	.	.	.	.	0,255,255	64	15.0775	16.0839	16.6569	21.9139	4.34834e-16	8.02548e-12	9.18878e-12	6.08457e-08	6	125166666	125346666	5893
11	66220000	66225000	11	66280000	66285000	.	.	.	.	0,255,255	65	22.83	21.6147	38.4607	17.0695	2.48172e-08	3.00289e-08	0.019388	3.05345e-12	1	66222500	66282500	0
11	33855000	33860000	11	33970000	33975000	.	.	.	.	0,255,255	65	13.7283	13.6766	17.9125	17.8068	1.15899e-16	9.11096e-17	3.07414e-12	3.05345e-12	9	33858611	33980277	12273
11	93235000	93240000	11	93540000	93545000	.	.	.	.	0,255,255	65	15.1691	14.3718	16.4146	17.2186	1.15899e-16	9.11096e-17	3.07414e-12	3.05345e-12	8	93236875	93543125	7126
11	86940000	86945000	11	87285000	87290000	.	.	.	.	0,255,255	65	17.7064	15.1348	18.1344	22.6515	2.34512e-12	9.11096e-17	3.07414e-12	2.52023e-08	7	86943928	87292500	14464
11	95835000	95840000	11	96340000	96345000	.	.	.	.	0,255,255	66	13.5571	17.4686	23.3012	17.7806	2.99203e-17	8.30626e-13	1.04048e-08	9.73345e-13	1	95837500	96342500	0
11	121655000	121660000	11	122100000	122105000	.	.	.	.	0,255,255	65	9.2227	8.4564	12.5463	9.408	4.7425e-26	2.18679e-26	1.46247e-16	9.3022e-26	3	121655833	122104166	3728
11	10930000	10935000	11	11020000	11025000	.	.	.	.	0,255,255	67	16.4122	13.079	13.4321	13.9405	2.38061e-13	6.00802e-18	9.90109e-18	1.0279e-17	8	10936250	11020625	10251
11	123640000	123645000	11	123705000	123710000	.	.	.	.	0,255,255	66	12.6382	12.8939	14.7742	15.538	2.99203e-17	2.34281e-17	3.79071e-17	3.98578e-17	11	123643863	123706590	9791
11	118905000	118910000	11	118955000	118960000	.	.	.	.	0,255,255	67	18.3711	19.8238	32.0847	27.526	2.38061e-13	4.95314e-09	0.00818385	1.32311e-05	1	118907500	118957500	0
11	95065000	95070000	11	95140000	95145000	.	.	.	.	0,255,255	67	28.1379	24.4922	24.4802	34.0564	1.47512e-05	4.95314e-09	4.12995e-09	0.00934052	9	95070833	95145277	8461
11	86605000	86610000	11	86815000	86820000	.	.	.	.	0,255,255	67	22.1407	18.4139	17.2914	24.7464	4.09966e-09	2.64458e-13	3.19845e-13	1.32311e-05	6	86600000	86809166	15024
11	10405000	10410000	11	10730000	10735000	.	.	.	.	0,255,255	68	11.801	10.0254	9.99284	12.9419	2.54342e-23	1.52334e-23	3.72521e-23	2.56854e-18	10	10405500	10736000	9014
11	124670000	124675000	11	124760000	124765000	.	.	.	.	0,255,255	67	18.715	21.5439	30.0168	22.081	2.38061e-13	4.95314e-09	1.34987e-05	4.06585e-09	8	124669375	124753125	11075
11	44725000	44730000	11	44890000	44895000	.	.	.	.	0,255,255	69	17.5378	18.6192	25.8222	20.0749	2.3814e-14	2.58721e-14	3.20012e-06	6.47787e-10	6	44728333	44898333	14191
11	57750000	57755000	11	57800000	57805000	.	.	.	.	0,255,255	68	18.6353	18.4083	18.7392	26.0806	7.45761e-14	8.29317e-14	1.01427e-13	6.73398e-06	7	57752500	57802500	11180
11	122795000	122800000	11	122850000	122855000	.	.	.	.	0,255,255	69	19.9909	18.6764	16.4938	27.6256	6.23036e-10	2.58721e-14	3.18889e-14	3.29811e-06	3	122800833	122854166	6872
11	67400000	67405000	11	67465000	67470000	.	.	.	.	0,255,255	69	27.1017	26.9421	33.0306	32.6118	3.61725e-06	3.68731e-06	0.00320638	0.00355905	3	67397500	67467500	5000
11	63835000	63840000	11	63945000	63950000	.	.	.	.	0,255,255	69	16.7006	16.64	29.5665	18.2533	2.3814e-14	2.58721e-14	3.20012e-06	3.067e-14	2	63837500	63945000	2500
11	76210000	76215000	11	76315000	76320000	.	.	.	.	0,255,255	70	21.6005	19.6722	21.8097	27.6193	2.3626e-10	2.93598e-10	2.43124e-10	1.60044e-06	2	76210000	76317500	2500
11	63475000	63480000	11	63635000	63640000	.	.	.	.	0,255,255	70	12.5444	10.3331	14.9129	12.9339	1.18094e-19	6.07749e-25	1.51098e-19	1.55777e-19	9	63478611	63633611	11772
11	83010000	83015000	11	83065000	83070000	.	.	.	.	0,255,255	70	28.2439	28.6067	31.8667	35.8757	1.74465e-06	1.78588e-06	0.00202132	0.00222877	1	83012500	83067500	0
11	76380000	76385000	11	76440000	76445000	.	.	.	.	0,255,255	70	31.0377	29.4726	31.2429	31.5959	0.00184205	1.78588e-06	0.00202132	0.00222877	2	76382500	76445000	2500
11	122910000	122915000	11	123020000	123025000	.	.	.	.	0,255,255	70	13.8305	16.8968	20.33	19.8439	1.18094e-19	7.91407e-15	2.43124e-10	2.48152e-10	5	122914500	123020500	15264
11	95835000	95840000	11	96420000	96425000	.	.	.	.	0,255,255	70	27.6547	21.453	29.6525	26.26	1.74465e-06	2.93598e-10	1.53507e-06	1.60044e-06	3	95840833	96425833	6872
11	16945000	16950000	11	17060000	17065000	.	.	.	.	0,255,255	72	12.3565	12.5289	17.4044	14.5936	3.86109e-26	5.14888e-21	8.78527e-16	9.08845e-21	7	16946071	17064642	8835
11	64555000	64560000	11	64645000	64650000	.	.	.	.	0,255,255	71	14.7995	15.762	19.3417	18.9143	2.91339e-20	2.35697e-15	2.87497e-15	2.83137e-15	8	64556875	64650000	10915
11	74390000	74395000	11	74445000	74450000	.	.	.	.	0,255,255	72	24.3429	24.2904	25.1817	31.2224	3.38901e-11	4.14791e-11	3.44193e-07	0.000813057	3	74387500	74449166	6010
11	69100000	69105000	11	69640000	69645000	.	.	.	.	0,255,255	72	9.17559	10.4551	20.1389	13.6546	1.25635e-31	2.33731e-26	3.44604e-11	9.08845e-21	15	69106833	69653500	21168
11	61895000	61900000	11	61945000	61950000	.	.	.	.	0,255,255	73	20.6232	21.5851	20.1816	30.2523	1.22966e-11	1.50348e-11	1.24624e-11	1.61487e-07	4	61897500	61948750	5154
11	93235000	93240000	11	93650000	93655000	.	.	.	.	0,255,255	72	15.0952	12.2217	16.4505	15.8598	7.05292e-21	2.33731e-26	8.78527e-16	8.42812e-16	9	93235277	93651944	9702
11	32050000	32055000	11	32170000	32175000	.	.	.	.	0,255,255	75	12.462	11.8349	14.7306	14.6047	8.67759e-23	1.50039e-28	1.08577e-22	1.18384e-22	8	32053125	32173125	7126
11	57490000	57495000	11	57525000	57530000	.	.	.	.	0,255,255	74	23.2193	22.1654	21.8091	24.7739	4.51572e-12	5.51975e-12	4.54594e-12	7.24518e-08	1	57492500	57527500	0
11	112220000	112225000	11	112275000	112280000	.	.	.	.	0,255,255	73	16.9638	15.6939	16.2346	18.6721	1.89938e-16	2.01184e-16	2.62125e-16	2.45935e-16	11	112222045	112280227	10805
11	100855000	100860000	11	100930000	100935000	.	.	.	.	0,255,255	75	30.1261	25.7116	25.9103	27.8294	3.6269e-08	3.93046e-08	3.13088e-08	3.20225e-08	4	100857500	100930000	5590
11	86870000	86875000	11	86920000	86925000	.	.	.	.	0,255,255	75	28.1341	25.8348	24.254	24.8693	3.6269e-08	3.93046e-08	1.66241e-12	3.20225e-08	4	86870000	86920000	3536
11	65415000	65420000	11	65505000	65510000	.	.	.	.	0,255,255	77	19.7863	20.2247	24.1165	27.0207	1.98318e-13	2.44481e-13	2.03048e-13	6.00273e-09	9	65418055	65499722	12790
11	69700000	69705000	11	69885000	69890000	.	.	.	.	0,255,255	76	21.8303	20.8081	27.1253	25.2415	5.70601e-13	7.08674e-13	1.39688e-08	1.38801e-08	9	69701944	69888611	20586
11	94515000	94520000	11	94600000	94605000	.	.	.	.	0,255,255	77	18.4161	14.8854	14.3088	19.997	1.27393e-18	3.23707e-24	5.67895e-24	2.10625e-13	9	94522500	94601944	15285
11	76740000	76745000	11	76780000	76785000	.	.	.	.	0,255,255	77	35.9216	38.3315	40.5505	40.1992	3.68865e-05	4.97484e-05	0.0277871	0.0265501	8	76734375	76796250	15971
11	96050000	96055000	11	96340000	96345000	.	.	.	.	0,255,255	77	24.9344	25.1748	33.9771	29.718	6.80878e-09	7.52411e-09	4.20475e-05	6.00273e-09	5	96052500	96343500	9000
11	57595000	57600000	11	57635000	57640000	.	.	.	.	0,255,255	78	32.1375	31.5156	25.8826	48.5155	2.03769e-05	2.66399e-05	2.66389e-09	0.0183489	1	57597500	57637500	0
11	2425000	2430000	11	2530000	2535000	.	.	.	.	0,255,255	79	19.0673	11.8783	14.4289	13.9288	9.33847e-20	1.46986e-31	2.78231e-25	2.87159e-25	7	2429642	2526785	12164
11	95150000	95155000	11	95705000	95710000	.	.	.	.	0,255,255	78	16.7634	15.993	23.0794	18.4648	3.47265e-19	3.51993e-19	6.93911e-14	4.75469e-19	8	95154375	95705000	8501
11	34585000	34590000	11	34890000	34895000	.	.	.	.	0,255,255	79	13.8134	12.5158	17.9091	13.3174	2.07123e-25	1.52258e-25	1.31118e-19	2.87159e-25	10	34584000	34892000	10124
11	12045000	12050000	11	12235000	12240000	.	.	.	.	0,255,255	79	17.4803	17.8077	27.1862	16.9234	9.33847e-20	9.52662e-20	1.1257e-09	1.30111e-19	2	12047500	12235000	2500
11	100685000	100690000	11	100850000	100855000	.	.	.	.	0,255,255	79	25.0703	22.921	30.708	27.7511	1.35316e-09	2.90053e-14	1.1257e-09	1.14717e-09	5	100686500	100855500	6325
11	75020000	75025000	11	75245000	75250000	.	.	.	.	0,255,255	79	26.0272	21.2926	26.6149	25.7568	1.35316e-09	2.90053e-14	1.1257e-09	1.14717e-09	7	75024642	75248214	7890
11	125920000	125925000	11	126190000	126195000	.	.	.	.	0,255,255	79	11.6737	10.8844	12.3993	15.6244	3.17585e-31	1.46986e-31	2.78231e-25	1.30111e-19	14	125924642	126194285	12560
11	120235000	120240000	11	120295000	120300000	.	.	.	.	0,255,255	79	16.3381	16.4745	17.2743	20.3457	9.33847e-20	9.52662e-20	1.31118e-19	2.4712e-14	10	120239000	120300000	15116
[truncated: 12,170 more rows]

## Sheet: Contact Domains NPCs D868D
#chr1	x1	x2	chr2	y1	y2	name	score	strand1	strand2	color	score	uVarScore	lVarScore	upSign	loSign
# juicer_tools version 1.19.02
9	38410000	38730000	9	38410000	38730000	.	.	.	.	255,255,0	0.536376	0.217546	0.392153	0.409091	0.487689
9	107420000	108785000	9	107420000	108785000	.	.	.	.	255,255,0	1.18931	0.275215	0.318494	0.716287	0.599552
9	14475000	15145000	9	14475000	15145000	.	.	.	.	255,255,0	0.474783	0.297382	0.273286	0.467515	0.40079
9	119480000	120375000	9	119480000	120375000	.	.	.	.	255,255,0	1.19743	0.276684	0.24585	0.561481	0.709383
9	31840000	32330000	9	31840000	32330000	.	.	.	.	255,255,0	0.466549	0.25761	0.246887	0.40898	0.50449
9	75200000	75865000	9	75200000	75865000	.	.	.	.	255,255,0	0.908179	0.254705	0.238482	0.643128	0.45489
9	100605000	101360000	9	100605000	101360000	.	.	.	.	255,255,0	1.39599	0.247303	0.235414	0.733726	0.702043
9	70740000	71255000	9	70740000	71255000	.	.	.	.	255,255,0	0.783057	0.290194	0.182368	0.415311	0.652737
9	137620000	138155000	9	137620000	138155000	.	.	.	.	255,255,0	1.24464	0.260648	0.2115	0.584019	0.765089
9	100655000	101345000	9	100655000	101345000	.	.	.	.	255,255,0	1.29665	0.244371	0.226379	0.695652	0.69648
9	29215000	29710000	9	29215000	29710000	.	.	.	.	255,255,0	0.569112	0.213361	0.215071	0.4748	0.462
9	18450000	19025000	9	18450000	19025000	.	.	.	.	255,255,0	1.09085	0.20744	0.184463	0.476813	0.763377
9	28770000	29210000	9	28770000	29210000	.	.	.	.	255,255,0	0.822761	0.19736	0.184041	0.513636	0.632828
9	90905000	91435000	9	90905000	91435000	.	.	.	.	255,255,0	1.09215	0.182004	0.190882	0.757163	0.511181
9	115590000	116105000	9	115590000	116105000	.	.	.	.	255,255,0	1.16192	0.180627	0.188368	0.756287	0.518491
9	82610000	82960000	9	82610000	82960000	.	.	.	.	255,255,0	0.707162	0.172864	0.188677	0.434921	0.548413
9	79730000	80165000	9	79730000	80165000	.	.	.	.	255,255,0	0.72902	0.171423	0.161719	0.490702	0.512397
9	68570000	69025000	9	68570000	69025000	.	.	.	.	255,255,0	1.43295	0.199713	0.127757	0.733459	0.809546
9	17115000	17470000	9	17115000	17470000	.	.	.	.	255,255,0	1.33574	0.154707	0.16461	0.662809	0.77392
9	99265000	99800000	9	99265000	99800000	.	.	.	.	255,255,0	1.12221	0.173382	0.138406	0.713306	0.546591
9	32590000	32965000	9	32590000	32965000	.	.	.	.	255,255,0	1.49204	0.142933	0.161213	0.774238	0.858726
9	111380000	111700000	9	111380000	111700000	.	.	.	.	255,255,0	0.632457	0.150058	0.147672	0.440341	0.416667
9	25960000	26320000	9	25960000	26320000	.	.	.	.	255,255,0	0.915445	0.160268	0.1366	0.553303	0.619369
9	110255000	110620000	9	110255000	110620000	.	.	.	.	255,255,0	1.3082	0.160532	0.135226	0.693937	0.736304
9	115030000	115540000	9	115030000	115540000	.	.	.	.	255,255,0	1.33524	0.1457	0.147252	0.560709	0.805053
9	90235000	90650000	9	90235000	90650000	.	.	.	.	255,255,0	1.06156	0.145741	0.144528	0.494898	0.659297
9	23120000	23490000	9	23120000	23490000	.	.	.	.	255,255,0	0.743391	0.143869	0.141087	0.435989	0.543385
9	110635000	111035000	9	110635000	111035000	.	.	.	.	255,255,0	1.23524	0.142138	0.13927	0.773171	0.592683
9	117780000	118160000	9	117780000	118160000	.	.	.	.	255,255,0	0.72322	0.154243	0.125133	0.461538	0.476383
9	105890000	106280000	9	105890000	106280000	.	.	.	.	255,255,0	1.09769	0.151517	0.12554	0.760897	0.487821
9	75880000	76305000	9	75880000	76305000	.	.	.	.	255,255,0	1.27702	0.134242	0.14184	0.677123	0.736614
9	19475000	19920000	9	19475000	19920000	.	.	.	.	255,255,0	1.66777	0.134546	0.140155	0.855802	0.777284
9	73210000	73570000	9	73210000	73570000	.	.	.	.	255,255,0	1.11441	0.140171	0.134316	0.756757	0.538288
9	98310000	98780000	9	98310000	98780000	.	.	.	.	255,255,0	1.50132	0.136017	0.135338	0.742465	0.801418
9	19925000	20330000	9	19925000	20330000	.	.	.	.	255,255,0	1.21501	0.143201	0.127558	0.746579	0.612731
9	118180000	118495000	9	118180000	118495000	.	.	.	.	255,255,0	0.626654	0.1253	0.144886	0.40332	0.458008
9	122415000	122805000	9	122415000	122805000	.	.	.	.	255,255,0	1.66133	0.147616	0.121161	0.655128	0.903205
9	83925000	84315000	9	83925000	84315000	.	.	.	.	255,255,0	1.69365	0.131304	0.123552	0.816667	0.826282
9	14815000	15140000	9	14815000	15140000	.	.	.	.	255,255,0	0.902675	0.129456	0.124303	0.477502	0.61157
9	74760000	75085000	9	74760000	75085000	.	.	.	.	255,255,0	1.67667	0.108638	0.142855	0.820937	0.725436
9	92320000	92635000	9	92320000	92635000	.	.	.	.	255,255,0	1.20771	0.125031	0.120158	0.666992	0.724609
9	12695000	13020000	9	12695000	13020000	.	.	.	.	255,255,0	1.65259	0.119439	0.123954	0.821855	0.662075
9	8485000	8865000	9	8485000	8865000	.	.	.	.	255,255,0	1.20515	0.116749	0.125969	0.574224	0.761134
9	125405000	125745000	9	125405000	125745000	.	.	.	.	255,255,0	0.959596	0.121251	0.119973	0.777311	0.429412
9	86950000	87320000	9	86950000	87320000	.	.	.	.	255,255,0	1.09206	0.121165	0.117921	0.458037	0.826458
9	70925000	71250000	9	70925000	71250000	.	.	.	.	255,255,0	1.36094	0.121455	0.110563	0.657484	0.837466
9	27725000	28070000	9	27725000	28070000	.	.	.	.	255,255,0	1.06333	0.111078	0.119924	0.777143	0.515918
9	135075000	135415000	9	135075000	135415000	.	.	.	.	255,255,0	1.08843	0.109439	0.119266	0.678151	0.692437
9	21465000	21790000	9	21465000	21790000	.	.	.	.	255,255,0	1.33534	0.110158	0.114106	0.551882	0.842975
9	2855000	3205000	9	2855000	3205000	.	.	.	.	255,255,0	1.46249	0.10363	0.115923	0.89127	0.60873
9	86635000	86945000	9	86635000	86945000	.	.	.	.	255,255,0	1.04993	0.106681	0.0975976	0.573589	0.675403
9	111750000	112075000	9	111750000	112075000	.	.	.	.	255,255,0	1.45041	0.112243	0.0893085	0.732782	0.831956
9	114405000	114600000	9	114405000	114600000	.	.	.	.	255,255,0	1.1214	0.0940536	0.105604	0.7325	0.5025
9	114675000	114900000	9	114675000	114900000	.	.	.	.	255,255,0	1.03614	0.104081	0.0955332	0.642722	0.555766
9	121700000	122000000	9	121700000	122000000	.	.	.	.	255,255,0	1.30273	0.0984561	0.101151	0.560215	0.846237
9	17545000	17795000	9	17545000	17795000	.	.	.	.	255,255,0	1.68686	0.107665	0.0916476	0.838462	0.850769
9	122095000	122350000	9	122095000	122350000	.	.	.	.	255,255,0	1.66331	0.0993548	0.0991936	0.83284	0.850592
9	135545000	135785000	9	135545000	135785000	.	.	.	.	255,255,0	0.719911	0.0961053	0.102228	0.511667	0.506667
9	109570000	109815000	9	109570000	109815000	.	.	.	.	255,255,0	1.04607	0.104652	0.0935346	0.66753	0.521426
9	77485000	77715000	9	77485000	77715000	.	.	.	.	255,255,0	0.93793	0.0992328	0.0982972	0.530797	0.577899
9	10060000	10230000	9	10060000	10230000	.	.	.	.	255,255,0	1.26127	0.108583	0.088546	0.735294	0.565359
9	114435000	114655000	9	114435000	114655000	.	.	.	.	255,255,0	1.37947	0.106687	0.0894414	0.661294	0.776753
9	114125000	114295000	9	114125000	114295000	.	.	.	.	255,255,0	1.4778	0.104358	0.0912743	0.702614	0.826797
9	85810000	85935000	9	85810000	85935000	.	.	.	.	255,255,0	1.17195	0.133898	0.0597051	0.757396	0.60355
9	72850000	73075000	9	72850000	73075000	.	.	.	.	255,255,0	1.41648	0.0927786	0.100619	0.839319	0.589792
9	22285000	22455000	9	22285000	22455000	.	.	.	.	255,255,0	1.41203	0.105029	0.0881041	0.702614	0.852941
9	77775000	78035000	9	77775000	78035000	.	.	.	.	255,255,0	1.11632	0.0998004	0.0930124	0.622507	0.628205
9	76455000	76655000	9	76455000	76655000	.	.	.	.	255,255,0	1.19763	0.091445	0.10091	0.697619	0.645238
9	20625000	20910000	9	20625000	20910000	.	.	.	.	255,255,0	1.05333	0.0926418	0.099449	0.737218	0.526754
9	34380000	34635000	9	34380000	34635000	.	.	.	.	255,255,0	1.57906	0.088854	0.103234	0.752959	0.886095
9	33070000	33250000	9	33070000	33250000	.	.	.	.	255,255,0	1.66202	0.112555	0.0791621	0.845029	0.874269
9	38080000	38365000	9	38080000	38365000	.	.	.	.	255,255,0	1.30469	0.0807832	0.110785	0.651605	0.756243
9	69425000	69545000	9	69425000	69545000	.	.	.	.	255,255,0	1.34004	0.0986214	0.0907455	0.769231	0.724359
9	111045000	111295000	9	111045000	111295000	.	.	.	.	255,255,0	1.35322	0.0955957	0.0936499	0.678462	0.798462
9	97405000	97615000	9	97405000	97615000	.	.	.	.	255,255,0	1.58155	0.0908035	0.0983782	0.694805	0.87013
9	69670000	69930000	9	69670000	69930000	.	.	.	.	255,255,0	1.15392	0.10658	0.0826009	0.542735	0.799145
9	84395000	84655000	9	84395000	84655000	.	.	.	.	255,255,0	1.56205	0.100049	0.0891017	0.804843	0.833333
9	37110000	37335000	9	37110000	37335000	.	.	.	.	255,255,0	1.12691	0.0921337	0.0967455	0.554092	0.740853
9	76795000	77005000	9	76795000	77005000	.	.	.	.	255,255,0	1.27347	0.106023	0.082279	0.690476	0.686147
9	100025000	100230000	9	100025000	100230000	.	.	.	.	255,255,0	1.07439	0.0876328	0.100299	0.643991	0.603175
9	79570000	79720000	9	79570000	79720000	.	.	.	.	255,255,0	1.33376	0.102487	0.0854174	0.8375	0.5125
9	122865000	123025000	9	122865000	123025000	.	.	.	.	255,255,0	1.13464	0.116772	0.0709771	0.760147	0.533824
9	124770000	124855000	9	124770000	124855000	.	.	.	.	255,255,0	1.4569	0.0903179	0.0965241	0.740741	0.716049
9	124940000	125140000	9	124940000	125140000	.	.	.	.	255,255,0	0.958006	0.110759	0.0760174	0.604365	0.610034
9	5185000	5425000	9	5185000	5425000	.	.	.	.	255,255,0	0.957127	0.0908368	0.0944385	0.511667	0.618333
9	15215000	15425000	9	15215000	15425000	.	.	.	.	255,255,0	0.923786	0.091525	0.0932747	0.556125	0.568545
9	126590000	126800000	9	126590000	126800000	.	.	.	.	255,255,0	0.991967	0.0925635	0.0918998	0.564935	0.703463
9	121200000	121410000	9	121200000	121410000	.	.	.	.	255,255,0	1.38317	0.0793825	0.104562	0.824675	0.681818
9	94780000	95020000	9	94780000	95020000	.	.	.	.	255,255,0	1.15675	0.0805227	0.103253	0.701667	0.621667
9	113445000	113660000	9	113445000	113660000	.	.	.	.	255,255,0	1.48307	0.0911785	0.0918764	0.721074	0.816116
9	113590000	113660000	9	113590000	113660000	.	.	.	.	255,255,0	1.1561	0.0814184	0.0994748	0.625	0.589286
9	18245000	18440000	9	18245000	18440000	.	.	.	.	255,255,0	1.42338	0.0968665	0.0836113	0.8075	0.6675
9	98065000	98285000	9	98065000	98285000	.	.	.	.	255,255,0	1.39782	0.08223	0.0975951	0.721344	0.756917
9	380000	585000	9	380000	585000	.	.	.	.	255,255,0	0.989778	0.098235	0.0805239	0.689342	0.517007
9	6825000	7045000	9	6825000	7045000	.	.	.	.	255,255,0	0.886445	0.100328	0.0783711	0.539526	0.511858
9	112480000	112705000	9	112480000	112705000	.	.	.	.	255,255,0	1.44007	0.0960629	0.0825035	0.722117	0.812854
9	74575000	74750000	9	74575000	74750000	.	.	.	.	255,255,0	1.22252	0.0856309	0.0927784	0.515432	0.824074
9	133185000	133325000	9	133185000	133325000	.	.	.	.	255,255,0	1.34249	0.0839254	0.094153	0.79185	0.779579
9	20945000	21110000	9	20945000	21110000	.	.	.	.	255,255,0	1.29067	0.0754449	0.10243	0.67128	0.788927
9	14090000	14320000	9	14090000	14320000	.	.	.	.	255,255,0	1.35703	0.0721064	0.105467	0.672101	0.755435
9	126935000	127195000	9	126935000	127195000	.	.	.	.	255,255,0	1.43335	0.102455	0.0746571	0.816239	0.833333
9	137085000	137235000	9	137085000	137235000	.	.	.	.	255,255,0	1.13603	0.0777572	0.098688	0.6375	0.720833
9	128275000	128435000	9	128275000	128435000	.	.	.	.	255,255,0	0.797795	0.0767957	0.0995788	0.503676	0.547794
9	79570000	79665000	9	79570000	79665000	.	.	.	.	255,255,0	1.44083	0.118521	0.0576997	0.75	0.67
9	126270000	126490000	9	126270000	126490000	.	.	.	.	255,255,0	0.869843	0.0861848	0.0898794	0.527668	0.634387
9	20355000	20615000	9	20355000	20615000	.	.	.	.	255,255,0	1.36944	0.0859338	0.0897223	0.773504	0.776353
9	83330000	83555000	9	83330000	83555000	.	.	.	.	255,255,0	1.12259	0.0784885	0.0961832	0.623819	0.688091
9	32375000	32570000	9	32375000	32570000	.	.	.	.	255,255,0	1.81719	0.0784376	0.0935151	0.9025	0.8775
9	72600000	72790000	9	72600000	72790000	.	.	.	.	255,255,0	0.942359	0.0570547	0.114508	0.518421	0.576316
9	3240000	3445000	9	3240000	3445000	.	.	.	.	255,255,0	1.07443	0.0775969	0.0932256	0.62585	0.671202
9	72035000	72270000	9	72035000	72270000	.	.	.	.	255,255,0	1.64328	0.0828507	0.0878499	0.782986	0.869792
9	97700000	97900000	9	97700000	97900000	.	.	.	.	255,255,0	1.66449	0.0888534	0.0817881	0.878571	0.778571
9	94055000	94165000	9	94055000	94165000	.	.	.	.	255,255,0	0.888663	0.112647	0.0570108	0.583333	0.530303
9	12490000	12660000	9	12490000	12660000	.	.	.	.	255,255,0	1.27166	0.0828957	0.086221	0.571895	0.761438
9	21810000	21970000	9	21810000	21970000	.	.	.	.	255,255,0	1.35376	0.0939998	0.074792	0.878676	0.584559
9	89320000	89560000	9	89320000	89560000	.	.	.	.	255,255,0	1.74843	0.0811234	0.0876164	0.901667	0.845
9	71800000	72025000	9	71800000	72025000	.	.	.	.	255,255,0	1.30527	0.0825221	0.0847315	0.771267	0.650284
9	845000	1005000	9	845000	1005000	.	.	.	.	255,255,0	0.961398	0.0865639	0.0800637	0.533088	0.636029
9	104920000	105155000	9	104920000	105155000	.	.	.	.	255,255,0	1.00352	0.0945987	0.0718492	0.598958	0.574653
9	99820000	100010000	9	99820000	100010000	.	.	.	.	255,255,0	1.43689	0.083263	0.0807141	0.844737	0.671053
9	123080000	123345000	9	123080000	123345000	.	.	.	.	255,255,0	1.59577	0.0928315	0.0710137	0.754458	0.908093
9	97630000	97695000	9	97630000	97695000	.	.	.	.	255,255,0	1.07015	0.0973459	0.0664596	0.571429	0.571429
9	101440000	101535000	9	101440000	101535000	.	.	.	.	255,255,0	1.16243	0.0751655	0.0882916	0.584242	0.689697
9	4385000	4600000	9	4385000	4600000	.	.	.	.	255,255,0	1.35182	0.0799675	0.0834319	0.869835	0.588843
9	125985000	126225000	9	125985000	126225000	.	.	.	.	255,255,0	0.807071	0.085651	0.0774066	0.545	0.561667
9	88385000	88545000	9	88385000	88545000	.	.	.	.	255,255,0	1.30613	0.0718946	0.090393	0.805147	0.636029
9	72355000	72590000	9	72355000	72590000	.	.	.	.	255,255,0	1.40567	0.0987165	0.0627464	0.831597	0.661458
9	134025000	134155000	9	134025000	134155000	.	.	.	.	255,255,0	1.28073	0.0783775	0.0823713	0.763736	0.763736
9	5440000	5590000	9	5440000	5590000	.	.	.	.	255,255,0	1.67046	0.082381	0.0776105	0.779167	0.8625
9	131550000	131745000	9	131550000	131745000	.	.	.	.	255,255,0	1.48088	0.0858078	0.0741107	0.7275	0.8975
9	95315000	95505000	9	95315000	95505000	.	.	.	.	255,255,0	1.36399	0.0711555	0.0885427	0.655263	0.792105
9	91765000	91945000	9	91765000	91945000	.	.	.	.	255,255,0	1.08675	0.0827619	0.0759183	0.69883	0.540936
9	13100000	13275000	9	13100000	13275000	.	.	.	.	255,255,0	1.05204	0.0893755	0.0686488	0.646314	0.550789
9	73100000	73185000	9	73100000	73185000	.	.	.	.	255,255,0	1.2121	0.0595402	0.0979932	0.54321	0.740741
9	112090000	112330000	9	112090000	112330000	.	.	.	.	255,255,0	1.72455	0.0700138	0.0873858	0.871667	0.861667
9	33625000	33720000	9	33625000	33720000	.	.	.	.	255,255,0	1.2214	0.0849607	0.0721762	0.71	0.75
9	3530000	3710000	9	3530000	3710000	.	.	.	.	255,255,0	1.24014	0.0880468	0.0689212	0.783626	0.628655
9	116730000	116860000	9	116730000	116860000	.	.	.	.	255,255,0	1.38459	0.0903575	0.0661987	0.807692	0.675824
9	4800000	4980000	9	4800000	4980000	.	.	.	.	255,255,0	1.02525	0.0814512	0.0749277	0.605263	0.628655
9	129880000	130050000	9	129880000	130050000	.	.	.	.	255,255,0	1.37962	0.0793808	0.0765162	0.826797	0.820261
9	84670000	84950000	9	84670000	84950000	.	.	.	.	255,255,0	1.32122	0.0724182	0.0826127	0.922414	0.520936
9	136485000	136635000	9	136485000	136635000	.	.	.	.	255,255,0	1.5188	0.0684034	0.086289	0.8625	0.829167
9	133350000	133490000	9	133350000	133490000	.	.	.	.	255,255,0	1.3198	0.0823187	0.0721922	0.804762	0.728571
9	2635000	2835000	9	2635000	2835000	.	.	.	.	255,255,0	1.46069	0.0735101	0.0804056	0.597619	0.907143
9	96445000	96655000	9	96445000	96655000	.	.	.	.	255,255,0	1.47689	0.0714023	0.0817569	0.703463	0.841991
9	127930000	128115000	9	127930000	128115000	.	.	.	.	255,255,0	1.37023	0.0669045	0.0857175	0.858726	0.709141
9	133515000	133740000	9	133515000	133740000	.	.	.	.	255,255,0	1.3665	0.0844194	0.0680719	0.710775	0.862004
9	27570000	27715000	9	27570000	27715000	.	.	.	.	255,255,0	1.4505	0.0716716	0.080075	0.8	0.773333
9	124540000	124760000	9	124540000	124760000	.	.	.	.	255,255,0	1.43238	0.0706065	0.0802538	0.772727	0.806324
9	130455000	130685000	9	130455000	130685000	.	.	.	.	255,255,0	1.63093	0.0813913	0.0687964	0.849638	0.932971
9	27330000	27540000	9	27330000	27540000	.	.	.	.	255,255,0	1.82135	0.0783477	0.0716136	0.915584	0.902597
9	71280000	71445000	9	71280000	71445000	.	.	.	.	255,255,0	1.25962	0.091901	0.057299	0.816609	0.525952
9	133030000	133160000	9	133030000	133160000	.	.	.	.	255,255,0	1.24401	0.0751598	0.0739414	0.730769	0.774725
9	134450000	134650000	9	134450000	134650000	.	.	.	.	255,255,0	1.32388	0.0669991	0.0815012	0.888095	0.664286
9	36775000	36990000	9	36775000	36990000	.	.	.	.	255,255,0	1.04879	0.0785175	0.0693245	0.522727	0.683884
9	89170000	89305000	9	89170000	89305000	.	.	.	.	255,255,0	1.36329	0.0590266	0.0886913	0.637755	0.862245
9	129635000	129800000	9	129635000	129800000	.	.	.	.	255,255,0	1.71968	0.0685947	0.0786436	0.920415	0.851211
9	93155000	93305000	9	93155000	93305000	.	.	.	.	255,255,0	1.40605	0.0840396	0.0629921	0.770833	0.7625
9	128435000	128625000	9	128435000	128625000	.	.	.	.	255,255,0	0.867114	0.0779831	0.0690437	0.55	0.597368
9	133785000	133995000	9	133785000	133995000	.	.	.	.	255,255,0	1.66317	0.0696113	0.0768802	0.880952	0.919913
9	126495000	126585000	9	126495000	126585000	.	.	.	.	255,255,0	1.03313	0.0891787	0.0572733	0.677778	0.588889
9	19045000	19190000	9	19045000	19190000	.	.	.	.	255,255,0	1.41083	0.0806588	0.0657256	0.88	0.56
9	131155000	131335000	9	131155000	131335000	.	.	.	.	255,255,0	1.19542	0.0765997	0.0695731	0.622807	0.839181
9	36400000	36570000	9	36400000	36570000	.	.	.	.	255,255,0	1.54001	0.0790141	0.0667703	0.787582	0.820261
9	129725000	129795000	9	129725000	129795000	.	.	.	.	255,255,0	0.871188	0.0469237	0.0983141	0.526786	0.5625
9	92950000	93100000	9	92950000	93100000	.	.	.	.	255,255,0	1.01477	0.0769745	0.0674897	0.522917	0.69984
9	33390000	33515000	9	33390000	33515000	.	.	.	.	255,255,0	0.881539	0.0678742	0.0748073	0.568115	0.559516
9	86485000	86630000	9	86485000	86630000	.	.	.	.	255,255,0	1.25118	0.0666945	0.0753576	0.684444	0.773333
9	136130000	136285000	9	136130000	136285000	.	.	.	.	255,255,0	1.42515	0.064891	0.0764028	0.847656	0.738281
9	134170000	134320000	9	134170000	134320000	.	.	.	.	255,255,0	1.19892	0.0859934	0.0551329	0.845833	0.604167
9	137305000	137410000	9	137305000	137410000	.	.	.	.	255,255,0	1.14489	0.077986	0.0625098	0.752273	0.620455
9	127490000	127585000	9	127490000	127585000	.	.	.	.	255,255,0	1.26893	0.0781137	0.062066	0.69	0.79
9	5895000	6035000	9	5895000	6035000	.	.	.	.	255,255,0	1.02193	0.0585002	0.0814753	0.507209	0.655374
9	113445000	113585000	9	113445000	113585000	.	.	.	.	255,255,0	1.42216	0.0638552	0.0752199	0.842857	0.690476
9	127215000	127405000	9	127215000	127405000	.	.	.	.	255,255,0	1.41745	0.0637273	0.0750053	0.871053	0.776316
9	37910000	38070000	9	37910000	38070000	.	.	.	.	255,255,0	1.52397	0.0718058	0.0663237	0.863971	0.716912
9	135965000	136115000	9	135965000	136115000	.	.	.	.	255,255,0	1.58312	0.0664043	0.0714971	0.845833	0.870833
9	87495000	87660000	9	87495000	87660000	.	.	.	.	255,255,0	1.39072	0.058088	0.0794928	0.726644	0.851211
9	92665000	92800000	9	92665000	92800000	.	.	.	.	255,255,0	1.27533	0.069706	0.0678206	0.780612	0.658163
9	9600000	9780000	9	9600000	9780000	.	.	.	.	255,255,0	0.992435	0.0754744	0.0618732	0.628655	0.52924
9	132270000	132390000	9	132270000	132390000	.	.	.	.	255,255,0	1.04053	0.0645968	0.072627	0.724359	0.596154
9	88780000	88990000	9	88780000	88990000	.	.	.	.	255,255,0	1.23271	0.0652621	0.0718616	0.560606	0.854978
9	101600000	101715000	9	101600000	101715000	.	.	.	.	255,255,0	0.926268	0.0825369	0.054564	0.590278	0.506944
9	127785000	127920000	9	127785000	127920000	.	.	.	.	255,255,0	1.06064	0.0714921	0.0651553	0.581035	0.744699
9	69035000	69195000	9	69035000	69195000	.	.	.	.	255,255,0	1.46862	0.0729941	0.0636053	0.886029	0.694853
9	615000	760000	9	615000	760000	.	.	.	.	255,255,0	1.15088	0.0677543	0.0687084	0.684444	0.666667
9	130870000	131045000	9	130870000	131045000	.	.	.	.	255,255,0	1.05975	0.0692257	0.0668722	0.632716	0.719136
9	129490000	129610000	9	129490000	129610000	.	.	.	.	255,255,0	1.23616	0.0514077	0.0825562	0.544872	0.852564
9	97915000	98055000	9	97915000	98055000	.	.	.	.	255,255,0	1.14945	0.0760277	0.0575081	0.604762	0.709524
9	2130000	2240000	9	2130000	2240000	.	.	.	.	255,255,0	1.23543	0.0777662	0.055371	0.734848	0.628788
9	125245000	125375000	9	125245000	125375000	.	.	.	.	255,255,0	1.26326	0.054905	0.0767042	0.642857	0.840659
9	36205000	36365000	9	36205000	36365000	.	.	.	.	255,255,0	1.09149	0.0578725	0.0735472	0.636029	0.628676
9	132160000	132240000	9	132160000	132240000	.	.	.	.	255,255,0	1.0521	0.0560433	0.074386	0.597222	0.708333
9	107175000	107340000	9	107175000	107340000	.	.	.	.	255,255,0	1.3167	0.0544551	0.0750235	0.747405	0.761246
9	130705000	130860000	9	130705000	130860000	.	.	.	.	255,255,0	1.54925	0.072889	0.0561134	0.871094	0.832031
9	69960000	70110000	9	69960000	70110000	.	.	.	.	255,255,0	1.45474	0.0707682	0.0581755	0.870833	0.720833
9	89605000	89675000	9	89605000	89675000	.	.	.	.	255,255,0	1.00587	0.0996246	0.0287252	0.625	0.517857
9	132410000	132585000	9	132410000	132585000	.	.	.	.	255,255,0	1.50673	0.0674542	0.0606567	0.87963	0.842593
9	117645000	117775000	9	117645000	117775000	.	.	.	.	255,255,0	1.44311	0.0696622	0.0580704	0.818681	0.730769
9	99000000	99150000	9	99000000	99150000	.	.	.	.	255,255,0	1.39469	0.0539142	0.0734807	0.6375	0.845833
9	93575000	93670000	9	93575000	93670000	.	.	.	.	255,255,0	1.03743	0.0576788	0.0695662	0.65	0.61
9	34095000	34265000	9	34095000	34265000	.	.	.	.	255,255,0	0.81678	0.057413	0.0696245	0.545752	0.545752
9	77020000	77145000	9	77020000	77145000	.	.	.	.	255,255,0	1.12226	0.0620335	0.0644387	0.568047	0.710059
9	36600000	36740000	9	36600000	36740000	.	.	.	.	255,255,0	1.05453	0.0651688	0.0609235	0.680952	0.585714
9	131350000	131500000	9	131350000	131500000	.	.	.	.	255,255,0	1.49421	0.0633497	0.0624974	0.854167	0.8625
9	125755000	125885000	9	125755000	125885000	.	.	.	.	255,255,0	1.00649	0.0610494	0.0637078	0.752747	0.521978
9	4300000	4370000	9	4300000	4370000	.	.	.	.	255,255,0	0.986581	0.0590295	0.0654595	0.553571	0.589286
9	3555000	3655000	9	3555000	3655000	.	.	.	.	255,255,0	0.850814	0.0899224	0.0338108	0.518182	0.518182
9	21320000	21450000	9	21320000	21450000	.	.	.	.	255,255,0	0.864895	0.0688331	0.0543063	0.5	0.587912
9	98190000	98270000	9	98190000	98270000	.	.	.	.	255,255,0	1.1313	0.0408529	0.0817721	0.597222	0.680556
9	81525000	81685000	9	81525000	81685000	.	.	.	.	255,255,0	1.63121	0.0575032	0.0647061	0.849265	0.878676
9	96225000	96315000	9	96225000	96315000	.	.	.	.	255,255,0	1.40501	0.0675221	0.0545439	0.744444	0.744444
9	93450000	93565000	9	93450000	93565000	.	.	.	.	255,255,0	1.31438	0.0542204	0.0677367	0.701389	0.743056
9	105245000	105410000	9	105245000	105410000	.	.	.	.	255,255,0	1.25665	0.0447317	0.0766761	0.595156	0.83045
9	130250000	130415000	9	130250000	130415000	.	.	.	.	255,255,0	0.827851	0.0563149	0.0643385	0.50519	0.615917
9	126610000	126690000	9	126610000	126690000	.	.	.	.	255,255,0	1.1021	0.0726061	0.0477152	0.680556	0.680556
9	123400000	123540000	9	123400000	123540000	.	.	.	.	255,255,0	1.42277	0.0725072	0.0475725	0.795238	0.804762
9	109175000	109325000	9	109175000	109325000	.	.	.	.	255,255,0	0.986773	0.0652398	0.0547949	0.5625	0.6125
9	124400000	124535000	9	124400000	124535000	.	.	.	.	255,255,0	1.30556	0.0696888	0.0499093	0.821429	0.668367
9	135805000	135935000	9	135805000	135935000	.	.	.	.	255,255,0	0.856216	0.0550921	0.0640378	0.543956	0.576923
9	87340000	87485000	9	87340000	87485000	.	.	.	.	255,255,0	1.34597	0.064793	0.0542774	0.888889	0.586667
9	120970000	121070000	9	120970000	121070000	.	.	.	.	255,255,0	1.12715	0.0635828	0.0553911	0.590909	0.736364
9	85290000	85420000	9	85290000	85420000	.	.	.	.	255,255,0	1.10211	0.0615619	0.0573766	0.686813	0.653846
9	34395000	34520000	9	34395000	34520000	.	.	.	.	255,255,0	1.00504	0.0716149	0.0472639	0.650888	0.591716
9	78440000	78575000	9	78440000	78575000	.	.	.	.	255,255,0	0.988398	0.0583198	0.0602095	0.647959	0.505102
9	113870000	114015000	9	113870000	114015000	.	.	.	.	255,255,0	0.95965	0.0385892	0.0783617	0.542222	0.604444
9	129180000	129325000	9	129180000	129325000	.	.	.	.	255,255,0	1.0879	0.0720999	0.0439006	0.817778	0.586667
9	114745000	114895000	9	114745000	114895000	.	.	.	.	255,255,0	1.08843	0.069254	0.0464452	0.645833	0.63251
9	110045000	110150000	9	110045000	110150000	.	.	.	.	255,255,0	1.34094	0.0392619	0.0760872	0.694215	0.793388
9	18140000	18205000	9	18140000	18205000	.	.	.	.	255,255,0	0.977163	0.0296401	0.0855037	0.530612	0.571429
9	109900000	110035000	9	109900000	110035000	.	.	.	.	255,255,0	1.23228	0.0660124	0.0484013	0.841837	0.576531
9	35645000	35745000	9	35645000	35745000	.	.	.	.	255,255,0	1.07598	0.0680642	0.0461637	0.645455	0.609091
9	35475000	35590000	9	35475000	35590000	.	.	.	.	255,255,0	1.10758	0.0500894	0.06323	0.71875	0.565972
9	126300000	126395000	9	126300000	126395000	.	.	.	.	255,255,0	1.15018	0.0604934	0.0520875	0.69	0.75
9	8905000	9005000	9	8905000	9005000	.	.	.	.	255,255,0	0.890006	0.0577888	0.0547689	0.559091	0.514463
9	120615000	120715000	9	120615000	120715000	.	.	.	.	255,255,0	1.404	0.0597897	0.052358	0.809091	0.772727
9	113280000	113405000	9	113280000	113405000	.	.	.	.	255,255,0	1.51355	0.0516159	0.0599692	0.828402	0.840237
9	37790000	37895000	9	37790000	37895000	.	.	.	.	255,255,0	1.14694	0.0505857	0.0604855	0.545455	0.793388
9	69555000	69655000	9	69555000	69655000	.	.	.	.	255,255,0	0.898324	0.0650085	0.0458149	0.609091	0.518182
9	19260000	19375000	9	19260000	19375000	.	.	.	.	255,255,0	0.982153	0.045212	0.0650367	0.609583	0.573472
9	130105000	130235000	9	130105000	130235000	.	.	.	.	255,255,0	1.09753	0.0655969	0.0444096	0.648352	0.741758
9	112380000	112480000	9	112380000	112480000	.	.	.	.	255,255,0	1.03671	0.0660315	0.0439206	0.681818	0.536364
9	126705000	126795000	9	126705000	126795000	.	.	.	.	255,255,0	1.06917	0.0452363	0.0636515	0.655556	0.677778
9	98830000	98965000	9	98830000	98965000	.	.	.	.	255,255,0	1.24932	0.0741072	0.0347699	0.719388	0.709184
9	33810000	33905000	9	33810000	33905000	.	.	.	.	255,255,0	0.891866	0.0648099	0.0436618	0.59	0.55
9	132500000	132575000	9	132500000	132575000	.	.	.	.	255,255,0	0.990865	0.0365582	0.0712797	0.578125	0.671875
9	6575000	6675000	9	6575000	6675000	.	.	.	.	255,255,0	1.37258	0.0531158	0.0545781	0.663636	0.772727
9	114915000	115010000	9	114915000	115010000	.	.	.	.	255,255,0	0.97788	0.0531077	0.0545263	0.55	0.63
9	121310000	121395000	9	121310000	121395000	.	.	.	.	255,255,0	0.97412	0.052172	0.0552007	0.518519	0.641975
9	72280000	72350000	9	72280000	72350000	.	.	.	.	255,255,0	1.04354	0.0647284	0.0418748	0.625	0.553571
9	96325000	96415000	9	96325000	96415000	.	.	.	.	255,255,0	1.31502	0.0569834	0.0457988	0.744444	0.7
9	21320000	21400000	9	21320000	21400000	.	.	.	.	255,255,0	0.988286	0.0587136	0.0438091	0.597222	0.597222
9	86285000	86350000	9	86285000	86350000	.	.	.	.	255,255,0	0.894149	0.0557323	0.045641	0.571429	0.530612
9	26745000	26855000	9	26745000	26855000	.	.	.	.	255,255,0	1.07593	0.037568	0.0634715	0.613636	0.719697
9	37595000	37740000	9	37595000	37740000	.	.	.	.	255,255,0	1.11999	0.0449963	0.0559935	0.595556	0.711111
9	79135000	79245000	9	79135000	79245000	.	.	.	.	255,255,0	1.07051	0.0586138	0.0422172	0.659091	0.598485
9	37920000	38010000	9	37920000	38010000	.	.	.	.	255,255,0	1.14279	0.0701432	0.0299233	0.766667	0.5
9	121205000	121290000	9	121205000	121290000	.	.	.	.	255,255,0	1.13996	0.0708091	0.0285468	0.716049	0.617284
9	94550000	94630000	9	94550000	94630000	.	.	.	.	255,255,0	0.834849	0.0469836	0.0520413	0.541667	0.513889
9	14350000	14430000	9	14350000	14430000	.	.	.	.	255,255,0	1.14824	0.0417551	0.0561837	0.625	0.652778
9	132410000	132495000	9	132410000	132495000	.	.	.	.	255,255,0	1.00681	0.0688174	0.0289829	0.740741	0.54321
9	134330000	134440000	9	134330000	134440000	.	.	.	.	255,255,0	1.25325	0.0406623	0.0558557	0.659091	0.840909
9	93330000	93435000	9	93330000	93435000	.	.	.	.	255,255,0	1.10571	0.0476453	0.0485235	0.694215	0.661157
9	128845000	128945000	9	128845000	128945000	.	.	.	.	255,255,0	1.0833	0.0530167	0.0428168	0.681818	0.718182
9	34990000	35065000	9	34990000	35065000	.	.	.	.	255,255,0	0.851812	0.0412343	0.0526187	0.515625	0.640625
9	122250000	122345000	9	122250000	122345000	.	.	.	.	255,255,0	1.10579	0.0229598	0.0698837	0.51	0.79
9	127600000	127720000	9	127600000	127720000	.	.	.	.	255,255,0	1.26589	0.0419173	0.0500484	0.775641	0.801282
9	35815000	35890000	9	35815000	35890000	.	.	.	.	255,255,0	0.981563	0.0422717	0.0493668	0.56871	0.607171
9	37485000	37585000	9	37485000	37585000	.	.	.	.	255,255,0	1.30638	0.0539912	0.0375173	0.790909	0.681818
9	116580000	116660000	9	116580000	116660000	.	.	.	.	255,255,0	1.12916	0.0347338	0.056094	0.652778	0.652778
9	3760000	3840000	9	3760000	3840000	.	.	.	.	255,255,0	1.01661	0.0476957	0.0421187	0.664888	0.568354
9	130475000	130575000	9	130475000	130575000	.	.	.	.	255,255,0	0.993101	0.0627065	0.0267927	0.790909	0.518182
9	99165000	99260000	9	99165000	99260000	.	.	.	.	255,255,0	0.951004	0.0504029	0.0361217	0.61	0.51
9	16730000	16820000	9	16730000	16820000	.	.	.	.	255,255,0	0.956795	0.0448835	0.0412368	0.655556	0.5
9	132670000	132800000	9	132670000	132800000	.	.	.	.	255,255,0	1.04538	0.0460325	0.0396563	0.730769	0.631868
9	116495000	116565000	9	116495000	116565000	.	.	.	.	255,255,0	0.907736	0.0462335	0.036471	0.517857	0.589286
9	107035000	107165000	9	107035000	107165000	.	.	.	.	255,255,0	0.928287	0.0347016	0.0476654	0.50699	0.629045
9	121995000	122090000	9	121995000	122090000	.	.	.	.	255,255,0	0.937548	0.0398152	0.0409991	0.55	0.63
9	94675000	94775000	9	94675000	94775000	.	.	.	.	255,255,0	1.01541	0.0450283	0.0352212	0.681818	0.554545
9	109010000	109110000	9	109010000	109110000	.	.	.	.	255,255,0	0.967665	0.0333528	0.0428369	0.518182	0.681818
9	124250000	124340000	9	124250000	124340000	.	.	.	.	255,255,0	0.763385	0.0398155	0.0359171	0.5	0.5
9	124130000	124235000	9	124130000	124235000	.	.	.	.	255,255,0	1.09574	0.0397569	0.0355299	0.628099	0.743802
9	95775000	95860000	9	95775000	95860000	.	.	.	.	255,255,0	0.978331	0.0266994	0.0455741	0.567901	0.617284
9	128725000	128815000	9	128725000	128815000	.	.	.	.	255,255,0	0.839449	0.037962	0.0338434	0.544444	0.611111
9	128560000	128625000	9	128560000	128625000	.	.	.	.	255,255,0	0.82016	0.0259298	0.0447806	0.571429	0.530612
9	105160000	105235000	9	105160000	105235000	.	.	.	.	255,255,0	0.884043	0.0304481	0.0399436	0.546875	0.578125
9	121545000	121615000	9	121545000	121615000	.	.	.	.	255,255,0	0.882884	0.0488159	0.0212112	0.589286	0.517857
9	36870000	36980000	9	36870000	36980000	.	.	.	.	255,255,0	1.12452	0.0272866	0.040442	0.598485	0.765152
9	83620000	83700000	9	83620000	83700000	.	.	.	.	255,255,0	0.840006	0.0337633	0.0337381	0.569444	0.513889
9	137465000	137545000	9	137465000	137545000	.	.	.	.	255,255,0	0.808877	0.0270927	0.0392672	0.541667	0.541667
9	84960000	85040000	9	84960000	85040000	.	.	.	.	255,255,0	0.877949	0.0330503	0.0330307	0.513889	0.625
9	136865000	136940000	9	136865000	136940000	.	.	.	.	255,255,0	0.86547	0.0277246	0.0349086	0.578125	0.609375
9	128950000	129020000	9	128950000	129020000	.	.	.	.	255,255,0	0.767076	0.0324916	0.0214851	0.517857	0.553571
9	128200000	128270000	9	128200000	128270000	.	.	.	.	255,255,0	0.755254	0.0162698	0.0249935	0.553571	0.517857
10	15430000	16795000	10	15430000	16795000	.	.	.	.	255,255,0	0.218357	0.400336	0.401528	0.476797	0.457243
10	9320000	11485000	10	9320000	11485000	.	.	.	.	255,255,0	0.526852	0.406813	0.391728	0.441993	0.44796
10	43660000	44870000	10	43660000	44870000	.	.	.	.	255,255,0	0.423722	0.359588	0.372254	0.529806	0.506977
10	66935000	67790000	10	66935000	67790000	.	.	.	.	255,255,0	0.31111	0.347561	0.378331	0.433613	0.437669
10	35610000	36820000	10	35610000	36820000	.	.	.	.	255,255,0	0.713999	0.33423	0.368738	0.565032	0.429617
10	130215000	131875000	10	130215000	131875000	.	.	.	.	255,255,0	1.06199	0.353974	0.326087	0.578313	0.620987
10	111050000	112145000	10	111050000	112145000	.	.	.	.	255,255,0	0.609873	0.335765	0.342321	0.550083	0.49562
10	98445000	99320000	10	98445000	99320000	.	.	.	.	255,255,0	0.628873	0.320997	0.315655	0.515625	0.537446
10	119930000	120775000	10	119930000	120775000	.	.	.	.	255,255,0	0.874223	0.29372	0.315265	0.622422	0.537578
10	18680000	19810000	10	18680000	19810000	.	.	.	.	255,255,0	0.387903	0.346875	0.260514	0.549061	0.438512
10	15880000	16785000	10	15880000	16785000	.	.	.	.	255,255,0	0.730882	0.271834	0.279797	0.571429	0.657046
10	94620000	95115000	10	94620000	95115000	.	.	.	.	255,255,0	0.911789	0.243393	0.259255	0.7232	0.4896
10	50315000	50625000	10	50315000	50625000	.	.	.	.	255,255,0	0.989801	0.228527	0.211802	0.489919	0.601815
10	117490000	118255000	10	117490000	118255000	.	.	.	.	255,255,0	1.05341	0.213916	0.221343	0.694552	0.601956
10	4820000	5400000	10	4820000	5400000	.	.	.	.	255,255,0	1.35603	0.209289	0.221748	0.801286	0.669492
10	18315000	18620000	10	18315000	18620000	.	.	.	.	255,255,0	0.342225	0.204148	0.212041	0.405827	0.471384
10	125160000	125705000	10	125160000	125705000	.	.	.	.	255,255,0	0.956285	0.178211	0.187191	0.49719	0.661488
10	25725000	26280000	10	25725000	26280000	.	.	.	.	255,255,0	1.12727	0.182716	0.179533	0.745217	0.600765
10	76560000	77005000	10	76560000	77005000	.	.	.	.	255,255,0	0.944383	0.172037	0.189868	0.617778	0.625185
10	106775000	107165000	10	106775000	107165000	.	.	.	.	255,255,0	0.59356	0.179557	0.180967	0.507051	0.41859
10	46990000	47455000	10	46990000	47455000	.	.	.	.	255,255,0	1.6729	0.145737	0.206648	0.857402	0.808058
10	52845000	53195000	10	52845000	53195000	.	.	.	.	255,255,0	0.712126	0.179774	0.161995	0.598413	0.519841
10	109455000	109790000	10	109455000	109790000	.	.	.	.	255,255,0	0.788619	0.131451	0.191263	0.423875	0.624567
10	19410000	19800000	10	19410000	19800000	.	.	.	.	255,255,0	0.686676	0.162684	0.153535	0.457051	0.657627
10	3190000	3780000	10	3190000	3780000	.	.	.	.	255,255,0	1.38656	0.154958	0.157569	0.857062	0.592938
10	120405000	120745000	10	120405000	120745000	.	.	.	.	255,255,0	0.853747	0.132627	0.17647	0.492437	0.557143
10	57330000	57655000	10	57330000	57655000	.	.	.	.	255,255,0	0.78168	0.154815	0.151732	0.560147	0.417815
10	27755000	28195000	10	27755000	28195000	.	.	.	.	255,255,0	0.907184	0.141562	0.152818	0.542929	0.624242
10	77150000	77710000	10	77150000	77710000	.	.	.	.	255,255,0	1.56613	0.120566	0.16684	0.865915	0.751253
10	93895000	94320000	10	93895000	94320000	.	.	.	.	255,255,0	1.08913	0.129444	0.153617	0.716604	0.55868
10	125955000	126395000	10	125955000	126395000	.	.	.	.	255,255,0	1.05347	0.152733	0.126239	0.711111	0.485859
10	92055000	92455000	10	92055000	92455000	.	.	.	.	255,255,0	1.3649	0.138792	0.131634	0.760366	0.701829
10	116810000	117175000	10	116810000	117175000	.	.	.	.	255,255,0	1.33813	0.136947	0.117583	0.722425	0.822498
10	51065000	51385000	10	51065000	51385000	.	.	.	.	255,255,0	1.05704	0.137394	0.116786	0.79072	0.61553
10	103885000	104240000	10	103885000	104240000	.	.	.	.	255,255,0	1.1788	0.122979	0.123478	0.638117	0.733025
10	62820000	63155000	10	62820000	63155000	.	.	.	.	255,255,0	1.2527	0.116694	0.119979	0.561419	0.861592
10	60985000	61290000	10	60985000	61290000	.	.	.	.	255,255,0	0.567737	0.122426	0.110432	0.413111	0.422477
10	12250000	12680000	10	12250000	12680000	.	.	.	.	255,255,0	1.1543	0.123135	0.109048	0.831395	0.665433
10	59240000	59595000	10	59240000	59595000	.	.	.	.	255,255,0	1.61529	0.107362	0.118442	0.8125	0.756944
10	10700000	11015000	10	10700000	11015000	.	.	.	.	255,255,0	0.716781	0.112232	0.103271	0.487305	0.454102
10	123575000	123965000	10	123575000	123965000	.	.	.	.	255,255,0	1.63481	0.107253	0.101787	0.817308	0.851282
10	71310000	71625000	10	71310000	71625000	.	.	.	.	255,255,0	1.3238	0.0966013	0.103288	0.858398	0.592773
10	30000000	30275000	10	30000000	30275000	.	.	.	.	255,255,0	1.22185	0.0834287	0.116173	0.735969	0.644133
10	14585000	14830000	10	14585000	14830000	.	.	.	.	255,255,0	1.18865	0.107715	0.0908985	0.594119	0.762585
10	114875000	115125000	10	114875000	115125000	.	.	.	.	255,255,0	1.36082	0.100946	0.0976383	0.727692	0.829231
10	21785000	21920000	10	21785000	21920000	.	.	.	.	255,255,0	0.807797	0.081578	0.116621	0.598702	0.510267
10	95180000	95365000	10	95180000	95365000	.	.	.	.	255,255,0	1.15929	0.119555	0.0786121	0.548476	0.764543
10	21805000	21970000	10	21805000	21970000	.	.	.	.	255,255,0	1.11684	0.0965032	0.101578	0.512111	0.844291
10	76330000	76545000	10	76330000	76545000	.	.	.	.	255,255,0	0.94177	0.095944	0.101063	0.52686	0.659091
10	30390000	30560000	10	30390000	30560000	.	.	.	.	255,255,0	1.34184	0.0917545	0.104584	0.761438	0.617647
10	89255000	89360000	10	89255000	89360000	.	.	.	.	255,255,0	1.22593	0.0959832	0.10024	0.793388	0.545455
10	68470000	68725000	10	68470000	68725000	.	.	.	.	255,255,0	0.898898	0.113764	0.0824216	0.507396	0.587278
10	11510000	11755000	10	11510000	11755000	.	.	.	.	255,255,0	1.27221	0.0968201	0.0992058	0.750534	0.715013
10	119685000	119905000	10	119685000	119905000	.	.	.	.	255,255,0	0.860602	0.0977707	0.0981271	0.513818	0.593427
10	48345000	48535000	10	48345000	48535000	.	.	.	.	255,255,0	0.788686	0.111371	0.0838628	0.565789	0.55
10	24720000	24970000	10	24720000	24970000	.	.	.	.	255,255,0	0.946914	0.0912039	0.103867	0.669231	0.512308
10	26320000	26560000	10	26320000	26560000	.	.	.	.	255,255,0	1.31865	0.0953625	0.0993038	0.741667	0.745
10	95375000	95610000	10	95375000	95610000	.	.	.	.	255,255,0	1.41241	0.0943626	0.0996673	0.692708	0.835069
10	102160000	102385000	10	102160000	102385000	.	.	.	.	255,255,0	1.41309	0.103915	0.0882435	0.778828	0.73724
10	88575000	88810000	10	88575000	88810000	.	.	.	.	255,255,0	0.944044	0.0989245	0.0927648	0.626736	0.571181
10	14500000	14830000	10	14500000	14830000	.	.	.	.	255,255,0	1.38497	0.0953697	0.0959373	0.806595	0.775258
10	73520000	73640000	10	73520000	73640000	.	.	.	.	255,255,0	1.45776	0.0644069	0.126702	0.814103	0.762821
10	122640000	122710000	10	122640000	122710000	.	.	.	.	255,255,0	0.931366	0.124192	0.0667663	0.553571	0.517857
10	118560000	118750000	10	118560000	118750000	.	.	.	.	255,255,0	1.10159	0.10084	0.0895559	0.65	0.671053
10	52310000	52485000	10	52310000	52485000	.	.	.	.	255,255,0	1.28067	0.111302	0.0786444	0.837963	0.594623
10	58525000	58740000	10	58525000	58740000	.	.	.	.	255,255,0	0.871106	0.0871456	0.102478	0.568182	0.518595
10	30785000	31020000	10	30785000	31020000	.	.	.	.	255,255,0	1.15029	0.0950518	0.0936869	0.762153	0.553819
10	84545000	84745000	10	84545000	84745000	.	.	.	.	255,255,0	1.10759	0.09344	0.0952043	0.740476	0.592857
10	21075000	21265000	10	21075000	21265000	.	.	.	.	255,255,0	1.04735	0.10106	0.0874092	0.586842	0.776316
10	13785000	14095000	10	13785000	14095000	.	.	.	.	255,255,0	1.1499	0.0912622	0.0947058	0.791331	0.583669
10	89280000	89410000	10	89280000	89410000	.	.	.	.	255,255,0	1.49944	0.105258	0.080256	0.706291	0.84232
10	71385000	71610000	10	71385000	71610000	.	.	.	.	255,255,0	1.06014	0.111132	0.0738089	0.680529	0.586011
10	21745000	21970000	10	21745000	21970000	.	.	.	.	255,255,0	1.41004	0.0892452	0.0953811	0.722117	0.89225
10	100555000	100885000	10	100555000	100885000	.	.	.	.	255,255,0	1.80766	0.0982757	0.0853979	0.883244	0.886809
10	70905000	71205000	10	70905000	71205000	.	.	.	.	255,255,0	1.58591	0.0886062	0.0949393	0.850538	0.824731
10	99850000	100025000	10	99850000	100025000	.	.	.	.	255,255,0	1.17132	0.10347	0.0794688	0.682099	0.675926
10	76050000	76300000	10	76050000	76300000	.	.	.	.	255,255,0	1.01106	0.0935256	0.0892127	0.610769	0.650769
10	100285000	100530000	10	100285000	100530000	.	.	.	.	255,255,0	1.65658	0.0944748	0.087832	0.7648	0.9088
10	23155000	23290000	10	23155000	23290000	.	.	.	.	255,255,0	0.939722	0.0929334	0.0876512	0.617517	0.655612
10	109875000	110110000	10	109875000	110110000	.	.	.	.	255,255,0	1.2685	0.0946714	0.0857423	0.911458	0.501736
10	70550000	70780000	10	70550000	70780000	.	.	.	.	255,255,0	1.14291	0.0911954	0.0888353	0.679348	0.653986
10	5665000	5885000	10	5665000	5885000	.	.	.	.	255,255,0	1.16068	0.0888615	0.0907839	0.63834	0.681818
10	20860000	21060000	10	20860000	21060000	.	.	.	.	255,255,0	1.11221	0.104983	0.0739452	0.816667	0.588095
10	77845000	78025000	10	77845000	78025000	.	.	.	.	255,255,0	1.31833	0.0742228	0.104474	0.746216	0.710077
10	35325000	35565000	10	35325000	35565000	.	.	.	.	255,255,0	1.46492	0.0736579	0.10409	0.678333	0.881667
10	86695000	86905000	10	86695000	86905000	.	.	.	.	255,255,0	1.60228	0.0883167	0.0892423	0.807359	0.854978
10	23515000	23695000	10	23515000	23695000	.	.	.	.	255,255,0	0.873887	0.0777314	0.0969682	0.55848	0.628655
10	119200000	119445000	10	119200000	119445000	.	.	.	.	255,255,0	1.43741	0.0825059	0.0914413	0.9056	0.6464
10	5930000	6100000	10	5930000	6100000	.	.	.	.	255,255,0	0.840611	0.0851082	0.088077	0.513072	0.519608
10	15200000	15380000	10	15200000	15380000	.	.	.	.	255,255,0	1.35667	0.0770425	0.095112	0.764437	0.889169
10	79360000	79500000	10	79360000	79500000	.	.	.	.	255,255,0	1.39801	0.0819082	0.0899599	0.795238	0.757143
10	93085000	93305000	10	93085000	93305000	.	.	.	.	255,255,0	1.45412	0.0633848	0.108007	0.832016	0.768775
10	31825000	32010000	10	31825000	32010000	.	.	.	.	255,255,0	1.38547	0.0886626	0.0817862	0.764543	0.68144
10	91290000	91380000	10	91290000	91380000	.	.	.	.	255,255,0	1.03985	0.0884594	0.0818001	0.611111	0.588889
10	28665000	28975000	10	28665000	28975000	.	.	.	.	255,255,0	1.27766	0.0917125	0.0783348	0.912298	0.450605
10	117200000	117370000	10	117200000	117370000	.	.	.	.	255,255,0	1.28928	0.0927213	0.0773221	0.787582	0.683007
10	29745000	29980000	10	29745000	29980000	.	.	.	.	255,255,0	0.951068	0.0890128	0.0794075	0.581597	0.571181
10	93365000	93495000	10	93365000	93495000	.	.	.	.	255,255,0	1.76683	0.0796098	0.0875993	0.884615	0.840659
10	16840000	17245000	10	16840000	17245000	.	.	.	.	255,255,0	1.83086	0.0780443	0.0890381	0.956573	0.92207
10	49400000	49530000	10	49400000	49530000	.	.	.	.	255,255,0	0.906349	0.0798622	0.085826	0.5	0.730769
10	80140000	80220000	10	80140000	80220000	.	.	.	.	255,255,0	1.13155	0.060526	0.104758	0.652778	0.625
10	3060000	3170000	10	3060000	3170000	.	.	.	.	255,255,0	1.07686	0.0722515	0.0926063	0.541667	0.669949
10	13160000	13320000	10	13160000	13320000	.	.	.	.	255,255,0	1.22102	0.0923188	0.0722101	0.731618	0.731618
10	114465000	114545000	10	114465000	114545000	.	.	.	.	255,255,0	1.16339	0.082348	0.0820753	0.652778	0.680556
10	13610000	13780000	10	13610000	13780000	.	.	.	.	255,255,0	1.32875	0.0902603	0.0736393	0.70657	0.814757
10	102720000	102905000	10	102720000	102905000	.	.	.	.	255,255,0	1.16156	0.0799151	0.08355	0.736842	0.648199
10	13355000	13575000	10	13355000	13575000	.	.	.	.	255,255,0	1.42808	0.0632364	0.10017	0.847826	0.77668
10	101830000	102035000	10	101830000	102035000	.	.	.	.	255,255,0	1.68068	0.0720926	0.091195	0.893424	0.816327
10	118260000	118460000	10	118260000	118460000	.	.	.	.	255,255,0	1.2517	0.0773516	0.0859071	0.82619	0.621429
10	91795000	91915000	10	91795000	91915000	.	.	.	.	255,255,0	1.23057	0.0815309	0.0816325	0.608974	0.788462
10	97445000	97640000	10	97445000	97640000	.	.	.	.	255,255,0	1.16281	0.0727419	0.0898962	0.7025	0.6575
10	99425000	99610000	10	99425000	99610000	.	.	.	.	255,255,0	1.10819	0.0889108	0.0731029	0.66482	0.65928
10	90740000	90865000	10	90740000	90865000	.	.	.	.	255,255,0	1.30717	0.0657049	0.0960738	0.60355	0.816568
10	133320000	133420000	10	133320000	133420000	.	.	.	.	255,255,0	0.978711	0.0642036	0.0972355	0.622176	0.506198
10	17010000	17235000	10	17010000	17235000	.	.	.	.	255,255,0	1.19054	0.0748483	0.0858249	0.521739	0.918715
10	11780000	11990000	10	11780000	11990000	.	.	.	.	255,255,0	1.40532	0.0727569	0.0864009	0.876623	0.720779
10	58955000	59180000	10	58955000	59180000	.	.	.	.	255,255,0	1.56681	0.0714801	0.0875348	0.816635	0.824197
10	131885000	131990000	10	131885000	131990000	.	.	.	.	255,255,0	1.39122	0.0938745	0.0650838	0.809917	0.561983
10	132935000	133120000	10	132935000	133120000	.	.	.	.	255,255,0	1.0792	0.0847507	0.0732721	0.642659	0.570637
10	31135000	31315000	10	31135000	31315000	.	.	.	.	255,255,0	1.14625	0.0674693	0.0905254	0.511696	0.763158
10	129865000	129965000	10	129865000	129965000	.	.	.	.	255,255,0	1.48886	0.0557905	0.102017	0.663636	0.790909
10	127705000	127850000	10	127705000	127850000	.	.	.	.	255,255,0	1.41848	0.0765937	0.0811044	0.675556	0.817778
10	104270000	104355000	10	104270000	104355000	.	.	.	.	255,255,0	1.33207	0.0845888	0.0729461	0.716049	0.740741
10	7525000	7690000	10	7525000	7690000	.	.	.	.	255,255,0	1.37269	0.0768879	0.0805543	0.795848	0.678201
10	14190000	14480000	10	14190000	14480000	.	.	.	.	255,255,0	1.4856	0.0755721	0.0817813	0.796552	0.86092
10	95690000	95840000	10	95690000	95840000	.	.	.	.	255,255,0	1.48338	0.0803947	0.0768099	0.829167	0.795833
10	116670000	116805000	10	116670000	116805000	.	.	.	.	255,255,0	1.16144	0.0778812	0.0792224	0.578068	0.767764
10	80255000	80355000	10	80255000	80355000	.	.	.	.	255,255,0	0.887572	0.112257	0.0447443	0.518182	0.627273
10	59625000	59805000	10	59625000	59805000	.	.	.	.	255,255,0	1.36105	0.076246	0.0798639	0.868421	0.605263
10	80375000	80525000	10	80375000	80525000	.	.	.	.	255,255,0	1.16585	0.0711268	0.0842484	0.695833	0.704167
10	44925000	45000000	10	44925000	45000000	.	.	.	.	255,255,0	0.87935	0.0572779	0.0977493	0.515625	0.640625
10	124530000	124745000	10	124530000	124745000	.	.	.	.	255,255,0	1.67186	0.0893504	0.0656622	0.849174	0.849174
10	92885000	93070000	10	92885000	93070000	.	.	.	.	255,255,0	1.23127	0.0813696	0.0732715	0.731302	0.725762
10	82800000	82965000	10	82800000	82965000	.	.	.	.	255,255,0	0.931658	0.0790477	0.0753405	0.657439	0.532872
10	4660000	4760000	10	4660000	4760000	.	.	.	.	255,255,0	1.25899	0.0545915	0.099311	0.645455	0.754545
10	116285000	116390000	10	116285000	116390000	.	.	.	.	255,255,0	1.08887	0.0770381	0.0762836	0.760331	0.528926
10	27550000	27735000	10	27550000	27735000	.	.	.	.	255,255,0	1.24864	0.075462	0.0773776	0.65374	0.797784
10	5445000	5620000	10	5445000	5620000	.	.	.	.	255,255,0	1.59626	0.0775493	0.0751946	0.867284	0.811728
10	110310000	110555000	10	110310000	110555000	.	.	.	.	255,255,0	1.7567	0.062506	0.0894774	0.9472	0.864
10	100435000	100525000	10	100435000	100525000	.	.	.	.	255,255,0	1.36751	0.0538928	0.0979042	0.722222	0.766667
10	62080000	62255000	10	62080000	62255000	.	.	.	.	255,255,0	1.01829	0.0636225	0.0874295	0.528824	0.721765
10	52640000	52735000	10	52640000	52735000	.	.	.	.	255,255,0	0.925709	0.0582885	0.0923566	0.562273	0.599545
10	62610000	62815000	10	62610000	62815000	.	.	.	.	255,255,0	1.57813	0.0764053	0.0740642	0.843537	0.870748
10	69230000	69400000	10	69230000	69400000	.	.	.	.	255,255,0	1.60383	0.0733732	0.0761229	0.839869	0.826797
10	23995000	24195000	10	23995000	24195000	.	.	.	.	255,255,0	1.24461	0.0756874	0.0735116	0.840476	0.697619
10	70405000	70545000	10	70405000	70545000	.	.	.	.	255,255,0	0.825354	0.0717338	0.0764972	0.5	0.557143
10	60445000	60645000	10	60445000	60645000	.	.	.	.	255,255,0	1.36144	0.064903	0.0830366	0.911905	0.635714
10	127890000	128010000	10	127890000	128010000	.	.	.	.	255,255,0	1.38503	0.0837147	0.0640904	0.75	0.685897
10	26725000	26870000	10	26725000	26870000	.	.	.	.	255,255,0	1.5362	0.0677336	0.0798859	0.8	0.844444
10	63860000	63970000	10	63860000	63970000	.	.	.	.	255,255,0	0.99556	0.0812674	0.0662433	0.613636	0.613636
10	21275000	21490000	10	21275000	21490000	.	.	.	.	255,255,0	1.52588	0.0796094	0.0675196	0.778926	0.923554
10	119030000	119175000	10	119030000	119175000	.	.	.	.	255,255,0	1.25426	0.0732263	0.0738657	0.817778	0.64
10	132650000	132795000	10	132650000	132795000	.	.	.	.	255,255,0	1.36876	0.0593972	0.086652	0.817778	0.568889
10	96380000	96510000	10	96380000	96510000	.	.	.	.	255,255,0	1.42154	0.0856921	0.0602402	0.807692	0.71978
10	67910000	68060000	10	67910000	68060000	.	.	.	.	255,255,0	0.937808	0.0886807	0.0568308	0.65723	0.505351
10	96830000	97015000	10	96830000	97015000	.	.	.	.	255,255,0	1.31398	0.0702791	0.0752026	0.759003	0.747922
10	97070000	97205000	10	97070000	97205000	.	.	.	.	255,255,0	1.62812	0.080799	0.0638595	0.862245	0.862245
10	49630000	49745000	10	49630000	49745000	.	.	.	.	255,255,0	0.65765	0.05319	0.0912639	0.506944	0.506944
10	60815000	60965000	10	60815000	60965000	.	.	.	.	255,255,0	1.48403	0.0732551	0.0711278	0.8625	0.754167
10	103595000	103690000	10	103595000	103690000	.	.	.	.	255,255,0	1.37192	0.0612004	0.0825908	0.77	0.75
10	132210000	132350000	10	132210000	132350000	.	.	.	.	255,255,0	1.61576	0.0830818	0.0599741	0.861905	0.747619
10	74825000	75015000	10	74825000	75015000	.	.	.	.	255,255,0	1.12317	0.0673903	0.0752257	0.776316	0.581579
10	103090000	103265000	10	103090000	103265000	.	.	.	.	255,255,0	0.959804	0.0672219	0.0752513	0.589506	0.608025
10	110130000	110295000	10	110130000	110295000	.	.	.	.	255,255,0	1.47913	0.0640145	0.0773936	0.726644	0.885813
10	93700000	93815000	10	93700000	93815000	.	.	.	.	255,255,0	1.40471	0.0621304	0.0787783	0.784722	0.729167
10	28535000	28620000	10	28535000	28620000	.	.	.	.	255,255,0	1.13056	0.0704279	0.0693533	0.617284	0.691358
10	89425000	89560000	10	89425000	89560000	.	.	.	.	255,255,0	1.5672	0.0719882	0.0677282	0.882653	0.80102
10	93540000	93675000	10	93540000	93675000	.	.	.	.	255,255,0	1.45802	0.0780813	0.0613864	0.811224	0.780612
10	123020000	123130000	10	123020000	123130000	.	.	.	.	255,255,0	1.23787	0.0799816	0.0593264	0.643939	0.765152
10	84125000	84250000	10	84125000	84250000	.	.	.	.	255,255,0	1.19521	0.0719642	0.0665916	0.745562	0.674556
10	7880000	8035000	10	7880000	8035000	.	.	.	.	255,255,0	1.24895	0.0685498	0.0697864	0.675781	0.738281
10	62435000	62590000	10	62435000	62590000	.	.	.	.	255,255,0	1.16705	0.0635778	0.0747454	0.667969	0.746094
10	21535000	21730000	10	21535000	21730000	.	.	.	.	255,255,0	1.65648	0.0716421	0.0663941	0.9125	0.8925
10	89030000	89210000	10	89030000	89210000	.	.	.	.	255,255,0	1.53406	0.0621805	0.07549	0.72807	0.885965
10	35125000	35215000	10	35125000	35215000	.	.	.	.	255,255,0	1.38903	0.0638893	0.0733765	0.744444	0.744444
10	17265000	17430000	10	17265000	17430000	.	.	.	.	255,255,0	1.19007	0.0833604	0.0538023	0.871972	0.602076
10	505000	685000	10	505000	685000	.	.	.	.	255,255,0	1.21456	0.0699534	0.0672002	0.798246	0.640351
10	70220000	70360000	10	70220000	70360000	.	.	.	.	255,255,0	1.44962	0.0729253	0.0640098	0.728571	0.861905
10	58780000	58935000	10	58780000	58935000	.	.	.	.	255,255,0	1.30716	0.0740397	0.0623732	0.683594	0.777344
10	28245000	28390000	10	28245000	28390000	.	.	.	.	255,255,0	1.26082	0.0650957	0.0711952	0.728889	0.728889
10	113140000	113385000	10	113140000	113385000	.	.	.	.	255,255,0	1.2808	0.0758277	0.0603158	0.8256	0.736
10	75270000	75395000	10	75270000	75395000	.	.	.	.	255,255,0	1.2223	0.072505	0.0630669	0.615385	0.816568
10	101590000	101775000	10	101590000	101775000	.	.	.	.	255,255,0	1.67751	0.0663037	0.0691506	0.864266	0.908587
10	2920000	3040000	10	2920000	3040000	.	.	.	.	255,255,0	1.07597	0.0516842	0.0837136	0.570513	0.698718
10	88395000	88555000	10	88395000	88555000	.	.	.	.	255,255,0	1.06172	0.062623	0.0721099	0.591912	0.709559
10	72235000	72345000	10	72235000	72345000	.	.	.	.	255,255,0	1.40661	0.0422299	0.092311	0.659091	0.840909
10	60220000	60430000	10	60220000	60430000	.	.	.	.	255,255,0	1.40414	0.0757744	0.05838	0.646104	0.906926
10	119745000	119870000	10	119745000	119870000	.	.	.	.	255,255,0	1.16822	0.0561393	0.0777876	0.562729	0.809066
10	78045000	78170000	10	78045000	78170000	.	.	.	.	255,255,0	1.34158	0.0915281	0.042348	0.828402	0.674556
10	116095000	116275000	10	116095000	116275000	.	.	.	.	255,255,0	1.3799	0.0550129	0.0778233	0.611111	0.874269
10	129980000	130100000	10	129980000	130100000	.	.	.	.	255,255,0	1.32189	0.0711368	0.0614555	0.788462	0.570513
10	33190000	33325000	10	33190000	33325000	.	.	.	.	255,255,0	1.52779	0.0588726	0.0734766	0.780612	0.780612
10	125720000	125840000	10	125720000	125840000	.	.	.	.	255,255,0	1.13717	0.0624156	0.0697156	0.724359	0.557692
10	34665000	34815000	10	34665000	34815000	.	.	.	.	255,255,0	1.44969	0.0796136	0.0515935	0.870833	0.620833
10	24595000	24715000	10	24595000	24715000	.	.	.	.	255,255,0	1.08962	0.0782306	0.0527669	0.737179	0.647436
10	122290000	122435000	10	122290000	122435000	.	.	.	.	255,255,0	1.32127	0.0713454	0.0595503	0.817778	0.64
10	60080000	60205000	10	60080000	60205000	.	.	.	.	255,255,0	1.00927	0.07448	0.0552818	0.60355	0.627219
10	114300000	114435000	10	114300000	114435000	.	.	.	.	255,255,0	1.28491	0.0666567	0.0630151	0.811224	0.729592
10	29600000	29740000	10	29600000	29740000	.	.	.	.	255,255,0	0.974729	0.0421131	0.0871872	0.509524	0.661905
10	75110000	75235000	10	75110000	75235000	.	.	.	.	255,255,0	1.2439	0.0574625	0.0716738	0.715976	0.745562
10	12930000	13070000	10	12930000	13070000	.	.	.	.	255,255,0	0.909884	0.0486548	0.0804224	0.50926	0.656009
10	69410000	69510000	10	69410000	69510000	.	.	.	.	255,255,0	1.45719	0.0702042	0.058767	0.790909	0.754545
10	60650000	60775000	10	60650000	60775000	.	.	.	.	255,255,0	1.29345	0.0537748	0.0750566	0.639053	0.828402
10	95245000	95360000	10	95245000	95360000	.	.	.	.	255,255,0	1.23711	0.0748499	0.0539439	0.576389	0.826389
10	90905000	90995000	10	90905000	90995000	.	.	.	.	255,255,0	0.963977	0.0883446	0.0399931	0.611111	0.522222
10	97755000	97885000	10	97755000	97885000	.	.	.	.	255,255,0	1.42224	0.0675544	0.0606884	0.774725	0.807692
10	132035000	132155000	10	132035000	132155000	.	.	.	.	255,255,0	1.04283	0.0521708	0.0756617	0.519231	0.621795
10	121970000	122110000	10	121970000	122110000	.	.	.	.	255,255,0	1.14549	0.0758365	0.0518083	0.661905	0.680952
10	103710000	103865000	10	103710000	103865000	.	.	.	.	255,255,0	1.61989	0.0604153	0.0670251	0.839844	0.894531
10	132375000	132450000	10	132375000	132450000	.	.	.	.	255,255,0	1.0919	0.046006	0.0813286	0.578125	0.578125
10	21075000	21165000	10	21075000	21165000	.	.	.	.	255,255,0	0.951949	0.0747453	0.0524433	0.633333	0.566667
10	132455000	132635000	10	132455000	132635000	.	.	.	.	255,255,0	1.60285	0.065631	0.0610556	0.769006	0.827485
10	101290000	101445000	10	101290000	101445000	.	.	.	.	255,255,0	1.0223	0.0588286	0.0673984	0.675781	0.597656
10	121760000	121905000	10	121760000	121905000	.	.	.	.	255,255,0	1.26886	0.0548502	0.070889	0.568889	0.862222
10	62270000	62365000	10	62270000	62365000	.	.	.	.	255,255,0	1.12318	0.0812204	0.0445017	0.73	0.63
10	7415000	7510000	10	7415000	7510000	.	.	.	.	255,255,0	0.96461	0.0737399	0.0519555	0.57	0.59
10	68535000	68720000	10	68535000	68720000	.	.	.	.	255,255,0	1.03541	0.0606322	0.0637257	0.537396	0.686981
10	97670000	97735000	10	97670000	97735000	.	.	.	.	255,255,0	0.960788	0.0472532	0.0768331	0.571429	0.571429
10	99620000	99725000	10	99620000	99725000	.	.	.	.	255,255,0	0.933935	0.0665645	0.0574972	0.512397	0.694215
10	88830000	88930000	10	88830000	88930000	.	.	.	.	255,255,0	1.12528	0.0783475	0.0455758	0.663636	0.681818
10	23315000	23435000	10	23315000	23435000	.	.	.	.	255,255,0	0.950251	0.0675705	0.0558597	0.711538	0.557692
10	125060000	125155000	10	125060000	125155000	.	.	.	.	255,255,0	1.39904	0.0423565	0.0810477	0.71	0.77
10	22345000	22430000	10	22345000	22430000	.	.	.	.	255,255,0	0.842252	0.0675271	0.0552962	0.592593	0.54321
10	32255000	32345000	10	32255000	32345000	.	.	.	.	255,255,0	1.16492	0.0442799	0.078193	0.588889	0.722222
10	79070000	79195000	10	79070000	79195000	.	.	.	.	255,255,0	1.56407	0.0539408	0.0684604	0.840237	0.840237
10	25110000	25230000	10	25110000	25230000	.	.	.	.	255,255,0	0.99455	0.0621756	0.0598234	0.66716	0.550542
10	28425000	28525000	10	28425000	28525000	.	.	.	.	255,255,0	1.26564	0.0608661	0.0611238	0.7	0.754545
10	133140000	133255000	10	133140000	133255000	.	.	.	.	255,255,0	1.19558	0.0620403	0.0598212	0.6875	0.604167
10	102230000	102360000	10	102230000	102360000	.	.	.	.	255,255,0	1.42771	0.0516581	0.0689386	0.851648	0.774725
10	123995000	124090000	10	123995000	124090000	.	.	.	.	255,255,0	1.39747	0.0768908	0.0436317	0.79	0.69
10	102830000	102905000	10	102830000	102905000	.	.	.	.	255,255,0	1.09815	0.0458576	0.0742756	0.578125	0.671875
10	24210000	24360000	10	24210000	24360000	.	.	.	.	255,255,0	1.21166	0.0617467	0.0580017	0.820833	0.729167
10	34825000	34975000	10	34825000	34975000	.	.	.	.	255,255,0	0.899169	0.0535374	0.0661025	0.504167	0.545833
10	14875000	14955000	10	14875000	14955000	.	.	.	.	255,255,0	0.834771	0.0617234	0.0574588	0.569444	0.625
10	112315000	112440000	10	112315000	112440000	.	.	.	.	255,255,0	1.14351	0.0435016	0.0756761	0.627219	0.769231
10	71210000	71290000	10	71210000	71290000	.	.	.	.	255,255,0	1.17075	0.0506971	0.0681644	0.652778	0.680556
10	110745000	110900000	10	110745000	110900000	.	.	.	.	255,255,0	1.18285	0.0452177	0.0725426	0.652344	0.792969
10	21175000	21260000	10	21175000	21260000	.	.	.	.	255,255,0	1.01725	0.0496151	0.0681407	0.54321	0.740741
10	80445000	80515000	10	80445000	80515000	.	.	.	.	255,255,0	0.906207	0.050272	0.0672417	0.517857	0.553571
10	114550000	114700000	10	114550000	114700000	.	.	.	.	255,255,0	1.24129	0.0624996	0.0549333	0.770833	0.745833
10	112180000	112310000	10	112180000	112310000	.	.	.	.	255,255,0	1.12574	0.0766733	0.0401289	0.664835	0.763736
10	48550000	48650000	10	48550000	48650000	.	.	.	.	255,255,0	0.868788	0.0488708	0.0673975	0.590909	0.609091
10	110920000	111025000	10	110920000	111025000	.	.	.	.	255,255,0	1.09023	0.0539907	0.0619802	0.677686	0.677686
10	122135000	122265000	10	122135000	122265000	.	.	.	.	255,255,0	1.38716	0.0547802	0.0608681	0.763736	0.785714
10	17635000	17725000	10	17635000	17725000	.	.	.	.	255,255,0	0.773556	0.0630741	0.0525638	0.655556	0.5
10	102505000	102585000	10	102505000	102585000	.	.	.	.	255,255,0	1.19092	0.0650727	0.050365	0.708333	0.652778
10	22990000	23085000	10	22990000	23085000	.	.	.	.	255,255,0	0.921781	0.050084	0.0644586	0.63	0.61
10	91935000	92040000	10	91935000	92040000	.	.	.	.	255,255,0	1.05422	0.0655521	0.0489702	0.661157	0.61157
10	74275000	74410000	10	74275000	74410000	.	.	.	.	255,255,0	1.17314	0.0620825	0.0523685	0.811224	0.586735
10	68210000	68325000	10	68210000	68325000	.	.	.	.	255,255,0	1.28928	0.0460327	0.0683481	0.631944	0.826389
10	86430000	86515000	10	86430000	86515000	.	.	.	.	255,255,0	0.99582	0.0648106	0.049524	0.671007	0.525174
10	77010000	77120000	10	77010000	77120000	.	.	.	.	255,255,0	1.1123	0.0420739	0.0720847	0.674242	0.719697
10	71955000	72045000	10	71955000	72045000	.	.	.	.	255,255,0	1.19561	0.0503879	0.0635206	0.7	0.722222
10	97460000	97565000	10	97460000	97565000	.	.	.	.	255,255,0	0.907732	0.0634794	0.050247	0.595041	0.545455
10	14980000	15080000	10	14980000	15080000	.	.	.	.	255,255,0	1.05353	0.0564045	0.0571374	0.7	0.754545
10	112950000	113125000	10	112950000	113125000	.	.	.	.	255,255,0	1.62274	0.054599	0.0584986	0.87963	0.904321
10	63630000	63715000	10	63630000	63715000	.	.	.	.	255,255,0	1.08884	0.0597371	0.0533589	0.691358	0.617284
10	101475000	101565000	10	101475000	101565000	.	.	.	.	255,255,0	1.03623	0.0451649	0.0674449	0.537626	0.697391
10	100330000	100425000	10	100330000	100425000	.	.	.	.	255,255,0	0.972442	0.0647802	0.0477336	0.59	0.63
10	88685000	88805000	10	88685000	88805000	.	.	.	.	255,255,0	1.15082	0.0519846	0.0600722	0.621795	0.788462
10	22235000	22315000	10	22235000	22315000	.	.	.	.	255,255,0	0.976032	0.0448847	0.0665511	0.597222	0.680556
10	124425000	124525000	10	124425000	124525000	.	.	.	.	255,255,0	0.950561	0.063361	0.0477491	0.632424	0.508788
10	102920000	103065000	10	102920000	103065000	.	.	.	.	255,255,0	1.40196	0.0557981	0.0552133	0.826667	0.791111
10	72690000	72830000	10	72690000	72830000	.	.	.	.	255,255,0	1.32253	0.0502407	0.0606017	0.766667	0.766667
10	70460000	70545000	10	70460000	70545000	.	.	.	.	255,255,0	1.12524	0.044475	0.0662986	0.716049	0.641975
10	68805000	68895000	10	68805000	68895000	.	.	.	.	255,255,0	1.18658	0.0460867	0.0644637	0.590556	0.778333
10	61900000	62035000	10	61900000	62035000	.	.	.	.	255,255,0	1.24515	0.0498893	0.0594854	0.831633	0.607143
10	112470000	112560000	10	112470000	112560000	.	.	.	.	255,255,0	0.725992	0.0619733	0.0473774	0.5	0.5
10	116420000	116520000	10	116420000	116520000	.	.	.	.	255,255,0	1.03739	0.0618236	0.0473901	0.645455	0.627273
10	97910000	98040000	10	97910000	98040000	.	.	.	.	255,255,0	1.23147	0.0548522	0.0538761	0.796703	0.664835
10	121605000	121730000	10	121605000	121730000	.	.	.	.	255,255,0	1.08645	0.050508	0.0577198	0.721893	0.544379
10	69515000	69635000	10	69515000	69635000	.	.	.	.	255,255,0	1.47794	0.0531808	0.0542206	0.814103	0.826923
10	87650000	87755000	10	87650000	87755000	.	.	.	.	255,255,0	1.03878	0.042991	0.0643441	0.628099	0.661157
10	68990000	69115000	10	68990000	69115000	.	.	.	.	255,255,0	1.26239	0.0617949	0.0453573	0.769231	0.721893
10	132460000	132535000	10	132460000	132535000	.	.	.	.	255,255,0	1.20531	0.0784362	0.0275103	0.671875	0.609375
10	6095000	6195000	10	6095000	6195000	.	.	.	.	255,255,0	1.06289	0.0609745	0.0437794	0.645455	0.590909
10	43380000	43460000	10	43380000	43460000	.	.	.	.	255,255,0	0.900445	0.042594	0.0615879	0.541667	0.652778
10	71315000	71385000	10	71315000	71385000	.	.	.	.	255,255,0	0.932225	0.0732344	0.0306375	0.589286	0.517857
10	116160000	116270000	10	116160000	116270000	.	.	.	.	255,255,0	1.23168	0.0324103	0.0714139	0.537879	0.840909
10	22610000	22710000	10	22610000	22710000	.	.	.	.	255,255,0	0.944506	0.0468968	0.0555354	0.572727	0.7
10	58295000	58390000	10	58295000	58390000	.	.	.	.	255,255,0	1.02744	0.0449342	0.0569985	0.57	0.65
10	97265000	97400000	10	97265000	97400000	.	.	.	.	255,255,0	0.792857	0.0558675	0.0459812	0.505102	0.505102
10	74150000	74235000	10	74150000	74235000	.	.	.	.	255,255,0	1.02927	0.04755	0.0518284	0.518519	0.740741
10	13785000	13890000	10	13785000	13890000	.	.	.	.	255,255,0	1.17307	0.0629472	0.0353577	0.809917	0.628099
10	18135000	18210000	10	18135000	18210000	.	.	.	.	255,255,0	0.821607	0.0359201	0.0613362	0.515625	0.640625
10	110135000	110215000	10	110135000	110215000	.	.	.	.	255,255,0	0.974204	0.056392	0.0403648	0.680556	0.513889
10	24410000	24515000	10	24410000	24515000	.	.	.	.	255,255,0	0.884439	0.0400314	0.0566287	0.612404	0.607302
10	110625000	110725000	10	110625000	110725000	.	.	.	.	255,255,0	0.935814	0.0615936	0.0350316	0.640152	0.564394
10	58070000	58160000	10	58070000	58160000	.	.	.	.	255,255,0	0.796286	0.0405392	0.0555473	0.5	0.5
10	24725000	24845000	10	24725000	24845000	.	.	.	.	255,255,0	1.03247	0.053462	0.0415361	0.737179	0.634615
10	78975000	79060000	10	78975000	79060000	.	.	.	.	255,255,0	1.13478	0.0446536	0.0501942	0.617284	0.740741
10	92700000	92810000	10	92700000	92810000	.	.	.	.	255,255,0	1.03966	0.0476399	0.0465876	0.643939	0.628788
10	690000	780000	10	690000	780000	.	.	.	.	255,255,0	1.08623	0.0449446	0.0491256	0.566667	0.722222
10	11520000	11605000	10	11520000	11605000	.	.	.	.	255,255,0	1.03767	0.0630558	0.0308885	0.716049	0.592593
10	96045000	96130000	10	96045000	96130000	.	.	.	.	255,255,0	1.08344	0.0495773	0.0439662	0.691358	0.617284
10	68075000	68170000	10	68075000	68170000	.	.	.	.	255,255,0	0.934817	0.0518507	0.0416304	0.67	0.51
10	114705000	114810000	10	114705000	114810000	.	.	.	.	255,255,0	0.758077	0.0446701	0.0486208	0.525574	0.506198
10	63520000	63625000	10	63520000	63625000	.	.	.	.	255,255,0	0.955754	0.0333104	0.0594624	0.512397	0.694215
10	92495000	92580000	10	92495000	92580000	.	.	.	.	255,255,0	0.870372	0.0469552	0.0455231	0.518519	0.592593
10	59910000	60025000	10	59910000	60025000	.	.	.	.	255,255,0	0.959026	0.0415925	0.0507802	0.590278	0.645833
10	102155000	102225000	10	102155000	102225000	.	.	.	.	255,255,0	0.899966	0.0451974	0.047054	0.517857	0.589286
10	112835000	112940000	10	112835000	112940000	.	.	.	.	255,255,0	1.05409	0.0300458	0.0614148	0.512397	0.77686
10	35240000	35315000	10	35240000	35315000	.	.	.	.	255,255,0	0.97619	0.0569681	0.0341996	0.640625	0.546875
10	31850000	31925000	10	31850000	31925000	.	.	.	.	255,255,0	0.888213	0.0556773	0.0353193	0.515625	0.515625
10	58530000	58640000	10	58530000	58640000	.	.	.	.	255,255,0	1.01255	0.0465474	0.0433176	0.689394	0.55303
10	69645000	69720000	10	69645000	69720000	.	.	.	.	255,255,0	0.994737	0.0579776	0.0298949	0.652778	0.551587
10	102390000	102485000	10	102390000	102485000	.	.	.	.	255,255,0	1.00303	0.0409844	0.045932	0.67	0.59
10	114625000	114695000	10	114625000	114695000	.	.	.	.	255,255,0	0.828163	0.0236992	0.0621733	0.517857	0.553571
10	72105000	72215000	10	72105000	72215000	.	.	.	.	255,255,0	1.02831	0.0402248	0.0448658	0.568182	0.719697
10	5810000	5885000	10	5810000	5885000	.	.	.	.	255,255,0	0.973296	0.0348696	0.0498835	0.546875	0.578125
10	69800000	69915000	10	69800000	69915000	.	.	.	.	255,255,0	1.02562	0.0331796	0.0508603	0.615846	0.659226
10	100185000	100275000	10	100185000	100275000	.	.	.	.	255,255,0	0.88625	0.0471693	0.0338593	0.601389	0.543056
10	32380000	32450000	10	32380000	32450000	.	.	.	.	255,255,0	0.865333	0.0582836	0.0222008	0.517857	0.517857
10	69965000	70045000	10	69965000	70045000	.	.	.	.	255,255,0	0.874735	0.0395181	0.0384044	0.597222	0.513889
10	94345000	94440000	10	94345000	94440000	.	.	.	.	255,255,0	0.919179	0.0387684	0.0383782	0.61	0.55
[truncated: 5,734 more rows]

## Sheet: Loops NPCs D868N
#chr1	x1	x2	chr2	y1	y2	name	score	strand1	strand2	color	observed	expectedBL	expectedDonut	expectedH	expectedV	fdrBL	fdrDonut	fdrH	fdrV	numCollapsed	centroid1	centroid2	radius
[truncated: 12,816 more rows]

[truncated: 1 more sheets: Contact Domains NPCs D868N]
