# Supplementary material for: Balanced SET levels favor the correct enhancer repertoire during cell fate acquisition
Source: Nat Commun. 2023 Jun 3;14:3212. doi: 10.1038/s41467-023-39043-x (PMC10239470; doi:10.1038/s41467-023-39043-x)
Supplement: Supplementary file 11 — Supplementary Data 8 [file 41467_2023_39043_MOESM11_ESM.xls]

## Sheet: Loops NPCs D868D Fold <= -1.5
chr1	start1	end1	chr2	start2	end2	observed_D868D	expectedBL_D868D	observed_D868N	expectedBL_D868N	intensity_D868D	intensity_D868N	fold
9	105910000	105915000	9	105965000	105970000	46	18913061	13	12390363	2.43218e+16	1.0492e+16	-2.31812e+16
9	132505000	132510000	9	132570000	132575000	100	18117884	34	11994413	5.51941e+15	2.83465e+16	-1.94712e+16
9	127785000	127790000	9	127920000	127925000	44	13148007	19	8821716	3.34651e+15	2.15378e+16	-1.55379e+15
9	2130000	2135000	9	2180000	2185000	44	1486372	15	13039848	2.96023e+16	1.15032e+15	-2.57339e+15
9	97920000	97925000	9	97980000	97985000	43	14930283	15	10254886	2.88005e+16	1.46272e+16	-1.96897e+16
9	95315000	95320000	9	95510000	95515000	43	13383101	17	9720979	3.21301e+15	1.7488e+16	-1.83727e+16
9	133045000	133050000	9	133145000	133150000	42	13277756	18	8800217	3.16319e+16	2.0454e+15	-1.54648e+16
9	116155000	116160000	9	116275000	116280000	42	13002144	18	9603617	3.23024e+16	1.87429e+16	-1.72344e+16
9	104865000	104870000	9	105415000	105420000	42	8460109	20	66024613	4.96448e+15	3.02917e+15	-1.63889e+16
9	68705000	68710000	9	68775000	68780000	42	15609789	14	9254397	2.69062e+16	1.51279e+16	-1.77858e+16
9	35115000	35120000	9	35255000	35260000	41	980053	26	9421719	4.18345e+15	2.75958e+15	-1.51597e+15
9	34330000	34335000	9	34590000	34595000	40	6272213	18	4874158	6.37733e+15	3.69295e+16	-1.7269e+15
9	21710000	21715000	9	21775000	21780000	40	144155445	17	12637409	2.77478e+16	1.34521e+16	-2.06271e+16
9	114910000	114915000	9	115010000	115015000	39	12519282	18	11252494	3.11519e+16	1.59965e+15	-1.94743e+16
9	72455000	72460000	9	72590000	72595000	39	13552466	21	11400285	2.87771e+15	1.84206e+16	-1.56222e+16
9	124550000	124555000	9	124705000	124710000	38	10293737	15	6761313	3.69157e+16	2.2185e+15	-1.66399e+16
9	85300000	85305000	9	85415000	85420000	38	11013087	11	8771846	3.45044e+15	1.25401e+16	-2.75152e+16
9	33665000	33670000	9	33700000	33705000	38	12704912	14	9452029	2.99097e+16	1.48116e+16	-2.01934e+15
9	13425000	13430000	9	14350000	14355000	38	51013618	20	652118	7.44899e+16	3.06693e+15	-2.42881e+15
9	117645000	117650000	9	117780000	117785000	37	10230905	14	9058934	3.61649e+16	1.54544e+16	-2.34011e+16
9	87495000	87500000	9	87655000	87660000	37	11152645	13	86893	3.3176e+15	1.49609e+15	-2.21751e+15
9	71805000	71810000	9	72020000	72025000	37	6586701	22	59367633	561737962600701	3.70572e+16	-1.51587e+16
9	69420000	69425000	9	69930000	69935000	37	67233152	11	3875046	5.50324e+15	2.83868e+15	-1.93866e+16
9	32145000	32150000	9	32250000	32255000	37	8357303	10	5848315	4.42727e+16	1.70989e+16	-2.5892e+16
9	27570000	27575000	9	27715000	27720000	37	15219958	10	8947146	2.43102e+16	1.11767e+16	-2.17507e+15
9	123865000	123870000	9	124000000	124005000	36	11931765	11	73848987	3.01716e+15	1.48953e+16	-2.02558e+15
9	104920000	104925000	9	105415000	105420000	36	7810953	16	63971896	4.60891e+15	2.5011e+15	-1.84276e+16
9	86945000	86950000	9	87320000	87325000	35	8206641	13	519076	4.26484e+15	2.50445e+16	-1.7029e+15
9	86635000	86640000	9	86790000	86795000	35	13398003	14	8504085	2.61233e+16	1.64627e+16	-1.58682e+16
9	83620000	83625000	9	83710000	83715000	35	12913665	11	1037115	2.71031e+16	1.06063e+15	-2.55536e+16
9	72365000	72370000	9	72455000	72460000	35	12553048	14	10349915	2.78817e+16	1.35267e+16	-2.06124e+16
9	69670000	69675000	9	69920000	69925000	35	9385045	13	6152715	3.72934e+15	2.11289e+15	-1.76504e+16
9	121690000	121695000	9	121985000	121990000	34	1047317	13	8359719	3.24639e+15	1.55508e+16	-2.08761e+16
9	116320000	116325000	9	116485000	116490000	34	11890529	4	75962114	2.85942e+16	0.526578	-5.43019e+16
9	112485000	112490000	9	112700000	112705000	34	7474667	16	6925702	4.5487e+15	2.31024e+16	-1.96893e+16
9	100715000	100720000	9	101310000	101315000	34	5958553	15	50025697	5.70608e+15	2.99846e+16	-1.90301e+16
9	85260000	85265000	9	85420000	85425000	34	9599917	13	62527595	3.5417e+16	2.07908e+16	-1.70349e+16
9	78255000	78260000	9	78370000	78375000	33	77745223	9	50157027	424463378283705	1.79436e+16	-2.36554e+15
9	74575000	74580000	9	74740000	74745000	33	70816083	11	36381905	4.65996e+15	3.02348e+16	-1.54126e+16
9	20355000	20360000	9	20615000	20620000	33	9969341	15	78336077	3.31015e+16	1.91483e+15	-1.72869e+16
9	101115000	101120000	9	101230000	101235000	31	8533865	9	59662046	3.63259e+16	1.5085e+16	-2.40808e+15
9	100025000	100030000	9	100320000	100325000	31	6510265	19	63036427	4.76171e+15	3.01413e+16	-1.5798e+15
9	98845000	98850000	9	99140000	99145000	31	5190532	17	49412575	5.97241e+15	3.44042e+16	-1.73595e+15
9	19045000	19050000	9	19455000	19460000	30	76262803	8	5691362	3.93377e+15	1.40564e+15	-2.79856e+16
9	98315000	98320000	9	98705000	98710000	29	88379135	7	41742873	3.28132e+15	1.67693e+16	-1.95674e+16
9	86805000	86810000	9	86940000	86945000	28	8336465	6	4913283	3.35874e+16	1.22118e+16	-2.7504e+15
9	77435000	77440000	9	77750000	77755000	28	96992	12	68844376	2.88684e+16	1.74306e+16	-1.65619e+16
9	129130000	129135000	9	129480000	129485000	27	10066019	10	6613522	2.68229e+16	1.51205e+16	-1.77394e+16
9	116150000	116155000	9	116485000	116490000	27	6892693	13	5205802	3.91719e+16	2.49721e+15	-1.56862e+16
9	68700000	68705000	9	68995000	69000000	27	6802778	12	46804304	3.96897e+16	2.56387e+16	-1.54804e+16
9	137055000	137060000	9	137220000	137225000	26	8870414	6	60668855	2.93109e+16	0.988975	-2.96377e+16
9	123545000	123550000	9	123865000	123870000	26	8883197	12	70672975	2.92687e+16	1.69796e+16	-1.72376e+16
9	85040000	85045000	9	85425000	85430000	26	59227004	7	404482	4.38989e+15	1.73061e+16	-253661609202065
9	134450000	134455000	9	134735000	134740000	25	5141239	6	2724371	4.86264e+15	2.20234e+15	-2.20794e+15
9	129330000	129335000	9	129605000	129610000	25	74405303	13	69506936	3.35998e+15	1.87032e+16	-1.79647e+15
9	21320000	21325000	9	21790000	21795000	25	4410316	13	4037005	5.66853e+15	3.22021e+16	-1.7603e+16
9	96855000	96860000	9	97395000	97400000	24	4094852	8	21439717	5.86102e+15	3.73139e+15	-1.57073e+16
9	90915000	90920000	9	91675000	91680000	24	52687416	12	4278907	4.55517e+15	2.80445e+15	-1.62426e+16
9	19930000	19935000	9	20190000	20195000	24	6155059	8	47695317	3.89923e+16	1.67731e+16	-2.32469e+16
9	17805000	17810000	9	19025000	19030000	24	34525726	13	39119358	6.95134e+15	3.32316e+15	-2.09178e+15
9	87950000	87955000	9	88575000	88580000	23	5453156	8	33592534	4.21774e+15	238148155182339	-1.77106e+16
9	71600000	71605000	9	71760000	71765000	23	56933613	11	5388488	4.03979e+15	2.04139e+15	-1.97894e+16
9	2135000	2140000	9	2820000	2825000	23	48773065	10	5397197	4.71572e+16	1.85281e+15	-2.54517e+16
9	20880000	20885000	9	21110000	21115000	22	5163442	16	58102703	4.26072e+15	2.75374e+16	-1.54725e+16
9	118595000	118600000	9	119365000	119370000	21	5288133	5	230647	3.97116e+16	2.16781e+15	-1.83187e+16
9	96325000	96330000	9	96660000	96665000	21	57056756	10	4979748	3.68055e+16	2.00813e+16	-1.83282e+15
9	79130000	79135000	9	79570000	79575000	21	4330458	9	2804104	4.84937e+16	3.20958e+16	-1.5109e+16
9	127500000	127505000	9	127920000	127925000	20	7112313	8	44238224	2.81202e+15	1.80839e+15	-1.55499e+16
9	118825000	118830000	9	119365000	119370000	18	26088204	5	16673598	6.89967e+15	2.99875e+16	-2.30085e+16
9	92135000	92140000	9	92790000	92795000	18	3002186	6	1588712	5.99563e+15	3.77664e+16	-1.58756e+15
9	105910000	105915000	9	106015000	106020000	35	8934135	12	69791803	3.91756e+15	1.7194e+16	-2.27845e+16
9	124705000	124710000	9	124760000	124765000	38	18218325	17	14219653	2.08581e+16	1.19553e+16	-1.74468e+16
9	129495000	129500000	9	129595000	129600000	45	13269818	17	9231165	3.39115e+16	1.84159e+16	-1.84143e+15
9	133185000	133190000	9	133325000	133330000	46	12614273	14	7647432	3.64666e+16	1.83068e+16	-1.99197e+16
9	34900000	34905000	9	34985000	34990000	47	12028288	22	8820359	390745549158783	2.49423e+16	-1.5666e+16
9	127935000	127940000	9	128030000	128035000	47	15607793	18	1104638	3.01132e+15	1.62949e+16	-1.84801e+16
9	36630000	36635000	9	36730000	36735000	48	13740818	14	8948326	3.49324e+15	1.56454e+16	-2.23276e+16
9	95450000	95455000	9	95490000	95495000	49	19948133	17	11295488	2.45637e+15	1.50503e+15	-1.63211e+16
9	89605000	89610000	9	89675000	89680000	50	1772927	16	851422	2.8202e+16	1.87921e+16	-1.50074e+16
9	116275000	116280000	9	116315000	116320000	50	24067625	14	19805029	2.07748e+16	0.706891	-2.9389e+15
9	72300000	72305000	9	72345000	72350000	51	19025593	19	1671462	2.6806e+15	1.13673e+16	-2.35817e+15
9	21250000	21255000	9	21395000	21400000	51	869941	21	6333222	5.86247e+15	3.31585e+16	-1.76801e+16
9	127870000	127875000	9	127920000	127925000	54	2121152	18	15598068	2.54579e+15	1.15399e+15	-2.20608e+15
9	136000000	136005000	9	136050000	136055000	54	26831295	21	17190018	2.01258e+16	1.22164e+15	-1.64744e+15
9	32590000	32595000	9	32965000	32970000	58	10615341	27	7661025	5.46379e+15	3.52433e+16	-1.55031e+16
9	86635000	86640000	9	86945000	86950000	70	9981064	23	55333858	7.01328e+15	4.15659e+15	-1.68727e+15
9	135085000	135090000	9	135410000	135415000	64	9354534	17	39243453	6.8416e+15	4.33193e+15	-1.57934e+16
9	22305000	22310000	9	22450000	22455000	62	8908539	35	7777174	6.95961e+15	4.50035e+15	-1.54646e+16
9	137295000	137300000	9	137405000	137410000	59	13716604	20	8017749	4.30136e+15	2.49447e+16	-1.72436e+16
9	120880000	120885000	9	120915000	120920000	60	27132704	28	20723846	2.21135e+16	1.3511e+15	-1.63671e+16
9	105975000	105980000	9	106015000	106020000	62	30866192	15	17188652	2.00867e+15	0.872669	-2.30176e+15
9	134695000	134700000	9	134740000	134745000	72	16069632	18	9663639	4.4805e+15	1.86265e+15	-2.40544e+15
9	132410000	132415000	9	132570000	132575000	80	11201335	23	64907765	7.14201e+15	3.54349e+15	-2.01553e+15
9	135085000	135090000	9	135340000	135345000	84	10402627	15	3587148	807488339243539	4.18159e+15	-1.93105e+15
9	126610000	126615000	9	126690000	126695000	97	23108034	27	1103012	4.19767e+15	2.44784e+15	-1.71485e+15
10	86690000	86695000	10	86900000	86905000	43	12303997	18	10126885	3.4948e+16	1.77745e+15	-1.96619e+16
10	79370000	79375000	10	79485000	79490000	43	12161008	20	10539945	3.53589e+15	1.89754e+16	-1.8634e+16
10	6420000	6425000	10	6665000	6670000	43	9897112	16	6785133	4.3447e+15	2.3581e+15	-1.84246e+16
10	77845000	77850000	10	77970000	77975000	42	12085747	23	100309305	3.47517e+16	2.29291e+15	-1.51562e+15
10	88685000	88690000	10	88790000	88795000	41	11727545	12	8585647	3.49604e+16	1.39768e+16	-2.50132e+16
10	47025000	47030000	10	47315000	47320000	40	1322879	20	10159708	3.02371e+15	1.96856e+16	-1.536e+16
10	25110000	25115000	10	25680000	25685000	40	66629953	21	5340365	6.00331e+15	3.93232e+15	-1.52666e+16
10	84385000	84390000	10	84530000	84535000	38	11959038	15	10373282	3.17751e+15	1.44602e+16	-2.19742e+16
10	62045000	62050000	10	62245000	62250000	38	9676582	18	9574348	3.92701e+16	1.88002e+16	-2.08881e+16
10	60545000	60550000	10	60645000	60650000	38	12178618	20	123370905	3.12022e+16	1.62113e+16	-1.92472e+16
10	63165000	63170000	10	63630000	63635000	37	9953419	16	9779578	3.71732e+15	1.63606e+16	-2.27211e+16
10	21525000	21530000	10	21730000	21735000	37	10319617	19	883601	3.5854e+16	2.15029e+16	-1.6674e+16
10	98240000	98245000	10	98310000	98315000	36	10778509	16	9006658	3.33998e+15	1.77646e+16	-1.88013e+16
10	129895000	129900000	10	129950000	129955000	35	115062065	2	4904142	3.04184e+15	0.407819	-745879930105548
10	90750000	90755000	10	90855000	90860000	35	9636183	15	8511872	3.63214e+15	1.76224e+16	-2.06109e+16
10	127910000	127915000	10	128065000	128070000	34	9664968	15	65983567	3.51786e+16	2.27329e+16	-1.54747e+16
10	76305000	76310000	10	76545000	76550000	34	10149011	10	67774115	3.35008e+15	1.47549e+16	-2.27049e+16
10	24725000	24730000	10	24855000	24860000	34	10790597	15	8948488	3.15089e+15	1.67626e+16	-1.87971e+15
10	125980000	125985000	10	126500000	126505000	33	46856465	16	39029725	7.04278e+15	4.09944e+15	-1.71799e+16
10	63215000	63220000	10	63630000	63635000	33	9024485	22	9553895	3.65672e+16	2.30273e+16	-1.588e+16
10	57335000	57340000	10	57655000	57660000	33	5926697	17	48401546	5.56803e+15	3.51228e+15	-1.5853e+16
10	28300000	28305000	10	28380000	28385000	33	1008792	15	81768055	3.27124e+15	1.83446e+16	-1.78322e+16
10	4845000	4850000	10	5380000	5385000	33	7073369	12	54510736	4.66539e+15	2.2014e+15	-2.11928e+16
10	60440000	60445000	10	60770000	60775000	32	81413555	12	51084595	3.93055e+15	2.34904e+16	-1.67325e+16
10	22000000	22005000	10	22315000	22320000	32	8262655	9	5759861	3.87285e+15	1.56254e+16	-2.47856e+15
10	116625000	116630000	10	116790000	116795000	31	8071081	6	442609	3.84087e+15	1.3556e+16	-2.83334e+16
10	110605000	110610000	10	110890000	110895000	31	8166485	15	6689122	3.796e+16	2.24245e+16	-1.6928e+16
10	102830000	102835000	10	103065000	103070000	31	58273273	10	47205524	5.31976e+15	2.1184e+15	-2.51122e+16
10	77490000	77495000	10	77640000	77645000	31	10168015	15	7792443	3.04878e+16	1.92494e+16	-1.58383e+16
10	72045000	72050000	10	72330000	72335000	31	80629015	12	5740469	3.84477e+16	2.09042e+16	-1.83923e+16
10	60645000	60650000	10	60765000	60770000	31	10203012	12	8672978	3.03832e+16	1.38361e+15	-2.19594e+16
10	58950000	58955000	10	59620000	59625000	31	49913526	10	40964375	6.21074e+15	2.44115e+15	-2.54419e+16
10	7260000	7265000	10	7405000	7410000	31	8935854	14	60933414	3.46917e+16	2.29759e+15	-1.50992e+16
10	22335000	22340000	10	22550000	22555000	30	9053249	10	55783715	3.31373e+15	1.79264e+16	-1.84852e+15
10	6670000	6675000	10	7415000	7420000	30	38876414	10	24193027	7.71676e+15	4.13342e+15	-1.86692e+16
10	127715000	127720000	10	128065000	128070000	29	5373284	6	3844419	5.39707e+15	1.5607e+16	-3.4581e+16
10	91295000	91300000	10	91635000	91640000	29	52010274	16	4428462	5.57582e+15	3.61299e+15	-1.54327e+16
10	87860000	87865000	10	88555000	88560000	29	500115	9	2905067	5.79867e+15	309803526046043	-1.87172e+16
10	87860000	87865000	10	88385000	88390000	29	53379364	12	35396276	543281107658008	3.39019e+16	-1.60251e+16
10	69515000	69520000	10	69715000	69720000	29	8023779	14	6973279	3.61426e+16	2.00766e+15	-1.80023e+16
10	61140000	61145000	10	61285000	61290000	29	8553069	15	81991205	3.3906e+16	1.82946e+15	-1.85333e+16
10	22990000	22995000	10	23065000	23070000	29	9699273	10	6941476	2989914811141	1.44062e+16	-2.07544e+16
10	100555000	100560000	10	100880000	100885000	28	11521684	12	9044905	2.4302e+16	1.32671e+16	-1.83174e+16
10	67855000	67860000	10	68155000	68160000	28	50180283	15	40436277	5.57988e+15	3.70954e+16	-1.5042e+16
10	35640000	35645000	10	36775000	36780000	28	2492287	11	2285697	1.12347e+16	4.81254e+15	-2.33446e+15
10	30780000	30785000	10	31320000	31325000	28	50523663	14	4254192	5.54196e+16	3.29087e+16	-1.68404e+15
10	129030000	129035000	10	129330000	129335000	27	6356848	5	22944334	4.24739e+15	217918724509502	-1.94907e+16
10	102915000	102920000	10	103395000	103400000	27	53365345	12	41091704	5.05946e+15	2.9203e+15	-1.73252e+16
10	93115000	93120000	10	93350000	93355000	27	6362556	5	3231084	4.24358e+15	1.54747e+16	-2.74227e+16
10	67850000	67855000	10	68300000	68305000	27	53544765	11	46311684	504250975795673	2.37521e+15	-2.12297e+16
10	120425000	120430000	10	120735000	120740000	26	6971635	7	38276262	3.7294e+16	1.82881e+16	-2.03925e+15
10	58530000	58535000	10	58635000	58640000	26	9472951	10	75468655	2.74466e+16	1.32505e+16	-2.07136e+15
10	1420000	1425000	10	1735000	1740000	26	75130143	3	33844254	3.46066e+16	0.886413	-3.90412e+15
10	120945000	120950000	10	121605000	121610000	25	5184609	8	33570447	4.82196e+16	2.38305e+16	-2.02344e+16
10	32190000	32195000	10	32340000	32345000	25	5068346	9	4412809	4.93258e+15	2.03952e+16	-2.4185e+15
10	119930000	119935000	10	120335000	120340000	24	3976488	6	33783212	6.03548e+15	1.77603e+16	-3.3983e+16
10	112735000	112740000	10	112950000	112955000	24	5979522	10	4887258	4.0137e+15	2.04614e+15	-1.9616e+15
10	100560000	100565000	10	100730000	100735000	24	9458372	3	46593814	2.53743e+16	0.643862	-3.94096e+16
10	96015000	96020000	10	96335000	96340000	23	66631827	9	60144873	3.4518e+15	1.49639e+16	-2.30676e+16
10	22000000	22005000	10	22985000	22990000	23	46379	11	447428	4.95914e+15	2.4585e+16	-2.01714e+15
10	125155000	125160000	10	125705000	125710000	22	3663389	5	29531124	6.00537e+16	1.69313e+15	-3.54691e+15
10	72360000	72365000	10	73060000	73065000	22	53272476	13	49162745	4.12971e+15	264427871145112	-1.56175e+16
10	24725000	24730000	10	25080000	25085000	22	47733483	9	36766486	4.60892e+15	2.44788e+16	-1.88282e+16
10	4845000	4850000	10	5620000	5625000	22	22111475	7	17940345	9.94959e+15	3.90182e+15	-2.54999e+16
10	75400000	75405000	10	76305000	76310000	21	25736992	6	20066564	8.15946e+15	2.99005e+16	-2.72887e+15
10	58785000	58790000	10	59620000	59625000	21	55025806	7	37523928	3.81639e+16	1.86548e+16	-2.0458e+16
10	51060000	51065000	10	52210000	52215000	21	22493746	9	3183072	9.33593e+15	2.82746e+15	-3.30188e+16
10	35635000	35640000	10	36880000	36885000	21	28813622	7	15685939	7.28822e+15	4.4626e+16	-1.63318e+16
10	24195000	24200000	10	24515000	24520000	21	52675056	12	5984821	3.98671e+16	2.00507e+15	-1.98831e+16
10	8050000	8055000	10	9210000	9215000	21	37441394	2	1923695	5.60877e+15	1.03967e+16	-539477710151497
10	105060000	105065000	10	105690000	105695000	20	2276261	7	1767294	8.78634e+15	3.96086e+15	-2.21829e+16
10	19410000	19415000	10	20765000	20770000	20	22853324	7	2544994	8.75146e+15	2.7505e+16	-3.18177e+16
10	133325000	133330000	10	133495000	133500000	19	4485596	7	39030461	423578048491215	1.79347e+16	-2.36178e+16
10	94625000	94630000	10	95360000	95365000	19	25600557	7	23718376	7.42171e+15	2.9513e+16	-2.51473e+16
10	78050000	78055000	10	79195000	79200000	19	19471061	11	23316245	975807122169665	4.71774e+15	-2.06838e+16
10	22005000	22010000	10	23065000	23070000	19	41335177	12	47078576	4.59657e+15	2.54893e+15	-1.80333e+16
10	117545000	117550000	10	118045000	118050000	18	28365574	7	16771466	6.34572e+15	4.17376e+15	-1.52039e+16
10	111075000	111080000	10	112135000	112140000	18	33693998	4	16006628	5.3422e+16	2.49896e+15	-2.13776e+16
10	57340000	57345000	10	58065000	58070000	17	28262024	2	18999856	6.01514e+15	1.05264e+16	-5.71434e+15
10	9335000	9340000	10	10675000	10680000	17	29512794	7	29052656	5.76021e+15	2.40942e+15	-2.39071e+16
10	60105000	60110000	10	60645000	60650000	16	29340904	8	33966022	5.45314e+15	2.35529e+16	-2.31527e+15
10	48655000	48660000	10	49515000	49520000	16	30584202	1	22637227	52314590388855	0.44175	-1.18426e+15
10	93375000	93380000	10	93675000	93680000	15	20479987	6	18045983	7.32422e+15	3.32484e+16	-2.20288e+16
10	38020000	38025000	10	42625000	42630000	14	0.144288	16	0.313227	97028367629396	5.10812e+16	-1.89949e+16
10	23175000	23180000	10	23220000	23225000	32	11516293	11	68743386	2.77867e+16	160015394062783	-1.7365e+16
10	23995000	24000000	10	24190000	24195000	48	9663679	18	829875	4.96705e+15	2.169e+15	-2.29002e+16
10	43290000	43295000	10	43345000	43350000	48	14735826	21	9919973	3.25737e+15	2.11694e+16	-1.53871e+16
10	29735000	29740000	10	29855000	29860000	49	12162201	13	89224205	4.02888e+15	1.457e+16	-2.76518e+16
10	51070000	51075000	10	51420000	51425000	49	99324875	18	984321	4.93331e+15	1.82867e+16	-2.69775e+16
10	117215000	117220000	10	117320000	117325000	50	11474624	17	7314836	435744125471998	232404390200956	-1.87494e+15
10	93740000	93745000	10	93815000	93820000	51	16936844	16	10099598	3.01119e+15	1.58422e+16	-1.90074e+16
10	129030000	129035000	10	129970000	129975000	51	501098	7	2363285	1.01776e+16	2.96198e+15	-3.4361e+16
10	13655000	13660000	10	13775000	13780000	53	131390295	13	5783629	4.03378e+15	2.24772e+16	-179460823483664
10	69570000	69575000	10	69635000	69640000	53	20709507	14	12153014	2.55921e+15	1.15198e+16	-2.22158e+16
10	117535000	117540000	10	118240000	118245000	55	8048562	12	43093853	6.83352e+15	2.78462e+15	-2.45402e+16
10	131885000	131890000	10	132020000	132025000	55	12758195	19	76109	4.31095e+15	2.49642e+16	-1.72685e+16
10	101095000	101100000	10	101135000	101140000	57	19413269	26	15349201	2.93614e+15	1.6939e+16	-1.73336e+15
10	122645000	122650000	10	122700000	122705000	58	14262851	8	74833975	4.06651e+15	1.06903e+16	-3.80391e+16
10	93550000	93555000	10	93675000	93680000	58	1378173	16	10817442	42084701993146	1.47909e+16	-2.84531e+16
10	28665000	28670000	10	28990000	28995000	58	13860547	17	70111403	4.18454e+15	2.42471e+15	-1.72579e+15
10	69640000	69645000	10	69715000	69720000	78	16389866	19	10209868	475903829842172	1.86094e+16	-2.55732e+16
10	96395000	96400000	10	96510000	96515000	81	15230849	30	9339185	5.31815e+15	321227173463209	-1.65557e+16
11	61745000	61750000	11	61785000	61790000	82	29021318	29	1650075	2.82551e+15	1.7575e+16	-1.60769e+16
11	75805000	75810000	11	75865000	75870000	60	22064524	19	13695996	2.7193e+15	1.38727e+16	-1.96018e+16
11	100585000	100590000	11	100675000	100680000	59	19653965	12	8156495	3.00194e+15	1.47122e+16	-2.04044e+16
11	13955000	13960000	11	14245000	14250000	59	9936352	22	60464544	5.93779e+16	3.6385e+16	-1.63194e+16
11	111280000	111285000	11	111420000	111425000	57	134103	21	8219982	425046419543187	2.55475e+16	-1.66375e+16
11	44820000	44825000	11	44890000	44895000	57	1967398	10	9379728	2.89723e+16	1.06613e+16	-2.71752e+16
11	69715000	69720000	11	69800000	69805000	56	16581665	8	71261926	3.37722e+16	1.12262e+16	-3.00834e+15
11	95350000	95355000	11	101215000	101220000	55	8292847	0	0.0866436	6.63222e+15	0	#NAME?
11	73185000	73190000	11	73285000	73290000	55	21950012	19	11883324	2.50569e+15	1.59888e+16	-1.56716e+16
11	82900000	82905000	11	83070000	83075000	54	1663215	18	9158473	3.24672e+16	1.96539e+15	-1.65195e+16
11	99660000	99665000	11	100250000	100255000	52	20231175	1	11721272	2.57029e+16	0.85315	-3.01271e+16
11	82490000	82495000	11	82695000	82700000	51	19118528	8	56767793	2.66757e+16	1.40925e+16	-1.8929e+16
11	13770000	13775000	11	14245000	14250000	50	63875685	12	4693786	782770470484974	2.55657e+16	-3.0618e+16
11	18115000	18120000	11	18200000	18205000	49	13034612	16	8423307	3.75922e+16	1.89949e+16	-1.97907e+16
11	7570000	7575000	11	7645000	7650000	49	12481977	20	8348395	3.92566e+16	2.39567e+15	-1.63865e+16
11	4185000	4190000	11	4490000	4495000	49	77003555	29	7866234	6.36334e+15	3.68664e+15	-1.72605e+16
11	62170000	62175000	11	62315000	62320000	46	142273445	18	1096818	3.23321e+15	1.64111e+16	-1.97014e+16
11	11795000	11800000	11	12040000	12045000	46	63505454	21	44334655	7.24347e+15	4.7367e+15	-1.52922e+16
11	4635000	4640000	11	5005000	5010000	46	9021427	19	61318393	5.09897e+15	3.09858e+15	-1.64558e+16
11	62590000	62595000	11	62650000	62655000	45	16493507	19	11920372	2.72835e+16	1.59391e+16	-1.71173e+16
11	126605000	126610000	11	126990000	126995000	44	1003728	15	52403226	438365772400491	2.86242e+16	-1.53145e+16
11	4635000	4640000	11	4825000	4830000	43	8770392	9	47297244	4.90286e+15	1.90286e+16	-2.57657e+16
11	85855000	85860000	11	86195000	86200000	42	10344581	11	48184223	406009677917356	2.2829e+15	-1.77848e+16
11	45365000	45370000	11	45770000	45775000	42	10525749	16	6977113	3.99021e+16	2.29321e+16	-1.74001e+16
11	12675000	12680000	11	12840000	12845000	41	12382443	25	11816786	3.31114e+16	2.11563e+16	-1.56508e+16
11	126060000	126065000	11	126185000	126190000	40	13530577	13	8558842	2.95627e+15	1.5189e+15	-1.94632e+16
11	120010000	120015000	11	120105000	120110000	40	12941993	15	8478567	3.09071e+16	1.76917e+16	-1.74699e+16
11	117945000	117950000	11	118045000	118050000	40	14896496	14	109796295	2.6852e+15	1.27509e+16	-2.10589e+15
11	109860000	109865000	11	109940000	109945000	40	13875311	12	1045497	2.88282e+16	1.14778e+16	-2.51165e+16
11	43945000	43950000	11	44035000	44040000	40	14030906	15	8956543	2.85085e+15	1.67475e+16	-1.70225e+16
11	123510000	123515000	11	123570000	123575000	39	15781328	17	10489359	2.47127e+15	1.62069e+15	-1.52483e+16
11	35820000	35825000	11	36265000	36270000	38	69669085	17	5173752	5.45436e+15	328581656020621	-1.65997e+16
11	19260000	19265000	11	19550000	19555000	38	6775146	15	5684889	5.60874e+16	2.63857e+16	-2.12567e+16
11	121650000	121655000	11	122200000	122205000	37	5505437	18	4581429	6.72063e+15	3.92891e+16	-1.71056e+16
11	112285000	112290000	11	112555000	112560000	37	10043118	20	1013597	3.68411e+15	1.97317e+15	-1.8671e+16
11	65710000	65715000	11	65985000	65990000	37	767609	26	8388598	4.82016e+15	3.09945e+15	-1.55517e+16
11	20160000	20165000	11	20255000	20260000	37	14331091	8	937964	2.5818e+15	0.852911	-3.02704e+16
11	19330000	19335000	11	19550000	19555000	37	12765533	17	9088117	2.89843e+15	1.87057e+16	-1.54949e+16
11	108115000	108120000	11	108650000	108655000	36	5609436	18	50471196	6.41776e+15	3.56639e+16	-1.79951e+15
11	116730000	116735000	11	117105000	117110000	35	6487255	9	51665673	5.39519e+15	1.74197e+16	-3.09718e+15
11	31105000	31110000	11	31870000	31875000	35	57529616	9	30333147	608382298258344	2.96705e+15	-2.05046e+16
11	20645000	20650000	11	21510000	21515000	35	4046066	21	37064655	8.65038e+15	5.66578e+15	-1.52678e+16
11	6020000	6025000	11	6350000	6355000	34	11527718	11	7621948	2.94941e+15	1.4432e+16	-2.04366e+16
11	4185000	4190000	11	4540000	4545000	34	8587926	18	7411291	3.95905e+16	2.42873e+15	-1.63009e+16
11	2200000	2205000	11	2415000	2420000	34	53496156	12	32008488	6.3556e+15	3.74901e+15	-1.69528e+16
11	14970000	14975000	11	15070000	15075000	33	10041056	8	5363578	3.28651e+15	1.49154e+16	-2.20343e+16
11	9760000	9765000	11	10305000	10310000	33	52954044	17	42893357	6.23182e+15	3.96332e+16	-1.57237e+16
11	29430000	29435000	11	30195000	30200000	32	10247073	10	6346767	3.12284e+15	1.57561e+15	-1.982e+15
11	305000	310000	11	360000	365000	32	10689883	16	8160129	2.99348e+15	1.96075e+16	-1.5267e+16
11	122290000	122295000	11	122500000	122505000	31	8466107	10	6387885	3.66166e+15	1.56546e+15	-2.33903e+16
11	92225000	92230000	11	92620000	92625000	31	11203782	7	4641295	2.76692e+16	1.5082e+16	-1.83459e+15
11	43575000	43580000	11	43845000	43850000	31	8369396	11	4692014	3.70397e+16	2.34441e+15	-1.57992e+16
11	20385000	20390000	11	20610000	20615000	31	9741796	11	6103376	3.18216e+15	1.80228e+15	-1.76563e+16
11	5125000	5130000	11	5380000	5385000	30	5408663	13	39837577	5.54666e+15	3.26325e+15	-1.69973e+15
11	2425000	2430000	11	2890000	2895000	30	29696648	10	19397881	1.01022e+16	515520226152537	-1.9596e+16
11	105605000	105610000	11	105865000	105870000	29	9860256	12	7.68583e+16	2.9411e+15	1.56132e+15	-188373204762635
11	56840000	56845000	11	57250000	57255000	29	2923769	35	53408737	9.9187e+15	6.55323e+15	-1.51356e+15
11	41460000	41465000	11	42520000	42525000	29	47970123	9	28313377	6.04543e+15	3.17871e+16	-1.90185e+16
11	30345000	30350000	11	30855000	30860000	29	45832787	8	31019094	6.32735e+15	2.57906e+16	-2.45336e+16
11	119475000	119480000	11	120105000	120110000	28	5270234	11	44184656	5.31286e+15	2.48955e+16	-2.13406e+15
11	88235000	88240000	11	88540000	88545000	28	8390378	10	55951257	3.33716e+16	1.78727e+16	-1.86718e+16
11	61455000	61460000	11	61640000	61645000	28	887697	6	64417415	3.15423e+15	0.931425	-338645510048286
11	33165000	33170000	11	33685000	33690000	28	39337676	10	31127625	7.11786e+15	3.21258e+16	-2.21562e+16
11	122575000	122580000	11	122855000	122860000	27	8884354	12	72930527	3.03905e+16	1.6454e+16	-1.847e+16
11	89090000	89095000	11	89610000	89615000	27	74517503	10	49207044	3.62331e+16	2.03223e+16	-1.78292e+16
11	35615000	35620000	11	36130000	36135000	27	5699209	16	51806273	4.7375e+15	3.08843e+15	-1.53395e+15
11	128285000	128290000	11	128830000	128835000	26	59830246	4	44134536	4.34563e+15	0.90632	-4.79481e+15
11	9760000	9765000	11	9975000	9980000	26	8987439	8	57629104	2.89293e+16	1.38819e+15	-2.08396e+15
11	114345000	114350000	11	114760000	114765000	25	4712259	9	28040924	530531110450423	3.20959e+16	-1.65295e+16
11	110455000	110460000	11	111230000	111235000	25	5867428	4	43764973	426081069933879	0.913973	-4.66186e+15
11	98455000	98460000	11	99010000	99015000	25	69027786	5	2577136	3.62173e+15	1.94014e+15	-1.86674e+16
11	60830000	60835000	11	61130000	61135000	25	46413283	8	32259684	5.38639e+15	2.47988e+16	-2.17204e+15
11	126315000	126320000	11	126480000	126485000	24	7471213	10	54557023	321232977831043	1.83294e+16	-175255149598867
11	94170000	94175000	11	94505000	94510000	24	73727775	7	40900087	3.25522e+16	1.71149e+16	-1.90198e+16
11	76920000	76925000	11	77090000	77095000	23	57642527	6	3671147	3.99011e+16	1.63437e+15	-2.44138e+16
11	31105000	31110000	11	32175000	32180000	23	2497708	14	29746685	9.20844e+15	4.70641e+15	-1.95658e+16
11	27715000	27720000	11	28105000	28110000	23	51754785	10	37516282	4.44403e+15	2.66551e+15	-1.66724e+15
11	6390000	6395000	11	6680000	6685000	23	51677737	9	4583245	445065928486768	1.96367e+16	-2.2665e+16
11	34920000	34925000	11	35300000	35305000	22	7056748	8	5533391	3.11758e+16	1.44577e+16	-2.15635e+16
11	87350000	87355000	11	88885000	88890000	21	3152858	2	11020967	6.66062e+15	1.81472e+16	-3.67033e+16
11	27695000	27700000	11	28695000	28700000	21	52130494	10	37953506	4.02835e+15	26348026978061	-1.5289e+16
11	29440000	29445000	11	30320000	30325000	20	36556723	2	2226943	5.47095e+15	0.898092	-6.09175e+15
11	23110000	23115000	11	24385000	24390000	20	25227983	8	20937698	7.9277e+15	3.82086e+16	-2.07485e+16
11	130205000	130210000	11	130865000	130870000	19	46387534	4	28177829	4.09593e+15	1.41956e+15	-2.88536e+16
11	128030000	128035000	11	128630000	128635000	19	28543215	5	13308785	6.65657e+15	3.75692e+16	-1.77182e+16
11	105610000	105615000	11	106075000	106080000	19	31827414	10	3461298	596969643842255	2.88909e+16	-2.06629e+16
11	84560000	84565000	11	85590000	85595000	19	32584794	7	2751621	5.83094e+16	2.54395e+16	-2.29208e+15
11	44615000	44620000	11	45100000	45105000	19	29868636	4	22602906	636118770204304	1.76968e+15	-3.59453e+16
11	26290000	26295000	11	27160000	27165000	19	4056809	10	37367752	4.68348e+15	2.6761e+16	-1.75011e+16
11	108695000	108700000	11	109695000	109700000	18	25967317	9	24414787	6.93179e+15	3.68629e+16	-1.88042e+16
11	95150000	95155000	11	96425000	96430000	18	27154424	8	20786798	6.62875e+15	3.8486e+16	-1.72238e+16
11	112220000	112225000	11	113285000	113290000	17	2914168	9	27359023	5.83357e+16	32895911524326	-1.77334e+16
11	20130000	20135000	11	20605000	20610000	17	28863325	5	24740746	5.88983e+15	2.02096e+16	-2.91437e+15
11	4625000	4630000	11	5380000	5385000	17	18295497	10	19414961	9.2919e+15	5.15067e+16	-1.80402e+16
11	42320000	42325000	11	42405000	42410000	31	12092092	4	6791048	2.56366e+15	0.589011	-4.35248e+15
11	134865000	134870000	11	134940000	134945000	32	13046095	9	62283206	2.45284e+15	1.44501e+16	-1.69745e+16
11	73785000	73790000	11	73875000	73880000	51	26009167	20	15618518	1.96085e+16	1.28053e+16	-1.53128e+16
11	36385000	36390000	11	36455000	36460000	53	2239372	21	13443978	2.36673e+16	1.56204e+16	-1.51516e+16
11	44725000	44730000	11	44795000	44800000	53	20818832	15	9801348	2.54577e+15	1.5304e+16	-1.66347e+16
11	63835000	63840000	11	63915000	63920000	64	22901028	25	15012134	2.79463e+15	1.66532e+16	-1.67814e+16
11	121655000	121660000	11	122100000	122105000	65	9222696	29	9580392	704783069939636	3.02702e+16	-2.32831e+15
11	67400000	67405000	11	67465000	67470000	69	27101704	22	14260854	2.54597e+16	1.54268e+16	-1.65035e+16
11	95835000	95840000	11	96420000	96425000	70	27654663	22	134308815	2.53122e+16	1.63802e+16	-1.5453e+16
11	57490000	57495000	11	57525000	57530000	74	23219341	31	14648262	3.187e+15	2.11629e+15	-1.50594e+15
11	94515000	94520000	11	94600000	94605000	77	1841607	11	7472299	4.18113e+15	1.4721e+15	-2.84024e+16
11	75145000	75150000	11	75200000	75205000	93	33374214	33	1951229	2.78658e+16	1.69124e+16	-1.64765e+16
11	125165000	125170000	11	125210000	125215000	87	37258114	22	17056622	2.33506e+16	1.28982e+15	-1.81038e+16
11	72480000	72485000	11	72570000	72575000	87	2228462	28	11081463	3.90404e+16	2.52674e+16	-1.54509e+16
11	119480000	119485000	11	119530000	119535000	82	24019983	31	15524009	3.41382e+15	1.99691e+16	-1.70956e+16
11	102390000	102395000	11	102450000	102455000	104	432689	12	116972065	2.40357e+15	1.02589e+16	-234292504932334
12	11225000	11230000	12	11480000	11485000	48	11710577	21	79659657	4.09886e+15	2.63622e+16	-1.55483e+16
12	7855000	7860000	12	7930000	7935000	48	13733271	18	10424321	3.49516e+15	1.72673e+16	-2.02415e+16
12	3295000	3300000	12	3775000	3780000	48	10316751	21	7786084	4.65263e+15	2.69712e+16	-1.72504e+16
12	63845000	63850000	12	63900000	63905000	46	20801493	20	15854353	2.21138e+15	1.26148e+15	-1.753e+16
12	25960000	25965000	12	26025000	26030000	44	1225735	24	10291892	3.58968e+15	2.33193e+16	-1.53936e+16
12	17760000	17765000	12	17850000	17855000	44	69420643	25	59714437	6.33817e+15	4.18659e+15	-1.51392e+16
12	12375000	12380000	12	12655000	12660000	44	7832148	23	68065515	561787136811	3.3791e+15	-1.66254e+16
12	26850000	26855000	12	26890000	26895000	43	201199	18	15650028	2.13719e+16	1.15016e+16	-1.85817e+15
12	117870000	117875000	12	118030000	118035000	42	9528572	12	49352107	4.4078e+15	2.43151e+15	-1.81278e+16
12	110825000	110830000	12	110885000	110890000	42	15568105	15	1127253	2.69782e+16	1.33067e+16	-2.02742e+16
12	104380000	104385000	12	104825000	104830000	42	58740773	14	3968038	7.15006e+15	3.52819e+15	-2.02655e+16
12	69355000	69360000	12	69570000	69575000	42	140612135	22	12137848	2.98694e+16	1.81251e+16	-16479555816948
12	62805000	62810000	12	63070000	63075000	42	113981	16	8338463	3.68482e+16	1.91882e+16	-1.92036e+16
12	32395000	32400000	12	32450000	32455000	42	191175	19	1496799	2.19694e+16	1.26938e+16	-1.73073e+16
12	124330000	124335000	12	124765000	124770000	41	8971192	13	59722557	4.57018e+15	2.17673e+16	-2.09956e+15
12	90975000	90980000	12	91325000	91330000	40	69451227	23	75237875	5.75944e+15	3.05697e+15	-1.88403e+15
12	117365000	117370000	12	117835000	117840000	39	5648235	14	32093446	6.90481e+15	436226137884975	-1.58285e+16
12	89055000	89060000	12	89335000	89340000	39	13713205	15	8721026	2.84397e+16	1.71998e+16	-1.65349e+16
12	68855000	68860000	12	69070000	69075000	39	1084737	11	8843687	3.59534e+15	1.24383e+16	-2.89055e+16
12	130040000	130045000	12	130330000	130335000	38	58708167	21	52612724	6.47269e+15	3.99143e+16	-1.62165e+16
12	125180000	125185000	12	125400000	125405000	38	74663906	8	32806146	5.08947e+15	2.43857e+16	-2.08708e+15
12	52580000	52585000	12	52865000	52870000	37	8302701	8	4755015	4.45638e+15	1.68243e+16	-2.64877e+16
12	39765000	39770000	12	40105000	40110000	37	51426682	14	48059273	7.19471e+15	2.91307e+15	-2.4698e+16
12	5430000	5435000	12	5645000	5650000	37	12177535	5	48268714	3.03838e+16	1.03587e+15	-2.93318e+15
12	8540000	8545000	12	8605000	8610000	36	11802955	19	9487685	3.05008e+16	2.0026e+16	-1.52306e+15
12	4425000	4430000	12	4480000	4485000	36	1237625	15	10433068	2.9088e+16	1.43774e+16	-2.02318e+16
12	51420000	51425000	12	51815000	51820000	35	5257388	15	52813206	6.6573e+15	2.8402e+16	-2.34396e+15
12	125330000	125335000	12	125400000	125405000	34	12739798	9	61585855	2.6688e+16	1.46137e+16	-1.82623e+16
12	107405000	107410000	12	107605000	107610000	34	8383084	13	65621967	4.05579e+15	1.98104e+16	-2.0473e+16
12	2360000	2365000	12	2580000	2585000	34	10645237	7	49857435	3.19392e+15	1.404e+16	-2.27486e+16
12	116065000	116070000	12	116230000	116235000	33	10396061	14	76492352	3.17428e+15	1.83025e+16	-1.73434e+16
12	110935000	110940000	12	111310000	111315000	32	8041257	18	74274592	3.97948e+16	2.42344e+15	-1.64208e+16
12	54855000	54860000	12	54960000	54965000	32	1080249	12	8328435	2.96228e+16	1.44085e+16	-2.05593e+16
12	130605000	130610000	12	130745000	130750000	31	8440292	7	38982165	3.67286e+16	1.79569e+15	-2.04537e+15
12	100230000	100235000	12	100335000	100340000	31	9346397	17	7835236	3.31679e+15	2.16969e+16	-1.52869e+16
12	65740000	65745000	12	65820000	65825000	31	10185703	10	62622538	304348163303014	1.59687e+16	-190590544216732
12	5430000	5435000	12	5790000	5795000	31	9192452	6	3030004	3.37233e+16	1.9802e+16	-1.70303e+16
12	125195000	125200000	12	125325000	125330000	30	9929149	3	39430768	302140697052688	0.760827	-3.97121e+16
12	80415000	80420000	12	80760000	80765000	30	64903474	16	58110847	4.62225e+16	2.75336e+15	-1.67877e+16
12	71645000	71650000	12	71745000	71750000	30	8801851	10	8204151	3.40837e+15	1.2189e+16	-2.79628e+16
12	65310000	65315000	12	66085000	66090000	30	66056666	15	55289187	4.54156e+15	2.71301e+16	-1.67399e+16
12	51420000	51425000	12	51870000	51875000	30	58506875	17	5264304	5.1276e+15	3.2293e+15	-1.58784e+16
12	6945000	6950000	12	7110000	7115000	30	80196085	14	6246248	3.74083e+16	2.24135e+15	-1.66901e+16
12	5200000	5205000	12	5425000	5430000	30	8112915	7	38377616	3.69781e+16	1.82398e+16	-2.02733e+16
12	122980000	122985000	12	123145000	123150000	29	10639764	6	74702344	2.72562e+16	0.803188	-3.39351e+16
12	120325000	120330000	12	120570000	120575000	29	66270943	12	61796465	4.37598e+15	1.94186e+16	-2.2535e+16
12	103770000	103775000	12	103880000	103885000	29	9269509	17	9162618	3.12854e+16	1.85536e+16	-1.68621e+16
12	80470000	80475000	12	80765000	80770000	29	52106743	14	52956705	5.5655e+15	2.64367e+16	-2.10522e+16
12	55740000	55745000	12	56035000	56040000	29	41421347	14	3770541	7.00122e+15	3.713e+16	-1.8856e+16
12	131850000	131855000	12	132000000	132005000	28	65523353	9	4730359	4.27329e+15	1.9026e+16	-2.24602e+16
12	42585000	42590000	12	43280000	43285000	28	48376093	17	4806695	5.78798e+16	3.53673e+16	-1.63653e+16
12	575000	580000	12	945000	950000	28	7117739	14	64247923	3.93383e+16	2.17906e+16	-1.80529e+16
12	101415000	101420000	12	101830000	101835000	27	6039561	13	45853515	4.47052e+15	2.83512e+16	-1.57684e+16
12	5990000	5995000	12	6280000	6285000	27	55872855	11	41345506	4.8324e+15	2.66051e+16	-1.81635e+16
12	109420000	109425000	12	109775000	109780000	25	6198796	10	49070926	403304125510825	2.03787e+16	-1.97905e+16
12	108560000	108565000	12	108950000	108955000	25	6675283	9	5336316	3.74516e+16	1.68656e+16	-2.22059e+15
12	101940000	101945000	12	102810000	102815000	25	55833654	5	24907198	4.47759e+15	2.00745e+16	-2.23048e+16
12	91810000	91815000	12	92135000	92140000	25	6957494	9	6664118	3.59325e+15	1.35052e+16	-266064748153414
12	71405000	71410000	12	71745000	71750000	25	5457212	8	4485742	4.58109e+15	1.78343e+16	-256870060206567
12	22855000	22860000	12	23205000	23210000	25	6645815	12	4818918	3.76177e+16	2.49019e+16	-1.51064e+16
12	122980000	122985000	12	123235000	123240000	24	6523072	13	58897724	3.67925e+16	2.20722e+15	-1.66692e+16
12	111940000	111945000	12	112385000	112390000	24	36330917	12	29939065	6.60594e+15	4.00814e+15	-1.64813e+16
12	71215000	71220000	12	71390000	71395000	24	8739457	4	4845869	2.74617e+16	0.825445	-3.32689e+15
12	66685000	66690000	12	66860000	66865000	24	9228291	11	6752357	2.6007e+16	1.62906e+15	-1.59644e+16
12	44980000	44985000	12	45120000	45125000	24	733924	9	51179647	3.27009e+16	1.75851e+16	-1.85958e+15
12	34260000	34265000	12	38055000	38060000	24	0.374064	0	0.185286	6.41602e+15	0	#NAME?
12	91360000	91365000	12	92650000	92655000	23	46798663	15	5132952	4.91467e+15	2.9223e+16	-1.68178e+16
12	101940000	101945000	12	102740000	102745000	22	39146066	5	23150299	5.61998e+16	2.1598e+15	-2.60208e+16
12	89540000	89545000	12	90935000	90940000	22	5977575	10	4906202	3.68042e+16	2.03824e+16	-1.80569e+16
12	89355000	89360000	12	89520000	89525000	22	4675286	7	38497741	4.70559e+15	1.81829e+16	-2.58793e+15
12	18250000	18255000	12	19185000	19190000	22	30377111	13	2831573	724229502930677	4.59109e+15	-1.57747e+15
12	70730000	70735000	12	71390000	71395000	21	43050942	5	32083085	4.87794e+15	1.55845e+16	-312998858422192
12	51425000	51430000	12	51675000	51680000	21	45881433	10	4276914	4.57701e+15	2.33813e+16	-1.95755e+16
12	91380000	91385000	12	92145000	92150000	20	64374146	7	38955882	3.10684e+15	1.7969e+15	-1.72899e+15
12	100350000	100355000	12	100735000	100740000	19	44365296	10	40963364	4.28263e+15	2.44121e+16	-1.75431e+16
12	82525000	82530000	12	83820000	83825000	19	34750702	6	2448652	5.46752e+15	2.45033e+15	-2.23134e+16
12	63100000	63105000	12	63800000	63805000	19	30831025	11	35627406	616262352613966	3.08751e+15	-1.99598e+16
12	44875000	44880000	12	45120000	45125000	19	3401477	2	18906425	5.58581e+15	1.05784e+16	-5.28038e+15
12	82680000	82685000	12	83815000	83820000	18	23667474	6	1983357	7.60537e+15	3.02517e+16	-2.51403e+15
12	38325000	38330000	12	39100000	39105000	18	27842855	18	44061084	6.46485e+15	4.08524e+15	-1.58249e+15
12	12085000	12090000	12	12710000	12715000	18	4548564	5	35312576	3.95729e+16	1.41593e+16	-2.79484e+16
12	22250000	22255000	12	22330000	22335000	40	14126083	13	9468854	2.83164e+15	1.37292e+16	-20624921561494
12	109720000	109725000	12	109775000	109780000	45	18651175	12	12181972	2.41272e+15	0.985062	-2.4493e+15
12	105230000	105235000	12	105380000	105385000	50	14273049	24	11493964	3.50311e+15	2.08805e+16	-1.67769e+16
12	130760000	130765000	12	130815000	130820000	51	13259585	19	8455494	3.84627e+15	2.24706e+15	-1.71169e+16
12	132415000	132420000	12	132520000	132525000	51	11454222	15	59925623	4.45251e+15	2.5031e+16	-1.77879e+16
12	56300000	56305000	12	56465000	56470000	53	18114647	22	12853798	2.92581e+16	1.71156e+16	-1.70944e+16
12	99040000	99045000	12	99655000	99660000	53	6650528	19	4220732	7.96929e+15	4.50159e+16	-1.77033e+16
12	120580000	120585000	12	120710000	120715000	53	11506963	26	8749287	4.60591e+15	2.97167e+15	-1.54994e+16
12	113045000	113050000	12	113095000	113100000	55	17712063	24	12232484	3.10523e+15	1.96199e+15	-1.58269e+16
12	93505000	93510000	12	94100000	94105000	56	12385701	28	9765397	4.52134e+15	2.86727e+16	-1.57688e+16
12	15225000	15230000	12	15265000	15270000	63	20004072	24	16590267	3.14936e+15	1.44663e+16	-2.17703e+15
12	99130000	99135000	12	99640000	99645000	74	64426107	1	35318463	1.1486e+15	0.283138	-4.05669e+16
12	95580000	95585000	12	95810000	95815000	69	1514163	35	11548623	4.55697e+15	3.03066e+16	-1.50362e+16
12	55830000	55835000	12	55925000	55930000	69	17367645	31	12870493	3.9729e+16	2.40861e+16	-1.64946e+15
12	50110000	50115000	12	50160000	50165000	64	20115849	21	16391125	3.18157e+16	1.28118e+16	-2.48331e+16
12	122060000	122065000	12	122115000	122120000	63	2004995	34	16288134	3.14215e+16	2.08741e+15	-1.50529e+15
12	47775000	47780000	12	47835000	47840000	63	260701	24	15604882	2.41656e+15	1.53798e+16	-1.57126e+16
12	48540000	48545000	12	48615000	48620000	90	1637734	38	11805271	5.4954e+15	3.2189e+16	-1.70723e+16
12	102945000	102950000	12	103545000	103550000	89	8207556	40	5752953	1.08437e+15	6.95295e+15	-1.55958e+16
12	49775000	49780000	12	49835000	49840000	103	15713471	43	14795549	6.55489e+15	2.90628e+15	-2.25542e+16
13	97105000	97110000	13	97360000	97365000	48	11343441	26	9398781	4.23152e+15	2.76632e+15	-1.52966e+16
13	33540000	33545000	13	33720000	33725000	39	98263445	28	11267106	3.96892e+16	2.48511e+15	-1.59708e+16
13	25980000	25985000	13	26045000	26050000	39	15694827	18	13027949	2.4849e+15	1.38164e+15	-1.7985e+16
13	108325000	108330000	13	108890000	108895000	38	8676397	19	72996325	4.3797e+15	2.60287e+16	-1.68264e+16
13	101145000	101150000	13	101915000	101920000	37	41433716	11	29181662	8.92993e+15	3.76949e+16	-2.369e+16
13	99655000	99660000	13	99980000	99985000	37	10325251	13	63153367	3.58345e+15	2.05848e+16	-1.74082e+15
13	24165000	24170000	13	24220000	24225000	37	18301537	16	13916765	2.02169e+16	1.14969e+16	-1.75846e+15
13	95190000	95195000	13	95300000	95305000	36	12589261	17	10214981	2.85958e+15	1.66422e+16	-1.71827e+16
13	52965000	52970000	13	53150000	53155000	36	9343697	8	609733	3.85286e+15	1.31205e+16	-2.93652e+15
13	78605000	78610000	13	78975000	78980000	35	8708601	13	51363273	4.01902e+15	2.53099e+15	-1.58792e+15
13	23915000	23920000	13	24010000	24015000	35	1376067	18	11043398	2.54348e+16	1.62993e+16	-1.56048e+16
13	20495000	20500000	13	20925000	20930000	35	56839914	24	6209227	6.15764e+15	3.86522e+16	-1.59309e+16
13	29505000	29510000	13	30110000	30115000	34	3636948	12	28100636	9.3485e+15	4.27037e+15	-2.18916e+15
13	53245000	53250000	13	53780000	53785000	33	7193482	16	66846666	4.58749e+15	2.39354e+16	-1.91661e+15
13	27915000	27920000	13	27960000	27965000	33	12294307	16	10603148	2.68417e+15	1.50899e+16	-1.77879e+16
13	48120000	48125000	13	48580000	48585000	32	72893233	12	4579869	4.38998e+15	2.62016e+15	-1.67546e+15
13	113455000	113460000	13	113550000	113555000	31	8782552	4	7099176	3.52973e+15	0.563446	-6.26454e+15
13	94710000	94715000	13	95110000	95115000	31	6942693	15	58175035	4.46513e+15	2.57843e+15	-1.73173e+16
13	40065000	40070000	13	40675000	40680000	31	49335375	18	4648014	6.28352e+15	3.87262e+16	-1.62255e+16
13	107210000	107215000	13	107650000	107655000	30	55099854	16	4828412	5.44466e+15	331371887900204	-1.64307e+16
13	106755000	106760000	13	106910000	106915000	30	9832551	7	49174576	3.05109e+16	1.4235e+16	-2.14337e+16
13	30675000	30680000	13	30865000	30870000	30	7334538	7	50953393	4.09024e+15	1.3738e+16	-2.97731e+16
13	26705000	26710000	13	26870000	26875000	29	8265973	12	53973737	3.50836e+16	2.2233e+15	-1.57799e+16
13	21300000	21305000	13	21460000	21465000	29	6818326	13	68163505	4.25324e+15	1.90718e+15	-2.23012e+16
13	44575000	44580000	13	44760000	44765000	28	8145182	7	5644956	3.43762e+15	1.24005e+16	-2.77217e+16
13	101940000	101945000	13	102390000	102395000	27	5266973	12	43812456	5.12628e+15	2.73895e+15	-1.87163e+16
13	60645000	60650000	13	61410000	61415000	26	35096145	8	4219909	7.40822e+15	1.89578e+16	-3.90775e+15
13	45810000	45815000	13	46125000	46130000	26	58832264	11	4439085	4.41934e+15	2.47799e+16	-1.78344e+16
13	45510000	45515000	13	46125000	46130000	26	4903471	15	4301244	5.30237e+15	3.48736e+16	-1.52045e+16
13	39680000	39685000	13	40680000	40685000	26	3051804	12	246603	8.51955e+15	4.86612e+16	-1.75079e+16
13	20495000	20500000	13	20825000	20830000	26	4867762	21	67395535	5.34126e+15	3.11593e+16	-1.71418e+16
13	106535000	106540000	13	107120000	107125000	25	46195827	16	46483326	5.41174e+15	3.44209e+15	-1.57222e+16
13	70620000	70625000	13	70955000	70960000	24	5657003	9	3795722	4.24253e+15	2.37109e+16	-1.78927e+16
13	69530000	69535000	13	70560000	70565000	24	55574303	6	49510603	4.31854e+15	1.21186e+16	-3.56356e+16
13	50910000	50915000	13	51070000	51075000	24	71252313	8	5689081	3.36831e+15	1.4062e+16	-2.39532e+15
13	108610000	108615000	13	108890000	108895000	23	6045329	10	63362446	3.80459e+16	1.57822e+16	-2.41068e+15
13	99915000	99920000	13	100515000	100520000	23	4460988	12	35057719	5.15581e+15	3.42293e+16	-1.50626e+16
13	77495000	77500000	13	77750000	77755000	23	50891647	14	49588323	4.51941e+15	2.82325e+15	-1.60078e+16
13	72820000	72825000	13	73700000	73705000	23	52785196	9	5710082	4.35728e+15	1.57616e+16	-2.76449e+16
13	19345000	19350000	13	24535000	24540000	22	0.057546	5	0.0579272	3.82303e+15	8.63153e+15	-4.42914e+15
13	106680000	106685000	13	107120000	107125000	21	4617998	7	4282331	4.54743e+15	1.63462e+16	-2.78194e+15
13	37640000	37645000	13	38045000	38050000	20	31461785	13	31978896	6.35692e+15	4.06518e+15	-1.56375e+15
13	35160000	35165000	13	35720000	35725000	20	48064475	6	4415516	4.16108e+16	1.35884e+16	-3.06222e+16
13	50080000	50085000	13	50805000	50810000	19	46811643	4	420509	4.05882e+15	0.951228	-4.26693e+15
13	110220000	110225000	13	110815000	110820000	15	16565937	3	11598682	9.05472e+15	2.5865e+16	-3.50076e+16
13	43905000	43910000	13	44965000	44970000	15	25258324	9	2327603	5.93864e+15	3.86664e+16	-1.53587e+16
13	57625000	57630000	13	59675000	59680000	14	15404663	6	14529169	908815726770524	4.12962e+16	-2.20072e+15
13	25005000	25010000	13	25040000	25045000	42	1776681	20	14092138	2.36396e+15	1.41923e+16	-1.66566e+16
13	27725000	27730000	13	27825000	27830000	42	1362971	14	6882615	3.0815e+15	2.03411e+16	-151491447727061
13	111530000	111535000	13	112440000	112445000	43	5273522	24	5313328	8.15394e+15	4.51694e+15	-1.80519e+16
13	95410000	95415000	13	95475000	95480000	44	14777657	23	1253444	2.97747e+15	1.83494e+16	-1.62265e+16
13	59390000	59395000	13	59675000	59680000	46	74857855	31	8092713	6.14498e+15	3.83061e+16	-1.60418e+15
13	39345000	39350000	13	39405000	39410000	54	24899025	20	18498781	2.16876e+16	1.08115e+16	-2.00597e+16
13	112965000	112970000	13	113025000	113030000	51	12872245	16	8675824	3.96201e+15	1.84421e+16	-2.14836e+15
13	25570000	25575000	13	26065000	26070000	65	8191236	35	7694014	7.93531e+15	4.54899e+15	-174441111730356
13	43905000	43910000	13	44435000	44440000	73	75219955	56	8788026	9.70487e+15	6.37231e+15	-152297613141923
14	75575000	75580000	14	75650000	75655000	98	15984799	47	11695264	6.13082e+15	4.01872e+15	-1.52557e+16
14	22820000	22825000	14	22855000	22860000	51	22343582	28	18490448	2.28253e+16	1.5143e+16	-1.50732e+16
14	67940000	67945000	14	68815000	68820000	50	5794639	28	5252103	8.62867e+15	5.3312e+15	-1.61852e+15
14	45425000	45430000	14	45525000	45530000	48	11709284	24	10270969	4.09931e+15	2.33668e+15	-1.75433e+16
14	101560000	101565000	14	101625000	101630000	47	1797511	15	9672939	2.61473e+16	1.55072e+16	-1.68614e+16
14	88190000	88195000	14	88380000	88385000	47	8596572	21	61121583	5.4673e+15	3.43577e+16	-1.59128e+16
14	65165000	65170000	14	65410000	65415000	46	90030575	22	6464085	5.10938e+15	3.40342e+16	-1.50125e+16
14	101235000	101240000	14	101625000	101630000	45	8789263	15	48335495	5.11988e+15	3.10331e+16	-1.64981e+16
14	52040000	52045000	14	52130000	52135000	44	12938816	15	8390448	3.40062e+16	1.78775e+16	-1.90218e+15
14	32710000	32715000	14	32825000	32830000	44	13383819	23	11423662	3.28755e+16	2.01336e+15	-1.63286e+16
14	100665000	100670000	14	100895000	100900000	42	11121014	15	63761516	3.77663e+16	2.35252e+16	-1.60536e+16
14	35215000	35220000	14	35410000	35415000	42	11553039	21	88004	3.63541e+15	2.38626e+16	-1.52348e+16
14	104135000	104140000	14	104340000	104345000	41	8926441	6	32071452	4.5931e+15	1.87082e+16	-2.45512e+15
14	91330000	91335000	14	91415000	91420000	38	11351499	14	66871095	3.34758e+15	2.09358e+16	-1.59897e+16
14	58500000	58505000	14	58630000	58635000	38	11417563	18	8268126	3.32821e+15	2.17704e+16	-1.52878e+16
14	95445000	95450000	14	95510000	95515000	37	15395581	14	10884164	2.40329e+15	1.28627e+15	-1.86841e+16
14	95605000	95610000	14	95770000	95775000	35	12327918	10	56190486	2.83908e+15	1.77966e+16	-1.5953e+16
14	90555000	90560000	14	90695000	90700000	35	10243185	9	5874002	3.41691e+16	1.53218e+16	-2.2301e+15
14	67165000	67170000	14	67235000	67240000	35	13612257	13	9827276	2.57121e+16	1.32285e+16	-1.94369e+16
14	55705000	55710000	14	56420000	56425000	34	8610476	12	48218875	3.94868e+15	2.48865e+15	-1.58667e+15
14	36550000	36555000	14	36605000	36610000	34	11602263	12	8657577	2.93046e+16	1.38607e+16	-2.11423e+16
14	102770000	102775000	14	102915000	102920000	32	10245197	12	7071631	3.12341e+16	1.69692e+16	-1.84064e+16
14	102520000	102525000	14	102595000	102600000	32	12956456	10	93830385	2.46981e+15	1.06575e+16	-2.31743e+16
14	51290000	51295000	14	51650000	51655000	32	8807734	13	5812139	3.63317e+15	2.2367e+15	-1.62435e+16
14	95775000	95780000	14	95990000	95995000	31	6057453	14	47329636	5.11766e+15	2.95798e+15	-1.73012e+16
14	71770000	71775000	14	71850000	71855000	31	12225709	9	8321113	2.53564e+16	1.08159e+16	-2.34437e+15
14	101960000	101965000	14	102310000	102315000	30	5036068	15	4242058	5.95703e+15	3.53602e+15	-1.68467e+15
14	102695000	102700000	14	102920000	102925000	29	8013627	9	4610448	3.61884e+15	1.95209e+16	-1.85383e+16
14	78445000	78450000	14	78835000	78840000	29	39320705	6	19161668	7.37525e+15	3.13125e+16	-2.35537e+15
14	33845000	33850000	14	34300000	34305000	29	70110755	13	48298163	4.13631e+15	2.69161e+16	-1.53674e+16
14	95560000	95565000	14	96095000	96100000	27	60158405	11	39550822	4.48815e+15	278123170233984	-1.61373e+16
14	94435000	94440000	14	94545000	94550000	27	8114988	4	497694	3.32718e+15	0.803707	-4.13979e+16
14	23320000	23325000	14	23555000	23560000	27	83770485	10	55323257	3.22309e+15	1.80756e+16	-1.78312e+16
14	93650000	93655000	14	94000000	94005000	26	5705492	4	2808065	4.55701e+16	1.42447e+16	-3.1991e+16
14	66620000	66625000	14	66740000	66745000	26	850892	11	8149398	3.05562e+15	1.34979e+16	-2.26377e+15
14	65160000	65165000	14	65955000	65960000	26	4241017	10	26867068	6.1306e+15	3.72203e+16	-1.64711e+16
14	62175000	62180000	14	63030000	63035000	26	6602068	12	58780575	3.93816e+16	2.04149e+16	-1.92906e+16
14	52300000	52305000	14	52470000	52475000	26	72915874	10	56748495	3.56575e+16	1.76216e+16	-2.02351e+15
14	96100000	96105000	14	96415000	96420000	24	31168494	11	23442922	7.70008e+16	4.69225e+15	-1.64102e+15
14	60505000	60510000	14	60640000	60645000	24	40873084	4	29303284	5.87183e+15	1.36503e+16	-430160112214679
14	20455000	20460000	14	20680000	20685000	24	52280374	8	29673269	4.59063e+15	2.69603e+16	-1.70274e+16
14	91175000	91180000	14	91420000	91425000	23	35669756	11	33389661	6.44804e+16	3.29443e+15	-1.95725e+15
14	35435000	35440000	14	35685000	35690000	23	664767	9	53250375	3.45986e+16	1.69013e+16	-2.0471e+15
14	102320000	102325000	14	102510000	102515000	22	59010634	2	30182178	3.72814e+16	0.662643	-562617168288685
14	71135000	71140000	14	71850000	71855000	22	41704984	10	3320782	5.27515e+15	3.01134e+16	-1.75176e+15
14	34870000	34875000	14	35120000	35125000	22	5581258	8	37571197	3.94176e+15	2.12929e+15	-1.85121e+16
14	53540000	53545000	14	54170000	54175000	21	3437294	11	32886806	6.10946e+16	3.34481e+15	-1.82655e+15
14	36645000	36650000	14	37150000	37155000	21	34618144	9	3339352	6.06618e+16	2.69513e+16	-2.25079e+15
14	20695000	20700000	14	20970000	20975000	21	5160445	8	3646503	4.06942e+15	2.19388e+16	-1.85489e+16
14	65415000	65420000	14	66065000	66070000	18	29025772	5	17425051	6.20139e+16	2.86943e+16	-2.16119e+15
14	39490000	39495000	14	41605000	41610000	17	2606044	8	18515104	6.5233e+15	432079668577611	-1.50974e+16
14	68395000	68400000	14	68470000	68475000	44	1511613	18	10935518	2.9108e+16	1.64601e+16	-1.76839e+16
14	61890000	61895000	14	62125000	62130000	53	12691449	16	7952201	4.17604e+15	2.01202e+16	-2.07554e+16
14	67615000	67620000	14	67665000	67670000	59	1981475	28	14321399	2.97758e+15	1.95512e+15	-1.52297e+16
14	20885000	20890000	14	20955000	20960000	62	12646315	12	739998	4.90261e+15	1.62163e+16	-3.02327e+16
14	104650000	104655000	14	104705000	104710000	63	13124913	21	71299286	4.80003e+15	2.94533e+16	-1.62971e+16
14	73725000	73730000	14	73825000	73830000	66	13849611	35	11053389	4.76548e+15	3.16645e+16	-1.50499e+16
14	20630000	20635000	14	20680000	20685000	77	21206238	27	11524279	3.63101e+16	2.34288e+16	-1.54981e+15
14	74500000	74505000	14	74610000	74615000	75	17702576	28	10217278	4.23667e+15	2.74046e+15	-1.54597e+16
14	102235000	102240000	14	102310000	102315000	70	18008854	30	12859526	3.88698e+16	2.3329e+15	-1.66616e+16
14	104135000	104140000	14	104560000	104565000	67	77212033	14	37557209	86774039481644	3.72765e+16	-2.32785e+15
14	61460000	61465000	14	61835000	61840000	87	8729791	36	58327203	9.96587e+15	6.17208e+15	-1.61467e+16
14	76910000	76915000	14	77055000	77060000	88	3413281	38	24431559	2.57816e+15	1.55537e+15	-1.65759e+16
14	96585000	96590000	14	96740000	96745000	96	1696785	35	9797494	5.65776e+16	3.57234e+15	-1.58377e+15
14	24055000	24060000	14	24090000	24095000	106	27400635	52	20819115	3.86852e+16	2.4977e+16	-1.54883e+16
15	52250000	52255000	15	52730000	52735000	50	9426308	23	79454913	5.3043e+15	2.89472e+16	-1.8324e+16
15	38070000	38075000	15	38170000	38175000	50	12220563	20	8676246	4.09146e+15	2.30514e+16	-1.77493e+16
15	98670000	98675000	15	98705000	98710000	49	24031136	24	2098345	2.03902e+15	1.14376e+16	-1.78274e+16
15	69475000	69480000	15	70485000	70490000	48	9072031	20	63173494	5.29099e+15	3.16588e+16	-1.67125e+16
15	44665000	44670000	15	44725000	44730000	47	1942964	23	16701286	2.41898e+16	1.37714e+16	-1.75653e+16
15	93085000	93090000	15	93275000	93280000	45	10742378	11	557822	4.18902e+15	1.97196e+16	-2.1243e+15
15	44710000	44715000	15	44780000	44785000	45	11805515	17	981058	3.81178e+16	1.73282e+16	-2.19975e+16
15	66605000	66610000	15	66850000	66855000	44	57416778	25	54171124	7.66327e+15	4.615e+15	-1.66051e+16
15	55995000	56000000	15	56050000	56055000	42	16700375	26	15817576	2.51491e+16	1.64374e+16	-1.52999e+16
15	93275000	93280000	15	93345000	93350000	40	12520984	14	9518314	3.19464e+16	1.47085e+16	-2.17197e+16
15	69055000	69060000	15	69395000	69400000	39	8068074	15	56225085	4.83387e+15	2.66785e+15	-1.8119e+16
15	59995000	60000000	15	60325000	60330000	39	8646431	18	6377122	4.51053e+15	2.82259e+15	-1.59801e+16
15	49230000	49235000	15	49420000	49425000	39	8273361	15	61175175	4.71392e+15	2.45198e+16	-1.9225e+16
15	91300000	91305000	15	92075000	92080000	37	4.32696e+16	15	30818448	8.55104e+15	4.86721e+15	-1.75687e+16
15	96360000	96365000	15	96580000	96585000	35	8715973	10	59403863	4.01562e+15	16833922063284	-2.38543e+16
15	93025000	93030000	15	94120000	94125000	35	7114387	17	5351537	4.91961e+15	3.17666e+16	-1.54867e+15
15	79765000	79770000	15	79845000	79850000	35	14376798	10	8677425	2.43448e+15	1.15242e+15	-2.1125e+15
15	56490000	56495000	15	57305000	57310000	35	38719668	29	4908381	9.03933e+15	5.90826e+15	-1.52995e+16
15	45205000	45210000	15	45395000	45400000	35	79922967	13	5382444	4.37922e+15	2.41526e+16	-1.81315e+16
15	41550000	41555000	15	41810000	41815000	35	10308043	14	73589187	3.39541e+15	1.90245e+16	-1.78475e+16
15	92525000	92530000	15	92695000	92700000	34	11115903	15	7637203	305868088269572	1.96407e+16	-1.55732e+16
15	96355000	96360000	15	97235000	97240000	33	5795826	12	3238346	5.69375e+15	3.7056e+15	-1.53653e+15
15	92795000	92800000	15	93020000	93025000	33	6637473	16	5889091	4.97177e+16	2.71689e+15	-1.82995e+15
15	86230000	86235000	15	86620000	86625000	33	74606795	16	5460746	4.42319e+15	2.93e+15	-1.50962e+16
15	76185000	76190000	15	76325000	76330000	33	10944002	11	7103322	3.01535e+15	1.54857e+16	-1.94718e+16
15	69885000	69890000	15	70095000	70100000	33	11822189	6	45462265	2.79136e+16	1.31978e+16	-2.11503e+16
15	66600000	66605000	15	66775000	66780000	33	9635073	16	7360441	3.42499e+15	2.17378e+16	-1.57559e+16
15	57860000	57865000	15	58065000	58070000	33	8080326	17	70231543	4.08399e+15	242056478810383	-1.68721e+16
15	48115000	48120000	15	48250000	48255000	33	973558	18	8288876	3.38963e+15	2.17159e+16	-156090060034088
15	66945000	66950000	15	67835000	67840000	32	34440868	12	27877681	9.29129e+15	4.30452e+15	-2.1585e+15
15	91625000	91630000	15	91700000	91705000	31	1170422	10	8843949	2.64862e+15	1.13072e+16	-234242366428519
15	60580000	60585000	15	61050000	61055000	31	63696046	11	4975437	4.86686e+15	2.21086e+16	-2.20134e+15
15	32840000	32845000	15	32995000	33000000	31	917879	15	8371359	3.37735e+16	1.79182e+16	-1.88487e+16
15	31215000	31220000	15	31325000	31330000	31	8688968	16	69281154	356774245226821	2.30943e+15	-1.54486e+15
15	71450000	71455000	15	71645000	71650000	30	68023067	11	57507324	4.41027e+15	1.9128e+16	-2.30566e+16
15	80450000	80455000	15	80970000	80975000	29	6078253	13	433709	4.77111e+15	2.9974e+15	-1.59175e+15
15	78905000	78910000	15	79180000	79185000	29	49264755	14	3814334	5.88656e+15	3.67037e+15	-1.60381e+16
15	51980000	51985000	15	52135000	52140000	29	7477666	15	6552845	3.87822e+15	2.28908e+16	-1.69422e+16
15	88620000	88625000	15	88895000	88900000	28	8134736	6	67454267	3.44203e+16	0.889492	-3.86966e+16
15	31210000	31215000	15	31435000	31440000	28	6964267	13	4903063	4.02052e+15	2.6514e+15	-1.51638e+16
15	95280000	95285000	15	96345000	96350000	27	627276	16	66696715	4.30433e+16	2.39892e+16	-1.79428e+16
15	80995000	81000000	15	81100000	81105000	27	8796246	8	648995	3.06949e+15	1.23268e+16	-2.49011e+15
15	79450000	79455000	15	79845000	79850000	27	4842037	10	30707076	5.57617e+16	3.25658e+16	-1.71228e+16
15	46310000	46315000	15	46500000	46505000	27	7134062	9	49490447	3.78466e+16	1.81853e+16	-2.08116e+16
15	44860000	44865000	15	45025000	45030000	27	5991603	1	3379722	4.50631e+15	0.295882	-1.52301e+16
15	39580000	39585000	15	39760000	39765000	27	9775128	13	9669807	2.76211e+15	1.34439e+16	-2.05455e+16
15	80975000	80980000	15	81265000	81270000	26	63990626	4	38501456	406309511646284	1.03892e+16	-3.91088e+16
15	31870000	31875000	15	31970000	31975000	26	9298716	11	7074047	279608496484891	1.55498e+15	-1.79815e+16
15	67065000	67070000	15	67835000	67840000	25	28677697	6	19438587	8.71758e+15	3.08664e+15	-2.82429e+15
15	25505000	25510000	15	26865000	26870000	25	32657034	7	20196178	7.65532e+15	3.466e+16	-2.20869e+15
15	92385000	92390000	15	92710000	92715000	24	7067166	12	6420366	3.39599e+16	1.86905e+16	-1.81696e+16
15	26890000	26895000	15	27355000	27360000	24	4937936	7	29045033	4.86033e+15	2.41005e+16	-2.01669e+15
15	97900000	97905000	15	98420000	98425000	23	3869371	8	26020002	5.94412e+15	30745577959602	-1.93332e+16
15	96890000	96895000	15	97240000	97245000	23	59714727	8	4180481	3.85165e+15	1.91366e+15	-2.01272e+15
15	89750000	89755000	15	90085000	90090000	23	6610877	9	3882799	3.47911e+15	2.31792e+16	-1.50097e+16
15	86915000	86920000	15	88250000	88255000	23	38135948	9	3947434	6.03106e+15	2.27996e+16	-2.64524e+15
15	65185000	65190000	15	65385000	65390000	22	36373832	9	27438185	6048304176475	3.2801e+15	-1.84394e+16
15	91710000	91715000	15	92080000	92085000	21	61408715	6	4298226	3.41971e+15	1.39592e+16	-2.44978e+16
15	97245000	97250000	15	97755000	97760000	20	60476627	5	28080053	3.30706e+15	1.78062e+16	-1.85725e+15
15	73305000	73310000	15	73700000	73705000	20	37647567	7	30516853	5.31243e+15	2.29381e+15	-2.31598e+16
15	31645000	31650000	15	31865000	31870000	19	3745893	5	24405997	5.07222e+15	2.04868e+15	-2.47585e+16
15	71445000	71450000	15	72155000	72160000	18	32435176	4	20670729	5.54953e+15	1.9351e+15	-2.86782e+16
15	60585000	60590000	15	61830000	61835000	17	14956055	13	2204676	1.13666e+16	5.89656e+15	-1.92767e+15
15	38005000	38010000	15	38065000	38070000	39	18781124	22	16050625	2.07655e+15	1.37066e+16	-1.515e+15
15	23760000	23765000	15	23795000	23800000	47	2013088	13	15113093	2.33472e+15	0.860181	-2.71422e+15
15	98655000	98660000	15	98845000	98850000	55	106021595	23	8103441	5.18762e+15	2.8383e+15	-1.82772e+16
15	43230000	43235000	15	43275000	43280000	56	20080421	27	14636594	2.78879e+15	1.84469e+15	-1.51179e+16
15	77115000	77120000	15	77495000	77500000	59	9958907	19	8642072	5.92434e+15	2.19855e+15	-2.69466e+16
15	89055000	89060000	15	89170000	89175000	61	13951332	27	1154763	4.37234e+15	2.33814e+15	-1.87001e+16
15	100915000	100920000	15	101005000	101010000	77	16080263	33	103735	4.78848e+15	3.18118e+16	-1.50525e+16
15	89430000	89435000	15	89470000	89475000	67	27179333	28	19320889	2.46511e+16	1.44921e+16	-1.701e+16
15	74125000	74130000	15	74305000	74310000	121	16418295	55	1414898	7.36983e+15	3.88721e+15	-1.89592e+16
16	54285000	54290000	16	54510000	54515000	46	8753986	5	4469755	5.25475e+15	1.11863e+16	-4.69749e+15
16	84750000	84755000	16	84970000	84975000	59	19649384	28	14811715	3.00264e+16	1.8904e+16	-1.58837e+16
16	8900000	8905000	16	9005000	9010000	45	13446184	22	10135748	3.34667e+15	2.17054e+16	-1.54187e+16
16	8795000	8800000	16	8865000	8870000	43	17547134	18	129198065	2.45054e+16	1.39321e+16	-1.75892e+16
16	52190000	52195000	16	52540000	52545000	42	7785083	19	7135003	5.39493e+15	2.66293e+15	-2.02594e+15
16	71455000	71460000	16	71490000	71495000	41	15632635	18	14563779	2.62272e+15	1.23594e+16	-2.12204e+16
16	11970000	11975000	16	12065000	12070000	41	13375574	18	9641091	3.06529e+16	1.86701e+15	-1.64182e+15
16	19905000	19910000	16	20380000	20385000	38	60280476	16	44729915	6.30387e+16	3.57702e+15	-1.76232e+16
16	82030000	82035000	16	82225000	82230000	37	10090188	12	73892407	3.66693e+16	1.62398e+16	-2.25798e+15
16	54370000	54375000	16	54925000	54930000	37	56984878	12	38492773	6.49295e+15	3.11747e+15	-2.08276e+16
16	51815000	51820000	16	51980000	51985000	37	15093135	15	9377	2.45145e+16	1.59966e+16	-1.53248e+16
16	15885000	15890000	16	16125000	16130000	37	14252586	9	79710555	2.59602e+15	1.12909e+16	-2.29922e+15
16	12090000	12095000	16	12215000	12220000	35	10991216	11	6951844	3.18436e+16	1.58231e+16	-2.01247e+16
16	5500000	5505000	16	5600000	5605000	35	6647619	8	5735632	5.26504e+15	139478962388103	-3.77479e+15
16	66405000	66410000	16	66605000	66610000	34	7530593	16	64228806	4.51492e+16	2.49109e+16	-1.81242e+15
16	47135000	47140000	16	48155000	48160000	34	78933325	15	54981318	4.30743e+15	2.7282e+16	-1.57886e+16
16	81890000	81895000	16	82225000	82230000	33	795868	15	58538814	4.14642e+15	2.5624e+16	-1.61818e+16
16	57580000	57585000	16	57720000	57725000	33	9297232	18	77017317	3.54944e+16	2.33714e+15	-1.51871e+16
16	15425000	15430000	16	15550000	15555000	33	11014303	15	8799942	2.9961e+15	1.70456e+15	-1.7577e+15
16	12450000	12455000	16	12815000	12820000	33	56997457	7	28919554	5.78973e+15	2.42051e+16	-2.39195e+15
16	12570000	12575000	16	12815000	12820000	32	56472754	7	329656	5.66645e+15	2.12343e+16	-266854146539915
16	86570000	86575000	16	86870000	86875000	31	68854895	6	3160017	4.50222e+15	1.89872e+15	-2.37118e+16
16	51760000	51765000	16	51980000	51985000	31	11019073	8	5.98849e+16	2.8133e+16	1.3359e+16	-2.10593e+15
16	87395000	87400000	16	87635000	87640000	30	82935705	15	69053574	36172599003047	2.17223e+16	-1.66523e+16
16	86340000	86345000	16	86515000	86520000	30	78460007	5	39086711	3.8236e+16	1.27921e+16	-2.98904e+16
16	54575000	54580000	16	54925000	54930000	30	73954854	10	6096085	4.05653e+15	1.6404e+16	-2.47289e+15
16	4200000	4205000	16	4250000	4255000	30	9858446	18	15523572	3.04308e+16	1.15953e+16	-2.62441e+16
16	57300000	57305000	16	57515000	57520000	29	54421086	11	35376182	5.32882e+15	3.10944e+16	-1.71376e+15
16	54510000	54515000	16	54925000	54930000	29	8200474	7	3942062	3.53638e+16	1.77572e+15	-1.99152e+16
16	50375000	50380000	16	50660000	50665000	28	76240206	4	58198185	3.6726e+15	0.687307	-5.34347e+16
16	2020000	2025000	16	2135000	2140000	28	78437085	20	10147163	3.56974e+15	1.97099e+16	-1.81114e+16
16	5235000	5240000	16	5490000	5495000	27	4389735	7	2204864	6.15071e+15	317479898986967	-1.93736e+16
16	51540000	51545000	16	51755000	51760000	26	68662853	14	60471725	3.78662e+16	2.31513e+16	-1.6356e+16
16	5315000	5320000	16	5480000	5485000	26	4542557	7	3464361	5.72365e+15	2.02057e+15	-2.83268e+16
16	76665000	76670000	16	77170000	77175000	25	56517477	11	3886565	442341047885064	2.83026e+16	-1.5629e+16
16	46950000	46955000	16	48165000	48170000	24	5362589	11	4558411	4.47545e+15	2.41312e+15	-1.85463e+16
16	73885000	73890000	16	74035000	74040000	23	5924475	11	53157163	3.8822e+15	2.06934e+16	-1.87606e+15
16	54375000	54380000	16	54650000	54655000	23	69403872	6	4623107	3.31394e+16	1.29783e+16	-255344689798671
16	75780000	75785000	16	77170000	77175000	21	44041395	6	29941003	4.76824e+15	2.00394e+16	-2.37943e+16
16	63360000	63365000	16	64050000	64055000	19	30242925	9	24770002	6.28246e+15	3.63343e+16	-1.72907e+16
16	9160000	9165000	16	10180000	10185000	19	4151734	7	25001533	4.5764e+15	2.79983e+15	-1.63453e+16
16	78500000	78505000	16	79600000	79605000	18	27767053	12	29247296	6.4825e+15	4.10294e+15	-1.57996e+16
16	12895000	12900000	16	13455000	13460000	17	3214084	2	16042368	5.28922e+15	1.2467e+15	-4.24258e+15
16	86560000	86565000	16	87275000	87280000	46	43310847	15	34839473	1.06209e+15	4.30546e+15	-2.46684e+16
16	85170000	85175000	16	85235000	85240000	50	1691657	18	11628235	2.95568e+16	154795633215187	-1.90941e+16
16	10255000	10260000	16	10505000	10510000	54	6605478	28	5241328	8.17503e+15	5.34216e+15	-1.53029e+15
16	54290000	54295000	16	54370000	54375000	53	20793907	17	11143001	2.54882e+16	1.52562e+15	-1.67068e+16
16	31140000	31145000	16	31175000	31180000	56	23817316	28	19135778	2.35123e+16	1.46323e+16	-1.60688e+16
16	87590000	87595000	16	87635000	87640000	67	19219252	26	12757024	3.48609e+15	2.03809e+16	-1.71047e+16
16	15885000	15890000	16	15925000	15930000	98	35460827	17	17743814	2.76361e+16	0.95808	-2.88453e+15
17	74740000	74745000	17	74780000	74785000	63	30421432	23	19733688	2.07091e+15	1.16552e+16	-1.77681e+16
17	48025000	48030000	17	48125000	48130000	63	14786612	25	9791021	4.26061e+15	2.55336e+16	-1.66863e+16
17	21455000	21460000	17	21510000	21515000	60	13261796	30	10205638	4.52427e+15	2.93955e+15	-1.5391e+16
17	74300000	74305000	17	74350000	74355000	58	2147338	21	13166741	2.70102e+15	1.59493e+15	-1.69351e+16
17	59790000	59795000	17	59825000	59830000	58	26846981	38	264805	2.16039e+15	1.43502e+16	-1.50548e+15
17	65290000	65295000	17	65555000	65560000	53	10508608	19	7495263	5.04348e+15	2.53493e+16	-1.98959e+16
17	42020000	42025000	17	42115000	42120000	52	16029873	26	12081229	3.24394e+16	2.1521e+15	-1.50734e+16
17	79185000	79190000	17	79385000	79390000	50	9353414	15	47699695	534564170900593	3.14467e+15	-1.6999e+15
17	76510000	76515000	17	76550000	76555000	49	20304728	23	15403783	2.41323e+15	1.49314e+16	-1.61621e+16
17	36945000	36950000	17	37045000	37050000	49	17195776	19	10073791	2.84954e+16	1.88608e+16	-1.51082e+16
17	29145000	29150000	17	29290000	29295000	48	1174097	26	9850627	4.08825e+15	2.63943e+16	-1.54892e+16
17	72555000	72560000	17	72720000	72725000	46	10714716	16	8529098	4.29316e+15	1.87593e+16	-2.28855e+16
17	65455000	65460000	17	65555000	65560000	46	1639737	17	10451979	2.80533e+15	1.62649e+16	-1.72478e+15
17	8630000	8635000	17	8740000	8745000	46	12387632	18	8482638	3.71338e+16	2.12198e+16	-1.74996e+16
17	57850000	57855000	17	58110000	58115000	45	9950256	22	77980356	4.5225e+15	2.82122e+16	-1.60303e+16
17	56125000	56130000	17	56315000	56320000	43	8058543	4	36770427	5.33595e+15	1.08783e+16	-4.90513e+15
17	17810000	17815000	17	17920000	17925000	43	11060764	16	6791067	3.88762e+16	2.35604e+16	-1.65007e+16
17	74090000	74095000	17	74175000	74180000	42	13193648	13	7291477	3.18335e+15	1.7829e+16	-1.78549e+16
17	79745000	79750000	17	79990000	79995000	40	10776987	15	74890146	3.71161e+16	200293373710341	-1.85309e+16
17	66250000	66255000	17	66565000	66570000	39	9795284	15	8464544	3.98151e+16	1.7721e+15	-2.24678e+15
17	3735000	3740000	17	3825000	3830000	39	11096297	17	8551636	3.51469e+15	1.98792e+16	-1.76802e+16
17	6665000	6670000	17	6795000	6800000	38	11589266	12	8503986	3.2789e+16	1.4111e+15	-2.32364e+15
17	34075000	34080000	17	34155000	34160000	37	18225756	5	66305623	2.03009e+15	0.754084	-2.69213e+15
17	10325000	10330000	17	10615000	10620000	37	7312365	15	46179633	5.05992e+15	3.24819e+15	-1.55777e+15
17	3925000	3930000	17	4000000	4005000	37	11813041	10	84173975	3.13213e+15	1.18802e+15	-2.63644e+16
17	13600000	13605000	17	14300000	14305000	36	52728777	16	3951945	682739142612771	4.04864e+15	-1.68634e+15
17	4980000	4985000	17	5060000	5065000	36	11958272	16	9392519	3.01047e+16	170348337863357	-1.76724e+16
17	74655000	74660000	17	74735000	74740000	35	12442573	10	8192459	2.81292e+15	1.22063e+16	-2.30448e+16
17	4195000	4200000	17	4415000	4420000	34	13136476	19	11165766	2.58821e+15	1.70163e+16	-1.52102e+15
17	50545000	50550000	17	50840000	50845000	32	4893879	15	43031135	6.53878e+16	3.48585e+16	-1.87581e+15
17	34420000	34425000	17	34890000	34895000	32	67503633	10	37631302	4.74049e+16	2.65736e+16	-1.78391e+16
17	17690000	17695000	17	17920000	17925000	32	8834411	13	58186293	3.6222e+16	2.2342e+16	-1.62125e+16
17	8380000	8385000	17	8745000	8750000	32	68216624	21	70525346	4.69094e+16	2.97765e+16	-1.57538e+16
17	72120000	72125000	17	72205000	72210000	31	11072897	11	8594179	2.79963e+15	1.27994e+16	-2.18732e+16
17	47895000	47900000	17	48015000	48020000	31	6985034	15	60454288	4.43806e+15	2.48121e+16	-1.78867e+16
17	40620000	40625000	17	40790000	40795000	31	7675351	13	65667295	403890323712883	1.97968e+15	-2.04018e+16
17	62705000	62710000	17	62870000	62875000	30	11502361	13	8944472	2.60816e+16	1.45341e+16	-1.79451e+16
17	61410000	61415000	17	61835000	61840000	30	44839096	13	30171177	6.69059e+15	4.30875e+15	-1.55279e+16
17	56125000	56130000	17	56475000	56480000	29	4936809	8	24505644	5.87424e+15	3.26455e+15	-1.7994e+16
17	51860000	51865000	17	52105000	52110000	29	67158065	8	40558968	4.31817e+15	1.97244e+16	-2.18926e+16
17	36630000	36635000	17	36930000	36935000	29	10083511	11	6774715	2.87598e+15	1.62368e+16	-1.77127e+15
17	64025000	64030000	17	64285000	64290000	27	69325037	14	57248573	3.8947e+15	2.44548e+15	-1.59261e+16
17	50360000	50365000	17	50475000	50480000	27	11293074	10	67837625	2.39085e+15	1.47411e+16	-1.62189e+16
17	34540000	34545000	17	34890000	34895000	27	6624052	6	2891761	4.07605e+15	2.07486e+16	-1.9645e+16
17	5590000	5595000	17	6070000	6075000	26	646826	14	6447642	4.01963e+15	2.17134e+15	-1.85122e+16
17	39550000	39555000	17	39750000	39755000	25	8279731	8	62626705	3.01942e+15	1.27741e+16	-2.36371e+16
17	36630000	36635000	17	37215000	37220000	25	4657558	10	34520214	5.36762e+15	2.89685e+16	-1.85291e+16
17	79400000	79405000	17	79700000	79705000	24	77771378	5	36392548	3.08597e+16	1.37391e+16	-2.24612e+15
17	70635000	70640000	17	71080000	71085000	24	27036977	8	25850632	8.87673e+15	3.0947e+15	-2.86836e+16
17	9115000	9120000	17	9520000	9525000	24	30711863	6	2231703	7.81457e+15	2.68853e+16	-2.90663e+16
17	27650000	27655000	17	27750000	27755000	23	68015547	10	52562447	3.38158e+16	1.9025e+16	-1.77744e+15
17	70635000	70640000	17	71460000	71465000	21	39696345	5	23854215	5.29016e+15	2.09607e+16	-2.52385e+15
17	55845000	55850000	17	56475000	56480000	20	4280985	4	16800337	4.67182e+15	2.3809e+15	-1.9622e+16
17	38990000	38995000	17	39230000	39235000	20	41077547	7	33842754	486883990419389	2.06839e+15	-2.35393e+15
17	12180000	12185000	17	13015000	13020000	20	47041435	9	4175504	4.25157e+15	2.15543e+16	-1.97249e+15
17	10640000	10645000	17	10845000	10850000	20	400575	9	28699038	4.99282e+15	3.13599e+16	-1.5921e+16
17	75425000	75430000	17	75745000	75750000	19	39123693	5	3533145	4.85639e+15	1.41517e+15	-3.43167e+15
17	10880000	10885000	17	11935000	11940000	19	2794618	7	28187115	6.79878e+15	2.4834e+15	-2.73769e+16
17	73660000	73665000	17	74175000	74180000	18	5043132	7	31090076	3.56921e+16	2.25152e+16	-1.58524e+16
17	10875000	10880000	17	11980000	11985000	18	37056687	8	2779161	4.85742e+15	2.87857e+16	-1.68745e+16
17	9920000	9925000	17	10610000	10615000	18	3690213	8	26475508	487776721831504	3.02166e+16	-1.61427e+16
17	70635000	70640000	17	72535000	72540000	16	25423393	7	18830054	629341646097356	3.71746e+16	-1.69293e+16
17	70635000	70640000	17	72115000	72120000	16	18854953	9	20423174	8.48583e+15	440675871438984	-1.92564e+16
17	13595000	13600000	17	14925000	14930000	16	26945899	8	24662535	5.93782e+15	3.24379e+16	-1.83052e+16
17	30025000	30030000	17	30090000	30095000	25	649478	12	5973255	3.84925e+15	2.00895e+15	-1.91604e+16
17	32780000	32785000	17	32875000	32880000	29	8091453	14	6929991	3.58403e+16	2.0202e+15	-1.77409e+16
17	82665000	82670000	17	82755000	82760000	31	11883729	12	9541127	2.60861e+15	1.25771e+16	-2.07409e+15
17	9575000	9580000	17	9640000	9645000	35	13896708	18	10951334	2.51858e+16	1.64364e+16	-1.53232e+16
17	55525000	55530000	17	55600000	55605000	44	13470353	7	7901008	3.26643e+16	0.885963	-3.68687e+15
17	7520000	7525000	17	7555000	7560000	47	23412708	21	17364573	2.00746e+16	1.20936e+16	-1.65993e+16
17	20225000	20230000	17	20315000	20320000	47	10631918	18	7812256	4.42065e+15	2.30407e+15	-1.91863e+16
17	38675000	38680000	17	38730000	38735000	71	1615184	24	10034946	4.39578e+15	2.39164e+16	-1.83798e+16
17	44915000	44920000	17	45020000	45025000	81	12300266	32	8276303	6.58522e+15	3.86646e+16	-1.70317e+15
17	82350000	82355000	17	82410000	82415000	86	20019545	42	147397	4.2958e+15	2.84945e+16	-1.50759e+15
17	50860000	50865000	17	50950000	50955000	103	23871204	56	19554615	4.31482e+15	2.86377e+16	-1.50669e+16
18	58190000	58195000	18	58320000	58325000	41	12116894	21	9948613	3.38371e+16	2.11085e+15	-1.60301e+16
18	48030000	48035000	18	48445000	48450000	41	861181	18	6029804	4.7609e+15	2.98517e+16	-1.59485e+15
18	31735000	31740000	18	31820000	31825000	41	12238601	22	10808837	3.35006e+15	2.03537e+16	-1.64592e+16
18	8705000	8710000	18	8780000	8785000	40	1792894	15	13285706	2.23103e+16	11290329621926	-1.97605e+16
18	26805000	26810000	18	27000000	27005000	39	11744091	20	10316381	3.32082e+16	1.93866e+16	-1.71294e+16
18	13820000	13825000	18	14085000	14090000	39	68163705	19	6131703	5.72152e+16	3.09865e+16	-1.84646e+15
18	62605000	62610000	18	62705000	62710000	38	17884956	16	12880235	2.12469e+15	1.24221e+16	-1.71041e+16
18	76490000	76495000	18	76685000	76690000	37	8918027	19	77421975	4.1489e+15	2.45408e+16	-1.69061e+16
18	59250000	59255000	18	59305000	59310000	37	14056481	18	11192804	2.63224e+15	1.60818e+16	-1.63678e+15
18	23030000	23035000	18	23410000	23415000	37	8525245	17	65705905	4.34005e+16	2.58729e+16	-1.67745e+16
18	7270000	7275000	18	7565000	7570000	36	7969986	11	48800907	4.51695e+15	2.25406e+15	-2.00392e+15
18	70205000	70210000	18	70290000	70295000	35	1246624	20	11302625	2.80758e+16	1.7695e+16	-1.58665e+16
18	46145000	46150000	18	46655000	46660000	35	77345586	19	651891	4.52515e+15	2.9146e+16	-1.55258e+16
18	52725000	52730000	18	52900000	52905000	34	14016457	8	8669703	2.42572e+15	0.922754	-2.62878e+16
18	21240000	21245000	18	21440000	21445000	34	72545395	13	5763174	4.68672e+15	2.2557e+16	-2.07772e+16
18	57885000	57890000	18	58040000	58045000	33	7432432	15	59513855	4.44e+15	2.52042e+16	-1.76161e+15
18	47395000	47400000	18	47745000	47750000	33	9580429	14	653026	3.44452e+15	2.14387e+16	-1.60669e+15
18	22165000	22170000	18	22560000	22565000	32	56234946	6	30166798	56904117948295	1.98894e+16	-2.86103e+16
18	5875000	5880000	18	6215000	6220000	32	63989677	19	64104214	5.00081e+15	2.96392e+16	-1.68723e+16
18	49510000	49515000	18	49765000	49770000	31	9244475	16	78256836	3.35335e+16	2.04455e+16	-1.64014e+15
18	42125000	42130000	18	42270000	42275000	31	8535039	15	6233583	3.63209e+16	2.40632e+16	-1.50939e+16
18	74355000	74360000	18	74480000	74485000	30	8217017	16	7023671	3.65096e+15	2.27801e+15	-1.6027e+16
18	67515000	67520000	18	67780000	67785000	30	902642	15	71708984	3.32358e+16	2.09179e+16	-1.58887e+16
18	37320000	37325000	18	37535000	37540000	30	10160995	8	52683415	2.95247e+16	1.5185e+16	-1.94433e+16
18	29890000	29895000	18	30270000	30275000	29	7019726	7	4800793	4.13122e+15	1.45809e+15	-2.8333e+15
18	57880000	57885000	18	58120000	58125000	28	49013343	7	34983847	5.71273e+15	2.00092e+15	-2.85505e+15
18	56745000	56750000	18	57440000	57445000	28	5451312	8	3505807	5.13638e+16	2.28193e+16	-2.25089e+15
18	48675000	48680000	18	48950000	48955000	28	85476265	8	62742314	3.27576e+15	1.27506e+16	-2.56911e+16
18	33230000	33235000	18	33495000	33500000	28	57955813	17	53988147	4.83127e+15	3.14884e+15	-1.5343e+16
18	22170000	22175000	18	22345000	22350000	28	8862112	3	4470591	3.15952e+16	0.671052	-4.7083e+15
18	11655000	11660000	18	12035000	12040000	28	7552165	8	48690004	3.70755e+16	1.64305e+16	-2.25651e+16
18	5865000	5870000	18	6480000	6485000	28	3770473	15	50894995	7.42612e+15	2.94724e+16	-2.51968e+16
18	62185000	62190000	18	62420000	62425000	27	60777225	12	41061497	4.44245e+15	2.92245e+16	-1.52011e+16
18	51105000	51110000	18	51535000	51540000	26	71711044	12	5142237	3.62566e+15	2.33361e+16	-1.55367e+16
18	33835000	33840000	18	34320000	34325000	25	41686363	14	39691098	5.99717e+15	3.52724e+15	-1.70024e+16
18	28180000	28185000	18	28580000	28585000	25	53936543	5	4965778	4.63508e+15	1.00689e+15	-4.60335e+15
18	3775000	3780000	18	3995000	4000000	25	585439	12	4553642	4.2703e+15	2.63525e+15	-1.62045e+16
18	68845000	68850000	18	70080000	70085000	24	30704923	14	32610433	781633616211967	4.2931e+15	-1.82067e+16
18	34865000	34870000	18	35145000	35150000	24	5947953	9	4941694	4.035e+15	1.82124e+16	-221552703369826
18	5875000	5880000	18	6400000	6405000	24	37658825	10	3924544	6.37301e+15	254806673081	-2.50112e+15
18	74655000	74660000	18	74965000	74970000	23	5353829	11	61625223	4.29599e+15	1.78498e+16	-2.40674e+16
18	55235000	55240000	18	55780000	55785000	23	4334814	11	37040462	530587932953986	2.96973e+16	-1.78666e+16
18	54225000	54230000	18	54350000	54355000	23	69475484	9	4983178	3.31052e+16	1.80608e+15	-1.83299e+16
18	9070000	9075000	18	9510000	9515000	23	76420736	11	65864434	3.00965e+16	1.6701e+16	-1.80208e+15
18	63520000	63525000	18	63735000	63740000	21	35811207	7	3212793	5.86409e+15	2.17879e+16	-2.69144e+16
18	21910000	21915000	18	22560000	22565000	21	44883895	6	25299637	4.67874e+15	2.37158e+16	-1.97284e+16
18	865000	870000	18	2545000	2550000	21	3525032	7	26939785	5.95739e+15	2.59839e+16	-2.29273e+16
18	61085000	61090000	18	61505000	61510000	20	4956884	7	33980167	403479282549279	2.06003e+15	-1.95861e+15
18	48680000	48685000	18	49440000	49445000	20	4211954	5	4126707	4.74839e+15	1.21162e+16	-3.91904e+15
18	77765000	77770000	18	78980000	78985000	19	33772736	4	1826846	5.62584e+16	2.18957e+16	-2.56939e+16
18	24875000	24880000	18	25825000	25830000	18	35841696	10	37326455	5.02208e+15	2.67907e+16	-1.87457e+16
18	45290000	45295000	18	45380000	45385000	36	1488834	15	10762018	241799958894007	1.39379e+15	-1.73484e+15
18	61630000	61635000	18	61895000	61900000	42	11184295	15	7299765	3.75527e+15	2.05486e+15	-1.8275e+16
18	21685000	21690000	18	21740000	21745000	45	17883825	10	13052419	2.51624e+15	0.766142	-3.2843e+16
18	8880000	8885000	18	8980000	8985000	46	10322348	18	7334154	4.45635e+15	2.45427e+16	-1.81575e+15
18	46275000	46280000	18	46655000	46660000	46	12450769	13	8152881	3.69455e+16	1.59453e+16	-2.31702e+15
18	37485000	37490000	18	37535000	37540000	50	19588106	12	9448993	2.55257e+16	1.26998e+15	-2.00993e+15
18	6545000	6550000	18	6880000	6885000	51	8989124	27	72823186	5.67352e+15	3.70761e+15	-1.53024e+16
18	37445000	37450000	18	37535000	37540000	57	12268346	19	64753056	4.6461e+15	2.93422e+16	-1.58342e+16
18	49515000	49520000	18	49555000	49560000	55	21657497	28	16614744	2.53954e+15	1.68525e+16	-1.50692e+16
18	58050000	58055000	18	58115000	58120000	52	15917041	26	12366151	3.26694e+16	2.10251e+15	-1.55383e+16
18	21260000	21265000	18	21360000	21365000	58	18035051	20	13781638	3.21596e+15	1.45121e+15	-2.21606e+15
18	58525000	58530000	18	58765000	58770000	66	1480102	30	10956074	445915213951471	2.73821e+15	-1.62849e+15
18	76450000	76455000	18	76490000	76495000	71	26757996	30	18950361	2.65341e+15	1.58308e+16	-1.6761e+15
19	15090000	15095000	19	15150000	15155000	53	1569823	25	113267145	3.37618e+15	2.20717e+16	-1.52964e+15
19	14360000	14365000	19	14405000	14410000	52	2305563	19	13714582	2.25541e+16	1.38539e+16	-1.628e+16
19	50720000	50725000	19	50775000	50780000	50	19505442	15	11732051	2.56339e+15	1.27855e+16	-200491927671604
19	8355000	8360000	19	8395000	8400000	50	18217133	21	12490286	2.74467e+16	1.68131e+16	-1.63246e+16
19	47435000	47440000	19	47510000	47515000	45	15265373	22	11757295	2.94785e+15	1.87118e+16	-1.5754e+15
19	45910000	45915000	19	46010000	46015000	45	15897148	20	10900478	2.8307e+15	1.83478e+16	-1.5428e+16
19	7145000	7150000	19	7340000	7345000	43	11166599	16	67753277	3.85077e+16	2.36151e+15	-1.63064e+16
19	35745000	35750000	19	35930000	35935000	42	12372437	10	9114847	3.39464e+15	1.09711e+16	-3.09416e+16
19	15175000	15180000	19	15240000	15245000	41	16281979	12	9585913	2.51812e+16	1.25184e+15	-2.01154e+16
19	54770000	54775000	19	54845000	54850000	37	7187178	7	3573365	5.14806e+15	1.95894e+16	-2.62798e+16
19	51335000	51340000	19	51405000	51410000	35	12215945	13	8726893	2.86511e+15	1.48965e+15	-1.92335e+16
19	49265000	49270000	19	49440000	49445000	35	8898394	15	7295501	3.93329e+16	2.05606e+15	-1.91302e+16
19	54815000	54820000	19	54850000	54855000	34	10811736	11	10808897	3.14473e+15	1.01768e+16	-3.0901e+15
19	38140000	38145000	19	38225000	38230000	34	14617059	13	8940649	2.32605e+15	1.45403e+16	-1.59972e+16
19	50925000	50930000	19	51010000	51015000	33	115973215	6	78089113	2.84548e+15	0.768353	-3.70336e+15
19	17345000	17350000	19	17465000	17470000	33	8790143	16	70608883	3.75421e+15	2.266e+16	-1.65675e+16
19	15085000	15090000	19	15555000	15560000	33	55110893	15	37639954	5.98793e+15	3.98513e+16	-1.50257e+16
19	14395000	14400000	19	14765000	14770000	33	0.459269	12	0.33534	718532677886373	3.57846e+15	-2.00794e+15
19	1605000	1610000	19	1810000	1815000	31	14116639	14	9677664	2.19599e+16	1.44663e+16	-1.518e+16
19	8655000	8660000	19	9075000	9080000	30	5717213	6	36091037	5.24731e+15	1.66246e+16	-3.15635e+15
19	860000	865000	19	980000	985000	30	74304905	12	53252788	4.03742e+15	2.2534e+15	-1.7917e+16
19	49935000	49940000	19	50605000	50610000	29	12104537	3	0.657762	2.3958e+15	4.56092e+15	-5.25288e+15
19	39545000	39550000	19	39675000	39680000	29	12220183	19	133563	2.37312e+15	1.42255e+15	-1.66822e+15
19	38135000	38140000	19	38330000	38335000	26	60104027	14	51815786	4.32583e+15	2.70188e+15	-1.60105e+16
19	17595000	17600000	19	17770000	17775000	26	61942086	5	43621025	4.19747e+15	1.14624e+16	-3.66196e+16
19	770000	775000	19	980000	985000	26	53034925	10	4343489	4.90243e+15	2.3023e+15	-2.12937e+16
19	53425000	53430000	19	53745000	53750000	25	313703	12	22621918	7.96932e+15	5.30459e+15	-1.50234e+16
19	38400000	38405000	19	38635000	38640000	25	93070345	10	62092476	2.68614e+15	1.6105e+16	-1.66789e+16
19	15625000	15630000	19	16180000	16185000	25	39795578	4	2269788	628210501176789	1.76228e+16	-3.56476e+15
19	14570000	14575000	19	14885000	14890000	23	5606209	9	3414022	410259410592791	2.63619e+15	-1.55626e+16
19	6520000	6525000	19	6730000	6735000	23	54461823	4	41389785	4.22314e+15	0.966422	-4.36987e+15
19	56075000	56080000	19	56340000	56345000	20	61988454	4	4698578	3.22641e+15	0.851321	-3.78988e+15
19	13600000	13605000	19	13860000	13865000	18	1968482	8	15297995	9.1441e+15	5.22944e+15	-1.74858e+16
19	9930000	9935000	19	10385000	10390000	18	20953653	9	16583564	8.59039e+15	542706019043916	-1.58288e+16
19	30680000	30685000	19	32225000	32230000	14	26520443	7	21317358	5.27895e+15	3.28371e+15	-1.60762e+15
19	55210000	55215000	19	55415000	55420000	54	10992841	20	67849207	4.91229e+15	2.94771e+15	-1.66647e+16
19	2980000	2985000	19	3035000	3040000	57	2120373	23	16094149	2.68821e+15	1.42909e+16	-1.88106e+16
19	5805000	5810000	19	5890000	5895000	66	15511821	17	9421725	4.25482e+15	1.80434e+15	-2.3581e+16
19	46855000	46860000	19	46990000	46995000	66	1714155	21	11262213	3.85029e+15	1.86464e+16	-2064896498358
19	18115000	18120000	19	18150000	18155000	71	2931734	32	20244043	2.42177e+15	1.58071e+16	-1.53208e+16
20	32540000	32545000	20	32575000	32580000	85	3628335	35	25299664	2.34267e+16	1.38342e+16	-1.69339e+16
20	47785000	47790000	20	47970000	47975000	51	11168901	11	4835709	4.56625e+15	2.27474e+15	-2.00737e+15
20	12970000	12975000	20	13100000	13105000	50	11119553	11	59231725	4.49658e+15	1.85711e+16	-2.42128e+15
20	9515000	9520000	20	9605000	9610000	47	15999826	11	8532735	2.93753e+15	1.28915e+16	-2.27865e+15
20	37565000	37570000	20	37895000	37900000	43	11052823	12	6312878	3.89041e+15	190087627228025	-2.04664e+15
20	16800000	16805000	20	17430000	17435000	43	51743116	16	3048639	8.31028e+15	5.24824e+15	-1.58344e+15
20	50185000	50190000	20	50570000	50575000	42	6220509	19	53222203	6.75186e+15	3.56994e+15	-1.89131e+16
20	47785000	47790000	20	48620000	48625000	42	5893419	14	4419148	7.12659e+15	3.16803e+15	-2.24953e+15
20	20835000	20840000	20	21500000	21505000	40	752574	17	50519223	5.31509e+15	3.36506e+16	-1.5795e+16
20	47385000	47390000	20	47620000	47625000	38	7850973	20	64751616	4.84016e+15	3.08873e+15	-1.56704e+15
20	21390000	21395000	20	21505000	21510000	38	13571904	10	7699987	2.7999e+15	1.2987e+16	-2.15592e+16
20	57650000	57655000	20	58085000	58090000	37	60810623	15	39539275	6.08446e+15	3.7937e+16	-1.60384e+15
20	56630000	56635000	20	56975000	56980000	37	10699163	7	62705426	3.45821e+16	1.11633e+15	-3.09784e+15
20	20085000	20090000	20	20235000	20240000	37	8537651	15	6089621	4.33374e+15	2.46321e+16	-1.75939e+15
20	49540000	49545000	20	49885000	49890000	36	11092839	16	76506324	3.24534e+16	2.09133e+16	-1.5518e+16
20	36665000	36670000	20	36750000	36755000	36	13674977	19	11134124	2.63255e+16	1.70647e+16	-1.54269e+16
20	19205000	19210000	20	19660000	19665000	36	6436375	11	4151135	5.59321e+15	2.64988e+16	-2.11074e+16
20	31820000	31825000	20	32090000	32095000	35	96941595	12	64027925	3.61042e+16	1.87418e+16	-1.9264e+15
20	10670000	10675000	20	11540000	11545000	35	43379726	16	4224126	8.06829e+15	3.78777e+16	-2.13009e+15
20	205000	210000	20	330000	335000	35	55119524	21	611781	6.34984e+16	3.4326e+15	-1.84986e+15
20	62405000	62410000	20	62495000	62500000	33	109023485	2	5349684	3.02687e+16	0.373854	-8.0964e+15
20	11270000	11275000	20	11540000	11545000	33	9950486	16	75265307	3.31642e+16	2.12581e+16	-1.56007e+15
20	3685000	3690000	20	3765000	3770000	33	13143859	12	8842979	2.51068e+15	135700876367568	-1.85016e+16
20	51640000	51645000	20	51800000	51805000	32	13569013	14	9319354	2.35831e+16	1.50225e+15	-1.56985e+16
20	51960000	51965000	20	52045000	52050000	31	10888637	15	8838448	2.847e+15	1.69713e+16	-1.67754e+15
20	44385000	44390000	20	44605000	44610000	31	5380389	20	58838334	5.76167e+15	3.39914e+15	-1.69503e+15
20	13455000	13460000	20	13530000	13535000	31	9248269	14	7559004	3.35198e+16	1.8521e+15	-1.80983e+16
20	46300000	46305000	20	46410000	46415000	30	75662265	11	5948291	3.96499e+16	1.84927e+15	-2.14408e+15
20	62405000	62410000	20	62615000	62620000	29	98526	6	59025683	2.94339e+16	1.01651e+15	-2.89559e+16
20	58870000	58875000	20	59410000	59415000	29	60145116	2	13228796	482167163830892	1.51185e+16	-3.18925e+16
20	53595000	53600000	20	53735000	53740000	27	11378284	13	9265768	2.37294e+15	1.40301e+15	-1.69132e+16
20	47975000	47980000	20	48290000	48295000	27	5356698	4	30472841	504041855635692	1.31264e+16	-3.8399e+15
20	60210000	60215000	20	60450000	60455000	26	6530446	8	46969423	398135135027531	1.70324e+16	-2.33752e+16
20	24150000	24155000	20	24915000	24920000	25	70275035	9	42195964	3.55745e+15	2.13291e+15	-1.66789e+16
20	19690000	19695000	20	19985000	19990000	25	6189937	9	5009827	4.03881e+15	1.79647e+16	-2.2482e+15
20	350000	355000	20	645000	650000	24	5069162	9	37467327	4.73451e+15	2.40209e+16	-1.97099e+15
20	59220000	59225000	20	59405000	59410000	23	8699818	3	37412522	2.64373e+15	0.801871	-3.29696e+15
20	21105000	21110000	20	21505000	21510000	23	7526539	5	30377584	3.05585e+16	1.64595e+16	-1.85659e+16
20	39265000	39270000	20	39875000	39880000	22	43303504	2	13225938	5.08042e+15	1.51218e+15	-3.35967e+15
20	58235000	58240000	20	58645000	58650000	21	5332594	9	3833539	3.93805e+16	2.3477e+16	-1.67741e+16
20	22685000	22690000	20	23340000	23345000	21	56156206	2	21369634	3.73957e+16	0.935907	-3.99566e+16
20	45315000	45320000	20	45770000	45775000	20	30928307	13	30534222	6.46657e+15	4.25752e+15	-1.51886e+15
20	21105000	21110000	20	21390000	21395000	20	44821744	6	25032256	4.46212e+15	2.39691e+15	-1.86162e+16
20	29445000	29450000	20	29535000	29540000	19	22589362	8	15965074	841103878896624	5.01094e+15	-1.67854e+16
20	54095000	54100000	20	54645000	54650000	18	35389295	12	35959635	5.08628e+15	3.33708e+16	-1.52417e+16
20	22345000	22350000	20	22675000	22680000	17	40347705	5	20697663	4.21337e+15	2.41573e+15	-1.74414e+15
20	22335000	22340000	20	23340000	23345000	17	23803456	8	22410996	7.14182e+15	3.56968e+16	-2.00069e+16
20	6825000	6830000	20	7860000	7865000	17	15641279	1	14146682	1.08687e+16	0.70688	-1.53756e+16
20	52240000	52245000	20	52310000	52315000	36	11738321	21	11326006	3.06688e+15	1.85414e+15	-1.65407e+15
20	10555000	10560000	20	10605000	10610000	55	23423048	25	17649084	2.34811e+16	1.4165e+16	-1.65768e+16
20	9465000	9470000	20	9605000	9610000	60	14822489	18	71597056	4.0479e+16	2.51407e+16	-1.6101e+16
20	36200000	36205000	20	36440000	36445000	61	17794132	23	12020887	3.4281e+16	1.91334e+15	-1.79169e+16
20	12925000	12930000	20	12965000	12970000	67	19731611	15	11526002	3.39557e+16	1.30141e+16	-2.60915e+16
20	49540000	49545000	20	49605000	49610000	67	1926224	28	12355468	3.47831e+16	2.2662e+15	-1.53486e+16
20	44745000	44750000	20	44865000	44870000	74	13823783	33	10026503	5.35309e+15	3.29128e+16	-1.62645e+16
21	31190000	31195000	21	31605000	31610000	45	14884942	20	13948616	3.02319e+16	1.43383e+16	-2.10847e+16
21	29165000	29170000	21	29345000	29350000	41	8815205	22	75283475	4.65105e+15	2.92229e+15	-1.59158e+15
21	30045000	30050000	21	30190000	30195000	39	109953375	18	8171209	3.54696e+15	2.20286e+15	-1.61016e+16
21	36745000	36750000	21	36850000	36855000	38	11613915	18	8908315	3.27194e+15	2.02058e+16	-1.6193e+16
21	32650000	32655000	21	32825000	32830000	38	628587	10	527564	6.0453e+15	1.8955e+16	-3.18929e+15
21	31095000	31100000	21	31605000	31610000	38	1082286	19	8277671	3.51109e+16	2.29533e+16	-1.52966e+16
21	25885000	25890000	21	26165000	26170000	36	8326097	18	74459696	4.32375e+15	2.41742e+16	-1.78859e+16
21	45555000	45560000	21	45820000	45825000	32	7227321	14	59930625	4.42764e+16	2.33603e+15	-1.89537e+16
21	32830000	32835000	21	33125000	33130000	32	78135896	13	65101852	4.09543e+15	1.99687e+16	-2.05092e+16
21	26850000	26855000	21	27560000	27565000	29	68697133	13	58521533	4.22143e+15	2.2214e+16	-1.90034e+16
21	38505000	38510000	21	38710000	38715000	28	73109894	6	36558025	3.82985e+15	1.64123e+15	-233352980468918
21	34885000	34890000	21	35400000	35405000	28	8597964	6	3863622	3.25658e+15	1.55295e+16	-2.09704e+16
21	15060000	15065000	21	15475000	15480000	28	9643529	9	6700527	2.9035e+16	1.34318e+16	-2.16167e+16
21	21160000	21165000	21	21685000	21690000	27	56888757	13	4260226	474610475317645	3.05148e+16	-1.55534e+16
21	27700000	27705000	21	28050000	28055000	25	4892017	17	5590333	5.11037e+15	3.04096e+16	-1.68051e+15
21	17385000	17390000	21	17585000	17590000	25	51770854	19	59987845	482897191535608	3.16731e+16	-1.52463e+15
21	30340000	30345000	21	31085000	31090000	23	32218792	10	21518316	7.13869e+15	4.6472e+15	-1.53613e+16
21	21230000	21235000	21	21685000	21690000	23	504558	9	31741476	4.55845e+15	2.83541e+16	-1.60769e+15
21	34890000	34895000	21	35840000	35845000	20	33414032	4	3077436	5.98551e+15	1.29978e+15	-4.60501e+15
21	39515000	39520000	21	39610000	39615000	36	11706438	10	77852707	307523091140106	1.28448e+15	-2.39415e+16
21	37365000	37370000	21	37455000	37460000	37	138055525	18	11006381	2.68008e+16	1.63541e+16	-1.63878e+16
21	38155000	38160000	21	38350000	38355000	47	13093405	12	5946265	3.58959e+16	2.01807e+16	-1.77872e+16
21	39315000	39320000	21	39385000	39390000	52	16100142	20	11136689	3.22979e+15	1.79587e+16	-1.79846e+15
21	16195000	16200000	21	16305000	16310000	67	1270821	33	10504612	5.27218e+15	3.14148e+16	-1.67825e+15
22	46010000	46015000	22	46115000	46120000	79	16669024	29	9693194	4.73933e+15	2.99179e+16	-1.58411e+16
22	45450000	45455000	22	45485000	45490000	56	25646275	25	21098272	2.18355e+16	1.18493e+16	-1.84277e+16
22	43230000	43235000	22	43380000	43385000	47	17807589	18	10716202	2.63932e+16	1.6797e+15	-1.57131e+16
22	28050000	28055000	22	28590000	28595000	47	6285255	33	7137115	7.47782e+15	4.62372e+15	-1.61727e+15
22	36785000	36790000	22	36850000	36855000	46	135967655	20	9330304	3.38316e+15	2.14355e+16	-1.57829e+16
22	25770000	25775000	22	26330000	26335000	44	9564466	16	54146733	4.60036e+15	2.95493e+15	-1.55684e+16
22	43990000	43995000	22	44620000	44625000	43	6257035	22	50842237	6.87226e+15	4.32711e+15	-1.58819e+16
22	33520000	33525000	22	33575000	33580000	43	14538653	9	9362409	2.95763e+16	0.961291	-307672998775517
22	27570000	27575000	22	27670000	27675000	39	15306615	12	9510838	2.54792e+16	1.26172e+16	-2.0194e+15
22	40175000	40180000	22	40345000	40350000	36	10478654	17	9416025	3.43556e+15	1.80543e+16	-1.9029e+16
22	33920000	33925000	22	34105000	34110000	35	980646	11	4638613	3.56908e+16	2.3714e+16	-1.50505e+16
22	33020000	33025000	22	33200000	33205000	35	7985457	5	41410284	4.38297e+16	1.20743e+16	-3.63e+16
22	17740000	17745000	22	18070000	18075000	35	79907727	11	46379223	4.38005e+15	2.37175e+15	-1.84676e+16
22	40045000	40050000	22	40175000	40180000	33	12661163	14	9001582	2.6064e+15	1.55528e+16	-1.67583e+16
22	27555000	27560000	22	27800000	27805000	33	12205107	13	8088399	2.70379e+15	1.60724e+16	-1.68225e+16
22	35620000	35625000	22	36120000	36125000	31	10047378	15	7409544	3.08538e+15	2.02442e+15	-1.52408e+16
22	34415000	34420000	22	35020000	35025000	31	42545915	4	2190501	7.28625e+15	1.82607e+16	-3.99013e+16
22	26175000	26180000	22	26330000	26335000	31	12855836	9	67884564	2.41136e+15	1.32578e+16	-1.81882e+16
22	19970000	19975000	22	20115000	20120000	31	10885739	9	69334807	2.84776e+16	1.29805e+15	-2.19388e+15
22	31970000	31975000	22	32470000	32475000	30	73565583	10	49298415	4.07799e+15	2.02846e+16	-2.01039e+16
22	31660000	31665000	22	31960000	31965000	30	7508135	9	5195712	3.99567e+15	1.7322e+16	-2.3067e+16
22	32655000	32660000	22	33000000	33005000	28	5921133	6	29867837	472882470297492	2.00885e+16	-2.354e+16
22	23595000	23600000	22	25430000	25435000	28	0.180761	0	0.0605078	1.549e+16	0	#NAME?
22	43390000	43395000	22	43800000	43805000	26	6735395	6	4848208	3.8602e+16	1.23757e+16	-3.11918e+16
22	33300000	33305000	22	33580000	33585000	26	66402793	9	49973993	3.9155e+16	1.80094e+16	-2.17415e+16
22	28600000	28605000	22	29040000	29045000	23	46057806	10	34661174	4.99372e+15	2.88507e+16	-1.73088e+16
22	22460000	22465000	22	22950000	22955000	23	3183962	3	31222749	7.2237e+15	0.960838	-7.51813e+15
22	49765000	49770000	22	50030000	50035000	22	429234	9	3405563	5.12541e+15	2.64273e+15	-1.93943e+16
22	45575000	45580000	22	46115000	46120000	22	4747741	10	33583238	4.63378e+15	2.97768e+16	-1.55617e+16
22	26675000	26680000	22	27800000	27805000	21	3746014	12	41038713	5.60596e+15	292406830594322	-1.91718e+15
22	45500000	45505000	22	45550000	45555000	50	22486877	15	13038308	2.22352e+16	1.15046e+16	-1.93273e+16
22	50620000	50625000	22	50690000	50695000	52	17125357	20	11253276	3.03643e+15	1.77726e+16	-1.70849e+15
22	29200000	29205000	22	29250000	29255000	54	23916739	24	1806032	2.25783e+16	1.32888e+16	-1.69905e+16
22	43230000	43235000	22	43270000	43275000	65	27060167	20	13807591	2.40205e+16	1.44848e+16	-1.65833e+15
22	49930000	49935000	22	50025000	50030000	80	132676115	34	8762786	6.02972e+15	3.88004e+16	-1.55403e+16
X	110445000	110450000	X	110845000	110850000	37	56725445	13	37789629	6.52265e+15	3.4401e+16	-1.89606e+15
X	68830000	68835000	X	68910000	68915000	30	9555929	10	53658967	3.13941e+16	1.86362e+16	-1.68458e+16
X	13655000	13660000	X	14030000	14035000	30	26198995	13	22734616	1.14508e+16	5.71815e+16	-2.00254e+16
X	69220000	69225000	X	69285000	69290000	28	8358315	12	53758054	3.34996e+15	2.23222e+16	-1.50073e+16
X	130975000	130980000	X	131630000	131635000	27	38621292	18	41570625	6.99096e+15	4.32998e+15	-1.61455e+16
X	136710000	136715000	X	136925000	136930000	26	64350243	15	57773156	4.04039e+15	2.59636e+16	-1.55617e+16
X	47195000	47200000	X	47515000	47520000	26	58838124	8	4137777	4.4189e+16	1.93341e+16	-2.28555e+16
X	46905000	46910000	X	47025000	47030000	26	5726098	15	54040003	4.54061e+15	2.77572e+15	-1.63583e+16
X	19545000	19550000	X	19885000	19890000	26	37181656	7	31291225	6.9927e+15	2.23705e+15	-3.12586e+15
X	132225000	132230000	X	132615000	132620000	25	53646135	6	37034824	4.66017e+15	1.6201e+15	-2.87648e+16
X	108220000	108225000	X	108535000	108540000	25	3023671	9	22967873	8.2681e+15	3.91852e+16	-2.11001e+15
X	40015000	40020000	X	40090000	40095000	25	7722839	10	57742486	3.23715e+16	1.73183e+16	-1.86921e+16
X	18390000	18395000	X	18900000	18905000	25	666301	17	68455386	3.75206e+16	2.48337e+16	-1.51087e+16
X	106895000	106900000	X	106960000	106965000	24	68505564	12	5486357	3.50337e+16	2.18724e+16	-1.60173e+16
X	17245000	17250000	X	17370000	17375000	24	62723346	8	36661274	3.82633e+16	2.18214e+16	-1.75348e+16
X	13660000	13665000	X	13745000	13750000	24	77261405	9	69762387	3.10634e+16	1.29009e+16	-2.40784e+16
X	136035000	136040000	X	136160000	136165000	23	55130286	9	38696434	4.17194e+15	2.3258e+15	-1.79377e+15
X	133790000	133795000	X	133920000	133925000	23	61802607	11	5309245	3.72153e+16	2.07186e+16	-1.79623e+16
X	124225000	124230000	X	124375000	124380000	22	55086427	7	3885357	3.99372e+15	1.80164e+16	-2.21672e+15
X	111165000	111170000	X	111245000	111250000	22	61039577	9	4607253	3.60422e+15	1.95344e+16	-1.84506e+16
X	40105000	40110000	X	40265000	40270000	22	43992214	5	24576476	5.00088e+15	2.03447e+16	-2.45808e+16
X	25720000	25725000	X	25965000	25970000	22	27576787	7	22125814	7.97772e+15	3.16373e+16	-2.52162e+16
X	17940000	17945000	X	18205000	18210000	22	46402817	5	29923866	4.74109e+15	1.67091e+15	-2.83744e+16
X	129605000	129610000	X	130060000	130065000	21	30288527	9	24482803	6.93332e+15	3.67605e+15	-1.88608e+16
X	19905000	19910000	X	20065000	20070000	21	42629538	9	30539854	492616176135899	2.94697e+16	-1.6716e+15
X	14040000	14045000	X	14525000	14530000	21	37534146	9	2631497	5.59491e+15	3.42011e+15	-1.63589e+16
X	104665000	104670000	X	104920000	104925000	20	23530626	9	2353144	8.49956e+15	3.82467e+16	-2.2223e+15
X	101415000	101420000	X	101795000	101800000	20	19816895	13	27139883	1.00924e+16	4.79e+15	-2.10697e+16
X	43835000	43840000	X	43955000	43960000	20	64897294	12	6236975	3.08179e+16	1.92401e+15	-1.60176e+16
X	33430000	33435000	X	34295000	34300000	20	30854528	6	231672	6.48203e+15	2.58987e+15	-2.50284e+15
X	151745000	151750000	X	152630000	152635000	19	31841674	2	11797417	5.96702e+16	1.69529e+16	-3.51977e+16
X	54640000	54645000	X	54790000	54795000	19	35845227	7	34179966	5.30057e+15	2.04798e+15	-2.58819e+15
X	31265000	31270000	X	31655000	31660000	19	29638274	11	28054366	6.41063e+15	3.92096e+15	-1.63497e+15
X	140915000	140920000	X	141275000	141280000	18	1962604	6	16587938	9.17149e+15	3.61709e+15	-2.5356e+16
X	71905000	71910000	X	72125000	72130000	18	34399755	6	22857027	5.2326e+15	2.62501e+16	-1.99336e+16
X	138755000	138760000	X	139550000	139555000	17	3235721	1	25631018	5.25385e+16	0.390152	-1.34662e+16
X	111165000	111170000	X	111445000	111450000	17	19993535	5	16119508	8.50275e+15	3.10183e+16	-2.7412e+16
X	10190000	10195000	X	10720000	10725000	17	19678011	8	21372795	863908450910003	3.74308e+16	-2.30802e+15
X	140050000	140055000	X	140660000	140665000	16	11347499	11	1514347	1.41e+16	7.26386e+15	-1.94112e+16
X	14045000	14050000	X	15240000	15245000	16	24923902	4	15664864	6.41954e+16	2.55349e+15	-2.51403e+15
X	8360000	8365000	X	8740000	8745000	16	2243885	2	1100225	7.13049e+15	1.81781e+16	-3.92257e+15
X	124400000	124405000	X	125130000	125135000	15	26481602	2	24519901	5.66431e+16	0.815664	-6.94442e+15
X	12795000	12800000	X	13780000	13785000	14	10226233	1	0.899299	1.36903e+16	1.11198e+16	-1.23117e+16
X	109710000	109715000	X	109855000	109860000	32	66084003	16	5111847	4.84232e+15	3.12998e+15	-1.54708e+16
X	153550000	153555000	X	153665000	153670000	32	73580217	12	5354919	4.349e+15	2.24093e+16	-1.94071e+15
X	69540000	69545000	X	69615000	69620000	35	66714764	11	45933175	5.24622e+15	2.39478e+16	-2.19068e+15
X	71910000	71915000	X	72000000	72005000	35	7999077	15	520731	4.3755e+15	2.88057e+16	-1.51897e+16
X	12820000	12825000	X	12890000	12895000	40	8134821	12	6434072	4.91713e+15	1.86507e+16	-2.63643e+15
X	13505000	13510000	X	13645000	13650000	36	7064285	22	64930425	509605713812509	3.38824e+16	-1.50404e+15
X	12980000	12985000	X	13025000	13030000	36	10847998	18	8849548	3.31858e+16	2.034e+16	-1.63155e+16
X	153470000	153475000	X	153505000	153510000	37	8258637	11	61481586	4.48016e+15	1.78915e+16	-2.50407e+16
Y	17235000	17240000	Y	19155000	19160000	69	10111854	0	0.167606	6.82367e+15	0	#NAME?
2	216680000	216685000	2	217510000	217515000	52	79269466	28	76214404	6.5599e+16	3.67385e+16	-1.78557e+16
2	74715000	74720000	2	74870000	74875000	52	1010358	27	942822	5.14669e+15	2.86374e+15	-1.79719e+16
2	19960000	19965000	2	20090000	20095000	52	13891096	23	11188612	3.74341e+15	2.05566e+16	-1.82102e+16
2	74265000	74270000	2	74325000	74330000	51	20470804	14	12935621	2.49135e+15	1.08228e+15	-2.30194e+16
2	191865000	191870000	2	192160000	192165000	50	1194855	25	10397796	4.18461e+15	2.40436e+15	-1.74043e+16
2	62785000	62790000	2	63045000	63050000	50	1177067	20	8595476	4.24785e+15	2.32681e+16	-1.82561e+16
2	46655000	46660000	2	46885000	46890000	50	12019912	20	10183016	4.15976e+15	1.96405e+16	-2.11795e+16
2	232450000	232455000	2	232520000	232525000	49	12301278	16	8032633	3.98333e+15	1.99187e+16	-1.99979e+15
2	170235000	170240000	2	170320000	170325000	49	17868856	26	14498126	2.7422e+15	1.79334e+16	-1.52911e+16
2	118220000	118225000	2	118310000	118315000	49	14634748	14	97741785	3.3482e+16	1.43235e+16	-2.33756e+15
2	21045000	21050000	2	21115000	21120000	49	117309	12	8502658	4.177e+16	1.41132e+16	-2.95964e+16
2	235775000	235780000	2	236175000	236180000	48	12194404	29	11587101	3.93623e+15	2.50278e+16	-1.57274e+16
2	144430000	144435000	2	144510000	144515000	48	12477784	23	10725193	3.84684e+16	2.14448e+15	-1.79383e+16
2	103290000	103295000	2	103395000	103400000	48	14603589	14	8660788	3.28686e+16	1.61648e+15	-2.03334e+16
2	121095000	121100000	2	121355000	121360000	47	12203469	14	9010606	3.85136e+15	1.55372e+16	-2.47879e+16
2	64645000	64650000	2	64750000	64755000	46	18078596	18	12492999	2.54445e+16	1.44081e+16	-1.76599e+16
2	16770000	16775000	2	17145000	17150000	46	8410526	16	5332946	5.46934e+15	3.00022e+15	-1.82298e+16
2	238160000	238165000	2	238260000	238265000	45	140729265	17	10180273	3.19763e+16	1.6699e+16	-1.91487e+16
2	48110000	48115000	2	48310000	48315000	45	12478223	18	9784892	3.60628e+15	1.83957e+16	-1.96039e+15
2	24415000	24420000	2	24825000	24830000	45	8317179	26	7357083	5.41049e+15	3.53401e+15	-1.53098e+16
2	128025000	128030000	2	128090000	128095000	44	17110338	20	14954543	2.57154e+16	1.33739e+16	-1.92281e+16
2	199980000	199985000	2	200305000	200310000	43	10909164	21	8103467	3.94164e+16	2.59148e+15	-1.521e+16
2	189095000	189100000	2	189285000	189290000	43	897494	33	11098323	4.79112e+15	2.97342e+15	-1.61131e+16
2	68740000	68745000	2	68915000	68920000	43	15440199	13	1311254	2.78494e+16	0.991417	-2.80905e+16
2	234290000	234295000	2	234490000	234495000	42	10761073	20	8020519	3.90296e+15	2.4936e+15	-1.56519e+16
2	225120000	225125000	2	225660000	225665000	42	78764606	20	60602126	5.33234e+15	3.30021e+15	-1.61576e+16
2	217890000	217895000	2	217985000	217990000	42	14085052	10	7835902	2.98188e+16	1.27618e+16	-233657556961806
2	236510000	236515000	2	236565000	236570000	41	15095155	16	11541461	2.7161e+16	1.38631e+16	-1.95924e+15
2	120585000	120590000	2	120670000	120675000	41	15877259	12	9658377	2.58231e+15	1.24244e+16	-2.07841e+16
2	68120000	68125000	2	68295000	68300000	41	13904636	19	10156408	2.94866e+15	1.87074e+16	-1.5762e+15
2	15940000	15945000	2	16220000	16225000	41	14185071	13	76272798	2.89036e+15	1.70441e+16	-1.69582e+16
2	234135000	234140000	2	234500000	234505000	40	56902795	22	64462094	7.02953e+15	3.41286e+16	-2.05972e+16
2	161305000	161310000	2	161415000	161420000	40	14753989	21	13259412	2.71113e+15	1.58378e+16	-1.71181e+15
2	7420000	7425000	2	8685000	8690000	40	57520247	19	4516521	6.95407e+15	4.20678e+15	-1.65306e+15
2	222980000	222985000	2	223100000	223105000	39	9509096	15	7369025	4.10134e+15	2.03555e+16	-2.01486e+16
2	101010000	101015000	2	101205000	101210000	39	11732296	18	9153147	3.32416e+16	1.96654e+16	-1.69036e+16
2	100425000	100430000	2	100560000	100565000	39	13720589	14	11186613	2.84244e+16	1.2515e+16	-2.27124e+15
2	29920000	29925000	2	30070000	30075000	39	129227085	14	8252933	3.01794e+15	1.69637e+16	-1.77906e+15
2	26840000	26845000	2	27015000	27020000	39	70872664	18	657657	5.50283e+15	2.73699e+16	-2.01054e+15
2	15940000	15945000	2	16505000	16510000	39	64945707	13	33599014	6.00502e+15	3.86916e+15	-1.55202e+15
2	10130000	10135000	2	10415000	10420000	39	14470295	16	9880091	2695176566891	1.61942e+16	-1.66429e+16
2	20145000	20150000	2	20230000	20235000	38	15264234	11	9482941	2.48948e+16	1.15998e+16	-2.14614e+16
2	182785000	182790000	2	182980000	182985000	37	11566819	19	1055953	3.19881e+16	1.79932e+15	-1.77778e+16
2	176140000	176145000	2	176550000	176555000	37	5892656	18	466042	6.279e+15	3.86231e+15	-1.62571e+16
2	171700000	171705000	2	172105000	172110000	37	8001452	19	74231744	4.62416e+15	2.55955e+16	-1.80663e+15
2	84020000	84025000	2	84300000	84305000	37	6991094	18	5386603	5.29245e+15	3.34162e+16	-1.5838e+16
2	9630000	9635000	2	9770000	9775000	37	15291554	14	982094	2.41964e+16	1.42553e+16	-1.69736e+16
2	160410000	160415000	2	160490000	160495000	36	1371941	13	9493621	2.62402e+15	1.36934e+16	-1.91627e+16
2	147845000	147850000	2	147905000	147910000	36	14639482	18	15507726	2.4591e+16	1.16071e+16	-2.11862e+16
2	119515000	119520000	2	119660000	119665000	36	12653805	10	8505323	2.84499e+15	1.17573e+16	-2.41976e+16
2	5700000	5705000	2	5980000	5985000	36	13090587	13	7444097	2.75007e+16	1.74635e+16	-1.57475e+16
2	236350000	236355000	2	236565000	236570000	35	74324346	9	48687563	4.70909e+15	1.84852e+16	-2.54749e+16
2	232340000	232345000	2	232430000	232435000	35	10782386	11	76337743	3.24603e+16	1.44096e+15	-2.25268e+16
2	218730000	218735000	2	218845000	218850000	35	9305077	20	8285261	3.76139e+16	2.41393e+15	-1.5582e+15
2	15940000	15945000	2	16030000	16035000	35	134243555	12	7588612	2.6072e+15	1.58132e+16	-1.64875e+16
2	198125000	198130000	2	198295000	198300000	34	11103681	17	858787	3.06205e+16	1.97954e+15	-1.54685e+16
2	175685000	175690000	2	176070000	176075000	34	9220686	20	8870184	3.68736e+15	2.25474e+16	-1.63538e+16
2	174120000	174125000	2	174335000	174340000	34	9498182	11	7398843	3.57963e+16	1.48672e+16	-2.40774e+16
2	129935000	129940000	2	130330000	130335000	34	53734536	6	29964306	6.3274e+15	2.00238e+16	-3.15994e+16
2	84490000	84495000	2	84925000	84930000	34	65274153	11	65426693	5.2088e+15	1.68127e+16	-3.09813e+15
2	72150000	72155000	2	72580000	72585000	34	8744827	10	5726297	3.88801e+16	1.74633e+16	-2.22639e+15
2	69560000	69565000	2	69720000	69725000	34	97131	17	743827	3.50043e+16	2.28548e+15	-1.5316e+16
2	55415000	55420000	2	55510000	55515000	34	1431731	17	13378068	2.37475e+15	1.27074e+16	-1.8688e+16
2	36350000	36355000	2	36640000	36645000	34	53349395	16	59538455	6.37308e+15	2.68734e+16	-2.37152e+16
2	5725000	5730000	2	5980000	5985000	34	8130809	9	46958528	4.18163e+15	1.91658e+16	-2.18181e+16
2	217515000	217520000	2	217700000	217705000	33	12188003	7	59417725	2.70758e+15	1.1781e+16	-2.29826e+16
2	160320000	160325000	2	160990000	160995000	33	9720326	13	8465055	3.39495e+16	1.53573e+15	-2.21065e+15
2	118440000	118445000	2	118850000	118855000	33	73966985	5	60564795	4.46145e+15	0.825562	-540413600743629
2	12715000	12720000	2	12925000	12930000	33	11317388	9	9066479	2.91587e+16	0.992668	-2.93741e+16
2	171160000	171165000	2	171420000	171425000	32	11435723	14	9128334	2.79825e+16	1.53369e+16	-1.82453e+16
2	71545000	71550000	2	72150000	72155000	32	59048247	10	29850516	5.4193e+16	3.35003e+16	-1.61769e+16
2	55765000	55770000	2	56005000	56010000	32	10511974	17	91917095	3.04415e+16	1.84949e+16	-1.64594e+16
2	46985000	46990000	2	47165000	47170000	32	879113	13	8246408	3.64003e+16	1.57644e+15	-2.30901e+15
2	36350000	36355000	2	36510000	36515000	32	12099381	18	10347536	2.64476e+15	1.73954e+15	-1.52038e+16
2	235855000	235860000	2	236170000	236175000	31	7177474	16	6259176	431906824044225	2.55625e+15	-1.68961e+16
2	121975000	121980000	2	122190000	122195000	31	6923683	5	4288606	4.47739e+15	1.16588e+15	-384034872769305
2	103290000	103295000	2	103955000	103960000	31	6328178	15	5138363	4.89872e+15	2.91922e+16	-1.67809e+16
2	175035000	175040000	2	175180000	175185000	30	8902879	16	77726793	3.3697e+15	2.05849e+15	-1.63697e+16
2	173400000	173405000	2	173555000	173560000	30	10722946	14	8374411	2.79774e+16	1.67176e+16	-1.67353e+16
2	103290000	103295000	2	103445000	103450000	30	990714	14	739778	3.02812e+15	1.89246e+15	-1.6001e+15
2	47855000	47860000	2	48105000	48110000	30	57716894	21	6608103	5.19778e+15	3.17792e+16	-1.6356e+16
2	174695000	174700000	2	174985000	174990000	29	6461849	15	54293385	4.48788e+15	2.76277e+16	-1.62441e+15
2	131155000	131160000	2	131335000	131340000	29	4802688	6	32592332	6.03829e+15	1.84092e+16	-3.28003e+16
2	99180000	99185000	2	99330000	99335000	29	100794525	14	8160344	2.87714e+16	1.71561e+16	-1.67703e+15
2	84495000	84500000	2	84880000	84885000	29	8884314	13	6561207	3.26418e+15	1.98134e+16	-1.64746e+15
2	55715000	55720000	2	55960000	55965000	29	79720907	17	70811386	3.63769e+15	2.40074e+15	-1.51523e+16
2	173965000	173970000	2	174330000	174335000	28	45318723	12	38609095	6.17846e+15	310807595982242	-1.98787e+16
2	168765000	168770000	2	168915000	168920000	28	9671179	12	901519	2.8952e+15	1.33109e+16	-2.17507e+16
2	156340000	156345000	2	156585000	156590000	28	9220956	13	8832175	3.03656e+16	1.47189e+16	-2.06303e+16
2	153160000	153165000	2	153515000	153520000	28	72702045	15	63167033	3.85134e+16	2.37466e+16	-1.62185e+16
2	121810000	121815000	2	121970000	121975000	28	944209	11	5683954	2.96545e+15	1.93527e+16	-1.53231e+15
2	104440000	104445000	2	104655000	104660000	28	9782757	6	6544169	2.86218e+15	0.916847	-3.12176e+16
2	66575000	66580000	2	67215000	67220000	28	828972	8	3628604	3.37768e+16	2.2047e+16	-1.53203e+16
2	24080000	24085000	2	24380000	24385000	28	9315344	13	66843514	3.00579e+16	1.94484e+15	-1.54552e+16
2	161945000	161950000	2	162125000	162130000	27	106709175	12	79214597	2.53024e+16	1.51487e+15	-1.67027e+16
2	149595000	149600000	2	149710000	149715000	27	9791518	9	78033953	2.75749e+15	1.15334e+15	-2.39086e+16
2	71925000	71930000	2	72575000	72580000	27	37123933	12	25429535	7.27294e+15	4.71892e+15	-1.54123e+16
2	45790000	45795000	2	45930000	45935000	27	743909	10	5025713	3.62948e+16	1.98977e+16	-1.82407e+15
2	236175000	236180000	2	237070000	237075000	26	5151048	10	42671804	5.04752e+15	2.34347e+15	-2.15387e+16
2	158180000	158185000	2	158740000	158745000	26	4958542	9	4117895	5.24348e+16	2.18558e+16	-2.39912e+15
2	143030000	143035000	2	143220000	143225000	26	51228414	15	5475872	5.07531e+15	2.73929e+15	-1.85278e+16
2	118315000	118320000	2	118850000	118855000	26	63293486	4	36571264	4.10785e+15	1.09375e+16	-3.75573e+15
2	97700000	97705000	2	98385000	98390000	26	5441773	14	55574126	4.77785e+15	2.51916e+15	-1.89661e+16
2	54900000	54905000	2	55170000	55175000	26	43745155	14	45913134	594351534472789	3.04924e+15	-194918154609677
2	216680000	216685000	2	217755000	217760000	25	53780656	8	4174118	464851153916754	1.91657e+16	-2.42543e+16
2	99820000	99825000	2	100245000	100250000	25	5653443	12	44797044	4.42208e+15	2.67875e+15	-1.6508e+16
2	188520000	188525000	2	189085000	189090000	24	5956364	12	56716466	4.0293e+15	2.11579e+16	-1.9044e+15
2	166535000	166540000	2	167210000	167215000	24	39246633	13	35645177	6.11517e+15	3.64706e+16	-1.67674e+16
2	150485000	150490000	2	151240000	151245000	24	6261706	10	49256315	3.83282e+15	2.0302e+16	-1.88791e+16
2	105585000	105590000	2	105750000	105755000	24	7147971	1	37298324	3.3576e+15	0.268109	-1.25233e+16
2	104430000	104435000	2	104840000	104845000	24	51286135	18	63853	4.67963e+15	2.81897e+16	-1.66005e+16
2	67840000	67845000	2	68030000	68035000	24	70877466	10	50793533	3.38613e+16	1.96875e+16	-1.71993e+16
2	42825000	42830000	2	43610000	43615000	24	7681424	11	68729534	3.12442e+16	1.60048e+16	-1.95218e+16
2	715000	720000	2	1135000	1140000	24	455226	3	26670103	5.27211e+15	112485504836633	-4.68692e+15
2	212860000	212865000	2	213150000	213155000	23	52351046	11	41210313	4.39342e+15	2.66923e+16	-1.64595e+16
2	208405000	208410000	2	209205000	209210000	23	70550914	4	37009625	3.26006e+16	1.0808e+15	-3.01634e+15
2	152330000	152335000	2	152635000	152640000	23	8304856	12	7079146	2.76946e+16	1.69512e+16	-1.63379e+16
2	71545000	71550000	2	71925000	71930000	23	584858	6	28243194	3.93258e+16	2.12441e+15	-1.85114e+16
2	54175000	54180000	2	54705000	54710000	23	52954607	15	69941463	4.34334e+15	2.14465e+16	-2.0252e+16
2	49770000	49775000	2	50400000	50405000	23	3182209	10	2950037	7.22768e+15	3.38979e+16	-2.13219e+16
2	180200000	180205000	2	180980000	180985000	22	31150458	16	4273406	7.0625e+15	3.74409e+15	-1.88631e+16
2	152740000	152745000	2	153515000	153520000	22	5667371	11	45190563	3.88187e+16	2.43414e+16	-1.59476e+15
2	137465000	137470000	2	137825000	137830000	22	5188496	6	36618865	4.24015e+15	1.6385e+15	-2.58782e+15
2	18520000	18525000	2	19860000	19865000	22	392308	11	3206669	5.60784e+15	3.43035e+16	-1.63477e+16
2	15935000	15940000	2	16605000	16610000	22	29564018	9	18922983	7.44148e+15	4.75612e+15	-1.56461e+16
2	5695000	5700000	2	6070000	6075000	22	36762755	11	30210042	598431755182657	3.64117e+16	-1.64351e+16
2	217160000	217165000	2	217715000	217720000	21	4719116	2	33696141	4.44999e+15	0.59354	-7.49737e+15
2	166180000	166185000	2	166515000	166520000	21	5906325	8	68025928	3.55551e+15	1.17602e+16	-3.02334e+16
2	103160000	103165000	2	103395000	103400000	21	36497972	7	36592085	5.75374e+15	1.91298e+16	-3.00774e+16
2	54110000	54115000	2	54455000	54460000	21	4120041	4	23435812	5.09704e+15	1.70679e+16	-2.98633e+15
2	5695000	5700000	2	6770000	6775000	21	37592933	9	26426828	558615631294318	3.40563e+16	-1.64027e+15
2	1880000	1885000	2	2290000	2295000	21	53007026	2	2812117	396173895890707	0.711208	-5.57044e+15
2	228310000	228315000	2	228655000	228660000	20	52206774	5	31209357	3.83092e+16	1.60208e+16	-2.39121e+15
2	103400000	103405000	2	103870000	103875000	20	43345156	3	2687707	4.61413e+15	1.11619e+16	-4.13381e+15
2	39910000	39915000	2	41780000	41785000	20	32946885	8	19826298	6.07038e+15	4.03504e+15	-1.50441e+16
2	235775000	235780000	2	237070000	237075000	19	32128162	8	24908774	5.91381e+15	3.21172e+16	-1.84132e+16
2	229130000	229135000	2	229585000	229590000	19	3049858	12	32580726	6.2298e+15	3.68316e+16	-1.69143e+16
2	228685000	228690000	2	229585000	229590000	19	27897384	7	16409562	681067443456347	4.26581e+16	-1.59657e+16
2	227125000	227130000	2	227765000	227770000	19	41683373	7	25768344	4.55817e+15	2.71651e+15	-1.67795e+16
2	215445000	215450000	2	215925000	215930000	19	4569792	7	38897521	4.15774e+15	1.7996e+16	-2.31037e+16
2	156330000	156335000	2	156895000	156900000	19	41032114	8	27009451	4.63052e+15	2.96193e+16	-1.56335e+16
2	185290000	185295000	2	186255000	186260000	18	2314705	16	41919746	7.77637e+15	3.81682e+16	-2.0374e+15
2	121975000	121980000	2	122450000	122455000	18	29399676	5	19246504	6.12252e+16	2.59787e+15	-2.35674e+16
2	18525000	18530000	2	18740000	18745000	16	28575726	7	28910658	5.59916e+15	2.42125e+15	-2.3125e+16
2	124025000	124030000	2	125470000	125475000	15	22131543	4	0.907785	677765666858384	4.40633e+15	-1.53816e+16
2	127590000	127595000	2	127650000	127655000	30	9659021	9	70310764	3.1059e+16	1.28003e+15	-2.42643e+15
2	12725000	12730000	2	12825000	12830000	31	117051735	7	9199155	2.6484e+16	0.760939	-348043666332669
2	84970000	84975000	2	85010000	85015000	39	17799547	20	14486397	2.19107e+15	1.38061e+16	-1.58703e+16
2	9985000	9990000	2	10030000	10035000	44	19029041	19	17864779	2.31226e+16	1.06355e+16	-217410153028178
2	170320000	170325000	2	170365000	170370000	49	1924589	31	18814745	2.546e+16	1.64764e+16	-1.54524e+16
2	207105000	207110000	2	207155000	207160000	49	2051754	20	15141425	2.3882e+15	1.32088e+16	-1.80804e+16
2	170830000	170835000	2	170870000	170875000	50	21498304	29	1.89146e+16	2.32576e+15	1.53321e+16	-1.51693e+16
2	230900000	230905000	2	231050000	231055000	53	11489309	13	62809367	4.61298e+16	2.06975e+16	-2.22876e+16
2	16525000	16530000	2	16605000	16610000	54	14618388	20	8907098	3.69398e+16	2.2454e+15	-1.64513e+15
2	85065000	85070000	2	85290000	85295000	56	10416777	30	8540083	537594305801113	3.51285e+15	-1.53037e+16
2	135995000	136000000	2	136115000	136120000	61	1877723	31	14752531	3.24862e+16	2.10133e+15	-1.54598e+16
2	177165000	177170000	2	177330000	177335000	64	11416618	42	13360182	5.60586e+15	3.14367e+16	-1.78322e+16
2	70870000	70875000	2	70945000	70950000	77	1701004	32	10912518	4.52674e+15	2.93241e+15	-1.54369e+15
2	234550000	234555000	2	235105000	235110000	76	9630853	41	8458236	789130516268912	4.84735e+15	-1.62796e+16
2	217785000	217790000	2	217985000	217990000	75	10148071	25	61339865	7.39057e+15	4.07565e+15	-1.81335e+16
2	120340000	120345000	2	120675000	120680000	75	8526757	31	6026403	8.79584e+15	514403036106281	-1.70991e+16
2	237510000	237515000	2	237570000	237575000	74	16904861	38	13215246	4.37744e+16	2.87547e+15	-1.52234e+15
2	70340000	70345000	2	70615000	70620000	73	11161553	26	67928357	6.54031e+16	3.82756e+15	-1.70874e+16
2	134115000	134120000	2	134410000	134415000	70	7469726	39	64580064	9.37116e+15	6.03902e+15	-1.55177e+16
2	136025000	136030000	2	136115000	136120000	68	1959303	33	14844601	3.47062e+15	2.22303e+16	-1.56121e+16
2	218300000	218305000	2	218395000	218400000	80	16480389	39	12642366	4.85425e+15	3.08487e+15	-1.57357e+15
2	217790000	217795000	2	217880000	217885000	83	18610348	29	10813262	4.45988e+15	2.68189e+16	-1.66296e+15
2	85420000	85425000	2	85550000	85555000	97	15963927	41	10660791	6.0762e+15	384586847261146	-1.57993e+16
2	230900000	230905000	2	230985000	230990000	151	23177166	49	13954393	6.51503e+15	3.51144e+16	-1.85537e+16
3	64030000	64035000	3	64220000	64225000	51	13081569	29	11225903	3.89861e+16	2.58331e+16	-1.50915e+15
3	66495000	66500000	3	66815000	66820000	50	11447929	23	8595317	4.3676e+16	2.67588e+16	-1.63221e+16
3	147370000	147375000	3	147405000	147410000	49	20848124	29	20414291	2.35033e+16	1.42057e+16	-1.65449e+16
3	50345000	50350000	3	50385000	50390000	49	2302131	18	1.52917e+16	2.12846e+15	1.17711e+16	-1.80821e+16
3	187220000	187225000	3	187675000	187680000	47	740719	22	5224861	6.34519e+15	4.21064e+15	-1.50694e+16
3	194210000	194215000	3	194295000	194300000	45	20213284	17	12833287	2.22626e+16	1.32468e+15	-1.6806e+16
3	192815000	192820000	3	192910000	192915000	45	14574424	19	10026033	3.0876e+15	1.89507e+16	-1.62928e+16
3	55485000	55490000	3	55715000	55720000	45	12743121	17	75906434	3.53132e+16	2.2396e+15	-157676283449206
3	194135000	194140000	3	194210000	194215000	44	17782305	10	12136322	2.47437e+15	0.823973	-3.00297e+15
3	159815000	159820000	3	160005000	160010000	43	9697373	17	74565034	443419057924244	2.27989e+16	-1.94492e+16
3	138835000	138840000	3	138915000	138920000	43	13702891	27	13407893	3.13802e+15	2.01374e+16	-1.55831e+16
3	40580000	40585000	3	41875000	41880000	43	49763293	12	38585806	8.64091e+15	3.10995e+15	-277846976150339
3	128170000	128175000	3	128490000	128495000	42	799132	16	5133369	5.2557e+16	3.11686e+16	-1.68622e+15
3	181720000	181725000	3	182250000	182255000	40	10795839	21	1047457	3.70513e+16	2.00486e+16	-184807886675245
3	158845000	158850000	3	158910000	158915000	39	12558413	14	9592842	3.10549e+16	1.45942e+16	-2.12789e+15
3	39190000	39195000	3	39295000	39300000	39	13647382	8	9331155	2.85769e+16	0.857343	-3.33319e+16
3	65780000	65785000	3	66135000	66140000	38	6597467	41	12841432	5.75979e+15	3.19279e+16	-1.804e+16
3	50615000	50620000	3	51370000	51375000	38	64359727	16	59328575	5.90431e+15	2.69685e+15	-2.18934e+16
3	168210000	168215000	3	168850000	168855000	37	773026	24	75274916	4.78638e+15	3.18831e+16	-1.50123e+15
3	123325000	123330000	3	123555000	123560000	37	9610977	14	62144303	3.84976e+16	225282114757969	-1.70886e+15
3	117020000	117025000	3	117355000	117360000	37	10758837	10	56155677	3.43903e+15	1.78076e+16	-1.93121e+16
3	179325000	179330000	3	179555000	179560000	36	71516323	18	5982344	503381584648864	3.00885e+16	-1.673e+16
3	158660000	158665000	3	158785000	158790000	36	9176447	18	8095568	3.92309e+15	2.22344e+15	-1.76442e+16
3	115215000	115220000	3	115785000	115790000	36	6213937	24	6295802	5.79343e+15	3.81206e+15	-1.51976e+15
3	46485000	46490000	3	46630000	46635000	36	9553237	8	39013405	3.76836e+16	2.05058e+15	-1.83771e+16
3	43765000	43770000	3	44195000	44200000	36	9174762	13	5806018	3.92381e+15	2.23906e+16	-1.75244e+16
3	27310000	27315000	3	27675000	27680000	36	8375317	18	6734526	4.29834e+15	2.67279e+15	-1.60818e+16
3	4350000	4355000	3	4635000	4640000	36	73985825	23	7272797	4.8658e+15	3.16247e+16	-1.53861e+16
3	156825000	156830000	3	157080000	157085000	35	11618014	13	8382046	3.01256e+15	1.55093e+16	-1.94242e+15
3	134795000	134800000	3	135455000	135460000	35	5450218	6	24361565	6.42176e+15	2.4629e+16	-2.6074e+16
3	113495000	113500000	3	113580000	113585000	35	11124944	17	8610035	3.14608e+16	1.97444e+15	-1.59341e+16
3	62665000	62670000	3	63190000	63195000	35	4798588	19	40882497	7.29381e+15	4.64747e+15	-1.56942e+16
3	48330000	48335000	3	48380000	48385000	35	12055271	9	9625429	2.90329e+15	0.935023	-3.10505e+15
3	148955000	148960000	3	149120000	149125000	34	9014543	13	6232862	3.77168e+16	2.08572e+16	-1.80834e+15
3	160030000	160035000	3	160410000	160415000	33	58152246	14	377557	5.67476e+15	3.70805e+15	-1.53039e+16
3	156550000	156555000	3	157080000	157085000	33	6027586	17	5777911	5.47483e+15	2.94224e+16	-1.86077e+16
3	143890000	143895000	3	143950000	143955000	33	11844456	12	8930178	2.78611e+16	1.34376e+16	-2.07337e+15
3	4650000	4655000	3	5055000	5060000	33	12191654	14	9004166	2.70677e+16	1.55484e+16	-1.74087e+16
3	160030000	160035000	3	160220000	160225000	32	975287	6	66375346	3.28109e+16	0.90395	-3.62972e+16
3	124995000	125000000	3	125430000	125435000	32	66907816	12	45760813	4.7827e+15	2.62233e+16	-1.82384e+16
3	66275000	66280000	3	66495000	66500000	32	8129658	8	6342722	3.9362e+16	1.26129e+16	-3.12078e+16
3	14785000	14790000	3	14920000	14925000	32	12676704	10	61440344	2.52432e+16	1.6276e+16	-1.55095e+16
3	156005000	156010000	3	156135000	156140000	31	11016272	13	835948	2.81402e+15	1.55512e+16	-1.80952e+15
3	154955000	154960000	3	155320000	155325000	31	72814636	10	59994736	4.25739e+15	1.66681e+16	-2.55421e+15
3	150720000	150725000	3	150860000	150865000	31	5309247	17	49160237	5.83887e+15	3.45808e+15	-1.68847e+16
3	138940000	138945000	3	139325000	139330000	31	42507734	10	3277422	7.29279e+15	3.05118e+15	-2.39016e+15
3	119890000	119895000	3	120090000	120095000	31	911422	17	764175	3.40128e+15	2.22462e+16	-1.52892e+16
3	64535000	64540000	3	64680000	64685000	31	9432679	13	7251147	3.28645e+16	1.79282e+16	-1.83312e+16
3	61560000	61565000	3	62125000	62130000	31	69035883	6	5665142	4.49042e+15	1.05911e+16	-4.23981e+15
3	32735000	32740000	3	32820000	32825000	31	115666	10	8398854	2.68013e+16	1.19064e+16	-2.251e+16
3	25645000	25650000	3	25850000	25855000	31	8584346	15	8772831	3.61122e+15	1.70982e+16	-2.11204e+16
3	120620000	120625000	3	120795000	120800000	30	69744887	6	4900131	4.30139e+15	1.22446e+16	-3.5129e+16
3	66935000	66940000	3	67105000	67110000	30	8708722	14	64830356	3.44482e+15	2.15948e+16	-1.59521e+15
3	62875000	62880000	3	63190000	63195000	30	7131875	11	41522675	4.20647e+15	2.64915e+16	-1.58785e+16
3	62665000	62670000	3	62860000	62865000	30	9506619	12	5899297	3.1557e+15	2.03414e+16	-1.55137e+16
3	13490000	13495000	3	13880000	13885000	30	53431044	8	3362333	5.61471e+15	2.3793e+15	-2.35982e+16
3	168510000	168515000	3	168845000	168850000	29	62227917	17	5754855	4.66029e+15	2.95403e+16	-1.5776e+16
3	117055000	117060000	3	117355000	117360000	29	76310973	10	4466374	3.80024e+15	2.23895e+16	-1.69733e+16
3	115515000	115520000	3	115690000	115695000	29	8796777	16	8356394	3.29666e+15	1.9147e+16	-1.72176e+16
3	71305000	71310000	3	71580000	71585000	29	7567179	13	51708746	3.83234e+16	2.51408e+16	-1.52435e+15
3	36730000	36735000	3	36955000	36960000	29	67882414	16	5694884	4.27209e+16	2.80954e+15	-1.52057e+16
3	194335000	194340000	3	194590000	194595000	28	7843076	12	54481273	3.57003e+15	2.20259e+15	-1.62083e+15
3	150600000	150605000	3	150700000	150705000	28	9745865	9	7632784	2.87301e+15	1.17912e+16	-2.43657e+16
3	124935000	124940000	3	125435000	125440000	28	6266562	2	51666656	4.46816e+15	0.387097	-1.15427e+16
3	121545000	121550000	3	122260000	122265000	28	66428933	11	4199898	4.21503e+15	2.61911e+15	-1.60934e+16
3	50965000	50970000	3	51370000	51375000	28	63424544	10	3475718	4.41469e+16	2.8771e+15	-1.53442e+16
3	148735000	148740000	3	148860000	148865000	27	8678036	13	8063407	3.1113e+15	1.61222e+16	-1.92982e+16
3	135735000	135740000	3	135895000	135900000	27	7007326	7	3805086	3.85311e+16	1.83964e+15	-209448800950809
3	24265000	24270000	3	24640000	24645000	27	5678267	14	472272	4.75497e+15	2.96439e+16	-1.60403e+16
3	189960000	189965000	3	190320000	190325000	26	575264	13	4778761	4.51966e+15	2.72037e+15	-1.66141e+15
3	169145000	169150000	3	169290000	169295000	26	8178556	7	5485266	3.17905e+16	1.27615e+16	-2.49113e+16
3	157610000	157615000	3	158100000	158105000	26	9152775	8	5537257	2.84067e+16	1.44476e+16	-1.96619e+16
3	151435000	151440000	3	151915000	151920000	26	6689904	17	6570088	3.88645e+15	2.58748e+16	-1.50202e+16
3	70960000	70965000	3	71060000	71065000	26	8472528	6	47552013	3.06874e+16	1.26178e+16	-2.43208e+16
3	55485000	55490000	3	56040000	56045000	26	41385202	15	393409	6.28244e+15	3.81283e+15	-1.64771e+16
3	22725000	22730000	3	22955000	22960000	26	5243757	5	45249453	4.95828e+15	1.10499e+15	-4.48719e+15
3	182260000	182265000	3	182490000	182495000	25	62533026	9	47305	3.99789e+16	1.90255e+16	-2.10133e+16
3	124760000	124765000	3	124985000	124990000	25	5627267	9	4991233	4.44265e+15	1.80316e+16	-2.46381e+16
3	67385000	67390000	3	67795000	67800000	25	79051394	7	65015497	3.1625e+15	1.07667e+16	-2.93731e+16
3	188955000	188960000	3	189230000	189235000	24	63100867	8	43964005	3.80343e+16	1.81967e+15	-2.09018e+15
3	181710000	181715000	3	182615000	182620000	24	40714664	11	28761368	5.89468e+15	3.82457e+16	-1.54126e+16
3	167380000	167385000	3	167875000	167880000	24	6723954	10	5506608	3.56933e+15	1.816e+16	-1.96549e+15
3	166010000	166015000	3	167030000	167035000	24	36906922	9	23537943	6.50285e+15	3.82361e+16	-1.70071e+16
3	160160000	160165000	3	160410000	160415000	24	6602489	10	49696984	3.63499e+15	2.01219e+15	-1.80648e+16
3	157615000	157620000	3	158430000	158435000	24	4469024	11	40859227	5.3703e+16	2.69217e+16	-1.99478e+16
3	128075000	128080000	3	128495000	128500000	24	48709574	7	35704877	492716277912839	1.96052e+15	-2.5132e+15
3	107570000	107575000	3	107745000	107750000	24	6384809	11	51503615	3.75892e+15	2.13577e+16	-1.75998e+16
3	19340000	19345000	3	19865000	19870000	24	44933276	12	41476393	5.34125e+15	2.89321e+15	-1.84613e+16
3	19065000	19070000	3	19545000	19550000	24	46541123	8	3411264	5.15673e+15	234517176037973	-2.19887e+16
3	11155000	11160000	3	11335000	11340000	24	6652269	10	50277596	3.60779e+15	1.98896e+16	-1.81391e+15
3	188960000	188965000	3	189145000	189150000	23	732007	7	54151816	3.14205e+15	1.29266e+16	-2.43068e+15
3	159265000	159270000	3	159575000	159580000	23	77359014	10	56190653	2.97315e+15	1.77966e+16	-1.67063e+16
3	129835000	129840000	3	129930000	129935000	23	75204887	11	62689757	3.05831e+16	1.75467e+16	-1.74295e+16
3	116770000	116775000	3	117355000	117360000	23	43558645	6	26900952	528023771171027	2.2304e+16	-2.36739e+16
3	88215000	88220000	3	89105000	89110000	23	63221946	12	5113603	3.63798e+15	2.34668e+15	-1.55026e+15
3	79520000	79525000	3	79720000	79725000	23	74123273	7	6061443	3.10294e+16	1.15484e+16	-2.6869e+15
3	73865000	73870000	3	75000000	75005000	23	28996594	10	28369482	7.93197e+16	3.52491e+15	-2.25026e+16
3	143970000	143975000	3	144135000	144140000	22	75336447	10	57690387	292023328363229	1.73339e+15	-1.68469e+15
3	137705000	137710000	3	137945000	137950000	22	5794379	8	34072247	3.79678e+16	2.34795e+16	-1.61706e+16
3	108915000	108920000	3	109080000	109085000	22	58318877	9	45298038	3.77236e+16	1.98684e+16	-1.89867e+16
3	79085000	79090000	3	79495000	79500000	22	35613449	13	4200632	6.17744e+15	3.09477e+16	-1.99609e+16
3	3800000	3805000	3	4285000	4290000	22	4958836	10	36956568	4.43653e+15	2.70588e+16	-1.63959e+16
3	129490000	129495000	3	129930000	129935000	21	4364308	11	35872726	4.81176e+15	3.0664e+16	-1.56919e+16
3	45225000	45230000	3	45655000	45660000	21	2588453	8	22805908	8.11295e+15	3.50786e+16	-231279101841911
3	10755000	10760000	3	11060000	11065000	21	5584652	8	42825184	3.76031e+15	1.86806e+16	-201294741373321
3	160030000	160035000	3	160485000	160490000	20	4434918	9	34005673	450966624411094	2.64662e+15	-1.70394e+16
3	89110000	89115000	3	89850000	89855000	20	38937204	8	2934197	5.13648e+16	2.72647e+16	-1.88393e+16
3	58180000	58185000	3	58415000	58420000	20	6790999	7	45825696	2.94507e+15	1.52753e+16	-1.928e+16
3	25155000	25160000	3	25585000	25590000	20	48241935	10	4258802	4.14577e+15	2.34808e+15	-1.7656e+16
3	192810000	192815000	3	193185000	193190000	19	38821785	10	35525813	4.89416e+15	2.81485e+16	-1.73869e+16
3	153045000	153050000	3	153600000	153605000	19	52905965	9	4360913	3.59128e+15	2.06379e+16	-1.74014e+16
3	78660000	78665000	3	79515000	79520000	19	4301586	5	3752623	4.41698e+15	1.3324e+16	-3.31505e+16
3	64530000	64535000	3	65435000	65440000	19	37419617	11	33578618	5.07755e+15	3.27589e+16	-1.54997e+16
3	40325000	40330000	3	41880000	41885000	18	21513484	14	2627757	8.36685e+15	5.32774e+15	-1.57043e+16
3	181705000	181710000	3	182685000	182690000	17	40183907	7	35711133	4.23055e+15	1.96017e+16	-2.15825e+15
3	45040000	45045000	3	46075000	46080000	17	11253614	6	12928135	1.51063e+16	4.64104e+15	-3.25493e+15
3	64525000	64530000	3	65730000	65735000	15	15797193	7	20851395	949535781451806	3.35709e+16	-2.82845e+16
3	11910000	11915000	3	12870000	12875000	14	0.254692	1	0.207799	5.49683e+15	4.81234e+16	-1.14224e+16
3	123985000	123990000	3	125965000	125970000	13	0.167203	4	0.299513	7.77499e+15	1.3355e+16	-5.82178e+15
3	157620000	157625000	3	157695000	157700000	24	76111774	8	7011176	3.15326e+15	1.14104e+16	-276350515755946
3	46490000	46495000	3	46555000	46560000	27	83514385	5	5503313	3.23298e+16	0.908544	-3.55842e+16
3	73515000	73520000	3	73620000	73625000	30	10520871	13	78988714	2.85147e+16	1.6458e+16	-1.73257e+16
3	62375000	62380000	3	62415000	62420000	43	19146185	18	14813463	2.24588e+15	1.21511e+16	-1.84829e+16
3	151165000	151170000	3	151225000	151230000	47	17636757	24	16152401	2.66489e+16	1.48585e+16	-1.79351e+16
3	136285000	136290000	3	136320000	136325000	51	23107912	15	20972359	2.20704e+16	0.715227	-3.08578e+15
3	66405000	66410000	3	66495000	66500000	53	15528296	18	9214636	3.41312e+15	1.95341e+16	-1.74726e+16
3	184605000	184610000	3	184715000	184720000	55	19851967	23	137221	2.77051e+16	1.67613e+15	-1.65292e+16
3	148725000	148730000	3	148945000	148950000	59	9009126	23	6871606	6.54891e+15	3.34711e+15	-1.95659e+16
3	8985000	8990000	3	9065000	9070000	62	15610587	27	10782697	3.97166e+15	2.50401e+16	-1.58612e+16
3	55485000	55490000	3	55535000	55540000	69	28830912	10	13859089	2.39326e+15	0.721548	-3.31685e+16
3	16285000	16290000	3	16545000	16550000	67	1541901	35	13686638	4.34529e+15	2.55724e+16	-1.69921e+15
3	134600000	134605000	3	134635000	134640000	64	28446205	25	17452059	2.24986e+16	1.4325e+16	-1.57059e+15
3	50435000	50440000	3	50540000	50545000	64	12307222	24	73599286	5.2002e+15	3.2609e+16	-1.59471e+16
3	108490000	108495000	3	108550000	108555000	76	15020912	40	14370917	5.05961e+15	2.7834e+16	-1.81778e+16
3	52290000	52295000	3	52340000	52345000	93	23416965	37	14919857	3.97148e+15	2.47992e+16	-1.60146e+16
4	154325000	154330000	4	154505000	154510000	49	13618555	20	905008	3.59803e+16	2.20993e+16	-1.62812e+16
4	154550000	154555000	4	154615000	154620000	73	16070614	29	12427549	4.54245e+15	2.33353e+16	-1.94661e+16
4	107035000	107040000	4	107180000	107185000	40	13829347	22	1178301	2.8924e+15	1.8671e+16	-1.54914e+15
4	34770000	34775000	4	34830000	34835000	40	1263149	8	91369295	3.16669e+16	0.875568	-3.61673e+16
4	8685000	8690000	4	8885000	8890000	40	76601634	2	32231426	5.22182e+15	0.620512	-8.41534e+15
4	139730000	139735000	4	140150000	140155000	39	68195963	14	45129166	5.71881e+15	3.10221e+16	-1.84347e+16
4	41745000	41750000	4	41875000	41880000	39	14675317	16	9655276	2.65752e+15	1.65713e+16	-1.6037e+16
4	173525000	173530000	4	174210000	174215000	38	12772343	9	4612333	2.97518e+15	1.95129e+16	-1.52472e+16
4	158725000	158730000	4	159200000	159205000	38	9508811	23	10801233	3.99629e+16	2.12939e+16	-1.87673e+15
4	9760000	9765000	4	10015000	10020000	36	71807394	6	28217342	501341129299303	212635194342543	-2.35775e+15
4	138035000	138040000	4	138680000	138685000	35	58444815	20	57724586	5.98856e+16	3.46473e+16	-1.72843e+16
4	81405000	81410000	4	81465000	81470000	35	13052003	9	8268615	2.68158e+16	1.08845e+16	-2.46366e+16
4	20540000	20545000	4	20685000	20690000	35	118750725	12	9189864	2.94735e+16	1.30579e+16	-2.25715e+15
4	7190000	7195000	4	7335000	7340000	35	8501543	6	38403926	4.1169e+15	1.56234e+15	-2.63509e+15
4	1355000	1360000	4	1625000	1630000	35	6857532	12	41238265	5.10388e+15	2.90992e+16	-1.75396e+16
4	89220000	89225000	4	89430000	89435000	34	87065935	14	63392663	3.90509e+16	2.20846e+16	-1.76824e+16
4	15475000	15480000	4	15650000	15655000	34	75743423	14	52482677	4.48884e+15	2.66755e+16	-1.68276e+16
4	10155000	10160000	4	10545000	10550000	34	52775464	11	40248246	644238769743455	2.73304e+15	-2.35723e+15
4	6330000	6335000	4	6545000	6550000	34	7242858	8	40713243	4.69428e+15	1.96496e+16	-2.38899e+16
4	145735000	145740000	4	145935000	145940000	32	77104983	14	511515	4.15019e+15	2.73697e+15	-1.51634e+15
4	78950000	78955000	4	80180000	80185000	32	43714924	6	35103855	7.32015e+15	1.70921e+16	-4.28276e+15
4	73595000	73600000	4	73650000	73655000	32	907545	12	71836905	3.526e+15	1.67045e+16	-2.11081e+16
4	15885000	15890000	4	16000000	16005000	32	1053859	14	7791606	3.03646e+15	1.79681e+16	-1.68992e+16
4	109430000	109435000	4	109560000	109565000	31	10651709	3	75106006	2.91033e+16	0.399435	-7.28611e+15
4	103200000	103205000	4	103785000	103790000	31	5872499	15	4683531	5.27884e+15	3.20271e+16	-1.64824e+16
4	184265000	184270000	4	184465000	184470000	30	8031016	19	76311917	3.73552e+15	2.48978e+16	-1.50034e+16
4	176790000	176795000	4	177040000	177045000	30	6947987	4	58430085	4.3178e+15	0.684579	-6.30723e+15
4	142350000	142355000	4	142840000	142845000	30	5628037	20	58863106	5.33046e+15	3.39771e+16	-1.56884e+16
4	140365000	140370000	4	140615000	140620000	30	766915	10	59553533	3.91178e+16	1.67916e+16	-2.3296e+16
4	79085000	79090000	4	79235000	79240000	30	77287273	16	65888395	3.88162e+15	2.42835e+16	-1.59846e+15
4	78950000	78955000	4	79575000	79580000	30	54645624	12	42442746	548991809481396	2.82734e+16	-1.94173e+16
4	5050000	5055000	4	5380000	5385000	30	885347	5	26232316	3.3885e+15	1.90605e+16	-1.77777e+16
4	181260000	181265000	4	181520000	181525000	29	61821795	11	40915384	4.6909e+15	2.68848e+16	-1.74482e+15
4	143210000	143215000	4	143485000	143490000	29	5931693	10	5701027	4.88899e+15	1.75407e+16	-2.78723e+15
4	81405000	81410000	4	82195000	82200000	29	38128726	7	28858094	7.60581e+15	2.42566e+16	-3.13556e+15
4	153785000	153790000	4	153935000	153940000	28	1027334	6	5725673	2.7255e+16	1.04791e+15	-2.60089e+16
4	139730000	139735000	4	140250000	140255000	28	4932445	16	4584762	5.6767e+15	3.48982e+15	-1.62664e+16
4	104010000	104015000	4	104860000	104865000	28	6019434	9	54308004	465160013383318	1.65721e+16	-2.80688e+16
4	88385000	88390000	4	88510000	88515000	28	9295783	11	7743231	3.01212e+16	1.4206e+16	-2.12032e+15
4	5395000	5400000	4	5790000	5795000	28	58119135	9	2984914	4.81769e+16	3.01516e+15	-1.59782e+16
4	149375000	149380000	4	149895000	149900000	27	60642605	14	559172	4.45232e+15	2.5037e+16	-1.77829e+15
4	123400000	123405000	4	124110000	124115000	27	27472591	17	4064233	9.82798e+15	418283105323932	-2.3496e+15
4	37240000	37245000	4	37380000	37385000	27	9283919	10	64092345	2.90825e+16	1.56025e+16	-1.86397e+16
4	28920000	28925000	4	29045000	29050000	27	8270831	9	54017386	3.26448e+16	1.66613e+16	-195932135477076
4	10555000	10560000	4	11425000	11430000	27	77465124	8	5237779	3.48544e+16	1.52736e+16	-2.282e+16
4	53015000	53020000	4	54230000	54235000	26	22737122	8	18290092	1.1435e+16	43739528483509	-2.61435e+15
4	123100000	123105000	4	124115000	124120000	25	5960628	10	51410856	4.19419e+15	1.94511e+16	-2.15627e+15
4	47925000	47930000	4	48085000	48090000	25	66656528	9	45408707	3.75057e+15	1.982e+15	-1.89232e+16
4	176375000	176380000	4	177050000	177055000	24	4804743	11	4743933	4.99506e+15	2.31875e+15	-2.1542e+16
4	118765000	118770000	4	118975000	118980000	24	68834643	12	5625782	3.48662e+16	2.13304e+15	-1.63458e+15
4	57445000	57450000	4	57570000	57575000	24	6424804	7	43053737	3.73552e+15	1.62588e+16	-2.29755e+15
4	163550000	163555000	4	164745000	164750000	23	36832097	10	3695902	6.24455e+15	2.7057e+16	-2.30793e+15
4	119315000	119320000	4	120050000	120055000	23	3428247	8	35436466	6.70897e+15	2.25756e+16	-2.97178e+16
4	86920000	86925000	4	87230000	87235000	23	47410693	14	47717667	485122628348841	2.93392e+15	-1.65349e+16
4	41280000	41285000	4	41880000	41885000	23	33649209	13	33973837	68352275383353	3.82647e+15	-1.7863e+16
4	16910000	16915000	4	17325000	17330000	23	75831056	10	50658975	3.03306e+16	1.97398e+16	-1.53652e+16
4	168180000	168185000	4	168920000	168925000	22	28090723	13	25708418	7.83177e+15	5.05671e+15	-1.54879e+15
4	153340000	153345000	4	153635000	153640000	22	72069626	6	5145163	3.0526e+15	1.16614e+16	-2.61769e+15
4	131090000	131095000	4	132225000	132230000	22	38981645	4	19214547	5.64368e+15	208175607782999	-2.71102e+15
4	55345000	55350000	4	55865000	55870000	22	32979045	9	24090152	6.6709e+15	373596646463667	-1.78559e+16
4	52100000	52105000	4	52980000	52985000	22	3025819	6	23183267	7.27076e+15	2.58807e+16	-2.80933e+16
4	46840000	46845000	4	47385000	47390000	22	34431398	8	22800367	6.38952e+15	3.50872e+15	-1.82104e+16
4	38060000	38065000	4	38315000	38320000	22	4604201	9	35751297	4.77824e+15	2.51739e+16	-1.89809e+16
4	7195000	7200000	4	7715000	7720000	22	5621054	7	39473095	3.91386e+16	1.77336e+15	-2.20703e+16
4	19220000	19225000	4	20245000	20250000	21	30155745	10	25024993	6.96385e+15	3.99601e+15	-1.7427e+16
4	162490000	162495000	4	163330000	163335000	20	45203295	11	4552065	4.42446e+15	2.41649e+15	-1.83095e+15
4	156480000	156485000	4	156960000	156965000	20	44240108	10	42235103	4.52078e+15	2.3677e+15	-1.90936e+16
4	98995000	99000000	4	99460000	99465000	20	34669669	4	21122334	576873116383084	1.89373e+16	-3.04623e+15
4	76435000	76440000	4	76950000	76955000	20	4133552	10	39175854	4.83845e+15	2.55259e+16	-1.89551e+16
4	180825000	180830000	4	181520000	181525000	19	26084137	10	23342662	7.28412e+15	4.284e+15	-1.70031e+15
4	174760000	174765000	4	175530000	175535000	19	28238938	7	22940724	67282983517298	3.05134e+15	-2.20503e+15
4	121900000	121905000	4	122575000	122580000	19	33314254	11	36666722	5.70326e+15	3e+15	-1.90109e+16
4	89480000	89485000	4	89900000	89905000	19	44999633	9	4657589	4.22226e+15	1.93233e+16	-2.18506e+15
4	69895000	69900000	4	70505000	70510000	19	3419545	9	2549472	5.55629e+15	3.53014e+16	-1.57396e+16
4	15480000	15485000	4	15960000	15965000	19	3691612	9	35820138	5.1468e+15	2.51255e+15	-2.04844e+16
4	142125000	142130000	4	142845000	142850000	18	35338194	4	25760434	5.09364e+15	1.55277e+15	-328035872461394
4	53195000	53200000	4	54230000	54235000	18	24983187	10	26010118	7.20485e+15	3.84466e+15	-1.87399e+16
4	45450000	45455000	4	46270000	46275000	17	27267227	13	39101515	623459070480471	3.32468e+15	-1.87525e+15
4	158255000	158260000	4	159445000	159450000	13	0.877542	5	0.819662	1.48141e+16	610007867149461	-2.42851e+16
4	24595000	24600000	4	24680000	24685000	27	9386165	6	7.03851e+16	2.87657e+16	0.852453	-3.37447e+15
4	40055000	40060000	4	40315000	40320000	41	6518579	21	64744844	6.28971e+15	3.2435e+16	-1.93917e+15
4	38060000	38065000	4	38180000	38185000	41	1108994	15	8234019	3.69704e+15	1.82171e+15	-2.02944e+15
4	98925000	98930000	4	98995000	99000000	41	16610567	20	12779682	2.46831e+15	1.56498e+16	-1.57721e+16
4	158725000	158730000	4	158850000	158855000	41	977243	18	10220443	4.19548e+15	1.76118e+16	-2.3822e+16
4	15235000	15240000	4	15395000	15400000	42	8763467	22	7481796	4.79262e+15	2.94047e+16	-1.62988e+16
4	10580000	10585000	4	11425000	11430000	42	65874877	14	4247162	6.37572e+16	3.29632e+16	-1.9342e+15
4	12730000	12735000	4	12845000	12850000	43	13514644	12	8263029	3.18173e+16	1.45225e+16	-2.1909e+16
4	17545000	17550000	4	17635000	17640000	43	13548168	15	9189795	3.17386e+16	1.63225e+16	-1.94448e+16
4	163550000	163555000	4	164010000	164015000	43	5435813	15	448392	7.9105e+15	3.34529e+15	-2.36467e+15
4	154640000	154645000	4	154775000	154780000	46	10902298	19	73884444	4.21929e+15	2.57158e+15	-1.64074e+16
4	163485000	163490000	4	163545000	163550000	46	1367903	19	9895391	3.36281e+15	1.92009e+16	-1.75139e+16
4	72325000	72330000	4	72465000	72470000	47	10395097	26	8895724	4.52136e+15	2.92275e+15	-1.54695e+16
4	73340000	73345000	4	73440000	73445000	49	11236525	17	9293543	4.36078e+15	1.82923e+15	-2.38395e+15
4	174365000	174370000	4	174630000	174635000	59	8187452	29	70062156	7.20615e+15	4.13918e+15	-1.74096e+16
4	80360000	80365000	4	81040000	81045000	54	8642575	24	59682565	6.24814e+15	4.02127e+15	-1.55377e+15
4	165530000	165535000	4	166090000	166095000	51	8422369	31	7750599	6.0553e+15	3.99969e+16	-1.51394e+16
4	183840000	183845000	4	184095000	184100000	75	104468975	20	6348917	7.17916e+15	3.15014e+16	-2.279e+16
4	1745000	1750000	4	1810000	1815000	81	13068125	34	87704315	6.19829e+15	3.87666e+15	-1.59887e+16
4	81465000	81470000	4	81840000	81845000	89	10939343	31	75156145	8.13577e+15	412474588737887	-1.97243e+16
5	96345000	96350000	5	96595000	96600000	59	10316261	27	73176246	5.71913e+15	3.68972e+15	-1.55002e+16
5	72610000	72615000	5	72815000	72820000	48	107506895	19	8085392	4.46483e+15	234991698609047	-1.89999e+16
5	142160000	142165000	5	142230000	142235000	46	19973463	19	150654745	2.30306e+15	1.26116e+16	-1.82614e+16
5	93580000	93585000	5	93890000	93895000	46	124529	15	6796479	3.69392e+16	2.20703e+15	-1.67371e+16
5	154190000	154195000	5	154400000	154405000	45	13040244	17	8896553	3.45086e+15	1.91085e+16	-1.80592e+16
5	36605000	36610000	5	36685000	36690000	45	15121344	23	11743905	2.97593e+15	1.95846e+16	-1.51952e+16
5	14685000	14690000	5	15010000	15015000	45	12675791	16	9249523	3.55007e+15	17298189322844	-2.05228e+15
5	5140000	5145000	5	5410000	5415000	45	11970834	28	11250833	3.75914e+16	2.4887e+15	-1.51048e+16
5	159445000	159450000	5	159985000	159990000	44	9083807	15	5769409	4.84378e+16	2.59992e+15	-1.86305e+16
5	54440000	54445000	5	54485000	54490000	43	11376885	24	101414175	3.77959e+16	2.36653e+15	-1.5971e+16
5	101940000	101945000	5	101975000	101980000	42	13080866	30	14378081	3.2108e+15	2.08651e+15	-1.53884e+16
5	77850000	77855000	5	77955000	77960000	42	13328568	18	10300477	315112621250835	1.74749e+16	-1.80323e+16
5	170635000	170640000	5	170745000	170750000	41	14476522	12	8560496	2.83217e+16	1.40179e+15	-2.0204e+16
5	148175000	148180000	5	148375000	148380000	41	11917461	18	8513729	3.44033e+16	2.11423e+15	-1.62722e+16
5	93805000	93810000	5	93875000	93880000	41	15630994	10	11397139	2.62299e+15	0.877413	-2.98946e+16
5	159445000	159450000	5	159915000	159920000	39	75619664	10	4663257	5.15739e+15	2.14442e+15	-2.40502e+16
5	98905000	98910000	5	99035000	99040000	39	12828375	23	12357581	304013563682072	1.86121e+16	-1.63342e+16
5	32240000	32245000	5	32310000	32315000	39	15874998	13	11500689	2.45669e+16	1.13037e+16	-2.17336e+16
5	715000	720000	5	790000	795000	39	1062807	4	20555727	3.66953e+16	1.94593e+15	-1.88575e+16
5	174420000	174425000	5	174730000	174735000	38	52690434	2	29160058	72119352822184	0.68587	-1.0515e+16
5	120960000	120965000	5	121060000	121065000	37	12880263	9	5087789	2.87261e+15	1.76894e+16	-1.62392e+16
5	116575000	116580000	5	116770000	116775000	37	10793807	14	68663282	3.42789e+16	2.03894e+16	-1.68122e+16
5	76075000	76080000	5	76250000	76255000	37	76995916	13	62220736	4.80545e+15	208933561955937	-2.29999e+16
5	42915000	42920000	5	42990000	42995000	37	13847736	17	10638278	2.67192e+15	1.598e+15	-1.67203e+16
5	127875000	127880000	5	128080000	128085000	36	9094551	14	6751457	3.95841e+16	2.07363e+16	-1.90893e+16
5	31580000	31585000	5	32090000	32095000	36	45017414	23	47724195	7.99691e+15	4.81936e+15	-1.65933e+15
5	2205000	2210000	5	2745000	2750000	36	5966496	12	3046291	6.03369e+15	3.93922e+16	-1.5317e+16
5	146750000	146755000	5	146875000	146880000	34	10315549	14	79456944	3.296e+15	1.76196e+16	-1.87064e+15
5	93420000	93425000	5	93570000	93575000	34	10055319	10	657984	3.3813e+16	1.51979e+15	-2.22484e+16
5	73230000	73235000	5	73450000	73455000	34	10240428	8	59541802	3.32017e+16	1.34359e+16	-2.47111e+16
5	24630000	24635000	5	25005000	25010000	33	6721516	17	52817607	4.90961e+15	3.21862e+15	-1.52537e+16
5	2540000	2545000	5	2745000	2750000	33	8385097	6	32391775	3.93555e+16	1.85232e+16	-212465952987783
5	136245000	136250000	5	136425000	136430000	32	7147158	8	4703138	4.4773e+15	1.70099e+16	-2.63217e+16
5	128210000	128215000	5	128495000	128500000	32	6090177	16	5326701	5.25436e+15	3.00374e+15	-1.74928e+16
5	97000000	97005000	5	97140000	97145000	32	112401285	15	8984428	2.84694e+16	1.66956e+16	-1.70521e+16
5	71920000	71925000	5	72105000	72110000	32	9894065	12	6135652	3.23426e+16	1.95578e+16	-1.65369e+16
5	54310000	54315000	5	54420000	54425000	32	882423	8	6630106	3.62638e+16	1.20662e+16	-3.00541e+16
5	36500000	36505000	5	36695000	36700000	32	10138139	14	8447784	3.1564e+16	1.65724e+16	-1.90461e+16
5	179165000	179170000	5	179495000	179500000	31	7021439	10	4340868	4.41505e+15	2.30369e+16	-1.91651e+16
5	176805000	176810000	5	176955000	176960000	31	11296182	8	8040182	2.74429e+16	0.995002	-2.75807e+16
5	152380000	152385000	5	152505000	152510000	31	10213005	8	51359634	3.03535e+15	15576434987835	-1.94868e+15
5	149635000	149640000	5	149985000	149990000	31	8951679	15	68615775	3.46304e+16	2.18609e+16	-1.58413e+16
5	65740000	65745000	5	65930000	65935000	31	11758435	15	108774605	2.63641e+16	1.379e+15	-1.91183e+16
5	39945000	39950000	5	40690000	40695000	31	44265966	11	37208078	7.00312e+15	2.95635e+15	-2.36884e+16
5	163695000	163700000	5	164010000	164015000	30	5980858	14	48326735	5.016e+15	2.89695e+16	-1.73148e+15
5	158875000	158880000	5	159095000	159100000	30	65456023	14	59601293	4.58323e+15	2.34894e+16	-195118876117132
5	77640000	77645000	5	78005000	78010000	30	8212859	14	6810375	3.65281e+15	2.05569e+15	-1.77693e+15
5	14725000	14730000	5	14865000	14870000	30	103628025	8	7020453	2.89497e+16	1.13953e+15	-2.5405e+15
5	148740000	148745000	5	148950000	148955000	29	8074889	7	4812317	3.59138e+15	1.4546e+16	-2.46898e+16
5	136250000	136255000	5	136770000	136775000	29	5554106	9	44758444	5.22136e+15	2.01079e+15	-2.59667e+15
5	127560000	127565000	5	127755000	127760000	29	11813021	12	773107	2.45492e+15	1.55218e+16	-1.5816e+16
5	115890000	115895000	5	116065000	116070000	29	8529865	18	8803797	3.39982e+15	2.04457e+16	-1.66285e+16
5	80685000	80690000	5	81165000	81170000	29	79648113	16	690397	3.64102e+15	2.31751e+16	-1.57109e+16
5	129460000	129465000	5	129765000	129770000	28	6538064	9	34972923	4.28261e+15	2.57342e+16	-1.66417e+16
5	123670000	123675000	5	123805000	123810000	28	72625313	8	4995392	3.85541e+16	1.60148e+16	-2.40741e+15
5	63400000	63405000	5	63960000	63965000	28	39402874	11	30955575	7.10608e+15	3.55348e+16	-1.99975e+16
5	169700000	169705000	5	170070000	170075000	27	48939986	10	32526953	5.51696e+15	3.07437e+15	-1.7945e+16
5	150275000	150280000	5	150435000	150440000	27	66093636	14	5635705	4.08511e+16	2.48416e+15	-1.64446e+15
5	135890000	135895000	5	136080000	136085000	27	9620279	7	5080059	2.80657e+16	1.37794e+16	-2.03679e+15
5	66800000	66805000	5	67150000	67155000	27	8930281	14	8530533	3.02342e+16	1.64116e+15	-1.84224e+16
5	55935000	55940000	5	56265000	56270000	27	52390056	16	53170505	5.15365e+15	3.00919e+15	-1.71264e+16
5	157430000	157435000	5	157715000	157720000	26	60961447	12	4421371	4.26499e+15	2.71409e+16	-1.57143e+16
5	149315000	149320000	5	149425000	149430000	26	7312424	5	50288553	3.55559e+16	0.994262	-3.57611e+16
5	148175000	148180000	5	148725000	148730000	26	38636513	13	42595205	6.72939e+15	3.05199e+16	-2.20492e+16
5	142145000	142150000	5	142695000	142700000	26	48679333	16	49156227	5.34108e+15	3.25493e+16	-1.64092e+16
5	95960000	95965000	5	96335000	96340000	26	6863111	11	4409886	3.78837e+16	2.4944e+15	-1.51875e+16
5	64145000	64150000	5	64610000	64615000	26	498059	13	4355428	522026506899785	2.98478e+16	-1.74896e+15
5	2750000	2755000	5	3195000	3200000	26	55712643	9	38121493	4.6668e+15	2.36087e+15	-1.97673e+15
5	158175000	158180000	5	159110000	159115000	25	22151031	6	11633043	1.12862e+16	5.15772e+16	-2.18821e+16
5	148735000	148740000	5	149110000	149115000	25	8586759	7	5237973	2.91146e+16	1.33639e+16	-2.17859e+16
5	144205000	144210000	5	144390000	144395000	25	61988297	7	43427267	403301932943891	1.61189e+15	-2.50204e+16
5	137625000	137630000	5	137820000	137825000	25	58459387	13	52986317	4.27647e+15	2.45346e+16	-1.74304e+15
5	133420000	133425000	5	133865000	133870000	25	61770015	5	31726317	4.04727e+15	1.57598e+15	-2.5681e+15
5	112550000	112555000	5	112860000	112865000	25	6222607	4	53959355	4.01761e+15	0.741299	-5.41969e+15
5	50965000	50970000	5	51380000	51385000	25	65526395	3	3105804	3.81526e+16	0.965933	-3.94981e+15
5	39215000	39220000	5	39545000	39550000	25	44038916	11	38283424	5.6768e+15	2.87331e+16	-1.9757e+16
5	37410000	37415000	5	37835000	37840000	25	4752658	11	34658577	526021438950583	3.17382e+15	-1.65738e+16
5	173620000	173625000	5	174315000	174320000	24	29605224	12	25359766	8.10668e+15	4.7319e+15	-1.7132e+16
5	172980000	172985000	5	173285000	173290000	24	5607033	7	37403207	4.28034e+15	1.8715e+16	-2.28712e+15
5	163565000	163570000	5	164000000	164005000	23	45891643	7	48073683	5.01181e+16	1.4561e+15	-3.44194e+16
5	81745000	81750000	5	81970000	81975000	23	57763004	13	52931223	3.98179e+16	2.45602e+15	-1.62124e+16
5	57295000	57300000	5	57765000	57770000	23	55104294	11	441713	4.1739e+15	2.4903e+15	-1.67606e+16
5	54240000	54245000	5	54485000	54490000	23	4545287	9	3941487	5.06019e+15	2.2834e+16	-2.21607e+15
5	101390000	101395000	5	101675000	101680000	22	5051928	14	48602815	4.35477e+15	2.88049e+16	-1.51182e+16
5	96610000	96615000	5	97160000	97165000	22	44592953	8	3401044	4.93351e+15	2.35222e+15	-2.09739e+15
5	87895000	87900000	5	88680000	88685000	22	33802352	7	24809797	6.50842e+15	2.82147e+15	-2.30675e+16
5	143400000	143405000	5	143825000	143830000	21	6075303	5	45957036	3.45662e+16	1.08797e+16	-3.17712e+16
5	79560000	79565000	5	80080000	80085000	21	4498277	13	48885508	4.66845e+15	2.65927e+16	-1.75554e+16
5	38205000	38210000	5	38805000	38810000	21	4369753	3	177101	4.80576e+15	1.69395e+16	-2.83702e+15
5	153970000	153975000	5	154405000	154410000	20	35790555	8	28041275	5.58807e+15	2.85294e+15	-1.95871e+16
5	153970000	153975000	5	154175000	154180000	20	5148085	9	37825603	3.88494e+15	2.37934e+16	-1.63278e+16
5	151820000	151825000	5	152500000	152505000	20	42906756	4	26220174	4.66127e+15	1.52554e+16	-3.05548e+15
5	111160000	111165000	5	111545000	111550000	20	4879441	8	39853504	4.09883e+15	2.00735e+15	-2.04191e+15
5	16490000	16495000	5	17190000	17195000	20	27470796	6	17836685	7.28046e+16	3.36385e+16	-2.16432e+16
5	6820000	6825000	5	7255000	7260000	20	58881097	7	33117502	3.39668e+15	2.11369e+16	-1.60699e+16
5	2035000	2040000	5	2745000	2750000	20	43743505	7	29547997	4.57211e+15	2.36903e+16	-1.92995e+16
5	123670000	123675000	5	124745000	124750000	19	30208657	10	43059406	6.28959e+15	2.32237e+16	-2.70826e+15
5	6820000	6825000	5	7745000	7750000	19	31546865	5	21574197	6.02279e+16	2.31758e+16	-2.59874e+16
5	1380000	1385000	5	1635000	1640000	19	48696747	5	3711359	3.9017e+16	1.34722e+15	-2.89612e+16
5	59505000	59510000	5	59800000	59805000	18	27349024	14	34097314	6.58159e+15	4.1059e+16	-1.60296e+15
5	129770000	129775000	5	131005000	131010000	17	27536201	2	18404075	617369113480832	1.08672e+16	-5.68105e+15
5	42905000	42910000	5	43385000	43390000	17	28238132	10	37948058	6.02023e+15	2.63518e+15	-2.28456e+15
5	40900000	40905000	5	41840000	41845000	16	1245476	12	14942011	1.28465e+16	8.03105e+15	-1.5996e+16
5	8755000	8760000	5	9540000	9545000	16	3524154	8	29157524	4.5401e+16	2.74372e+16	-1.65472e+16
5	99385000	99390000	5	99445000	99450000	19	16027912	14	69937105	1.18543e+16	2.0018e+15	-5.92183e+15
5	133780000	133785000	5	133855000	133860000	31	9800228	4	7027409	316319171349891	0.5692	-5.55726e+15
5	72365000	72370000	5	72455000	72460000	35	14111385	16	10120382	2.48027e+15	1.58097e+16	-1.56883e+15
5	73230000	73235000	5	73300000	73305000	47	17006456	17	11551711	2.76366e+16	1.47164e+15	-1.87794e+16
5	14140000	14145000	5	14270000	14275000	49	15788308	17	12796399	3.10356e+16	1.3285e+16	-2.33614e+16
5	31580000	31585000	5	31805000	31810000	50	907552	17	59367185	5.50933e+15	2.86353e+16	-1.92396e+16
5	153580000	153585000	5	153625000	153630000	51	25083063	24	20043287	2.03324e+16	1.19741e+16	-1.69804e+15
5	158690000	158695000	5	159110000	159115000	54	9365774	21	7564837	5.76567e+15	2.776e+16	-2.07697e+16
5	175530000	175535000	5	175725000	175730000	54	14077056	15	65295978	3.83603e+15	2.29723e+15	-1.66985e+15
5	98510000	98515000	5	98765000	98770000	55	10723909	21	78101964	5.12873e+15	2.68879e+16	-1.90745e+16
5	38440000	38445000	5	38805000	38810000	55	8562706	31	7924634	6.4232e+15	3.91185e+16	-1.64198e+15
5	122190000	122195000	5	122495000	122500000	55	9457401	25	8473429	5.81555e+15	2.9504e+15	-1.97111e+16
5	96750000	96755000	5	97160000	97165000	58	10166653	36	10506169	5.70493e+15	3.42656e+16	-1.66491e+16
5	135485000	135490000	5	135530000	135535000	58	20849272	17	11109689	2.78187e+16	1.5302e+16	-1.81798e+16
5	174950000	174955000	5	175440000	175445000	59	7218504	19	46697044	8.17344e+15	4.06878e+16	-2.00882e+15
5	175730000	175735000	5	175870000	175875000	65	12000188	16	61205034	5.41658e+15	2.61416e+16	-2.07201e+15
5	151825000	151830000	5	152140000	152145000	62	8146595	27	5835398	761054158209657	4.62693e+15	-1.64483e+16
5	149385000	149390000	5	149430000	149435000	62	2053229	29	14852111	3.01963e+15	1.95258e+16	-1.54648e+15
5	129770000	129775000	5	129850000	129855000	61	12830188	30	108819065	4.75441e+15	2.75687e+15	-1.72457e+16
6	44175000	44180000	6	44230000	44235000	62	1930668	20	13694231	3.21132e+16	1.46047e+15	-2.19883e+15
6	35140000	35145000	6	35240000	35245000	62	15439669	22	8720236	4.01563e+15	252286750037499	-1.59169e+15
6	166990000	166995000	6	167140000	167145000	61	16477512	12	68835654	3.70202e+16	1.74328e+15	-2.12359e+15
6	142300000	142305000	6	142385000	142390000	60	1946932	22	121368265	3.08177e+15	1.81266e+15	-1.70013e+16
6	43455000	43460000	6	43500000	43505000	56	19896618	29	16270298	2.81455e+15	1.78239e+16	-1.57909e+16
6	12635000	12640000	6	12895000	12900000	56	11414142	22	78820724	4.90619e+16	2.79114e+15	-1.75777e+16
6	144095000	144100000	6	144480000	144485000	54	14249959	21	8724884	3.78948e+15	2.40691e+16	-1.57442e+15
6	107490000	107495000	6	107650000	107655000	54	19653675	13	74341183	2.74758e+15	1.74869e+16	-1.57122e+16
6	37495000	37500000	6	37560000	37565000	54	17361305	24	11786918	3.11037e+16	2.03616e+15	-1.52757e+16
6	34245000	34250000	6	34390000	34395000	54	1246448	25	9199391	4.33231e+15	2.71757e+16	-1.59418e+16
6	33120000	33125000	6	33245000	33250000	54	11167601	25	8598534	483541630830113	2.90747e+15	-166309966124327
6	159975000	159980000	6	160025000	160030000	52	23680727	16	122851515	2.19588e+16	1.30239e+16	-1.68604e+16
6	113730000	113735000	6	113855000	113860000	52	17511827	11	8012922	2.96942e+15	1.37278e+16	-2.16307e+15
6	111705000	111710000	6	111865000	111870000	52	25876873	15	133564825	2.00952e+16	1.12305e+16	-1.78934e+16
6	158210000	158215000	6	158690000	158695000	51	10319158	18	5999332	4.94226e+15	3.00033e+15	-1.64724e+15
6	89975000	89980000	6	90285000	90290000	51	12799599	17	78589773	398449982690864	2.16313e+15	-1.84201e+16
6	32890000	32895000	6	32965000	32970000	51	13072431	26	10488569	3.90134e+16	2.47889e+15	-1.57383e+15
6	160930000	160935000	6	161375000	161380000	50	8836676	17	4913805	5.65824e+16	3.45964e+16	-1.6355e+16
6	99865000	99870000	6	100000000	100005000	49	16815678	13	71234155	291394732939106	1.82497e+16	-1.59671e+16
6	112335000	112340000	6	112560000	112565000	48	112610235	11	48281693	4.26249e+15	2.2783e+16	-1.87091e+16
6	152555000	152560000	6	152665000	152670000	47	13008408	14	78434443	3.61305e+16	1.78493e+15	-2.0242e+16
6	113315000	113320000	6	113855000	113860000	47	9082653	14	57311773	5.1747e+16	2.44278e+16	-2.11837e+15
6	167190000	167195000	6	167355000	167360000	46	58440647	1	29803333	7.87123e+15	0.335533	-2.34589e+16
6	146855000	146860000	6	147285000	147290000	46	8617934	12	53574033	53377062298226	2.23989e+16	-2.38302e+16
6	41785000	41790000	6	42045000	42050000	46	123428135	24	96877365	3.72687e+15	2.47736e+16	-1.50437e+16
6	41465000	41470000	6	41590000	41595000	46	12699345	10	61490583	36222340601031	1.62627e+16	-2.22733e+16
6	33770000	33775000	6	34025000	34030000	46	7689136	19	50391436	5.98247e+15	37704819525286	-1.58666e+15
6	24935000	24940000	6	24975000	24980000	46	1653623	18	1254769	2.78177e+16	1.43453e+16	-1.93916e+16
6	148575000	148580000	6	148945000	148950000	44	9972225	13	5106468	441225503836907	2.54579e+15	-1.73316e+16
6	116285000	116290000	6	116535000	116540000	44	10762668	17	72162786	4.08821e+15	2.35578e+16	-1.73539e+15
6	56635000	56640000	6	56845000	56850000	44	73037667	28	8210928	6.02429e+15	3.41009e+16	-1.76661e+16
6	154920000	154925000	6	155250000	155255000	43	15911786	16	9358224	2.7024e+16	1.70973e+16	-1.5806e+16
6	110530000	110535000	6	110945000	110950000	43	10101088	16	58792706	4.25697e+15	2.72143e+16	-1.56424e+16
6	46845000	46850000	6	47045000	47050000	43	8666126	13	6005805	4.96185e+15	2.16457e+16	-2.2923e+15
6	126035000	126040000	6	126170000	126175000	42	15090809	12	8898431	2.78315e+15	1.34855e+15	-2.06381e+16
6	157320000	157325000	6	157665000	157670000	41	10226136	15	67449274	4.00933e+15	2.22389e+15	-1.80284e+16
6	142690000	142695000	6	143425000	143430000	41	49282365	13	26222465	8.31941e+15	4.95758e+15	-1.67812e+15
6	139370000	139375000	6	139885000	139890000	41	10880732	14	60111337	3.76813e+15	2.32901e+15	-1.61791e+16
6	122865000	122870000	6	123320000	123325000	41	1163837	16	71326823	3.52283e+16	2.2432e+15	-1.57045e+15
6	89940000	89945000	6	90390000	90395000	41	13146397	15	73102055	3.11873e+16	2.05193e+16	-1.5199e+16
6	81000000	81005000	6	81035000	81040000	41	12646615	17	11237189	3.24197e+16	1.51283e+16	-2.14298e+15
6	122480000	122485000	6	122835000	122840000	40	63820686	19	4579274	6.26756e+15	4.14913e+15	-1.51057e+15
6	98845000	98850000	6	99120000	99125000	40	11929678	15	7308553	3.35298e+15	2.05239e+16	-1.6337e+15
6	162855000	162860000	6	163335000	163340000	39	6397412	9	31725602	6.09622e+15	2.83683e+15	-2.14896e+16
6	137095000	137100000	6	137310000	137315000	39	7520825	6	4380165	5.1856e+15	1.36981e+16	-3.78563e+15
6	97060000	97065000	6	97390000	97395000	39	11269206	12	63993077	3.46076e+15	1.8752e+16	-1.84554e+15
6	138115000	138120000	6	138590000	138595000	38	51667676	9	23581793	7.3547e+15	3.8165e+16	-1.92708e+15
6	137350000	137355000	6	137490000	137495000	37	12153392	3	37449021	3.04442e+15	0.801089	-3.80035e+15
6	118890000	118895000	6	119110000	119115000	37	13520775	6	6016364	2.73653e+16	0.99728	-2.74399e+15
6	81635000	81640000	6	81750000	81755000	37	10756514	6	58756247	3.43978e+16	1.02117e+15	-336847225628427
6	79780000	79785000	6	79855000	79860000	37	13036058	14	9047251	2.83828e+16	1.54743e+16	-1.83419e+16
6	75930000	75935000	6	77455000	77460000	37	3191005	14	20631673	1.15951e+16	6.78568e+15	-1.70876e+16
6	53490000	53495000	6	53725000	53730000	37	5593989	20	5368619	6.61424e+15	3.72535e+15	-1.77547e+16
6	167565000	167570000	6	167665000	167670000	36	12921019	9	5410898	2.78616e+16	1.66331e+16	-1.67507e+16
6	160085000	160090000	6	160455000	160460000	36	9983794	10	42604594	3.60584e+16	2.34716e+16	-1.53626e+16
6	146025000	146030000	6	146525000	146530000	36	1143079	14	6748896	3.14939e+15	2.07441e+16	-1.51821e+16
6	117445000	117450000	6	117825000	117830000	36	75636525	12	4455683	4.75961e+15	2.69319e+16	-1.76727e+16
6	87930000	87935000	6	88870000	88875000	36	5839957	8	31665225	6.16443e+15	2.52643e+15	-2.43998e+15
6	139230000	139235000	6	139355000	139360000	35	11080348	12	66136203	3.15875e+15	1.81444e+16	-1.7409e+16
6	143840000	143845000	6	144010000	144015000	34	9461851	8	55859895	3.59338e+15	1.43215e+16	-2.50907e+16
6	107315000	107320000	6	107655000	107660000	34	7835568	11	40858927	433918766323003	2.69219e+15	-1.61177e+15
6	84425000	84430000	6	84965000	84970000	34	4773678	3	20319407	7.12239e+15	1.47642e+16	-4.82409e+15
6	55450000	55455000	6	55885000	55890000	34	7277446	18	6162783	4.67197e+16	2.92076e+15	-1.59957e+15
6	53495000	53500000	6	53650000	53655000	34	78416634	20	8273561	433581477113644	2.41734e+15	-1.79363e+16
6	27145000	27150000	6	27890000	27895000	34	44157367	17	3818158	7.69973e+15	445240872693063	-1.72934e+15
6	16330000	16335000	6	16490000	16495000	34	10519027	11	91536045	3.23224e+15	1.20171e+16	-2.68969e+16
6	168955000	168960000	6	169485000	169490000	33	7573793	9	48998876	4.35713e+15	1.83678e+16	-2.37216e+15
6	130885000	130890000	6	131530000	131535000	33	4482771	7	19752017	7.36152e+15	3.54394e+15	-2.07721e+16
6	97725000	97730000	6	98045000	98050000	33	10966746	8	6154157	3.0091e+15	1.29993e+15	-2.31481e+15
6	7725000	7730000	6	7990000	7995000	33	9234474	7	63521166	3.57357e+16	1.10199e+16	-3.24282e+16
6	116780000	116785000	6	116965000	116970000	32	8082626	6	4707744	3.95911e+15	1.2745e+16	-3.10641e+16
6	99590000	99595000	6	100455000	100460000	32	622601	4	16229558	5.13973e+15	2.46464e+16	-208538797721173
6	72415000	72420000	6	73180000	73185000	32	6642813	11	55441027	4.81724e+15	1.98409e+15	-2.42793e+15
6	34985000	34990000	6	35240000	35245000	32	8734216	12	58090134	3.66375e+15	2.06576e+15	-1.77357e+15
6	28135000	28140000	6	28350000	28355000	32	6671241	22	70844264	4.79671e+15	3.1054e+16	-1.54463e+16
6	27185000	27190000	6	27790000	27795000	32	6823226	20	7132676	4.68986e+15	2.804e+16	-1.67256e+16
6	162855000	162860000	6	163395000	163400000	31	7711934	6	4091508	4.01974e+15	1.46645e+16	-2.74114e+15
6	139370000	139375000	6	139650000	139655000	31	10966516	6	430894	2.82679e+16	1.39245e+16	-2.03008e+16
6	135145000	135150000	6	135410000	135415000	31	8199081	13	57965326	3.78091e+16	2.24272e+16	-1.68586e+16
6	122380000	122385000	6	122525000	122530000	31	79421206	12	50306387	3.90324e+15	2.38538e+16	-1.63632e+16
6	68875000	68880000	6	68945000	68950000	31	10769437	13	1095841	2.87852e+15	1.1863e+16	-2.42646e+16
6	3885000	3890000	6	3990000	3995000	31	9978121	10	83127	3.1068e+16	1.20298e+16	-2.58259e+16
6	109700000	109705000	6	110395000	110400000	30	4589735	8	337709	6.53633e+15	2.3689e+15	-2.75922e+15
6	100000000	100005000	6	100475000	100480000	30	6201826	5	21950984	4.83729e+15	2.2778e+16	-2.12366e+16
6	98045000	98050000	6	98830000	98835000	30	6564674	8	3588369	4.56991e+15	2.22943e+16	-2.04982e+15
6	137270000	137275000	6	137495000	137500000	29	8665356	6	41533713	3.34666e+16	1.44461e+16	-2.31665e+15
6	113390000	113395000	6	113855000	113860000	29	7322231	15	6169578	3.96054e+16	2.43128e+15	-1.62899e+16
6	105430000	105435000	6	106220000	106225000	29	51753397	16	44935613	5.6035e+15	3.56065e+15	-1.57373e+16
6	104690000	104695000	6	105075000	105080000	29	53505435	6	2309935	5.42001e+15	2.59748e+16	-208664518535983
6	70105000	70110000	6	70165000	70170000	29	9233678	11	7650388	3.14068e+16	1.43784e+15	-2.18431e+15
6	17280000	17285000	6	17580000	17585000	29	73906198	13	5318474	3.92389e+16	2.44431e+16	-1.60532e+15
6	168450000	168455000	6	168880000	168885000	28	7463417	9	41150413	3.75163e+15	2.1871e+16	-1.71535e+16
6	144100000	144105000	6	144580000	144585000	28	8575782	7	45372086	3.26501e+15	1.5428e+16	-211628915007401
6	38870000	38875000	6	39300000	39305000	28	41179013	5	14789746	6.79958e+15	3.38072e+15	-2.01128e+16
6	14210000	14215000	6	15245000	15250000	28	46239686	13	36292422	605540444197653	3.58202e+16	-1.6905e+16
6	162175000	162180000	6	162435000	162440000	27	995795	5	455071	2.7114e+16	1.09873e+16	-2.46776e+16
6	147505000	147510000	6	148250000	148255000	27	55130696	7	28695052	4.89745e+15	2.43944e+16	-2.00761e+16
6	145215000	145220000	6	145635000	145640000	27	7363186	12	49664497	3.66689e+15	2.41621e+15	-1.51762e+16
6	141675000	141680000	6	142120000	142125000	27	10345331	8	5677354	2.60987e+16	1.40911e+16	-1.85215e+15
6	139880000	139885000	6	140440000	140445000	27	6123996	1	28793256	4.40889e+15	0.347304	-1.26946e+16
6	121055000	121060000	6	121400000	121405000	27	5877222	10	36085384	4.59401e+15	2.77121e+16	-1.65777e+16
6	105485000	105490000	6	105985000	105990000	27	822113	12	62347817	3.28422e+15	1.92469e+16	-1.70637e+16
6	28685000	28690000	6	29015000	29020000	27	39817152	18	4352821	6.781e+15	4.13525e+15	-1.6398e+16
6	2780000	2785000	6	2930000	2935000	27	9645178	13	9638556	2.79933e+15	1.34875e+16	-2.0755e+15
6	141105000	141110000	6	141560000	141565000	26	64715486	5	41819067	4.01759e+15	1.19563e+16	-3.36023e+15
6	19025000	19030000	6	19850000	19855000	26	3871001	14	32695615	6.71661e+15	4.28192e+15	-1.5686e+16
6	146025000	146030000	6	146695000	146700000	25	8301318	8	4539213	3.01157e+16	1.76242e+16	-1.70877e+16
6	53725000	53730000	6	53955000	53960000	25	73429666	12	68709836	3.40462e+15	1.74647e+15	-1.94942e+16
6	5140000	5145000	6	5400000	5405000	24	66228204	15	74999804	362383373705861	2.00001e+15	-1.81191e+15
6	147505000	147510000	6	148460000	148465000	23	4486502	7	20651066	5.12649e+15	3.38966e+16	-1.51239e+15
6	109525000	109530000	6	110390000	110395000	23	30116196	7	17640014	7.63709e+15	3.96825e+15	-1.92455e+16
6	98485000	98490000	6	98835000	98840000	23	52897253	4	44285736	4.34805e+15	0.903225	-4.81392e+15
6	79080000	79085000	6	79220000	79225000	23	8443851	9	71637416	2.72388e+15	1.25633e+16	-2.16813e+16
6	103800000	103805000	6	104320000	104325000	22	5312321	1	25598514	4.14132e+15	0.390648	-1.06012e+16
6	25220000	25225000	6	25890000	25895000	22	48627687	6	19964668	4.52417e+15	3.00531e+16	-1.50539e+16
6	158210000	158215000	6	158970000	158975000	21	32695618	2	2243276	6.42288e+15	0.891553	-720414521603476
6	29845000	29850000	6	30130000	30135000	21	364958	9	25253456	5.75409e+15	3.56387e+16	-1.61456e+16
6	25725000	25730000	6	25890000	25895000	21	66834536	6	4799407	3.14209e+16	1.25015e+16	-251335993415141
6	2995000	3000000	6	3255000	3260000	21	36668687	8	27520037	5.72696e+15	2.90697e+16	-1.97008e+16
6	76700000	76705000	6	76860000	76865000	20	5536355	5	39806478	3.61249e+15	1.25608e+16	-2.87601e+16
6	163415000	163420000	6	164925000	164930000	19	16702906	12	1593188	1.13753e+16	7.53207e+15	-1.51024e+16
6	118800000	118805000	6	119115000	119120000	19	48231125	6	27865753	3.93936e+16	2.15318e+16	-1.82956e+15
6	55275000	55280000	6	56290000	56295000	19	32510524	3	18394965	5.84426e+15	1.63088e+16	-3.5835e+15
6	124870000	124875000	6	125760000	125765000	18	18467971	6	13944359	9.7466e+15	4.30282e+15	-2.26517e+16
6	117840000	117845000	6	118790000	118795000	18	5256451	6	2720465	3.42436e+16	2.20551e+16	-1.55264e+16
6	39375000	39380000	6	40305000	40310000	18	22047346	7	13016753	8.16425e+15	5.37769e+16	-1.51817e+16
6	101390000	101395000	6	103120000	103125000	17	19021289	5	10675824	8.93735e+15	4.68348e+15	-1.90827e+15
6	97440000	97445000	6	98635000	98640000	17	36079173	5	17315844	4.71186e+15	2.88753e+15	-1.6318e+16
6	1595000	1600000	6	2635000	2640000	17	27900462	6	16004258	609308906784411	3.749e+16	-1.62526e+16
6	163180000	163185000	6	164925000	164930000	16	22617195	4	13363247	7.07426e+16	2.99328e+16	-2.36338e+16
6	53985000	53990000	6	55070000	55075000	16	22772226	7	27966774	7.0261e+15	2.50297e+15	-2.80711e+16
6	81635000	81640000	6	81705000	81710000	35	15141442	7	8267439	2.31154e+16	0.846695	-2.73007e+16
6	25015000	25020000	6	25070000	25075000	36	13804734	21	12968341	260780106302664	1.61933e+15	-1.61042e+16
6	148170000	148175000	6	148250000	148255000	45	18718079	14	10884636	2.40409e+15	1.28622e+16	-1.86912e+16
6	163840000	163845000	6	163940000	163945000	46	15662299	14	8266854	2.93699e+16	1.69351e+15	-1.73426e+15
6	161280000	161285000	6	161355000	161360000	46	18764458	13	11476724	2.45144e+16	1.13273e+15	-2.1642e+15
6	166865000	166870000	6	166950000	166955000	47	15976196	7	75809665	2.94188e+16	0.923365	-3.18604e+15
6	137270000	137275000	6	137310000	137315000	54	24373251	21	14378559	2.21554e+15	1.46051e+15	-1.51697e+15
6	104695000	104700000	6	104765000	104770000	62	23948439	15	12180349	2.5889e+16	1.23149e+15	-2.10224e+16
6	135675000	135680000	6	136225000	136230000	62	8470191	25	5572324	7.31979e+15	4.48646e+15	-1.63153e+16
6	137090000	137095000	6	137165000	137170000	62	17387728	8	7102872	3.56573e+16	1.1263e+16	-3.16587e+16
6	151240000	151245000	6	151320000	151325000	62	21820822	20	11079625	2.84132e+16	1.80512e+16	-1.57404e+16
6	147505000	147510000	6	148165000	148170000	64	9387215	15	3982676	6.81778e+15	3.76631e+16	-1.8102e+15
6	36620000	36625000	6	36755000	36760000	65	11249745	31	806477	5.77791e+15	3.84388e+16	-1.50315e+16
6	163180000	163185000	6	163335000	163340000	66	20511793	16	77762885	3.21766e+16	2.05754e+15	-1.56384e+16
6	107490000	107495000	6	107590000	107595000	67	2389269	14	9770478	2.8042e+16	1.43289e+15	-1.95703e+16
6	163260000	163265000	6	163330000	163335000	67	32667885	20	16544012	2.05094e+15	1.2089e+15	-1.69654e+16
6	34055000	34060000	6	34150000	34155000	71	13932448	23	8226847	5.09602e+15	2.79572e+16	-1.82279e+16
6	88980000	88985000	6	89240000	89245000	71	10263652	25	6823752	691761567909746	3.66367e+15	-1.88816e+15
6	168150000	168155000	6	168350000	168355000	73	1957121	26	10705154	3.72997e+16	2.42874e+15	-1.53576e+16
6	150415000	150420000	6	150600000	150605000	75	2124774	23	10728232	3.52979e+15	2.14388e+15	-1.64645e+16
6	167440000	167445000	6	167490000	167495000	87	42961926	20	17274605	2.02505e+15	1.15777e+16	-1.7491e+16
6	41370000	41375000	6	41680000	41685000	78	11033242	25	61191053	706954492614229	4.08556e+15	-1.73037e+16
6	111055000	111060000	6	111210000	111215000	77	2509729	22	12143497	3.06806e+16	18116692415702	-1.6935e+15
6	39165000	39170000	6	39300000	39305000	126	17854498	41	9083461	7.05705e+15	4.5137e+15	-1.56347e+15
6	98640000	98645000	6	98825000	98830000	121	19560236	40	9892768	6.18602e+16	4.04336e+16	-1.52992e+16
7	104880000	104885000	7	104915000	104920000	76	19480198	42	17101362	3.9014e+16	2.45594e+16	-1.58855e+16
7	81495000	81500000	7	82015000	82020000	44	8938698	18	8017362	4.92242e+15	2.24513e+15	-2.19249e+15
7	45915000	45920000	7	47085000	47090000	44	44031715	19	3289002	9.9928e+15	5.77683e+15	-1.72981e+16
7	101360000	101365000	7	101505000	101510000	43	9133213	17	550138	4.70809e+15	3.09013e+16	-1.52359e+16
7	40325000	40330000	7	40600000	40605000	43	839615	10	5422062	5.12139e+15	1.84432e+15	-2.77685e+16
7	30800000	30805000	7	31120000	31125000	42	64573703	22	5694656	6.5042e+15	3.86327e+15	-1.6836e+15
7	26090000	26095000	7	26190000	26195000	41	13222157	21	10390305	3.10086e+15	2.02111e+16	-1.53423e+16
7	20790000	20795000	7	21025000	21030000	39	68546405	6	34389014	5.68958e+15	1.74474e+16	-3.26098e+15
7	105900000	105905000	7	105980000	105985000	37	14931975	15	10580008	2.4779e+15	1.41777e+16	-1.74775e+16
7	18350000	18355000	7	18665000	18670000	37	69326706	12	53026137	5.33705e+16	2.26303e+16	-2.35836e+15
7	138180000	138185000	7	138460000	138465000	36	7703407	16	5463926	4.67326e+15	2.9283e+16	-1.5959e+16
7	132320000	132325000	7	132575000	132580000	36	73539705	6	4253547	4.89531e+15	1.41059e+15	-3.47041e+16
7	104640000	104645000	7	104845000	104850000	36	8967797	14	5654448	4.01436e+15	2.47593e+15	-162135797039754
7	101690000	101695000	7	101805000	101810000	36	9559324	6	66704693	3.76596e+15	0.899487	-4.18678e+15
7	44080000	44085000	7	44200000	44205000	36	9620436	21	8745751	3.74203e+16	2.40117e+16	-1.55842e+16
7	35425000	35430000	7	35515000	35520000	36	8799169	14	68537545	409129543937615	2.04268e+16	-2.00291e+16
7	155190000	155195000	7	155295000	155300000	35	11622499	14	77198677	3.0114e+16	1.8135e+16	-1.66054e+16
7	5490000	5495000	7	5665000	5670000	35	8268924	20	77773237	4.23272e+15	2.57158e+15	-1.64596e+16
7	139600000	139605000	7	140005000	140010000	34	10347253	10	9046851	3.2859e+16	1.10536e+16	-2.9727e+16
7	38930000	38935000	7	39515000	39520000	34	9014379	19	78716645	3.77175e+16	2.41372e+16	-1.56263e+16
7	19120000	19125000	7	19440000	19445000	34	7320832	17	62428923	4.64428e+15	2.7231e+16	-1.70551e+15
7	44585000	44590000	7	44845000	44850000	33	73176947	18	62759805	4.50962e+15	2.86808e+15	-1.57235e+16
7	141070000	141075000	7	141530000	141535000	32	6166049	15	50232534	5.18971e+15	2.98611e+15	-1.73795e+16
7	31130000	31135000	7	31730000	31735000	32	64827247	13	46995554	4.9362e+15	2.76622e+16	-1.78446e+16
7	28295000	28300000	7	28625000	28630000	32	56584044	10	4832171	5.6553e+15	2.06946e+15	-2.73274e+16
7	142850000	142855000	7	143000000	143005000	31	7814683	7	52195525	3.96689e+15	134111113931702	-2.95791e+16
7	50205000	50210000	7	50415000	50420000	31	6520389	6	38038988	4.75432e+15	1.57733e+16	-3.01416e+16
7	44245000	44250000	7	44480000	44485000	31	91193	9	5884249	3.39938e+16	1.52951e+16	-2.22254e+15
7	70050000	70055000	7	70160000	70165000	30	11637651	8	8522804	2.57784e+15	0.938658	-2.7463e+15
7	44855000	44860000	7	45135000	45140000	30	9260682	8	68549194	3.2395e+15	1.16705e+16	-2.77582e+16
7	37205000	37210000	7	37830000	37835000	30	67290077	18	6212976	4.45831e+15	2.89716e+16	-1.53885e+16
7	35920000	35925000	7	35970000	35975000	30	74984655	13	63601456	4.00082e+15	2.04398e+16	-1.95737e+16
7	21030000	21035000	7	21250000	21255000	30	8924414	2	34541545	3.36157e+15	0.579013	-5.80568e+15
7	155185000	155190000	7	155340000	155345000	29	9971493	11	61496844	2.90829e+16	1.78871e+16	-1.62592e+16
7	128470000	128475000	7	128880000	128885000	29	4280602	10	27557955	6.77475e+15	3.62872e+16	-1.86698e+16
7	86925000	86930000	7	87220000	87225000	29	74750767	11	580367	3.87956e+15	1.89535e+16	-2.04688e+15
7	21765000	21770000	7	22000000	22005000	29	9185375	11	60379043	3.15719e+15	1.82182e+16	-1.73298e+16
7	19750000	19755000	7	20315000	20320000	29	5369482	13	4822741	5.40089e+15	2.69556e+15	-2.00362e+15
7	131690000	131695000	7	131855000	131860000	28	8614771	8	51151175	3.25023e+16	1.56399e+16	-2.07816e+16
7	71510000	71515000	7	71725000	71730000	28	9959513	8	7064587	2.81138e+16	1.13241e+16	-2.48266e+15
7	26680000	26685000	7	27140000	27145000	28	68131104	9	57104826	41097235118926	1.57605e+15	-2.60761e+16
7	50200000	50205000	7	50365000	50370000	27	66498375	7	32647233	4.06025e+15	2.14413e+15	-1.89366e+16
7	141070000	141075000	7	141645000	141650000	26	4802309	10	29026852	5.41406e+15	3.44509e+15	-1.57153e+16
7	125060000	125065000	7	125665000	125670000	26	4250481	19	4785231	6.11695e+15	3.97055e+16	-1.54058e+16
7	55070000	55075000	7	55250000	55255000	26	8806605	12	62048745	2.95233e+15	1.93396e+16	-1.52657e+16
7	42945000	42950000	7	43105000	43110000	26	7469431	9	58301144	3.48085e+16	1.54371e+16	-2.25486e+16
7	38795000	38800000	7	38925000	38930000	26	8743277	8	8062686	2.97371e+16	0.992225	-2.99701e+16
7	20790000	20795000	7	21185000	21190000	26	612591	6	33912313	4.24427e+15	1.76927e+16	-2.39888e+16
7	88545000	88550000	7	89620000	89625000	25	35776837	5	19419311	6.98776e+15	2.57476e+16	-2.71395e+15
7	66560000	66565000	7	66790000	66795000	25	53518944	7	3426961	4.67124e+15	2.04263e+16	-2.28688e+15
7	151365000	151370000	7	151765000	151770000	24	65661445	10	5026481	3.65511e+16	1.98946e+15	-1.83724e+16
7	134630000	134635000	7	134940000	134945000	24	58861294	10	4930281	4.07738e+16	2.02828e+15	-2.01026e+15
7	111495000	111500000	7	111730000	111735000	24	7737924	11	73827863	3.10161e+16	1.48995e+16	-2.08168e+15
7	96075000	96080000	7	97025000	97030000	24	37714083	15	47383957	6.36367e+15	3.16563e+16	-2.01024e+15
7	88785000	88790000	7	89620000	89625000	24	58583727	9	44000964	4.0967e+15	2.04541e+16	-2.00288e+16
7	50465000	50470000	7	51065000	51070000	24	39994466	10	29874344	6.00083e+15	3.34735e+16	-1.79271e+16
7	128610000	128615000	7	128875000	128880000	23	4435611	11	35467255	5.18531e+15	3.10145e+16	-167189606818747
7	30165000	30170000	7	30565000	30570000	23	44902453	12	3586357	5.12221e+15	3.34601e+16	-1.53084e+15
7	7685000	7690000	7	7970000	7975000	23	6298567	10	4742358	3.65162e+16	2.10866e+16	-1.73173e+16
7	123640000	123645000	7	123860000	123865000	22	52207656	7	34853954	4.21394e+15	2.00838e+16	-209817882430336
7	42940000	42945000	7	43450000	43455000	22	493469	11	4615069	4.45823e+15	2.3835e+15	-1.87046e+16
7	116175000	116180000	7	116805000	116810000	21	39531047	10	4149709	5.31228e+15	24098075310823	-2.20444e+16
7	92525000	92530000	7	92835000	92840000	21	4854477	7	39307146	4.3259e+15	178084666844039	-2.42913e+16
7	20780000	20785000	7	21765000	21770000	21	23699722	5	1.17658e+16	886086343122506	4.2496e+15	-2.08511e+15
7	13750000	13755000	7	13985000	13990000	21	58448305	9	5611559	3.59292e+16	1.60383e+15	-2.24021e+15
7	155795000	155800000	7	156470000	156475000	20	45514193	7	41633096	4.39423e+15	1.68135e+16	-2.61351e+15
7	137645000	137650000	7	138010000	138015000	20	4567308	9	39161217	4.37895e+15	2.29819e+16	-1.90539e+16
7	108610000	108615000	7	111730000	111735000	20	26826587	5	22055955	7.45529e+16	2.26696e+15	-3.28867e+16
7	71305000	71310000	7	71735000	71740000	20	4721131	10	43995523	4.23627e+15	2.27296e+16	-1.86377e+16
7	24575000	24580000	7	25095000	25100000	20	26724284	5	24209714	7.48383e+15	2.06529e+16	-3.62363e+16
7	16980000	16985000	7	17295000	17300000	20	48444333	10	43602858	4.12845e+15	2.29343e+16	-1.80012e+16
7	1570000	1575000	7	2205000	2210000	20	58273087	11	48863626	3.43212e+15	2.25116e+15	-1.5246e+16
7	26090000	26095000	7	26665000	26670000	19	29365585	4	21542895	6.47016e+15	1.85676e+16	-3.48465e+16
7	85030000	85035000	7	85745000	85750000	17	32284455	9	30938575	5.26569e+15	2.90899e+15	-1.81014e+16
7	31745000	31750000	7	32480000	32485000	17	36667457	8	4475053	4.63626e+15	1.78769e+15	-2.59344e+16
7	31740000	31745000	7	32345000	32350000	17	33580608	9	37612338	5.06245e+15	2.39283e+16	-2.11567e+15
7	20775000	20780000	7	22000000	22005000	17	26155276	7	2169439	6.49964e+15	3.22664e+16	-2.01437e+16
7	107740000	107745000	7	108145000	108150000	15	3040547	3	20240047	4.93332e+16	1.48221e+15	-3.32836e+15
7	123490000	123495000	7	123535000	123540000	39	17665482	19	1704438	2.2077e+15	1.11474e+16	-1.98046e+16
7	12705000	12710000	7	12765000	12770000	45	22934576	23	17716135	1.9621e+15	1.29825e+15	-1.51134e+16
7	31055000	31060000	7	31120000	31125000	45	18968979	21	13774442	2.37229e+16	1.52456e+16	-1.55605e+16
7	98430000	98435000	7	98745000	98750000	45	9242401	13	5663476	486886470301386	2.29541e+15	-2.12113e+15
7	105650000	105655000	7	106040000	106045000	46	11138449	20	76854157	4.12984e+16	2.60233e+16	-1.58698e+16
7	45150000	45155000	7	45255000	45260000	46	97361	15	6432097	4.72468e+15	2.33205e+15	-2.02598e+15
7	22640000	22645000	7	22680000	22685000	47	16360025	17	1561106	2.87286e+16	1.08897e+16	-2.63814e+16
7	123795000	123800000	7	123865000	123870000	46	1338286	24	10658615	3.43723e+15	2.2517e+16	-1.52651e+16
7	2670000	2675000	7	2705000	2710000	48	20171682	17	19182695	2.37957e+15	0.886215	-2.6851e+15
7	83935000	83940000	7	85020000	85025000	50	74714804	31	764629	6.69211e+16	4.05425e+15	-1.65064e+16
7	21185000	21190000	7	21250000	21255000	51	18799637	6	8913246	2.71282e+15	0.673155	-4.03e+15
7	14715000	14720000	7	15015000	15020000	53	9804703	31	9471031	5.40557e+15	3.27314e+16	-1.65149e+16
7	70615000	70620000	7	70695000	70700000	55	2285897	20	15358499	2.40606e+15	1.30221e+16	-1.84767e+16
7	129225000	129230000	7	129295000	129300000	66	18526394	37	15741157	3.56248e+16	2.35053e+16	-1.51561e+16
7	101365000	101370000	7	101410000	101415000	66	27409842	25	16728168	2.40789e+15	1.49449e+15	-1.61119e+15
7	42150000	42155000	7	42220000	42225000	59	1788828	13	11439011	3.29825e+15	1.13646e+16	-2.90221e+16
7	106055000	106060000	7	106110000	106115000	58	24684845	24	15649431	2.34962e+15	1.5336e+15	-1.53209e+16
7	100965000	100970000	7	101060000	101065000	70	15943593	28	11153425	4.39048e+15	2.51044e+16	-1.74889e+16
7	6160000	6165000	7	6320000	6325000	77	15308916	30	9874745	5.02975e+15	3.03805e+16	-1.65558e+16
8	141300000	141305000	8	141345000	141350000	74	23273466	24	164406	3.17959e+16	1.4598e+16	-2.1781e+15
8	22035000	22040000	8	22140000	22145000	43	15837085	17	10524794	271514612695455	1.61523e+16	-1.68096e+16
8	142540000	142545000	8	142620000	142625000	42	12354626	10	49280105	3.39954e+15	2.02922e+16	-1.6753e+16
8	60410000	60415000	8	60610000	60615000	42	8263994	15	49333296	5.08229e+15	3.04054e+16	-1.67151e+15
8	47960000	47965000	8	48005000	48010000	42	18012602	16	14725248	2.3317e+16	1.08657e+16	-2.14593e+16
8	22625000	22630000	8	22895000	22900000	42	10905679	9	68506365	3.8512e+16	1.31375e+15	-2.93147e+16
8	103100000	103105000	8	103510000	103515000	41	51740413	16	47846613	7.92417e+15	3.34402e+16	-2.36966e+15
8	49300000	49305000	8	49905000	49910000	41	77365346	23	7122855	52995303607897	3.22904e+16	-1.64121e+16
8	10545000	10550000	8	10825000	10830000	41	16009104	8	9523899	2.56104e+15	0.839992	-3.04889e+16
8	124035000	124040000	8	124425000	124430000	40	9095294	10	59388137	4.39788e+15	1.68384e+15	-2.61182e+15
8	119260000	119265000	8	119350000	119355000	40	13446304	14	9233314	2.9748e+15	1.51625e+16	-1.96194e+16
8	13040000	13045000	8	13660000	13665000	40	45218654	14	3788197	884590682420578	3.69569e+15	-2.39357e+15
8	81785000	81790000	8	81865000	81870000	39	9707975	16	9621698	4.01732e+16	1.66291e+15	-2.41584e+16
8	41940000	41945000	8	42140000	42145000	39	9937314	18	8578272	3.9246e+16	2.09832e+15	-1.87035e+16
8	8275000	8280000	8	8380000	8385000	39	9238956	11	7718253	4.22126e+15	1.42519e+16	-2.96188e+16
8	144370000	144375000	8	144445000	144450000	38	13779767	13	85716	2.75767e+16	1.51664e+16	-1.81828e+16
8	25575000	25580000	8	26080000	26085000	37	10844996	13	59857936	3.41171e+16	2.17181e+16	-1.57091e+16
8	144520000	144525000	8	144785000	144790000	36	906831	12	51257887	3.96987e+16	234110313599154	-1.69573e+16
8	130440000	130445000	8	130670000	130675000	36	10580413	16	8043893	3.40251e+15	1.98909e+15	-1.71059e+16
8	89995000	90000000	8	90565000	90570000	36	8239607	17	64087744	4.36914e+15	2.65261e+15	-1.64711e+16
8	127795000	127800000	8	127915000	127920000	35	12769736	18	12251405	2.74086e+16	1.46922e+16	-1.86552e+16
8	27315000	27320000	8	27600000	27605000	35	6889267	14	51106205	5.08037e+15	2.73939e+16	-1.85456e+16
8	8245000	8250000	8	8725000	8730000	34	11331165	23	11947812	3.00057e+15	1.92504e+16	-1.55871e+16
8	1325000	1330000	8	1695000	1700000	34	7497715	12	4408303	4.53471e+15	2.72214e+15	-1.66587e+16
8	61135000	61140000	8	61560000	61565000	33	689318	15	50041065	4.78734e+15	299753812194045	-1.59709e+16
8	21040000	21045000	8	21245000	21250000	33	72847266	2	23782885	4.53003e+15	0.840941	-5.38685e+15
8	13040000	13045000	8	13130000	13135000	33	10246659	9	7277694	3.22056e+15	1.23666e+15	-2.60425e+16
8	66175000	66180000	8	66420000	66425000	32	8553741	8	40826077	3.74105e+16	1.95953e+16	-190915656669988
8	111435000	111440000	8	111795000	111800000	31	76757784	10	5447695	4.03868e+15	1.83564e+15	-2.20015e+15
8	52015000	52020000	8	52110000	52115000	31	11161409	11	8663052	2.77743e+16	1.26976e+16	-2.18736e+15
8	131245000	131250000	8	131800000	131805000	30	53127723	10	28589926	5.64677e+15	3.49774e+16	-1.61441e+16
8	118120000	118125000	8	118415000	118420000	30	8366235	8	5374907	3.58584e+15	1.4884e+16	-240919616171432
8	11745000	11750000	8	11960000	11965000	30	10191248	11	7031178	2.9437e+16	1.56446e+16	-1.88161e+16
8	105315000	105320000	8	105655000	105660000	29	7167927	12	6000006	4.0458e+16	2e+16	-2.0229e+16
8	29340000	29345000	8	29880000	29885000	29	7572483	12	56854568	382965534554518	2.11065e+16	-1.81445e+16
8	66065000	66070000	8	66165000	66170000	28	8406582	7	6389417	3.33072e+16	1.09556e+16	-3.0402e+15
8	61245000	61250000	8	61560000	61565000	28	5919107	11	3712022	4.73044e+15	2.96334e+16	-1.59632e+15
8	10040000	10045000	8	10420000	10425000	28	4914261	16	44557295	5.6977e+15	3.59088e+16	-1.58671e+16
8	142780000	142785000	8	143045000	143050000	27	645879	7	3329483	4.18035e+15	2.10243e+15	-1.98834e+16
8	133300000	133305000	8	133445000	133450000	27	8925203	3	49291935	3.02514e+15	0.608619	-4.9705e+15
8	132875000	132880000	8	133455000	133460000	27	65194035	3	28653958	414148318937461	1.04698e+16	-3.95566e+16
8	94550000	94555000	8	94715000	94720000	27	12007278	11	7723665	22486362021434	1.42419e+16	-1.57888e+16
8	141725000	141730000	8	142445000	142450000	26	44250956	9	29984715	5.87558e+15	3.00153e+15	-1.95753e+16
8	95885000	95890000	8	96130000	96135000	26	69413342	12	5246592	3.74568e+16	2.2872e+15	-1.63767e+16
8	61805000	61810000	8	62985000	62990000	26	28007383	4	26349258	9.28327e+15	1.51807e+16	-6.11518e+15
8	60145000	60150000	8	60395000	60400000	26	73132086	8	60767665	3.55521e+15	1.31649e+15	-2.70052e+15
8	30665000	30670000	8	30815000	30820000	26	9086526	16	9175306	2.86138e+15	1.74381e+16	-1.64088e+16
8	108080000	108085000	8	108700000	108705000	25	45318065	12	34419138	5.51656e+15	3.48643e+15	-1.58229e+15
8	103795000	103800000	8	104125000	104130000	25	4381631	14	42128053	5.70564e+15	3.3232e+15	-1.71691e+16
8	80240000	80245000	8	80575000	80580000	25	55030723	7	42954373	4.54292e+15	1.62964e+16	-2.78769e+16
8	28355000	28360000	8	28595000	28600000	25	4857745	6	38510914	5.14642e+15	1.558e+16	-3.30322e+16
8	21040000	21045000	8	21785000	21790000	25	38816235	3	2720443	6.4406e+16	1.10276e+16	-5.84043e+15
8	107905000	107910000	8	108075000	108080000	24	77947006	15	7893955	3.07901e+15	1.90019e+16	-1.62037e+16
8	107810000	107815000	8	108080000	108085000	24	78334246	9	53969474	3.06379e+16	1.66761e+16	-1.83724e+16
8	93370000	93375000	8	93645000	93650000	24	68783674	7	48108163	3.4892e+16	1.45505e+16	-2.39799e+15
8	72315000	72320000	8	72910000	72915000	24	67273498	12	56586437	3.56753e+16	2.12065e+15	-1.68228e+15
8	68570000	68575000	8	69620000	69625000	24	49140706	11	42300344	4.88393e+15	2.60045e+15	-1.87811e+16
8	137465000	137470000	8	141635000	141640000	23	0.034971	0	0.0378591	6.57687e+15	0	#NAME?
8	127735000	127740000	8	129680000	129685000	23	26211452	10	18437816	877479049996925	5.42364e+16	-1.61788e+16
8	71835000	71840000	8	72160000	72165000	23	5331459	9	37239816	4.31402e+16	2.41677e+16	-1.78504e+15
8	40200000	40205000	8	40995000	41000000	23	7662315	14	72253733	3.0017e+15	1.93762e+16	-1.54917e+16
8	72320000	72325000	8	72840000	72845000	22	2905188	11	27209845	7.57266e+15	404265441423867	-1.87319e+15
8	58455000	58460000	8	58700000	58705000	22	41673055	13	4852582	5.27919e+16	2678986156236	-1.97059e+16
8	41700000	41705000	8	42140000	42145000	22	43918543	8	31535575	5.00927e+15	2.53682e+16	-1.97463e+16
8	27615000	27620000	8	27990000	27995000	22	3673673	7	32303574	5.98856e+15	2.16694e+16	-2.7636e+16
8	24515000	24520000	8	24885000	24890000	22	421705	7	33968832	5.21692e+15	2.06071e+16	-2.53161e+16
8	36860000	36865000	8	37150000	37155000	21	36960793	8	23138382	5.6817e+15	3.45746e+15	-1.64332e+16
8	17335000	17340000	8	17910000	17915000	21	41590724	6	35101817	5.0492e+15	1.70931e+16	-2.95394e+16
8	117470000	117475000	8	118115000	118120000	20	28282032	6	20115566	7.07163e+15	2.98276e+16	-2.37083e+15
8	89995000	90000000	8	90950000	90955000	20	35279996	4	31152515	5.66893e+15	1.28401e+16	-4.41504e+15
8	73750000	73755000	8	73970000	73975000	20	5944317	9	67874374	3.36456e+16	1.32598e+16	-2.53741e+15
8	69110000	69115000	8	69620000	69625000	20	46190763	8	3350368	4.32987e+15	2.3878e+15	-1.81333e+16
8	67820000	67825000	8	68390000	68395000	20	32813394	9	30946758	6.09507e+15	2.90822e+15	-2.09581e+16
8	56615000	56620000	8	56920000	56925000	20	39870937	7	3166918	5.01619e+15	221035088372986	-2.26941e+15
8	32560000	32565000	8	32920000	32925000	20	57247033	11	5.15367e+16	3.49363e+16	2.1344e+16	-1.63682e+15
8	67820000	67825000	8	68495000	68500000	19	4755729	5	30188942	3.99518e+16	1.65624e+16	-2.41221e+16
8	52010000	52015000	8	52275000	52280000	19	3890295	7	28071802	4.88395e+15	2.49361e+15	-195858903098241
8	126820000	126825000	8	127730000	127735000	18	5349685	10	50421906	3.36468e+15	1.98326e+16	-1.69654e+16
8	116785000	116790000	8	117300000	117305000	18	50139203	5	26348226	3.59001e+15	1.89766e+16	-1.89181e+16
8	85450000	85455000	8	86085000	86090000	18	27536159	12	38133004	6.53686e+15	3.14688e+16	-2.07725e+16
8	70630000	70635000	8	73055000	73060000	18	0.230429	0	0.255731	781151915256474	0	#NAME?
8	60680000	60685000	8	60740000	60745000	35	1275074	16	10291782	2.74494e+15	1.55464e+16	-1.76564e+15
8	126825000	126830000	8	126870000	126875000	41	16348742	14	12501473	2.50784e+16	1.11987e+15	-2.23941e+16
8	109645000	109650000	8	109720000	109725000	42	1508256	20	12826462	2.78467e+15	1.55928e+16	-1.78588e+16
8	22285000	22290000	8	22370000	22375000	44	14516697	25	12878085	3.03099e+16	1.94128e+16	-1.56134e+16
8	123765000	123770000	8	124440000	124445000	44	15469798	20	116500845	284425174782502	1.71673e+16	-1.65679e+16
8	143130000	143135000	8	143235000	143240000	45	10944541	20	8157952	4.11164e+15	2.4516e+15	-167712762006191
8	30090000	30095000	8	30155000	30160000	46	19090515	22	14625685	2.40957e+16	1.5042e+16	-1.60189e+16
8	97870000	97875000	8	98030000	98035000	48	13555272	27	122327175	3.54106e+16	2.2072e+15	-1.60432e+16
8	52420000	52425000	8	52490000	52495000	48	11932916	20	9339619	402248704340163	2.14141e+16	-1.87842e+16
8	116930000	116935000	8	117035000	117040000	48	15473454	23	11536941	3.10209e+16	1.9936e+16	-1.55603e+16
8	94810000	94815000	8	95245000	95250000	51	6109873	25	5869299	834714567716874	4.25945e+15	-1.95968e+15
8	11680000	11685000	8	11715000	11720000	52	20950043	26	1641801	2.4821e+15	1.58363e+16	-1.56735e+16
8	59065000	59070000	8	59100000	59105000	52	27337011	24	23149082	1.90218e+16	1.03676e+16	-1.83474e+16
8	61020000	61025000	8	61075000	61080000	52	22924421	24	19501032	2.26832e+16	1.2307e+16	-1.84311e+16
8	101645000	101650000	8	102195000	102200000	53	60131316	27	52043977	8.81404e+15	5.18792e+15	-1.69895e+16
8	10545000	10550000	8	10585000	10590000	67	3173618	16	1613248	2.11116e+16	0.991788	-2.12864e+16
8	97595000	97600000	8	97640000	97645000	66	2386281	37	220918	2.76581e+16	1.67483e+16	-1.6514e+16
8	17600000	17605000	8	17910000	17915000	61	8179065	31	6662872	7.45807e+15	4.65265e+15	-1.60297e+16
8	125725000	125730000	8	125830000	125835000	59	14616978	29	10929402	4.0364e+15	2.65339e+16	-1.52122e+16
8	144755000	144760000	8	144790000	144795000	55	19820284	27	15393313	2.77494e+16	1.75401e+16	-1.58205e+15
8	80615000	80620000	8	80680000	80685000	70	15994682	31	12668172	4.37645e+15	2.44708e+16	-1.78844e+16
8	52110000	52115000	8	52275000	52280000	79	15234042	31	9269553	5.18575e+15	3.34428e+15	-1.55063e+16
8	133205000	133210000	8	133450000	133455000	108	10801248	29	5775775	9.99884e+15	5.02097e+15	-1.99142e+15
10	75290000	75300000	10	75390000	75400000	75	35938816	27	22847095	2.08688e+15	1.18177e+15	-1.76589e+15
10	84260000	84270000	10	84380000	84390000	74	35451744	39	32173058	2.08734e+15	1.21219e+16	-1.72196e+16
10	111080000	111090000	10	111320000	111330000	72	20852797	18	12458911	3.45277e+16	1.44475e+16	-2.38988e+16
10	28990000	29000000	10	29110000	29120000	70	34919216	20	22615782	2.00463e+15	0.884338	-2.26681e+15
10	121970000	121980000	10	122110000	122120000	68	30489906	26	18577812	2.23025e+16	1.39952e+16	-1.59358e+16
10	22000000	22010000	10	22220000	22230000	68	28957335	35	2324666	2.34828e+16	1.50559e+16	-1.55971e+16
10	93550000	93560000	10	93810000	93820000	67	14854855	27	11920428	4.51031e+15	2.26502e+16	-1.99129e+16
10	11020000	11030000	10	11260000	11270000	67	21677834	34	17045307	30907146904068	1.99468e+16	-1.54948e+16
10	128320000	128330000	10	128530000	128540000	66	26540243	16	109943905	2.48679e+15	1.45529e+16	-1.7088e+16
10	57570000	57580000	10	57650000	57660000	65	32008324	22	28346802	2.03072e+16	0.776102	-2.61657e+16
10	92890000	92900000	10	93070000	93080000	62	29288597	28	22238405	2.11686e+15	1.25908e+16	-1.68127e+16
10	29990000	30000000	10	30350000	30360000	61	29101683	20	14408448	2.0961e+16	1.38807e+16	-1.51008e+16
10	96390000	96400000	10	96820000	96830000	60	14225151	14	61109843	4.21788e+15	2.29096e+16	-1.8411e+16
10	114470000	114480000	10	114780000	114790000	59	11538438	45	14394692	5.11334e+15	3.12615e+16	-1.63567e+16
10	70460000	70470000	10	70760000	70770000	56	19964125	26	14736831	2.80503e+16	1.76429e+16	-1.5899e+16
10	22550000	22560000	10	23060000	23070000	51	18506536	16	10253315	2.75578e+16	1.56047e+16	-1.76599e+16
10	90140000	90150000	10	90590000	90600000	49	16552603	10	11599651	2.96026e+16	0.862095	-3.4338e+16
10	74820000	74830000	10	75100000	75110000	49	20444016	20	136796665	2.39679e+15	1.46202e+16	-1.63936e+16
10	78990000	79000000	10	79130000	79140000	48	17036177	10	11348344	2.81753e+15	0.881186	-3.19743e+15
10	97910000	97920000	10	98300000	98310000	47	1356826	15	7120798	3.46397e+15	2.10651e+16	-1.64441e+16
10	66950000	66960000	10	67300000	67310000	47	20463507	13	156714325	2.29677e+16	0.829535	-2.76875e+15
10	45000000	45010000	10	45240000	45250000	47	1857502	23	15949275	2.53028e+16	1.44207e+16	-1.75461e+16
10	21510000	21520000	10	21800000	21810000	47	1735089	22	15106564	2.70879e+15	1.45632e+16	-1.86003e+16
10	53600000	53610000	10	53840000	53850000	46	1937932	29	18768217	2.37366e+16	1.54517e+16	-1.53619e+16
10	31330000	31340000	10	31760000	31770000	46	12619711	20	12196951	3.64509e+15	1.63975e+16	-2.22295e+16
10	21520000	21530000	10	21950000	21960000	45	12536112	30	13273368	3.58963e+16	2.26016e+16	-1.58822e+16
10	8050000	8060000	10	9300000	9310000	44	13333986	19	905393	3.29984e+16	2.09854e+15	-1.57245e+16
10	66940000	66950000	10	67770000	67780000	43	79316144	16	74885077	5.42134e+15	2.13661e+16	-2.53736e+16
10	104640000	104650000	10	104920000	104930000	42	1554701	20	11470942	2.70148e+16	1.74354e+16	-1.54943e+15
10	48650000	48660000	10	49160000	49170000	39	12704546	5	71559925	3.06977e+16	0.698715	-4.39345e+15
10	110010000	110020000	10	110220000	110230000	38	11588157	16	10138415	3.27921e+15	1.57816e+15	-2.07787e+15
10	91630000	91640000	10	91910000	91920000	38	8827815	18	8346578	4.30458e+15	2.15657e+15	-1.99603e+16
10	49590000	49600000	10	49910000	49920000	38	7121483	25	9468063	5.33597e+15	264045560322106	-2.02085e+16
10	43670000	43680000	10	44300000	44310000	38	12685207	8	47725983	2.99562e+15	1.67624e+16	-1.78711e+16
10	111750000	111760000	10	112310000	112320000	37	9893238	9	56929126	3.73993e+16	1.58091e+16	-2.36568e+16
10	51390000	51400000	10	52210000	52220000	37	10584711	16	7453867	3.49561e+15	2.14654e+15	-1.62849e+16
10	129320000	129330000	10	129970000	129980000	36	10314712	12	6798085	3.49016e+16	1.7652e+16	-1.9772e+16
10	44390000	44400000	10	44850000	44860000	35	12428247	5	55117836	2.81617e+15	0.907147	-3.10442e+16
10	106620000	106630000	10	107810000	107820000	34	99677305	17	8863816	3.41101e+15	1.91791e+16	-1.7785e+16
10	5950000	5960000	10	6400000	6410000	34	11230033	14	7328995	3.0276e+16	1.91022e+16	-1.58495e+16
10	114690000	114700000	10	115130000	115140000	32	9298663	11	8889752	3.44135e+16	1.23738e+16	-2.78116e+15
10	75910000	75920000	10	76540000	76550000	31	7867123	15	71255913	3.94045e+16	2.10509e+16	-1.87187e+15
10	13370000	13380000	10	13770000	13780000	31	9402931	13	59206324	3.29684e+16	2.19571e+15	-1.50149e+16
10	16820000	16830000	10	17600000	17610000	30	61362367	13	6162237	4.88899e+15	210962350198475	-2.31747e+15
10	59630000	59640000	10	60200000	60210000	26	75196714	12	6118884	3.4576e+15	1.96114e+16	-1.76305e+15
10	34660000	34670000	10	35210000	35220000	26	8469904	13	67376018	3.06969e+16	1.92947e+16	-1.59095e+16
10	52880000	52890000	10	54400000	54410000	25	61875157	6	5064236	4.04039e+15	1.18478e+15	-3.41025e+16
10	63860000	63870000	10	66920000	66930000	19	45392814	9	5311265	4.18568e+16	1.69451e+16	-2.47014e+15
10	64420000	64430000	10	66930000	66940000	18	30961328	9	3152376	5.8137e+15	2.85499e+16	-2.03633e+16
10	17910000	17920000	10	18210000	18220000	78	1655823	49	16596317	4.71065e+15	2.95246e+16	-1.5955e+16
10	112830000	112840000	10	112940000	112950000	80	4126629	25	28311024	1.93863e+16	0.883048	-2.19538e+16
10	78050000	78060000	10	78160000	78170000	95	48362244	42	3499478	1.96434e+16	1.20018e+16	-1.63671e+16
10	16850000	16860000	10	17000000	17010000	109	5040078	56	4128418	2.16266e+16	1.35645e+16	-1.59435e+15
11	121650000	121660000	11	121880000	121890000	81	38400574	37	27475601	2.10934e+16	1.34665e+15	-1.56636e+16
11	120510000	120520000	11	120920000	120930000	80	2044657	32	13319051	3.91264e+16	2.40257e+16	-1.62852e+16
11	64480000	64490000	11	64650000	64660000	80	29278635	44	29887817	2.73237e+16	1.47217e+16	-1.85601e+16
11	7770000	7780000	11	7820000	7830000	71	29427608	21	25756716	2.4127e+16	0.815321	-2.9592e+15
11	72580000	72590000	11	72790000	72800000	70	36997597	14	15417398	1.89201e+15	0.908065	-2.08357e+16
11	131070000	131080000	11	131210000	131220000	68	30285622	21	17404318	2.24529e+16	1.2066e+16	-1.86084e+16
11	41310000	41320000	11	41450000	41460000	66	28267878	26	20594372	2.33481e+15	1.26248e+15	-1.84938e+16
11	103680000	103690000	11	103850000	103860000	61	24520449	27	21802048	2.48772e+15	1.23842e+16	-2.00879e+16
11	15660000	15670000	11	15810000	15820000	61	320731	24	19485342	1.90191e+16	1.2317e+16	-154413649600444
11	13770000	13780000	11	13950000	13960000	61	24376652	24	14427859	2.50239e+16	1.66345e+16	-1.50434e+16
11	13770000	13780000	11	14140000	14150000	60	14963242	21	1012515	4.00983e+15	2.07404e+16	-1.93334e+15
11	80150000	80160000	11	81230000	81240000	58	15577138	18	78396797	3.72341e+15	2.29601e+16	-1.62168e+16
11	30580000	30590000	11	30860000	30870000	57	2449403	22	14252628	2.3271e+16	1.54357e+16	-1.5076e+15
11	18530000	18540000	11	18760000	18770000	57	27965694	25	19838764	2.03821e+16	1.26016e+16	-1.61742e+15
11	93890000	93900000	11	94600000	94610000	55	1831054	8	9274139	3.00373e+16	0.862614	-3.48213e+16
11	11400000	11410000	11	11780000	11790000	55	22442244	19	15031131	2.45074e+16	1.26404e+16	-1.93881e+16
11	66480000	66490000	11	66670000	66680000	54	23996193	35	24465511	2.25036e+15	1.43059e+16	-1.57303e+16
11	14910000	14920000	11	15070000	15080000	53	22342468	17	14828222	2.37216e+16	1.14646e+15	-2.06912e+16
11	131060000	131070000	11	131500000	131510000	52	15304077	14	7556878	3.39779e+16	1.85262e+16	-1.83405e+16
11	71860000	71870000	11	71990000	72000000	51	21303751	18	11913857	2.39394e+16	1.51085e+16	-1.58451e+16
11	12320000	12330000	11	12670000	12680000	51	2430901	24	21328606	2.09799e+15	1.12525e+16	-1.86446e+16
11	131240000	131250000	11	131670000	131680000	48	16927938	15	10443166	2.83555e+16	1.43635e+16	-1.97414e+16
11	19070000	19080000	11	19740000	19750000	48	10479705	21	74395638	4.58028e+15	2.82275e+15	-1.62263e+16
11	42760000	42770000	11	43130000	43140000	46	16532066	18	11437019	2.78247e+16	1.57384e+16	-1.76795e+16
11	85590000	85600000	11	86290000	86300000	45	19295763	17	12682401	2.33212e+15	1.34044e+15	-1.73982e+15
11	82710000	82720000	11	83070000	83080000	45	17875172	11	73544064	2.51746e+16	1.4957e+16	-1.68313e+15
11	31880000	31890000	11	32170000	32180000	45	15866444	23	14809782	2.83617e+15	1.55303e+16	-1.82622e+16
11	63040000	63050000	11	63210000	63220000	44	17896318	20	133668375	2.45861e+16	1.49624e+15	-1.64319e+16
11	13200000	13210000	11	13460000	13470000	43	17630589	22	13716206	2.43894e+16	1.60394e+16	-1.52059e+16
11	84380000	84390000	11	84710000	84720000	41	14490048	13	9226148	2.82953e+16	1.40904e+16	-2.00813e+16
11	42530000	42540000	11	43280000	43290000	41	14130772	12	7606798	2.90147e+16	1.57754e+16	-1.83924e+16
11	85600000	85610000	11	86190000	86200000	40	1194284	12	5980944	3.34929e+16	2.00637e+15	-1.66932e+16
11	119200000	119210000	11	119470000	119480000	39	14573652	13	9644604	267606225261863	1.3479e+16	-1.98535e+16
11	71630000	71640000	11	71740000	71750000	38	11784329	11	56316886	3.22462e+16	1.95323e+16	-1.65091e+16
11	44550000	44560000	11	45090000	45100000	35	11332753	8	64232583	3.08839e+15	1.24547e+16	-2.47969e+15
11	15320000	15330000	11	16610000	16620000	32	58783984	13	4114289	5.44366e+15	3.15972e+16	-1.72283e+16
11	118920000	118930000	11	119330000	119340000	31	8658684	8	64685636	3.58022e+16	1.23675e+15	-2.89486e+16
11	5120000	5130000	11	5800000	5810000	31	77554426	17	6731688	3.99719e+16	2.52537e+15	-1.58282e+15
11	21510000	21520000	11	22130000	22140000	30	1027418	7	6665	2.91994e+16	1.05026e+16	-2.7802e+16
11	45130000	45140000	11	45770000	45780000	28	9061955	11	59648023	3.08984e+15	1.84415e+15	-1.67548e+15
11	113990000	114000000	11	114760000	114770000	27	65257607	6	43712325	4.13745e+15	1.37261e+16	-3.01429e+16
11	89100000	89110000	11	90110000	90120000	27	37792037	11	4410827	7.14436e+15	2.49386e+15	-2.86478e+16
11	4180000	4190000	11	4990000	5000000	25	70946245	7	41460233	3.52379e+16	1.68836e+16	-2.0871e+15
11	130560000	130570000	11	131250000	131260000	13	13230041	0	0.279992	982612223197192	0	#NAME?
11	17730000	17740000	11	17820000	17830000	87	40911266	35	25166103	2.12655e+15	1.39076e+16	-1.52906e+16
11	19450000	19460000	11	19540000	19550000	113	56990982	47	37893097	1.98277e+16	1.24033e+16	-1.59858e+15
11	114160000	114170000	11	114250000	114260000	111	4087674	51	31099794	2.71548e+15	1.63988e+16	-1.6559e+16
11	83520000	83530000	11	83640000	83650000	108	4964832	34	26132507	2.1753e+15	1.30106e+15	-1.67194e+16
11	117730000	117740000	11	117800000	117810000	121	6734915	36	4094347	1.79661e+16	0.879261	-2.04332e+16
12	89210000	89220000	12	89340000	89350000	79	38496708	33	27914442	2.05212e+16	1.18218e+15	-1.73588e+16
12	48180000	48190000	12	48440000	48450000	77	3285633	24	20791145	2.34354e+15	1.15434e+16	-2.0302e+16
12	118400000	118410000	12	118610000	118620000	74	31859003	18	15631215	2.32273e+16	1.15154e+15	-2.01706e+15
12	49770000	49780000	12	49970000	49980000	74	25698153	28	18958979	287958438102536	1.47687e+16	-194978499316385
12	119440000	119450000	12	119540000	119550000	71	30196434	34	21839136	2.35127e+16	1.55684e+16	-1.51029e+16
12	44010000	44020000	12	44870000	44880000	71	12900886	36	10431097	5.5035e+15	3.45122e+15	-1.59465e+16
12	3290000	3300000	12	3640000	3650000	70	29160646	17	15362223	2.4005e+15	1.10661e+16	-2.16923e+16
12	91810000	91820000	12	91980000	91990000	68	257398	33	22402	264182316878919	1.47308e+16	-1.7934e+16
12	105710000	105720000	12	106110000	106120000	67	27874163	40	27435211	2.40366e+16	1.45798e+16	-1.64862e+16
12	98220000	98230000	12	98370000	98380000	67	31280745	31	24782011	2.14189e+16	1.25091e+16	-1.71227e+16
12	34120000	34130000	12	34210000	34220000	67	3211971	30	25653257	2.08595e+15	1.16944e+16	-1.78371e+16
12	94150000	94160000	12	94450000	94460000	66	25584026	30	20183796	2.57973e+16	1.48634e+15	-1.73563e+16
12	41680000	41690000	12	42020000	42030000	60	19574821	28	1462578	3.06516e+15	1.91443e+16	-160108524838399
12	106230000	106240000	12	106910000	106920000	54	15265289	30	1278018	3.53744e+16	2.34738e+16	-1.50697e+15
12	111390000	111400000	12	111670000	111680000	48	15781515	18	11610204	3.04153e+15	1.55036e+16	-1.96182e+16
12	119110000	119120000	12	119400000	119410000	45	1.8236e+16	14	9700814	2.46765e+16	1.44318e+15	-1.70987e+16
12	120610000	120620000	12	121090000	121100000	44	17438047	16	16294048	2.52322e+16	0.981954	-2.56959e+15
12	52580000	52590000	12	52970000	52980000	43	14517482	15	9624277	2.96195e+15	1.55856e+16	-1.90044e+16
[truncated: 979 more rows]

## Sheet: Loops NPCs D868D Fold >= 1.5
chr1	start1	end1	chr2	start2	end2	observed_D868D	expectedBL_D868D	observed_D868N	expectedBL_D868N	intensity_D868D	intensity_D868N	fold
9	12720000	12725000	9	12885000	12890000	38	106519985	48	8406315	3.56741e+16	5.70999e+16	1.6006e+16
9	72280000	72285000	9	72590000	72595000	35	10422406	47	898542	3.35815e+16	5.2307e+15	155761248142626
9	100600000	100605000	9	101310000	101315000	25	53987575	33	44362235	4.6307e+15	7.43876e+15	1.6064e+16
9	20355000	20360000	9	21110000	21115000	24	57732244	31	4682657	4.15712e+15	6.62017e+15	1.59249e+16
9	90915000	90920000	9	91425000	91430000	21	4706642	30	34729567	4.46178e+15	8.63817e+15	1.93604e+15
9	90225000	90230000	9	90870000	90875000	18	32984056	14	1690093	5.45718e+15	8.28357e+15	1.51792e+15
9	114105000	114110000	9	114290000	114295000	47	14328211	52	10092035	3.28024e+16	515257824611191	1.57079e+16
9	131590000	131595000	9	131740000	131745000	49	1521586	56	11395059	3.22032e+15	4.91441e+15	1.52606e+16
9	111760000	111765000	9	112075000	112080000	55	1.15659e+16	65	8589117	4.75538e+15	7.56772e+15	1.5914e+16
9	94680000	94685000	9	95125000	95130000	58	112047	62	71171274	5.1764e+15	8.71138e+15	1.6829e+15
10	78970000	78975000	10	79065000	79070000	41	16502586	40	10706906	2.48446e+15	3.73591e+15	150371021305679
10	118565000	118570000	10	118720000	118725000	34	11864303	50	9896791	2.86574e+16	5.05214e+16	1.76295e+16
10	70550000	70555000	10	70880000	70885000	32	8704952	33	53936934	3.67607e+16	6.11826e+15	1.66435e+16
10	33330000	33335000	10	34635000	34640000	28	4070388	37	3126218	6.87895e+15	1.18354e+16	1.72052e+16
10	116680000	116685000	10	117175000	117180000	23	5257068	27	3321627	4.37506e+15	8.12855e+15	1.85793e+16
10	68790000	68795000	10	68895000	68900000	50	14610327	67	12724167	3.42224e+16	5.26557e+15	1.53863e+16
10	6200000	6205000	10	6400000	6405000	52	9115251	51	5946754	5.70472e+15	8.57611e+15	1.50333e+16
10	46280000	46285000	10	47380000	47385000	53	31484857	52	0.715415	1.68335e+16	7.26851e+15	4.31789e+15
11	118595000	118600000	11	118655000	118660000	54	19108902	51	11558915	2.82591e+15	4.41218e+15	1.56133e+16
11	47930000	47935000	11	48105000	48110000	53	13301255	73	10757045	3.98459e+15	6.78625e+16	1.70313e+15
11	122630000	122635000	11	122850000	122855000	40	9006928	47	68498874	4.44103e+15	6.86143e+15	15450093967968
11	75895000	75900000	11	76315000	76320000	38	8415502	36	4542265	4.51548e+15	7.92556e+15	1.7552e+15
11	117230000	117235000	11	117315000	117320000	36	14986662	31	8487755	2.40214e+15	3.65232e+16	1.52045e+16
11	34585000	34590000	11	35390000	35395000	27	4544625	30	29567313	5.94108e+15	1.01463e+16	1.70783e+16
11	87350000	87355000	11	88545000	88550000	21	5543969	13	16795101	3.7879e+16	7.74035e+15	2.04344e+16
12	52155000	52160000	12	52325000	52330000	32	76764817	43	566171	4.16858e+15	759487857908653	1.82194e+16
12	85075000	85080000	12	85440000	85445000	25	7449446	29	4972023	3.35595e+15	5.83264e+15	1.738e+16
12	96060000	96065000	12	96515000	96520000	24	57953196	35	48163314	4.14127e+15	7.26694e+15	1.75476e+16
12	67355000	67360000	12	67940000	67945000	24	54750648	34	43032026	4.38351e+15	7.90109e+15	1.80246e+16
12	9745000	9750000	12	10140000	10145000	21	50434737	28	4157248	4.1638e+15	6.73522e+16	1.61757e+16
12	53540000	53545000	12	53675000	53680000	49	1629955	70	14231195	3.00622e+16	4.91877e+15	1.6362e+16
12	107130000	107135000	12	107605000	107610000	54	8684998	63	58671074	6.21762e+16	1.07378e+16	1.727e+16
13	25005000	25010000	13	25110000	25115000	32	9435795	39	74673247	339134116415204	5.22275e+16	1.54003e+15
13	106535000	106540000	13	106915000	106920000	29	7631013	36	6123159	3.80028e+16	587931817547119	1.54707e+16
13	75695000	75700000	13	76470000	76475000	26	56416125	21	28126	4.60861e+15	7.4664e+15	1.6201e+16
13	19385000	19390000	13	24440000	24445000	26	0.0570201	13	0.00982866	45597995792708	1.32266e+16	2.9007e+16
13	48125000	48130000	13	48765000	48770000	23	54210987	23	31676612	4.24268e+16	7.26088e+15	1.71139e+16
13	32585000	32590000	13	33540000	33545000	20	3493632	23	2435943	5.7247e+16	944192864939779	1.64933e+16
14	94035000	94040000	14	94135000	94140000	41	14881076	48	10949956	2.75518e+16	4.38358e+15	1.59103e+16
14	64820000	64825000	14	64890000	64895000	41	14726842	47	10498171	2.78403e+15	4.47697e+15	1.60809e+16
14	23325000	23330000	14	23465000	23470000	39	14929783	44	11184826	2.61223e+15	3.9339e+16	1.50596e+16
14	104765000	104770000	14	104825000	104830000	61	19786476	52	10309362	3.08291e+16	5.04396e+15	1.6361e+16
14	69815000	69820000	14	70025000	70030000	63	1549474	54	79131937	406589591048317	6.82405e+15	1.67836e+16
15	39170000	39175000	15	39580000	39585000	40	11301132	64	10841177	3.53947e+16	5.90342e+15	1.66788e+16
15	55215000	55220000	15	55435000	55440000	26	8369869	34	60321875	3.10638e+16	5.63643e+15	1.81447e+16
15	75735000	75740000	15	77905000	77910000	23	0.327152	20	0.131308	7.03036e+15	1.52314e+15	2.16651e+16
16	86070000	86075000	16	86520000	86525000	41	8565444	36	4183226	4.78668e+15	8.6058e+15	1.79787e+16
16	54650000	54655000	16	54925000	54930000	34	11498734	30	64492846	2.95685e+16	4.65168e+15	1.57319e+16
16	19085000	19090000	16	19375000	19380000	56	9513818	56	56815233	5.88618e+15	9.85651e+15	1.67452e+16
16	55465000	55470000	16	55700000	55705000	76	9732944	78	59913664	7.80853e+15	1.30187e+15	1.66724e+16
16	21580000	21585000	16	22695000	22700000	124	42002783	141	31098084	2.95219e+15	4.53404e+15	1.53583e+16
17	7435000	7440000	17	7480000	7485000	60	2763272	65	1918471	2.17134e+16	3.38811e+16	1.56038e+15
17	75675000	75680000	17	75745000	75750000	58	21131868	80	18836239	2.74467e+16	42471323495099	154741103773057
17	64025000	64030000	17	64130000	64135000	56	1355233	75	99014435	4.13213e+16	7.57465e+15	1.83311e+15
17	40440000	40445000	17	40530000	40535000	46	15765321	53	11832586	2.9178e+16	4.47916e+16	1.53512e+15
17	44530000	44535000	17	44635000	44640000	40	11331723	50	8778093	3.52991e+16	5.696e+15	1.61364e+16
17	34995000	35000000	17	35115000	35120000	40	14610033	62	14178251	273784460308885	4.37289e+15	1.5972e+16
17	63420000	63425000	17	63610000	63615000	36	15040067	38	9101529	2.39361e+16	4.17512e+15	1.74428e+16
17	29040000	29045000	17	29110000	29115000	43	17686298	42	11399	2.43126e+15	3.68453e+15	1.51548e+15
18	35005000	35010000	18	35140000	35145000	37	1335532	48	1133676	2.77043e+16	4.23401e+15	1.52829e+16
18	59985000	59990000	18	60550000	60555000	50	12679666	43	71060777	3.94332e+16	6.05116e+15	1.53453e+16
18	34120000	34125000	18	34320000	34325000	57	12835773	87	111858015	4.44071e+15	7.77772e+15	1.75146e+16
19	45520000	45525000	19	45640000	45645000	35	9473056	45	70504165	3.69469e+16	6.3826e+15	1.72751e+16
19	11880000	11885000	19	11985000	11990000	30	7802536	67	10853297	3.8449e+15	6.17324e+15	160556407268071
19	54295000	54300000	19	54630000	54635000	17	19753242	16	1053751	8.60618e+15	1.51839e+16	1.7643e+16
20	56550000	56555000	20	57060000	57065000	37	1014748	34	54047856	3.64623e+16	6.29072e+15	1.72527e+16
20	58865000	58870000	20	59220000	59225000	34	7781844	36	404651	4.36914e+15	8.89656e+15	2.03622e+16
20	3675000	3680000	20	3710000	3715000	72	31817026	86	19703024	2.26294e+16	436481222374799	1.92882e+16
21	44505000	44510000	21	44790000	44795000	37	11116119	28	5357123	3.3285e+16	5.22669e+15	1.57028e+16
22	37315000	37320000	22	37455000	37460000	67	1917318	53	9525544	3.49446e+15	556398668674461	1.59223e+15
22	26395000	26400000	22	26460000	26465000	74	17763927	82	119731655	4.16575e+16	6.84865e+15	1.64404e+16
X	18390000	18395000	X	19330000	19335000	27	30219886	25	15463609	893451418049691	1.6167e+16	1.8095e+16
X	13505000	13510000	X	14030000	14035000	19	1256254	24	0.937363	1.51243e+16	2.56037e+15	1.69288e+16
X	73850000	73855000	X	74130000	74135000	16	3495358	22	22198067	4.5775e+15	9.91077e+15	2.16511e+15
2	64330000	64335000	2	64485000	64490000	53	15173854	70	1125666	349285026730849	6.21854e+15	1.78036e+16
2	65265000	65270000	2	65550000	65555000	47	8465914	61	66760015	5.55167e+15	913720585593038	1.64585e+16
2	69910000	69915000	2	70140000	70145000	39	7812981	49	6255506	4.99169e+15	7.8331e+15	1.56923e+16
2	176125000	176130000	2	177145000	177150000	25	3965028	26	25256214	6.30513e+15	1.02945e+16	1.63272e+16
2	225665000	225670000	2	227105000	227110000	24	48674498	26	33270545	4.93071e+15	7.81472e+15	1.58491e+16
2	213245000	213250000	2	215930000	215935000	20	45937114	23	3350704	4.35378e+15	686422912916211	1.57661e+16
2	163345000	163350000	2	163730000	163735000	20	3994824	43	52631364	5.00648e+15	817003336641627	1.63189e+16
2	155375000	155380000	2	157190000	157195000	17	28570945	23	22616687	595010070545444	1.01695e+16	1.70913e+16
2	48110000	48115000	2	48585000	48590000	16	4541014	23	37086713	3.52344e+15	6.20168e+16	1.76012e+15
3	24770000	24775000	3	25590000	25595000	42	8629423	40	51751566	4.86707e+15	7.72923e+15	1.58807e+16
3	17260000	17265000	3	17410000	17415000	35	947467	42	74121265	3.69406e+16	5.66639e+15	1.53392e+15
3	129940000	129945000	3	130095000	130100000	34	62349668	24	0.774698	5.45312e+16	3.09798e+15	5.68112e+15
3	13090000	13095000	3	13450000	13455000	32	75195565	31	47719226	4.25557e+15	649633336466941	1.52655e+16
3	192465000	192470000	3	192800000	192805000	28	8010431	30	42678194	3.49544e+16	7.02935e+15	2.011e+15
3	65440000	65445000	3	65670000	65675000	24	761666	32	59490094	3.15099e+16	5.37905e+16	1.7071e+16
3	79520000	79525000	3	80690000	80695000	20	5441569	47	6419418	3.67541e+16	7.32154e+16	1.99203e+15
3	156150000	156155000	3	157135000	157140000	18	4060617	25	3053625	443282387873567	8.18699e+15	1.8469e+16
3	47520000	47525000	3	47785000	47790000	55	8834994	51	52332296	6.22524e+15	9.74542e+15	1.56547e+16
4	40735000	40740000	4	40895000	40900000	36	9770278	59	10247991	3.68464e+15	5.75723e+16	1.56249e+16
4	68270000	68275000	4	68375000	68380000	35	8389193	41	6521085	4.17203e+15	628729728258411	1.50701e+16
4	74320000	74325000	4	74670000	74675000	30	9110222	35	6962915	3.293e+15	5.02663e+15	1.52646e+15
4	121370000	121375000	4	121735000	121740000	23	4437344	26	31527221	5.18328e+15	8.24684e+15	1.59105e+15
4	5995000	6000000	4	6325000	6330000	23	60659294	17	23515892	3.79167e+16	7.22915e+15	1.90659e+16
4	39525000	39530000	4	39635000	39640000	44	17089615	58	1399999	2.57466e+15	414286010204293	1.60909e+16
4	147705000	147710000	4	147865000	147870000	45	14355116	70	13091934	3.13477e+15	5.3468e+15	1.70564e+16
4	87005000	87010000	4	87090000	87095000	48	19658466	56	14784441	2.4417e+15	3.78777e+16	1.55128e+16
4	8240000	8245000	4	8400000	8405000	107	2109529	103	12913908	5.07222e+15	7.9759e+15	1.57247e+16
5	76865000	76870000	5	77015000	77020000	42	11017902	55	9531107	3811977997263	5.77058e+15	1.5138e+15
5	56270000	56275000	5	56835000	56840000	37	8177836	71	68509665	4.52442e+15	1.03635e+16	2.29057e+16
5	142150000	142155000	5	142545000	142550000	34	5795763	46	4873066	5.86635e+15	9.43964e+15	1.60912e+15
5	64230000	64235000	5	64610000	64615000	31	75458	31	48576083	4.10825e+15	6.38174e+15	1.5534e+16
5	41705000	41710000	5	41840000	41845000	30	9776884	47	983499	3.06846e+16	4.77886e+15	1.55741e+16
5	37410000	37415000	5	38190000	38195000	27	416149	29	2761715	6.48806e+15	1.05007e+16	1.61847e+15
5	670000	675000	5	900000	905000	23	684496	27	4357527	3.36014e+16	6.19618e+15	1.84402e+16
5	129770000	129775000	5	131110000	131115000	19	45765967	16	25583625	4.15156e+15	6.254e+15	1.50642e+16
5	126350000	126355000	5	126535000	126540000	69	17911661	93	16009783	3.85224e+16	5.80895e+15	1.50794e+16
6	11605000	11610000	6	11650000	11655000	60	26453617	82	2395993	2.26812e+16	3.42238e+15	1.50891e+16
6	31135000	31140000	6	31190000	31195000	59	157873745	74	12751586	3.73716e+16	5.8032e+15	1.55284e+15
6	41425000	41430000	6	41590000	41595000	47	16606432	32	73344126	2.83023e+16	4.36299e+15	1.54157e+16
6	24855000	24860000	6	25070000	25075000	46	9618302	64	88978	4.78255e+15	719278922879813	1.50397e+16
6	96625000	96630000	6	97055000	97060000	45	8664262	46	58775783	5.19375e+15	7.82635e+16	150687931380779
6	130320000	130325000	6	130695000	130700000	40	13600324	45	9193496	2.94111e+16	4.89476e+15	1.66426e+16
6	20290000	20295000	6	20525000	20530000	40	75318213	56	68511257	5.3108e+15	8.17384e+15	1.5391e+16
6	71380000	71385000	6	71510000	71515000	32	123022	50	12525498	2.60116e+15	3.99186e+16	1.53464e+16
6	107975000	107980000	6	108525000	108530000	29	75477405	27	4496262	3.84221e+16	6.00499e+15	1.5629e+16
6	50815000	50820000	6	51840000	51845000	22	5288271	28	42387347	4.16015e+15	6.60574e+15	1.58786e+16
6	74090000	74095000	6	75205000	75210000	20	38598928	24	2434796	5.18149e+15	985708864315532	1.90237e+16
6	45420000	45425000	6	45920000	45925000	20	5807104	25	4049624	3.44406e+16	6.17341e+15	1.79248e+16
6	119740000	119745000	6	120825000	120830000	18	4185963	12	15567017	4.30009e+15	7.70861e+15	1.79266e+16
6	32520000	32525000	6	32555000	32560000	26	7250737	35	0.45179	3.58584e+16	7.74696e+15	2.16043e+15
6	166005000	166010000	6	166095000	166100000	63	28915373	54	13991375	2.17877e+16	3.85952e+16	1.77142e+16
7	116260000	116265000	7	116525000	116530000	41	14064757	57	10878136	2.91509e+16	5.23987e+15	1.7975e+16
7	101540000	101545000	7	102270000	102275000	38	10373855	35	6047663	366305486244024	5.78736e+15	1.57993e+16
7	100130000	100135000	7	100215000	100220000	32	76621966	47	63715453	4.17635e+15	7.37655e+15	1.76627e+16
7	31130000	31135000	7	31630000	31635000	28	79504104	26	4856314	3.52183e+15	5.35385e+15	1.52019e+16
7	116255000	116260000	7	116810000	116815000	27	65162597	34	52415853	4.14348e+16	6.48659e+15	156549209701175
7	92630000	92635000	7	92830000	92835000	50	9947869	61	8027913	5.0262e+15	7.59849e+15	1.51178e+16
7	87310000	87315000	7	87410000	87415000	57	14864759	64	10950869	3.83457e+16	5.84429e+15	1.5241e+16
7	92695000	92700000	7	92830000	92835000	64	17536968	81	13929476	3.64943e+16	5.81501e+15	1.5934e+16
8	32550000	32555000	8	33105000	33110000	37	7824909	58	7314428	4.72849e+15	7.92953e+15	1.67697e+16
8	32220000	32225000	8	32545000	32550000	30	8435303	43	7202654	355648161067836	5.97002e+15	1.67863e+16
8	134475000	134480000	8	134680000	134685000	28	8596848	40	6014828	3.25701e+16	6.65023e+15	2.04182e+15
8	117470000	117475000	8	118415000	118420000	28	59353623	30	38189433	4.71749e+16	7.85558e+16	1.6652e+16
8	104790000	104795000	8	105770000	105775000	28	5754431	28	37520106	4.86582e+15	7.46267e+15	1.53369e+16
8	38175000	38180000	8	38720000	38725000	24	69262247	25	3998659	3.46509e+16	6.2521e+16	1.80431e+16
8	127735000	127740000	8	128175000	128180000	22	75141535	39	624064	2.92781e+15	6.24936e+15	2.13448e+16
8	40030000	40035000	8	40990000	40995000	20	42443404	18	22643564	4.71216e+15	7.94928e+15	1.68697e+16
8	40030000	40035000	8	40200000	40205000	96	22600292	116	17767834	4.24773e+15	6.52865e+15	1.53697e+15
10	67690000	67700000	10	67770000	67780000	75	35110477	106	29951206	2.13611e+15	3.53909e+15	1.65679e+15
10	46100000	46110000	10	47380000	47390000	75	6259421	37	12794458	1.19819e+16	2.89188e+16	2.41353e+16
10	61900000	61910000	10	62240000	62250000	47	17401733	73	18011585	2.70088e+16	4.05295e+15	1.5006e+16
10	26600000	26610000	10	26880000	26890000	43	11616242	54	8712483	3.70171e+15	619800348534396	1.67436e+16
10	12260000	12270000	10	13070000	13080000	38	14451517	51	11709436	2.62948e+16	4.35546e+16	1.6564e+16
10	95180000	95190000	10	95240000	95250000	114	54308205	177	55976913	2.09913e+16	3.16202e+16	1.50635e+16
11	27180000	27190000	11	27290000	27300000	82	41856926	125	33796337	1.95905e+16	3.69863e+16	1.88796e+16
11	10300000	10310000	11	10730000	10740000	56	23422373	59	14517211	2.39088e+15	4.06414e+15	1.69985e+15
11	32320000	32330000	11	32790000	32800000	52	1999164	68	17415262	2.60109e+16	3.90462e+16	1.50115e+16
11	33360000	33370000	11	33820000	33830000	37	1568606	51	14059769	2.35878e+16	3.62737e+16	1.53782e+15
12	44010000	44020000	12	44920000	44930000	68	23353352	71	16011488	2.91179e+16	4.43432e+15	1.52288e+16
12	27730000	27740000	12	27940000	27950000	63	2359323	57	14100459	2.67026e+16	4.04242e+15	1.51387e+16
12	49860000	49870000	12	50050000	50060000	61	25794163	62	1691871	2.36488e+16	3.66458e+16	1.54959e+16
12	95110000	95120000	12	95530000	95540000	50	15891151	80	16442	3.14641e+16	4.86559e+15	1.5464e+16
12	47710000	47720000	12	47940000	47950000	48	20798424	36	10111887	2.30787e+16	356016636657431	1.54262e+15
12	42480000	42490000	12	43330000	43340000	45	1728142	64	15579359	2.60395e+15	4.108e+15	1.5776e+16
12	27730000	27740000	12	28870000	28880000	28	93411875	35	7037572	2.99748e+15	4.97331e+15	1.65916e+15
12	93570000	93580000	12	93670000	93680000	98	52178173	93	3201456	1.87818e+16	2.90493e+16	1.54667e+16
13	86870000	86880000	13	87270000	87280000	49	1570013	82	16609392	3.12099e+16	4.93697e+15	1.58186e+15
14	32570000	32580000	14	32930000	32940000	59	28129326	60	18722988	2.09746e+15	3.20462e+15	1.52786e+16
14	57480000	57490000	14	57870000	57880000	58	2470437	54	14656866	2.34776e+15	3.68428e+16	1.56927e+16
14	20850000	20860000	14	20960000	20970000	97	5298621	87	31525537	1.83066e+15	2.75967e+16	1.50747e+16
15	31200000	31210000	15	31480000	31490000	69	31740751	65	18714891	2.17386e+16	3.47317e+16	1.5977e+16
16	70120000	70130000	16	74360000	74370000	40	10309836	48	77178326	3.87979e+16	6.21936e+15	1.60302e+16
16	50210000	50220000	16	50350000	50360000	75	38502457	86	28215252	1.94793e+16	3.048e+15	1.56474e+16
17	14930000	14940000	17	15150000	15160000	70	3346694	94	2914515	2.09162e+16	3.22524e+16	1.54198e+16
17	70760000	70770000	17	71080000	71090000	48	20203445	74	18269958	2.37583e+16	4.05037e+15	1.70482e+16
17	73420000	73430000	17	74170000	74180000	37	11417134	41	7877534	3.24074e+15	5.20467e+15	1.60601e+16
17	81390000	81400000	17	81510000	81520000	112	60030956	109	37795776	1.8657e+16	2.88392e+16	1.54575e+15
18	34660000	34670000	18	34780000	34790000	60	20698906	94	2157455	2.8987e+16	4.35699e+15	1.50308e+16
19	12970000	12980000	19	13260000	13270000	38	12509654	72	8498583	3.03765e+16	8.472e+15	2.78899e+16
20	20080000	20090000	20	20590000	20600000	58	22421495	73	14817953	2.5868e+16	4.92646e+15	1.90446e+16
20	57080000	57090000	20	57490000	57500000	42	1414056	37	74017425	2.97018e+16	4.99882e+15	1.683e+16
21	16000000	16010000	21	16320000	16330000	47	1756634	59	14642167	2.67557e+15	4.02946e+15	1.50602e+16
X	65580000	65590000	X	65980000	65990000	42	11304671	38	61804857	3.71528e+16	6.14838e+15	1.65489e+16
1	160420000	160430000	1	160600000	160610000	114	43942142	126	2629495	2.59432e+15	479179462216129	1.84703e+16
1	19910000	19920000	1	20490000	20500000	102	29654892	72	13170972	3.43957e+16	546656693218997	1.58932e+16
1	197520000	197530000	1	197920000	197930000	85	328087	78	16940714	2.59078e+16	4.60429e+15	1.77719e+16
1	44830000	44840000	1	45300000	45310000	79	25323507	57	1181774	3.11963e+15	4.82326e+15	1.5461e+16
1	182440000	182450000	1	182780000	182790000	76	1768131	89	8473412	4.29832e+15	1.05034e+16	2.44361e+15
1	182080000	182090000	1	182780000	182790000	69	15570903	30	40359707	44313422285143	7.43316e+15	1.67741e+16
1	225650000	225660000	1	225770000	225780000	58	27320658	155	43959373	2.12294e+16	3.52598e+16	1.6609e+15
1	208650000	208660000	1	209200000	209210000	52	20142448	61	14067097	2.58161e+16	4.33636e+15	1.67971e+16
1	83930000	83940000	1	84430000	84440000	50	15876031	60	12038025	3.1494e+16	4.98421e+15	1.58259e+16
1	25240000	25250000	1	25810000	25820000	50	13407892	23	2650379	3.72915e+16	867800416468739	2.32707e+15
1	47190000	47200000	1	47710000	47720000	47	12907862	43	62016172	3.64119e+15	6.93368e+16	1.90423e+15
1	197910000	197920000	1	198680000	198690000	42	14979956	39	78998733	2.80375e+16	4.93679e+15	1.76078e+16
1	17120000	17130000	1	17330000	17340000	129	40749043	113	18755022	316571851761034	6.02505e+15	1.90322e+16
1	6240000	6250000	1	6400000	6410000	137	5344584	105	24753704	2.56334e+15	4.24179e+15	1.65479e+16
2	57370000	57380000	2	57490000	57500000	58	25659565	117	2867458	2.26037e+16	4.08027e+15	1.80514e+16
2	177330000	177340000	2	177600000	177610000	57	2247188	71	16839466	2.5365e+15	4.21629e+15	1.66224e+16
2	37390000	37400000	2	38270000	38280000	39	10707269	33	57741485	3.64239e+16	5.71513e+15	1.56906e+16
2	208820000	208830000	2	209320000	209330000	31	11989596	43	9954555	2.58558e+16	4.31963e+15	1.67067e+16
2	130180000	130190000	2	131480000	131490000	17	31087928	12	0.701548	5.46836e+15	1.7105e+15	3.128e+15
2	84490000	84500000	2	84620000	84630000	80	39675575	95	30393616	2.01635e+15	3.12566e+16	1.55015e+16
2	205760000	205770000	2	205920000	205930000	97	45415127	132	3664451	2.13585e+15	3.60218e+16	1.68653e+16
3	147290000	147300000	3	147390000	147400000	65	24242918	139	3334841	2.6812e+16	4.16811e+15	1.55457e+16
3	172480000	172490000	3	172660000	172670000	58	24495811	86	22526094	2.36775e+16	3.81779e+16	1.61241e+16
3	193670000	193680000	3	194310000	194320000	57	23104408	67	17864283	2.46706e+16	3.7505e+16	1.52023e+16
3	190220000	190230000	3	190420000	190430000	57	23928339	74	20708466	2.38211e+16	3.57342e+16	1.5001e+16
3	55480000	55490000	3	55890000	55900000	55	21490606	45	11642748	2.55926e+15	3.86507e+16	1.51023e+16
3	40580000	40590000	3	41200000	41210000	53	20402435	54	13738347	2.59773e+16	3.9306e+15	1.51309e+16
3	126750000	126760000	3	127450000	127460000	51	15782425	41	77826767	3.23144e+15	5.26811e+15	1.63027e+16
3	124920000	124930000	3	125580000	125590000	51	2050886	62	1655296	2.48673e+16	3.74555e+16	1.50622e+16
3	56990000	57000000	3	57220000	57230000	46	17321499	65	144574175	2.65566e+16	4.49596e+15	1.69297e+16
4	122600000	122610000	4	122710000	122720000	57	25025192	85	2203325	2.2777e+16	3.85781e+16	1.69373e+15
4	73920000	73930000	4	74130000	74140000	50	2076477	58	15382541	2.40792e+15	3.77051e+15	1.56587e+16
4	71180000	71190000	4	71710000	71720000	48	19294039	74	16976917	2.48782e+16	4.35886e+15	1.75208e+16
4	113390000	113400000	4	114380000	114390000	45	11003729	59	8762121	4.08952e+15	673352947305795	1.64653e+16
5	36260000	36270000	5	36690000	36700000	47	14135755	73	11623066	3.3249e+16	6.28061e+15	1.88896e+16
5	62220000	62230000	5	62350000	62360000	45	13379382	59	11627407	3.36338e+16	5.07422e+15	1.50866e+15
5	131420000	131430000	5	132000000	132010000	37	12497921	51	10632081	2.96049e+15	4.7968e+15	1.62027e+16
6	32520000	32530000	6	32580000	32590000	64	21913826	25	31358888	2.92053e+15	7.97222e+15	2.72972e+15
6	84420000	84430000	6	85320000	85330000	36	12270481	30	6171764	2.93387e+16	4.86085e+16	1.6568e+16
6	125780000	125790000	6	127120000	127130000	35	14269504	19	46593194	2.45278e+16	4.07785e+15	1.66254e+16
6	122720000	122730000	6	123320000	123330000	33	1205911	22	52400727	2.73652e+16	4.19842e+16	1.53422e+15
6	76690000	76700000	6	77450000	77460000	32	9109588	42	7966294	3.51278e+16	5.27221e+15	1.50087e+16
6	4050000	4060000	6	4150000	4160000	81	43430058	103	34225872	1.86507e+15	3.00942e+15	1.61357e+16
7	31370000	31380000	7	31630000	31640000	61	2195952	104	20551441	2.77784e+16	5.06047e+15	1.82173e+16
7	137340000	137350000	7	137450000	137460000	76	3608698	119	32741108	2.10602e+15	363457461488475	1.7258e+16
7	155590000	155600000	7	155730000	155740000	88	34934994	107	28160984	2.51896e+15	379958313956643	1.50839e+16
7	780000	790000	7	870000	880000	99	4742905	118	33824852	2.08733e+16	3.48856e+15	1.6713e+15
8	105930000	105940000	8	106590000	106600000	54	22069597	76	18807491	2.4468e+16	40409430476399	1.65152e+16
8	122070000	122080000	8	122570000	122580000	45	16179478	64	13495271	2.7813e+15	4.7424e+15	1.7051e+16
8	135450000	135460000	8	135820000	135830000	41	13328361	48	10338838	3.07615e+15	4.64269e+15	1.50925e+16
8	138160000	138170000	8	138680000	138690000	38	11750643	69	12123256	3.23387e+15	5.69154e+15	1.75998e+15
8	57570000	57580000	8	58390000	58400000	37	12842084	43	8704316	2.88115e+16	4.94008e+15	1.71462e+16
8	95890000	95900000	8	96160000	96170000	78	3385394	95	26945738	2.30402e+16	3.5256e+15	1.5302e+15
8	120450000	120460000	8	120600000	120610000	79	29265764	138	31512754	2.6994e+16	4.37918e+15	1.62228e+16
8	64570000	64580000	8	64690000	64700000	88	42407333	88	27530664	2.07511e+15	3.19644e+15	1.54037e+16
8	27320000	27330000	8	27420000	27430000	87	37295727	97	26432163	2.33271e+16	3.66977e+15	1.57318e+16

## Sheet: Loops NPCs D868D Unchanged
chr1	start1	end1	chr2	start2	end2	observed_D868D	expectedBL_D868D	observed_D868N	expectedBL_D868N	intensity_D868D	intensity_D868N	fold
9	114160000	114165000	9	114260000	114265000	58	17872057	30	11852197	3.24529e+16	2.53118e+16	-1.28213e+15
9	69970000	69975000	9	70110000	70115000	68	13041661	52	10542962	5.21406e+15	4.9322e+15	-1.05715e+15
9	27330000	27335000	9	27545000	27550000	82	16556417	88	13690118	4.95276e+15	6.42799e+16	1.29786e+16
9	127505000	127510000	9	127585000	127590000	86	1825146	63	15271509	4.71195e+15	4.12533e+15	-1.1422e+15
9	122465000	122470000	9	122810000	122815000	45	13151299	38	10899623	3.42172e+16	3.48636e+16	1.01889e+16
9	114155000	114160000	9	114285000	114290000	45	15547072	37	9929191	2.89444e+15	3.72639e+16	1.28743e+16
9	127215000	127220000	9	127395000	127400000	44	152520685	23	9818523	2.88485e+16	2.34251e+16	-1.23152e+16
9	110050000	110055000	9	110150000	110155000	44	14541584	27	10602222	3.02581e+16	2.54664e+16	-1.18816e+16
9	106860000	106865000	9	106915000	106920000	44	15190403	25	11407558	2.89657e+15	2.19153e+16	-1.32171e+15
9	79570000	79575000	9	79660000	79665000	44	13630103	32	84285555	3.22815e+15	3.79662e+15	1.1761e+15
9	27035000	27040000	9	27275000	27280000	44	9815555	37	77716103	448268080612864	4.76092e+15	1.06207e+16
9	20625000	20630000	9	20940000	20945000	44	983979	36	6747226	447164014679175	5.33553e+15	1.19319e+16
9	12720000	12725000	9	12775000	12780000	44	2183716	40	17021534	2.01491e+15	2.34996e+16	1.16629e+16
9	130865000	130870000	9	130995000	131000000	43	11762894	34	8365726	3.65556e+15	4.0642e+15	1.11179e+16
9	109905000	109910000	9	110055000	110060000	43	13592057	22	8724976	3.16361e+16	2.5215e+16	-1.25466e+16
9	96235000	96240000	9	96310000	96315000	43	17395638	22	12161083	2.47188e+16	1.80905e+16	-1.3664e+16
9	92135000	92140000	9	92240000	92245000	43	12723309	31	9715892	3.37962e+16	3.19065e+16	-1.05923e+16
9	90140000	90145000	9	90870000	90875000	43	745943	31	8031569	5.76452e+16	385976886956957	-1.49349e+16
9	76450000	76455000	9	76655000	76660000	43	11939805	20	7015193	3.6014e+15	2.85096e+16	-1.26323e+15
9	34405000	34410000	9	34590000	34595000	43	14620304	25	101242	2.94112e+16	24693309100966	-1.19106e+16
9	135960000	135965000	9	136050000	136055000	42	18471487	20	10862804	2.27377e+15	1.84115e+16	-1.23498e+16
9	113310000	113315000	9	113405000	113410000	42	13632129	24	10846703	3.08096e+16	2.21265e+16	-1.39243e+16
9	83935000	83940000	9	84310000	84315000	42	11908667	27	83484	3.52684e+16	3.23415e+16	-1.0905e+16
9	25960000	25965000	9	26325000	26330000	42	10215343	44	7980051	411146253238878	5.51375e+15	1.34107e+16
9	19490000	19495000	9	19920000	19925000	42	12354241	23	8175901	3.39964e+16	2.81315e+15	-1.20848e+16
9	98070000	98075000	9	98260000	98265000	41	805247	25	6262706	5.09161e+16	3.99188e+15	-1.27549e+15
9	76805000	76810000	9	76985000	76990000	41	10194373	29	68694973	4.02183e+16	4.22156e+15	1.04966e+16
9	72870000	72875000	9	73080000	73085000	41	8394651	22	6.38885e+16	4.88406e+15	344349976028546	-1.41834e+16
9	70640000	70645000	9	71245000	71250000	41	6203102	38	51421623	6.6096e+16	7.38989e+16	1.11805e+16
9	137120000	137125000	9	137220000	137225000	40	10733381	21	78582892	3.72669e+15	2.67234e+16	-1.39454e+16
9	114505000	114510000	9	114585000	114590000	40	13983189	26	1145871	2.86058e+16	2.26902e+16	-1.26071e+15
9	98315000	98320000	9	98775000	98780000	40	7906547	28	46771994	5.0591e+15	5.98649e+15	1.18331e+16
9	17810000	17815000	9	18140000	18145000	40	11330462	25	7121278	3.53031e+15	3.51061e+15	-1.00561e+16
9	15870000	15875000	9	16130000	16135000	40	67328405	26	6145888	5.94103e+15	423047084489662	-1.40434e+16
9	121545000	121550000	9	121990000	121995000	39	73261766	33	52181396	5.32338e+16	6.32409e+15	1.18799e+16
9	114740000	114745000	9	115010000	115015000	39	7.63296e+16	34	7838861	5.10942e+15	4.33736e+16	-1.178e+16
9	86635000	86640000	9	87320000	87325000	39	55326743	23	446992	7.04903e+15	5.14551e+15	-1.36994e+16
9	5185000	5190000	9	5425000	5430000	39	10232479	37	8062845	3.81139e+16	4.58895e+15	1.20401e+16
9	126610000	126615000	9	126780000	126785000	38	860995	31	60667315	4.4135e+15	5.10984e+15	1.15777e+15
9	111035000	111040000	9	111295000	111300000	38	10315303	39	71064234	368384719285512	5.48799e+15	1.48974e+16
9	99000000	99005000	9	99135000	99140000	38	11516943	25	9582613	3.29949e+16	2.60889e+15	-1.26471e+16
9	86485000	86490000	9	86635000	86640000	38	11330262	27	9022089	3.35385e+15	2.99266e+15	-1.12069e+16
9	84395000	84400000	9	85255000	85260000	38	525538	20	2698842	7.23069e+15	7.41059e+15	1.02488e+16
9	37910000	37915000	9	38065000	38070000	38	14369172	33	9543792	2.64455e+16	3.45775e+16	1.3075e+16
9	18255000	18260000	9	18440000	18445000	38	10019479	33	9141027	3.79261e+15	3.6101e+16	-1.05056e+16
9	136140000	136145000	9	136280000	136285000	37	13357814	15	7307523	2.76991e+16	2.05268e+15	-1.34941e+16
9	117485000	117490000	9	117555000	117560000	37	11828545	24	9351136	3.12803e+16	2.56653e+16	-1.21877e+15
9	113270000	113275000	9	113405000	113410000	37	14515413	26	1079997	254901462328354	2.40741e+16	-1.05882e+16
9	88590000	88595000	9	89000000	89005000	37	5843717	36	43804126	6.33159e+15	8.2184e+15	1.298e+16
9	72360000	72365000	9	72590000	72595000	37	9370459	26	8644869	3.94858e+15	3.00756e+16	-1.31288e+15
9	21250000	21255000	9	21315000	21320000	37	14391024	40	12476207	2.57105e+15	3.2061e+16	1.247e+15
9	2155000	2160000	9	2235000	2240000	37	1267261	22	1039578	2.91968e+16	2.11624e+16	-1.37965e+16
9	131055000	131060000	9	131335000	131340000	36	7457643	25	5331011	4.82726e+15	468954200244569	-102936756827861
9	130105000	130110000	9	130340000	130345000	36	5870954	21	4306198	6.13188e+15	487669168951358	-1.25739e+16
9	127585000	127590000	9	127920000	127925000	36	8838817	24	6932672	407294324568548	3.46187e+15	-1.17652e+15
9	125405000	125410000	9	126225000	126230000	36	75113916	20	49145436	4.79272e+15	4.06955e+16	-1.1777e+16
9	109570000	109575000	9	109815000	109820000	36	9852812	26	6063296	3.65378e+16	4.2881e+15	1.17361e+16
9	94780000	94785000	9	95125000	95130000	36	693233	23	5414829	5.19306e+15	4.24759e+15	-1.22259e+16
9	93680000	93685000	9	93960000	93965000	36	7150623	19	5269505	5.03453e+15	3.60565e+15	-1.39629e+16
9	92330000	92335000	9	92635000	92640000	36	9871536	20	79164777	3.64685e+16	2.52638e+16	-1.44351e+15
9	69050000	69055000	9	69195000	69200000	36	11086539	32	8844615	3.24718e+15	3.61802e+15	1.1142e+15
9	3465000	3470000	9	3520000	3525000	36	13615933	37	12529404	2.64396e+16	2.95305e+15	1.1169e+16
9	610000	615000	9	755000	760000	36	13397372	28	10570685	2.68709e+15	2.64883e+15	-1.01444e+15
9	114485000	114490000	9	114650000	114655000	35	10836908	25	855876	3.2297e+16	2.92098e+16	-1.10569e+15
9	110875000	110880000	9	111035000	111040000	35	12287647	20	9241292	2.84839e+15	2.1642e+15	-1.31614e+16
9	105155000	105160000	9	105415000	105420000	35	8862799	28	8039836	3.94909e+15	3.48266e+16	-1.13393e+16
9	88780000	88785000	9	88990000	88995000	35	12621362	44	12669043	2.77308e+16	3.47303e+16	1.25241e+16
9	87335000	87340000	9	87495000	87500000	35	11223025	27	67357554	3.11859e+16	4.00846e+15	1.28534e+16
9	70340000	70345000	9	70600000	70605000	35	8109697	30	67351193	4.31582e+16	4.45426e+15	1.03208e+16
9	10060000	10065000	9	10265000	10270000	35	6435677	33	57682815	5.43843e+15	5.72094e+15	1.05195e+15
9	4760000	4765000	9	4985000	4990000	35	8090936	26	8038752	4.32583e+15	3.23433e+16	-1.33747e+16
9	123395000	123400000	9	123540000	123545000	34	11798754	17	8525173	2.88166e+16	1.99409e+16	-1.4451e+15
9	120755000	120760000	9	120935000	120940000	34	7351739	42	7312588	4.62476e+15	5.74352e+16	1.24191e+16
9	84665000	84670000	9	85255000	85260000	34	7114659	21	4787025	4.77887e+15	4.38686e+15	-1.08936e+16
9	35115000	35120000	9	35550000	35555000	34	950935	20	60010576	3.57543e+16	3.33275e+16	-1.07282e+15
9	26745000	26750000	9	26850000	26855000	34	106211195	17	7591162	3.20117e+15	2.23945e+15	-1.42945e+15
9	5185000	5190000	9	5585000	5590000	34	5527031	26	5190684	6.15158e+15	5.00897e+15	-12281128038655
9	114665000	114670000	9	115010000	115015000	33	10845227	23	8270457	3.04281e+16	2.78098e+16	-1.09415e+15
9	93450000	93455000	9	93565000	93570000	33	11704121	32	95496435	2.81952e+16	335091042927414	1.18847e+16
9	72870000	72875000	9	73020000	73025000	33	8012056	20	6695696	4.11879e+15	2.98699e+16	-1.37891e+16
9	131760000	131765000	9	132165000	132170000	32	9569254	15	5971434	3.34404e+16	2.51196e+16	-1.33125e+16
9	125750000	125755000	9	125880000	125885000	32	9436436	16	7057354	3.39111e+15	2.26714e+16	-1.49577e+16
9	110640000	110645000	9	111035000	111040000	32	73462567	18	54617352	4.35596e+15	3.29566e+16	-1.32173e+16
9	100030000	100035000	9	100215000	100220000	32	77810698	20	6425449	4.11255e+15	3.11262e+16	-1.32125e+16
9	97920000	97925000	9	98035000	98040000	32	9650894	15	6550694	3.31575e+15	2.28983e+16	-1.44803e+15
9	95510000	95515000	9	95875000	95880000	32	8225935	31	6115072	3.89014e+15	5.06944e+15	1.30315e+16
9	9600000	9605000	9	9790000	9795000	32	934861	24	9261791	3.42297e+15	259129146835639	-1.32095e+16
9	84400000	84405000	9	84665000	84670000	31	10663683	19	8447637	2.90706e+16	2.24915e+16	-1.29252e+15
9	72870000	72875000	9	73180000	73185000	31	50575633	25	39020424	6.12943e+15	6.4069e+15	1.04527e+15
9	20940000	20945000	9	21110000	21115000	31	9344175	32	77056413	3.31757e+15	4.1528e+15	1.25176e+16
9	4380000	4385000	9	4640000	4645000	31	7101211	26	7178714	4.36545e+15	3.62182e+16	-1.20532e+15
9	133600000	133605000	9	133725000	133730000	30	10112092	12	49076867	2.96675e+15	2.44514e+16	-1.21332e+16
9	115590000	115595000	9	116150000	116155000	30	810524	23	48983407	3.70131e+16	469546758966766	1.2686e+15
9	107485000	107490000	9	108565000	108570000	30	55551906	19	31316714	54003547601049	6.06705e+15	1.12345e+15
9	90915000	90920000	9	91725000	91730000	30	6643584	17	5019349	4.51563e+15	3.38689e+15	-1.33327e+15
9	90140000	90145000	9	90220000	90225000	30	730585	19	67968373	4.1063e+15	2.79542e+16	-1.46894e+16
9	89315000	89320000	9	89545000	89550000	30	78843455	15	56716256	3.80501e+15	2.64474e+16	-1.43871e+16
9	100715000	100720000	9	101230000	101235000	29	54978733	14	3324425	5.27477e+15	4.21125e+15	-1.25254e+16
9	72360000	72365000	9	72525000	72530000	29	6642584	26	6739492	4.36577e+15	3.85786e+15	-1.13166e+16
9	18255000	18260000	9	19025000	19030000	29	61967344	32	51398864	4.67988e+15	6.22582e+15	1.33034e+16
9	115885000	115890000	9	116570000	116575000	28	5556073	13	25682466	5.03953e+15	506181921938493	100442275341806
9	35900000	35905000	9	36025000	36030000	28	7250061	21	6649175	3.86204e+16	3.15829e+16	-1.22283e+16
9	12720000	12725000	9	13030000	13035000	28	8015764	22	7663257	3.49312e+16	2.87084e+16	-1.21676e+16
9	114675000	114680000	9	114905000	114910000	27	8321362	29	6325646	3.24466e+16	4.58451e+15	1.41294e+16
9	105610000	105615000	9	105715000	105720000	27	8792466	23	7443924	3.07081e+16	3.08977e+16	1.00617e+16
9	91770000	91775000	9	91950000	91955000	27	8706404	12	48867598	3.10117e+16	2.45561e+16	-1.26289e+15
9	36995000	37000000	9	37325000	37330000	27	67954297	16	49270563	3.97326e+15	3.24738e+15	-1.22353e+16
9	36990000	36995000	9	37265000	37270000	27	10881386	15	7294866	2.4813e+16	2.05624e+16	-1.20672e+15
9	28775000	28780000	9	29210000	29215000	27	79941325	13	38815918	3.37748e+15	3.34914e+15	-1.00846e+16
9	12720000	12725000	9	13085000	13090000	27	6477449	23	51420736	4.16831e+15	447290369394946	1.07307e+15
9	6355000	6360000	9	6565000	6570000	27	463673	23	4708129	5.82307e+15	4.88517e+15	-1.19199e+16
9	127495000	127500000	9	127730000	127735000	26	7597102	17	48766866	3.42236e+16	3.48597e+16	1.01859e+16
9	35955000	35960000	9	36165000	36170000	26	8501099	17	63355126	3.05843e+16	2.68329e+16	-1.13981e+16
9	6050000	6055000	9	6305000	6310000	26	753227	18	692921	3.45181e+16	2.5977e+15	-1.3288e+16
9	126300000	126305000	9	126490000	126495000	25	6802957	22	51490254	3.67487e+16	4.27265e+16	1.16267e+16
9	123540000	123545000	9	124030000	124035000	25	78734345	18	61383915	3.17523e+15	2.93236e+15	-1.08282e+16
9	115590000	115595000	9	116645000	116650000	25	6248269	21	4854221	4.00111e+15	4.32613e+15	1.08123e+16
9	111760000	111765000	9	112360000	112365000	25	62905703	20	4896971	3.9742e+15	40841573290918	1.02767e+16
9	20625000	20630000	9	21105000	21110000	25	6368723	17	43329096	3.92543e+16	3.92346e+16	-1.0005e+16
9	14465000	14470000	9	14770000	14775000	25	6824948	21	5000806	3.66303e+16	4.19932e+15	1.14641e+16
9	104860000	104865000	9	105150000	105155000	24	6335701	19	56141434	3.78806e+16	3.38431e+16	-1.1193e+16
9	91030000	91035000	9	91425000	91430000	24	56113696	16	55983315	4.27703e+15	2.85799e+16	-1.49651e+15
9	20355000	20360000	9	20940000	20945000	24	47216053	36	53579144	5.08302e+15	6.71903e+15	1.32186e+16
9	114405000	114410000	9	115010000	115015000	23	61689634	19	410882	3.72834e+16	462419867504539	1.24028e+16
9	23125000	23130000	9	23490000	23495000	23	77618704	23	5813247	2.9632e+15	3.95648e+16	1.3352e+16
9	14620000	14625000	9	14770000	14775000	23	72306767	23	762041	3.18089e+16	3.01821e+16	-1.0539e+16
9	5885000	5890000	9	6305000	6310000	23	51260786	20	33141484	4.48686e+16	6.03473e+15	1.34498e+15
9	2245000	2250000	9	2620000	2625000	23	52697153	14	3525487	4.36456e+15	3.97108e+16	-10990862257777
9	84395000	84400000	9	85610000	85615000	22	41401396	17	39479296	5.31383e+16	4.30605e+15	-1.23404e+16
9	82530000	82535000	9	82965000	82970000	22	63603635	14	43826485	3.45892e+16	3.19442e+16	-1.0828e+16
9	124770000	124775000	9	125370000	125375000	21	39457428	13	25085573	5.32219e+15	5.18226e+15	-1.027e+16
9	124770000	124775000	9	125140000	125145000	21	35431511	20	30248156	5.92693e+15	6.61197e+15	111558192805129
9	32380000	32385000	9	32965000	32970000	21	38941503	20	36334968	5.3927e+15	5.50434e+15	1.0207e+15
9	21810000	21815000	9	22235000	22240000	21	45956836	21	49481483	456950517655306	4.24401e+16	-1.07669e+15
9	21320000	21325000	9	21455000	21460000	21	58685436	16	55458217	3.5784e+16	288505488735781	-1.24032e+15
9	76805000	76810000	9	77150000	77155000	20	4592567	13	34131174	4.35486e+16	3.80883e+16	-1.14336e+16
9	73200000	73205000	9	73565000	73570000	20	49656596	21	45392957	4.02766e+15	4.62627e+15	1.14862e+16
9	72035000	72040000	9	72820000	72825000	20	4111222	18	4121894	4.86473e+15	4.36692e+16	-1.114e+16
9	37480000	37485000	9	37910000	37915000	19	48406115	13	40484014	3.92512e+16	3.21114e+15	-1.22234e+16
9	19925000	19930000	9	21110000	21115000	19	37153797	13	25480707	5.11388e+15	5.1019e+15	-1.00235e+15
9	2855000	2860000	9	4370000	4375000	19	37133703	22	40659676	5.11665e+16	5.41077e+15	1.05748e+15
9	615000	620000	9	995000	1000000	19	29632132	13	29702616	6.41196e+15	4.37672e+16	-1.46501e+16
9	17525000	17530000	9	18210000	18215000	18	27913055	11	2525162	6.4486e+15	4.35616e+15	-1.48034e+15
9	75265000	75270000	9	75865000	75870000	17	4472295	9	22991688	3.80118e+15	3.91446e+15	1.0298e+16
9	5445000	5450000	9	5585000	5590000	46	13385571	39	10622693	3.43654e+15	3.67139e+16	1.06834e+15
9	97465000	97470000	9	97595000	97600000	46	10596254	31	79978247	4.34116e+15	3.87605e+15	-1.11999e+15
9	21465000	21470000	9	21790000	21795000	46	10384991	48	11039494	4.42947e+15	4.34803e+15	-1.01873e+16
9	120985000	120990000	9	121060000	121065000	46	11145976	33	11252681	4.12705e+15	2.93263e+16	-1.40728e+16
9	17530000	17535000	9	17800000	17805000	47	9948118	45	8648139	4.72451e+15	5.20343e+15	1.10137e+16
9	27725000	27730000	9	28070000	28075000	47	8.05997e+16	46	8185484	5.83129e+15	5.6197e+15	-1.03765e+16
9	21320000	21325000	9	21395000	21400000	47	13389284	35	1025424	3.51027e+15	3.41322e+15	-1.02843e+16
9	68580000	68585000	9	69000000	69005000	47	9345004	46	67323284	5.02943e+15	6.8327e+15	1.35855e+16
9	112090000	112095000	9	112330000	112335000	47	8769092	30	8253194	535973393824583	3.63496e+16	-1.4745e+16
9	98845000	98850000	9	98995000	99000000	47	14981739	40	1062805	3.13715e+16	3.76363e+16	1.19969e+16
9	125255000	125260000	9	125370000	125375000	47	15754021	31	117123575	2.98337e+16	2.64678e+16	-112716907270439
9	128295000	128300000	9	128415000	128420000	47	10974902	24	77300053	4.2825e+16	3.10478e+15	-1.37932e+16
9	130865000	130870000	9	130940000	130945000	47	18828259	21	10904938	2.49625e+16	1.92573e+16	-1.29626e+16
9	129170000	129175000	9	129605000	129610000	47	8624075	30	64673305	5.44986e+16	46386990737523	-1.17487e+16
9	5885000	5890000	9	6050000	6055000	48	9779183	27	7835073	4.90839e+15	3.44604e+15	-1.42435e+15
9	132410000	132415000	9	132505000	132510000	47	1712981	24	10215152	2.74375e+16	2.34945e+16	-1.16783e+16
9	32380000	32385000	9	32525000	32530000	48	13149818	46	8930754	3.65024e+16	515074091168562	1.41107e+15
9	94065000	94070000	9	94210000	94215000	48	10606532	42	8175899	4.52551e+15	5.13705e+15	1.13513e+16
9	74775000	74780000	9	75075000	75080000	48	8840981	46	6959382	5.42926e+15	6.60978e+15	1.21744e+16
9	4315000	4320000	9	4370000	4375000	49	14334177	40	13832253	3.4184e+15	2.89179e+16	-1.18211e+16
9	129885000	129890000	9	130040000	130045000	48	11156596	26	815507	4.30239e+15	3.1882e+15	-1.34947e+15
9	6580000	6585000	9	6670000	6675000	49	16949636	35	13467153	2.89092e+15	2.59892e+16	-1.11236e+16
9	38015000	38020000	9	38065000	38070000	49	202942	48	14221065	2.41448e+15	3.37527e+16	1.39793e+16
9	83330000	83335000	9	83540000	83545000	49	126903305	24	7100089	3.86121e+15	3.38024e+16	-1.14229e+15
9	129640000	129645000	9	129785000	129790000	49	17697172	43	10839434	2.7688e+15	3.967e+16	1.43275e+16
9	126325000	126330000	9	126375000	126380000	49	18478207	23	12814202	2.65177e+16	1.79488e+16	-1.47741e+16
9	101460000	101465000	9	101530000	101535000	49	10885465	60	10992722	4.50142e+15	5.45816e+15	1.21254e+16
9	36870000	36875000	9	36990000	36995000	50	14567739	22	8373584	3.43224e+16	2.62731e+16	-1.30637e+16
9	70925000	70930000	9	71245000	71250000	50	11655779	50	9805664	4.28972e+15	5.09909e+15	1.18868e+16
9	121210000	121215000	9	121395000	121400000	50	11103913	45	10140914	450291712480096	443746983753141	-1.01475e+16
9	110635000	110640000	9	111295000	111300000	50	5425957	56	60611553	9.21496e+15	9.23916e+15	1.00263e+16
9	131760000	131765000	9	132250000	132255000	50	11422247	38	1116343	4.37742e+15	3.40397e+16	-1.28597e+15
9	128505000	128510000	9	128545000	128550000	50	21881622	27	17582193	2.28502e+16	1.53564e+16	-1.48799e+16
9	94010000	94015000	9	94210000	94215000	51	12365159	35	10982608	4.12449e+15	3.18686e+15	-1.29422e+15
9	87335000	87340000	9	87660000	87665000	51	6638853	39	49647894	7.68205e+15	7.85532e+15	1.02255e+15
9	116735000	116740000	9	116855000	116860000	52	11771169	21	6911305	4.41757e+16	303849996491256	-1.45387e+16
9	89180000	89185000	9	89220000	89225000	52	27335625	31	21273186	1.90228e+16	1.45723e+16	-1.3054e+16
9	84665000	84670000	9	84950000	84955000	52	13875888	39	9281342	3.74751e+15	4.20198e+15	1.12127e+16
9	38085000	38090000	9	38360000	38365000	53	13440297	30	7570799	3.94337e+15	3.96259e+16	1.00488e+15
9	121640000	121645000	9	121680000	121685000	52	23522934	42	15383042	221060859159831	2.73028e+15	1.23508e+16
9	35790000	35795000	9	35880000	35885000	54	1194179	48	7808251	4.52194e+15	6.14734e+15	1.35945e+16
9	133405000	133410000	9	133485000	133490000	53	14918865	32	8394446	3.55255e+16	3.81204e+15	107304479697333
9	86485000	86490000	9	87320000	87325000	54	6376039	32	47005777	8.46921e+15	6.80767e+15	-1.24407e+16
9	18140000	18145000	9	18205000	18210000	55	23027792	27	16001408	2.38842e+16	168735151306685	-1.41548e+16
9	130940000	130945000	9	130990000	130995000	54	2513972	25	15631199	2.148e+15	1.59937e+16	-1.34303e+15
9	36405000	36410000	9	36555000	36560000	55	9620422	41	72701025	5.717e+15	5.63954e+15	-1.01374e+16
9	72035000	72040000	9	72270000	72275000	56	11652815	54	9061532	4.80571e+15	5.95926e+15	1.24004e+16
9	133780000	133785000	9	133990000	133995000	55	11307982	45	7548409	4.86382e+15	5.96152e+15	1.22569e+16
9	109245000	109250000	9	109315000	109320000	56	1817217	42	13956524	3.08164e+16	3.00935e+16	-1.02402e+16
9	72280000	72285000	9	72820000	72825000	56	11425076	44	9016373	4.9015e+15	4.88001e+15	-1.0044e+16
9	116150000	116155000	9	116570000	116575000	56	6740206	40	6847275	8.30835e+15	5.84174e+15	-1.42224e+16
9	112085000	112090000	9	112360000	112365000	56	18654612	62	17864212	3.00194e+16	3.47063e+16	1.15613e+16
9	36100000	36105000	9	36165000	36170000	58	15759761	43	12969905	3.68026e+16	3.31537e+16	-1.11006e+15
9	34500000	34505000	9	34590000	34595000	58	13078744	34	9784934	4.43468e+16	3.47473e+15	-1.27627e+16
9	73105000	73110000	9	73180000	73185000	58	14158284	55	14058765	4.09654e+15	3.91215e+15	-1.04713e+16
9	114735000	114740000	9	114905000	114910000	58	11446482	34	8168206	5.06706e+15	4.16248e+15	-1.21732e+16
9	127590000	127595000	9	127730000	127735000	58	15163716	39	1063537	3.82492e+15	3.66701e+15	-1.04306e+16
9	113445000	113450000	9	113655000	113660000	71	10165051	61	70225067	698471655479151	8.68636e+15	1.24362e+15
9	76665000	76670000	9	76700000	76705000	71	19448227	51	14910642	3.65072e+16	3.42038e+16	-1.06734e+16
9	124615000	124620000	9	124710000	124715000	66	14101001	66	11586531	4.68052e+15	5.69627e+15	1.21702e+15
9	32380000	32385000	9	32430000	32435000	66	23809631	36	17512123	2.77199e+15	2.05572e+16	-1.34843e+16
9	115590000	115595000	9	116570000	116575000	65	6909782	36	45698767	9.40695e+15	7.87767e+15	-1.19413e+16
9	92715000	92720000	9	92790000	92795000	65	11815904	33	8224174	5.50106e+16	4.01256e+15	-1.37096e+16
9	34450000	34455000	9	34495000	34500000	65	26553627	45	20941435	2.44788e+15	2.14885e+15	-1.13916e+16
9	135960000	135965000	9	136115000	136120000	64	18175455	26	10550435	3.52123e+16	2.46435e+15	-1.42887e+15
9	130770000	130775000	9	130860000	130865000	64	14252744	63	13513427	4.49036e+15	4.66203e+15	1.03823e+16
9	98205000	98210000	9	98260000	98265000	64	18630632	27	10741159	3.4352e+15	2.5137e+16	-1.36659e+16
9	83935000	83940000	9	84260000	84265000	64	12352857	50	10648894	5.18099e+15	4.69532e+15	-1.10344e+16
9	35485000	35490000	9	35550000	35555000	64	22387585	64	16096691	2.85873e+15	3.97597e+15	1.39082e+16
9	123080000	123085000	9	123350000	123355000	63	19132736	65	15047428	3.29279e+15	4.31968e+15	1.31186e+16
9	97710000	97715000	9	97900000	97905000	63	12626778	33	8989239	4.9894e+15	3.67106e+15	-1.35912e+16
9	93160000	93165000	9	93300000	93305000	62	12498134	41	71417084	4.96074e+16	5.74092e+15	1.15727e+16
9	37910000	37915000	9	38360000	38365000	62	1025598	31	6752559	6.04525e+15	4.59085e+15	-1.3168e+16
9	131175000	131180000	9	131335000	131340000	61	13057781	53	9702869	4.67154e+15	5.4623e+15	1.16927e+16
9	114405000	114410000	9	114650000	114655000	61	14335877	43	11095127	4.25506e+15	3.87558e+16	-1.09792e+16
9	109900000	109905000	9	110150000	110155000	61	1271681	51	9229713	4.7968e+15	5.52563e+15	1.15194e+16
9	76445000	76450000	9	76700000	76705000	61	9718644	39	70275855	6.2766e+15	5.54956e+15	-113100803980473
9	74770000	74775000	9	75000000	75005000	61	11406388	59	8751865	5.34788e+15	6.74142e+16	1.26058e+16
9	130705000	130710000	9	130860000	130865000	60	13615954	47	12186654	4.4066e+15	3.85668e+16	-1.14259e+15
9	130105000	130110000	9	130235000	130240000	60	1265919	58	1005421	4.73964e+15	5.76873e+15	1.21712e+16
9	129130000	129135000	9	129610000	129615000	59	10283235	36	8054013	5.73749e+15	4.46982e+15	-1.28361e+15
9	128860000	128865000	9	128925000	128930000	59	1628943	45	12586199	3.62198e+16	3.57534e+16	-1.01304e+16
9	124420000	124425000	9	124530000	124535000	59	17614754	32	10642512	3.34946e+16	3.00681e+15	-1.11396e+16
9	36405000	36410000	9	36445000	36450000	59	19766138	57	16494236	2.9849e+15	3.45575e+15	1.15774e+15
9	128575000	128580000	9	128615000	128620000	60	26982405	42	2055416	2.22367e+15	2.04338e+16	-1.08823e+16
9	104925000	104930000	9	104965000	104970000	73	2994031	53	2484701	2.43818e+16	2.13305e+16	-1.14305e+15
9	133100000	133105000	9	133145000	133150000	72	23268137	56	15525441	309436032631233	3.60698e+16	1.16566e+16
9	130460000	130465000	9	130680000	130685000	73	1218439	48	69411745	5.99127e+15	6.91526e+15	1.15422e+16
9	126300000	126305000	9	126395000	126400000	73	17644833	43	11727676	4.13719e+15	3.66654e+16	-1.12836e+16
9	121320000	121325000	9	121395000	121400000	74	16260916	54	11560614	4.55079e+16	4.67103e+15	1.02642e+16
9	32380000	32385000	9	32570000	32575000	74	14264282	64	9631008	5.18778e+15	6.6452e+15	1.28093e+16
9	35115000	35120000	9	35475000	35480000	78	15087316	58	12565244	5.16991e+15	4.61591e+16	-1.12002e+15
9	126705000	126710000	9	126780000	126785000	77	14480541	48	936844	5.31748e+15	5.12359e+16	-1.03784e+16
9	127735000	127740000	9	127780000	127785000	80	23137505	51	1668569	3.45759e+16	3.05651e+16	-1.13122e+16
9	17810000	17815000	9	18205000	18210000	79	11830046	58	10029582	6.67791e+15	5.78289e+15	-1.15477e+15
9	126940000	126945000	9	127195000	127200000	81	22517403	54	15521444	3.59722e+16	3.47906e+16	-1.03396e+16
9	89595000	89600000	9	90100000	90105000	83	8680503	44	67589765	956165789010153	6.50986e+15	-1.4688e+15
9	113445000	113450000	9	113585000	113590000	83	14042378	75	10745476	5.91068e+15	6.97968e+15	1.18086e+16
9	69420000	69425000	9	69545000	69550000	107	15008777	90	10726784	7.12916e+15	8.39021e+15	1.17689e+16
9	129735000	129740000	9	129780000	129785000	100	26927954	92	19978083	371361299859618	4.60505e+15	1.24004e+16
9	134165000	134170000	9	134440000	134445000	99	13978309	62	70261593	7.0824e+15	8.82417e+15	1.24593e+16
9	122125000	122130000	9	122350000	122355000	99	15262638	75	10622304	6.48643e+15	7.06062e+15	1.08852e+16
9	35900000	35905000	9	35945000	35950000	96	35751534	91	3139559	2.6852e+15	2.8985e+16	1.07943e+16
9	33620000	33625000	9	33720000	33725000	95	12346098	90	10131983	7.69474e+15	888276263392862	1.15439e+16
9	136490000	136495000	9	136625000	136630000	94	18294474	82	12774474	5.13816e+15	6.41905e+15	1.24929e+16
9	126500000	126505000	9	126555000	126560000	113	21882729	73	14818641	5.16389e+15	4.92623e+15	-1.04824e+16
9	33080000	33085000	9	33225000	33230000	110	15334866	92	12898665	7.1732e+15	7.13252e+15	-1.0057e+16
9	34330000	34335000	9	34375000	34380000	126	3009333	95	20217844	4.18697e+16	4.69882e+16	1.12225e+16
9	123350000	123355000	9	123385000	123390000	140	40369522	108	2703541	3.46796e+16	399476094499769	1.1519e+16
9	34545000	34550000	9	34590000	34595000	147	26154427	90	15823877	562046341141406	5.68761e+15	1.01195e+16
9	124770000	124775000	9	124850000	124855000	155	2.11264e+16	132	13459595	7.33678e+15	9.80713e+15	1.33671e+16
9	113590000	113595000	9	113655000	113660000	153	22857822	120	15198286	6.69355e+15	789562717795941	1.17959e+16
9	128360000	128365000	9	128410000	128415000	151	28475426	111	19661375	5.30282e+15	5.64559e+15	1.06464e+16
10	112950000	112955000	10	113125000	113130000	43	10043248	32	9378201	4.28148e+15	3.41217e+16	-1.25477e+16
10	77170000	77175000	10	77640000	77645000	56	9024538	51	64370832	6.2053e+15	7.92284e+15	1.27679e+16
10	21495000	21500000	10	21530000	21535000	66	23255417	53	1828204	2.83805e+16	2.89902e+15	1.02148e+15
10	89260000	89265000	10	89370000	89375000	73	21156199	56	13465153	3.45053e+15	4.15888e+15	1.20529e+16
10	16840000	16845000	10	17255000	17260000	85	15810564	58	14794405	5.37615e+15	3.9204e+15	-1.37133e+15
10	79075000	79080000	10	79185000	79190000	44	16570162	28	11265695	2.65538e+16	2.48542e+16	-1.06838e+16
10	33195000	33200000	10	33330000	33335000	44	13737691	27	91700325	3.20287e+16	2.94437e+15	-1.08779e+16
10	30390000	30395000	10	30585000	30590000	44	14311132	28	10369747	3.07453e+16	2.70016e+16	-1.13865e+16
10	14500000	14505000	10	14820000	14825000	44	12185792	28	10220806	3.61076e+15	2.73951e+16	-1.31803e+15
10	91005000	91010000	10	91250000	91255000	43	11126899	31	10138864	3.86451e+15	3.05754e+15	-1.26393e+15
10	88935000	88940000	10	89210000	89215000	43	72470183	27	4434931	5.93347e+15	6.08803e+15	1.02605e+15
10	17605000	17610000	10	17740000	17745000	43	13716177	49	12509252	3.13498e+16	3.9171e+16	1.24948e+16
10	123040000	123045000	10	123130000	123135000	42	1512208	35	10822234	2.7774e+15	3.23408e+15	1.16443e+16
10	110610000	110615000	10	110685000	110690000	42	15001165	28	10883689	2.79978e+15	2.57266e+16	-1.08828e+16
10	15210000	15215000	10	15370000	15375000	42	11264276	32	9567772	3.7286e+16	3.34456e+15	-1.11483e+16
10	112135000	112140000	10	112310000	112315000	41	129735365	21	7820284	3.16028e+15	268532447159208	-1.17687e+16
10	101215000	101220000	10	101290000	101295000	41	16151608	39	11280581	2.53845e+16	3.45727e+16	1.36196e+16
10	77390000	77395000	10	77640000	77645000	41	1042451	22	6343831	3.93304e+15	3.46794e+16	-1.13412e+16
10	63630000	63635000	10	63715000	63720000	41	15710932	52	14800719	2.60965e+16	3.51334e+16	1.34629e+16
10	11515000	11520000	10	11755000	11760000	41	9885529	42	11291764	4.14748e+16	3.71953e+15	-1.11506e+16
10	114300000	114305000	10	114460000	114465000	40	15014503	26	9215529	2.66409e+15	2.82132e+16	1.05902e+16
10	71315000	71320000	10	71705000	71710000	40	8850031	17	4889291	4.51976e+15	3.47699e+16	-1.29991e+16
10	52305000	52310000	10	52565000	52570000	40	76092877	32	7056114	5.25673e+15	4.53507e+15	-1.15913e+16
10	26335000	26340000	10	26555000	26560000	40	72283654	30	4816626	5.53375e+15	6.22843e+15	1.12553e+16
10	24855000	24860000	10	24950000	24955000	40	15266606	23	12319962	2.6201e+15	1.86689e+16	-1.40346e+16
10	128080000	128085000	10	128145000	128150000	39	15548254	26	11014359	2.50832e+16	2.36055e+15	-1.0626e+16
10	123130000	123135000	10	123555000	123560000	39	56034627	18	26351662	6.95998e+16	6.83069e+15	-1.01893e+16
10	116680000	116685000	10	116785000	116790000	39	11167089	31	75506935	3.49241e+15	4.10558e+15	1.17557e+16
10	114300000	114305000	10	114545000	114550000	39	6307166	28	39766984	6.18344e+16	7.04102e+15	1.13869e+16
10	113705000	113710000	10	114100000	114105000	39	67353716	29	64285007	5.79033e+15	4.51116e+15	-1.28356e+16
10	110305000	110310000	10	110595000	110600000	39	11878994	34	9946405	3.28311e+16	3.41832e+16	1.04118e+16
10	102915000	102920000	10	103240000	103245000	39	8708844	33	6109883	447820629236211	5.40109e+15	1.20608e+16
10	102725000	102730000	10	102825000	102830000	39	18054134	18	11743425	2.16017e+15	1.53277e+16	-1.40932e+16
10	97755000	97760000	10	97870000	97875000	39	13708421	17	8351959	2.84497e+16	2.03545e+16	-1.39771e+15
10	90910000	90915000	10	91250000	91255000	39	7164342	39	6516312	5.44363e+15	5.98498e+15	1.09945e+15
10	71210000	71215000	10	71280000	71285000	39	18644684	21	10609316	2.09175e+15	1.97939e+16	-1.05676e+16
10	61900000	61905000	10	62035000	62040000	39	14288225	39	11473234	2.72952e+15	3.39922e+16	1.24535e+16
10	50415000	50420000	10	50620000	50625000	39	10021795	47	11132637	3.89152e+16	4.22182e+16	1.08488e+16
10	13785000	13790000	10	14090000	14095000	39	9059498	38	62788177	4.30487e+15	6.05209e+15	1.40587e+16
10	7120000	7125000	10	7405000	7410000	39	8733544	19	5147258	4.46554e+16	3.69129e+16	-1.20975e+16
10	119685000	119690000	10	119855000	119860000	38	991562	42	9075228	3.83234e+16	4.62798e+15	1.20761e+16
10	99555000	99560000	10	99610000	99615000	38	13420091	23	10212238	2.83158e+15	2.2522e+15	-1.25725e+16
10	62590000	62595000	10	63155000	63160000	38	6288727	27	47751355	6.04256e+15	5.65429e+15	-1.06867e+16
10	60095000	60100000	10	60435000	60440000	38	8816519	27	66445904	4.31009e+16	4.06346e+15	-106069592184264
10	58965000	58970000	10	59175000	59180000	38	10466761	17	6224712	3.63054e+16	2.73105e+15	-1.32936e+16
10	132940000	132945000	10	133120000	133125000	37	9450577	17	5211716	3.9151e+16	3.26188e+16	-1.20026e+16
10	123995000	124000000	10	124090000	124095000	37	15215579	21	8433879	2.43172e+16	2.48996e+15	1.02395e+15
10	122340000	122345000	10	122435000	122440000	37	974672	25	9072976	3.79615e+15	2.75544e+15	-1.37769e+16
10	103965000	103970000	10	104120000	104125000	37	11824237	29	8371443	3.12917e+15	3.46416e+16	1.10705e+16
10	102725000	102730000	10	102900000	102905000	37	10460931	33	79912777	3.53697e+15	4.1295e+15	1.16753e+16
10	95185000	95190000	10	95360000	95365000	37	9521148	29	7616523	3.88609e+16	3.80751e+15	-1.02064e+15
10	28245000	28250000	10	28380000	28385000	37	10400951	28	997077	3.55737e+15	2.80821e+16	-1.26677e+15
10	123040000	123045000	10	123550000	123555000	36	72268047	20	54418807	4.98145e+15	3.6752e+15	-1.35542e+16
10	119750000	119755000	10	119855000	119860000	36	12040049	29	10272518	2.99002e+16	2.82307e+16	-1.05914e+16
10	76040000	76045000	10	76300000	76305000	36	9628671	19	5705412	3.73883e+16	3.33017e+15	-1.12272e+15
10	34525000	34530000	10	34635000	34640000	36	10352677	40	10361297	3.47736e+15	3.86052e+16	1.11019e+16
10	13790000	13795000	10	13885000	13890000	36	16283247	29	10805808	2.21086e+16	2.68374e+15	1.21389e+16
10	115705000	115710000	10	116285000	116290000	35	41839886	21	29792962	8.36522e+15	704864457585654	-1.18678e+16
10	114875000	114880000	10	115125000	115130000	35	9510288	24	8124359	3.68023e+15	2.95408e+16	-1.24581e+16
10	103890000	103895000	10	104120000	104125000	35	8864095	24	8377774	3.94851e+16	2.86472e+15	-1.37832e+15
10	101835000	101840000	10	102075000	102080000	35	12910987	19	9530309	2.71087e+16	1.99364e+16	-1.35976e+15
10	99430000	99435000	10	99610000	99615000	35	11037032	26	9207414	3.17114e+16	2.82381e+16	-1.123e+15
10	93910000	93915000	10	94320000	94325000	35	8567232	16	5172974	4.08533e+15	3.093e+15	-1.32083e+16
10	91040000	91045000	10	91250000	91255000	35	7782946	29	6843678	4.49701e+16	4.23749e+15	-1.06124e+16
10	72045000	72050000	10	72220000	72225000	35	12798707	28	10408386	2.73465e+16	269013850946727	-1.01655e+16
10	59240000	59245000	10	59620000	59625000	35	10296704	37	8407891	3.39915e+16	4.40063e+15	1.29463e+16
10	24720000	24725000	10	24950000	24955000	35	7997804	23	6079832	4.3762e+15	3.783e+16	-1.15681e+15
10	12710000	12715000	10	12900000	12905000	35	119675865	26	8105434	2.92457e+15	3.20772e+16	1.09682e+16
10	6105000	6110000	10	6400000	6405000	35	48354764	36	4057824	7.23817e+16	88717499822565	1.22569e+16
10	6105000	6110000	10	6200000	6205000	35	12794396	38	970424	2.73557e+16	3.91581e+15	1.43144e+16
10	99390000	99395000	10	99610000	99615000	34	74500914	28	5728629	4.5637e+16	4.88773e+15	1.071e+16
10	98465000	98470000	10	98660000	98665000	34	78508987	20	5975475	4.33071e+15	3.34701e+16	-1.2939e+15
10	91755000	91760000	10	91910000	91915000	34	5028231	31	52509418	6.76182e+15	5.9037e+15	-1.14535e+16
10	75400000	75405000	10	75540000	75545000	34	10590607	17	5589511	3.21039e+16	3.04141e+16	-1.05556e+15
10	52645000	52650000	10	52725000	52730000	34	8524865	45	9185522	3.98833e+15	4.89901e+15	1.22834e+16
10	77250000	77255000	10	77640000	77645000	33	78778977	27	7530992	4.18893e+15	3.58519e+15	-1.1684e+16
10	74265000	74270000	10	75020000	75025000	33	67484593	36	62311263	4.89001e+15	5.77745e+15	1.18148e+16
10	72215000	72220000	10	72335000	72340000	33	12432404	18	10030267	2.65435e+15	1.79457e+16	-1.4791e+16
10	63160000	63165000	10	63720000	63725000	33	9813629	25	7013537	3.36267e+15	3.56454e+16	1.06003e+16
10	60815000	60820000	10	61280000	61285000	33	4357615	27	36333346	7.57295e+16	7.43119e+15	-1.01908e+16
10	43390000	43395000	10	43455000	43460000	33	9955895	22	8344194	3.31462e+16	2.63656e+15	-1.25717e+16
10	2930000	2935000	10	3040000	3045000	33	8586122	27	63456063	3.84341e+15	4.25491e+15	1.10707e+16
10	120945000	120950000	10	121730000	121735000	32	6396419	26	49752192	5.0028e+15	5.2259e+15	1.0446e+16
10	109880000	109885000	10	110135000	110140000	32	9449241	26	9025382	3.38652e+15	2.88076e+15	-1.17556e+16
10	95130000	95135000	10	95360000	95365000	32	7423523	36	6768325	431062178968126	5.31889e+15	1.2339e+15
10	71380000	71385000	10	71705000	71710000	32	971064	17	49529667	3.29535e+16	3.43229e+16	1.04155e+15
10	69640000	69645000	10	69910000	69915000	32	7644381	21	50082703	4.18608e+16	4.19306e+15	1.00167e+16
10	62435000	62440000	10	63155000	63160000	32	45966163	16	30418003	6.96164e+15	5.26004e+15	-1.3235e+16
10	58175000	58180000	10	58285000	58290000	32	76282687	25	8320411	4.19492e+15	3.00466e+16	-1.39614e+15
10	43290000	43295000	10	43460000	43465000	32	6785717	29	5261294	4.71579e+15	5.51195e+16	1.16883e+16
10	27555000	27560000	10	27655000	27660000	32	10740145	18	87023535	2.97948e+16	2.06841e+15	-1.44047e+15
10	104045000	104050000	10	104120000	104125000	31	11076266	29	11768154	2.79878e+16	2.46428e+16	-1.13574e+16
10	103890000	103895000	10	104205000	104210000	31	71579313	24	49126143	4.33086e+15	488538251415341	1.12804e+16
10	80145000	80150000	10	80220000	80225000	31	6159313	27	43798923	5.03303e+15	6.16454e+15	1.22482e+16
10	75110000	75115000	10	75230000	75235000	31	12154709	25	7886248	2.55045e+15	3.17008e+15	1.24295e+16
10	63870000	63875000	10	63975000	63980000	31	9752694	27	65075493	3.17861e+15	4.14903e+15	1.3053e+16
10	48360000	48365000	10	48655000	48660000	31	3736195	26	29740086	8.29721e+15	8.74241e+15	1.05366e+16
10	28665000	28670000	10	29130000	29135000	31	8566001	21	6108363	3.61896e+16	3.43791e+15	-1.05266e+16
10	23990000	23995000	10	24360000	24365000	31	45689483	22	3158448	6.78493e+15	6.96545e+15	1.02661e+16
10	128270000	128275000	10	128530000	128535000	30	10171849	11	46213284	2.94932e+16	2.38027e+16	-1.23907e+16
10	125975000	125980000	10	126385000	126390000	30	8748854	18	7165271	3.42902e+16	2.51212e+16	-1.36499e+15
10	123130000	123135000	10	123380000	123385000	30	8664274	21	44127893	3.46249e+16	4.75889e+16	1.37441e+16
10	119195000	119200000	10	119540000	119545000	30	8171641	20	57694187	3.67123e+15	3.46655e+16	-1.05904e+16
10	113130000	113135000	10	113380000	113385000	30	11305483	18	8398199	2.65358e+16	2.14332e+15	-1.23807e+15
10	112315000	112320000	10	112430000	112435000	30	9764445	17	62312036	3.07237e+15	2.7282e+16	-112615121976301
10	102915000	102920000	10	103330000	103335000	30	61598415	23	63642793	4.87026e+16	3.61392e+16	-1.34764e+16
10	101215000	101220000	10	101440000	101445000	30	6586308	18	50345254	4.5549e+16	3.57531e+16	-1.27399e+15
10	98170000	98175000	10	98305000	98310000	30	8301896	17	50998526	3.61363e+16	3.33343e+15	-108405837441868
10	95130000	95135000	10	95240000	95245000	30	61309853	33	5652271	4.89318e+16	5.83836e+15	1.19316e+16
10	78045000	78050000	10	78300000	78305000	30	9518721	17	53431153	3.15168e+16	3.18166e+15	1.00951e+16
10	75400000	75405000	10	76035000	76040000	30	44001656	14	20454884	6.81793e+15	6.84433e+16	1.00387e+16
10	58950000	58955000	10	59235000	59240000	30	78653517	17	5448064	3.8142e+16	3.12037e+15	-1.22235e+16
10	48550000	48555000	10	48655000	48660000	30	10770557	18	63835225	2.78537e+15	2.81976e+15	1.01235e+15
10	23520000	23525000	10	23695000	23700000	30	11591471	14	58652253	2.58811e+15	2.38695e+16	-1.08427e+15
10	20860000	20865000	10	21265000	21270000	30	66956296	24	71498466	44805345863218	3.35672e+15	-1.3348e+16
10	20455000	20460000	10	20595000	20600000	30	9078155	19	7997143	3.30464e+15	2.37585e+16	-1.39093e+16
10	96015000	96020000	10	96290000	96295000	29	49224973	23	43531604	5.89132e+15	5.28352e+16	-1.11504e+15
10	79560000	79565000	10	79930000	79935000	29	6203386	24	52149673	4.67487e+15	4.60214e+15	-1.0158e+16
10	69640000	69645000	10	69800000	69805000	29	10413415	21	6868376	2.78487e+15	3.05749e+15	1.09789e+16
10	67525000	67530000	10	67780000	67785000	29	58312416	21	4978138	4.97321e+15	4.21844e+16	-1.17892e+16
10	60095000	60100000	10	60205000	60210000	29	1106352	23	9459928	2.62123e+16	2.43131e+15	-1.07811e+16
10	43670000	43675000	10	44385000	44390000	29	49794307	10	17078105	5.82396e+15	5.85545e+15	1.00541e+16
10	30000000	30005000	10	30235000	30240000	29	9303593	22	68737555	3.11708e+16	3.20058e+16	1.02679e+16
10	115795000	115800000	10	116285000	116290000	28	78659115	24	5675157	3.55966e+16	422895789490934	1.18802e+16
10	114475000	114480000	10	114695000	114700000	28	7374622	16	5732853	3.7968e+16	2.79093e+16	-1.36041e+16
10	76035000	76040000	10	76545000	76550000	28	5644978	12	30046568	4.96016e+15	3.9938e+15	-1.24197e+16
10	69415000	69420000	10	69635000	69640000	28	78511586	19	5447041	3.56635e+15	348813236397523	-102242467956124
10	43670000	43675000	10	44860000	44865000	28	45041685	14	3277646	6.21646e+15	4.27136e+16	-1.45538e+16
10	42865000	42870000	10	43105000	43110000	28	81753	17	38040009	3.42495e+15	4.46898e+15	1.30483e+16
10	31130000	31135000	10	31315000	31320000	28	9776103	18	64553714	2.86413e+16	2.78838e+16	-1.02717e+16
10	23315000	23320000	10	23700000	23705000	28	6499255	12	31037729	4.30819e+15	3.86626e+16	-1.1143e+15
10	13610000	13615000	10	13775000	13780000	28	7708129	18	46179395	3.63253e+16	3.89784e+16	1.07304e+16
10	120950000	120955000	10	121885000	121890000	27	44329643	19	35146132	609073256015168	5.406e+15	-1.12666e+15
10	118590000	118595000	10	118715000	118720000	27	54500194	19	45320296	4.95411e+15	4.19238e+15	-1.18169e+16
10	104040000	104045000	10	104205000	104210000	27	649064	35	6262822	4.15984e+15	5.58854e+16	1.34345e+16
10	59625000	59630000	10	59810000	59815000	27	7572165	19	58396153	3.56569e+16	3.25364e+16	-1.09591e+15
10	25110000	25115000	10	25230000	25235000	27	9455037	21	8030326	2.85562e+15	2.61509e+15	-1.09198e+16
10	12710000	12715000	10	13070000	13075000	27	8557174	21	6385118	3.15525e+15	3.2889e+15	1.04236e+15
10	12260000	12265000	10	12650000	12655000	27	6756609	22	57616134	3.99609e+16	3.81837e+15	-1.04654e+15
10	25875000	25880000	10	26270000	26275000	26	77525053	15	5684958	3.35375e+16	2.63854e+16	-1.27106e+16
10	3195000	3200000	10	4770000	4775000	26	60485787	35	68524933	4.29853e+15	5.10763e+15	1.18823e+15
10	7870000	7875000	10	9300000	9305000	25	46664295	12	28848479	5.35742e+15	4.15966e+15	-1.28794e+16
10	73260000	73265000	10	73640000	73645000	24	50364623	13	32323656	4.76525e+15	4.02182e+15	-1.18485e+16
10	21745000	21750000	10	21955000	21960000	24	8722271	13	6134696	2.75158e+16	2.11909e+16	-1.29847e+15
10	17605000	17610000	10	18215000	18220000	24	43875065	21	3566289	547007736626715	5.88847e+15	1.07649e+16
10	112565000	112570000	10	113385000	113390000	23	46462097	18	4456684	4.95027e+16	4.03888e+15	-1.22566e+15
10	82800000	82805000	10	82965000	82970000	23	8023695	16	6168866	2.86651e+16	2.59367e+16	-1.10519e+16
10	66925000	66930000	10	67520000	67525000	23	7053826	16	5734684	3.26064e+16	2.79004e+15	-1.16867e+16
10	53210000	53215000	10	53595000	53600000	23	6035821	22	50548267	3.81058e+16	4.35228e+15	1.14215e+15
10	48360000	48365000	10	48505000	48510000	23	6479051	14	4887012	3.5499e+15	286473616189197	-1.23917e+16
10	3245000	3250000	10	3775000	3780000	23	5506587	18	49856367	4.17682e+15	3.61037e+15	-1.15689e+16
10	132220000	132225000	10	132635000	132640000	22	4459752	19	33603375	4.93301e+15	5.65419e+15	1.1462e+16
10	89795000	89800000	10	90590000	90595000	22	3406808	12	27185776	6.45766e+15	4.41407e+16	-1.46297e+15
10	76545000	76550000	10	76985000	76990000	22	61607823	13	4614193	3.57098e+16	2.81739e+16	-1.26747e+16
10	23990000	23995000	10	24515000	24520000	22	4506055	19	4361398	4.88232e+16	4.3564e+15	-1.12072e+16
10	16840000	16845000	10	17430000	17435000	22	29215841	15	2351929	7.53016e+15	6.37774e+15	-1.18069e+16
10	112475000	112480000	10	113385000	113390000	21	4166385	22	39855814	5.04034e+15	5.5199e+15	1.09514e+16
10	105950000	105955000	10	106175000	106180000	21	53923397	24	6268827	3.89441e+16	3.82847e+16	-1.01723e+16
10	19815000	19820000	10	20765000	20770000	21	4676893	30	51676173	4.49016e+16	5.80538e+16	1.29291e+16
10	82810000	82815000	10	83870000	83875000	20	43734746	13	3872678	4.57302e+15	335685022095821	-1.3623e+15
10	75400000	75405000	10	76545000	76550000	18	2293413	9	14997977	7.84856e+15	6.00081e+15	-1.30792e+16
10	55095000	55100000	10	55625000	55630000	18	29649587	14	25818493	6.07091e+15	5.42247e+15	-1.11958e+16
10	33190000	33195000	10	34635000	34640000	18	23602688	22	29680257	7.62625e+15	7.41233e+15	-1.02886e+16
10	26885000	26890000	10	27355000	27360000	18	37216587	17	27313123	4.83655e+15	6.22411e+15	1.28689e+16
10	130190000	130195000	10	131870000	131875000	17	33178248	12	21985817	5.12384e+15	5.45806e+15	1.06523e+16
10	87655000	87660000	10	88550000	88555000	17	29685254	6	15271775	5.72675e+15	3.92882e+15	-1.45763e+16
10	13785000	13790000	10	14480000	14485000	17	3918217	9	25922375	4.33871e+15	3.4719e+16	-1.24966e+16
10	7870000	7875000	10	9205000	9210000	17	28154962	16	21366775	6.03801e+15	7.48826e+15	1.24019e+15
10	7520000	7525000	10	9300000	9305000	17	31097639	15	28193839	5.46665e+15	5.32031e+15	-1.02751e+16
10	3240000	3245000	10	4655000	4660000	17	20264935	12	17915357	8.38887e+15	6.69816e+15	-1.25241e+16
10	53600000	53605000	10	54400000	54405000	16	26519125	11	26892498	6.03338e+15	4.09036e+16	-1.47502e+16
10	26625000	26630000	10	27320000	27325000	16	24524202	14	14867198	6.52417e+15	9.4167e+15	1.44336e+16
10	2930000	2935000	10	2980000	2985000	37	17431084	28	13205915	2.12264e+16	2.12026e+16	-1.00112e+16
10	73095000	73100000	10	73155000	73160000	44	1789866	38	14441669	2.45828e+16	2.63127e+16	1.07037e+16
10	70815000	70820000	10	70880000	70885000	45	16358902	34	12978855	2.7508e+15	2.61965e+16	-1.05006e+15
10	11515000	11520000	10	11720000	11725000	45	9627577	45	9349685	4.67407e+15	4.813e+15	1.02972e+16
10	100340000	100345000	10	100505000	100510000	45	12154059	36	73627367	3.70247e+15	4.88949e+15	1.3206e+16
10	73885000	73890000	10	74080000	74085000	45	10246015	48	845519	4.39195e+15	5.67699e+16	1.29259e+16
10	132220000	132225000	10	132450000	132455000	45	9910511	35	60998497	4.54063e+15	5.73785e+15	1.26367e+16
10	110745000	110750000	10	110870000	110875000	45	14563049	22	870198	3.09001e+15	2.52816e+15	-1.22224e+16
10	23155000	23160000	10	23290000	23295000	46	10887916	33	7279459	422486727487611	4.5333e+15	1.07301e+15
10	132460000	132465000	10	132535000	132540000	45	1719811	26	11009579	2.61657e+16	2.36158e+15	-1.10797e+16
10	99915000	99920000	10	100005000	100010000	46	15072013	44	11930294	3.05201e+16	3.68809e+16	1.20841e+16
10	28660000	28665000	10	29300000	29305000	46	69853554	24	51592226	6.58521e+16	4.65186e+15	-1.41561e+16
10	13370000	13375000	10	13515000	13520000	47	12047644	32	95669565	3.90118e+16	3.34485e+16	-1.16632e+15
10	125055000	125060000	10	125155000	125160000	46	16251198	31	10554569	2.83056e+15	293711661745733	1.03764e+16
10	70925000	70930000	10	71285000	71290000	47	9062734	28	62709007	5.18607e+15	4.46507e+15	-1.16148e+16
10	49405000	49410000	10	49510000	49515000	48	75856495	28	6372645	6.32774e+15	4.39378e+15	-1.44016e+16
10	71395000	71400000	10	71570000	71575000	48	121901455	23	67469926	3.93761e+15	3.40893e+15	-1.15509e+16
10	70460000	70465000	10	70545000	70550000	48	1679294	42	13817278	2.85834e+16	3.03967e+15	1.06344e+16
10	86395000	86400000	10	86585000	86590000	48	938235	33	6580449	5.11599e+15	501485536929167	-1.02017e+16
10	72360000	72365000	10	72830000	72835000	48	8830838	45	9606494	5.4355e+15	4.68433e+15	-1.16036e+16
10	101290000	101295000	10	101440000	101445000	48	114515085	29	8979263	4.19159e+15	3.22966e+15	-1.29784e+16
10	93080000	93085000	10	93290000	93295000	48	14181	31	9616059	3.38481e+15	3.22377e+16	-1.04995e+16
10	113795000	113800000	10	114100000	114105000	48	9941355	31	70471673	4.82832e+16	4.39893e+15	-1.09761e+16
10	101600000	101605000	10	101780000	101785000	48	13401061	39	9732942	3.58181e+16	4.00701e+15	1.11871e+16
10	14195000	14200000	10	14475000	14480000	49	8282602	31	6106688	5.91602e+15	5.0764e+16	-1.1654e+16
10	11780000	11785000	10	11985000	11990000	49	13686112	35	8615594	3.58027e+16	4.0624e+15	1.13466e+16
10	17845000	17850000	10	18215000	18220000	49	8569541	36	6882472	5.71793e+15	5.23068e+15	-1.09315e+16
10	15430000	15435000	10	15720000	15725000	49	12133119	34	67902703	4.03853e+16	5.00716e+15	1.23985e+16
10	26725000	26730000	10	26880000	26885000	49	10806846	47	11659012	4534162881566	4.03122e+15	-1.12476e+15
10	60205000	60210000	10	60430000	60435000	49	12217399	37	103523245	4.01067e+15	3.57408e+16	-1.12216e+16
10	116835000	116840000	10	117165000	117170000	49	9851908	31	7397504	497365586442748	4.1906e+15	-1.18686e+16
10	89425000	89430000	10	89555000	89560000	51	12579677	32	9729038	4.05416e+15	3.28912e+15	-1.2326e+16
10	75185000	75190000	10	75230000	75235000	51	25701021	41	18416998	1.98436e+16	2.2262e+16	1.12188e+16
10	119195000	119200000	10	119445000	119450000	51	15816553	36	139212055	3.22447e+16	2.58598e+16	-1.2469e+15
10	69425000	69430000	10	69505000	69510000	52	10219495	39	72067575	5.08831e+15	5.41159e+15	1.06353e+16
10	13160000	13165000	10	13300000	13305000	52	14604059	42	11207009	3.56065e+16	3.74765e+15	1.05252e+16
10	99845000	99850000	10	100045000	100050000	52	19315546	49	13908207	2.69213e+16	3.5231e+15	1.30867e+16
10	84145000	84150000	10	84205000	84210000	52	17804264	24	10279323	2.92065e+16	2.33478e+16	-1.25093e+16
10	110310000	110315000	10	110545000	110550000	52	13381808	59	11654268	3.88587e+16	5.06252e+15	1.3028e+16
10	101835000	101840000	10	102010000	102015000	52	18055374	34	13336881	2.88003e+15	2.54932e+16	-1.12972e+16
10	17005000	17010000	10	17225000	17230000	53	17736889	27	13130031	2.98812e+16	2.05635e+15	-1.45312e+16
10	60810000	60815000	10	60960000	60965000	53	143183775	31	11247118	3.70154e+16	2.75626e+16	-1.34296e+15
10	132390000	132395000	10	132450000	132455000	53	18236507	27	12129948	2.90626e+15	2.2259e+16	-1.30566e+15
10	62610000	62615000	10	62815000	62820000	53	11930485	32	7683251	4.4424e+15	4.1649e+15	-1.06663e+16
10	68215000	68220000	10	68295000	68300000	55	17928614	49	15793383	3.06772e+16	3.10257e+15	1.01136e+16
10	21280000	21285000	10	21495000	21500000	54	14747175	32	13084481	3.66172e+15	2.44565e+15	-1.49724e+16
10	102645000	102650000	10	102710000	102715000	55	16276226	31	13291802	3.37916e+15	2.33226e+15	-1.44888e+16
10	92085000	92090000	10	92430000	92435000	55	9672149	45	8472844	5.68643e+15	5.31109e+15	-1.07067e+16
10	71895000	71900000	10	72045000	72050000	56	1240009	44	1206337	451609625414009	364740532703548	-1.23817e+16
10	88935000	88940000	10	88980000	88985000	56	2054822	58	16848295	2.7253e+15	3.44248e+15	1.26316e+16
10	70550000	70555000	10	70760000	70765000	57	15201359	46	112045145	3.74966e+16	4.10549e+15	1.09489e+16
10	52740000	52745000	10	52780000	52785000	57	20931307	35	17823734	2.72319e+15	1.96367e+16	-1.38679e+15
10	122295000	122300000	10	122565000	122570000	56	10990615	30	50612035	5.09526e+15	5.92744e+15	1.16333e+16
10	94360000	94365000	10	94400000	94405000	57	24773287	46	19387747	2.30087e+16	2.37263e+16	1.03119e+16
10	101890000	101895000	10	102005000	102010000	57	13668391	41	11087237	4.17021e+16	3.69795e+16	-1.12771e+16
10	70225000	70230000	10	70360000	70365000	69	16451889	50	14250489	4.19405e+16	3.50865e+16	-1.19534e+16
10	60440000	60445000	10	60645000	60650000	69	12604336	59	11864153	54743066195633	4.97296e+15	-1.10081e+16
10	102915000	102920000	10	103065000	103070000	68	16077879	39	13077576	4.22941e+15	2.9822e+15	-1.41822e+16
10	97790000	97795000	10	97865000	97870000	68	1640332	35	10023673	4.1455e+15	3.49173e+16	-1.18723e+16
10	95370000	95375000	10	95600000	95605000	67	13724689	52	11215697	4.88171e+15	4.63636e+16	-1.05292e+16
10	21080000	21085000	10	21270000	21275000	67	13161027	49	12149112	5.09079e+15	4.03322e+15	-1.26222e+16
10	102505000	102510000	10	102580000	102585000	66	15749244	35	101670685	4.19068e+15	3.44249e+15	-1.21734e+15
10	127715000	127720000	10	127850000	127855000	65	12881106	42	7541383	504615054017877	5.56927e+16	1.10367e+16
10	124535000	124540000	10	124740000	124745000	65	13469755	31	7954898	4.82563e+16	3.89697e+16	-1.2383e+16
10	95690000	95695000	10	95840000	95845000	64	14313119	51	11363458	4.47142e+15	4.48807e+15	1.00372e+15
10	92515000	92520000	10	92570000	92575000	64	19881954	64	16658808	3.219e+16	3.84181e+16	1.19348e+16
10	35120000	35125000	10	35215000	35220000	64	17396965	49	16202244	3.6788e+16	3.02427e+16	-1.21643e+15
10	12260000	12265000	10	12710000	12715000	64	12264857	40	977149	5.21816e+16	4.09354e+16	-1.27473e+15
10	101210000	101215000	10	101570000	101575000	63	11566916	35	8760272	5.44657e+15	3.99531e+16	-1.36324e+16
10	97695000	97700000	10	97730000	97735000	62	23730354	35	19391924	2.61269e+15	1.80488e+16	-1.44757e+15
10	71955000	71960000	10	72045000	72050000	62	14741003	41	10291077	4.20596e+15	3.98403e+16	-1.0557e+16
10	30390000	30395000	10	30530000	30535000	62	17376394	39	13020052	3.56806e+15	2.99538e+16	-1.19119e+16
10	7525000	7530000	10	7685000	7690000	62	10690874	26	58362255	5.79934e+15	4.45493e+15	-1.30178e+16
10	110350000	110355000	10	110545000	110550000	61	1395141	34	110568	4.37232e+16	3.07503e+16	-1.42188e+16
10	97915000	97920000	10	98040000	98045000	61	11496379	27	6529127	5.30602e+15	4.13532e+15	-1.2831e+16
10	80440000	80445000	10	80505000	80510000	61	21514645	52	14519482	2.83528e+16	3.58139e+15	1.26315e+16
10	32795000	32800000	10	33005000	33010000	61	8181779	74	68033442	7.45559e+15	1.0877e+16	1.45891e+16
10	122295000	122300000	10	122435000	122440000	60	13878945	51	11327897	4.3231e+15	4.50216e+15	1.04142e+16
10	44930000	44935000	10	44975000	44980000	60	1671556	31	1002725	3.58947e+15	3.09158e+15	-1.16105e+15
10	132220000	132225000	10	132350000	132355000	59	12023352	31	52234206	4.90712e+15	5.93481e+15	1.20943e+15
10	114550000	114555000	10	114695000	114700000	58	11346536	42	10091995	5.11169e+15	4.16171e+16	-1.22827e+16
10	104290000	104295000	10	104350000	104355000	58	17830826	62	15927694	3.25279e+16	3.89259e+15	1.19669e+16
10	97460000	97465000	10	97550000	97555000	58	15500315	48	1223711	3.74186e+16	3.92249e+15	1.04827e+16
10	84265000	84270000	10	84535000	84540000	58	73667297	54	68858747	7.87324e+15	784214095560002	-1.00397e+16
10	74265000	74270000	10	75095000	75100000	58	78203883	46	674488	7.41651e+15	6.81999e+15	-1.08747e+16
10	110140000	110145000	10	110205000	110210000	57	1771637	33	12624395	3.21736e+15	2.61399e+15	-1.23083e+16
10	102230000	102235000	10	102345000	102350000	69	15809123	46	12705063	4.36457e+15	3.6206e+16	-120548081636154
10	93700000	93705000	10	93815000	93820000	69	16450123	42	11565335	4.1945e+15	3.63154e+16	-1.15502e+15
10	5440000	5445000	10	5620000	5625000	71	15303216	43	9090606	4.63955e+15	4.73016e+16	1.01953e+16
10	116795000	116800000	10	117165000	117170000	69	11087564	41	6997401	6.22319e+15	5.85932e+15	-1.0621e+16
10	110135000	110140000	10	110280000	110285000	71	10883744	52	8871476	6.52349e+15	58614823508512	-1.11294e+15
10	73845000	73850000	10	73880000	73885000	72	28645754	47	22293123	2.51346e+15	210827347967353	-1.19219e+16
10	123995000	124000000	10	124385000	124390000	72	11056564	75	8667186	6.51197e+15	865332761982955	1.32883e+16
10	88835000	88840000	10	88930000	88935000	72	12765604	69	9267102	564015615712347	7.44569e+15	1.32012e+15
10	114470000	114475000	10	114545000	114550000	73	1547876	55	10850126	471614005256235	5.06907e+15	1.07483e+16
10	89030000	89035000	10	89210000	89215000	75	13436858	56	10171684	558166202247579	5.50548e+15	-1.01384e+16
10	70925000	70930000	10	71205000	71210000	75	11282445	31	6895873	6.6475e+15	4.49544e+15	-1.47872e+15
10	69235000	69240000	10	69390000	69395000	79	11719354	63	9215885	6.74099e+15	6.83602e+15	1.0141e+16
10	68560000	68565000	10	68600000	68605000	83	24143543	59	21883406	3.43777e+16	2.69611e+15	-1.27509e+16
10	132455000	132460000	10	132635000	132640000	92	11700149	94	940469	7.86315e+15	9.99501e+15	1.27112e+16
10	103710000	103715000	10	103855000	103860000	91	1658129	56	11651834	54881134097528	480611035138331	-11419033289931
10	97075000	97080000	10	97205000	97210000	89	20869654	54	1259781	4.26457e+15	4.28646e+15	1.00513e+16
10	102835000	102840000	10	102900000	102905000	88	14832011	53	11424067	5.93311e+15	4.63933e+15	-1.27887e+16
10	127905000	127910000	10	128010000	128015000	87	15620199	43	9646743	5.56971e+15	44574630007247	-1.24952e+16
10	95425000	95430000	10	95600000	95605000	87	19241528	89	1607188	4.52147e+15	5.53762e+15	1.22474e+16
10	95245000	95250000	10	95360000	95365000	87	12846199	74	9905374	677243128492716	7.47069e+15	1.1031e+16
10	52310000	52315000	10	52485000	52490000	86	1720672	90	14723563	4.99805e+15	6.11265e+15	1.22301e+16
10	73530000	73535000	10	73640000	73645000	97	1817207	90	14291703	5.33786e+15	6.29736e+15	1.17975e+16
10	93375000	93380000	10	93480000	93485000	99	18205925	94	12837851	5.43779e+15	7.3221e+15	134652083424117
10	103595000	103600000	10	103685000	103690000	97	15131385	59	10213043	6.41052e+15	5.77693e+15	-110967602117684
10	123580000	123585000	10	123965000	123970000	105	13431333	39	6461234	7.81754e+15	6.036e+15	-1.29515e+15
10	69515000	69520000	10	69635000	69640000	169	26361906	104	17056097	6.41077e+15	6.09753e+15	-1.05137e+16
10	100430000	100435000	10	100505000	100510000	114	21301159	69	15116018	5.35182e+15	4.56469e+15	-1.17244e+16
10	100340000	100345000	10	100430000	100435000	108	1723121	105	14213722	6.2677e+15	738722763819357	1.17862e+16
11	123300000	123305000	11	123475000	123480000	62	10586571	29	6059253	5.85648e+15	4.78607e+15	-1.22365e+16
11	102285000	102290000	11	102495000	102500000	94	37677235	29	807146	2.49488e+15	3.59291e+16	1.44011e+16
11	64845000	64850000	11	64890000	64895000	107	22810917	126	20473356	4.69074e+15	6.15434e+15	1.31202e+16
11	72585000	72590000	11	72680000	72685000	117	29153986	48	12021162	4.01317e+15	3.99296e+16	-1.00506e+16
11	120170000	120175000	11	120225000	120230000	109	27924622	52	14806696	3.90337e+16	3.51192e+16	-1.11146e+16
11	6615000	6620000	11	6680000	6685000	61	23403194	36	1641088	2.60648e+16	2.19367e+15	-118818501630352
11	116790000	116795000	11	117105000	117110000	60	8269845	35	50919085	7.25528e+15	6.87365e+16	-1.05552e+16
11	113990000	113995000	11	114260000	114265000	60	8242964	39	6857747	7.27894e+15	5.687e+15	-1.27993e+16
11	110200000	110205000	11	110375000	110380000	60	1344368	51	10889865	4.46306e+15	468325364914992	104933605696673
11	94620000	94625000	11	94900000	94905000	59	15223369	31	9471599	3.87562e+16	3.27294e+15	-1.18414e+15
11	69100000	69105000	11	69670000	69675000	59	20597267	40	12645705	2.86446e+16	3.16313e+16	1.10427e+16
11	133075000	133080000	11	133835000	133840000	58	8880811	17	34598997	6.53094e+15	4.91344e+16	-1.3292e+16
11	111935000	111940000	11	111970000	111975000	58	27338995	31	1847744	2.12151e+16	1.67772e+16	-1.26452e+15
11	95835000	95840000	11	96395000	96400000	58	16520348	29	8722566	3.51082e+16	3.32471e+15	-1.05598e+16
11	78415000	78420000	11	78560000	78565000	58	19403597	40	11630171	2.98914e+16	3.43933e+16	1.15061e+16
11	46240000	46245000	11	46305000	46310000	58	15106412	37	1220913	3.83943e+16	3.03052e+15	-1.26692e+16
11	125090000	125095000	11	125140000	125145000	57	22351597	35	13473069	2.55015e+16	2.59777e+15	1.01867e+16
11	124070000	124075000	11	124190000	124195000	57	11438084	41	9347838	4.98335e+15	4.38604e+15	-1.13618e+16
11	78645000	78650000	11	78715000	78720000	57	2290574	25	11342446	2.48846e+16	2.20411e+16	-1.12901e+16
11	60840000	60845000	11	60895000	60900000	57	2112751	30	152065935	2.6979e+16	1.97283e+15	-1.36753e+16
11	57455000	57460000	11	57515000	57520000	57	1973149	36	13731967	2.88878e+15	2.62162e+15	-1.10191e+16
11	129920000	129925000	11	130130000	130135000	56	10526399	42	8574896	5.31996e+16	4.89802e+15	-1.08614e+16
11	111280000	111285000	11	111445000	111450000	56	18348919	32	8826232	3.05195e+15	3.62556e+16	1.18795e+15
11	66690000	66695000	11	66830000	66835000	56	12863054	55	1131216	4.35355e+16	4.86202e+15	1.11679e+16
11	45105000	45110000	11	45290000	45295000	56	13495413	42	8288691	4.14956e+15	5.06715e+15	1.22113e+15
11	17380000	17385000	11	17525000	17530000	56	21612654	29	13352171	2.59107e+16	2.17193e+15	-1.19298e+16
11	13210000	13215000	11	13340000	13345000	56	14915401	38	10817143	3.75451e+16	3.51294e+16	-1.06876e+15
11	113305000	113310000	11	113530000	113535000	55	11812522	29	8065656	4.65608e+15	3.59549e+16	-1.29498e+16
11	100685000	100690000	11	100930000	100935000	55	1327614	30	71294336	4.14277e+15	4.20791e+15	1.01572e+16
11	65710000	65715000	11	65815000	65820000	55	16980297	60	16192753	3.23905e+16	3.70536e+16	1.14397e+16
11	12965000	12970000	11	13005000	13010000	55	2713106	41	18924799	2.0272e+16	2.16647e+15	10687020771
11	10805000	10810000	11	10855000	10860000	55	21152254	50	16013004	2.6002e+16	3.12246e+15	1.20086e+16
11	8225000	8230000	11	8565000	8570000	55	915371	45	8618276	6.00849e+15	5.22146e+15	-1.15073e+15
11	1695000	1700000	11	1830000	1835000	55	11687678	46	8978417	4.70581e+15	5.1234e+15	1.08874e+16
11	128170000	128175000	11	128630000	128635000	54	8214574	39	68336277	6.57368e+15	5.70707e+15	-1.15185e+16
11	83285000	83290000	11	83815000	83820000	54	14029265	28	8099576	3.8491e+16	3.45697e+16	-1.11343e+16
11	61895000	61900000	11	62080000	62085000	54	118642645	45	9698593	4.55148e+15	4.63985e+15	1.01941e+16
11	45105000	45110000	11	45330000	45335000	54	1636373	25	9940345	3.29998e+16	2.515e+16	-1.31212e+16
11	27185000	27190000	11	27480000	27485000	54	13678403	36	9718705	3.94783e+15	3.7042e+15	-1.06577e+15
11	124415000	124420000	11	124585000	124590000	53	117102995	55	9362035	4.52593e+15	5.87479e+15	1.29803e+16
11	121450000	121455000	11	121585000	121590000	53	17510069	32	907796	3.02683e+15	3.52502e+16	1.16459e+15
11	120170000	120175000	11	120295000	120300000	53	11319316	40	71824474	4.68226e+15	5.56913e+15	1.18941e+16
11	69440000	69445000	11	69640000	69645000	53	15520836	28	77822447	3.41476e+16	3.59793e+16	1.05364e+16
11	12965000	12970000	11	13150000	13155000	53	13676053	39	9944091	3.87539e+16	3.92193e+16	1.01201e+15
11	9015000	9020000	11	9135000	9140000	53	1548835	33	12588939	3.42193e+15	2.62135e+15	-1.30541e+16
11	128170000	128175000	11	128830000	128835000	52	71959496	31	61965795	7.22629e+15	5.00276e+15	-1.44446e+15
11	94620000	94625000	11	94965000	94970000	52	1223224	20	6214188	4.25106e+15	3.21844e+16	-1.32084e+16
11	92225000	92230000	11	92305000	92310000	52	24515892	30	1384971	2.12107e+16	2.16611e+16	1.02123e+16
11	117440000	117445000	11	117805000	117810000	51	12697115	31	8896305	4.01666e+15	3.48459e+16	-1.15269e+15
11	77125000	77130000	11	77550000	77555000	51	12985732	19	5742247	3.92739e+16	3.30881e+15	-1.18695e+16
11	44620000	44625000	11	44905000	44910000	51	10593113	26	74883757	4.81445e+15	3.47205e+16	-1.38663e+15
11	26755000	26760000	11	27155000	27160000	51	10124286	55	9734572	5.03739e+15	5.64997e+15	1.12161e+16
11	17595000	17600000	11	17720000	17725000	51	15392901	26	9991698	3.31322e+15	2.60216e+16	-1.27326e+15
11	8915000	8920000	11	8955000	8960000	51	2278426	64	20726955	2.23839e+16	3.08777e+15	1.37946e+16
11	128285000	128290000	11	128630000	128635000	50	9170202	36	7274053	5.45244e+15	4.9491e+15	-1.1017e+16
11	122215000	122220000	11	122500000	122505000	50	10257452	30	77690988	4.8745e+15	3.86145e+15	-1.26235e+16
11	68745000	68750000	11	68840000	68845000	50	2181265	16	104378195	2.29225e+16	1.53289e+15	-1.49538e+15
11	45370000	45375000	11	45650000	45655000	50	1232466	22	69346156	4.05691e+15	3.17249e+15	-1.27878e+16
11	43510000	43515000	11	43570000	43575000	50	20293285	21	12716414	2.46387e+16	1.65141e+16	-1.49198e+16
11	22335000	22340000	11	22535000	22540000	50	9966138	35	70242634	5.01699e+15	4.98273e+15	-1.00688e+15
11	3035000	3040000	11	3090000	3095000	50	16540316	39	13023635	3.02292e+15	2.99456e+15	-1.00947e+16
11	125625000	125630000	11	125870000	125875000	49	1207311	21	6691324	40586062746053	313839234208357	-1.29321e+16
11	96460000	96465000	11	97140000	97145000	49	11606774	21	4891596	4.22167e+15	4.29308e+16	1.01691e+16
11	121320000	121325000	11	121585000	121590000	48	94924555	34	66363134	5.05665e+16	5.12333e+15	1.01319e+16
11	83520000	83525000	11	83815000	83820000	48	12030143	16	53610015	3.98998e+15	2.98452e+15	-1.33689e+15
11	68255000	68260000	11	68440000	68445000	48	1886228	24	10567096	2.54476e+16	2.2712e+16	-1.12045e+16
11	44625000	44630000	11	44725000	44730000	48	2238818	20	9462763	2.14399e+15	2.11355e+16	-1.0144e+16
11	27390000	27395000	11	27465000	27470000	48	16268381	24	12091611	2.95051e+16	1.98485e+16	-1.48652e+16
11	10620000	10625000	11	10735000	10740000	48	15334965	29	11130278	3.1301e+15	2.60551e+16	-1.20134e+16
11	120510000	120515000	11	120680000	120685000	47	10672858	29	57765746	4.40369e+15	5.02028e+15	1.14001e+16
11	117820000	117825000	11	118050000	118055000	47	8226446	24	47145643	5.71328e+15	5.09061e+15	-1.12232e+16
11	73400000	73405000	11	73660000	73665000	47	16444136	29	8544042	2.85816e+15	3.39418e+15	1.18754e+16
11	69495000	69500000	11	69640000	69645000	47	17392494	37	9840629	2.70232e+16	3.75992e+16	1.39137e+16
11	19950000	19955000	11	20110000	20115000	47	13919262	33	10762731	3.37662e+15	3.06614e+15	-1.10126e+15
11	6250000	6255000	11	6350000	6355000	47	11463957	30	10384546	4.09981e+15	2.88891e+15	-1.41915e+15
11	133925000	133930000	11	134140000	134145000	46	10637288	16	50470786	4.32441e+15	3.17015e+16	-1.3641e+16
11	85855000	85860000	11	86290000	86295000	46	11845301	34	6383898	3.8834e+15	5.3259e+15	1.37145e+16
11	76730000	76735000	11	76915000	76920000	46	10053462	28	51926174	4.57554e+15	5.39227e+16	1.1785e+16
11	72240000	72245000	11	72410000	72415000	46	15096984	23	8606116	3.04697e+15	2.67252e+16	-1.14011e+16
11	47180000	47185000	11	47260000	47265000	46	15974932	25	10653727	2.87951e+15	2.3466e+15	-1.2271e+15
11	36300000	36305000	11	36475000	36480000	46	1088712	23	78635736	4.22518e+15	2.92488e+15	-1.44456e+15
11	11620000	11625000	11	11785000	11790000	46	1340893	21	8039936	3.43055e+16	2.61196e+15	-1.3134e+16
11	130000000	130005000	11	130065000	130070000	45	13384973	26	92854395	3.36198e+15	2.80008e+16	-1.20067e+15
11	78225000	78230000	11	78560000	78565000	45	10349675	22	61424336	4.34796e+15	3.58164e+16	-1.21396e+16
11	62395000	62400000	11	62540000	62545000	45	14875485	30	11371851	3.02511e+15	2.63809e+16	-1.1467e+16
11	59170000	59175000	11	59280000	59285000	45	62253704	24	49444437	7.22849e+15	4.85393e+15	-1.4892e+15
11	46390000	46395000	11	46525000	46530000	45	14498113	33	9718875	3.10385e+15	3.39545e+15	1.09395e+15
11	34925000	34930000	11	35390000	35395000	45	805292	45	68079576	5.58804e+16	6.60991e+15	1.18287e+16
11	12675000	12680000	11	12885000	12890000	45	14333782	30	10272952	3.13944e+16	2.92029e+16	-1.07504e+16
11	130210000	130215000	11	130425000	130430000	44	1011512	34	8393949	4.34992e+15	4.05054e+15	-1.07391e+16
11	83830000	83835000	11	84525000	84530000	44	9518512	23	5732401	4.62257e+16	4.01228e+16	-1.15211e+15
11	72725000	72730000	11	73175000	73180000	44	9198979	17	5201399	4.78314e+15	3.26835e+16	-1.46347e+15
11	44285000	44290000	11	44540000	44545000	44	112608	28	74394593	3.90736e+16	3.76371e+16	-1.03817e+16
11	41320000	41325000	11	41375000	41380000	44	18777811	25	14990881	2.34319e+16	1.66768e+16	-1.40506e+16
11	35615000	35620000	11	36265000	36270000	44	76292143	30	5505295	5.7673e+15	5.4493e+15	-1.05836e+15
11	16820000	16825000	11	16925000	16930000	44	14775806	26	11852959	2.97784e+16	2.19355e+16	-1.35755e+16
11	62420000	62425000	11	62540000	62545000	43	14490916	42	9981141	2.96738e+16	4.20794e+15	1.41807e+16
11	33255000	33260000	11	33325000	33330000	43	18943329	36	1547619	2.26993e+16	2.32615e+16	1.02477e+16
11	2310000	2315000	11	2415000	2420000	43	9067079	25	5621044	4.74243e+15	4.44757e+15	-10662966187898
11	131580000	131585000	11	131665000	131670000	42	17503841	14	8255613	2.39947e+16	1.69582e+15	-1.41494e+16
11	125720000	125725000	11	125870000	125875000	42	13264546	21	98001375	3.16634e+16	2.14283e+15	-1.47764e+16
11	119665000	119670000	11	119725000	119730000	42	14332569	25	76396685	2.93039e+16	3.27239e+16	1.11671e+16
11	119100000	119105000	11	119200000	119205000	42	17358986	28	11816819	2.4195e+16	2.3695e+15	-1.0211e+16
11	111775000	111780000	11	111840000	111845000	42	19244965	33	13494472	2.18239e+16	2.44545e+16	1.12054e+16
11	79235000	79240000	11	79435000	79440000	42	15835346	24	8597668	2.65229e+16	2.79145e+16	1.05247e+16
11	77190000	77195000	11	77545000	77550000	42	11969925	19	67598104	3.50879e+15	2.81073e+16	-1.24836e+16
11	59555000	59560000	11	59665000	59670000	42	16973055	43	13895909	2.47451e+16	3.09444e+15	1.25052e+16
11	33165000	33170000	11	33325000	33330000	42	8958495	43	9188798	4.68829e+15	467961097849795	-1.00185e+16
11	31105000	31110000	11	31235000	31240000	42	13127859	28	12211793	3.1993e+16	22928655931197	-1.39533e+16
11	12410000	12415000	11	12890000	12895000	42	63098354	31	5017979	6.65628e+15	6.17779e+15	-1.07745e+16
11	1540000	1545000	11	1575000	1580000	42	19228088	25	13916911	2.1843e+15	1.79638e+16	-1.21595e+16
11	132940000	132945000	11	133060000	133065000	41	11531779	19	5859655	3.55539e+16	3.24251e+16	-1.09649e+16
11	129120000	129125000	11	129275000	129280000	41	122378845	21	926842	3.35025e+16	2.26576e+16	-1.47864e+16
11	113305000	113310000	11	113730000	113735000	41	6004805	32	5290344	6.82787e+15	6.04876e+15	-1.1288e+16
11	69685000	69690000	11	70195000	70200000	41	10290861	26	6568454	3.98412e+15	3.95831e+15	-100651895816178
11	59170000	59175000	11	59425000	59430000	41	39445195	35	48864293	1.03942e+16	7.16269e+16	-1.45115e+15
11	36560000	36565000	11	36670000	36675000	41	9556475	24	7129107	4.29028e+15	336648054237368	-1.27441e+16
11	11025000	11030000	11	11785000	11790000	41	8293114	48	8013934	4.94386e+15	5.98957e+15	1.21152e+16
11	10790000	10795000	11	11020000	11025000	41	68309784	41	6643997	6.00207e+15	6.17098e+15	1.02814e+16
11	133135000	133140000	11	133835000	133840000	40	815695	15	33266835	490379369739915	4.509e+15	-1.08756e+16
11	121650000	121655000	11	122505000	122510000	40	56682734	32	38538928	7.05682e+15	8.30329e+15	1.17663e+16
11	107575000	107580000	11	107770000	107775000	40	905126	28	6784459	4.41927e+16	4.12708e+15	-1.0708e+16
11	84565000	84570000	11	84705000	84710000	40	14600979	20	8723575	2.73954e+16	2.29264e+15	-1.19493e+16
11	30345000	30350000	11	30915000	30920000	40	76082892	28	53798075	5.25742e+16	5.20465e+15	-1.01014e+16
11	15100000	15105000	11	15205000	15210000	40	7168814	19	4439878	557972350796101	427939686631029	-1.30386e+16
11	95065000	95070000	11	95760000	95765000	39	10514437	21	7591108	370918576049293	2.76639e+16	-1.3408e+16
11	84385000	84390000	11	84525000	84530000	39	153993	14	8113969	2.53258e+15	1.72542e+16	-1.46781e+15
11	74250000	74255000	11	74570000	74575000	39	11793819	24	5880274	3.30682e+15	4.08144e+15	1.23425e+16
11	66575000	66580000	11	66675000	66680000	39	10846785	37	11310152	3.59554e+16	3.2714e+16	-1.09908e+16
11	57345000	57350000	11	57480000	57485000	39	12718671	28	73788767	3.06636e+16	3.79462e+15	1.2375e+15
11	35615000	35620000	11	35820000	35825000	39	12048884	25	9075298	3.23681e+16	2.75473e+15	-1.175e+16
11	128170000	128175000	11	128285000	128290000	38	13705579	34	1006371	2.77259e+16	3.37848e+15	1.21853e+16
11	127840000	127845000	11	128020000	128025000	38	13317701	15	7050658	2.85335e+16	2.12746e+16	-1.3412e+16
11	122865000	122870000	11	123020000	123025000	38	12447626	33	9445319	3.05279e+16	3.49379e+16	1.14446e+16
11	119200000	119205000	11	119320000	119325000	38	16840614	19	9742422	2.25645e+16	1.95023e+16	-1.15702e+15
11	86455000	86460000	11	86920000	86925000	38	68270884	22	43864274	5.56606e+15	5.01547e+15	-1.10978e+16
11	69295000	69300000	11	69640000	69645000	38	9272213	25	48598404	4.09827e+15	5.1442e+15	1.25521e+16
11	65885000	65890000	11	65985000	65990000	38	1371886	38	12820078	2.76991e+16	296410053043359	1.07011e+16
11	33160000	33165000	11	33255000	33260000	38	15851724	31	12582009	2.39722e+15	2.46384e+15	1.02779e+15
11	25980000	25985000	11	26275000	26280000	38	8343227	24	6396107	4.55459e+15	3.75228e+16	-1.21382e+16
11	19070000	19075000	11	19255000	19260000	38	11041196	23	71592937	3.44166e+16	3.21261e+16	-1.0713e+16
11	11930000	11935000	11	12040000	12045000	38	1209577	33	10251399	3.14159e+16	3.21907e+15	1.02466e+15
11	88545000	88550000	11	88885000	88890000	37	9808397	9	311983	3.77228e+16	2.88477e+16	-1.30765e+15
11	45870000	45875000	11	46005000	46010000	37	9974685	24	64531455	3.70939e+16	3.71912e+15	1.00262e+16
11	44130000	44135000	11	44535000	44540000	37	60741086	19	40810814	6.09143e+15	4.65563e+15	-1.3084e+16
11	7890000	7895000	11	7985000	7990000	37	9875214	34	9201974	3.74675e+16	3.69486e+15	-1.01405e+16
11	1835000	1840000	11	2150000	2155000	37	4895528	18	27644286	7.55792e+15	6.51129e+15	-1.16074e+16
11	128635000	128640000	11	128830000	128835000	36	12576621	25	8169331	2.86245e+16	3.06023e+15	1.06909e+16
11	126715000	126720000	11	126990000	126995000	36	10285598	20	57121577	3.50004e+15	3.5013e+15	1.00036e+16
11	125920000	125925000	11	126060000	126065000	36	13313802	31	8822525	2.70396e+15	3.51373e+16	1.29948e+16
11	122100000	122105000	11	122200000	122205000	36	11509618	28	9582429	3.12782e+16	2.92201e+15	-1.07043e+15
11	109945000	109950000	11	110090000	110095000	36	10466662	22	67867446	3.43949e+15	3.24161e+15	-1.06104e+15
11	81640000	81645000	11	82695000	82700000	36	47777696	16	28126035	753489661786956	5.68868e+15	-1.32454e+16
11	78225000	78230000	11	78420000	78425000	36	13740651	25	73392606	2.61996e+15	3.40634e+15	1.30015e+16
11	77820000	77825000	11	77990000	77995000	36	12027431	22	66383495	2.99316e+15	3.31408e+15	1.10722e+16
11	74930000	74935000	11	75245000	75250000	36	9518233	15	51015396	3.78221e+16	2.94029e+16	-1.28634e+16
11	59535000	59540000	11	59800000	59805000	36	4137362	24	35318232	870119655954688	6.79536e+15	-1.28046e+16
11	36560000	36565000	11	36745000	36750000	36	8754683	28	6217684	4.11208e+15	4.50328e+15	1.09513e+16
11	34365000	34370000	11	34490000	34495000	36	11928811	22	10585052	3.0179e+15	2.0784e+16	-1.45203e+16
11	33540000	33545000	11	33685000	33690000	36	10617335	30	8529796	3.39068e+15	3.51708e+16	1.03728e+15
11	26295000	26300000	11	26650000	26655000	36	1130095	23	874711	3.18557e+16	2.62944e+15	-1.2115e+15
11	22335000	22340000	11	22785000	22790000	36	53066983	27	54150386	6.78388e+16	4.98611e+15	-1.36055e+16
11	19070000	19075000	11	19555000	19560000	36	5350437	28	610332	6.72842e+15	458766704023384	-1.46663e+15
11	16785000	16790000	11	17060000	17065000	36	11037956	24	8384552	3.26147e+16	2.86241e+16	-1.13942e+16
11	131060000	131065000	11	131670000	131675000	35	5876296	16	30295646	5.95613e+15	5.28129e+15	-1.12778e+16
11	102730000	102735000	11	102940000	102945000	35	8513279	41	91259365	411122435902782	4.49269e+15	1.09279e+16
11	79710000	79715000	11	80150000	80155000	35	11211432	14	49404445	3.12181e+16	2.83375e+15	-1.10165e+16
11	57000000	57005000	11	57245000	57250000	35	51860485	25	48602886	6.74888e+15	5.14373e+15	-1.31206e+15
11	40130000	40135000	11	40290000	40295000	35	12894758	38	12721125	2.71428e+16	2.98716e+15	1.10053e+16
11	129375000	129380000	11	129745000	129750000	34	8663084	14	52169085	3.9247e+16	2.68358e+16	-1.46249e+16
11	125090000	125095000	11	125355000	125360000	34	10903143	23	7054613	3.11837e+16	3.26028e+16	1.04551e+16
11	123580000	123585000	11	123705000	123710000	34	9303541	16	5047328	3.65452e+16	3.16999e+15	-1.15285e+16
11	121925000	121930000	11	122095000	122100000	34	10503151	20	7594304	3.23712e+15	2.63355e+15	-1.22919e+16
11	120510000	120515000	11	120950000	120955000	34	8673255	16	4533239	3.9201e+16	3.52949e+15	-1.11067e+16
11	106720000	106725000	11	107015000	107020000	34	7.59339e+16	25	5855758	4.47758e+15	4.2693e+15	-1.04878e+15
11	93895000	93900000	11	94500000	94505000	34	10028109	19	5301709	3.39047e+16	3.58375e+16	1.05701e+16
11	47175000	47180000	11	47350000	47355000	34	8704835	18	60354595	3.90588e+16	2.98237e+15	-1.30965e+16
11	32960000	32965000	11	33060000	33065000	34	11416414	31	10168155	2.97817e+15	3.04873e+15	1.02369e+16
11	22165000	22170000	11	22305000	22310000	34	97701	21	7847991	3.48001e+16	2.67584e+16	-1.30053e+16
11	14300000	14305000	11	14450000	14455000	34	9433479	35	90007305	3.60418e+15	3.88857e+16	107890512494579
11	112585000	112590000	11	113285000	113290000	33	6175407	28	45165358	5.34378e+15	6.19944e+15	1.16012e+15
11	96460000	96465000	11	99015000	99020000	33	53770804	18	24554024	6.13716e+15	7.33077e+15	1.19449e+16
11	92940000	92945000	11	93225000	93230000	33	10380595	22	6238703	3.17901e+16	3.52637e+15	1.10927e+16
11	83830000	83835000	11	84380000	84385000	33	11586771	21	6180811	2.84808e+16	3.39761e+15	1.19295e+15
11	81640000	81645000	11	82225000	82230000	33	11056686	17	48339972	2.98462e+16	3.51676e+16	1.17829e+16
11	115330000	115335000	11	115500000	115505000	32	10557169	20	76599216	3.03112e+16	261099278091828	-1.16091e+16
11	76730000	76735000	11	77035000	77040000	32	73449883	15	41386776	4.35671e+15	3.62435e+16	-1.20207e+16
11	8335000	8340000	11	8565000	8570000	32	10614403	30	8139113	3.01477e+16	3.68591e+16	1.22262e+15
11	134360000	134365000	11	134575000	134580000	31	8428402	18	48130493	3.67804e+15	3.73983e+16	1.0168e+15
11	129365000	129370000	11	129695000	129700000	31	8160057	14	44398623	3.79899e+16	3.15325e+16	-1.20479e+16
11	113895000	113900000	11	114260000	114265000	31	2981884	27	30272205	1.03961e+16	8.91907e+15	-1.1656e+16
11	82310000	82315000	11	82695000	82700000	31	8475746	8	31964297	3.6575e+15	2.50279e+15	-146136577093037
11	31395000	31400000	11	31870000	31875000	31	67007494	21	57418694	4.62635e+15	3.65735e+16	-1.26495e+16
11	20645000	20650000	11	20870000	20875000	31	9765345	12	4650573	3.17449e+15	2.58033e+15	-1.23027e+15
11	17595000	17600000	11	17975000	17980000	31	73892784	30	54688525	4.19527e+15	5.48561e+15	1.30757e+16
11	10930000	10935000	11	11785000	11790000	31	61399465	18	46051955	504890392774595	3.90863e+15	-1.29173e+15
11	122100000	122105000	11	122505000	122510000	30	67749915	23	45882964	4.42805e+15	5.01275e+15	1.13205e+16
11	119660000	119665000	11	120105000	120110000	30	5643252	17	42397895	5.31608e+15	4.00963e+15	-1.32583e+16
11	110200000	110205000	11	110430000	110435000	30	8814341	24	5812497	3.40354e+16	412903438917904	1.21316e+15
11	99015000	99020000	11	99735000	99740000	30	10075661	15	5675891	297747214798116	2.64276e+15	-1.12665e+16
11	15830000	15835000	11	16605000	16610000	30	46569896	15	33729658	6.44193e+15	4.44712e+15	-1.44856e+16
11	10790000	10795000	11	10930000	10935000	30	10710591	32	87796955	2.80097e+16	3.64477e+16	1.30126e+15
11	7095000	7100000	11	7440000	7445000	30	7942144	23	55150075	3.77732e+16	417043857147973	1.10407e+15
11	128030000	128035000	11	128155000	128160000	29	9221502	22	57625465	3.14482e+16	3.81776e+15	121398104239099
11	94970000	94975000	11	95135000	95140000	29	9626132	11	4370272	3.01263e+15	2.51701e+15	-1.19691e+16
11	94325000	94330000	11	94500000	94505000	29	7288295	10	32438514	3.97898e+16	3.08276e+16	-1.29072e+15
11	86935000	86940000	11	87420000	87425000	29	77778125	13	33653812	3.72855e+15	3.86286e+15	1.03602e+16
11	82865000	82870000	11	83815000	83820000	29	7051398	15	44283123	4.11266e+15	3.38729e+15	-1.21414e+16
11	34510000	34515000	11	34890000	34895000	29	69816623	17	61335206	4.15374e+15	2.77165e+16	-1.49865e+16
11	8915000	8920000	11	9135000	9140000	29	6577766	21	54021783	4.40879e+15	3.88732e+16	-1.13415e+16
11	120935000	120940000	11	121190000	121195000	28	75122385	15	4060015	3.72725e+16	3.69457e+16	-1.00885e+15
11	103325000	103330000	11	103600000	103605000	28	8048316	23	6659948	3.47899e+16	3.45348e+16	-1.00739e+16
11	94620000	94625000	11	95065000	95070000	28	797285	11	46557817	3.51192e+16	2.36265e+15	-1.48643e+16
11	42770000	42775000	11	43280000	43285000	28	52516804	18	4517836	5.33163e+15	3.98421e+16	-1.33819e+15
11	27695000	27700000	11	29335000	29340000	28	40982246	22	37899218	6.83223e+16	5.80487e+15	-1.17698e+16
11	1880000	1885000	11	2150000	2155000	28	59030933	13	38622913	4.74328e+15	3.36588e+16	-1.40922e+16
11	131690000	131695000	11	131905000	131910000	27	982029	10	4402162	2.74941e+16	2.27161e+15	-1.21033e+16
11	119480000	119485000	11	119725000	119730000	27	741076	14	46955166	3.64335e+15	2.98157e+16	-1.22196e+16
11	33995000	34000000	11	34355000	34360000	27	46370687	16	33048644	5.82264e+15	4.84135e+15	-1.20269e+15
11	14520000	14525000	11	14890000	14895000	27	8346199	17	51391397	3.23501e+15	3.30795e+16	1.02255e+15
11	12960000	12965000	11	13335000	13340000	27	5467666	15	4513782	4.93812e+16	3.32316e+15	-1.48597e+15
11	43505000	43510000	11	43850000	43855000	26	42507763	13	28652344	6.11653e+15	4.53715e+15	-1.3481e+15
11	25985000	25990000	11	26130000	26135000	26	68918653	14	551465	3.77256e+16	2.53869e+16	-148602626594325
11	12330000	12335000	11	12885000	12890000	26	55704875	23	4550617	4.66746e+15	5.05426e+15	1.08287e+16
11	33855000	33860000	11	34360000	34365000	25	31819766	20	2181944	7.85675e+15	9.16614e+15	1.16666e+16
11	9860000	9865000	11	10305000	10310000	25	59335685	13	41066017	4.21332e+15	3.16563e+16	-1.33095e+16
11	131865000	131870000	11	132125000	132130000	24	63505316	11	40244603	3.77921e+15	2.73329e+16	-1.38266e+16
11	73965000	73970000	11	74445000	74450000	24	53942943	9	2438098	4.44915e+15	3.6914e+16	-1.20527e+16
11	87880000	87885000	11	88540000	88545000	23	5508763	9	23352509	4.17517e+15	3.85398e+15	-1.08334e+16
11	61795000	61800000	11	61945000	61950000	23	4462685	17	35307436	5.15385e+15	4.81485e+15	-1.07041e+16
11	35615000	35620000	11	35940000	35945000	23	6545345	23	64697237	3.51395e+15	3.55502e+16	1.01169e+15
11	31640000	31645000	11	31870000	31875000	23	47423496	13	3932616	4.84992e+16	3.30569e+16	-1.46714e+16
11	5475000	5480000	11	5805000	5810000	23	34795463	16	27735205	6.61006e+15	5.76884e+15	-1.14582e+16
11	121195000	121200000	11	121590000	121595000	22	668658	11	49594646	3.29017e+16	2.21798e+15	-1.48341e+16
11	130920000	130925000	11	131670000	131675000	21	34748266	16	22361522	6.04347e+15	7.15515e+15	1.18395e+16
11	126440000	126445000	11	126990000	126995000	21	4545903	13	27598014	46195442357657	471048387757177	1.01969e+16
11	112285000	112290000	11	113290000	113295000	21	4754575	14	3915148	4.4168e+15	3.57585e+16	-1.23517e+16
11	99015000	99020000	11	100570000	100575000	21	4084752	8	10652525	5.14107e+16	7.50996e+15	1.46078e+16
11	63475000	63480000	11	63735000	63740000	21	4998385	19	35600631	4.20136e+15	5.33698e+15	1.2703e+16
11	7095000	7100000	11	7685000	7690000	21	47138076	13	28042185	4.455e+15	4.63587e+15	1.0406e+16
11	131690000	131695000	11	133060000	133065000	20	35990372	9	23125205	5.55704e+16	3.89186e+15	-1.42786e+16
11	41495000	41500000	11	42520000	42525000	20	29552107	12	20726109	6.76771e+15	5.7898e+15	-1.1689e+16
11	31640000	31645000	11	31805000	31810000	20	56419563	16	4702721	3.54487e+16	3.40229e+16	-1.04191e+16
11	109950000	109955000	11	110380000	110385000	19	33823254	10	26320915	5.61744e+15	3.79926e+16	-1.47856e+16
11	79705000	79710000	11	81235000	81240000	19	3723751	7	15890298	5.10238e+15	4.4052e+15	-1.15826e+16
11	29430000	29435000	11	30915000	30920000	19	33309808	9	17250774	5.70403e+15	5.21716e+15	-1.09332e+16
11	79710000	79715000	11	81005000	81010000	18	37545977	9	2487975	4.79412e+15	3.6174e+15	-1.3253e+16
11	96460000	96465000	11	99735000	99740000	17	18783362	12	19303635	905056293969099	6.21645e+16	-1.45591e+15
11	62495000	62500000	11	62540000	62545000	38	17951883	30	13739476	2.11677e+16	2.18349e+16	1.03152e+16
11	62335000	62340000	11	62375000	62380000	45	20841478	37	15590544	2.15916e+15	2.37323e+15	1.09915e+16
11	86955000	86960000	11	87035000	87040000	46	2136161	26	11773161	2.1534e+16	2.20841e+15	1.02555e+16
11	74925000	74930000	11	75020000	75025000	49	22304983	33	11133226	2.19682e+16	2.9641e+16	1.34927e+15
11	83290000	83295000	11	83355000	83360000	51	25284897	27	14863496	2.01701e+16	1.81653e+16	-1.11037e+16
11	119145000	119150000	11	119195000	119200000	56	21486244	29	14707228	2.60632e+15	1.97182e+16	-1.32178e+16
11	62730000	62735000	11	62765000	62770000	61	2875186	40	20677645	2.1216e+16	1.93446e+15	-1.09674e+16
11	96050000	96055000	11	96235000	96240000	61	28977571	25	11117845	2.10508e+15	2.24864e+16	1.0682e+16
11	67260000	67265000	11	67380000	67385000	61	16006277	36	8980725	3.811e+16	4.00859e+15	1.05184e+16
11	133925000	133930000	11	134045000	134050000	61	1937133	43	10055336	3.14898e+16	4.27634e+15	1.35801e+16
11	119355000	119360000	11	119475000	119480000	61	16380161	31	11585072	3.72402e+16	2.67586e+16	-139170988612383
11	72830000	72835000	11	73240000	73245000	62	14022804	34	7067644	4.42137e+15	4.81066e+15	1.08805e+16
11	68255000	68260000	11	68380000	68385000	62	18404373	37	11416964	3.36876e+15	3.24079e+15	-1.03949e+16
11	101460000	101465000	11	101845000	101850000	62	20637442	20	6230748	3.00425e+16	3.20989e+16	1.06845e+15
11	74250000	74255000	11	74445000	74450000	62	13637875	28	72509885	4.54616e+15	3.86154e+16	-1.17729e+16
11	122630000	122635000	11	122780000	122785000	62	13709794	38	1209169	4.52231e+15	3.14265e+16	-1.43901e+16
11	111600000	111605000	11	111840000	111845000	62	9546064	34	70870876	6.49482e+15	4.79746e+15	-1.35381e+16
11	129115000	129120000	11	129330000	129335000	62	8796856	41	70347366	7.04797e+15	5.82822e+15	-1.20928e+16
11	36700000	36705000	11	36745000	36750000	63	23133078	61	17838879	2.72337e+15	3.4195e+15	1.25561e+16
11	35620000	35625000	11	35660000	35665000	63	3158935	46	25378166	1.99434e+16	1.81258e+16	-1.10028e+16
11	67390000	67395000	11	67505000	67510000	63	27151846	37	17771128	2.32028e+15	2.08203e+15	-1.11443e+16
11	43890000	43895000	11	44035000	44040000	63	10281725	30	6240317	6.12738e+15	4.80745e+15	-1.27456e+15
11	75020000	75025000	11	75200000	75205000	63	19651722	21	9702415	3.20583e+16	2.16441e+15	-1.48115e+16
11	67505000	67510000	11	67580000	67585000	63	29612396	32	17208433	2.12749e+16	1.85955e+16	-1.14409e+16
11	116875000	116880000	11	117105000	117110000	63	157009735	43	12530033	4.01249e+15	3.43175e+15	-1.16922e+16
11	76810000	76815000	11	76915000	76920000	63	16956379	36	10122059	3.71542e+16	3.55659e+16	-1.04466e+16
11	74450000	74455000	11	74570000	74575000	64	18151836	47	1196389	3.52581e+15	3.92849e+15	1.11421e+15
11	19560000	19565000	11	19900000	19905000	65	8797033	46	7789542	7.38885e+15	590535361385817	-1.25121e+15
11	125165000	125170000	11	125345000	125350000	64	150775175	40	8948923	424473060634816	4.46981e+15	1.05303e+16
11	66220000	66225000	11	66280000	66285000	65	22829964	45	18089857	2.84714e+16	2.48758e+16	-1.14454e+16
11	33855000	33860000	11	33970000	33975000	65	13728334	52	10698093	4.73473e+15	4.86068e+15	1.0266e+16
11	93235000	93240000	11	93540000	93545000	65	15169116	24	6925871	4.28502e+15	3.46527e+15	-1.23656e+16
11	86940000	86945000	11	87285000	87290000	65	17706417	36	8894733	3.67099e+16	4.04734e+15	1.10252e+15
11	95835000	95840000	11	96340000	96345000	66	13557146	25	7450669	4.86828e+15	3.3554e+16	-1.45088e+15
11	10930000	10935000	11	11020000	11025000	67	16412214	53	12582466	4.08233e+15	4.21221e+15	1.03182e+15
11	123640000	123645000	11	123705000	123710000	66	12638242	32	8494889	5.22225e+15	3.76697e+16	-1.38632e+15
11	118905000	118910000	11	118955000	118960000	67	18371145	34	11035497	3.64702e+15	3.08097e+15	-1.18373e+16
11	95065000	95070000	11	95140000	95145000	67	28137949	31	15676743	2.38113e+16	1.97745e+16	-1.20414e+16
11	86605000	86610000	11	86815000	86820000	67	22140684	49	14574141	3.0261e+15	3.36212e+16	1.11104e+16
11	10405000	10410000	11	10730000	10735000	68	11801013	32	69294806	5.76222e+15	4.61795e+15	-1.24779e+16
11	124670000	124675000	11	124760000	124765000	67	18715021	57	10818852	3.58001e+16	5.26858e+15	1.47167e+16
11	44725000	44730000	11	44890000	44895000	69	17537798	64	11177686	3.93436e+16	5.72569e+15	1.45531e+16
11	57750000	57755000	11	57800000	57805000	68	18635284	53	158927145	3.64899e+16	3.33486e+16	-1.0942e+16
11	122795000	122800000	11	122850000	122855000	69	19990868	42	14872614	3.45158e+16	2.82398e+16	-1.22224e+16
11	63835000	63840000	11	63945000	63950000	69	16700594	45	12881285	4.13159e+15	3.49344e+15	-1.18267e+16
11	76210000	76215000	11	76315000	76320000	70	21600529	35	10829943	3.24066e+15	3.23178e+16	-1.00275e+15
11	63475000	63480000	11	63635000	63640000	70	12544357	56	12227724	5.5802e+15	4.57976e+15	-1.21845e+15
11	83010000	83015000	11	83065000	83070000	70	28243933	32	15493918	2.47841e+15	2.06533e+15	-1.20001e+16
11	76380000	76385000	11	76440000	76445000	70	3103769	48	19560684	2.25532e+15	2.4539e+15	1.08805e+16
11	122910000	122915000	11	123020000	123025000	70	13830518	44	12050567	5.06127e+15	3.65128e+16	-1.38616e+16
11	16945000	16950000	11	17060000	17065000	72	12356497	52	1039875	5.82689e+16	5.0006e+15	-1.16524e+16
11	64555000	64560000	11	64645000	64650000	71	14799527	43	111315155	4.79745e+15	3.86291e+15	-1.24193e+15
11	74390000	74395000	11	74445000	74450000	72	2434293	44	14008604	2.95774e+16	3.14093e+16	1.06194e+16
11	69100000	69105000	11	69640000	69645000	72	9175588	48	55610685	784690855779488	8.63143e+15	1.09998e+16
11	61895000	61900000	11	61945000	61950000	73	20623234	59	14466634	3.5397e+15	4.07835e+15	1.15217e+16
11	93235000	93240000	11	93650000	93655000	72	15095171	29	71931014	4.76974e+15	403164064947006	-1.18308e+16
11	32050000	32055000	11	32170000	32175000	75	12461958	74	10152578	6.01832e+15	728878911346458	1.2111e+15
11	112220000	112225000	11	112275000	112280000	73	16963804	78	15135235	4.30328e+15	5.15354e+16	1.19758e+15
11	100855000	100860000	11	100930000	100935000	75	30126099	47	13340898	2.48954e+15	3.523e+15	1.41512e+16
11	86870000	86875000	11	86920000	86925000	75	2813408	38	1697924	2.66581e+16	2.23803e+16	-1.19114e+16
11	65415000	65420000	11	65505000	65510000	77	19786276	102	18797184	3.89159e+15	5.42634e+15	1.39438e+15
11	69700000	69705000	11	69885000	69890000	76	21830318	34	11891701	3.4814e+16	2.85914e+16	-1.21764e+15
11	76740000	76745000	11	76780000	76785000	77	3592158	43	19323153	2.14356e+15	2.22531e+16	1.03814e+16
11	96050000	96055000	11	96340000	96345000	77	24934364	43	11519902	3.08811e+16	3.73267e+15	1.20872e+16
11	57595000	57600000	11	57635000	57640000	78	3213751	57	2215684	242707042331531	2.57257e+15	1.05995e+16
11	2425000	2430000	11	2530000	2535000	79	19067327	35	8953024	4.14321e+15	3.90929e+15	-1.05984e+16
11	95150000	95155000	11	95705000	95710000	78	16763376	55	9394957	4.653e+15	5.8542e+15	1.25816e+16
11	34585000	34590000	11	34890000	34895000	79	13813422	77	1125376	5.71908e+15	6.84216e+15	1.19637e+16
11	12045000	12050000	11	12235000	12240000	79	17480295	51	12342396	4.51937e+15	4.1321e+16	-1.09372e+16
11	100685000	100690000	11	100850000	100855000	79	25070322	31	10479891	3.15114e+15	2.95805e+15	-1.06528e+16
11	75020000	75025000	11	75245000	75250000	79	26027235	44	11147243	3.03528e+16	3.94716e+15	1.30043e+16
11	125920000	125925000	11	126190000	126195000	79	11673679	58	8118527	6.76736e+15	7.14415e+15	1.05568e+16
11	120235000	120240000	11	120295000	120300000	79	16338133	52	12600423	4.83531e+15	4.12685e+15	-1.17167e+15
11	82715000	82720000	11	82860000	82865000	80	17038767	31	76339884	4.69518e+15	4.06079e+15	-1.15622e+15
11	65365000	65370000	11	65510000	65515000	96	16710861	83	1612532	5.74477e+15	5.14718e+15	-1.1161e+16
11	8005000	8010000	11	8095000	8100000	94	28281109	92	23163393	3.32377e+16	3.97178e+16	1.19496e+16
11	69910000	69915000	11	70190000	70195000	93	23309105	30	10067169	398985718241863	2.97998e+15	-1.33889e+16
11	17730000	17735000	11	17975000	17980000	93	15273088	49	9780798	6.08914e+16	5.00982e+15	-1.21544e+16
11	100575000	100580000	11	100855000	100860000	92	18685854	40	8256506	4.92351e+16	4.84466e+15	-1.01627e+16
11	70470000	70475000	11	70755000	70760000	92	22595507	31	7550375	4.07161e+15	4.10576e+15	1.00839e+16
11	134050000	134055000	11	134140000	134145000	91	1929288	51	10997827	4.71677e+15	4.63728e+15	-1.01714e+16
11	57130000	57135000	11	57245000	57250000	91	19059324	47	11223728	4.77457e+15	4.18756e+15	-1.14018e+16
11	33360000	33365000	11	33685000	33690000	91	10877496	50	7423942	8.3659e+15	6.73497e+15	-1.24216e+16
11	107575000	107580000	11	107685000	107690000	90	16411388	58	15109085	5.484e+15	3.83875e+15	-1.42859e+16
11	73185000	73190000	11	73240000	73245000	90	3501593	48	1753383	2.57026e+15	2.73757e+15	1.06509e+16
11	72725000	72730000	11	72790000	72795000	90	29928896	60	1586899	3.00713e+15	3.78096e+16	1.25733e+16
11	67345000	67350000	11	67380000	67385000	90	3356309	56	20764362	2.68152e+16	2.69693e+16	1.00575e+16
11	34170000	34175000	11	34355000	34360000	90	15883	57	10068109	5.66644e+15	5.66144e+15	-1.00088e+16
11	75140000	75145000	11	75245000	75250000	89	24398344	41	12052584	3.64779e+16	3.40176e+16	-1.07232e+16
11	8225000	8230000	11	8260000	8265000	89	31336786	49	21622107	2.84011e+16	2.2662e+16	-1.25325e+16
11	46885000	46890000	11	47155000	47160000	87	21082937	63	15175843	4.12656e+15	4.15133e+15	1.006e+16
11	8030000	8035000	11	8090000	8095000	87	18540731	50	13101688	4.69237e+15	381630214366271	-1.22956e+16
11	101860000	101865000	11	102010000	102015000	86	3522952	27	93531685	2.44113e+15	2.88672e+16	1.18253e+15
11	96245000	96250000	11	96340000	96345000	86	32995346	43	13597632	2.60643e+16	3.16232e+15	1.21328e+16
11	20125000	20130000	11	20350000	20355000	86	26000849	32	12309204	3.30758e+15	2.59968e+15	-1.2723e+16
11	68310000	68315000	11	68380000	68385000	85	31454939	51	16033699	2.70228e+16	3.1808e+16	1.17708e+16
11	19560000	19565000	11	19740000	19745000	84	1314752	68	11120858	6.38904e+15	6.11464e+15	-1.04488e+16
11	95150000	95155000	11	95760000	95765000	83	16864935	52	10082668	4.92145e+16	5.15737e+15	1.04794e+16
11	65275000	65280000	11	65315000	65320000	83	31184406	95	3067602	2.66159e+15	3.09688e+15	1.16355e+16
11	123110000	123115000	11	123245000	123250000	82	13903489	75	10799007	589780018526285	6.94508e+15	1.17757e+15
11	64000000	64005000	11	64145000	64150000	82	18019623	46	11099205	4.55059e+16	4.14444e+15	-1.098e+16
11	45960000	45965000	11	46005000	46010000	82	21857481	54	16720633	3.75158e+15	3.22954e+15	-1.16164e+16
11	77045000	77050000	11	77090000	77095000	81	27856571	34	16526163	2.90775e+16	2.05734e+16	-1.41335e+16
11	130435000	130440000	11	130860000	130865000	80	12136025	54	8953996	6.59194e+15	6.03083e+15	-1.09304e+16
11	96055000	96060000	11	96140000	96145000	80	32791985	44	1516552	2.43962e+15	2.90132e+16	1.18925e+16
11	73350000	73355000	11	73390000	73395000	87	48646023	51	2468882	1.78843e+16	2.06571e+16	1.15504e+15
11	72830000	72835000	11	73175000	73180000	99	21519144	66	11851786	4.60055e+15	5.56878e+16	1.21046e+16
11	114035000	114040000	11	114260000	114265000	96	1968864	52	1172155	4.87591e+15	443627335975191	-1.0991e+16
11	3845000	3850000	11	4070000	4075000	100	1428331	62	12076329	7.00118e+15	5.13401e+15	-1.36369e+15
11	128885000	128890000	11	128955000	128960000	99	18474651	58	9734366	5.35869e+15	5.95827e+16	1.11189e+15
11	61335000	61340000	11	61385000	61390000	100	20965176	73	163039	476981447711195	4.47746e+15	-1.0653e+16
11	66220000	66225000	11	66255000	66260000	100	44253494	85	42251743	2.25971e+16	2.01175e+15	-1.12325e+16
11	62905000	62910000	11	63020000	63025000	101	147676525	86	11866646	6.83927e+15	7.2472e+15	1.05965e+16
11	75895000	75900000	11	76150000	76155000	100	18971292	69	11791028	5.27112e+16	5.85191e+16	1.11018e+16
11	72020000	72025000	11	72090000	72095000	101	31482864	62	17277073	3.20809e+16	3.58857e+15	1.1186e+16
11	100575000	100580000	11	100930000	100935000	105	16843596	61	6799225	6.23382e+15	897161073504701	1.43918e+16
11	2530000	2535000	11	2885000	2890000	105	9049472	66	5583017	1.16029e+16	1.18216e+16	1.01885e+15
11	44555000	44560000	11	44615000	44620000	107	19743864	50	10568956	5.41941e+15	4.73084e+16	-1.14555e+16
11	117840000	117845000	11	117945000	117950000	105	16681213	71	12170753	6.29451e+15	5.83366e+15	-1.079e+15
11	72040000	72045000	11	72075000	72080000	108	5229144	67	36276085	2.06535e+16	1.84695e+16	-1.11825e+16
11	67260000	67265000	11	67315000	67320000	109	27111378	63	16569574	4.02045e+15	3.80215e+16	-1.05742e+16
11	75275000	75280000	11	75385000	75390000	108	25175215	73	13207956	4.28993e+15	552697177367944	1.28836e+16
11	59750000	59755000	11	59800000	59805000	117	22632917	80	18654442	5.16946e+16	4.28852e+15	-1.20542e+16
11	102390000	102395000	11	102495000	102500000	116	41889362	38	10095093	2.7692e+15	3.76421e+16	135931161871382
11	111600000	111605000	11	111775000	111780000	114	2231967	78	1700054	5.1076e+15	4.58809e+15	-1.11323e+16
11	73625000	73630000	11	73660000	73665000	114	4377847	66	22923704	2.60402e+16	2.87912e+15	1.10564e+16
11	72585000	72590000	11	72640000	72645000	114	4041646	42	1903502	2.82063e+15	2.20646e+16	-1.27835e+16
11	57565000	57570000	11	57640000	57645000	113	19405912	85	13830353	5.82297e+15	6.1459e+15	1.05546e+16
11	73305000	73310000	11	73340000	73345000	112	4677857	49	24532433	2.39426e+15	1.99736e+16	-1.19871e+15
11	87350000	87355000	11	87420000	87425000	110	33571007	60	17914927	3.27664e+15	3.34916e+16	1.02213e+16
11	77125000	77130000	11	77185000	77190000	110	33379948	59	16508003	3.29539e+16	3.57402e+16	1.08455e+16
11	44935000	44940000	11	45100000	45105000	118	16538622	70	9554835	7.13481e+16	7.32613e+15	1.02681e+16
11	12045000	12050000	11	12280000	12285000	126	18729261	89	12794548	6.72744e+15	6.95609e+15	1.03399e+16
11	75325000	75330000	11	75380000	75385000	124	29188932	71	18251442	4.24819e+15	3.8901e+15	-1.09205e+16
11	86455000	86460000	11	86815000	86820000	130	15980675	94	9554351	813482534373548	983844951896785	1.20942e+15
11	61475000	61480000	11	61515000	61520000	159	37407078	89	23251879	4.25053e+15	3.82765e+16	-1.11048e+16
11	75445000	75450000	11	75530000	75535000	136	2776247	83	126063175	4.8987e+15	6.584e+15	1.34403e+16
11	68255000	68260000	11	68295000	68300000	140	46644604	87	2773464	3.00142e+16	3.13687e+15	1.04513e+16
12	49065000	49070000	12	49105000	49110000	62	2974491	37	19294867	2.08439e+16	1.91761e+16	-1.08697e+16
12	100345000	100350000	12	100550000	100555000	73	14240275	64	12224348	5.12631e+15	5.23545e+15	1.02129e+15
12	47710000	47715000	12	47775000	47780000	87	2313279	66	1703307	3.7609e+16	3.87482e+15	1.03029e+15
12	49195000	49200000	12	49230000	49235000	99	4204131	72	3446703	2.35483e+15	2.08895e+15	-1.12728e+15
12	101775000	101780000	12	101825000	101830000	48	1615274	28	14030514	2.97163e+16	1.99565e+16	-1.48905e+16
12	123530000	123535000	12	123580000	123585000	47	23793306	45	17003618	1.97535e+15	2.6465e+16	1.33976e+16
12	107320000	107325000	12	107400000	107405000	47	16753792	59	16057062	2.80534e+16	3.6744e+16	1.30979e+15
12	89020000	89025000	12	89460000	89465000	47	11247175	44	11503368	4.17883e+15	3.82497e+16	-1.09251e+16
12	43775000	43780000	12	43880000	43885000	47	12355607	32	10983195	3.80394e+16	2.91354e+16	-1.30561e+15
12	11650000	11655000	12	11810000	11815000	47	11344076	39	8583397	4.14313e+15	4.54366e+15	1.09667e+16
12	92145000	92150000	12	92570000	92575000	46	10425302	36	764977	4.41234e+15	4.70602e+15	1.06656e+16
12	57010000	57015000	12	57055000	57060000	46	1644343	31	13420068	2.79747e+15	2.30997e+16	-1.21104e+16
12	7675000	7680000	12	7805000	7810000	46	13756171	20	818863	3.34395e+15	2.44241e+16	-1.36912e+16
12	124565000	124570000	12	124765000	124770000	45	11912869	41	10553836	3.77743e+16	3.88484e+16	1.02844e+16
12	92570000	92575000	12	92645000	92650000	45	16151659	43	12683353	2.78609e+16	3.39027e+15	1.21686e+16
12	90980000	90985000	12	91355000	91360000	45	11890895	28	10416094	3.78441e+15	2.68815e+15	-1.40781e+15
12	12915000	12920000	12	13210000	13215000	45	6668738	40	50918994	6.7479e+15	7.85561e+15	1.16416e+16
12	2885000	2890000	12	3035000	3040000	45	10550882	36	77036915	4.26505e+15	4.67308e+15	1.09567e+16
12	113045000	113050000	12	113150000	113155000	44	13282245	43	992145	3.31269e+15	4.33404e+15	1.30831e+16
12	107130000	107135000	12	107315000	107320000	44	12650195	36	10489034	3.47821e+15	3.43216e+16	-1.01342e+16
12	69470000	69475000	12	69570000	69575000	44	12606	52	11153114	3.4904e+16	4.66238e+16	1.33577e+16
12	67355000	67360000	12	67415000	67420000	44	14432505	40	1091902	3.04867e+16	3.66333e+16	1.20162e+16
12	57305000	57310000	12	57455000	57460000	44	1563394	34	12098909	2.81439e+16	2.81017e+15	-1.0015e+16
12	47715000	47720000	12	47835000	47840000	44	13399553	36	88129835	3.28369e+16	4.08488e+15	1.24399e+16
12	42480000	42485000	12	42565000	42570000	44	15772974	45	12145141	2.78958e+16	3.70519e+16	1.32822e+16
12	6060000	6065000	12	6195000	6200000	44	14357363	27	908531	3.06463e+16	2.97183e+16	-1.03123e+16
12	132415000	132420000	12	132610000	132615000	43	9941671	23	5256506	4.32523e+15	4.37553e+15	1.01163e+16
12	109605000	109610000	12	109715000	109720000	43	1899323	18	9730344	2.26396e+15	1.84988e+16	-1.22384e+15
12	89470000	89475000	12	89525000	89530000	43	18297388	40	14967264	2.35006e+15	2.6725e+15	1.1372e+16
12	75525000	75530000	12	76030000	76035000	43	8666564	42	7153235	4.9616e+15	5.87147e+15	118338290298026
12	62600000	62605000	12	62715000	62720000	43	14148386	23	11091959	3.03922e+15	2.07357e+16	-1.46569e+16
12	51890000	51895000	12	51980000	51985000	43	13933706	42	10567926	3.08604e+15	3.97429e+16	1.28783e+16
12	49865000	49870000	12	49965000	49970000	43	20148214	32	125262575	2.13418e+16	2.55463e+15	1.19701e+16
12	48850000	48855000	12	48935000	48940000	43	14311155	29	10587506	3.00465e+16	2.73908e+15	-1.09696e+16
12	40620000	40625000	12	40920000	40925000	43	8495022	36	55700393	5.06179e+15	6.46315e+16	1.27685e+16
12	32365000	32370000	12	32670000	32675000	43	10198006	40	825975	4.21651e+15	4.84276e+15	1.14852e+16
12	12080000	12085000	12	12325000	12330000	43	8384328	32	7413498	5.12862e+15	4.31645e+15	-1.18816e+16
12	116705000	116710000	12	116880000	116885000	42	9944795	23	6289414	4.22331e+16	3.65694e+16	-1.15488e+16
12	112195000	112200000	12	112385000	112390000	42	11258413	27	823194	3.73054e+16	3.27991e+15	-1.13739e+15
12	104380000	104385000	12	104875000	104880000	42	10208227	41	8169238	4.11433e+15	5.01883e+16	1.21984e+15
12	98565000	98570000	12	98650000	98655000	42	14785786	30	12928289	2.84057e+16	2.32049e+15	-1.22412e+16
12	68225000	68230000	12	68310000	68315000	42	144696455	37	1116471	2.90263e+16	3.31401e+16	1.14173e+16
12	59110000	59115000	12	59150000	59155000	42	17711302	27	15764852	2.37137e+16	1.71267e+16	-1.3846e+16
12	50825000	50830000	12	50985000	50990000	42	11804326	42	9691636	3.55802e+16	4.33363e+15	1.21799e+16
12	106445000	106450000	12	106580000	106585000	41	10205082	23	76019154	4.01761e+15	3.02555e+15	-1.32789e+16
12	100665000	100670000	12	100735000	100740000	41	13477086	44	1228591	3.0422e+15	3.58134e+16	1.17722e+16
12	76620000	76625000	12	77005000	77010000	41	61921678	30	5709554	6.62127e+15	5.25435e+15	-1.26015e+16
12	30850000	30855000	12	30985000	30990000	41	12367224	42	9706233	3.31521e+16	4.32712e+15	1.30523e+16
12	10770000	10775000	12	11195000	11200000	41	5958511	39	64228344	6.88091e+15	6.07209e+15	-1.1332e+15
12	124050000	124055000	12	124315000	124320000	40	14691391	19	7912933	272268296446538	2.40113e+16	-1.13392e+15
12	117025000	117030000	12	117115000	117120000	40	10729959	30	8752666	3.72788e+16	3.42753e+15	-108762962965034
12	109800000	109805000	12	109875000	109880000	40	13400017	21	10097644	2.98507e+16	2.07969e+15	-1.43534e+16
12	107130000	107135000	12	107405000	107410000	40	7492477	25	4156142	5.33869e+15	6.01519e+16	1.12672e+16
12	99060000	99065000	12	99120000	99125000	40	1801099	20	12118535	222086625998904	1.65036e+15	-1.34568e+15
12	10235000	10240000	12	10560000	10565000	40	79188	32	67790866	5.05127e+16	4.7204e+15	-1.07009e+15
12	122790000	122795000	12	122955000	122960000	39	12373193	18	75010605	3.15198e+15	2.39966e+16	-1.31351e+15
12	69875000	69880000	12	70725000	70730000	39	8257516	24	75923376	4.72297e+15	3.16108e+15	-1.4941e+16
12	69875000	69880000	12	70575000	70580000	39	9604227	37	9948668	4.06071e+15	3.71909e+16	-1.09186e+16
12	53350000	53355000	12	53505000	53510000	39	9645767	29	6818806	4.04322e+15	4.25294e+15	1.05187e+16
12	52155000	52160000	12	52215000	52220000	39	16648418	34	13181361	2.34256e+16	2.5794e+16	1.1011e+16
12	570000	575000	12	810000	815000	39	10135213	36	8928759	3.84797e+15	403191529752343	1.0478e+16
12	130400000	130405000	12	130750000	130755000	38	8043608	15	4065467	4.72425e+15	3.68961e+16	-1.28042e+15
12	124035000	124040000	12	124770000	124775000	38	58077784	26	5528884	6.54295e+15	4.70258e+16	-1.39135e+16
12	79555000	79560000	12	79735000	79740000	38	8769726	25	72420354	4.33309e+15	3.45207e+16	-1.25522e+16
12	18155000	18160000	12	18220000	18225000	38	11779022	27	9779794	3.22607e+16	2.76079e+15	-1.16853e+16
12	8680000	8685000	12	8885000	8890000	38	8275021	40	60786786	4.59213e+15	6.58038e+15	1.43297e+16
12	7220000	7225000	12	7460000	7465000	38	9869682	21	64047217	3.85017e+15	3.27883e+15	-1.17425e+15
12	3880000	3885000	12	3990000	3995000	38	15209031	21	8916333	2.49852e+16	2.35523e+15	-1.06084e+16
12	3300000	3305000	12	3800000	3805000	38	10323142	24	822358	3.68105e+15	2.91844e+16	-1.26131e+15
12	91380000	91385000	12	92570000	92575000	37	5527436	30	46486125	6.69388e+16	645353855585941	-1.03724e+16
12	51045000	51050000	12	51340000	51345000	37	8479465	23	70636945	4.36348e+15	3.25609e+15	-1.3401e+16
12	50085000	50090000	12	50175000	50180000	37	1310328	24	1053802	2.82372e+16	2.27747e+16	-1.23985e+15
12	31680000	31685000	12	32305000	32310000	37	5021622	35	6084095	7.36814e+16	5.7527e+16	-1.28081e+15
12	1655000	1660000	12	1935000	1940000	37	7356785	22	4757948	5.02937e+15	4.62384e+15	-1.0877e+16
12	113310000	113315000	12	113425000	113430000	36	10686409	20	7218853	3.36876e+15	2.77052e+16	-1.21593e+16
12	105705000	105710000	12	106135000	106140000	36	11727578	30	10465759	3.06969e+16	2.86649e+15	-1.07089e+16
12	96985000	96990000	12	97400000	97405000	36	67871513	30	5190061	5.30414e+15	578027888304203	1.08977e+16
12	71415000	71420000	12	71550000	71555000	36	10560087	30	69623637	3.40906e+16	430888147943205	126394898043031
12	54745000	54750000	12	54955000	54960000	36	6213705	21	5363339	5.79364e+15	3.91547e+16	-1.47968e+16
12	32755000	32760000	12	34020000	34025000	36	525445	36	57641964	6.85134e+15	6.24545e+15	-1.09701e+16
12	21500000	21505000	12	21655000	21660000	36	13040018	29	9644914	2.76073e+16	3.00677e+16	1.08912e+15
12	20645000	20650000	12	20795000	20800000	36	75795245	26	51659207	4.74964e+15	5.03298e+15	1.05966e+16
12	9750000	9755000	12	9925000	9930000	36	5730904	23	53706584	6.28173e+15	4.28253e+15	-1.46683e+16
12	7855000	7860000	12	7995000	8000000	36	10078293	25	6553361	3.57203e+15	3.81484e+16	1.06797e+16
12	107675000	107680000	12	107885000	107890000	35	64180536	19	48568687	5.45337e+16	3.91199e+16	-1.39402e+15
12	95915000	95920000	12	95995000	96000000	35	12094509	28	9609134	2.89388e+16	2.91389e+15	1.00692e+16
12	77720000	77725000	12	77920000	77925000	35	66173067	36	62543454	5.28916e+15	5.756e+15	1.08826e+16
12	55735000	55740000	12	55930000	55935000	35	9025557	26	66420846	3.87788e+16	3.91443e+15	1.00943e+16
12	32060000	32065000	12	32300000	32305000	35	889625	26	66837153	3.93424e+16	3.89005e+15	-1.01136e+15
12	16165000	16170000	12	16355000	16360000	35	73637404	29	67084174	4.75302e+15	432292719293227	-1.09949e+16
12	13000000	13005000	12	13210000	13215000	35	9.00133e+16	26	54795837	3.88832e+15	4.74489e+15	1.22029e+15
12	106385000	106390000	12	106840000	106845000	34	5402087	44	573946	6.29386e+15	766622643942113	1.21805e+16
12	106385000	106390000	12	106580000	106585000	34	9064111	25	9.10746e+16	3.75106e+15	2.745e+15	-1.3665e+16
12	104200000	104205000	12	104360000	104365000	34	118228035	21	883022	2.8758e+16	2.3782e+16	-1.20923e+15
12	8950000	8955000	12	9040000	9045000	34	14287744	25	11060174	2.37966e+15	2.26036e+15	-1.05278e+16
12	6325000	6330000	12	6460000	6465000	34	10798556	27	5908827	3.14857e+16	4.56943e+15	1.45127e+16
12	2055000	2060000	12	2580000	2585000	34	66536303	14	3889327	5.10999e+15	3.59959e+15	-1.4196e+16
12	122050000	122055000	12	122190000	122195000	33	9523637	17	725143	3.46506e+15	234436518038511	-1.47804e+16
12	99040000	99045000	12	99765000	99770000	33	6376233	15	33371344	5.17547e+15	4.49487e+15	-1.15142e+16
12	130915000	130920000	12	131130000	131135000	32	6927271	13	28517878	4.61942e+16	4.55854e+15	-1.01336e+16
12	113460000	113465000	12	113910000	113915000	32	63241806	23	5061684	5.05994e+15	4.54394e+15	-1.11356e+16
12	110100000	110105000	12	110430000	110435000	32	70635486	36	7193263	453030081792033	5.00468e+15	1.10471e+16
12	71415000	71420000	12	71635000	71640000	32	8358059	20	66965876	3.82864e+15	2.9866e+15	-1.28194e+16
12	58540000	58545000	12	59150000	59155000	32	61176853	21	4819271	5.23074e+15	4.35751e+15	-1.2004e+16
12	18250000	18255000	12	18315000	18320000	32	10225839	24	9311472	3.12933e+16	2.57747e+15	-1.21411e+15
12	6425000	6430000	12	6530000	6535000	32	9654564	21	69811997	3.31449e+15	3.00808e+16	-1.10186e+15
12	121500000	121505000	12	121680000	121685000	31	10816414	30	10506707	2.86601e+16	2.85532e+16	-1.00375e+16
12	114660000	114665000	12	115915000	115920000	31	4276568	19	2775751	7.2488e+15	6.84499e+15	-1.05899e+16
12	108060000	108065000	12	108190000	108195000	31	8304202	13	4925844	3.73305e+16	2.63914e+15	-1.41449e+16
12	106225000	106230000	12	106350000	106355000	31	12109288	22	10148361	2.56002e+16	2.16784e+16	-1.18091e+16
12	96985000	96990000	12	97305000	97310000	31	9331856	30	74996276	3.32195e+16	4.0002e+15	1.20417e+15
12	64890000	64895000	12	65105000	65110000	31	11975153	20	6819479	2.58869e+16	2.93278e+15	1.13292e+16
12	45545000	45550000	12	45725000	45730000	31	11294438	25	7820301	2.74471e+15	3.19681e+16	1.16471e+16
12	3070000	3075000	12	3275000	3280000	31	71277823	21	4502578	4.34918e+15	4.66399e+15	1.07239e+16
12	128255000	128260000	12	128385000	128390000	30	9280063	30	9293614	3.23274e+15	3.22802e+16	-1.00146e+16
12	108560000	108565000	12	108800000	108805000	30	8082748	23	76198654	3.71161e+16	3.01843e+15	-1.22965e+16
12	71775000	71780000	12	71935000	71940000	30	11099184	16	73087564	270290140248148	2.18915e+16	-1.23468e+16
12	43955000	43960000	12	44925000	44930000	30	8481921	24	63164377	3.53693e+16	3.79961e+16	1.07427e+16
12	14845000	14850000	12	15220000	15225000	30	59403434	17	4342233	505021309037454	3.91504e+15	-1.28995e+15
12	105420000	105425000	12	106220000	106225000	29	64995894	28	6438678	4.46182e+15	4.34872e+15	-1.02601e+16
12	96580000	96585000	12	96980000	96985000	29	79881325	22	71748176	3.63039e+16	3.06628e+16	-1.18397e+16
12	94545000	94550000	12	94760000	94765000	29	8589103	18	54354362	3.37637e+15	331160174412497	-1.01956e+16
12	85150000	85155000	12	85445000	85450000	29	75052476	19	66514835	3.86396e+15	2.85651e+15	-1.35269e+16
12	75720000	75725000	12	76030000	76035000	29	9822444	26	8851614	295242202449818	2.93732e+15	-1.00514e+16
12	70735000	70740000	12	70845000	70850000	29	8214857	19	6687251	3.53019e+15	2.84123e+15	-1.24249e+16
12	22855000	22860000	12	23055000	23060000	29	9303284	28	8064713	3.11718e+16	3.47192e+16	1.1138e+16
12	18430000	18435000	12	19185000	19190000	28	56731987	17	4665645	4.93549e+16	3.64365e+16	-1.35454e+16
12	10770000	10775000	12	11480000	11485000	28	5.88672e+16	23	4768211	4.75647e+16	4.82361e+15	1.01412e+16
12	108805000	108810000	12	108950000	108955000	27	6511701	17	5451009	4.14638e+16	3.11869e+15	-1.32953e+15
12	100235000	100240000	12	100550000	100555000	26	53604794	19	4747053	4.85031e+15	4.00248e+15	-1.21183e+16
12	93095000	93100000	12	93380000	93385000	26	7549356	15	5189959	3.444e+16	2.8902e+15	-1.19162e+16
12	79935000	79940000	12	80185000	80190000	26	9934804	19	72167974	2.61706e+16	263274676382075	1.00599e+16
12	14845000	14850000	12	15265000	15270000	26	56787086	14	37169633	4.57851e+15	3.76652e+16	-1.21558e+15
12	8105000	8110000	12	8230000	8235000	26	55059924	16	45243425	4.72213e+15	3.53643e+16	-1.33528e+16
12	7220000	7225000	12	7635000	7640000	26	606696	25	5506725	4.28551e+15	4.5399e+15	1.05936e+16
12	113980000	113985000	12	114505000	114510000	25	54155293	12	33775935	4.61635e+15	3.55283e+15	-1.29935e+16
12	108565000	108570000	12	109090000	109095000	25	53831787	17	421298	464409624744577	4.03515e+15	-1.15091e+16
12	88150000	88155000	12	88990000	88995000	25	50652814	29	48930426	4.93556e+15	5.92678e+16	1.20083e+16
12	56190000	56195000	12	56460000	56465000	25	56803236	22	47128134	4.40116e+15	4.66812e+15	106065832523732
12	41275000	41280000	12	42025000	42030000	25	43170514	23	363563	5.79099e+16	6.32628e+15	1.09243e+16
12	25435000	25440000	12	26030000	26035000	25	42546973	23	55733976	5.87586e+16	4.12675e+16	-1.42385e+16
12	100825000	100830000	12	101320000	101325000	24	59510894	27	58704967	403287505645605	4.59927e+15	1.14044e+16
12	40150000	40155000	12	40310000	40315000	24	6708805	26	6168999	3.57739e+16	4.21462e+15	1.17813e+15
12	13735000	13740000	12	14165000	14170000	24	3717817	20	32269866	6.4554e+15	6.19773e+15	-1.04157e+15
12	4855000	4860000	12	5080000	5085000	24	69347897	19	4162859	3.46081e+16	456417092195532	1.31882e+15
12	128970000	128975000	12	129905000	129910000	23	2449121	18	2265518	9.39112e+15	7.9452e+15	-1.18199e+16
12	70730000	70735000	12	71010000	71015000	23	5921844	17	44215145	3.88393e+15	3.84484e+16	-1.01017e+15
12	52380000	52385000	12	52880000	52885000	23	9709197	22	6315561	2.36889e+15	3.48346e+16	1.4705e+16
12	25435000	25440000	12	25955000	25960000	23	63979974	14	54419684	3.59487e+16	257259854724625	-1.39737e+16
12	103875000	103880000	12	104110000	104115000	22	5592838	16	52211776	3.9336e+15	3.06444e+16	-1.28363e+16
12	52155000	52160000	12	52875000	52880000	22	35443888	13	22493474	6.20699e+15	5.77945e+15	-1.07398e+15
12	114660000	114665000	12	115750000	115755000	21	37999253	12	29575312	5.52642e+15	40574381768145	-1.36205e+16
12	104380000	104385000	12	105050000	105055000	21	5509568	30	5458587	3.81155e+16	5.49593e+15	1.44191e+15
12	91810000	91815000	12	92565000	92570000	21	39329848	12	31344037	5.33946e+15	3.82848e+15	-1.39467e+15
12	81645000	81650000	12	82320000	82325000	21	4331833	19	5024797	4.84783e+15	3.78125e+16	-1.28207e+16
12	19735000	19740000	12	20600000	20605000	21	57264194	20	52043047	3.66721e+16	3.84297e+16	1.04793e+16
12	14240000	14245000	12	14615000	14620000	21	4481595	10	2709773	4.68583e+15	3.69035e+16	-1.26975e+16
12	92780000	92785000	12	93395000	93400000	20	3405162	16	3152908	587343568382356	5.07468e+15	-1.1574e+16
12	89540000	89545000	12	90095000	90100000	20	6417306	8	36503527	3.11657e+16	2.19157e+15	-1.42207e+16
12	38135000	38140000	12	38310000	38315000	20	4466137	21	46072035	4.47814e+15	4.55808e+16	1.01785e+16
12	94545000	94550000	12	95335000	95340000	18	25426047	13	17548349	7.07935e+15	7.4081e+15	1.04644e+16
12	80835000	80840000	12	80935000	80940000	28	11372613	16	9037854	2.46206e+15	1.77033e+16	-1.39073e+16
12	17775000	17780000	12	17865000	17870000	34	7039991	33	5336621	4.82955e+15	6.18369e+15	1.28039e+15
12	13860000	13865000	12	13935000	13940000	36	12815993	20	9760526	2.80899e+16	2.04907e+16	-1.37086e+15
12	51265000	51270000	12	51335000	51340000	40	16711098	27	1391308	2.39362e+16	1.94062e+15	-1.23343e+16
12	15540000	15545000	12	15585000	15590000	41	19088505	30	17392054	214788952827893	1.72493e+16	-1.24521e+16
12	6870000	6875000	12	6925000	6930000	43	21031023	29	146834	2.0446e+15	1.97502e+16	-1.03523e+16
12	104055000	104060000	12	104105000	104110000	44	1933138	28	1538617	2.27609e+15	1.81982e+15	-1.25073e+16
12	30750000	30755000	12	30795000	30800000	46	19212885	42	19110655	2.39423e+16	2.19773e+16	-1.08941e+16
12	111750000	111755000	12	111810000	111815000	48	15382468	47	13078374	3.12044e+15	3.59372e+15	1.15167e+16
12	110550000	110555000	12	110600000	110605000	48	19506033	34	18255133	2.46078e+16	1.86249e+15	-1.32123e+16
12	103495000	103500000	12	103545000	103550000	48	1904178	37	14398187	2.52077e+16	2.56977e+15	1.01944e+16
12	102880000	102885000	12	103545000	103550000	48	878846	28	42858458	5.46171e+15	6.53313e+15	1.19617e+15
12	2055000	2060000	12	2280000	2285000	49	12834261	35	8586203	3.81791e+16	4.07631e+16	1.06768e+16
12	122635000	122640000	12	122750000	122755000	48	16173485	40	12329077	2.96782e+16	3.24436e+16	1.09318e+16
12	21695000	21700000	12	22015000	22020000	49	13146112	37	14241297	3.72734e+15	2.59808e+16	-1.43465e+16
12	6615000	6620000	12	6695000	6700000	49	12325694	42	9694996	3.97544e+15	4.33213e+15	1.08973e+16
12	49285000	49290000	12	49340000	49345000	49	23015905	27	14942499	2.12896e+15	1.80693e+16	-1.17822e+16
12	39390000	39395000	12	39440000	39445000	49	19945862	46	14106376	2.45665e+16	3.26094e+16	1.32739e+15
12	31590000	31595000	12	31625000	31630000	49	24529657	41	2103171	1.99758e+16	1.94944e+16	-1.0247e+16
12	25245000	25250000	12	25385000	25390000	49	13073017	33	11168871	3.74818e+16	2.95464e+15	-1.26857e+16
12	57005000	57010000	12	57110000	57115000	49	11474808	39	8405309	4.27022e+15	4.63992e+15	1.08658e+15
12	13735000	13740000	12	13940000	13945000	50	98280945	34	8215234	5.08746e+15	4.13865e+15	-1.22925e+16
12	7930000	7935000	12	7965000	7970000	50	21714539	43	14579219	2.3026e+16	2.9494e+15	1.2809e+16
12	95115000	95120000	12	95335000	95340000	49	8027154	32	7446508	6.10428e+15	4.29732e+15	-1.42049e+16
12	56755000	56760000	12	56985000	56990000	50	12570895	28	9002384	3.97744e+16	3.11029e+15	-1.2788e+16
12	42130000	42135000	12	42325000	42330000	51	11581575	53	11911271	440354614981123	4.44957e+15	1.01045e+16
12	4035000	4040000	12	4275000	4280000	52	14345176	23	75194592	3.62491e+15	3.05873e+15	-1.1851e+16
12	109515000	109520000	12	109775000	109780000	52	9265021	28	73044434	5.61251e+15	3.83328e+16	-1.46415e+16
12	56045000	56050000	12	56100000	56105000	52	19409464	36	13184571	2.67911e+15	2.73046e+15	1.01917e+16
12	32755000	32760000	12	32915000	32920000	52	10855176	40	10166463	4.79034e+16	3.93451e+16	-1.21752e+15
12	14845000	14850000	12	14995000	15000000	53	127092495	41	974986	4.17019e+15	4.20519e+15	1.00839e+16
12	109590000	109595000	12	109775000	109780000	52	16948387	36	11108578	3.06814e+16	3.24074e+16	1.05626e+16
12	54005000	54010000	12	54200000	54205000	53	15411243	39	1093536	3.43905e+16	3.56641e+16	1.03703e+16
12	85465000	85470000	12	85870000	85875000	53	12204714	32	9731399	434258434896549	328832473111009	-1.32061e+16
12	64545000	64550000	12	64700000	64705000	53	14807761	53	13890143	3.5792e+15	3.81566e+15	1.06606e+16
12	92985000	92990000	12	93395000	93400000	53	9185357	47	8378496	5.77005e+15	5.6096e+16	-1.0286e+16
12	105420000	105425000	12	106135000	106140000	53	8782153	50	76280885	6.03497e+15	6.55472e+15	1.08612e+15
12	57260000	57265000	12	57455000	57460000	54	19442667	31	1449707	2.7774e+16	2.13836e+16	-1.29884e+16
12	121550000	121555000	12	121620000	121625000	53	14892543	41	122396145	3.55883e+15	3.34978e+15	-1.06241e+16
12	89050000	89055000	12	89460000	89465000	54	5122084	43	5522439	1.05426e+16	7.78641e+15	-1.35397e+15
12	3885000	3890000	12	4275000	4280000	55	8030939	35	52505937	6.84851e+16	6.66591e+15	-1.02739e+16
12	121625000	121630000	12	121670000	121675000	54	28138628	37	21223715	1.91907e+16	1.74333e+16	-1.10081e+15
12	111020000	111025000	12	111310000	111315000	54	13022915	21	643616	4.14654e+16	3.26282e+15	-1.27085e+16
12	85575000	85580000	12	85865000	85870000	55	11986712	62	9117272	4.58841e+15	6.80028e+15	1.48205e+16
12	22080000	22085000	12	22335000	22340000	55	12045561	67	11319472	45659973827703	5.919e+15	1.29632e+16
12	15585000	15590000	12	15855000	15860000	56	12013	53	11489301	4.66162e+15	4.61299e+15	-1.01054e+16
12	62710000	62715000	12	62790000	62795000	56	23642557	27	15149541	2.36861e+16	1.78223e+16	-1.32901e+15
12	49130000	49135000	12	49230000	49235000	56	8541297	38	7456021	6.55638e+16	5.09655e+15	-1.28643e+16
12	106225000	106230000	12	106280000	106285000	56	20377409	37	1543319	2.74814e+16	2.39743e+16	-1.14629e+15
12	81450000	81455000	12	81625000	81630000	57	11047307	53	10227268	515962849588592	5.18222e+15	1.00438e+16
12	76620000	76625000	12	76790000	76795000	57	10730528	44	99566	5.31195e+15	4.41918e+15	-1.20202e+16
12	93570000	93575000	12	93740000	93745000	58	12472422	43	10606594	4.65026e+15	4.05408e+15	-1.14706e+16
12	48120000	48125000	12	48155000	48160000	58	29683775	36	2320061	1.95393e+16	1.55168e+16	-1.25923e+15
12	122395000	122400000	12	122470000	122475000	57	148825445	39	12257009	3.82999e+16	3.18185e+16	-1.2037e+15
12	93570000	93575000	12	94100000	94105000	57	10822024	37	62262907	5.26704e+15	5.94254e+15	1.12825e+16
12	118180000	118185000	12	118370000	118375000	58	12365942	36	10759515	4.6903e+15	3.34588e+16	-1.40182e+15
12	106385000	106390000	12	106915000	106920000	58	8237522	40	68233614	7.04095e+15	5.86221e+15	-1.20107e+16
12	7930000	7935000	12	7990000	7995000	59	15011891	59	11426853	3.93022e+16	5.16328e+15	1.31374e+16
12	121550000	121555000	12	121665000	121670000	58	12629519	46	9494987	4.59242e+15	4.84466e+15	1.05493e+16
12	70590000	70595000	12	70715000	70720000	59	10372158	59	1041663	5.68831e+15	5.66402e+15	-1.00429e+15
12	62600000	62605000	12	62790000	62795000	59	1604114	61	12177405	3.67804e+15	5.00928e+15	1.36194e+16
12	3135000	3140000	12	3200000	3205000	60	19709457	44	13407582	3.04422e+15	328172522084892	1.07802e+16
12	1115000	1120000	12	1585000	1590000	60	14186174	29	63516192	4.22947e+15	4.56576e+15	1.07951e+16
12	24990000	24995000	12	25130000	25135000	60	13350355	59	11816546	4.49426e+15	4992998800157	11109717749445
12	53065000	53070000	12	53100000	53105000	60	2822507	48	20139349	2.12577e+16	2.38339e+16	1.12119e+16
12	51420000	51425000	12	51525000	51530000	60	16165058	44	13681743	3.71171e+16	3.21596e+15	-1.15415e+16
12	121700000	121705000	12	121765000	121770000	60	18989586	30	13806508	3.15963e+15	2.17289e+15	-1.45411e+16
12	108660000	108665000	12	108800000	108805000	60	1300304	43	11452565	4.61431e+16	3.75462e+16	-1.22897e+16
12	15275000	15280000	12	15520000	15525000	62	13225705	52	11055082	468784083721813	4.70372e+15	1.00339e+16
12	11580000	11585000	12	12030000	12035000	62	7745753	48	68089585	8.00439e+15	7.04954e+15	-1.13545e+16
12	62580000	62585000	12	62795000	62800000	62	1855359	74	1797009	3.34167e+16	4.11795e+15	1.2323e+15
12	120645000	120650000	12	120710000	120715000	62	2052141	52	1412356	3.02123e+15	3.68179e+15	1.21864e+16
12	3995000	4000000	12	4035000	4040000	63	19843124	54	11631945	3.1749e+16	4.64239e+15	1.46221e+15
12	106080000	106085000	12	106130000	106135000	62	21723543	30	15350714	2.85405e+15	1.95431e+16	-1.46039e+16
12	32455000	32460000	12	32655000	32660000	63	14270389	66	11660035	4.41474e+15	566036036770044	1.28215e+15
12	120355000	120360000	12	120430000	120435000	79	18299002	77	12775065	4.31718e+15	6.02737e+16	1.39614e+16
12	4855000	4860000	12	5000000	5005000	78	13864853	34	67512336	5.62574e+15	5.03612e+16	-1.11708e+15
12	575000	580000	12	750000	755000	78	17275679	42	13599758	451501790465081	308829024751764	-1.46198e+16
12	96060000	96065000	12	96210000	96215000	77	1331001	46	10406641	5.78512e+15	4.42025e+16	-1.30878e+16
12	53350000	53355000	12	53420000	53425000	76	15904578	50	10389602	4.7785e+15	4.8125e+15	1.00712e+16
12	5020000	5025000	12	5080000	5085000	73	17522346	25	8624167	4.16611e+15	2.89883e+16	-1.43717e+15
12	1795000	1800000	12	1935000	1940000	73	12265609	44	8939401	5.9516e+15	4.92203e+15	-1.20918e+16
12	94135000	94140000	12	94530000	94535000	72	11095347	46	9197356	6.48921e+15	5.00144e+15	-1.29747e+16
12	49355000	49360000	12	49515000	49520000	72	13863973	62	12388857	5.19332e+15	5.0045e+16	-1.03773e+15
12	122855000	122860000	12	122950000	122955000	71	14375635	56	11667211	4.93891e+15	4.79978e+15	-1.02899e+16
12	122130000	122135000	12	122190000	122195000	70	22325163	47	1619538	3.13548e+15	2.90206e+15	-1.08043e+16
12	56510000	56515000	12	56575000	56580000	70	16258276	43	13260934	4.3055e+15	3.24261e+15	-1.32779e+15
12	89015000	89020000	12	89525000	89530000	69	13447648	59	12517477	5.13101e+15	4.71341e+15	-1.0886e+16
12	6420000	6425000	12	6465000	6470000	69	21779716	46	19231087	3.16809e+16	2.39196e+16	-1.32447e+16
12	50505000	50510000	12	50635000	50640000	68	1552703	49	11199245	4.37946e+15	4.37529e+15	-1.00095e+15
12	54290000	54295000	12	54360000	54365000	67	16435974	50	13846125	4.07642e+15	3.61112e+16	-1.12885e+16
12	3135000	3140000	12	3275000	3280000	67	12042676	46	8553235	5.56355e+15	5.37808e+15	-1.03449e+16
12	12375000	12380000	12	12700000	12705000	66	9248588	48	74276595	7.13622e+15	6.46233e+15	-1.10428e+15
12	121695000	121700000	12	121790000	121795000	65	20028048	53	12730824	3.24545e+15	4.16312e+15	1.28276e+16
12	57580000	57585000	12	57620000	57625000	65	19468788	50	14258132	3.33868e+16	350677073265979	1.05035e+16
12	3885000	3890000	12	4035000	4040000	65	133983755	55	96945305	4.85133e+15	5.6733e+15	1.16943e+16
12	89350000	89355000	12	89450000	89455000	64	12786489	33	9532734	5.00528e+15	3.46176e+15	-1.44588e+15
12	14255000	14260000	12	14365000	14370000	64	15388149	41	12749347	4.15904e+15	3.21585e+15	-1.2933e+16
12	6060000	6065000	12	6275000	6280000	64	12153408	41	86326685	5.26601e+15	4.7494e+15	-1.10877e+15
12	122420000	122425000	12	122470000	122475000	63	22714964	38	15889291	2.7735e+16	2.39155e+15	-115971004493129
12	62435000	62440000	12	62795000	62800000	63	8359725	36	625435	7.53613e+15	5.75599e+15	-1.30927e+16
12	49965000	49970000	12	50055000	50060000	63	18474554	45	12890172	3.4101e+16	3.49103e+16	1.02373e+16
12	108690000	108695000	12	108730000	108735000	63	30365894	55	237065	2.0747e+15	2.32004e+15	1.11825e+15
12	24900000	24905000	12	24945000	24950000	78	29643623	56	23511171	2.63126e+16	2.38185e+16	-1.10471e+16
12	84870000	84875000	12	85025000	85030000	80	14727256	82	12128629	5.4321e+15	6.76086e+16	1.24461e+15
12	6195000	6200000	12	6275000	6280000	80	16647976	66	1133428	4.80539e+15	5.82304e+15	1.21177e+16
12	55735000	55740000	12	55795000	55800000	82	27579933	49	2200496	2.97318e+16	2.22677e+15	-1.3352e+16
12	31400000	31405000	12	31635000	31640000	81	1247819	78	10892814	6.49133e+15	7.16068e+16	1.10312e+16
12	1650000	1655000	12	1785000	1790000	83	1550517	54	1249292	5.35305e+15	4.32245e+15	-1.23843e+16
12	111400000	111405000	12	111450000	111455000	82	23187744	77	15759421	353635092745547	4885966305488	1.38164e+16
12	53210000	53215000	12	53265000	53270000	85	25967934	41	18337925	3.27327e+16	2.2358e+16	-1.46402e+16
12	6750000	6755000	12	6825000	6830000	83	23152079	60	16411776	3.58499e+16	3.65591e+16	1.01978e+16
12	109260000	109265000	12	109385000	109390000	87	15815792	39	89098835	5.50083e+15	4.37716e+16	-1.25671e+16
12	5985000	5990000	12	6035000	6040000	89	163585	44	9460173	5.4406e+16	46510777339907	-1.16975e+16
12	48850000	48855000	12	48890000	48895000	89	18955568	49	14810044	4.69519e+15	3.30857e+16	-1.4191e+16
12	120365000	120370000	12	120400000	120405000	88	3791931	52	28254333	2.32072e+16	1.84043e+16	-1.26097e+15
12	57065000	57070000	12	57110000	57115000	98	3390895	72	23756285	2.89009e+16	3.03078e+15	1.04868e+15
12	52025000	52030000	12	52080000	52085000	95	22726765	59	16807028	4.18009e+15	3.51044e+16	-1.19076e+16
12	12915000	12920000	12	12980000	12985000	107	1.97494e+16	65	14127494	5.41789e+15	4.60096e+15	-1.17756e+16
12	108565000	108570000	12	108615000	108620000	105	2377425	73	19696114	4.41654e+15	3.70631e+16	-1.19163e+16
12	48750000	48755000	12	48795000	48800000	102	26456314	93	19857971	3.85541e+15	4.68326e+16	1.21472e+16
12	13095000	13100000	12	13210000	13215000	102	24166828	69	18751188	4.22066e+15	3.67977e+15	-1.14699e+16
12	55995000	56000000	12	56030000	56035000	101	3791624	56	2566826	2.66377e+15	2.18168e+16	-1.22097e+16
12	54990000	54995000	12	55070000	55075000	101	15445403	73	10463514	6.53916e+15	6.97662e+15	1.0669e+16
12	57120000	57125000	12	57180000	57185000	100	27967136	64	17422606	3.57563e+16	3.67339e+15	1.02734e+16
12	440000	445000	12	545000	550000	112	18310944	85	14142396	6.11656e+15	6.0103e+15	-1.01768e+15
12	52885000	52890000	12	52980000	52985000	119	18048237	61	12634719	6.59344e+15	4.82797e+15	-1.36568e+16
12	54395000	54400000	12	54440000	54445000	112	25638538	68	19814703	4.36842e+15	3.4318e+16	-1.27293e+16
12	57830000	57835000	12	57905000	57910000	121	1794317	85	146314	6.74351e+15	5.80942e+15	-1.16079e+15
12	53700000	53705000	12	53740000	53745000	193	3843339	125	29902666	5.02168e+15	4.18023e+15	-1.20129e+16
12	49640000	49645000	12	49705000	49710000	126	2335026	73	16538452	5.39609e+15	4.41396e+15	-1.22251e+16
12	120230000	120235000	12	120265000	120270000	122	4253591	82	2730155	2.86816e+15	3.00349e+15	1.04718e+16
13	112640000	112645000	13	112870000	112875000	40	10207384	30	73053627	3.91873e+15	4.10657e+15	1.04793e+16
13	46490000	46495000	13	46720000	46725000	56	1012403	38	7482573	5.53139e+15	5.07847e+15	-1.08919e+16
13	51145000	51150000	13	51285000	51290000	63	9319103	44	7765259	676030729566998	5.66626e+15	-1.19308e+16
13	77775000	77780000	13	78120000	78125000	72	11966996	72	10023138	6.01655e+16	7.18338e+15	1.19394e+16
13	112070000	112075000	13	112200000	112205000	40	13826608	18	9284453	2.89297e+15	1.93872e+15	-1.4922e+16
13	37640000	37645000	13	37865000	37870000	40	8926398	30	65238714	4.48109e+15	4.5985e+15	1.0262e+16
13	36855000	36860000	13	36980000	36985000	40	11265826	34	9622345	3.55056e+16	3.53344e+15	-1.00484e+16
13	51450000	51455000	13	51580000	51585000	39	10608785	29	7670841	3.6762e+16	3.78055e+15	1.02839e+16
13	29505000	29510000	13	29705000	29710000	39	7606618	23	64690976	5.12711e+15	3.55536e+15	-1.44208e+15
13	112100000	112105000	13	112440000	112445000	38	44980226	32	34499397	8.44816e+15	9.27552e+15	1.09793e+16
13	106915000	106920000	13	107120000	107125000	38	9567516	31	7368501	3.97177e+16	4.2071e+15	1.05925e+16
13	101785000	101790000	13	101915000	101920000	38	1018835	42	8616311	3.72975e+16	487447586327838	1.30692e+16
13	101150000	101155000	13	101470000	101475000	38	9974096	34	7661331	3.80987e+15	4.43787e+15	1.16484e+16
13	77325000	77330000	13	77475000	77480000	38	12433086	30	8593598	3.05636e+15	3.49097e+15	1.1422e+16
13	48595000	48600000	13	48765000	48770000	38	10284403	25	6419344	3.69492e+16	3.89448e+16	1.05401e+15
13	30865000	30870000	13	31010000	31015000	38	12103521	22	9535483	3.13958e+16	2.30717e+15	-1.36079e+16
13	29770000	29775000	13	30115000	30120000	38	9459103	37	8893908	4.01729e+15	4.16015e+15	1.03556e+16
13	106680000	106685000	13	106910000	106915000	37	12431021	21	84949255	2.97642e+16	2.47206e+16	-1.20402e+16
13	60695000	60700000	13	60755000	60760000	37	18357351	21	13343785	2.01554e+16	1.57377e+16	-1.28071e+15
13	39050000	39055000	13	39610000	39615000	37	50452943	46	4307701	7.33357e+15	1.06785e+16	1.45612e+16
13	37110000	37115000	13	37600000	37605000	37	617307	33	65917163	5.99378e+15	5.00628e+15	-1.19725e+16
13	27535000	27540000	13	27620000	27625000	37	14090466	20	9948573	2.62589e+16	2.01034e+15	-1.30619e+16
13	98575000	98580000	13	98650000	98655000	36	15112849	21	10682659	2.38208e+16	1.9658e+15	-1.21176e+16
13	35475000	35480000	13	35720000	35725000	36	851502	15	5088272	4.22782e+16	2.94796e+15	-1.43415e+16
13	32015000	32020000	13	32310000	32315000	36	66825466	23	43327384	5.38717e+15	5.30842e+15	-1.01483e+16
13	70100000	70105000	13	70310000	70315000	35	8168465	21	54135537	4.28477e+15	3.87915e+15	-1.10456e+16
13	44050000	44055000	13	44435000	44440000	35	6761535	48	68548408	517633939630572	7.00235e+15	1.35276e+16
13	27170000	27175000	13	27255000	27260000	35	14666582	28	10900735	2.38638e+16	2.56863e+16	1.07637e+16
13	108960000	108965000	13	109130000	109135000	34	10934041	20	9252761	3.10955e+16	2.16152e+15	-1.4386e+15
13	75370000	75375000	13	75480000	75485000	34	11310957	29	1105099	3.00593e+15	2.6242e+16	-1.14547e+16
13	45625000	45630000	13	45715000	45720000	34	10396668	22	8428643	3.27028e+15	2.61015e+16	-1.25291e+15
13	44480000	44485000	13	44965000	44970000	34	7321063	30	7467397	4.64413e+15	4.01746e+15	-1.15599e+15
13	107210000	107215000	13	107370000	107375000	33	872137	27	8786185	3.78381e+16	3.07301e+15	-1.23131e+16
13	51815000	51820000	13	52125000	52130000	33	9522908	25	57026515	3.46533e+16	4.38393e+16	1.26508e+16
13	27375000	27380000	13	27825000	27830000	33	7821571	34	6427371	4.2191e+15	5.28988e+15	1.25379e+16
13	26485000	26490000	13	26695000	26700000	33	9359846	18	7305536	3.5257e+15	2.46388e+15	-1.43095e+16
13	95620000	95625000	13	95830000	95835000	32	54753385	21	4604852	5.84439e+15	4.56041e+15	-1.28155e+16
13	95190000	95195000	13	95475000	95480000	32	91021185	20	52460904	3.51567e+15	381236282165477	1.08439e+16
13	79780000	79785000	13	80335000	80340000	32	71597743	21	5515438	4.46941e+15	3.80749e+16	-1.17385e+16
13	107370000	107375000	13	107650000	107655000	31	10198148	30	8560785	3.03977e+15	3.50435e+16	1.15284e+16
13	80345000	80350000	13	81015000	81020000	31	74937935	26	5962445	4.13676e+15	4.36063e+15	1.05412e+16
13	80130000	80135000	13	80335000	80340000	31	9297109	24	64840417	333436985626392	3.7014e+15	1.11007e+16
13	69535000	69540000	13	69860000	69865000	31	9902243	29	9275125	3.1306e+15	3.12664e+15	-1.00127e+16
13	51890000	51895000	13	52125000	52130000	31	9721353	20	63506837	3.18886e+16	3.14927e+15	-1.01257e+16
13	59680000	59685000	13	59905000	59910000	30	5630748	19	49242144	5.32789e+15	3.85848e+16	-1.38082e+16
13	43300000	43305000	13	43785000	43790000	30	7189805	25	5316204	4.17257e+15	4.7026e+15	1.12703e+16
13	26185000	26190000	13	26495000	26500000	30	9818872	29	70878263	305534077641505	4.09152e+15	1.33914e+15
13	94710000	94715000	13	95150000	95155000	29	602168	15	4647954	4.81593e+15	3.22723e+16	-1.49228e+16
13	91080000	91085000	13	91180000	91185000	29	76161337	19	74092407	3.80771e+16	2.56437e+16	-1.48485e+16
13	76470000	76475000	13	76900000	76905000	29	10121571	15	69359546	2.86517e+16	2.16264e+16	-1.32484e+16
13	66690000	66695000	13	67225000	67230000	29	64098673	20	56970696	4.52427e+15	3.51058e+16	-1.28876e+16
13	28320000	28325000	13	28635000	28640000	29	69547505	22	5843683	4.16981e+15	376474904610671	-1.10759e+15
13	108960000	108965000	13	109785000	109790000	28	68878155	32	57708635	4.06515e+15	5.5451e+15	1.36406e+16
13	101940000	101945000	13	102555000	102560000	28	44397664	19	3150334	630663811501434	6.03111e+15	-1.04569e+16
13	91130000	91135000	13	91245000	91250000	28	7236092	25	66414733	3.86949e+15	3.76423e+15	-1.02797e+16
13	75875000	75880000	13	76900000	76905000	28	38252559	19	32708213	7.31977e+16	5.80894e+15	-1.26009e+16
13	31910000	31915000	13	32310000	32315000	28	6785368	17	4.13774e+16	4.12653e+15	4.10853e+15	-1.00438e+16
13	23915000	23920000	13	24220000	24225000	28	71345735	30	54317555	3.92455e+15	5.52308e+15	1.40731e+16
13	90865000	90870000	13	91015000	91020000	27	1144711	20	100210085	2.35867e+16	1.99581e+16	-1.18181e+16
13	21110000	21115000	13	21475000	21480000	27	45498986	15	2866773	5.9342e+15	5.23236e+15	-1.13413e+15
13	107370000	107375000	13	107865000	107870000	26	64744	25	54995203	4.01582e+15	4.54585e+16	1.13199e+15
13	100575000	100580000	13	101125000	101130000	26	69379177	23	5106034	3.74752e+16	4.50447e+15	120198743968712
13	98835000	98840000	13	99030000	99035000	26	7739154	16	6019131	3.35954e+16	2.65819e+15	-1.26384e+15
13	26180000	26185000	13	26695000	26700000	25	57169957	18	42857523	4.37293e+15	4.19996e+15	-1.04118e+16
13	110715000	110720000	13	110910000	110915000	24	5440145	18	5494834	4.41165e+15	3.2758e+15	-1.34674e+15
13	99655000	99660000	13	100515000	100520000	24	4094049	21	39116201	586216725789066	536861951394513	-1.09193e+16
13	98445000	98450000	13	98840000	98845000	24	44474735	10	23127604	5.39632e+15	432383743685684	-1.24804e+16
13	109145000	109150000	13	109785000	109790000	23	7521493	34	8605957	305790353058894	3.95075e+16	1.29198e+16
13	78135000	78140000	13	78975000	78980000	23	38284903	20	30015223	6.00759e+15	6.66329e+16	1.10914e+16
13	99655000	99660000	13	100235000	100240000	22	3781064	24	36606061	5.81847e+15	6.55629e+15	1.12681e+15
13	43080000	43085000	13	43800000	43805000	22	39164429	21	4168887	5.61734e+15	5.03732e+15	-1.11515e+16
13	20195000	20200000	13	20485000	20490000	22	54363003	25	58968263	4.04687e+15	4.23957e+15	104761674551491
13	101140000	101145000	13	101755000	101760000	21	42643795	19	38518963	4.92451e+15	4.93264e+15	1.00165e+16
13	107205000	107210000	13	108155000	108160000	19	4347447	17	3148058	4.37038e+15	5.40015e+15	1.23563e+15
13	65655000	65660000	13	67225000	67230000	19	2374193	15	21420856	800271923975852	7.00252e+15	-1.14283e+16
13	33930000	33935000	13	35160000	35165000	19	3637174	27	37488434	5.22384e+15	7.20222e+15	1.37872e+16
13	33225000	33230000	13	33720000	33725000	19	2964459	15	32095294	6.40926e+15	4.67358e+15	-1.37138e+16
13	20940000	20945000	13	21480000	21485000	19	4451644	23	4046519	4.26809e+15	5.6839e+15	1.33172e+16
13	49975000	49980000	13	51065000	51070000	18	3391492	8	17924933	530739863163469	4.46306e+15	-1.18918e+15
13	111470000	111475000	13	112605000	112610000	17	36823492	9	28000374	4.61662e+15	3.21424e+16	-1.4363e+16
13	52670000	52675000	13	52805000	52810000	41	10758323	22	8384632	3.811e+16	2.62385e+15	-1.45245e+16
13	111470000	111475000	13	112440000	112445000	41	907991	35	6406101	4.51546e+15	5.46354e+16	1.20996e+15
13	91380000	91385000	13	91720000	91725000	41	8346018	30	71999025	4.91252e+15	4.16672e+15	-1.17899e+16
13	23465000	23470000	13	23565000	23570000	42	15269138	18	9776169	2.75065e+16	1.84121e+15	-1.49393e+16
13	27535000	27540000	13	27825000	27830000	42	9249298	30	53395805	4.54089e+15	5.61842e+15	1.2373e+16
13	39145000	39150000	13	39610000	39615000	42	56263123	45	56511893	7.46493e+15	7.96293e+15	1.06671e+16
13	30680000	30685000	13	30800000	30805000	42	12329447	36	10292534	3.40648e+16	3.49768e+15	1.02677e+16
13	95295000	95300000	13	95375000	95380000	42	140810995	33	11442965	2.98272e+15	2.88387e+15	-1.03428e+15
13	42040000	42045000	13	42105000	42110000	42	16107264	39	1429191	2.60752e+15	2.72882e+15	1.04652e+16
13	41665000	41670000	13	42040000	42045000	42	10627499	35	9783479	3.95201e+16	3.57746e+15	-1.1047e+16
13	102915000	102920000	13	103140000	103145000	42	12481359	30	8407383	336501818431791	3.56829e+16	1.06041e+16
13	101515000	101520000	13	101755000	101760000	42	82019	41	7300362	5.12076e+15	5.61616e+15	1.09674e+16
13	77590000	77595000	13	77750000	77755000	43	10636972	58	100958605	4.0425e+15	5.74493e+15	1.42113e+16
13	51155000	51160000	13	51220000	51225000	43	20243176	36	14063261	2.12417e+15	2.55986e+15	1.20511e+16
13	27830000	27835000	13	27980000	27985000	43	10976547	32	7504181	3.91744e+15	4.26429e+16	1.08854e+16
13	114065000	114070000	13	114130000	114135000	43	13074655	29	8678809	3.28881e+16	3.34147e+15	1.01601e+15
13	77780000	77785000	13	77915000	77920000	44	13139589	25	9278387	3.34866e+16	2.69443e+15	-1.24281e+16
13	32595000	32600000	13	32635000	32640000	44	20213984	30	17259674	2.17671e+15	1.73816e+16	-1.25231e+16
13	111530000	111535000	13	112055000	112060000	44	8601832	31	6931134	5.11519e+15	4.47257e+15	-1.14368e+16
13	99175000	99180000	13	99435000	99440000	45	79335537	22	50307093	5.67211e+15	4.37314e+15	-1.29703e+16
13	41665000	41670000	13	42105000	42110000	45	10757611	52	1000787	4.18308e+15	5.19591e+15	1.24212e+16
13	38685000	38690000	13	38765000	38770000	46	1834374	38	14433706	2.50767e+15	2.63273e+16	1.04987e+16
13	108325000	108330000	13	108505000	108510000	46	17266026	57	15373759	2.66419e+16	3.70762e+15	1.39165e+15
13	99270000	99275000	13	99435000	99440000	46	10317399	36	8077295	4.45849e+16	4.45694e+15	-1.00035e+15
13	32245000	32250000	13	32310000	32315000	48	13491786	28	1053513	3.55772e+16	2.65777e+15	-1.33861e+16
13	102595000	102600000	13	102845000	102850000	47	10539321	43	10973921	4.45949e+15	3.91838e+16	-1.1381e+15
13	52345000	52350000	13	52450000	52455000	48	13978582	53	11415137	3.43382e+15	4.64296e+15	1.35212e+16
13	49670000	49675000	13	49845000	49850000	48	9689802	41	6137339	4.95366e+15	6.68042e+15	1.34858e+16
13	98445000	98450000	13	98650000	98655000	48	12788251	34	9509734	3.75345e+16	3.57528e+15	-1.04983e+15
13	107210000	107215000	13	107865000	107870000	49	5775275	38	44122243	8.48444e+15	8.61244e+15	1.01509e+15
13	112070000	112075000	13	112160000	112165000	61	13812993	39	116507	4.41613e+15	3.34744e+15	-1.31926e+15
13	49300000	49305000	13	49605000	49610000	61	9497193	50	65344777	6.42295e+15	7.65172e+15	1.19131e+16
13	23465000	23470000	13	23870000	23875000	60	93501835	39	6130635	641698636181846	6.36149e+16	-1.00872e+15
13	39410000	39415000	13	39600000	39605000	57	14573329	50	12865673	3.91125e+15	3.88631e+16	-1.00642e+16
13	110220000	110225000	13	110410000	110415000	55	1306747	33	8197787	420892491048382	4.02548e+15	-1.04557e+16
13	84915000	84920000	13	85805000	85810000	55	5900521	37	5806847	9.32121e+15	6.37179e+15	-1.46289e+16
13	79425000	79430000	13	79535000	79540000	55	14916928	66	13499662	3.68709e+16	4.88901e+15	1.32598e+16
13	112940000	112945000	13	113020000	113025000	53	166247	40	9975524	3.18803e+16	4.00981e+15	1.25777e+16
13	77915000	77920000	13	78120000	78125000	53	12951482	25	8990781	4.0922e+16	2.78063e+16	-1.47168e+16
13	46550000	46555000	13	46720000	46725000	53	12618027	48	9084886	4.20034e+15	5.2835e+15	1.25787e+16
13	51585000	51590000	13	51635000	51640000	51	19408222	44	19981161	2.62775e+16	2.20207e+16	-1.19331e+16
13	51220000	51225000	13	51285000	51290000	51	18050339	33	13515716	2.82543e+15	2.4416e+16	-1.1572e+16
13	31430000	31435000	13	31740000	31745000	51	10832299	30	64467797	470814182658732	465348614285672	-1.01175e+16
13	112070000	112075000	13	112440000	112445000	50	11519372	32	8631669	4.34051e+15	3.70728e+16	-1.17081e+16
13	99175000	99180000	13	99265000	99270000	50	1370898	43	1016904	3.64724e+15	422852107966927	1.15937e+16
13	95640000	95645000	13	95675000	95680000	51	23094324	29	18673517	2.20833e+15	1.553e+16	-1.42198e+15
13	29845000	29850000	13	30110000	30115000	62	9576363	66	8600963	6.47427e+15	7.67356e+15	1.18524e+16
13	35975000	35980000	13	36270000	36275000	63	10636371	66	9406544	5.92307e+15	7.01639e+15	1.18459e+15
13	94710000	94715000	13	94945000	94950000	62	12762198	51	10504003	4.8581e+15	4.85529e+15	-1.00058e+16
13	26985000	26990000	13	27355000	27360000	67	10896146	43	65842233	6.14896e+15	653076270970336	1.06209e+16
13	52850000	52855000	13	52960000	52965000	66	20205427	32	14448564	3.26645e+16	2.21475e+15	-1.47486e+16
13	95190000	95195000	13	95400000	95405000	80	16484253	54	11316161	4.85312e+15	4.77194e+15	-1.01701e+16
13	31235000	31240000	13	31420000	31425000	96	15260716	61	10421014	6.29066e+15	5.85356e+15	-1.07467e+16
13	94435000	94440000	13	94615000	94620000	87	12065575	55	9399394	7.2106e+16	585144106098755	-1.23228e+15
13	75875000	75880000	13	76470000	76475000	83	9655947	64	8912232	859573897826904	7.18114e+15	-119698781227776
13	45045000	45050000	13	45305000	45310000	75	1787194	54	13611058	4.19652e+15	3.96736e+16	-1.05776e+16
13	112105000	112110000	13	112160000	112165000	74	25422869	67	1897299	2.91077e+15	3.53134e+15	1.2132e+16
13	24020000	24025000	13	24220000	24225000	73	18173914	54	14578158	4.01675e+15	3.70417e+16	-1.08438e+15
14	59185000	59190000	14	59340000	59345000	51	15514822	27	10792364	3.28718e+16	2.50177e+16	-1.31394e+16
14	92950000	92955000	14	93135000	93140000	64	15367991	50	10728451	4.1645e+16	4.66051e+15	1.1191e+16
14	104970000	104975000	14	105045000	105050000	81	23002499	49	16483137	3.52136e+16	2.97274e+16	-1.18455e+16
14	21495000	21500000	14	21555000	21560000	96	18910242	68	12079376	5.07661e+15	5.62943e+16	1.10889e+15
14	67580000	67585000	14	67665000	67670000	51	15283293	29	10882725	3.33698e+16	2.66477e+15	-1.25226e+16
14	32725000	32730000	14	32930000	32935000	51	12988155	37	9657644	3.92665e+16	3.83116e+15	-1.02493e+16
14	21010000	21015000	14	21105000	21110000	51	8134574	35	6372703	6.26954e+15	5.49217e+16	-1.14154e+15
14	94135000	94140000	14	94170000	94175000	50	24222065	26	13136165	2.06423e+15	1.97927e+16	-1.04293e+16
14	49685000	49690000	14	49765000	49770000	50	1684262	31	13100593	2.96866e+16	2.36631e+15	-1.25455e+16
14	35145000	35150000	14	35410000	35415000	50	1040892	45	73410854	4.80357e+15	612988373626603	1.27611e+16
14	90395000	90400000	14	90695000	90700000	49	9606064	34	6365067	5.10094e+15	5.34166e+15	1.04719e+15
14	75905000	75910000	14	75975000	75980000	49	15040428	27	10281809	3.25789e+16	262599704001504	-1.24063e+15
14	60345000	60350000	14	60485000	60490000	49	15716038	25	9499736	3.11783e+15	2.63165e+15	-1.18474e+16
14	68245000	68250000	14	68360000	68365000	48	16392416	20	9335475	2.92818e+15	2.14237e+16	-1.3668e+16
14	49635000	49640000	14	49765000	49770000	48	12691892	25	9225928	3.78194e+16	2.70975e+16	-1.39568e+15
14	38720000	38725000	14	38865000	38870000	48	110233135	49	8670531	4.35441e+16	5.65133e+15	1.29784e+16
14	37710000	37715000	14	37870000	37875000	48	8440647	21	5032436	568676785085314	4.17293e+15	-136277596458457
14	67580000	67585000	14	67700000	67705000	47	1744863	32	12981077	2.69362e+15	2.46513e+16	-1.09269e+16
14	63170000	63175000	14	63275000	63280000	47	10712225	37	87194395	4.38751e+15	4.24339e+15	-1.03396e+15
14	95560000	95565000	14	95990000	95995000	46	66505747	34	42782307	6.9167e+15	7.94721e+15	1.14899e+16
14	76050000	76055000	14	76355000	76360000	46	10439567	29	8060595	4.40631e+15	359774929766351	-1.22474e+16
14	68910000	68915000	14	69090000	69095000	46	12079611	32	8539044	3.80807e+16	3.74749e+16	-1.01616e+16
14	67165000	67170000	14	67285000	67290000	46	65425897	29	59084764	7.03086e+15	4.9082e+15	-1.43247e+16
14	92715000	92720000	14	92780000	92785000	45	12782458	40	943837	3.52045e+16	4.23802e+15	1.20383e+16
14	73170000	73175000	14	73280000	73285000	45	12965106	40	8880082	3.47085e+16	4.50446e+15	1.2978e+16
14	60625000	60630000	14	61250000	61255000	45	6757062	38	4881091	6.6597e+15	7.78514e+16	1.16899e+16
14	100905000	100910000	14	101235000	101240000	44	9621493	27	59135275	4.57309e+15	4.5658e+16	-1.0016e+15
14	88490000	88495000	14	88560000	88565000	44	19293152	31	11832998	2.2806e+16	2.61979e+15	1.14873e+16
14	71135000	71140000	14	71750000	71755000	44	8958105	25	54185185	4.91175e+15	4.61381e+15	-1.06458e+16
14	67425000	67430000	14	67565000	67570000	44	11128208	25	75482926	3.95392e+15	3.31201e+15	-1.19381e+16
14	51995000	52000000	14	52130000	52135000	44	9627954	33	8092406	4.57003e+15	40778972285869	-1.12068e+16
14	69810000	69815000	14	70070000	70075000	43	17005259	27	12878888	2.52863e+15	2.09645e+16	-1.20615e+16
14	60655000	60660000	14	60720000	60725000	43	18861374	21	12679934	2.27979e+15	1.65616e+15	-1.37655e+16
14	33835000	33840000	14	34225000	34230000	43	9813582	30	6561903	438168244785645	4.57184e+15	1.0434e+16
14	103805000	103810000	14	103910000	103915000	42	134308815	24	8825394	3.12712e+16	2.71943e+16	-1.14992e+16
14	99725000	99730000	14	99880000	99885000	42	12199087	29	8966455	3.44288e+16	3.23428e+15	-1.0645e+16
14	94690000	94695000	14	95430000	95435000	42	78008633	28	3990585	5.38402e+16	7.01652e+15	1.30321e+15
14	66360000	66365000	14	66400000	66405000	42	16735924	25	11168369	2.50957e+16	2.23846e+15	-1.12111e+15
14	22555000	22560000	14	22650000	22655000	42	11543291	25	9.44	3.63848e+16	2.64831e+15	-1.37389e+16
14	22390000	22395000	14	22555000	22560000	42	12996274	31	10325886	3.2317e+16	3.00216e+16	-1.07646e+16
14	103570000	103575000	14	103680000	103685000	41	11751931	33	9546624	3.48879e+16	3.45672e+16	-1.00928e+16
14	100905000	100910000	14	101625000	101630000	41	5989132	26	53376794	6.84573e+15	4.87103e+15	-1.4054e+16
14	80995000	81000000	14	81165000	81170000	41	108642	20	6936055	3.77386e+16	2.88348e+16	-1.30879e+16
14	59505000	59510000	14	59575000	59580000	41	11197018	36	9654789	3.66169e+16	3.72872e+16	1.01831e+16
14	33675000	33680000	14	33790000	33795000	41	1617668	33	11820796	2.53451e+16	2.79169e+16	1.10147e+15
14	70820000	70825000	14	70970000	70975000	40	888063	20	6317531	4.50418e+15	3.16579e+16	-1.42277e+15
14	55085000	55090000	14	55155000	55160000	40	1386508	40	118772545	2.88495e+15	3.36778e+16	1.16736e+16
14	22320000	22325000	14	22370000	22375000	40	13521937	33	13294863	2.95816e+16	2.48216e+16	-1.19177e+16
14	20695000	20700000	14	20855000	20860000	40	1017779	16	5738376	3.93013e+16	2.78825e+16	-1.40953e+16
14	30980000	30985000	14	31080000	31085000	39	9787115	43	8718478	3.98483e+16	4.93205e+15	123770704779741
14	22555000	22560000	14	22850000	22855000	39	14246982	33	1061162	2.73742e+15	3.1098e+16	1.13603e+16
14	96295000	96300000	14	96420000	96425000	38	1000766	40	8597657	3.79709e+15	4.65243e+15	1.22526e+15
14	102695000	102700000	14	102770000	102775000	37	14992149	17	9895096	2.46796e+15	1.71802e+16	-1.43651e+16
14	93655000	93660000	14	93890000	93895000	37	71118803	15	41267705	5.20256e+15	3.6348e+15	-1.43132e+15
14	88010000	88015000	14	88165000	88170000	37	1179805	16	74556155	3.13611e+16	2.14603e+15	-1.46135e+15
14	77140000	77145000	14	77300000	77305000	37	15437652	19	9543846	2.39674e+15	1.99081e+16	-1.2039e+16
14	76050000	76055000	14	76645000	76650000	37	6857469	21	45651956	5.39558e+15	4.60002e+15	-1.17295e+15
14	68980000	68985000	14	69090000	69095000	37	15032128	27	10253471	2.46139e+16	2.63325e+15	1.06982e+16
14	23725000	23730000	14	23910000	23915000	37	12034363	43	100278425	3.07453e+16	4.28806e+15	1.3947e+16
14	70620000	70625000	14	70710000	70715000	36	11063072	41	8.66022e+16	3.25407e+15	4.73429e+16	1.45488e+15
14	67945000	67950000	14	68245000	68250000	36	1018055	40	8520026	3.53615e+16	469482135383155	1.32766e+15
14	65960000	65965000	14	66065000	66070000	36	13242055	21	8592494	2.71861e+15	2.44399e+15	-1.11236e+15
14	56490000	56495000	14	57180000	57185000	36	75575676	18	5275136	4.76344e+15	3.41223e+16	-1.39599e+16
14	92685000	92690000	14	92780000	92785000	35	11129292	29	8316078	3.14485e+16	3.48722e+15	1.10887e+15
14	74320000	74325000	14	74475000	74480000	35	11407032	36	8789098	3.06828e+16	4.09598e+15	1.33494e+16
14	73170000	73175000	14	73470000	73475000	35	7803964	29	66342773	4.4849e+15	4.37124e+15	-1.026e+16
14	69240000	69245000	14	69460000	69465000	35	69355927	20	567811	5.04643e+15	3.5223e+16	-1.43271e+16
14	32255000	32260000	14	32465000	32470000	35	8685227	35	73297772	4.02983e+15	4.77504e+15	1.18492e+16
14	95560000	95565000	14	95770000	95775000	34	9666076	16	54007096	3.51746e+16	2.96257e+16	-1.1873e+16
14	39105000	39110000	14	39365000	39370000	34	5751551	46	5895266	5.91145e+15	7.80287e+15	1.31996e+16
14	95880000	95885000	14	95990000	95995000	33	15056217	19	9076295	2.19179e+16	2.09337e+16	-1.04702e+16
14	64345000	64350000	14	64475000	64480000	33	92894945	39	8282009	3.5524e+16	4.709e+15	1.32558e+16
14	47915000	47920000	14	48395000	48400000	33	64327474	18	3792293	5.13e+16	4.74647e+15	-1.0808e+16
14	37245000	37250000	14	37595000	37600000	33	7295118	16	49662223	4.52357e+15	3.22176e+16	-1.40407e+16
14	24055000	24060000	14	24160000	24165000	33	8608208	16	5653195	3.83355e+16	2.83026e+16	-1.35449e+16
14	101235000	101240000	14	101555000	101560000	32	8914215	16	4641376	3.58977e+15	3.44725e+16	-1.04134e+16
14	90300000	90305000	14	90755000	90760000	32	9760346	24	8271142	3.27857e+15	2.90165e+15	-1.1299e+16
14	89040000	89045000	14	89915000	89920000	32	7385097	25	4916075	4.33305e+15	5.08536e+16	1.17362e+16
14	80950000	80955000	14	81170000	81175000	32	9973958	17	68110514	3.20836e+16	2.49594e+16	-1.28543e+16
14	65415000	65420000	14	65820000	65825000	32	49241447	26	49717016	649859050648938	5.2296e+15	-1.24266e+16
14	59960000	59965000	14	60180000	60185000	32	574983	29	40153937	5.56538e+15	7.22221e+15	1.2977e+16
14	32075000	32080000	14	32200000	32205000	32	10354862	25	7571977	3.09034e+16	330164764103219	1.06838e+16
14	20340000	20345000	14	20455000	20460000	32	8555199	20	67164307	3.74042e+16	2.97777e+15	-1.25611e+16
14	90395000	90400000	14	90755000	90760000	31	74666257	32	71303663	4.15181e+15	4.48785e+15	1.08094e+15
14	89975000	89980000	14	90230000	90235000	31	79250054	13	3234406	3.91167e+16	4.01929e+15	1.02751e+16
14	78445000	78450000	14	78560000	78565000	31	8794377	13	46066284	3.52498e+16	282202054760918	-1.2491e+16
14	104075000	104080000	14	104640000	104645000	30	8398938	20	5148934	3.57188e+15	38842991578451	1.08747e+16
14	63390000	63395000	14	63540000	63545000	30	10883656	30	8703223	2.75643e+16	3.447e+15	1.25053e+16
14	58500000	58505000	14	59055000	59060000	30	60293365	12	31853683	4.97567e+15	3.76723e+15	-1.32078e+16
14	54180000	54185000	14	54330000	54335000	30	9891072	21	8232227	3.03304e+16	2.55095e+15	-1.18898e+16
14	52820000	52825000	14	53055000	53060000	30	92005825	33	8354297	3.26066e+15	3.95006e+16	1.21143e+16
14	36070000	36075000	14	36370000	36375000	30	633385	18	52018776	4.73646e+15	3.46029e+15	-1.3688e+16
14	88010000	88015000	14	88380000	88385000	29	4589964	15	31293237	6.31813e+15	4.79337e+16	-1.3181e+16
14	60060000	60065000	14	60185000	60190000	29	112299595	23	10774932	2.58238e+16	2.13458e+16	-1.20978e+16
14	75575000	75580000	14	75980000	75985000	27	36069365	16	20031633	7.48558e+15	7.98737e+15	1.06703e+16
14	65160000	65165000	14	66065000	66070000	27	466174	13	30469494	5.79183e+15	4.26656e+15	-1.35749e+15
14	56490000	56495000	14	57310000	57315000	26	61022696	18	33391953	4.26071e+15	5.39052e+15	1.26517e+15
14	50950000	50955000	14	51215000	51220000	26	5057722	17	3308835	5.14065e+15	5.13776e+15	-1.00056e+16
14	28755000	28760000	14	29530000	29535000	26	61538296	25	7348062	4.22501e+15	3.40226e+15	-1.24183e+16
14	24810000	24815000	14	25040000	25045000	26	7137239	28	8218952	3.64287e+16	3.40676e+15	-1.0693e+16
14	20325000	20330000	14	20605000	20610000	26	42566214	24	28250406	6.10813e+15	8.49545e+15	1.39084e+16
14	101070000	101075000	14	101225000	101230000	25	8007055	11	46292057	3.12225e+16	2.37622e+16	-1.31396e+16
14	70090000	70095000	14	70315000	70320000	25	7543264	15	55600123	3.31422e+16	2.69784e+15	-1.22847e+16
14	61025000	61030000	14	61250000	61255000	25	4808687	20	4392984	5.19892e+15	4.55271e+15	-1.14194e+16
14	56655000	56660000	14	57065000	57070000	25	7341782	11	4273241	3.40517e+16	2.57416e+16	-1.32283e+16
14	52820000	52825000	14	53305000	53310000	25	53060513	20	42232375	4.7116e+15	4.7357e+15	1.00512e+16
14	32070000	32075000	14	32250000	32255000	25	5987033	29	50150337	4.17569e+16	5.78261e+15	1.38483e+16
14	94685000	94690000	14	95095000	95100000	24	6952501	18	4872378	345199518849404	3.69429e+15	1.07019e+16
14	64670000	64675000	14	64885000	64890000	24	50384026	21	4319215	4.76341e+15	4.86199e+15	1.0207e+16
14	63795000	63800000	14	64295000	64300000	24	5949324	19	4851917	4.03407e+15	3.91598e+15	-1.03016e+16
14	55730000	55735000	14	56335000	56340000	24	50355644	16	30645063	4.7661e+15	5.22107e+15	1.09546e+16
14	38870000	38875000	14	39010000	39015000	24	894052	16	79729986	2.68441e+16	2.00677e+16	-1.33767e+16
14	32575000	32580000	14	33790000	33795000	24	3832244	22	33786652	6.26265e+15	6.51145e+15	1.03973e+16
14	29545000	29550000	14	30215000	30220000	24	4623181	24	4712713	5.19123e+15	5.09261e+15	-1.01937e+15
14	89425000	89430000	14	89915000	89920000	23	4886464	16	45274963	4.70688e+15	3.53396e+16	-1.3319e+16
14	80055000	80060000	14	80360000	80365000	23	4969063	12	36291814	4.62864e+15	3.30653e+16	-1.39985e+16
14	65415000	65420000	14	65960000	65965000	23	39232864	15	2703254	5.86243e+15	5.54887e+16	-1.05651e+16
14	64340000	64345000	14	64635000	64640000	23	45017095	14	32410889	5.10917e+15	4.31954e+15	-1.18281e+15
14	53540000	53545000	14	54340000	54345000	23	40598674	19	35724292	5.66521e+15	5.31851e+15	-1.06519e+16
14	38720000	38725000	14	39010000	39015000	23	54559603	19	45252824	4.21557e+16	4.19863e+15	-1.00403e+16
14	95995000	96000000	14	96275000	96280000	22	621534	15	5240951	3.53963e+15	2.86208e+15	-1.23673e+16
14	90900000	90905000	14	91285000	91290000	22	4885821	14	34846008	4.50283e+15	4.01768e+15	-1.12075e+16
14	63045000	63050000	14	63275000	63280000	22	49872847	17	4037329	4.41122e+16	4.2107e+15	-1.04762e+16
14	62160000	62165000	14	63275000	63280000	22	46075034	17	36352282	4.77482e+15	467646020131556	-1.02103e+16
14	92130000	92135000	14	92455000	92460000	21	5540848	8	30295043	3.79003e+16	2.6407e+15	-143524037972166
14	55440000	55445000	14	56475000	56480000	21	3972668	10	14753563	5.28612e+15	6.77802e+15	1.28223e+16
14	50545000	50550000	14	50775000	50780000	21	7113434	16	6438585	2.95216e+15	2.48502e+15	-1.18798e+15
14	29550000	29555000	14	30005000	30010000	21	64017997	31	73010325	3.28033e+15	42459747987699	1.29438e+16
14	65160000	65165000	14	65830000	65835000	20	58522315	25	53675175	3.4175e+16	4.65765e+15	1.36288e+16
14	61455000	61460000	14	62125000	62130000	20	30240405	15	22428021	6.61367e+15	6.68806e+15	1.01125e+16
14	57485000	57490000	14	58070000	58075000	20	37979681	12	32472916	5.26597e+15	3.69539e+15	-1.42501e+15
14	51280000	51285000	14	51980000	51985000	20	4821533	17	4030037	4.14806e+15	4.21832e+15	1.01694e+16
14	73290000	73295000	14	73630000	73635000	19	41187143	9	25668159	4.61309e+16	350628964079582	-1.31566e+16
14	44910000	44915000	14	45265000	45270000	18	36683915	15	3169015	4.90678e+15	4.73333e+15	-1.03664e+16
14	34670000	34675000	14	35410000	35415000	18	36101966	9	2669173	498587805439737	3.37183e+16	-1.47869e+15
14	35880000	35885000	14	36375000	36380000	16	4783041	9	28246226	3.34515e+16	3.18627e+15	-1.04987e+16
14	105585000	105590000	14	105705000	105710000	15	0.791427	20	0.900773	1.89531e+16	2.22032e+16	1.17148e+15
14	20530000	20535000	14	20605000	20610000	33	11196217	22	8296453	2.94742e+15	2.65174e+16	-1.11151e+15
14	102780000	102785000	14	102840000	102845000	42	17971348	20	12015128	2.33705e+16	1.66457e+16	-1.404e+16
14	23970000	23975000	14	24015000	24020000	50	4356168	29	28234923	1.1478e+16	1.0271e+16	-1.11752e+16
14	74115000	74120000	14	74250000	74255000	51	14721393	25	9083154	3.46435e+15	2.75235e+16	-1.25869e+16
14	80950000	80955000	14	80985000	80990000	51	20312338	34	17352444	2.51079e+16	1.95938e+16	-1.28142e+16
14	65225000	65230000	14	65410000	65415000	52	11383747	23	72334685	4.56792e+15	3.17966e+16	-1.4366e+16
14	96095000	96100000	14	96275000	96280000	51	15226387	28	10166045	3.34945e+16	2.75427e+16	-1.21609e+16
14	74360000	74365000	14	74475000	74480000	52	12589814	40	9994994	4.13032e+15	4.002e+15	-1.03206e+16
14	67530000	67535000	14	67565000	67570000	52	25838526	27	17376278	2.0125e+15	1.55384e+16	-129517544059194
14	60345000	60350000	14	60560000	60565000	53	10707905	37	8324863	4.94961e+15	4.44452e+15	-1.11364e+16
14	103805000	103810000	14	103980000	103985000	52	10964232	26	74265394	4.74269e+15	3.50096e+16	-1.35468e+16
14	65235000	65240000	14	65280000	65285000	53	27172192	29	18727224	1.95052e+16	1.54855e+16	-1.25958e+16
14	54565000	54570000	14	54675000	54680000	54	17905321	55	1480968	3.01586e+16	3.71379e+16	1.23142e+16
14	105370000	105375000	14	105485000	105490000	53	12391967	36	75381365	4.27696e+15	4.77572e+15	1.11661e+16
14	50320000	50325000	14	50530000	50535000	55	11260891	49	9031498	4.88416e+15	5.42546e+15	1.11083e+16
14	54565000	54570000	14	54770000	54775000	54	10576529	38	8224836	5.10564e+15	4.62015e+15	-1.10508e+16
14	99980000	99985000	14	100105000	100110000	56	13479274	54	9427763	4.15453e+16	5.72776e+15	1.37868e+15
14	58105000	58110000	14	58165000	58170000	56	16327063	36	12625891	3.42989e+16	2.85128e+15	-120292761097871
14	76960000	76965000	14	77020000	77025000	58	23421328	50	16820042	2.47638e+16	2.97264e+15	1.2004e+15
14	59125000	59130000	14	59185000	59190000	57	25272116	41	18139967	2.25545e+15	2.2602e+16	1.00211e+15
14	100385000	100390000	14	100645000	100650000	60	12948775	44	9054383	4.63364e+15	4.85952e+16	1.04875e+15
14	49865000	49870000	14	50100000	50105000	61	12903289	35	9228805	4.72748e+15	3.79247e+15	-1.24654e+16
14	103500000	103505000	14	103545000	103550000	60	19881395	37	12020495	3.0179e+15	3.07808e+16	1.01994e+16
14	102435000	102440000	14	102515000	102520000	62	1662854	42	11595499	3.72853e+15	362209509051745	-1.02938e+16
14	96000000	96005000	14	96095000	96100000	62	13983911	38	98926325	4.43367e+15	3.84124e+16	-1.15423e+16
14	90900000	90905000	14	91170000	91175000	64	1167539	60	869055	5.48162e+15	6.90405e+15	1.25949e+16
14	72515000	72520000	14	72905000	72910000	64	114629	35	69038606	5.58323e+15	5.06963e+16	-1.10131e+16
14	75710000	75715000	14	75980000	75985000	65	9427936	64	77850275	6.8944e+15	8.22091e+15	1.1924e+15
14	76875000	76880000	14	76910000	76915000	65	30229557	39	2191786	2.15021e+16	1.77937e+16	-1.20841e+16
14	93940000	93945000	14	94000000	94005000	67	22995693	35	119128895	2.91359e+16	2.93799e+16	1.00838e+16
14	24365000	24370000	14	24430000	24435000	87	18516161	60	12996533	4.6986e+15	4.61662e+15	-1.01776e+16
14	23475000	23480000	14	23555000	23560000	86	15950403	47	1211783	5.39171e+15	3.87858e+16	-1.39012e+16
14	23120000	23125000	14	23185000	23190000	86	18440279	94	15188082	4.6637e+15	6.18906e+15	1.32707e+16
14	69535000	69540000	14	69575000	69580000	84	28396921	73	2413181	2.95807e+15	3.02505e+15	1.02265e+16
14	75130000	75135000	14	75300000	75305000	80	15082079	66	14858012	5.30431e+15	444204783250949	-1.19411e+16
14	105200000	105205000	14	105280000	105285000	79	10329551	33	4877017	7.64796e+15	6.76643e+15	-1.13028e+16
14	103075000	103080000	14	103290000	103295000	76	1771294	36	10809887	429064853152554	3.33028e+16	-1.28837e+15
14	75305000	75310000	14	75485000	75490000	74	9537024	44	69985566	7.75923e+15	6.28701e+15	-1.23417e+16
14	91175000	91180000	14	91285000	91290000	73	13211374	42	9766367	5.52554e+16	4.30047e+15	-1.28487e+16
14	68245000	68250000	14	68815000	68820000	72	12170867	50	1002588	5.91577e+15	4.98709e+15	-1.18622e+16
14	99520000	99525000	14	99620000	99625000	71	1932026	45	12335029	3.6749e+16	3.64815e+15	-1.00733e+16
14	73295000	73300000	14	73470000	73475000	71	14088532	55	1161593	5.03956e+15	4.73488e+15	-1.06435e+16
14	76920000	76925000	14	76955000	76960000	70	28265703	51	20463821	2.4765e+16	2.4922e+15	1.00634e+16
14	76870000	76875000	14	77070000	77075000	91	17911486	57	13234873	508053882296533	4.3068e+15	-1.17965e+16
14	64670000	64675000	14	64760000	64765000	96	153942585	58	11814723	623609120244408	4.90913e+15	-1.27031e+15
14	22985000	22990000	14	23055000	23060000	98	18280386	52	12000555	5.36094e+16	4.33313e+15	-1.2372e+16
14	81270000	81275000	14	81450000	81455000	107	17056831	59	12609298	6.27315e+16	4.67909e+15	-134067752281789
14	24240000	24245000	14	24295000	24300000	105	24255337	81	15754208	4.32894e+16	514148346905157	1.1877e+15
14	22390000	22395000	14	22470000	22475000	99	16945984	111	14444502	5.84209e+15	7.68458e+15	1.31538e+16
14	24330000	24335000	14	24430000	24435000	125	2575274	80	17728632	4.85385e+15	4.51247e+15	-1.07565e+16
14	21065000	21070000	14	21100000	21105000	130	406136	77	25434963	3.2009e+15	3.02733e+16	-1.05733e+16
14	59125000	59130000	14	59440000	59445000	114	15448736	91	13707685	7.37924e+15	6.63861e+15	-1.11156e+16
14	69585000	69590000	14	69725000	69730000	112	20466866	73	17935257	5.47226e+15	4.0702e+15	-1.34447e+16
15	38070000	38075000	15	38250000	38255000	53	10717673	31	77858043	4.9451e+16	3.98161e+15	-1.24199e+16
15	23645000	23650000	15	23865000	23870000	62	11935782	49	13685173	5.19446e+15	3.58052e+15	-1.45076e+16
15	79025000	79030000	15	79180000	79185000	77	12281825	47	78202415	6.26943e+15	6.01004e+15	-1.04316e+16
15	41990000	41995000	15	42055000	42060000	83	19385632	53	14891976	4.28152e+16	3.55896e+15	-1.20302e+16
15	60005000	60010000	15	60075000	60080000	89	25009762	56	17139202	3.55861e+15	3.26736e+15	-1.08914e+16
15	81275000	81280000	15	81400000	81405000	53	11361418	42	8857953	4.66491e+15	4.7415e+16	1.01642e+16
15	73560000	73565000	15	73630000	73635000	53	17193764	64	16214073	3.08251e+15	3.94719e+16	1.28051e+16
15	37995000	38000000	15	38390000	38395000	53	13438722	33	11582832	3.94383e+15	2.84904e+16	-1.38426e+16
15	67860000	67865000	15	68150000	68155000	52	9883624	31	7158144	5.26123e+16	4.33073e+15	-1.21486e+16
15	66615000	66620000	15	66695000	66700000	52	15670968	36	1148963	3.31824e+16	3.13326e+16	-1.05904e+16
15	33290000	33295000	15	33695000	33700000	52	13984519	32	9017001	3.7184e+16	3.54885e+15	-1.04777e+15
15	88905000	88910000	15	89015000	89020000	51	1314833	37	9535899	3.87882e+16	3.88007e+16	1.00032e+16
15	34100000	34105000	15	34210000	34215000	51	15848104	44	12518793	3.21805e+15	3.51472e+16	1.09219e+16
15	32660000	32665000	15	32990000	32995000	51	12126125	35	922729	4.2058e+15	3.7931e+16	-1.1088e+15
15	91055000	91060000	15	91265000	91270000	50	1346057	42	10331878	3.71455e+15	4.06509e+15	1.09437e+15
15	71115000	71120000	15	71440000	71445000	50	11578288	26	71005235	4.31843e+15	3.6617e+16	-1.17935e+16
15	67065000	67070000	15	67145000	67150000	50	14371745	27	9613094	3.47905e+16	2.80867e+16	-1.23868e+15
15	64425000	64430000	15	64680000	64685000	50	1836866	52	16007874	2.72203e+15	3.2484e+16	1.19338e+15
15	45155000	45160000	15	45195000	45200000	50	2230227	29	18677946	2.24192e+15	1.55263e+16	-1.44395e+16
15	98515000	98520000	15	98645000	98650000	49	13412503	32	10037227	3.65331e+15	3.18813e+16	-1.14591e+16
15	45305000	45310000	15	45395000	45400000	49	15024494	53	14973356	3.26134e+16	3.53962e+16	1.08533e+16
15	90320000	90325000	15	90475000	90480000	48	13772464	41	12925098	3.48522e+16	317212295024765	-1.0987e+16
15	55650000	55655000	15	55795000	55800000	48	1416234	49	11008204	3.38927e+15	4.45123e+15	1.31333e+16
15	43900000	43905000	15	44215000	44220000	48	1324512	29	10662823	3.62398e+16	271973003772078	-1.33248e+15
15	35285000	35290000	15	35445000	35450000	48	11469915	25	799112	4.18486e+15	3.12847e+15	-1.33767e+15
15	57150000	57155000	15	57210000	57215000	47	21314264	41	19135338	2.2051e+15	214263265169395	-1.02915e+16
15	42065000	42070000	15	42135000	42140000	47	17826582	30	137491045	2.63651e+16	2.18196e+16	-1.20832e+16
15	34705000	34710000	15	34915000	34920000	47	10814317	37	70784283	434609046507514	5.22715e+15	1.20272e+15
15	90000000	90005000	15	90070000	90075000	46	14819006	33	10502052	3.10412e+16	3.14224e+16	1.01228e+16
15	89495000	89500000	15	89555000	89560000	46	20257298	29	12660677	2.27079e+15	2.29056e+15	1.00871e+16
15	80455000	80460000	15	80775000	80780000	46	9179216	48	6578168	5.01132e+15	7.29686e+15	1.45608e+16
15	79380000	79385000	15	79855000	79860000	46	878841	32	64291162	5.23417e+15	4.97736e+15	-1.0516e+16
15	78110000	78115000	15	78240000	78245000	46	10391527	34	8572633	4.42668e+15	3.96611e+15	-1.11613e+16
15	75450000	75455000	15	75640000	75645000	46	14358898	39	10478581	3.20359e+15	3.72188e+15	1.16178e+16
15	59160000	59165000	15	59490000	59495000	46	11274025	27	8942957	4.08018e+15	3.01914e+16	-1.35144e+16
15	33020000	33025000	15	33130000	33135000	46	884004	38	63790855	5.2036e+15	5.95697e+16	1.14478e+16
15	68305000	68310000	15	68385000	68390000	45	15217594	25	10861503	2.9571e+16	2.30171e+15	-1.28474e+16
15	57750000	57755000	15	57860000	57865000	45	10419129	30	8054043	4.31898e+15	3.72484e+15	-1.15951e+15
15	37995000	38000000	15	38350000	38355000	45	1003651	54	9188583	4.48363e+15	5.87686e+15	1.31074e+16
15	98290000	98295000	15	98420000	98425000	44	16697258	15	8.32133e+16	2.63516e+16	1.8026e+15	-1.46187e+16
15	90650000	90655000	15	90885000	90890000	44	8315864	32	59697475	5.29109e+16	5.36036e+16	1.01309e+16
15	74770000	74775000	15	74945000	74950000	44	11297157	29	79887395	3.89479e+16	363010960615251	-1.07291e+16
15	71530000	71535000	15	71650000	71655000	44	13498565	20	67765093	3.25961e+15	2.95137e+16	-1.10444e+15
15	56245000	56250000	15	56430000	56435000	44	12375719	45	12323945	3.55535e+16	3.65143e+15	1.02702e+16
15	98650000	98655000	15	98795000	98800000	43	15858865	31	11047932	2.71142e+16	2.80595e+16	1.03487e+16
15	68730000	68735000	15	68875000	68880000	43	13387588	24	10048405	3.21193e+16	2.38844e+15	-1.34478e+16
15	63045000	63050000	15	63090000	63095000	43	195041	31	14723021	2.20466e+16	2.10555e+15	-1.04707e+15
15	59690000	59695000	15	60325000	60330000	43	11897859	34	1273989	3.6141e+15	2.66878e+15	-1.35421e+15
15	51160000	51165000	15	51375000	51380000	43	9777166	31	76682773	4.398e+16	4.04263e+15	-1.08791e+16
15	38130000	38135000	15	38250000	38255000	43	12145055	24	98877125	3.54054e+16	2.42726e+16	-1.45866e+16
15	91300000	91305000	15	91850000	91855000	42	71166053	27	52750635	5.90169e+15	5.11842e+15	-1.15303e+16
15	71010000	71015000	15	71440000	71445000	42	7934038	24	52627215	5.29365e+15	4.56038e+15	-1.16079e+16
15	60360000	60365000	15	60440000	60445000	42	12148868	37	113731985	3.45711e+15	3.25326e+16	-1.06266e+15
15	59540000	59545000	15	59625000	59630000	42	16442425	35	1281684	2.55437e+15	2.73078e+16	1.06906e+16
15	48875000	48880000	15	48975000	48980000	42	16672379	26	11652732	2.51914e+15	2.23124e+16	-1.12903e+16
15	42705000	42710000	15	42925000	42930000	42	11281119	38	11240263	3.72303e+16	3.3807e+16	-1.10126e+15
15	40900000	40905000	15	41020000	41025000	42	10892039	28	8151627	3.85603e+16	3.4349e+16	-1.1226e+16
15	99285000	99290000	15	99700000	99705000	41	9289382	35	6866821	4.41364e+15	5.09697e+15	1.15482e+16
15	67540000	67545000	15	67830000	67835000	41	11375214	19	6383432	3.60433e+16	2.97646e+16	-1.21095e+16
15	63750000	63755000	15	64065000	64070000	41	9494136	39	76914744	4.31846e+15	5.07055e+15	1.17416e+16
15	80775000	80780000	15	80970000	80975000	40	12427451	21	9288466	3.21868e+15	2.26087e+15	-1.42365e+16
15	89910000	89915000	15	89995000	90000000	39	17660948	30	11421311	220826198004773	2.62667e+16	1.18947e+16
15	66945000	66950000	15	67300000	67305000	39	8254567	52	8482593	4.72466e+15	6.1302e+16	1.29749e+16
15	66705000	66710000	15	66770000	66775000	39	16677374	32	11674432	2.3385e+15	2.74103e+15	1.17213e+16
15	92095000	92100000	15	92380000	92385000	38	937816	19	6125268	4.05197e+15	3.10191e+16	-1.30628e+16
15	64210000	64215000	15	64355000	64360000	38	12047708	37	1112384	3.15413e+16	3.32619e+16	1.05455e+16
15	58975000	58980000	15	59490000	59495000	38	52245507	23	38317282	7.27335e+15	6.00251e+15	-12117178562193
15	57145000	57150000	15	57305000	57310000	38	10838493	25	8170236	3.50602e+15	3.05989e+15	-1.1458e+16
15	87365000	87370000	15	87575000	87580000	37	7822147	34	77586117	4.73016e+15	438222729976292	-1.0794e+16
15	79380000	79385000	15	79590000	79595000	37	944572	34	7220745	3.91712e+15	4.70866e+16	1.20207e+15
15	74540000	74545000	15	74610000	74615000	37	16479687	31	11468643	2.24519e+16	2.70302e+16	1.20392e+16
15	52780000	52785000	15	53715000	53720000	37	43184786	22	27414858	8.56783e+15	8.02485e+15	-106766319593117
15	50675000	50680000	15	50870000	50875000	37	76002407	28	7632634	4.86827e+15	3.66846e+16	-1.32706e+16
15	69060000	69065000	15	69265000	69270000	36	9941847	22	8419056	3.62106e+16	2.61312e+16	-1.38572e+15
15	62780000	62785000	15	63040000	63045000	36	11213248	34	8935834	321048816542718	3.80491e+16	1.18515e+16
15	45160000	45165000	15	45400000	45405000	36	1103579	21	6607037	3.26211e+16	3.17843e+16	-1.02633e+16
15	24855000	24860000	15	24955000	24960000	36	11948702	47	13724048	3.01288e+16	3.42465e+16	113666858916391
15	83245000	83250000	15	83555000	83560000	35	56291957	23	54145455	6.21758e+15	4.24782e+15	-1.46371e+16
15	76055000	76060000	15	76140000	76145000	35	10254229	23	7731109	3.41323e+16	2.97499e+16	-1.14731e+16
15	51985000	51990000	15	52075000	52080000	35	9659833	24	8408076	3.62325e+16	285439855681609	-1.26936e+16
15	44660000	44665000	15	44780000	44785000	35	9259798	30	8088993	3.77978e+15	3.70874e+16	-1.01915e+16
15	38560000	38565000	15	38690000	38695000	35	12277557	30	9982618	2.85073e+16	3.00522e+16	1.05419e+16
15	98440000	98445000	15	99070000	99075000	34	8215282	17	4217461	4.13863e+15	4.03086e+16	-1.02674e+16
15	92095000	92100000	15	92205000	92210000	34	11484695	27	9785513	2.96046e+15	2.75918e+15	-1.07295e+16
15	89900000	89905000	15	90085000	90090000	34	9828115	23	69025054	3.45946e+16	3.33212e+16	-1038215734633
15	63750000	63755000	15	63890000	63895000	34	8703988	24	60313706	3.90626e+16	3.9792e+15	1.01867e+16
15	60000000	60005000	15	60125000	60130000	34	10711082	24	8184193	317428248612045	2.93248e+16	-1.08246e+16
15	47195000	47200000	15	47985000	47990000	34	54469066	24	37121522	6.24208e+16	6.46525e+15	1.03575e+16
15	92520000	92525000	15	92715000	92720000	33	10864523	14	65989804	3.03741e+15	2.12154e+16	-1.4317e+16
[truncated: 8,727 more rows]

## Sheet: NPCs Genes <10kb to diff. Loops
Gene
CFAP77
SH2D3C
CDK9
FPGS
SMARCA2
TRMO
Y_RNA
HEMGN
FANCC
GTF3C5
MIR6877
PAPPA
[truncated: 5,669 more rows]

[truncated: 1 more sheets: GO]
