# Supplementary material for: Balanced SET levels favor the correct enhancer repertoire during cell fate acquisition
Source: Nat Commun. 2023 Jun 3;14:3212. doi: 10.1038/s41467-023-39043-x (PMC10239470; doi:10.1038/s41467-023-39043-x)
Supplement: Supplementary file 12 — Supplementary Data 9 [file 41467_2023_39043_MOESM12_ESM.xls]

## Sheet: ATAC NPCs-Neu D868D
chr1	9939	10530
chr1	14538	14764
chr1	15558	15746
chr1	16969	17179
chr1	20059	20675
chr1	28838	29749
chr1	180615	180966
chr1	184296	184659
chr1	190414	191060
chr1	191337	191895
chr1	199344	200219
chr1	605098	605325
chr1	623909	624165
chr1	629004	634999
chr1	778241	779416
chr1	817161	817630
chr1	826638	828149
chr1	869802	869952
chr1	870089	870241
chr1	904198	905276
chr1	910467	910644
chr1	910672	910822
chr1	910920	911422
chr1	916393	917005
chr1	918436	918810
chr1	920474	921525
chr1	921527	921686
chr1	922172	922330
chr1	923591	925972
chr1	926424	926700
chr1	926913	927229
chr1	928291	928567
chr1	928728	929012
chr1	930998	931283
chr1	933466	933850
chr1	935380	936507
chr1	936738	936888
chr1	937473	938995
chr1	939143	939415
chr1	939838	941078
chr1	941184	941370
chr1	941488	943284
chr1	944406	944868
chr1	947933	948185
chr1	948655	948805
chr1	958864	959811
chr1	960491	961295
chr1	963709	963864
chr1	966620	967098
chr1	969178	969521
chr1	970435	970655
chr1	975889	976279
chr1	976658	977013
chr1	978646	978796
chr1	978841	978991
chr1	995972	996194
chr1	996601	996755
chr1	996917	997151
chr1	997484	997877
chr1	998437	1001273
chr1	1001400	1002121
chr1	1003921	1004134
chr1	1005212	1005449
chr1	1005957	1006129
chr1	1013223	1013515
chr1	1013609	1013940
chr1	1014114	1014265
chr1	1017689	1017839
chr1	1018902	1021242
chr1	1021527	1021753
chr1	1022377	1022645
chr1	1025204	1025395
chr1	1025815	1025965
chr1	1030202	1030437
chr1	1030633	1030783
chr1	1031253	1031595
chr1	1031665	1031873
chr1	1032550	1034333
chr1	1034527	1034745
chr1	1038759	1038937
chr1	1040311	1041098
chr1	1041151	1041301
chr1	1041500	1041879
chr1	1041995	1042166
chr1	1053750	1054065
chr1	1055951	1056127
chr1	1056336	1056486
chr1	1059076	1060106
chr1	1062848	1063058
chr1	1063718	1064756
chr1	1067660	1067869
chr1	1068521	1070413
chr1	1071552	1071773
chr1	1073081	1073231
chr1	1073705	1073904
chr1	1074603	1074753
chr1	1075277	1075429
chr1	1077041	1077245
chr1	1078875	1079201
chr1	1079362	1079910
chr1	1079960	1080385
chr1	1080551	1080848
chr1	1080997	1081147
chr1	1087589	1087767
chr1	1115586	1116968
chr1	1117773	1117927
chr1	1121938	1122088
chr1	1122253	1122427
chr1	1144492	1144667
chr1	1157434	1157726
chr1	1158261	1158816
chr1	1166294	1166520
chr1	1168682	1168863
chr1	1169173	1169394
chr1	1170101	1170300
chr1	1171421	1171704
chr1	1173986	1174136
chr1	1175885	1176719
chr1	1180574	1180813
chr1	1181949	1182165
chr1	1197923	1198073
chr1	1200470	1200703
chr1	1201350	1201904
chr1	1201948	1202262
chr1	1208135	1208407
chr1	1210604	1210754
chr1	1212333	1212500
chr1	1213329	1213593
chr1	1231421	1232767
chr1	1233059	1233209
chr1	1238183	1238584
chr1	1238848	1239010
chr1	1240168	1240415
chr1	1243499	1243840
chr1	1246615	1246906
chr1	1247463	1247613
chr1	1249297	1249467
chr1	1250041	1250202
chr1	1250279	1250429
chr1	1273236	1274627
chr1	1284703	1285333
chr1	1285755	1285920
chr1	1286958	1287237
chr1	1290963	1291218
chr1	1291454	1292158
chr1	1293656	1294205
chr1	1295932	1296082
chr1	1298916	1299135
chr1	1299187	1299337
chr1	1300870	1301020
chr1	1303539	1303723
chr1	1303826	1305466
chr1	1306676	1309475
chr1	1310806	1311103
chr1	1319943	1320137
chr1	1321163	1321360
chr1	1321641	1321791
chr1	1324030	1325454
chr1	1330674	1330901
chr1	1332698	1332848
chr1	1338965	1339156
chr1	1342262	1342502
chr1	1348357	1350057
chr1	1351604	1351937
chr1	1352178	1352328
chr1	1354649	1355009
chr1	1358552	1358891
chr1	1371741	1371929
chr1	1374751	1375846
chr1	1382275	1382425
chr1	1382658	1382808
chr1	1399021	1400197
chr1	1401793	1401998
chr1	1406749	1407680
chr1	1427264	1427983
chr1	1432078	1432228
chr1	1432290	1432469
chr1	1433382	1433582
chr1	1435362	1435986
chr1	1439112	1439596
chr1	1440441	1440591
chr1	1467049	1467334
chr1	1471347	1472272
chr1	1505163	1505313
chr1	1511393	1512748
chr1	1524215	1524428
chr1	1527181	1527331
chr1	1534218	1534523
chr1	1535580	1535829
chr1	1536460	1536610
chr1	1536706	1536867
chr1	1539058	1539292
chr1	1539751	1540823
chr1	1543572	1543722
chr1	1550463	1550784
chr1	1554868	1555413
chr1	1574164	1575283
chr1	1595063	1595451
chr1	1597058	1597449
chr1	1597546	1597895
chr1	1599353	1600645
chr1	1600752	1600908
chr1	1601003	1601232
chr1	1614825	1616794
chr1	1623360	1623622
chr1	1624681	1624862
chr1	1631176	1631326
chr1	1631967	1632117
chr1	1636129	1636323
chr1	1644034	1644184
chr1	1657870	1659669
chr1	1691871	1693866
chr1	1697258	1697408
chr1	1723856	1724972
chr1	1744995	1745177
chr1	1745220	1747272
chr1	1751520	1751670
chr1	1753246	1753475
chr1	1777936	1779098
chr1	1780394	1780544
chr1	1783557	1783717
chr1	1788245	1788395
chr1	1827135	1827725
chr1	1889923	1892185
chr1	1893454	1893604
chr1	1908534	1909504
chr1	1911720	1911870
chr1	1918784	1920359
chr1	1920761	1921007
chr1	1923453	1923603
chr1	1924776	1924926
chr1	1944052	1944456
chr1	1955891	1956041
chr1	1956080	1956230
chr1	1969865	1970029
chr1	2003759	2004066
chr1	2019318	2019616
chr1	2021341	2021568
chr1	2024899	2025175
chr1	2032345	2032517
chr1	2035494	2035707
chr1	2048175	2048325
chr1	2050349	2050836
chr1	2060277	2060519
chr1	2073252	2074570
chr1	2085568	2085808
chr1	2086658	2087091
chr1	2094978	2095151
chr1	2115468	2116310
chr1	2122805	2123095
chr1	2128096	2128731
chr1	2132324	2132798
chr1	2132986	2134147
chr1	2135204	2135371
chr1	2135484	2135852
chr1	2173242	2173392
chr1	2174305	2174455
chr1	2179204	2179627
chr1	2180478	2180628
chr1	2189015	2189165
chr1	2189209	2190649
chr1	2191603	2191857
chr1	2194230	2195679
chr1	2197274	2197520
chr1	2204488	2205129
chr1	2205387	2205830
chr1	2207987	2208796
chr1	2209113	2209308
chr1	2209822	2209974
chr1	2212219	2213128
chr1	2226881	2229875
chr1	2230284	2231405
chr1	2231542	2232215
chr1	2232327	2232477
chr1	2233490	2233746
chr1	2243161	2243772
chr1	2247903	2249070
chr1	2270473	2270650
chr1	2271210	2271601
chr1	2271766	2272035
chr1	2274481	2274757
chr1	2275726	2276034
chr1	2279158	2279487
chr1	2279796	2280034
chr1	2290636	2291187
chr1	2292717	2292903
chr1	2294174	2294324
chr1	2294464	2294639
chr1	2300102	2300389
chr1	2302070	2302220
chr1	2311325	2311505
chr1	2313333	2313928
chr1	2314118	2315429
chr1	2315690	2315840
chr1	2317650	2317971
chr1	2318679	2318929
chr1	2319106	2319661
chr1	2321116	2321292
chr1	2322036	2323022
chr1	2323370	2323520
chr1	2327769	2328060
chr1	2333936	2334201
chr1	2340790	2341012
chr1	2377442	2377592
chr1	2381914	2382064
chr1	2382165	2382315
chr1	2382741	2382911
chr1	2386088	2386238
chr1	2391037	2392478
chr1	2405184	2405438
chr1	2412064	2413469
chr1	2413864	2414102
chr1	2414439	2414745
chr1	2415286	2415438
chr1	2417553	2417784
chr1	2428427	2428577
chr1	2431040	2431444
chr1	2432649	2432799
chr1	2432818	2433019
chr1	2433247	2433408
chr1	2440330	2440684
chr1	2441345	2441495
chr1	2441685	2442072
chr1	2442598	2442748
chr1	2442967	2443186
chr1	2443374	2444282
chr1	2446471	2446988
chr1	2452089	2452239
chr1	2455969	2456252
chr1	2466889	2467492
chr1	2482050	2482200
chr1	2525830	2527063
chr1	2529233	2529982
chr1	2530160	2530809
chr1	2543635	2544084
chr1	2548361	2548521
chr1	2585754	2587471
chr1	2611022	2611465
chr1	2642744	2643891
chr1	2652088	2652600
chr1	2653221	2653570
chr1	2653594	2654308
chr1	2654497	2655589
chr1	2656359	2656613
chr1	2656725	2656875
chr1	2656902	2657075
chr1	2657887	2658200
chr1	2658597	2658747
chr1	2658910	2659756
chr1	2659818	2660226
chr1	2660848	2661534
chr1	2663687	2665816
chr1	2666235	2666434
chr1	2666515	2666665
chr1	2668103	2671408
chr1	2671701	2672407
chr1	2672665	2673150
chr1	2673687	2674226
chr1	2674433	2675008
chr1	2675778	2675962
chr1	2676172	2676641
chr1	2676985	2677549
chr1	2678107	2679968
chr1	2680325	2680494
chr1	2680620	2680770
chr1	2682128	2683127
chr1	2683747	2684317
chr1	2685627	2686033
chr1	2686265	2686516
chr1	2686788	2687070
chr1	2687886	2688503
chr1	2690328	2690714
chr1	2693120	2693379
chr1	2695687	2696120
chr1	2697484	2698001
chr1	2698672	2698839
chr1	2747490	2747919
chr1	2748234	2748768
chr1	2748951	2749220
chr1	2749972	2750314
chr1	2756452	2757175
chr1	2758506	2758928
chr1	2759390	2760024
chr1	2764298	2764675
chr1	2765352	2765502
chr1	2772637	2773317
chr1	2801869	2802062
chr1	2804975	2805125
chr1	2809933	2810096
chr1	2849336	2849501
chr1	2881818	2882138
chr1	2883665	2883815
chr1	2889994	2890144
chr1	2902703	2902926
chr1	2924184	2924372
chr1	2928306	2928479
chr1	2973674	2974008
chr1	2974025	2974215
chr1	3012002	3012724
chr1	3015172	3015329
chr1	3019117	3019430
chr1	3060681	3060831
chr1	3066323	3066534
chr1	3066731	3066997
chr1	3067742	3068064
chr1	3069118	3069467
chr1	3069666	3069816
chr1	3069915	3070557
chr1	3070740	3071364
chr1	3071497	3071679
chr1	3074926	3075097
chr1	3083203	3083455
chr1	3087412	3087627
chr1	3087749	3087994
chr1	3094168	3094340
chr1	3101149	3101387
chr1	3105136	3106292
chr1	3111282	3111840
chr1	3115588	3115859
chr1	3119779	3119955
chr1	3123981	3124233
chr1	3124915	3126323
chr1	3128913	3129063
chr1	3134339	3134558
chr1	3139855	3140342
chr1	3142106	3142356
chr1	3149491	3149641
chr1	3156886	3157173
chr1	3161487	3162023
chr1	3162348	3163059
chr1	3166283	3166439
chr1	3170629	3171324
chr1	3172789	3173722
chr1	3183109	3183529
chr1	3186471	3186906
chr1	3191396	3191591
chr1	3195882	3196032
chr1	3197551	3197779
chr1	3198456	3199225
chr1	3199339	3199489
chr1	3218853	3219983
chr1	3229435	3229585
chr1	3247816	3248287
chr1	3249150	3250387
chr1	3250709	3251092
chr1	3287854	3288073
chr1	3293150	3293723
chr1	3312864	3313880
chr1	3320125	3321118
chr1	3322153	3322413
chr1	3322843	3323164
chr1	3348159	3348309
chr1	3352112	3352977
chr1	3357009	3357302
chr1	3366127	3366315
chr1	3393441	3393996
chr1	3410489	3410639
chr1	3415496	3415775
chr1	3424782	3424983
chr1	3431407	3431596
chr1	3452678	3452828
chr1	3453027	3453775
chr1	3454360	3455231
chr1	3456132	3456282
chr1	3459615	3459765
chr1	3467067	3467217
chr1	3467926	3468246
chr1	3470672	3470822
chr1	3471316	3471824
chr1	3472693	3472961
chr1	3473435	3473669
chr1	3474192	3474351
chr1	3477805	3477955
chr1	3481169	3481327
chr1	3481919	3482086
chr1	3483127	3483344
chr1	3490978	3492059
chr1	3493509	3493678
chr1	3495974	3496642
chr1	3496930	3497174
chr1	3497221	3497469
chr1	3497807	3497978
chr1	3498055	3498222
chr1	3498354	3498643
chr1	3499502	3499652
chr1	3499768	3499933
chr1	3500205	3500441
chr1	3501915	3502189
chr1	3504101	3504467
chr1	3515464	3515993
chr1	3516168	3516796
chr1	3524347	3524497
chr1	3531085	3531624
chr1	3539885	3540445
chr1	3543029	3543217
chr1	3543324	3543474
chr1	3543862	3544123
chr1	3544328	3544725
chr1	3548743	3548981
chr1	3551142	3551318
chr1	3552261	3552429
chr1	3566673	3566890
chr1	3570121	3570335
chr1	3570450	3570677
chr1	3572312	3572595
chr1	3573598	3574080
chr1	3583433	3583601
chr1	3590552	3590702
chr1	3590996	3591457
chr1	3592957	3593153
chr1	3594855	3595005
chr1	3598045	3599012
chr1	3599130	3599288
chr1	3600255	3600519
chr1	3609857	3610083
chr1	3610328	3610901
chr1	3611022	3611754
chr1	3618821	3618971
chr1	3619077	3619227
chr1	3620966	3621357
chr1	3624117	3625877
chr1	3649493	3650269
chr1	3652098	3653003
chr1	3668923	3669149
chr1	3692163	3692543
chr1	3692808	3692958
chr1	3695373	3695591
chr1	3695635	3695916
chr1	3701194	3701468
chr1	3703352	3703762
chr1	3714340	3714624
chr1	3714670	3714974
chr1	3717474	3717624
chr1	3718243	3718393
chr1	3718855	3719096
chr1	3719215	3720354
chr1	3732561	3732711
chr1	3746319	3746469
chr1	3746749	3747616
chr1	3763633	3764019
chr1	3772016	3773410
chr1	3774439	3775245
chr1	3775385	3775629
chr1	3775846	3776113
chr1	3795836	3797103
chr1	3800926	3801076
chr1	3801279	3801658
chr1	3816729	3816892
chr1	3856347	3858247
chr1	3868544	3868695
chr1	3892269	3892454
chr1	3899611	3901734
chr1	3910925	3911537
chr1	3924461	3924611
chr1	3940527	3940677
chr1	3954495	3954804
chr1	3979293	3979483
chr1	3981421	3981571
chr1	3983248	3983605
chr1	3999565	3999715
chr1	4000669	4000824
chr1	4019275	4019459
chr1	4027256	4027433
chr1	4055004	4055359
chr1	4061748	4061898
chr1	4062389	4062688
chr1	4071180	4071926
chr1	4078152	4078302
chr1	4078404	4078728
chr1	4082423	4082663
chr1	4082885	4083202
chr1	4095325	4095883
chr1	4101314	4101465
chr1	4101575	4102334
chr1	4109246	4109422
chr1	4129939	4130134
chr1	4132413	4132563
chr1	4132681	4133246
chr1	4159068	4159218
chr1	4178571	4179229
chr1	4330810	4331257
chr1	4335270	4335976
chr1	4341816	4341966
chr1	4359279	4359429
chr1	4416416	4416756
chr1	4474837	4475066
chr1	4509539	4509744
chr1	4517493	4517815
chr1	4529497	4530368
chr1	4564126	4564425
chr1	4632471	4632811
chr1	4633105	4633285
chr1	4634416	4634780
chr1	4652715	4652893
chr1	4653991	4655416
chr1	4655532	4656196
chr1	4656297	4656904
chr1	4658719	4658869
chr1	4699514	4699968
chr1	4711066	4711354
chr1	4744206	4744366
chr1	4750317	4750467
chr1	4750891	4751041
chr1	4755431	4755651
chr1	4939455	4939883
chr1	5191545	5191709
chr1	5297034	5297535
chr1	5390635	5390911
chr1	5413468	5413640
chr1	5424653	5425493
chr1	5431208	5431530
chr1	5453385	5453643
chr1	5456064	5456377
chr1	5480073	5480242
chr1	5503042	5503320
chr1	5503499	5503688
chr1	5509494	5509704
chr1	5509803	5510034
chr1	5621912	5622062
chr1	5725204	5725529
chr1	5744832	5745395
chr1	5745496	5745815
chr1	5746221	5746371
chr1	5765994	5766145
chr1	5769036	5769186
chr1	5787735	5787885
chr1	5838950	5839100
chr1	5839696	5840271
chr1	5843402	5843919
chr1	5850182	5850482
chr1	5855973	5856174
chr1	5888051	5888292
chr1	5892066	5892237
chr1	5895563	5896033
chr1	5896675	5897604
chr1	5908302	5908780
chr1	5914959	5915580
chr1	5915607	5916265
chr1	5974018	5974168
chr1	5975029	5975679
chr1	5975759	5975909
chr1	5980758	5980908
chr1	5991101	5993762
chr1	6001107	6001360
chr1	6028260	6028410
chr1	6029992	6030347
chr1	6033668	6034704
chr1	6043867	6044067
chr1	6046424	6046772
chr1	6050282	6050432
chr1	6052788	6053441
chr1	6065106	6065542
chr1	6075070	6075676
chr1	6083393	6083543
chr1	6083810	6084483
chr1	6086762	6086968
chr1	6093201	6093601
chr1	6096148	6096404
chr1	6099798	6099975
chr1	6100712	6100931
chr1	6142486	6142706
chr1	6145438	6145610
chr1	6148146	6148319
chr1	6148788	6149021
chr1	6157509	6158180
chr1	6161318	6161632
chr1	6166422	6166600
chr1	6170897	6171218
chr1	6171891	6172202
chr1	6178945	6181204
chr1	6181311	6181521
chr1	6199161	6200186
chr1	6208716	6209793
chr1	6211083	6211233
chr1	6235411	6236321
chr1	6242479	6242629
chr1	6244661	6247216
chr1	6248921	6249124
chr1	6249766	6249924
chr1	6258962	6259194
chr1	6259714	6262132
chr1	6262335	6262739
chr1	6263366	6263630
chr1	6271196	6272088
chr1	6272830	6273846
chr1	6275859	6277505
chr1	6335772	6335968
chr1	6336055	6336272
chr1	6336555	6336888
chr1	6338311	6339266
chr1	6343483	6343722
chr1	6348980	6349276
chr1	6352332	6352482
chr1	6358516	6359400
chr1	6359506	6359677
chr1	6363430	6363602
chr1	6384819	6385529
chr1	6392383	6394206
chr1	6414431	6414652
chr1	6418864	6419194
chr1	6419512	6419981
chr1	6423486	6424178
chr1	6424722	6425280
chr1	6436980	6437854
chr1	6438131	6438322
chr1	6440480	6440683
chr1	6444787	6445285
chr1	6446837	6447156
chr1	6447204	6447465
chr1	6448395	6449274
chr1	6460086	6460263
chr1	6466109	6466457
chr1	6467506	6467656
chr1	6470887	6471037
chr1	6475227	6475873
chr1	6484872	6486960
chr1	6489197	6489551
chr1	6489936	6491311
chr1	6491950	6492263
chr1	6495121	6495461
chr1	6497041	6497889
chr1	6497996	6498336
chr1	6509229	6509379
chr1	6511456	6511606
chr1	6511730	6511886
chr1	6512374	6512712
chr1	6519669	6520508
chr1	6554065	6554786
chr1	6578086	6578236
chr1	6579404	6580469
chr1	6586513	6586690
chr1	6591084	6591318
chr1	6601010	6603947
chr1	6612699	6615278
chr1	6624713	6625829
chr1	6653083	6653233
chr1	6701156	6702259
chr1	6784039	6786466
chr1	6899324	6899546
chr1	6911961	6912543
chr1	6922386	6923270
chr1	6954500	6955168
chr1	6955381	6956268
chr1	6964113	6964287
chr1	6964854	6965270
chr1	6971137	6971400
chr1	6971718	6971901
chr1	7051221	7051585
chr1	7051594	7051798
chr1	7068455	7068987
chr1	7076625	7077045
chr1	7089572	7089756
chr1	7106934	7107709
chr1	7109905	7110893
chr1	7117583	7118125
chr1	7118934	7119128
chr1	7119255	7119534
chr1	7173048	7173378
chr1	7247392	7247636
chr1	7247660	7248485
chr1	7252792	7253099
chr1	7293624	7294191
chr1	7294714	7294864
chr1	7299270	7299923
chr1	7300104	7300329
chr1	7332305	7332519
chr1	7346875	7347073
chr1	7363437	7363635
chr1	7366604	7367715
chr1	7379559	7380006
chr1	7388249	7388399
chr1	7388931	7389816
chr1	7401777	7402448
chr1	7427050	7427215
chr1	7427368	7428069
chr1	7435905	7436063
chr1	7440160	7440440
chr1	7450588	7451392
chr1	7453631	7453819
chr1	7471358	7471677
chr1	7491568	7491786
chr1	7501172	7501362
chr1	7502003	7502236
chr1	7507563	7507745
chr1	7526749	7526899
chr1	7533201	7533365
chr1	7534129	7534292
chr1	7538048	7538405
chr1	7538541	7538691
chr1	7538941	7539201
chr1	7549453	7549603
chr1	7574164	7574779
chr1	7585907	7586057
chr1	7588150	7588300
chr1	7608920	7609114
chr1	7609116	7609281
chr1	7616962	7617361
chr1	7641093	7641444
chr1	7646655	7646805
chr1	7646922	7647072
chr1	7647181	7647611
chr1	7650510	7651155
chr1	7657652	7657812
chr1	7661913	7662152
chr1	7667592	7669968
chr1	7677993	7678232
chr1	7679750	7680001
chr1	7680030	7681102
chr1	7690752	7690902
chr1	7702648	7702798
chr1	7702909	7703430
chr1	7703892	7705774
chr1	7727833	7728489
chr1	7770729	7771879
chr1	7783440	7784734
chr1	7869425	7870201
chr1	7940741	7941731
chr1	7961094	7962226
chr1	8025455	8027087
chr1	8120986	8121716
chr1	8137763	8138348
chr1	8169446	8169614
chr1	8202128	8202547
chr1	8238199	8238499
chr1	8314643	8314965
chr1	8317720	8318427
chr1	8318487	8318681
chr1	8343438	8343962
chr1	8348934	8349201
chr1	8350580	8351080
chr1	8357648	8357798
chr1	8358731	8359044
chr1	8360970	8361120
chr1	8362865	8363110
chr1	8368175	8368338
chr1	8370496	8371189
chr1	8373646	8374475
chr1	8397012	8397250
chr1	8407979	8408579
chr1	8412251	8412501
chr1	8422892	8424689
chr1	8438978	8439500
chr1	8449008	8449166
chr1	8455569	8455719
chr1	8456077	8456277
chr1	8459960	8460417
chr1	8463444	8464046
chr1	8476034	8476296
chr1	8501463	8501675
chr1	8517665	8518200
chr1	8525579	8526316
chr1	8551263	8551413
chr1	8552254	8552451
chr1	8578540	8578888
chr1	8598385	8598576
chr1	8629625	8629775
chr1	8660333	8660603
chr1	8666415	8666676
chr1	8679334	8679688
chr1	8701034	8701462
chr1	8702884	8703862
chr1	8705148	8705298
chr1	8706970	8707287
chr1	8712268	8712679
chr1	8712883	8713033
chr1	8719061	8719238
chr1	8754475	8754632
chr1	8780452	8780602
chr1	8815873	8816181
chr1	8817126	8818436
chr1	8848702	8848878
chr1	8873602	8873951
chr1	8877976	8879537
chr1	8880145	8880665
chr1	8943302	8943664
chr1	8951309	8951678
chr1	8955536	8955709
chr1	9007098	9007248
chr1	9128574	9128724
chr1	9128739	9129112
chr1	9129139	9129411
chr1	9182518	9182668
chr1	9182901	9183165
chr1	9201487	9202176
chr1	9211556	9211784
chr1	9234318	9235356
chr1	9252912	9253617
chr1	9270638	9270794
chr1	9291954	9293386
chr1	9293827	9293977
chr1	9302824	9303260
chr1	9316637	9316787
chr1	9321263	9321679
chr1	9322754	9323098
chr1	9339823	9339996
chr1	9355106	9355386
chr1	9362019	9362169
chr1	9411050	9411381
chr1	9413297	9413468
chr1	9428586	9429463
chr1	9438686	9438836
chr1	9472936	9473230
chr1	9539137	9540466
chr1	9574685	9574904
chr1	9588233	9589734
chr1	9592743	9592969
chr1	9593306	9594240
chr1	9594849	9595363
chr1	9597095	9597245
chr1	9609516	9609757
chr1	9612521	9612720
chr1	9615492	9615832
chr1	9627334	9627484
chr1	9630238	9630388
chr1	9651716	9652579
chr1	9687398	9688107
chr1	9689285	9690195
chr1	9765771	9766090
chr1	9807936	9808086
chr1	9822839	9823041
chr1	9823194	9824795
chr1	9835709	9836369
chr1	9852554	9852713
chr1	9861485	9861635
chr1	9890245	9890574
chr1	9909334	9911045
chr1	9922420	9922718
chr1	9942910	9943530
chr1	9950417	9950606
chr1	9997014	9997257
chr1	10032420	10033843
chr1	10046832	10047404
chr1	10179403	10179553
chr1	10209760	10212119
chr1	10253822	10254048
chr1	10283407	10283852
chr1	10295465	10295963
chr1	10377491	10377662
chr1	10398390	10399981
chr1	10429967	10431187
chr1	10459001	10459600
chr1	10471890	10472838
chr1	10474792	10475602
chr1	10494726	10494930
chr1	10495058	10495355
chr1	10507505	10507683
chr1	10510983	10511185
chr1	10528398	10529025
chr1	10555563	10556322
chr1	10640409	10640559
chr1	10640752	10640902
chr1	10647513	10647681
chr1	10649134	10650161
chr1	10651310	10651621
chr1	10663423	10664059
chr1	10668078	10668228
chr1	10668452	10668662
chr1	10671155	10671305
chr1	10674165	10674315
chr1	10676042	10676192
chr1	10676612	10676762
chr1	10676934	10677274
chr1	10679014	10679166
chr1	10680477	10680702
chr1	10692397	10692547
chr1	10693955	10695322
chr1	10704847	10705050
chr1	10705876	10706244
chr1	10709128	10709802
chr1	10714340	10714511
chr1	10727983	10728162
chr1	10729047	10729197
chr1	10735024	10735485
chr1	10737803	10737979
chr1	10739303	10739461
chr1	10793746	10794074
chr1	10794158	10794308
chr1	10795956	10797043
chr1	10835486	10835636
chr1	10835993	10836203
chr1	10862734	10862926
chr1	10866083	10866253
chr1	10866352	10866502
chr1	10866745	10867514
chr1	10888545	10888832
chr1	10901468	10902051
chr1	10903725	10903875
chr1	10961093	10961253
chr1	10975501	10976061
chr1	10976157	10976307
chr1	10979491	10979754
chr1	10980044	10980609
chr1	11012055	11013265
chr1	11037672	11037895
chr1	11053745	11053951
chr1	11054593	11054848
chr1	11059476	11060709
chr1	11099278	11100214
chr1	11127724	11127922
chr1	11134393	11134645
chr1	11158023	11158560
chr1	11158687	11159003
chr1	11180031	11180188
chr1	11214961	11215111
chr1	11241790	11241970
chr1	11261977	11262959
chr1	11272529	11273828
chr1	11316030	11316180
chr1	11316782	11317024
chr1	11324712	11325164
chr1	11328777	11328927
chr1	11337424	11337711
chr1	11339785	11340088
chr1	11345885	11346177
chr1	11346369	11346561
chr1	11354958	11356152
chr1	11373897	11374055
chr1	11375621	11376106
chr1	11413551	11414085
chr1	11414181	11414399
chr1	11434809	11435003
chr1	11441625	11441775
chr1	11453935	11454751
chr1	11456170	11456483
chr1	11458724	11459447
chr1	11469057	11469258
chr1	11478435	11480393
chr1	11499697	11500321
chr1	11519348	11519498
chr1	11522508	11523033
chr1	11525278	11525513
chr1	11563402	11563884
chr1	11597779	11598031
chr1	11626043	11626193
chr1	11629753	11630209
chr1	11647526	11647710
chr1	11650575	11650725
chr1	11653942	11655552
chr1	11655693	11655867
chr1	11664088	11664843
chr1	11673466	11673626
chr1	11680456	11681841
chr1	11688428	11688578
chr1	11690835	11692233
chr1	11692442	11692592
chr1	11692964	11693279
chr1	11693691	11693948
chr1	11700658	11700868
chr1	11701337	11702055
chr1	11704142	11704836
chr1	11707839	11708028
chr1	11719686	11719992
chr1	11731723	11732059
chr1	11735524	11736648
chr1	11751191	11751341
chr1	11787842	11788023
chr1	11789551	11790040
chr1	11802621	11802825
chr1	11803298	11804083
chr1	11805019	11806584
chr1	11842201	11842467
chr1	11846066	11846216
chr1	11859325	11859475
chr1	11879781	11879931
chr1	11879944	11880094
chr1	11880925	11881130
chr1	11881511	11881661
chr1	11907750	11909184
chr1	11909396	11909962
chr1	11925488	11926650
chr1	11934513	11935225
chr1	11979599	11980894
chr1	11997353	11997503
chr1	12018812	12020249
chr1	12040427	12040940
chr1	12044298	12044519
chr1	12044625	12044874
chr1	12048470	12048823
chr1	12051936	12052472
chr1	12052951	12053160
chr1	12053814	12054301
chr1	12063402	12063552
chr1	12127230	12127380
chr1	12166826	12167582
chr1	12178804	12179439
chr1	12183869	12184845
chr1	12208741	12209199
chr1	12229650	12231340
chr1	12336353	12336503
chr1	12342565	12342909
chr1	12401942	12402450
chr1	12433244	12433904
chr1	12447885	12448402
chr1	12478040	12478910
chr1	12539948	12540852
chr1	12541372	12541661
chr1	12549489	12550357
chr1	12553556	12553987
chr1	12585897	12586160
chr1	12595298	12596257
chr1	12602068	12602384
chr1	12616290	12616440
chr1	12617951	12618391
chr1	12618938	12619088
chr1	12619584	12620137
chr1	12770935	12771110
chr1	13543532	13543885
chr1	13544066	13544225
chr1	13583712	13584700
chr1	13585455	13586344
chr1	13593548	13593800
chr1	13593975	13594125
chr1	13699894	13701044
chr1	13748727	13750067
chr1	13751699	13751849
chr1	13751956	13752277
chr1	13762658	13762808
chr1	13766755	13767231
chr1	13789445	13789595
chr1	13808858	13809052
chr1	13828679	13828829
chr1	13829494	13829644
chr1	13892218	13892446
chr1	13892678	13893523
chr1	13965949	13966113
chr1	14017224	14017949
chr1	14027072	14027339
chr1	14039217	14040562
chr1	14142808	14142973
chr1	14259962	14260112
chr1	14282353	14283359
chr1	14297050	14297200
chr1	14369015	14369165
chr1	14404829	14405324
chr1	14405456	14405606
chr1	14437632	14437828
chr1	14507077	14507559
chr1	14517627	14517817
chr1	14522617	14523221
chr1	14540431	14540652
chr1	14597672	14599752
chr1	14601068	14601286
chr1	14602338	14602753
chr1	14626101	14626359
chr1	14627331	14627481
chr1	14627677	14627967
chr1	14668562	14668796
chr1	14671759	14672226
chr1	14683010	14683479
chr1	14686898	14687184
chr1	14690112	14690648
chr1	14724684	14724977
chr1	14759324	14759489
chr1	14768391	14768820
chr1	14779357	14779507
chr1	14779925	14780212
chr1	14783013	14783293
chr1	14786687	14786888
chr1	14822617	14822767
chr1	14826335	14826485
chr1	14849366	14849930
chr1	14862275	14863005
chr1	14867276	14867481
chr1	14869285	14869969
chr1	14871440	14872030
chr1	14875614	14876081
chr1	14880509	14881115
chr1	14895004	14895334
chr1	14911224	14911479
chr1	14923713	14925181
chr1	14929702	14929853
chr1	14930678	14930844
chr1	14942969	14943197
chr1	14945810	14946096
chr1	14950244	14950394
chr1	14950635	14950785
chr1	14959103	14959742
chr1	14968349	14969087
chr1	14975941	14976157
chr1	14980429	14981494
chr1	14987772	14987922
chr1	14995980	14996917
chr1	15027936	15028485
chr1	15042690	15042855
chr1	15042969	15043318
chr1	15056991	15057184
chr1	15078671	15078894
chr1	15095006	15095156
chr1	15099996	15100344
chr1	15107974	15108530
chr1	15152456	15154342
chr1	15178786	15179463
chr1	15200425	15200931
chr1	15201054	15201204
chr1	15205243	15205445
chr1	15206470	15207049
chr1	15214723	15214981
chr1	15247049	15247599
chr1	15272604	15272774
chr1	15282907	15283109
chr1	15323671	15324114
chr1	15337488	15337638
chr1	15337772	15337953
chr1	15340148	15340888
chr1	15356052	15356410
chr1	15370888	15371143
chr1	15383988	15384915
chr1	15386044	15386383
chr1	15408863	15410749
chr1	15413207	15413357
chr1	15430937	15431109
chr1	15459827	15460005
chr1	15481177	15481327
chr1	15523814	15525777
chr1	15526112	15526262
chr1	15526369	15527435
chr1	15584926	15585076
chr1	15603070	15603958
chr1	15616780	15618130
chr1	15684124	15685058
chr1	15733790	15734072
chr1	15737918	15738102
chr1	15741466	15741847
chr1	15744268	15744463
chr1	15744546	15744712
chr1	15751357	15751507
chr1	15756221	15756374
chr1	15757329	15757527
chr1	15757708	15757858
chr1	15758113	15759499
chr1	15765963	15766121
chr1	15784789	15785051
chr1	15795064	15795429
chr1	15800673	15800823
chr1	15834295	15836484
chr1	15847171	15848697
chr1	15849253	15850315
chr1	15886224	15886807
chr1	15945929	15946545
chr1	15953698	15953929
chr1	15965359	15965636
chr1	15975337	15976299
chr1	16009143	16009696
chr1	16012900	16013372
chr1	16019550	16019851
chr1	16021359	16021593
chr1	16021796	16021946
chr1	16028738	16028888
chr1	16029393	16029587
chr1	16030302	16030452
chr1	16032808	16033100
chr1	16039381	16039531
chr1	16042384	16042561
chr1	16044074	16044300
chr1	16044921	16045147
chr1	16046771	16047028
chr1	16048249	16048399
chr1	16048578	16048728
chr1	16055729	16056554
chr1	16057257	16057426
chr1	16057749	16058497
chr1	16062247	16062643
chr1	16063941	16064448
chr1	16065363	16065513
chr1	16066993	16067183
chr1	16067509	16067689
chr1	16071949	16072099
chr1	16072361	16072651
chr1	16073057	16073744
chr1	16111777	16112331
chr1	16112872	16113064
chr1	16114951	16115101
chr1	16115774	16116113
chr1	16139602	16139916
chr1	16146340	16146660
chr1	16155591	16156193
chr1	16167426	16167986
chr1	16168577	16168731
chr1	16175526	16176270
chr1	16176679	16176911
chr1	16181930	16182088
chr1	16206382	16207262
chr1	16208053	16208216
chr1	16208395	16208758
chr1	16212674	16212899
chr1	16216145	16216522
chr1	16217287	16217835
chr1	16226900	16227204
chr1	16236449	16237672
chr1	16244160	16244375
chr1	16248636	16249075
chr1	16254071	16254828
chr1	16351559	16352894
chr1	16366897	16367989
chr1	16440313	16441142
chr1	16486086	16486288
chr1	16498464	16498614
chr1	16498743	16499849
chr1	16507964	16508114
chr1	16512910	16515118
chr1	16515372	16515522
chr1	16534834	16535190
chr1	16535642	16535928
chr1	16540499	16540893
chr1	16543590	16543781
chr1	16549805	16549955
chr1	16553277	16553442
chr1	16555398	16555644
chr1	16561369	16561519
chr1	16564316	16565777
chr1	16566135	16566817
chr1	16566943	16567408
chr1	16574534	16574746
chr1	16580541	16580691
chr1	16581919	16582177
chr1	16586292	16586623
chr1	16587625	16587916
chr1	16591928	16592227
chr1	16602873	16603153
chr1	16604758	16605103
chr1	16605141	16605804
chr1	16606483	16606934
chr1	16607393	16607900
chr1	16608009	16608273
chr1	16608369	16609192
chr1	16611269	16611482
chr1	16611960	16614372
chr1	16614547	16615004
chr1	16615194	16615619
chr1	16616506	16616871
chr1	16617156	16617320
chr1	16617458	16617860
chr1	16618161	16618324
chr1	16618831	16619418
chr1	16619561	16621922
chr1	16621962	16625189
chr1	16625422	16627965
chr1	16628217	16628853
chr1	16629090	16629800
chr1	16629952	16632190
chr1	16632318	16633422
chr1	16634035	16634351
chr1	16635458	16635788
chr1	16635895	16636148
chr1	16636242	16636488
chr1	16637215	16639963
chr1	16640747	16641193
chr1	16642076	16642357
chr1	16642451	16646164
chr1	16646285	16646612
chr1	16646864	16647455
chr1	16647701	16648101
chr1	16649188	16649485
chr1	16651567	16651890
chr1	16653122	16653272
chr1	16654608	16654821
chr1	16657102	16657410
chr1	16657461	16657636
chr1	16657854	16658557
chr1	16666127	16667589
chr1	16673129	16673337
chr1	16675177	16675439
chr1	16680609	16680813
chr1	16689294	16689480
chr1	16692979	16694097
chr1	16696568	16696915
chr1	16698565	16698715
chr1	16699381	16700160
chr1	16703288	16703449
chr1	16703845	16704491
chr1	16704535	16704695
chr1	16706367	16706517
chr1	16706553	16706728
chr1	16707130	16707316
chr1	16707672	16708359
chr1	16709505	16710019
chr1	16710123	16711446
chr1	16711864	16712042
chr1	16712229	16713162
chr1	16713376	16713552
chr1	16715763	16716062
chr1	16716431	16716585
chr1	16717326	16718448
chr1	16719689	16719845
chr1	16725278	16725675
chr1	16725764	16725983
chr1	16727617	16728202
chr1	16728642	16728805
chr1	16734014	16734388
chr1	16739667	16741376
chr1	16748678	16749011
chr1	16749712	16750627
chr1	16757871	16758147
chr1	16758318	16758527
chr1	16759053	16759426
chr1	16765442	16765592
chr1	16765698	16765953
chr1	16766291	16766441
chr1	16766885	16767121
chr1	16768160	16768310
chr1	16770429	16770579
chr1	16772503	16772965
chr1	16773822	16774184
chr1	16775564	16775714
chr1	16775853	16776219
chr1	16777026	16777196
chr1	16785851	16786084
chr1	16786659	16786936
chr1	16852938	16853238
chr1	16859866	16860036
chr1	16868630	16868812
chr1	16868895	16869045
chr1	16870385	16870743
chr1	16872516	16873797
chr1	16883119	16883295
chr1	16895314	16897011
chr1	16903756	16904167
chr1	16904387	16905944
chr1	16912549	16912804
chr1	16913195	16915257
chr1	16915286	16915583
chr1	16917160	16917333
chr1	16919096	16919265
chr1	16921331	16922516
chr1	16924192	16924397
chr1	16925027	16925213
chr1	16925566	16925765
chr1	16926594	16927568
chr1	16927848	16928260
chr1	16929317	16929467
chr1	16929664	16930426
chr1	16932895	16933045
chr1	16936818	16937138
chr1	16938798	16938948
chr1	16938998	16939285
chr1	16943820	16944028
chr1	16945225	16945409
chr1	16945896	16946208
chr1	16946715	16946914
chr1	16946966	16947212
chr1	16948096	16948773
chr1	16953599	16953892
chr1	16960615	16961230
chr1	16967278	16967633
chr1	16969950	16970100
chr1	16976439	16976599
chr1	16978614	16979042
chr1	16979879	16980408
chr1	16989877	16990027
chr1	16992598	16992856
chr1	16993662	16993812
chr1	17011330	17012454
chr1	17053458	17054595
chr1	17059756	17059914
chr1	17063534	17064086
chr1	17074803	17074953
chr1	17107342	17107492
chr1	17117865	17118101
chr1	17118172	17118322
chr1	17119209	17119848
chr1	17120169	17120356
chr1	17121461	17121611
chr1	17128336	17128745
chr1	17192246	17192886
chr1	17212430	17212580
chr1	17212692	17212932
chr1	17213108	17213258
chr1	17236906	17237235
chr1	17406273	17406449
chr1	17435417	17435637
chr1	17437336	17438654
chr1	17439435	17440230
chr1	17509732	17509901
chr1	17532164	17532314
chr1	17538293	17538676
chr1	17539332	17541433
chr1	17551969	17552305
chr1	17561327	17561477
chr1	17565521	17566267
chr1	17569475	17569968
chr1	17573160	17573360
chr1	17573621	17574672
chr1	17585942	17586154
chr1	17588199	17588468
chr1	17602550	17602700
chr1	17605691	17605841
chr1	17644543	17644833
chr1	17648711	17649019
chr1	17652834	17653613
chr1	17653714	17653986
chr1	17654128	17654278
chr1	17661665	17661818
chr1	17669949	17670347
chr1	17671234	17671437
chr1	17671659	17672108
chr1	17672217	17672542
chr1	17673098	17673705
chr1	17677046	17677205
chr1	17679576	17679779
chr1	17683498	17683812
chr1	17684687	17685205
chr1	17701345	17701495
chr1	17711250	17711429
chr1	17720618	17720777
chr1	17733706	17733930
chr1	17768837	17769143
chr1	17787650	17788182
chr1	17788311	17788602
chr1	17861671	17861821
chr1	18019847	18020000
chr1	18049783	18050044
chr1	18107756	18108295
chr1	18182552	18183183
chr1	18230741	18230907
chr1	18282903	18283053
chr1	18283235	18283410
chr1	18290859	18291009
chr1	18413935	18414206
chr1	18529768	18529979
chr1	18542141	18542857
chr1	18557504	18558025
chr1	18581469	18581654
chr1	18603996	18604234
chr1	18630109	18630359
chr1	18631253	18631403
chr1	18636539	18636689
chr1	18636721	18637110
chr1	18643648	18643895
chr1	18654109	18654412
chr1	18692952	18693147
chr1	18820842	18821058
chr1	18875013	18875187
chr1	18875286	18875486
chr1	18879810	18880160
chr1	18901789	18901939
chr1	18902062	18903296
chr1	18907237	18907542
chr1	18923609	18924030
chr1	18925788	18925953
chr1	18926666	18926880
chr1	18927791	18928102
chr1	18941228	18941645
chr1	18945197	18945513
chr1	18949660	18950243
chr1	18955539	18957435
chr1	18989787	18989937
chr1	19010942	19011445
chr1	19036037	19036434
chr1	19045315	19045810
chr1	19066891	19067365
chr1	19070780	19070985
chr1	19072888	19073145
chr1	19082785	19082984
chr1	19209324	19211051
chr1	19251409	19252105
chr1	19288567	19288893
chr1	19311115	19313015
chr1	19336570	19336817
chr1	19338242	19338487
chr1	19339625	19339789
chr1	19344499	19344770
chr1	19345307	19345509
chr1	19361209	19361461
chr1	19368043	19368340
chr1	19405805	19406310
chr1	19414638	19415033
chr1	19418497	19418706
chr1	19450763	19451110
chr1	19484594	19486372
chr1	19505098	19505587
chr1	19596366	19597720
chr1	19643897	19645547
chr1	19653425	19654042
chr1	19659645	19660077
chr1	19664610	19665119
chr1	19665208	19665396
chr1	19666080	19666359
chr1	19682152	19682933
chr1	19704428	19704841
chr1	19734365	19734515
chr1	19737280	19738056
chr1	19738667	19738903
chr1	19765672	19766049
chr1	19799779	19800103
chr1	19882135	19883182
chr1	19907230	19907893
chr1	19918111	19918261
chr1	19922032	19922182
chr1	19940427	19940711
chr1	19941182	19941380
chr1	20108460	20108949
chr1	20152341	20152615
chr1	20152710	20153159
chr1	20153333	20153552
chr1	20185851	20186565
chr1	20234620	20235152
chr1	20250094	20250274
chr1	20250368	20250866
chr1	20255937	20256163
chr1	20271721	20272031
chr1	20276727	20276987
chr1	20290467	20291265
chr1	20339956	20340535
chr1	20343357	20343588
chr1	20366922	20367083
chr1	20386595	20387105
chr1	20410295	20410551
chr1	20410817	20411037
chr1	20411254	20411455
chr1	20443983	20444133
chr1	20483781	20484539
chr1	20484644	20484977
chr1	20485184	20486764
chr1	20486832	20487114
chr1	20493876	20494068
chr1	20507622	20508465
chr1	20530822	20531205
chr1	20552131	20552619
chr1	20553003	20553683
chr1	20553808	20554042
chr1	20613917	20614075
chr1	20633035	20634745
chr1	20660978	20662075
chr1	20673532	20673756
chr1	20696307	20697346
chr1	20710505	20711906
chr1	20717473	20718499
chr1	20726741	20726891
chr1	20731381	20732781
chr1	20732884	20733661
chr1	20786076	20787885
chr1	20787992	20788161
chr1	20820171	20820536
chr1	20999133	20999326
chr1	21149443	21149983
chr1	21175515	21177539
chr1	21192498	21192791
chr1	21192885	21193192
chr1	21198815	21199278
chr1	21234905	21235154
chr1	21237509	21237903
chr1	21261625	21263005
chr1	21288275	21288911
chr1	21289769	21290508
chr1	21311006	21311266
chr1	21324370	21325058
chr1	21329234	21329557
chr1	21342799	21343146
chr1	21344712	21344897
chr1	21344926	21346092
chr1	21350122	21350668
chr1	21397940	21398461
chr1	21415656	21415963
chr1	21424411	21424561
chr1	21427709	21427859
chr1	21427998	21428267
chr1	21436974	21437274
chr1	21439716	21440776
chr1	21490683	21491288
chr1	21509070	21509815
chr1	21574152	21574653
chr1	21574910	21575132
chr1	21587016	21587166
chr1	21587383	21587533
chr1	21590487	21590651
chr1	21599054	21599204
chr1	21602221	21602473
chr1	21602880	21603069
chr1	21603884	21604125
chr1	21618806	21619084
chr1	21619224	21619380
chr1	21620188	21621007
chr1	21621179	21621506
chr1	21622179	21622443
chr1	21635630	21635780
chr1	21638634	21639153
chr1	21649691	21649841
chr1	21651225	21652211
chr1	21659157	21660071
chr1	21663224	21663400
chr1	21666660	21666882
chr1	21667100	21667250
chr1	21668572	21669706
chr1	21673569	21673988
chr1	21676024	21676313
chr1	21782256	21783846
chr1	21869826	21869976
chr1	21882485	21882635
chr1	21911490	21911640
chr1	21913782	21913986
chr1	21914280	21914478
chr1	21936723	21938046
chr1	22024574	22026072
chr1	22052284	22053839
chr1	22105675	22105930
chr1	22112695	22112845
chr1	22114487	22114754
chr1	22115216	22115366
chr1	22120570	22120720
chr1	22121132	22121500
chr1	22123959	22124151
chr1	22132044	22132322
chr1	22133399	22133720
chr1	22141450	22143778
chr1	22185297	22185579
chr1	22191235	22191416
chr1	22207910	22208195
chr1	22208599	22208935
chr1	22244056	22244206
chr1	22254359	22254509
chr1	22267947	22268163
chr1	22268420	22268672
chr1	22318414	22318871
chr1	22342374	22342524
chr1	22350919	22351353
chr1	22408557	22408725
chr1	22414507	22414707
chr1	22416770	22416948
chr1	22418927	22419224
chr1	22420544	22420710
chr1	22451630	22452651
chr1	22502289	22502600
chr1	22551571	22551732
chr1	22563087	22563890
chr1	22577976	22578317
chr1	22591769	22591933
chr1	22595515	22595732
chr1	22618550	22618700
chr1	22631578	22632147
chr1	22642559	22642709
chr1	22643849	22644069
chr1	22650212	22651005
chr1	22652086	22652299
chr1	22662352	22662703
chr1	22673093	22673888
chr1	22673995	22674386
chr1	22689522	22689786
chr1	22702279	22702429
chr1	22709969	22711893
chr1	22723006	22723156
chr1	22736697	22737368
chr1	22754784	22755013
chr1	22775601	22775810
chr1	22778900	22779108
chr1	22780867	22781017
chr1	22784315	22784514
chr1	22788428	22788578
chr1	22799867	22801099
chr1	22801669	22802275
chr1	22805446	22805606
chr1	22805900	22806063
chr1	22814625	22814980
chr1	22826616	22826881
chr1	22829037	22829222
chr1	22835681	22836323
chr1	22850586	22850834
chr1	22865533	22865683
chr1	23013824	23013974
chr1	23019052	23020161
chr1	23167354	23169084
chr1	23177553	23178172
chr1	23263394	23263574
chr1	23343571	23345190
chr1	23367766	23370025
chr1	23376935	23377682
chr1	23390386	23390648
chr1	23392476	23392773
chr1	23393736	23394500
chr1	23394810	23395152
chr1	23403845	23404151
chr1	23423525	23423897
chr1	23483740	23484795
chr1	23531001	23531809
chr1	23544875	23545174
chr1	23554232	23555495
chr1	23555983	23556271
chr1	23559169	23559929
chr1	23562354	23562577
chr1	23568043	23568193
chr1	23568408	23568581
chr1	23691582	23692321
chr1	23742999	23744595
chr1	23777845	23778790
chr1	23790775	23791475
chr1	23791647	23791932
chr1	23800057	23801357
chr1	23801523	23801673
chr1	23825127	23825648
chr1	23838496	23838785
chr1	23867794	23868802
chr1	23902995	23903184
chr1	23959195	23960507
chr1	23979810	23980731
chr1	24018774	24019164
chr1	24091844	24091994
chr1	24112293	24112466
chr1	24186959	24187484
chr1	24187638	24187808
chr1	24413318	24413976
chr1	24415249	24416306
chr1	24463686	24463906
chr1	24502310	24503523
chr1	24552291	24552441
chr1	24642349	24643751
chr1	24706813	24706963
chr1	24744790	24746108
chr1	24746236	24746386
chr1	24847772	24848870
chr1	24849678	24849892
chr1	24896795	24897032
chr1	24904852	24905100
chr1	24905615	24905817
chr1	24914688	24914936
chr1	24918136	24918303
chr1	24929875	24930080
chr1	24931891	24932041
chr1	24941209	24941380
chr1	24949519	24949669
chr1	25000922	25001262
chr1	25022497	25022816
chr1	25022917	25023098
chr1	25042671	25042880
chr1	25101607	25101915
chr1	25111757	25111907
chr1	25140442	25140617
chr1	25198927	25199144
chr1	25232185	25232948
chr1	25239622	25240368
chr1	25246781	25248119
chr1	25266582	25267034
chr1	25267134	25268256
chr1	25336875	25337054
chr1	25337174	25337396
chr1	25337553	25338964
chr1	25429899	25431732
chr1	25543417	25543944
chr1	25552225	25552375
chr1	25552626	25552902
chr1	25566644	25567323
chr1	25568906	25569264
chr1	25574625	25574808
chr1	25615850	25617519
chr1	25618105	25618299
chr1	25619122	25619549
chr1	25664527	25664746
chr1	25695820	25696022
chr1	25696116	25696343
chr1	25727773	25727991
chr1	25730127	25730674
chr1	25770003	25770153
chr1	25771328	25772161
chr1	25799778	25800630
chr1	25800751	25800933
chr1	25802956	25803153
chr1	25809413	25809563
chr1	25810263	25810463
chr1	25810808	25811128
chr1	25819441	25821225
chr1	25859227	25859628
chr1	25874968	25876190
chr1	25895553	25895922
chr1	25905041	25905262
chr1	25905360	25906834
chr1	25922568	25922780
chr1	25926781	25926942
chr1	25927042	25928136
chr1	25933454	25933754
chr1	25933987	25934314
chr1	25993807	25993957
chr1	25997096	25997453
chr1	25997707	25998756
chr1	26021690	26022255
chr1	26034942	26036708
chr1	26110612	26112595
chr1	26161414	26161564
chr1	26161617	26162139
chr1	26164234	26164655
chr1	26168818	26170444
chr1	26188712	26188862
chr1	26189280	26189430
chr1	26233687	26234955
chr1	26275944	26276095
chr1	26279621	26280549
chr1	26280665	26280920
chr1	26284338	26284946
chr1	26285154	26285456
chr1	26293630	26293780
chr1	26306155	26307103
chr1	26321584	26321754
chr1	26336410	26337206
chr1	26337346	26337509
chr1	26345125	26345319
chr1	26409423	26409797
chr1	26410500	26410650
chr1	26411076	26411226
chr1	26411520	26411670
chr1	26417194	26417416
chr1	26431886	26432633
chr1	26471396	26471705
chr1	26471853	26473375
chr1	26500024	26501618
chr1	26529318	26530527
chr1	26532408	26532558
chr1	26542420	26542605
chr1	26555837	26556188
chr1	26574779	26574976
chr1	26620153	26621441
chr1	26692171	26693534
chr1	26695243	26697523
chr1	26698028	26698575
chr1	26716993	26717161
chr1	26723342	26724001
chr1	26749432	26749641
chr1	26771470	26772028
chr1	26786113	26786306
chr1	26787327	26788564
chr1	26789203	26789400
chr1	26826274	26827481
chr1	26863761	26863919
chr1	26864613	26865749
chr1	26890043	26890644
chr1	26899819	26900613
chr1	26921243	26922131
chr1	26959596	26959746
chr1	26972421	26972727
chr1	26991714	26991896
chr1	26992976	26994730
chr1	26997811	26997999
chr1	27001842	27002002
chr1	27002176	27002362
chr1	27008321	27008471
chr1	27012773	27013129
chr1	27013244	27013394
chr1	27070673	27071407
chr1	27099144	27100239
chr1	27100344	27100635
chr1	27102428	27102923
chr1	27103229	27103509
chr1	27107164	27107314
chr1	27117865	27118038
chr1	27118423	27118773
chr1	27118975	27119487
chr1	27145972	27146122
chr1	27153512	27153662
chr1	27154716	27155340
chr1	27233918	27235593
chr1	27289177	27289327
chr1	27296615	27296917
chr1	27299405	27299912
chr1	27300314	27301309
chr1	27307495	27307735
chr1	27318197	27318347
chr1	27321838	27322735
chr1	27349348	27349620
chr1	27349968	27350250
chr1	27361630	27361786
chr1	27365276	27367046
chr1	27392097	27393082
chr1	27399827	27399977
chr1	27405593	27405743
chr1	27405899	27406083
chr1	27406688	27406878
chr1	27427602	27427792
chr1	27428251	27428462
chr1	27489589	27490683
chr1	27497203	27497388
chr1	27519106	27520392
chr1	27521792	27522227
chr1	27522619	27522769
chr1	27525444	27525725
chr1	27526836	27529297
chr1	27536521	27537187
chr1	27542149	27543129
chr1	27554244	27554782
chr1	27555791	27555941
chr1	27556874	27557657
chr1	27560643	27561152
chr1	27561298	27561741
chr1	27561874	27562801
chr1	27563350	27564373
chr1	27566561	27567684
chr1	27568164	27568469
chr1	27568548	27568702
chr1	27568982	27569132
chr1	27569740	27570085
chr1	27571332	27573271
chr1	27575043	27575299
chr1	27575415	27575690
chr1	27575693	27575843
chr1	27589870	27590020
chr1	27590264	27590414
chr1	27592389	27592649
chr1	27592809	27593565
chr1	27593811	27594168
chr1	27599094	27599667
chr1	27599906	27600103
chr1	27600275	27600942
chr1	27601902	27602655
chr1	27602923	27604561
chr1	27606388	27606727
[truncated: 63,536 more rows]

## Sheet: ATAC NPCs-Neu D868N
chr1	9928	10542
chr1	13520	13709
chr1	17649	17814
chr1	20064	20440
chr1	28729	29965
chr1	34718	35072
chr1	180673	181992
chr1	183622	184005
chr1	184296	184468
chr1	185534	185699
chr1	189405	189691
chr1	190331	190749
chr1	190886	191861
chr1	199172	200622
chr1	266870	267020
chr1	629008	634999
chr1	778228	779293
chr1	817120	817611
chr1	817805	818052
chr1	820256	820720
chr1	826755	828176
chr1	869761	870252
chr1	904028	905040
chr1	905383	905533
chr1	917733	917883
chr1	919741	919974
chr1	920429	920579
chr1	920751	921032
chr1	921158	921688
chr1	923383	924604
chr1	924761	925144
chr1	925261	926206
chr1	930914	931098
chr1	935257	935407
chr1	935430	936154
chr1	939829	941051
chr1	941238	942745
chr1	942941	943417
chr1	944439	945149
chr1	945325	945475
chr1	958740	960211
chr1	960369	961443
chr1	965780	965934
chr1	966334	967265
chr1	976153	976457
chr1	976923	977103
chr1	979310	979460
chr1	980083	980233
chr1	984114	984412
chr1	984477	984627
chr1	997316	997613
chr1	998501	1001359
chr1	1001565	1002120
chr1	1005198	1005410
chr1	1013218	1013964
chr1	1019115	1020961
chr1	1021360	1021510
chr1	1026880	1027355
chr1	1027896	1028046
chr1	1031165	1031432
chr1	1032561	1033552
chr1	1033699	1034528
chr1	1039820	1041041
chr1	1041463	1041613
chr1	1059168	1060159
chr1	1063560	1063710
chr1	1063853	1064785
chr1	1066708	1067461
chr1	1067630	1068184
chr1	1068616	1070092
chr1	1073838	1074296
chr1	1074592	1074742
chr1	1079383	1080393
chr1	1080713	1080913
chr1	1086468	1086659
chr1	1092301	1092451
chr1	1115696	1117090
chr1	1121981	1122353
chr1	1146875	1147025
chr1	1157368	1157590
chr1	1157989	1158770
chr1	1173569	1173933
chr1	1201136	1201893
chr1	1205166	1205420
chr1	1206393	1206778
chr1	1208145	1208473
chr1	1215771	1216050
chr1	1231192	1233426
chr1	1236175	1236325
chr1	1237051	1237201
chr1	1246524	1247001
chr1	1249119	1249339
chr1	1273304	1274877
chr1	1280952	1281179
chr1	1287941	1288279
chr1	1288489	1288723
chr1	1289491	1289647
chr1	1290008	1290203
chr1	1290950	1291368
chr1	1291560	1292429
chr1	1293720	1293974
chr1	1294868	1295091
chr1	1295999	1296149
chr1	1296884	1297361
chr1	1298978	1299238
chr1	1301898	1302329
chr1	1303489	1303688
chr1	1304348	1305770
chr1	1306779	1306932
chr1	1307153	1309262
chr1	1309310	1309477
chr1	1309606	1309921
chr1	1311246	1311396
chr1	1312944	1313141
chr1	1324155	1325413
chr1	1330074	1330224
chr1	1330967	1331117
chr1	1332554	1332704
chr1	1333411	1333561
chr1	1334158	1334308
chr1	1348244	1350085
chr1	1353644	1353794
chr1	1354381	1355795
chr1	1360008	1360240
chr1	1360397	1360547
chr1	1372167	1372326
chr1	1374521	1375738
chr1	1398779	1400240
chr1	1406925	1407670
chr1	1427451	1428252
chr1	1434411	1434597
chr1	1435328	1436091
chr1	1471347	1472674
chr1	1478877	1479027
chr1	1511414	1512885
chr1	1539601	1541344
chr1	1555221	1555432
chr1	1574086	1575443
chr1	1599310	1600871
chr1	1601263	1601413
chr1	1614862	1616650
chr1	1627424	1627574
chr1	1628405	1628608
chr1	1632298	1632512
chr1	1638083	1638233
chr1	1658512	1659535
chr1	1691837	1693923
chr1	1697186	1697350
chr1	1723873	1724845
chr1	1745092	1745274
chr1	1745414	1747186
chr1	1777936	1779152
chr1	1780121	1780370
chr1	1787160	1787310
chr1	1788055	1788573
chr1	1889879	1892079
chr1	1894721	1894918
chr1	1906232	1906500
chr1	1908519	1909677
chr1	1918329	1918479
chr1	1918630	1920092
chr1	1922468	1922630
chr1	1923100	1923250
chr1	1925139	1925454
chr1	1943879	1944492
chr1	1959923	1960430
chr1	1964204	1964459
chr1	2003685	2004003
chr1	2019298	2020014
chr1	2044674	2045486
chr1	2050075	2050777
chr1	2050920	2051070
chr1	2073459	2074802
chr1	2074950	2075551
chr1	2086660	2087021
chr1	2093402	2093582
chr1	2099076	2099351
chr1	2115469	2115619
chr1	2115808	2116364
chr1	2121814	2122137
chr1	2124249	2124438
chr1	2124483	2124633
chr1	2128406	2128728
chr1	2132431	2133777
chr1	2135210	2135914
chr1	2179387	2179787
chr1	2189209	2190389
chr1	2194329	2195674
chr1	2204223	2205575
chr1	2205708	2205966
chr1	2208366	2208560
chr1	2209823	2209973
chr1	2212035	2213499
chr1	2215053	2215203
chr1	2226963	2229892
chr1	2230036	2230496
chr1	2230726	2230982
chr1	2231201	2232166
chr1	2240167	2240317
chr1	2243434	2243584
chr1	2246285	2246854
chr1	2247787	2249110
chr1	2270744	2270973
chr1	2271412	2271712
chr1	2279330	2279550
chr1	2290354	2291085
chr1	2291539	2291733
chr1	2300102	2300252
chr1	2301921	2302130
chr1	2310198	2310348
chr1	2311426	2311777
chr1	2313399	2313681
chr1	2314456	2315562
chr1	2315733	2316048
chr1	2318031	2318181
chr1	2319328	2319657
chr1	2322047	2323033
chr1	2323082	2323303
chr1	2330273	2331142
chr1	2343744	2343975
chr1	2390908	2392361
chr1	2411771	2413689
chr1	2414008	2414158
chr1	2414233	2414383
chr1	2414458	2414684
chr1	2432351	2432572
chr1	2432711	2432975
chr1	2434511	2434661
chr1	2438023	2438173
chr1	2440337	2440529
chr1	2440936	2441086
chr1	2443007	2443157
chr1	2443368	2444197
chr1	2444368	2444518
chr1	2445866	2446099
chr1	2446332	2446740
chr1	2447096	2447402
chr1	2451824	2451974
chr1	2452205	2452393
chr1	2460242	2460497
chr1	2463540	2463791
chr1	2466753	2467424
chr1	2525680	2527122
chr1	2528820	2528970
chr1	2529222	2530670
chr1	2540679	2540829
chr1	2543563	2544118
chr1	2546676	2546826
chr1	2585854	2587567
chr1	2628621	2628771
chr1	2642564	2643785
chr1	2652100	2652566
chr1	2653727	2654313
chr1	2654627	2655218
chr1	2655336	2655572
chr1	2655801	2656083
chr1	2682642	2682792
chr1	2683512	2683857
chr1	2683870	2684455
chr1	2685407	2685695
chr1	2686898	2687048
chr1	2687901	2688182
chr1	2697543	2697972
chr1	2746575	2746781
chr1	2747307	2747475
chr1	2747601	2747949
chr1	2748302	2748664
chr1	2748927	2749086
chr1	2749121	2749271
chr1	2756442	2756592
chr1	2756825	2757148
chr1	2757552	2757702
chr1	2881438	2881588
chr1	3063864	3064139
chr1	3068015	3068165
chr1	3069018	3069208
chr1	3069453	3070679
chr1	3101087	3101342
chr1	3104102	3104444
chr1	3105197	3106356
chr1	3125688	3125838
chr1	3139407	3139826
chr1	3154523	3154708
chr1	3161256	3162056
chr1	3170478	3171055
chr1	3173733	3173883
chr1	3191033	3191183
chr1	3198633	3198783
chr1	3215776	3215954
chr1	3219177	3219963
chr1	3248898	3249472
chr1	3249673	3250383
chr1	3313002	3313444
chr1	3313795	3313945
chr1	3352149	3353258
chr1	3366036	3366375
chr1	3393453	3393769
chr1	3393910	3394060
chr1	3453050	3453326
chr1	3454297	3454993
chr1	3458052	3458306
chr1	3460523	3460797
chr1	3462715	3462953
chr1	3491254	3491783
chr1	3494943	3495275
chr1	3497043	3497193
chr1	3497347	3497501
chr1	3498422	3498572
chr1	3499374	3499643
chr1	3501918	3502189
chr1	3516057	3516512
chr1	3517102	3517252
chr1	3530956	3531761
chr1	3539982	3540254
chr1	3543199	3543409
chr1	3543829	3543979
chr1	3544696	3544909
chr1	3545255	3545405
chr1	3573971	3574121
chr1	3577406	3577639
chr1	3590476	3590626
chr1	3598150	3598967
chr1	3599471	3599681
chr1	3611171	3611861
chr1	3620964	3621423
chr1	3624041	3625903
chr1	3649654	3650354
chr1	3651999	3652951
chr1	3674287	3674656
chr1	3692354	3692893
chr1	3703675	3703887
chr1	3717289	3717667
chr1	3719022	3719172
chr1	3719353	3719929
chr1	3724404	3724554
chr1	3746550	3747622
chr1	3771768	3771918
chr1	3772034	3773403
chr1	3773434	3773959
chr1	3774168	3774627
chr1	3775063	3775688
chr1	3795960	3797105
chr1	3821242	3821407
chr1	3821524	3821766
chr1	3856298	3858161
chr1	3858286	3858880
chr1	3899529	3901752
chr1	3910852	3911570
chr1	3928174	3928324
chr1	3983441	3983591
chr1	4654020	4655845
chr1	4656026	4656739
chr1	5424856	5425078
chr1	5667366	5667516
chr1	5719268	5719418
chr1	5744862	5745756
chr1	5746177	5746364
chr1	5840495	5840776
chr1	5840963	5841113
chr1	5850182	5850482
chr1	5857627	5857777
chr1	5874468	5874618
chr1	5895614	5896291
chr1	5896694	5897671
chr1	5915586	5915973
chr1	5962533	5962741
chr1	5967552	5968022
chr1	5975387	5975537
chr1	5991101	5993807
chr1	6001933	6002083
chr1	6026776	6026945
chr1	6027162	6027406
chr1	6033818	6034858
chr1	6037370	6037638
chr1	6053130	6053402
chr1	6065189	6065714
chr1	6071737	6072009
chr1	6080442	6080592
chr1	6082388	6082613
chr1	6083115	6083451
chr1	6083741	6084420
chr1	6084935	6085225
chr1	6095827	6095977
chr1	6097126	6097276
chr1	6100192	6100342
chr1	6100933	6101083
chr1	6109140	6109327
chr1	6148493	6148938
chr1	6149441	6149591
chr1	6157335	6158426
chr1	6161488	6161640
chr1	6161771	6161921
chr1	6164043	6164586
chr1	6164636	6164904
chr1	6179302	6181100
chr1	6198928	6200166
chr1	6208728	6209670
chr1	6235406	6236313
chr1	6240338	6240488
chr1	6240722	6240872
chr1	6241961	6242779
chr1	6245028	6247240
chr1	6250104	6250254
chr1	6257700	6258002
chr1	6259655	6262243
chr1	6272864	6274045
chr1	6275829	6277057
chr1	6335461	6336153
chr1	6336831	6337077
chr1	6338434	6339411
chr1	6343572	6343722
chr1	6358737	6359560
chr1	6363149	6363432
chr1	6385011	6385979
chr1	6392348	6394232
chr1	6414430	6414631
chr1	6419047	6419197
chr1	6419830	6420064
chr1	6423310	6424037
chr1	6424300	6424459
chr1	6424650	6424972
chr1	6429618	6429949
chr1	6430088	6430504
chr1	6435209	6435506
chr1	6436753	6437991
chr1	6440379	6440921
chr1	6447162	6447314
chr1	6447502	6447795
chr1	6448266	6449248
chr1	6454839	6455464
chr1	6460216	6460387
chr1	6461824	6461974
chr1	6463026	6463176
chr1	6475429	6475741
chr1	6485085	6485902
chr1	6486321	6486818
chr1	6489726	6490190
chr1	6490331	6491056
chr1	6494914	6495445
chr1	6497004	6497978
chr1	6498629	6498882
chr1	6519489	6520517
chr1	6553833	6554892
chr1	6579377	6580531
chr1	6580723	6580873
chr1	6597804	6597954
chr1	6600938	6601285
chr1	6601480	6603845
chr1	6603881	6604152
chr1	6612584	6615204
chr1	6615321	6615471
chr1	6624724	6626111
chr1	6654059	6654255
chr1	6657166	6657316
chr1	6701277	6702250
chr1	6770696	6770960
chr1	6771232	6771382
chr1	6784029	6786388
chr1	6899021	6899355
chr1	6911610	6911760
chr1	6922365	6922961
chr1	6935524	6935830
chr1	6958345	6959025
chr1	6959262	6959412
chr1	6967803	6967953
chr1	7051375	7051702
chr1	7110307	7110710
chr1	7117563	7118137
chr1	7247856	7248391
chr1	7299331	7299705
chr1	7388912	7389610
chr1	7401882	7402236
chr1	7442230	7442577
chr1	7446728	7447021
chr1	7472246	7472396
chr1	7491819	7491973
chr1	7496049	7496338
chr1	7537966	7538147
chr1	7559723	7559873
chr1	7574443	7574593
chr1	7623837	7624344
chr1	7634995	7635180
chr1	7641047	7641197
chr1	7646922	7647418
chr1	7656610	7656764
chr1	7657051	7657208
chr1	7657647	7657995
chr1	7667230	7670073
chr1	7679813	7681305
chr1	7702468	7702680
chr1	7703779	7705343
chr1	7705382	7706041
chr1	7727838	7728408
chr1	7770920	7772097
chr1	7783397	7784717
chr1	7942280	7942688
chr1	7961086	7962182
chr1	8025498	8027069
chr1	8314471	8314783
chr1	8317812	8318578
chr1	8343136	8343323
chr1	8343521	8343735
chr1	8343824	8343974
chr1	8359539	8359719
chr1	8370189	8370339
chr1	8370513	8370663
chr1	8370810	8371138
chr1	8371271	8371600
chr1	8373919	8374262
chr1	8408351	8408618
chr1	8412234	8412556
chr1	8422945	8423110
chr1	8423305	8424797
chr1	8437347	8437747
chr1	8438999	8439490
chr1	8456352	8456589
chr1	8460002	8460159
chr1	8480930	8481224
chr1	8517704	8517855
chr1	8518117	8518448
chr1	8525338	8526291
chr1	8598166	8598320
chr1	8598460	8599002
chr1	8629437	8629734
chr1	8660524	8660677
chr1	8679482	8679632
chr1	8702881	8703867
chr1	8706963	8707295
chr1	8712596	8712746
chr1	8727925	8728260
chr1	8754179	8754357
chr1	8817211	8818281
chr1	8818478	8818675
chr1	8848713	8849200
chr1	8873421	8873830
chr1	8877503	8877653
chr1	8877834	8879596
chr1	8880185	8880730
chr1	8943603	8943789
chr1	8951250	8951543
chr1	9128889	9129040
chr1	9129178	9129632
chr1	9182527	9182774
chr1	9198756	9199087
chr1	9234254	9235442
chr1	9249490	9249904
chr1	9250025	9250175
chr1	9253138	9253288
chr1	9268934	9269088
chr1	9280828	9280978
chr1	9292344	9293433
chr1	9293632	9293827
chr1	9312355	9312505
chr1	9400755	9400964
chr1	9428608	9429389
chr1	9473094	9473285
chr1	9539120	9540442
chr1	9574685	9574904
chr1	9588248	9589845
chr1	9591670	9591820
chr1	9592298	9592448
chr1	9593479	9594174
chr1	9602881	9603233
chr1	9627020	9627466
chr1	9651596	9652540
chr1	9687456	9688238
chr1	9689088	9690179
chr1	9719131	9719403
chr1	9721022	9721189
chr1	9766835	9767106
chr1	9792327	9792554
chr1	9823167	9824725
chr1	9835624	9836163
chr1	9836333	9836590
chr1	9852345	9852943
chr1	9867560	9867710
chr1	9874945	9875184
chr1	9886419	9886571
chr1	9890083	9890624
chr1	9909577	9911225
chr1	9922446	9922610
chr1	9942834	9943734
chr1	10032473	10033787
chr1	10209614	10211951
chr1	10253813	10253963
chr1	10295455	10296002
chr1	10377485	10377635
chr1	10398206	10400075
chr1	10427904	10428157
chr1	10430069	10431272
chr1	10471923	10472863
chr1	10474691	10475593
chr1	10494733	10495259
chr1	10555987	10556255
chr1	10628735	10629005
chr1	10640332	10640482
chr1	10649320	10649652
chr1	10649776	10649951
chr1	10651459	10651609
chr1	10663447	10664484
chr1	10669474	10669823
chr1	10676840	10677235
chr1	10677679	10678142
chr1	10686617	10686891
chr1	10693888	10695269
chr1	10704597	10704763
chr1	10705391	10705544
chr1	10708980	10709516
chr1	10714465	10714933
chr1	10724991	10725141
chr1	10727788	10728426
chr1	10728652	10729102
chr1	10734442	10734920
chr1	10735033	10735681
chr1	10751913	10752204
chr1	10753394	10753589
chr1	10756099	10756724
chr1	10776454	10776748
chr1	10793869	10794597
chr1	10796268	10796861
chr1	10812838	10812988
chr1	10835850	10836324
chr1	10841253	10841435
chr1	10861737	10861887
chr1	10866843	10867644
chr1	10867830	10867980
chr1	10901558	10901996
chr1	10944206	10944385
chr1	10961084	10961239
chr1	10975559	10976275
chr1	10979683	10979833
chr1	10980054	10980609
chr1	11012123	11013313
chr1	11059001	11059239
chr1	11059321	11060556
chr1	11099329	11100162
chr1	11158685	11158835
chr1	11261992	11262987
chr1	11272475	11274075
chr1	11316609	11316811
chr1	11324701	11324851
chr1	11339740	11340011
chr1	11346026	11346442
chr1	11355137	11356156
chr1	11375844	11376195
chr1	11392014	11392164
chr1	11413848	11414022
chr1	11434483	11434641
chr1	11435006	11435233
chr1	11453872	11454561
chr1	11458647	11459449
chr1	11478358	11480681
chr1	11499562	11500352
chr1	11522488	11522881
chr1	11629631	11629903
chr1	11650277	11650815
chr1	11653920	11655525
chr1	11664071	11665003
chr1	11680629	11681795
chr1	11690628	11692150
chr1	11692264	11692414
chr1	11693196	11693489
chr1	11693705	11693855
chr1	11701332	11702099
chr1	11703783	11704581
chr1	11704730	11704880
chr1	11705508	11705658
chr1	11719474	11720017
chr1	11731727	11732056
chr1	11735665	11736636
chr1	11737059	11737215
chr1	11803215	11803811
chr1	11805230	11806799
chr1	11838707	11838857
chr1	11842107	11842456
chr1	11907750	11909514
chr1	11925534	11926693
chr1	11934280	11935038
chr1	11937455	11937605
chr1	11979582	11980888
chr1	12018997	12020124
chr1	12040590	12040858
chr1	12048519	12048761
chr1	12051946	12052368
chr1	12053420	12053570
chr1	12112931	12113155
chr1	12158568	12158822
chr1	12166842	12167129
chr1	12178941	12179492
chr1	12184014	12184933
chr1	12208354	12208900
chr1	12208911	12209159
chr1	12229621	12230708
chr1	12230912	12231229
chr1	12447845	12448056
chr1	12448198	12448411
chr1	12478114	12478491
chr1	12540092	12540694
chr1	12547991	12548141
chr1	12549868	12550195
chr1	12553621	12553934
chr1	12595794	12596366
chr1	12616218	12616368
chr1	12616830	12617106
chr1	12617936	12618755
chr1	12619561	12620150
chr1	13512922	13513135
chr1	13513231	13513809
chr1	13543908	13544250
chr1	13583691	13584700
chr1	13585242	13585392
chr1	13585455	13586155
chr1	13699903	13700894
chr1	13748746	13750116
chr1	13752085	13752235
chr1	13892529	13893334
chr1	13893492	13893642
chr1	13965862	13966184
chr1	14027198	14027358
chr1	14282417	14283125
chr1	14404846	14405316
chr1	14508679	14508829
chr1	14540300	14540634
chr1	14540893	14541154
chr1	14552266	14552728
chr1	14553779	14554148
chr1	14597778	14599463
chr1	14599583	14599795
chr1	14602187	14602417
chr1	14625804	14626403
chr1	14627814	14628003
chr1	14649042	14649209
chr1	14672043	14672257
chr1	14698437	14698838
chr1	14755603	14755901
chr1	14768500	14768706
chr1	14869300	14869489
chr1	14876192	14876466
chr1	14894811	14895515
chr1	14913572	14913916
chr1	14922752	14922902
chr1	14923709	14925064
chr1	14945606	14945793
chr1	14968388	14968538
chr1	14980605	14981246
chr1	14996291	14996827
chr1	15027778	15028488
chr1	15070052	15070208
chr1	15100465	15100698
chr1	15112208	15112582
chr1	15140196	15140461
chr1	15152412	15154496
chr1	15178828	15179137
chr1	15179269	15179419
chr1	15186809	15186961
chr1	15197169	15197327
chr1	15206687	15206837
chr1	15207098	15207289
chr1	15247074	15247677
chr1	15252401	15252663
chr1	15272303	15272714
chr1	15370862	15371329
chr1	15383973	15384906
chr1	15386195	15386743
chr1	15408906	15410692
chr1	15431278	15431604
chr1	15489320	15489497
chr1	15523800	15525747
chr1	15526308	15527417
chr1	15584543	15584693
chr1	15603071	15604016
chr1	15616734	15618234
chr1	15684003	15685216
chr1	15700391	15700694
chr1	15735694	15735930
chr1	15757633	15759667
chr1	15800376	15800709
chr1	15834308	15836468
chr1	15846986	15848650
chr1	15849298	15850329
chr1	15886232	15886712
chr1	15952656	15952825
chr1	15975328	15976289
chr1	16009168	16009340
chr1	16012984	16013421
chr1	16017948	16018206
chr1	16019558	16019887
chr1	16048393	16049062
chr1	16055964	16056434
chr1	16066939	16067590
chr1	16071515	16071778
chr1	16073002	16073960
chr1	16079317	16079467
chr1	16112068	16112390
chr1	16116011	16116303
chr1	16137904	16138065
chr1	16145288	16145438
chr1	16146678	16146868
chr1	16155446	16156294
chr1	16164262	16164483
chr1	16167455	16167630
chr1	16167757	16168066
chr1	16175984	16176134
chr1	16189998	16190281
chr1	16206383	16207223
chr1	16210041	16210191
chr1	16215904	16216122
chr1	16217090	16218043
chr1	16227001	16227234
chr1	16236473	16237529
chr1	16244166	16244597
chr1	16244856	16245006
chr1	16248771	16249040
chr1	16351798	16352928
chr1	16366902	16368380
chr1	16440249	16441219
chr1	16498496	16500022
chr1	16513412	16514748
chr1	16534202	16534457
chr1	16534689	16535548
chr1	16540561	16541068
chr1	16561105	16561347
chr1	16565372	16565651
chr1	16608467	16608617
chr1	16612389	16614107
chr1	16614281	16614508
chr1	16617147	16617392
chr1	16618781	16619347
chr1	16619680	16620294
chr1	16620794	16621362
chr1	16623573	16624589
chr1	16625751	16626113
chr1	16627177	16627401
chr1	16627913	16628063
chr1	16628688	16628838
chr1	16631520	16631670
chr1	16633114	16633362
chr1	16643934	16645253
chr1	16656967	16657117
chr1	16666240	16667698
chr1	16675123	16675422
chr1	16692984	16694173
chr1	16696510	16696660
chr1	16699508	16700084
chr1	16704523	16704673
chr1	16707609	16707939
chr1	16709748	16709898
chr1	16710119	16711372
chr1	16712242	16712911
chr1	16717478	16718558
chr1	16720248	16720444
chr1	16739882	16741367
chr1	16749871	16750100
chr1	16765602	16765752
chr1	16773448	16774193
chr1	16868697	16868847
chr1	16870322	16870518
chr1	16872600	16873277
chr1	16895331	16896831
chr1	16903843	16904173
chr1	16904366	16905679
chr1	16906581	16906840
chr1	16913441	16913591
chr1	16913601	16914942
chr1	16921414	16921993
chr1	16922209	16922503
chr1	16925458	16925717
chr1	16926424	16927262
chr1	16927429	16927844
chr1	16928285	16928435
chr1	16929781	16930268
chr1	16939237	16939433
chr1	16945755	16946029
chr1	16948558	16948893
chr1	16951578	16951900
chr1	16960636	16961204
chr1	16967347	16967551
chr1	16971441	16971798
chr1	16978654	16979216
chr1	16979888	16980252
chr1	16992208	16992466
chr1	17011069	17012356
chr1	17053618	17054580
chr1	17060221	17060804
chr1	17119192	17119928
chr1	17128396	17128770
chr1	17192400	17193013
chr1	17239243	17239401
chr1	17240897	17241106
chr1	17405856	17406428
chr1	17435066	17435363
chr1	17436591	17436775
chr1	17437376	17438770
chr1	17439432	17440161
chr1	17531908	17532293
chr1	17538297	17538643
chr1	17539360	17541254
chr1	17547123	17547274
chr1	17561261	17561502
chr1	17565386	17565996
chr1	17569576	17569978
chr1	17573158	17573726
chr1	17573903	17574143
chr1	17575000	17575169
chr1	17575906	17576056
chr1	17603071	17603459
chr1	17648918	17649071
chr1	17653420	17653725
chr1	17653848	17653999
chr1	17671242	17671550
chr1	17672003	17672162
chr1	17672327	17672553
chr1	17673316	17673539
chr1	17768724	17768874
chr1	17874774	17874953
chr1	18107733	18108383
chr1	18109925	18110247
chr1	18290785	18290935
chr1	18558044	18558194
chr1	18570460	18570610
chr1	18597593	18597890
chr1	18631359	18631509
chr1	18643380	18643587
chr1	18717000	18717233
chr1	18724002	18724209
chr1	18820716	18821002
chr1	18872980	18873130
chr1	18902076	18903283
chr1	18907005	18907693
chr1	18922153	18922303
chr1	18923777	18924257
chr1	18927968	18928396
chr1	18941422	18941604
chr1	18941896	18942173
chr1	18945377	18945746
chr1	18949318	18949998
chr1	18955490	18957395
chr1	19010986	19011475
chr1	19012424	19012796
chr1	19067005	19067190
chr1	19123849	19124117
chr1	19209634	19210801
chr1	19251126	19252221
chr1	19311253	19311403
chr1	19311541	19312957
chr1	19405432	19405582
chr1	19405800	19406375
chr1	19446074	19446224
chr1	19450926	19451220
chr1	19484392	19484814
chr1	19484890	19486327
chr1	19596340	19597706
chr1	19643724	19645098
chr1	19651263	19651413
chr1	19653829	19654061
chr1	19659682	19660060
chr1	19664572	19665255
chr1	19666080	19666230
chr1	19682300	19682613
chr1	19704407	19704817
chr1	19737254	19737921
chr1	19738164	19738355
chr1	19765786	19765936
chr1	19799799	19800060
chr1	19882112	19883185
chr1	19940353	19940504
chr1	19940670	19941032
chr1	19941297	19941623
chr1	20008640	20008790
chr1	20101034	20101217
chr1	20152369	20152811
chr1	20153015	20153552
chr1	20168797	20169049
chr1	20185804	20186146
chr1	20255718	20255969
chr1	20271815	20272299
chr1	20290496	20291217
chr1	20291756	20291921
chr1	20340030	20340578
chr1	20366309	20366688
chr1	20373907	20374126
chr1	20375539	20375793
chr1	20386628	20387347
chr1	20411508	20411718
chr1	20448619	20449098
chr1	20483622	20484872
chr1	20485134	20486407
chr1	20486445	20487177
chr1	20493930	20494753
chr1	20507656	20508456
chr1	20530449	20531220
chr1	20551973	20554073
chr1	20613932	20614082
chr1	20633182	20634136
chr1	20634248	20634541
chr1	20660970	20662195
chr1	20696319	20697290
chr1	20710742	20711047
chr1	20711268	20711853
chr1	20711990	20712297
chr1	20717472	20718604
chr1	20723772	20723940
chr1	20725725	20726105
chr1	20731553	20733706
chr1	20786173	20787778
chr1	21149540	21149924
chr1	21175775	21177442
chr1	21192641	21193231
chr1	21198879	21199194
chr1	21237909	21238246
chr1	21254353	21254503
chr1	21255241	21255483
chr1	21261919	21263029
chr1	21264871	21265021
chr1	21289875	21290600
chr1	21293513	21293663
chr1	21324328	21324909
chr1	21344874	21346093
chr1	21350103	21350589
chr1	21397912	21398180
chr1	21427986	21428411
chr1	21428535	21428871
chr1	21439707	21440855
chr1	21509104	21509526
chr1	21574774	21574948
chr1	21598578	21598728
chr1	21620416	21620736
chr1	21622146	21622685
chr1	21624745	21624995
chr1	21626855	21627076
chr1	21638687	21639207
chr1	21645780	21645930
chr1	21651195	21652365
chr1	21659128	21659828
chr1	21659960	21660110
chr1	21666226	21667065
chr1	21668704	21669775
chr1	21671986	21672136
chr1	21726060	21726272
chr1	21782204	21783841
chr1	21831178	21831386
chr1	21869915	21870147
chr1	21896717	21896974
chr1	21936701	21937943
chr1	22024405	22025966
chr1	22052420	22053867
chr1	22121177	22121327
chr1	22141626	22143709
chr1	22207614	22208371
chr1	22318511	22318874
chr1	22319074	22319249
chr1	22342356	22342506
chr1	22350235	22350420
chr1	22416565	22416850
chr1	22451606	22452679
chr1	22563086	22564027
chr1	22626318	22627036
chr1	22642002	22642213
chr1	22642374	22642524
chr1	22652442	22652592
chr1	22673079	22673404
chr1	22673491	22674154
chr1	22685142	22685314
chr1	22689514	22689925
chr1	22691099	22691249
chr1	22702759	22702909
chr1	22709988	22711832
chr1	22762041	22762191
chr1	22800039	22800493
chr1	22801524	22802340
chr1	22814652	22815034
chr1	22826583	22827119
chr1	22830164	22830316
chr1	22915856	22916006
chr1	22975440	22975590
chr1	23013733	23014177
chr1	23019081	23020239
chr1	23100553	23100703
chr1	23167300	23167688
chr1	23167716	23168363
chr1	23168480	23169052
chr1	23177457	23178116
chr1	23217208	23217637
chr1	23343589	23345068
chr1	23367899	23370160
chr1	23371025	23371256
chr1	23377147	23377648
chr1	23394856	23395466
chr1	23403713	23404241
chr1	23424443	23424795
chr1	23428529	23428820
chr1	23483458	23484776
chr1	23530802	23530952
chr1	23531041	23532032
chr1	23539761	23540072
chr1	23544843	23544993
chr1	23545181	23545393
chr1	23554502	23555379
chr1	23558951	23559886
chr1	23562179	23562548
chr1	23568108	23568363
chr1	23619421	23619859
chr1	23691562	23692288
chr1	23742980	23744183
chr1	23777883	23778932
chr1	23790763	23791352
chr1	23792315	23792465
chr1	23799731	23801362
chr1	23824960	23825749
chr1	23838389	23838817
chr1	23867575	23868569
chr1	23902497	23903294
chr1	23959030	23960261
chr1	23979787	23980669
chr1	24018623	24019210
chr1	24046255	24046633
chr1	24111431	24111661
chr1	24112106	24112560
chr1	24187012	24187543
chr1	24199412	24199562
chr1	24322261	24322660
chr1	24413279	24413861
chr1	24415432	24416407
chr1	24464515	24464742
chr1	24468777	24468927
chr1	24502175	24503425
chr1	24552299	24552487
chr1	24576354	24576504
chr1	24642136	24643950
chr1	24744807	24746086
chr1	24847777	24848741
chr1	24929612	24929978
chr1	25022382	25022745
chr1	25022887	25023177
chr1	25065989	25066139
chr1	25101793	25101948
chr1	25198569	25199496
chr1	25232020	25232950
chr1	25239594	25240421
chr1	25246698	25248136
chr1	25336901	25338969
chr1	25429812	25431675
chr1	25543408	25544196
chr1	25566550	25567574
chr1	25567589	25567739
chr1	25615775	25617999
chr1	25618189	25618339
chr1	25619198	25619567
chr1	25695807	25696030
chr1	25727840	25728121
chr1	25730150	25730300
chr1	25770826	25771058
chr1	25775133	25775532
chr1	25799716	25800742
chr1	25810741	25811327
chr1	25819506	25821182
chr1	25858875	25859843
chr1	25874930	25876177
chr1	25895418	25895825
chr1	25905055	25907194
chr1	25927172	25928055
chr1	25933092	25933266
chr1	25933485	25933814
chr1	25933909	25934344
chr1	25997782	25998802
chr1	26016571	26016770
chr1	26021578	26022541
chr1	26034924	26036519
chr1	26045946	26046430
chr1	26110598	26112640
chr1	26161239	26162262
chr1	26164222	26164539
chr1	26168856	26169006
chr1	26169504	26170493
chr1	26233699	26234929
chr1	26279350	26280673
chr1	26284840	26285150
chr1	26289591	26289866
chr1	26306171	26307113
chr1	26335963	26336689
chr1	26341956	26342106
chr1	26345721	26345931
chr1	26409390	26409583
chr1	26431815	26432659
chr1	26471536	26473512
chr1	26500041	26501595
chr1	26529313	26530542
chr1	26542518	26542668
chr1	26620111	26621481
chr1	26692250	26693397
chr1	26695106	26696943
chr1	26697153	26697546
chr1	26697584	26697804
chr1	26698033	26698673
chr1	26723343	26724027
chr1	26771518	26771988
chr1	26787513	26788575
chr1	26799612	26800106
chr1	26826270	26827633
chr1	26864643	26865553
chr1	26889663	26890694
chr1	26899929	26900632
chr1	26921242	26922243
chr1	26993087	26994905
chr1	26997719	26998007
chr1	27001517	27002383
chr1	27011094	27011293
chr1	27013005	27013349
chr1	27070826	27071535
chr1	27099209	27100197
chr1	27101072	27101301
chr1	27102744	27103007
chr1	27107155	27107305
chr1	27117950	27118192
chr1	27154770	27155341
chr1	27233914	27235274
chr1	27299379	27299989
chr1	27300380	27301157
chr1	27307209	27307470
chr1	27321831	27322749
chr1	27349483	27350363
chr1	27351389	27351539
chr1	27365283	27367116
chr1	27391868	27393247
chr1	27428681	27428908
chr1	27489626	27490658
chr1	27496761	27497281
chr1	27519111	27520016
chr1	27521777	27522024
chr1	27526962	27529212
chr1	27536048	27537255
chr1	27537475	27537625
chr1	27542428	27543045
chr1	27550022	27550212
chr1	27550405	27550626
chr1	27556919	27557152
chr1	27557342	27557670
chr1	27560724	27561092
chr1	27563786	27564248
chr1	27566679	27566829
chr1	27566841	27567641
chr1	27568458	27568756
chr1	27571455	27571998
chr1	27572344	27572494
chr1	27572512	27573361
chr1	27575059	27575209
chr1	27575323	27576227
chr1	27576753	27576903
chr1	27577024	27577591
chr1	27590025	27590380
chr1	27590802	27590952
chr1	27592398	27592713
chr1	27593201	27593725
chr1	27594040	27594249
chr1	27598896	27599098
chr1	27601936	27602477
chr1	27603000	27604598
chr1	27606463	27607054
chr1	27625027	27625288
chr1	27663019	27663371
chr1	27669477	27669628
chr1	27671833	27672649
chr1	27725285	27726602
chr1	27772656	27773906
chr1	27830494	27831300
chr1	27858422	27858589
chr1	27872230	27873233
chr1	27914265	27915036
chr1	27959857	27960274
chr1	28088039	28089079
chr1	28122244	28122542
chr1	28232544	28233177
chr1	28235551	28237049
chr1	28246893	28247646
chr1	28259054	28260711
chr1	28328609	28329410
chr1	28369357	28370596
chr1	28399901	28400115
chr1	28409022	28409439
chr1	28437888	28438057
chr1	28505497	28506150
chr1	28506405	28506650
chr1	28517583	28517830
chr1	28517863	28518815
chr1	28552601	28553808
chr1	28581152	28582534
chr1	28592346	28592881
chr1	28642557	28643498
chr1	28647974	28649275
chr1	28668182	28669677
chr1	28736372	28737598
chr1	28804123	28804423
chr1	28812098	28812643
chr1	28835262	28835759
chr1	28856461	28856611
chr1	28882469	28882619
chr1	28885070	28885390
chr1	28886779	28888065
chr1	28913923	28915704
chr1	29121637	29122126
chr1	29122309	29122492
chr1	29123125	29123535
chr1	29123774	29125000
chr1	29180993	29182418
chr1	29193707	29193857
chr1	29202714	29203174
chr1	29222881	29223132
chr1	29230499	29231351
chr1	29236074	29237964
chr1	29238304	29238555
chr1	29245636	29245812
chr1	29249062	29249848
chr1	29259259	29260173
chr1	29749150	29749375
chr1	29913724	29913888
chr1	29974401	29974742
chr1	30085811	30085963
chr1	30380010	30380367
chr1	30380469	30380619
chr1	30655406	30655905
chr1	30685011	30685865
chr1	30694419	30694662
chr1	30707968	30708372
chr1	30717798	30719901
chr1	30728365	30728515
chr1	30729333	30729483
chr1	30769160	30769310
chr1	30782465	30782897
chr1	30783173	30783323
chr1	30801612	30802107
chr1	30809525	30809899
chr1	30815967	30817294
chr1	30823565	30825202
chr1	30847269	30847821
chr1	30856261	30856534
chr1	30879160	30880543
chr1	30882281	30882531
chr1	30883786	30884216
chr1	30887668	30887818
chr1	30888000	30888162
chr1	30888363	30888614
chr1	30907216	30907454
chr1	30907669	30909362
chr1	30911348	30911643
chr1	31065020	31066194
chr1	31122703	31123198
chr1	31154445	31155801
chr1	31181696	31181846
chr1	31184091	31184263
chr1	31201976	31202126
chr1	31215037	31215243
chr1	31215733	31215988
chr1	31227681	31228399
chr1	31238151	31240137
chr1	31296306	31297696
chr1	31372706	31374010
chr1	31376587	31377393
chr1	31394752	31395168
chr1	31412576	31412726
chr1	31412997	31414998
chr1	31422569	31422960
chr1	31431713	31432284
chr1	31483249	31483683
chr1	31483849	31483999
chr1	31548842	31549476
chr1	31574100	31574411
chr1	31591772	31592037
chr1	31617481	31618549
chr1	31620685	31620835
chr1	31626313	31626770
chr1	31644225	31645489
chr1	31658188	31658379
chr1	31658980	31659130
chr1	31659673	31659823
chr1	31663956	31664110
chr1	31669986	31670289
chr1	31689432	31689622
chr1	31694276	31694471
chr1	31694595	31695410
chr1	31701307	31701457
chr1	31714510	31714717
chr1	31714925	31715845
chr1	31718120	31718317
chr1	31718659	31718872
chr1	31725959	31726109
chr1	31736885	31737035
chr1	31753601	31754539
chr1	31759251	31759464
chr1	31759754	31759935
chr1	31760215	31761539
chr1	31762701	31763376
chr1	31763566	31765168
chr1	31771797	31772907
chr1	31776417	31776648
chr1	31781881	31782977
chr1	31788103	31789651
chr1	31811638	31812105
chr1	31842955	31843433
chr1	31881588	31881859
chr1	31937508	31938986
chr1	31944458	31944681
chr1	31954691	31955012
chr1	31964225	31964375
chr1	31987325	31987631
chr1	32013172	32015124
chr1	32062301	32063100
chr1	32063415	32063652
chr1	32072217	32073903
chr1	32107848	32108906
chr1	32121071	32121237
chr1	32151346	32151685
chr1	32179369	32180572
chr1	32199674	32200105
chr1	32200233	32201640
chr1	32201815	32201988
chr1	32205148	32206191
chr1	32221703	32222846
chr1	32240051	32240366
chr1	32240480	32240765
chr1	32241036	32241723
chr1	32291788	32292889
chr1	32334525	32334852
chr1	32334987	32336772
chr1	32337923	32338279
chr1	32338417	32338650
chr1	32350991	32352374
chr1	32357351	32358067
chr1	32393904	32395399
chr1	32400962	32401324
chr1	32464180	32465503
chr1	32500313	32501132
chr1	32539053	32540343
chr1	32650220	32651888
chr1	32701989	32703380
chr1	32703527	32703814
chr1	32704095	32704380
chr1	32734140	32734290
chr1	32741504	32742129
chr1	32753564	32755419
chr1	32773132	32773282
chr1	32814903	32815053
chr1	32816668	32818565
chr1	32870033	32870356
chr1	32870594	32871436
chr1	32872673	32873113
chr1	32878299	32878939
chr1	32886014	32886896
chr1	32892845	32893485
chr1	32900932	32901910
chr1	32963789	32965266
chr1	32965329	32965479
chr1	32972653	32973471
chr1	32974521	32974705
chr1	32984310	32984742
chr1	32984901	32985102
chr1	32998003	32998215
chr1	33007133	33007476
chr1	33036421	33037364
chr1	33080717	33081694
chr1	33082017	33082360
chr1	33126939	33127766
chr1	33160860	33161978
chr1	33169454	33169832
chr1	33180552	33182312
chr1	33255510	33257200
chr1	33264360	33264510
chr1	33271529	33271755
chr1	33295616	33295794
chr1	33306982	33307213
chr1	33325270	33325562
chr1	33341952	33342846
chr1	33348768	33348927
chr1	33349128	33350640
chr1	33363455	33363613
chr1	33363732	33365097
chr1	33367826	33368322
chr1	33379808	33379958
chr1	33391763	33391979
chr1	33392308	33393032
chr1	33393194	33393374
chr1	33410073	33410726
chr1	33430236	33431575
chr1	33452273	33452634
chr1	33470510	33470981
chr1	33471949	33472999
chr1	33517156	33517450
chr1	33517697	33517847
chr1	33613036	33613186
chr1	33661664	33662118
chr1	33903315	33903465
chr1	33957904	33958181
chr1	34163211	34163457
chr1	34163983	34165359
chr1	34563168	34563318
chr1	34590441	34590591
chr1	34655955	34656218
chr1	34684013	34684641
chr1	34736801	34736994
chr1	34742505	34742895
chr1	34781194	34781942
chr1	34786538	34786988
chr1	34852666	34853025
chr1	34859240	34860141
chr1	34865836	34866677
chr1	34870431	34870908
chr1	34874432	34874812
chr1	34885636	34886113
chr1	34918714	34919370
chr1	34928408	34928558
chr1	34928708	34930557
chr1	34984663	34985639
chr1	35031421	35032166
chr1	35079161	35079853
chr1	35191793	35193710
chr1	35201950	35202483
chr1	35210477	35210651
chr1	35210670	35210900
chr1	35268296	35269320
chr1	35505897	35506047
chr1	35556816	35558229
chr1	35558301	35558855
chr1	35559502	35559652
chr1	35560905	35561253
chr1	35564530	35564680
chr1	35566701	35566851
chr1	35569084	35569234
chr1	35573051	35573657
chr1	35577080	35577247
chr1	35577482	35577697
chr1	35641208	35642204
chr1	35707517	35708615
chr1	35715630	35715780
chr1	35718723	35718969
chr1	35726860	35727122
chr1	35769146	35770386
chr1	35807513	35809168
chr1	35882755	35884377
chr1	35885937	35886334
chr1	35930371	35931832
chr1	36083706	36084904
chr1	36088360	36089434
chr1	36124887	36125685
chr1	36148752	36150225
chr1	36150458	36150706
chr1	36150819	36151327
chr1	36155409	36157805
chr1	36158403	36158553
chr1	36161017	36161301
chr1	36187974	36188429
chr1	36203926	36204102
chr1	36207372	36207705
chr1	36223752	36225010
chr1	36306316	36307593
chr1	36322682	36323995
chr1	36324108	36324302
chr1	36327318	36327468
chr1	36351532	36352236
chr1	36366358	36366573
chr1	36373397	36374389
chr1	36374535	36375089
chr1	36384579	36384935
chr1	36385025	36387143
chr1	36387262	36387967
chr1	36397166	36398317
chr1	36400698	36401800
chr1	36420970	36421120
chr1	36450080	36451004
chr1	36463875	36464943
chr1	36576127	36576350
chr1	36594150	36594300
chr1	36742529	36742679
chr1	36977817	36978339
chr1	37034002	37035185
chr1	37038110	37038616
chr1	37255537	37255786
chr1	37267168	37267550
chr1	37455249	37455399
chr1	37471496	37471646
chr1	37471758	37472292
chr1	37473941	37474977
chr1	37477337	37477666
chr1	37513820	37515332
chr1	37553821	37554478
chr1	37556618	37557310
chr1	37595603	37596414
chr1	37634760	37635104
chr1	37660749	37660899
chr1	37682470	37682620
chr1	37689643	37689861
chr1	37690053	37690844
chr1	37691638	37692828
chr1	37726839	37727360
chr1	37752399	37753615
chr1	37764191	37766326
chr1	37766365	37766589
chr1	37793596	37795208
chr1	37807475	37809396
chr1	37858994	37860390
chr1	37888227	37888576
chr1	37931411	37932260
chr1	37946387	37947239
chr1	37989395	37990486
chr1	37995760	37995958
chr1	38000579	38000946
chr1	38004866	38005981
chr1	38012118	38013200
chr1	38029110	38029338
chr1	38029455	38029651
chr1	38029846	38030182
chr1	38038851	38039268
chr1	38045412	38045942
chr1	38046065	38047821
chr1	38064041	38064458
chr1	38073377	38073823
chr1	38084709	38085135
chr1	38088608	38088758
chr1	38114445	38114609
chr1	38138555	38138738
chr1	38274944	38275354
chr1	38327696	38328099
chr1	38418577	38418727
chr1	38455861	38456011
chr1	38476656	38476985
chr1	38558271	38558421
chr1	38570329	38570479
chr1	38578410	38578982
chr1	38669971	38670144
chr1	38686028	38686504
chr1	38728139	38728571
chr1	38758905	38759096
chr1	38783509	38784305
chr1	38804076	38804516
chr1	38817887	38818037
chr1	38818231	38818744
chr1	38826666	38826816
chr1	38858956	38860419
chr1	38872720	38873913
chr1	38929622	38929844
chr1	38990718	38992062
chr1	39025850	39027196
chr1	39047396	39047768
chr1	39081011	39082929
chr1	39098169	39098992
chr1	39102677	39102834
chr1	39103017	39103167
chr1	39104966	39106503
chr1	39107717	39107926
chr1	39127700	39127850
chr1	39133091	39133293
chr1	39183830	39184009
chr1	39192142	39192694
chr1	39204735	39204885
chr1	39238541	39238752
chr1	39268247	39268882
chr1	39398431	39399133
chr1	39408115	39409885
chr1	39490697	39492322
chr1	39492553	39492898
chr1	39511620	39511770
chr1	39514686	39515388
chr1	39515667	39515910
chr1	39575379	39577082
chr1	39633137	39633369
chr1	39653548	39653828
chr1	39653900	39654066
chr1	39656374	39656524
chr1	39671858	39672348
chr1	39689386	39689951
chr1	39690952	39692921
chr1	39701415	39701820
chr1	39733209	39733406
chr1	39738693	39739361
chr1	39770838	39771574
chr1	39785814	39785964
chr1	39788119	39789176
chr1	39789373	39789548
chr1	39845623	39845956
chr1	39883074	39883816
chr1	39886685	39887334
chr1	39898790	39899222
chr1	39900834	39902817
chr1	39954833	39955755
chr1	39956218	39956442
chr1	40039449	40041367
chr1	40084771	40084921
chr1	40096758	40097818
chr1	40143834	40144004
chr1	40160970	40162214
chr1	40257422	40258698
chr1	40316597	40316879
chr1	40317063	40317222
chr1	40373207	40374976
chr1	40449659	40451003
chr1	40477001	40477760
chr1	40508486	40509288
chr1	40531385	40532061
chr1	40612580	40612730
chr1	40649025	40649467
chr1	40649636	40650133
chr1	40654157	40654424
chr1	40663470	40663800
chr1	40664751	40664901
chr1	40665162	40666259
chr1	40668803	40669031
chr1	40691264	40692785
chr1	40708825	40709426
chr1	40783341	40784561
chr1	40802201	40802518
chr1	40818527	40818706
chr1	40821145	40821339
chr1	40849887	40850227
chr1	40861415	40862752
chr1	40931906	40932056
chr1	40979175	40980698
chr1	40980778	40980928
chr1	41003665	41003815
chr1	41045791	41046004
chr1	41102353	41102543
chr1	41241280	41242871
chr1	41268304	41268454
chr1	41286271	41286812
chr1	41315262	41315475
chr1	41316023	41316173
chr1	41360834	41362634
chr1	41365865	41366752
chr1	41377528	41377748
chr1	41381092	41381362
chr1	41381710	41382527
chr1	41383237	41383588
chr1	41386083	41386358
chr1	41387873	41388098
chr1	41394698	41395816
chr1	41398917	41399123
chr1	41399506	41399663
chr1	41404107	41405071
chr1	41405997	41406147
chr1	41413422	41413572
chr1	41455802	41456110
chr1	41474493	41475384
chr1	41484673	41484833
chr1	41486284	41486647
chr1	41486808	41487077
chr1	41495749	41495899
chr1	41496018	41497019
chr1	41515876	41516543
chr1	41608314	41608611
chr1	41661578	41663039
chr1	41735415	41735802
chr1	41741291	41741441
chr1	41783130	41783600
chr1	41823626	41823924
chr1	41863050	41863205
chr1	41870059	41870341
chr1	41917838	41919004
chr1	41919443	41919593
chr1	41919833	41920434
chr1	41955505	41956013
chr1	42034906	42036424
chr1	42046811	42047205
chr1	42137611	42137761
chr1	42334253	42335808
chr1	42348527	42348884
chr1	42379920	42380075
chr1	42380242	42381337
chr1	42420958	42421525
chr1	42455973	42457155
chr1	42462792	42463845
chr1	42657916	42658939
chr1	42681512	42683493
chr1	42741338	42741488
chr1	42743672	42743822
chr1	42765295	42765670
chr1	42765950	42768074
chr1	42816571	42817805
chr1	42846121	42847288
chr1	42891575	42892086
chr1	42923785	42924890
chr1	42941084	42941303
chr1	42957563	42959379
chr1	42967227	42967404
chr1	43073605	43073841
chr1	43119723	43120567
chr1	43147477	43148229
chr1	43171813	43172953
chr1	43227185	43227443
chr1	43294735	43294885
chr1	43348677	43349626
chr1	43358346	43359268
chr1	43367625	43368602
chr1	43389354	43390254
chr1	43436368	43436939
chr1	43448341	43448718
chr1	43453056	43454151
chr1	43500556	43501065
chr1	43530515	43531929
chr1	43545976	43546199
chr1	43558357	43558922
chr1	43564161	43564322
chr1	43565445	43566224
chr1	43570705	43570873
chr1	43582313	43582578
chr1	43649620	43651117
chr1	43687440	43687626
chr1	43706892	43708268
chr1	43763552	43763736
chr1	43836438	43836679
chr1	43933871	43934023
chr1	43934813	43935044
chr1	43936001	43936971
chr1	43946191	43947515
chr1	43952820	43953523
chr1	43969499	43970415
chr1	43974342	43975736
chr1	43978787	43980004
chr1	43991283	43992244
chr1	44005796	44006103
chr1	44016529	44017671
chr1	44019762	44019912
chr1	44029643	44031901
chr1	44089755	44089936
chr1	44213175	44213991
chr1	44220565	44220715
chr1	44239332	44239482
chr1	44252185	44252647
chr1	44328008	44328175
chr1	44354657	44355710
chr1	44405022	44405759
chr1	44405968	44406118
chr1	44406543	44406728
chr1	44407588	44407738
chr1	44407902	44408052
chr1	44417241	44418230
chr1	44507862	44508041
chr1	44524229	44524384
chr1	44542665	44543632
chr1	44603613	44603802
chr1	44631419	44633041
chr1	44637282	44637475
chr1	44644006	44644296
chr1	44650463	44650613
chr1	44652733	44653150
chr1	44660280	44660498
chr1	44672272	44672634
chr1	44673772	44675102
chr1	44715086	44715263
chr1	44731098	44731349
chr1	44739353	44740123
chr1	44775005	44776443
chr1	44786371	44786673
chr1	44799639	44801174
chr1	44802019	44802332
chr1	44802525	44802675
chr1	44807090	44807685
chr1	44808329	44808820
chr1	44822983	44823133
chr1	44842643	44843693
chr1	44848963	44849197
chr1	44986108	44986909
chr1	45010330	45012842
chr1	45014531	45014993
chr1	45205494	45207091
chr1	45297836	45297986
chr1	45303293	45304465
chr1	45339604	45340705
chr1	45490462	45491735
chr1	45499619	45500715
chr1	45521190	45522365
chr1	45550426	45551340
chr1	45583277	45585251
chr1	45623069	45623305
chr1	45686032	45687609
chr1	45687955	45688498
chr1	45750039	45751141
chr1	45802973	45804383
chr1	45864930	45865209
chr1	46030793	46030943
chr1	46037177	46037327
chr1	46132150	46133732
chr1	46133785	46133935
chr1	46173437	46173845
chr1	46198002	46198798
chr1	46202885	46203883
chr1	46220099	46220473
chr1	46221731	46221948
chr1	46223661	46223964
chr1	46246776	46248037
chr1	46301401	46304065
chr1	46340037	46341549
chr1	46393993	46394983
chr1	46406217	46406709
chr1	46406851	46407001
chr1	46442237	46442401
chr1	46447825	46447975
chr1	46448083	46448904
chr1	46466114	46467366
chr1	46485774	46485924
chr1	46488973	46489252
chr1	46489519	46489901
chr1	46490788	46490938
chr1	46506968	46507632
chr1	46520673	46520831
chr1	46529300	46529450
chr1	46532896	46533675
chr1	46543886	46544334
chr1	46549419	46550324
chr1	46554350	46555135
chr1	46558170	46558794
chr1	46585520	46585752
chr1	46603617	46604603
chr1	46613585	46613735
chr1	46613761	46614050
chr1	46615981	46617059
chr1	46667527	46668822
chr1	46718572	46719686
chr1	46725081	46725263
chr1	46725276	46725564
chr1	46756566	46756819
chr1	46757306	46757465
chr1	47023302	47024373
chr1	47175432	47175588
chr1	47179100	47179759
chr1	47192911	47193265
chr1	47208373	47208824
chr1	47224695	47224845
chr1	47224931	47225283
chr1	47225459	47226042
chr1	47231618	47231941
chr1	47232135	47232570
chr1	47313681	47314619
chr1	47333238	47334866
chr1	47416353	47417297
chr1	47432456	47432888
chr1	47434028	47434178
chr1	47434351	47434718
chr1	47437182	47439215
chr1	47444731	47445102
chr1	47507979	47508419
chr1	47508740	47508890
chr1	47532946	47533096
chr1	47533179	47533776
chr1	47533948	47534156
chr1	47592770	47593601
chr1	47708789	47710175
chr1	47725782	47726525
chr1	47776751	47777171
chr1	47805865	47806239
chr1	47812818	47813073
chr1	47814170	47814320
chr1	47831045	47831250
chr1	47831507	47831657
chr1	47881974	47882375
chr1	47906623	47906982
chr1	47914320	47914664
chr1	47916037	47916187
chr1	47934352	47934572
chr1	47934863	47935054
chr1	47996419	47996569
chr1	47996744	47996894
chr1	47997262	47998110
chr1	48052179	48052414
chr1	48093866	48094183
chr1	48109498	48109698
chr1	48236664	48236814
chr1	48236824	48237140
chr1	48246076	48246394
chr1	48246622	48247158
chr1	48471399	48472827
chr1	48493933	48494900
chr1	48499623	48499773
chr1	48526010	48526562
chr1	48530863	48531031
chr1	48556252	48556402
chr1	48560227	48560486
chr1	48563026	48563428
chr1	48572577	48573161
chr1	48610216	48610366
chr1	48610728	48611484
chr1	48627525	48628097
chr1	48647262	48647444
chr1	48647630	48647780
chr1	48677662	48677981
chr1	48679698	48680406
chr1	48695038	48695568
chr1	48715931	48716081
chr1	48775842	48776060
chr1	48776165	48777535
chr1	48777658	48777938
chr1	48875486	48875686
chr1	48875771	48876189
chr1	48916156	48916364
chr1	48916643	48916837
chr1	48921080	48921242
chr1	48948110	48948508
chr1	49051817	49052196
chr1	49298079	49298452
chr1	49605319	49605469
chr1	49605587	49605744
chr1	49606216	49606366
chr1	49802015	49802366
chr1	50017121	50017379
[truncated: 63,536 more rows]

## Sheet: ATAC NPCs-Neu D868
chr1	9928	10542
chr1	13520	13709
chr1	14538	14764
chr1	15558	15746
chr1	16969	17179
chr1	17649	17814
chr1	20059	20675
chr1	28729	29965
chr1	34718	35072
chr1	180615	181992
chr1	183622	184005
chr1	184296	184659
chr1	185534	185699
chr1	189405	189691
chr1	190331	191895
chr1	199172	200622
chr1	266870	267020
chr1	605098	605325
chr1	623909	624165
chr1	629004	634999
chr1	778228	779416
chr1	817120	817630
chr1	817805	818052
chr1	820256	820720
chr1	826638	828176
chr1	869761	870252
chr1	904028	905276
chr1	905383	905533
chr1	910467	910644
chr1	910672	910822
chr1	910920	911422
chr1	916393	917005
chr1	917733	917883
chr1	918436	918810
chr1	919741	919974
chr1	920429	921688
chr1	922172	922330
chr1	923383	926206
chr1	926424	926700
chr1	926913	927229
chr1	928291	928567
chr1	928728	929012
chr1	930914	931283
chr1	933466	933850
chr1	935257	936507
chr1	936738	936888
chr1	937473	938995
chr1	939143	939415
chr1	939829	941078
chr1	941184	943417
chr1	944406	945149
chr1	945325	945475
chr1	947933	948185
chr1	948655	948805
chr1	958740	960211
chr1	960369	961443
chr1	963709	963864
chr1	965780	965934
chr1	966334	967265
chr1	969178	969521
chr1	970435	970655
chr1	975889	976457
chr1	976658	977103
chr1	978646	978796
chr1	978841	978991
chr1	979310	979460
chr1	980083	980233
chr1	984114	984412
chr1	984477	984627
chr1	995972	996194
chr1	996601	996755
chr1	996917	997151
chr1	997316	997877
chr1	998437	1001359
chr1	1001400	1002121
chr1	1003921	1004134
chr1	1005198	1005449
chr1	1005957	1006129
chr1	1013218	1013964
chr1	1014114	1014265
chr1	1017689	1017839
chr1	1018902	1021242
chr1	1021360	1021510
chr1	1021527	1021753
chr1	1022377	1022645
chr1	1025204	1025395
chr1	1025815	1025965
chr1	1026880	1027355
chr1	1027896	1028046
chr1	1030202	1030437
chr1	1030633	1030783
chr1	1031165	1031595
chr1	1031665	1031873
chr1	1032550	1034745
chr1	1038759	1038937
chr1	1039820	1041098
chr1	1041151	1041301
chr1	1041463	1041879
chr1	1041995	1042166
chr1	1053750	1054065
chr1	1055951	1056127
chr1	1056336	1056486
chr1	1059076	1060159
chr1	1062848	1063058
chr1	1063560	1063710
chr1	1063718	1064785
chr1	1066708	1067461
chr1	1067630	1068184
chr1	1068521	1070413
chr1	1071552	1071773
chr1	1073081	1073231
chr1	1073705	1074296
chr1	1074592	1074753
chr1	1075277	1075429
chr1	1077041	1077245
chr1	1078875	1079201
chr1	1079362	1080393
chr1	1080551	1080913
chr1	1080997	1081147
chr1	1086468	1086659
chr1	1087589	1087767
chr1	1092301	1092451
chr1	1115586	1117090
chr1	1117773	1117927
chr1	1121938	1122427
chr1	1144492	1144667
chr1	1146875	1147025
chr1	1157368	1157726
chr1	1157989	1158816
chr1	1166294	1166520
chr1	1168682	1168863
chr1	1169173	1169394
chr1	1170101	1170300
chr1	1171421	1171704
chr1	1173569	1173933
chr1	1173986	1174136
chr1	1175885	1176719
chr1	1180574	1180813
chr1	1181949	1182165
chr1	1197923	1198073
chr1	1200470	1200703
chr1	1201136	1201904
chr1	1201948	1202262
chr1	1205166	1205420
chr1	1206393	1206778
chr1	1208135	1208473
chr1	1210604	1210754
chr1	1212333	1212500
chr1	1213329	1213593
chr1	1215771	1216050
chr1	1231192	1233426
chr1	1236175	1236325
chr1	1237051	1237201
chr1	1238183	1238584
chr1	1238848	1239010
chr1	1240168	1240415
chr1	1243499	1243840
chr1	1246524	1247001
chr1	1247463	1247613
chr1	1249119	1249467
chr1	1250041	1250202
chr1	1250279	1250429
chr1	1273236	1274877
chr1	1280952	1281179
chr1	1284703	1285333
chr1	1285755	1285920
chr1	1286958	1287237
chr1	1287941	1288279
chr1	1288489	1288723
chr1	1289491	1289647
chr1	1290008	1290203
chr1	1290950	1291368
chr1	1291454	1292429
chr1	1293656	1294205
chr1	1294868	1295091
chr1	1295932	1296149
chr1	1296884	1297361
chr1	1298916	1299337
chr1	1300870	1301020
chr1	1301898	1302329
chr1	1303489	1303723
chr1	1303826	1305770
chr1	1306676	1309477
chr1	1309606	1309921
chr1	1310806	1311103
chr1	1311246	1311396
chr1	1312944	1313141
chr1	1319943	1320137
chr1	1321163	1321360
chr1	1321641	1321791
chr1	1324030	1325454
chr1	1330074	1330224
chr1	1330674	1330901
chr1	1330967	1331117
chr1	1332554	1332848
chr1	1333411	1333561
chr1	1334158	1334308
chr1	1338965	1339156
chr1	1342262	1342502
chr1	1348244	1350085
chr1	1351604	1351937
chr1	1352178	1352328
chr1	1353644	1353794
chr1	1354381	1355795
chr1	1358552	1358891
chr1	1360008	1360240
chr1	1360397	1360547
chr1	1371741	1371929
chr1	1372167	1372326
chr1	1374521	1375846
chr1	1382275	1382425
chr1	1382658	1382808
chr1	1398779	1400240
chr1	1401793	1401998
chr1	1406749	1407680
chr1	1427264	1428252
chr1	1432078	1432228
chr1	1432290	1432469
chr1	1433382	1433582
chr1	1434411	1434597
chr1	1435328	1436091
chr1	1439112	1439596
chr1	1440441	1440591
chr1	1467049	1467334
chr1	1471347	1472674
chr1	1478877	1479027
chr1	1505163	1505313
chr1	1511393	1512885
chr1	1524215	1524428
chr1	1527181	1527331
chr1	1534218	1534523
chr1	1535580	1535829
chr1	1536460	1536610
chr1	1536706	1536867
chr1	1539058	1539292
chr1	1539601	1541344
chr1	1543572	1543722
chr1	1550463	1550784
chr1	1554868	1555432
chr1	1574086	1575443
chr1	1595063	1595451
chr1	1597058	1597449
chr1	1597546	1597895
chr1	1599310	1600908
chr1	1601003	1601232
chr1	1601263	1601413
chr1	1614825	1616794
chr1	1623360	1623622
chr1	1624681	1624862
chr1	1627424	1627574
chr1	1628405	1628608
chr1	1631176	1631326
chr1	1631967	1632117
chr1	1632298	1632512
chr1	1636129	1636323
chr1	1638083	1638233
chr1	1644034	1644184
chr1	1657870	1659669
chr1	1691837	1693923
chr1	1697186	1697408
chr1	1723856	1724972
chr1	1744995	1747272
chr1	1751520	1751670
chr1	1753246	1753475
chr1	1777936	1779152
chr1	1780121	1780370
chr1	1780394	1780544
chr1	1783557	1783717
chr1	1787160	1787310
chr1	1788055	1788573
chr1	1827135	1827725
chr1	1889879	1892185
chr1	1893454	1893604
chr1	1894721	1894918
chr1	1906232	1906500
chr1	1908519	1909677
chr1	1911720	1911870
chr1	1918329	1918479
chr1	1918630	1920359
chr1	1920761	1921007
chr1	1922468	1922630
chr1	1923100	1923250
chr1	1923453	1923603
chr1	1924776	1924926
chr1	1925139	1925454
chr1	1943879	1944492
chr1	1955891	1956041
chr1	1956080	1956230
chr1	1959923	1960430
chr1	1964204	1964459
chr1	1969865	1970029
chr1	2003685	2004066
chr1	2019298	2020014
chr1	2021341	2021568
chr1	2024899	2025175
chr1	2032345	2032517
chr1	2035494	2035707
chr1	2044674	2045486
chr1	2048175	2048325
chr1	2050075	2050836
chr1	2050920	2051070
chr1	2060277	2060519
chr1	2073252	2074802
chr1	2074950	2075551
chr1	2085568	2085808
chr1	2086658	2087091
chr1	2093402	2093582
chr1	2094978	2095151
chr1	2099076	2099351
chr1	2115468	2116364
chr1	2121814	2122137
chr1	2122805	2123095
chr1	2124249	2124438
chr1	2124483	2124633
chr1	2128096	2128731
chr1	2132324	2134147
chr1	2135204	2135914
chr1	2173242	2173392
chr1	2174305	2174455
chr1	2179204	2179787
chr1	2180478	2180628
chr1	2189015	2189165
chr1	2189209	2190649
chr1	2191603	2191857
chr1	2194230	2195679
chr1	2197274	2197520
chr1	2204223	2205966
chr1	2207987	2208796
chr1	2209113	2209308
chr1	2209822	2209974
chr1	2212035	2213499
chr1	2215053	2215203
chr1	2226881	2229892
chr1	2230036	2232215
chr1	2232327	2232477
chr1	2233490	2233746
chr1	2240167	2240317
chr1	2243161	2243772
chr1	2246285	2246854
chr1	2247787	2249110
chr1	2270473	2270650
chr1	2270744	2270973
chr1	2271210	2271712
chr1	2271766	2272035
chr1	2274481	2274757
chr1	2275726	2276034
chr1	2279158	2279550
chr1	2279796	2280034
chr1	2290354	2291187
chr1	2291539	2291733
chr1	2292717	2292903
chr1	2294174	2294324
chr1	2294464	2294639
chr1	2300102	2300389
chr1	2301921	2302220
chr1	2310198	2310348
chr1	2311325	2311777
chr1	2313333	2313928
chr1	2314118	2315562
chr1	2315690	2316048
chr1	2317650	2317971
chr1	2318031	2318181
chr1	2318679	2318929
chr1	2319106	2319661
chr1	2321116	2321292
chr1	2322036	2323033
chr1	2323082	2323303
chr1	2323370	2323520
chr1	2327769	2328060
chr1	2330273	2331142
chr1	2333936	2334201
chr1	2340790	2341012
chr1	2343744	2343975
chr1	2377442	2377592
chr1	2381914	2382064
chr1	2382165	2382315
chr1	2382741	2382911
chr1	2386088	2386238
chr1	2390908	2392478
chr1	2405184	2405438
chr1	2411771	2413689
chr1	2413864	2414158
chr1	2414233	2414383
chr1	2414439	2414745
chr1	2415286	2415438
chr1	2417553	2417784
chr1	2428427	2428577
chr1	2431040	2431444
chr1	2432351	2432572
chr1	2432649	2433019
chr1	2433247	2433408
chr1	2434511	2434661
chr1	2438023	2438173
chr1	2440330	2440684
chr1	2440936	2441086
chr1	2441345	2441495
chr1	2441685	2442072
chr1	2442598	2442748
chr1	2442967	2443186
chr1	2443368	2444282
chr1	2444368	2444518
chr1	2445866	2446099
chr1	2446332	2446988
chr1	2447096	2447402
chr1	2451824	2451974
chr1	2452089	2452393
chr1	2455969	2456252
chr1	2460242	2460497
chr1	2463540	2463791
chr1	2466753	2467492
chr1	2482050	2482200
chr1	2525680	2527122
chr1	2528820	2528970
chr1	2529222	2530809
chr1	2540679	2540829
chr1	2543563	2544118
chr1	2546676	2546826
chr1	2548361	2548521
chr1	2585754	2587567
chr1	2611022	2611465
chr1	2628621	2628771
chr1	2642564	2643891
chr1	2652088	2652600
chr1	2653221	2653570
chr1	2653594	2654313
chr1	2654497	2655589
chr1	2655801	2656083
chr1	2656359	2656613
chr1	2656725	2656875
chr1	2656902	2657075
chr1	2657887	2658200
chr1	2658597	2658747
chr1	2658910	2659756
chr1	2659818	2660226
chr1	2660848	2661534
chr1	2663687	2665816
chr1	2666235	2666434
chr1	2666515	2666665
chr1	2668103	2671408
chr1	2671701	2672407
chr1	2672665	2673150
chr1	2673687	2674226
chr1	2674433	2675008
chr1	2675778	2675962
chr1	2676172	2676641
chr1	2676985	2677549
chr1	2678107	2679968
chr1	2680325	2680494
chr1	2680620	2680770
chr1	2682128	2683127
chr1	2683512	2684455
chr1	2685407	2686033
chr1	2686265	2686516
chr1	2686788	2687070
chr1	2687886	2688503
chr1	2690328	2690714
chr1	2693120	2693379
chr1	2695687	2696120
chr1	2697484	2698001
chr1	2698672	2698839
chr1	2746575	2746781
chr1	2747307	2747475
chr1	2747490	2747949
chr1	2748234	2748768
chr1	2748927	2749271
chr1	2749972	2750314
chr1	2756442	2757175
chr1	2757552	2757702
chr1	2758506	2758928
chr1	2759390	2760024
chr1	2764298	2764675
chr1	2765352	2765502
chr1	2772637	2773317
chr1	2801869	2802062
chr1	2804975	2805125
chr1	2809933	2810096
chr1	2849336	2849501
chr1	2881438	2881588
chr1	2881818	2882138
chr1	2883665	2883815
chr1	2889994	2890144
chr1	2902703	2902926
chr1	2924184	2924372
chr1	2928306	2928479
chr1	2973674	2974008
chr1	2974025	2974215
chr1	3012002	3012724
chr1	3015172	3015329
chr1	3019117	3019430
chr1	3060681	3060831
chr1	3063864	3064139
chr1	3066323	3066534
chr1	3066731	3066997
chr1	3067742	3068165
chr1	3069018	3070679
chr1	3070740	3071364
chr1	3071497	3071679
chr1	3074926	3075097
chr1	3083203	3083455
chr1	3087412	3087627
chr1	3087749	3087994
chr1	3094168	3094340
chr1	3101087	3101387
chr1	3104102	3104444
chr1	3105136	3106356
chr1	3111282	3111840
chr1	3115588	3115859
chr1	3119779	3119955
chr1	3123981	3124233
chr1	3124915	3126323
chr1	3128913	3129063
chr1	3134339	3134558
chr1	3139407	3139826
chr1	3139855	3140342
chr1	3142106	3142356
chr1	3149491	3149641
chr1	3154523	3154708
chr1	3156886	3157173
chr1	3161256	3162056
chr1	3162348	3163059
chr1	3166283	3166439
chr1	3170478	3171324
chr1	3172789	3173722
chr1	3173733	3173883
chr1	3183109	3183529
chr1	3186471	3186906
chr1	3191033	3191183
chr1	3191396	3191591
chr1	3195882	3196032
chr1	3197551	3197779
chr1	3198456	3199225
chr1	3199339	3199489
chr1	3215776	3215954
chr1	3218853	3219983
chr1	3229435	3229585
chr1	3247816	3248287
chr1	3248898	3250387
chr1	3250709	3251092
chr1	3287854	3288073
chr1	3293150	3293723
chr1	3312864	3313945
chr1	3320125	3321118
chr1	3322153	3322413
chr1	3322843	3323164
chr1	3348159	3348309
chr1	3352112	3353258
chr1	3357009	3357302
chr1	3366036	3366375
chr1	3393441	3394060
chr1	3410489	3410639
chr1	3415496	3415775
chr1	3424782	3424983
chr1	3431407	3431596
chr1	3452678	3452828
chr1	3453027	3453775
chr1	3454297	3455231
chr1	3456132	3456282
chr1	3458052	3458306
chr1	3459615	3459765
chr1	3460523	3460797
chr1	3462715	3462953
chr1	3467067	3467217
chr1	3467926	3468246
chr1	3470672	3470822
chr1	3471316	3471824
chr1	3472693	3472961
chr1	3473435	3473669
chr1	3474192	3474351
chr1	3477805	3477955
chr1	3481169	3481327
chr1	3481919	3482086
chr1	3483127	3483344
chr1	3490978	3492059
chr1	3493509	3493678
chr1	3494943	3495275
chr1	3495974	3496642
chr1	3496930	3497193
chr1	3497221	3497501
chr1	3497807	3497978
chr1	3498055	3498222
chr1	3498354	3498643
chr1	3499374	3499652
chr1	3499768	3499933
chr1	3500205	3500441
chr1	3501915	3502189
chr1	3504101	3504467
chr1	3515464	3515993
chr1	3516057	3516796
chr1	3517102	3517252
chr1	3524347	3524497
chr1	3530956	3531761
chr1	3539885	3540445
chr1	3543029	3543474
chr1	3543829	3544123
chr1	3544328	3544909
chr1	3545255	3545405
chr1	3548743	3548981
chr1	3551142	3551318
chr1	3552261	3552429
chr1	3566673	3566890
chr1	3570121	3570335
chr1	3570450	3570677
chr1	3572312	3572595
chr1	3573598	3574121
chr1	3577406	3577639
chr1	3583433	3583601
chr1	3590476	3590702
chr1	3590996	3591457
chr1	3592957	3593153
chr1	3594855	3595005
chr1	3598045	3599012
chr1	3599130	3599288
chr1	3599471	3599681
chr1	3600255	3600519
chr1	3609857	3610083
chr1	3610328	3610901
chr1	3611022	3611861
chr1	3618821	3618971
chr1	3619077	3619227
chr1	3620964	3621423
chr1	3624041	3625903
chr1	3649493	3650354
chr1	3651999	3653003
chr1	3668923	3669149
chr1	3674287	3674656
chr1	3692163	3692958
chr1	3695373	3695591
chr1	3695635	3695916
chr1	3701194	3701468
chr1	3703352	3703887
chr1	3714340	3714624
chr1	3714670	3714974
chr1	3717289	3717667
chr1	3718243	3718393
chr1	3718855	3719172
chr1	3719215	3720354
chr1	3724404	3724554
chr1	3732561	3732711
chr1	3746319	3746469
chr1	3746550	3747622
chr1	3763633	3764019
chr1	3771768	3771918
chr1	3772016	3773410
chr1	3773434	3773959
chr1	3774168	3775688
chr1	3775846	3776113
chr1	3795836	3797105
chr1	3800926	3801076
chr1	3801279	3801658
chr1	3816729	3816892
chr1	3821242	3821407
chr1	3821524	3821766
chr1	3856298	3858247
chr1	3858286	3858880
chr1	3868544	3868695
chr1	3892269	3892454
chr1	3899529	3901752
chr1	3910852	3911570
chr1	3924461	3924611
chr1	3928174	3928324
chr1	3940527	3940677
chr1	3954495	3954804
chr1	3979293	3979483
chr1	3981421	3981571
chr1	3983248	3983605
chr1	3999565	3999715
chr1	4000669	4000824
chr1	4019275	4019459
chr1	4027256	4027433
chr1	4055004	4055359
chr1	4061748	4061898
chr1	4062389	4062688
chr1	4071180	4071926
chr1	4078152	4078302
chr1	4078404	4078728
chr1	4082423	4082663
chr1	4082885	4083202
chr1	4095325	4095883
chr1	4101314	4101465
chr1	4101575	4102334
chr1	4109246	4109422
chr1	4129939	4130134
chr1	4132413	4132563
chr1	4132681	4133246
chr1	4159068	4159218
chr1	4178571	4179229
chr1	4330810	4331257
chr1	4335270	4335976
chr1	4341816	4341966
chr1	4359279	4359429
chr1	4416416	4416756
chr1	4474837	4475066
chr1	4509539	4509744
chr1	4517493	4517815
chr1	4529497	4530368
chr1	4564126	4564425
chr1	4632471	4632811
chr1	4633105	4633285
chr1	4634416	4634780
chr1	4652715	4652893
chr1	4653991	4656904
chr1	4658719	4658869
chr1	4699514	4699968
chr1	4711066	4711354
chr1	4744206	4744366
chr1	4750317	4750467
chr1	4750891	4751041
chr1	4755431	4755651
chr1	4939455	4939883
chr1	5191545	5191709
chr1	5297034	5297535
chr1	5390635	5390911
chr1	5413468	5413640
chr1	5424653	5425493
chr1	5431208	5431530
chr1	5453385	5453643
chr1	5456064	5456377
chr1	5480073	5480242
chr1	5503042	5503320
chr1	5503499	5503688
chr1	5509494	5509704
chr1	5509803	5510034
chr1	5621912	5622062
chr1	5667366	5667516
chr1	5719268	5719418
chr1	5725204	5725529
chr1	5744832	5745815
chr1	5746177	5746371
chr1	5765994	5766145
chr1	5769036	5769186
chr1	5787735	5787885
chr1	5838950	5839100
chr1	5839696	5840271
chr1	5840495	5840776
chr1	5840963	5841113
chr1	5843402	5843919
chr1	5850182	5850482
chr1	5855973	5856174
chr1	5857627	5857777
chr1	5874468	5874618
chr1	5888051	5888292
chr1	5892066	5892237
chr1	5895563	5896291
chr1	5896675	5897671
chr1	5908302	5908780
chr1	5914959	5915580
chr1	5915586	5916265
chr1	5962533	5962741
chr1	5967552	5968022
chr1	5974018	5974168
chr1	5975029	5975679
chr1	5975759	5975909
chr1	5980758	5980908
chr1	5991101	5993807
chr1	6001107	6001360
chr1	6001933	6002083
chr1	6026776	6026945
chr1	6027162	6027406
chr1	6028260	6028410
chr1	6029992	6030347
chr1	6033668	6034858
chr1	6037370	6037638
chr1	6043867	6044067
chr1	6046424	6046772
chr1	6050282	6050432
chr1	6052788	6053441
chr1	6065106	6065714
chr1	6071737	6072009
chr1	6075070	6075676
chr1	6080442	6080592
chr1	6082388	6082613
chr1	6083115	6083543
chr1	6083741	6084483
chr1	6084935	6085225
chr1	6086762	6086968
chr1	6093201	6093601
chr1	6095827	6095977
chr1	6096148	6096404
chr1	6097126	6097276
chr1	6099798	6099975
chr1	6100192	6100342
chr1	6100712	6100931
chr1	6100933	6101083
chr1	6109140	6109327
chr1	6142486	6142706
chr1	6145438	6145610
chr1	6148146	6148319
chr1	6148493	6149021
chr1	6149441	6149591
chr1	6157335	6158426
chr1	6161318	6161640
chr1	6161771	6161921
chr1	6164043	6164586
chr1	6164636	6164904
chr1	6166422	6166600
chr1	6170897	6171218
chr1	6171891	6172202
chr1	6178945	6181204
chr1	6181311	6181521
chr1	6198928	6200186
chr1	6208716	6209793
chr1	6211083	6211233
chr1	6235406	6236321
chr1	6240338	6240488
chr1	6240722	6240872
chr1	6241961	6242779
chr1	6244661	6247240
chr1	6248921	6249124
chr1	6249766	6249924
chr1	6250104	6250254
chr1	6257700	6258002
chr1	6258962	6259194
chr1	6259655	6262243
chr1	6262335	6262739
chr1	6263366	6263630
chr1	6271196	6272088
chr1	6272830	6274045
chr1	6275829	6277505
chr1	6335461	6336272
chr1	6336555	6337077
chr1	6338311	6339411
chr1	6343483	6343722
chr1	6348980	6349276
chr1	6352332	6352482
chr1	6358516	6359677
chr1	6363149	6363602
chr1	6384819	6385979
chr1	6392348	6394232
chr1	6414430	6414652
chr1	6418864	6419197
chr1	6419512	6420064
chr1	6423310	6424178
chr1	6424300	6424459
chr1	6424650	6425280
chr1	6429618	6429949
chr1	6430088	6430504
chr1	6435209	6435506
chr1	6436753	6437991
chr1	6438131	6438322
chr1	6440379	6440921
chr1	6444787	6445285
chr1	6446837	6447156
chr1	6447162	6447465
chr1	6447502	6447795
chr1	6448266	6449274
chr1	6454839	6455464
chr1	6460086	6460387
chr1	6461824	6461974
chr1	6463026	6463176
chr1	6466109	6466457
chr1	6467506	6467656
chr1	6470887	6471037
chr1	6475227	6475873
chr1	6484872	6486960
chr1	6489197	6489551
chr1	6489726	6491311
chr1	6491950	6492263
chr1	6494914	6495461
chr1	6497004	6497978
chr1	6497996	6498336
chr1	6498629	6498882
chr1	6509229	6509379
chr1	6511456	6511606
chr1	6511730	6511886
chr1	6512374	6512712
chr1	6519489	6520517
chr1	6553833	6554892
chr1	6578086	6578236
chr1	6579377	6580531
chr1	6580723	6580873
chr1	6586513	6586690
chr1	6591084	6591318
chr1	6597804	6597954
chr1	6600938	6604152
chr1	6612584	6615278
chr1	6615321	6615471
chr1	6624713	6626111
chr1	6653083	6653233
chr1	6654059	6654255
chr1	6657166	6657316
chr1	6701156	6702259
chr1	6770696	6770960
chr1	6771232	6771382
chr1	6784029	6786466
chr1	6899021	6899546
chr1	6911610	6911760
chr1	6911961	6912543
chr1	6922365	6923270
chr1	6935524	6935830
chr1	6954500	6955168
chr1	6955381	6956268
chr1	6958345	6959025
chr1	6959262	6959412
chr1	6964113	6964287
chr1	6964854	6965270
chr1	6967803	6967953
chr1	6971137	6971400
chr1	6971718	6971901
chr1	7051221	7051798
chr1	7068455	7068987
chr1	7076625	7077045
chr1	7089572	7089756
chr1	7106934	7107709
chr1	7109905	7110893
chr1	7117563	7118137
chr1	7118934	7119128
chr1	7119255	7119534
chr1	7173048	7173378
chr1	7247392	7247636
chr1	7247660	7248485
chr1	7252792	7253099
chr1	7293624	7294191
chr1	7294714	7294864
chr1	7299270	7299923
chr1	7300104	7300329
chr1	7332305	7332519
chr1	7346875	7347073
chr1	7363437	7363635
chr1	7366604	7367715
chr1	7379559	7380006
chr1	7388249	7388399
chr1	7388912	7389816
chr1	7401777	7402448
chr1	7427050	7427215
chr1	7427368	7428069
chr1	7435905	7436063
chr1	7440160	7440440
chr1	7442230	7442577
chr1	7446728	7447021
chr1	7450588	7451392
chr1	7453631	7453819
chr1	7471358	7471677
chr1	7472246	7472396
chr1	7491568	7491786
chr1	7491819	7491973
chr1	7496049	7496338
chr1	7501172	7501362
chr1	7502003	7502236
chr1	7507563	7507745
chr1	7526749	7526899
chr1	7533201	7533365
chr1	7534129	7534292
chr1	7537966	7538405
chr1	7538541	7538691
chr1	7538941	7539201
chr1	7549453	7549603
chr1	7559723	7559873
chr1	7574164	7574779
chr1	7585907	7586057
chr1	7588150	7588300
chr1	7608920	7609114
chr1	7609116	7609281
chr1	7616962	7617361
chr1	7623837	7624344
chr1	7634995	7635180
chr1	7641047	7641444
chr1	7646655	7646805
chr1	7646922	7647611
chr1	7650510	7651155
chr1	7656610	7656764
chr1	7657051	7657208
chr1	7657647	7657995
chr1	7661913	7662152
chr1	7667230	7670073
chr1	7677993	7678232
chr1	7679750	7681305
chr1	7690752	7690902
chr1	7702468	7702798
chr1	7702909	7703430
chr1	7703779	7706041
chr1	7727833	7728489
chr1	7770729	7772097
chr1	7783397	7784734
chr1	7869425	7870201
chr1	7940741	7941731
chr1	7942280	7942688
chr1	7961086	7962226
chr1	8025455	8027087
chr1	8120986	8121716
chr1	8137763	8138348
chr1	8169446	8169614
chr1	8202128	8202547
chr1	8238199	8238499
chr1	8314471	8314965
chr1	8317720	8318681
chr1	8343136	8343323
chr1	8343438	8343974
chr1	8348934	8349201
chr1	8350580	8351080
chr1	8357648	8357798
chr1	8358731	8359044
chr1	8359539	8359719
chr1	8360970	8361120
chr1	8362865	8363110
chr1	8368175	8368338
chr1	8370189	8370339
chr1	8370496	8371189
chr1	8371271	8371600
chr1	8373646	8374475
chr1	8397012	8397250
chr1	8407979	8408618
chr1	8412234	8412556
chr1	8422892	8424797
chr1	8437347	8437747
chr1	8438978	8439500
chr1	8449008	8449166
chr1	8455569	8455719
chr1	8456077	8456277
chr1	8456352	8456589
chr1	8459960	8460417
chr1	8463444	8464046
chr1	8476034	8476296
chr1	8480930	8481224
chr1	8501463	8501675
chr1	8517665	8518448
chr1	8525338	8526316
chr1	8551263	8551413
chr1	8552254	8552451
chr1	8578540	8578888
chr1	8598166	8598320
chr1	8598385	8599002
chr1	8629437	8629775
chr1	8660333	8660677
chr1	8666415	8666676
chr1	8679334	8679688
chr1	8701034	8701462
chr1	8702881	8703867
chr1	8705148	8705298
chr1	8706963	8707295
chr1	8712268	8712746
chr1	8712883	8713033
chr1	8719061	8719238
chr1	8727925	8728260
chr1	8754179	8754357
chr1	8754475	8754632
chr1	8780452	8780602
chr1	8815873	8816181
chr1	8817126	8818436
chr1	8818478	8818675
chr1	8848702	8849200
chr1	8873421	8873951
chr1	8877503	8877653
chr1	8877834	8879596
chr1	8880145	8880730
chr1	8943302	8943789
chr1	8951250	8951678
chr1	8955536	8955709
chr1	9007098	9007248
chr1	9128574	9128724
chr1	9128739	9129112
chr1	9129139	9129632
chr1	9182518	9182774
chr1	9182901	9183165
chr1	9198756	9199087
chr1	9201487	9202176
chr1	9211556	9211784
chr1	9234254	9235442
chr1	9249490	9249904
chr1	9250025	9250175
chr1	9252912	9253617
chr1	9268934	9269088
chr1	9270638	9270794
chr1	9280828	9280978
chr1	9291954	9293433
chr1	9293632	9293977
chr1	9302824	9303260
chr1	9312355	9312505
chr1	9316637	9316787
chr1	9321263	9321679
chr1	9322754	9323098
chr1	9339823	9339996
chr1	9355106	9355386
chr1	9362019	9362169
chr1	9400755	9400964
chr1	9411050	9411381
chr1	9413297	9413468
chr1	9428586	9429463
chr1	9438686	9438836
chr1	9472936	9473285
chr1	9539120	9540466
chr1	9574685	9574904
chr1	9588233	9589845
chr1	9591670	9591820
chr1	9592298	9592448
chr1	9592743	9592969
chr1	9593306	9594240
chr1	9594849	9595363
chr1	9597095	9597245
chr1	9602881	9603233
chr1	9609516	9609757
chr1	9612521	9612720
chr1	9615492	9615832
chr1	9627020	9627484
chr1	9630238	9630388
chr1	9651596	9652579
chr1	9687398	9688238
chr1	9689088	9690195
chr1	9719131	9719403
chr1	9721022	9721189
chr1	9765771	9766090
chr1	9766835	9767106
chr1	9792327	9792554
chr1	9807936	9808086
chr1	9822839	9823041
chr1	9823167	9824795
chr1	9835624	9836590
chr1	9852345	9852943
chr1	9861485	9861635
chr1	9867560	9867710
chr1	9874945	9875184
chr1	9886419	9886571
chr1	9890083	9890624
chr1	9909334	9911225
chr1	9922420	9922718
chr1	9942834	9943734
chr1	9950417	9950606
chr1	9997014	9997257
chr1	10032420	10033843
chr1	10046832	10047404
chr1	10179403	10179553
chr1	10209614	10212119
chr1	10253813	10254048
chr1	10283407	10283852
chr1	10295455	10296002
chr1	10377485	10377662
chr1	10398206	10400075
chr1	10427904	10428157
chr1	10429967	10431272
chr1	10459001	10459600
chr1	10471890	10472863
chr1	10474691	10475602
chr1	10494726	10495355
chr1	10507505	10507683
chr1	10510983	10511185
chr1	10528398	10529025
chr1	10555563	10556322
chr1	10628735	10629005
chr1	10640332	10640559
chr1	10640752	10640902
chr1	10647513	10647681
chr1	10649134	10650161
chr1	10651310	10651621
chr1	10663423	10664484
chr1	10668078	10668228
chr1	10668452	10668662
chr1	10669474	10669823
chr1	10671155	10671305
chr1	10674165	10674315
chr1	10676042	10676192
chr1	10676612	10676762
chr1	10676840	10677274
chr1	10677679	10678142
chr1	10679014	10679166
chr1	10680477	10680702
chr1	10686617	10686891
chr1	10692397	10692547
chr1	10693888	10695322
chr1	10704597	10704763
chr1	10704847	10705050
chr1	10705391	10705544
chr1	10705876	10706244
chr1	10708980	10709802
chr1	10714340	10714933
chr1	10724991	10725141
chr1	10727788	10728426
chr1	10728652	10729197
chr1	10734442	10734920
chr1	10735024	10735681
chr1	10737803	10737979
chr1	10739303	10739461
chr1	10751913	10752204
chr1	10753394	10753589
chr1	10756099	10756724
chr1	10776454	10776748
chr1	10793746	10794597
chr1	10795956	10797043
chr1	10812838	10812988
chr1	10835486	10835636
chr1	10835850	10836324
chr1	10841253	10841435
chr1	10861737	10861887
chr1	10862734	10862926
chr1	10866083	10866253
chr1	10866352	10866502
chr1	10866745	10867644
chr1	10867830	10867980
chr1	10888545	10888832
chr1	10901468	10902051
chr1	10903725	10903875
chr1	10944206	10944385
chr1	10961084	10961253
chr1	10975501	10976307
chr1	10979491	10979833
chr1	10980044	10980609
chr1	11012055	11013313
chr1	11037672	11037895
chr1	11053745	11053951
chr1	11054593	11054848
chr1	11059001	11059239
chr1	11059321	11060709
chr1	11099278	11100214
chr1	11127724	11127922
chr1	11134393	11134645
chr1	11158023	11158560
chr1	11158685	11159003
chr1	11180031	11180188
chr1	11214961	11215111
chr1	11241790	11241970
chr1	11261977	11262987
chr1	11272475	11274075
chr1	11316030	11316180
chr1	11316609	11317024
chr1	11324701	11325164
chr1	11328777	11328927
chr1	11337424	11337711
chr1	11339740	11340088
chr1	11345885	11346561
chr1	11354958	11356156
chr1	11373897	11374055
chr1	11375621	11376195
chr1	11392014	11392164
chr1	11413551	11414085
chr1	11414181	11414399
chr1	11434483	11434641
chr1	11434809	11435003
chr1	11435006	11435233
chr1	11441625	11441775
chr1	11453872	11454751
chr1	11456170	11456483
chr1	11458647	11459449
chr1	11469057	11469258
chr1	11478358	11480681
chr1	11499562	11500352
chr1	11519348	11519498
chr1	11522488	11523033
chr1	11525278	11525513
chr1	11563402	11563884
chr1	11597779	11598031
chr1	11626043	11626193
chr1	11629631	11630209
chr1	11647526	11647710
chr1	11650277	11650815
chr1	11653920	11655552
chr1	11655693	11655867
chr1	11664071	11665003
chr1	11673466	11673626
chr1	11680456	11681841
chr1	11688428	11688578
chr1	11690628	11692233
chr1	11692264	11692414
chr1	11692442	11692592
chr1	11692964	11693489
chr1	11693691	11693948
chr1	11700658	11700868
chr1	11701332	11702099
chr1	11703783	11704880
chr1	11705508	11705658
chr1	11707839	11708028
chr1	11719474	11720017
chr1	11731723	11732059
chr1	11735524	11736648
chr1	11737059	11737215
chr1	11751191	11751341
chr1	11787842	11788023
chr1	11789551	11790040
chr1	11802621	11802825
chr1	11803215	11804083
chr1	11805019	11806799
chr1	11838707	11838857
chr1	11842107	11842467
chr1	11846066	11846216
chr1	11859325	11859475
chr1	11879781	11879931
chr1	11879944	11880094
chr1	11880925	11881130
chr1	11881511	11881661
chr1	11907750	11909962
chr1	11925488	11926693
chr1	11934280	11935225
chr1	11937455	11937605
chr1	11979582	11980894
chr1	11997353	11997503
chr1	12018812	12020249
chr1	12040427	12040940
chr1	12044298	12044519
chr1	12044625	12044874
chr1	12048470	12048823
chr1	12051936	12052472
chr1	12052951	12053160
chr1	12053420	12053570
chr1	12053814	12054301
chr1	12063402	12063552
chr1	12112931	12113155
chr1	12127230	12127380
chr1	12158568	12158822
chr1	12166826	12167582
chr1	12178804	12179492
chr1	12183869	12184933
chr1	12208354	12209199
chr1	12229621	12231340
chr1	12336353	12336503
chr1	12342565	12342909
chr1	12401942	12402450
chr1	12433244	12433904
chr1	12447845	12448411
chr1	12478040	12478910
chr1	12539948	12540852
chr1	12541372	12541661
chr1	12547991	12548141
chr1	12549489	12550357
chr1	12553556	12553987
chr1	12585897	12586160
chr1	12595298	12596366
chr1	12602068	12602384
chr1	12616218	12616440
chr1	12616830	12617106
chr1	12617936	12618755
chr1	12618938	12619088
chr1	12619561	12620150
chr1	12770935	12771110
chr1	13512922	13513135
chr1	13513231	13513809
chr1	13543532	13543885
chr1	13543908	13544250
chr1	13583691	13584700
chr1	13585242	13585392
chr1	13585455	13586344
chr1	13593548	13593800
chr1	13593975	13594125
chr1	13699894	13701044
chr1	13748727	13750116
chr1	13751699	13751849
chr1	13751956	13752277
chr1	13762658	13762808
chr1	13766755	13767231
chr1	13789445	13789595
chr1	13808858	13809052
chr1	13828679	13828829
chr1	13829494	13829644
chr1	13892218	13892446
chr1	13892529	13893642
chr1	13965862	13966184
chr1	14017224	14017949
chr1	14027072	14027358
chr1	14039217	14040562
chr1	14142808	14142973
chr1	14259962	14260112
chr1	14282353	14283359
chr1	14297050	14297200
chr1	14369015	14369165
chr1	14404829	14405324
chr1	14405456	14405606
chr1	14437632	14437828
chr1	14507077	14507559
chr1	14508679	14508829
chr1	14517627	14517817
chr1	14522617	14523221
chr1	14540300	14540652
chr1	14540893	14541154
chr1	14552266	14552728
chr1	14553779	14554148
chr1	14597672	14599795
chr1	14601068	14601286
chr1	14602187	14602753
chr1	14625804	14626403
chr1	14627331	14627481
chr1	14627677	14628003
chr1	14649042	14649209
chr1	14668562	14668796
chr1	14671759	14672257
chr1	14683010	14683479
chr1	14686898	14687184
chr1	14690112	14690648
chr1	14698437	14698838
chr1	14724684	14724977
chr1	14755603	14755901
chr1	14759324	14759489
chr1	14768391	14768820
chr1	14779357	14779507
chr1	14779925	14780212
chr1	14783013	14783293
chr1	14786687	14786888
chr1	14822617	14822767
chr1	14826335	14826485
chr1	14849366	14849930
chr1	14862275	14863005
chr1	14867276	14867481
chr1	14869285	14869969
chr1	14871440	14872030
chr1	14875614	14876081
chr1	14876192	14876466
chr1	14880509	14881115
chr1	14894811	14895515
chr1	14911224	14911479
chr1	14913572	14913916
chr1	14922752	14922902
chr1	14923709	14925181
chr1	14929702	14929853
chr1	14930678	14930844
chr1	14942969	14943197
chr1	14945606	14945793
chr1	14945810	14946096
chr1	14950244	14950394
chr1	14950635	14950785
chr1	14959103	14959742
chr1	14968349	14969087
chr1	14975941	14976157
chr1	14980429	14981494
chr1	14987772	14987922
chr1	14995980	14996917
chr1	15027778	15028488
chr1	15042690	15042855
chr1	15042969	15043318
chr1	15056991	15057184
chr1	15070052	15070208
chr1	15078671	15078894
chr1	15095006	15095156
chr1	15099996	15100344
chr1	15100465	15100698
chr1	15107974	15108530
chr1	15112208	15112582
chr1	15140196	15140461
chr1	15152412	15154496
chr1	15178786	15179463
chr1	15186809	15186961
chr1	15197169	15197327
chr1	15200425	15200931
chr1	15201054	15201204
chr1	15205243	15205445
chr1	15206470	15207049
chr1	15207098	15207289
chr1	15214723	15214981
chr1	15247049	15247677
chr1	15252401	15252663
chr1	15272303	15272774
chr1	15282907	15283109
chr1	15323671	15324114
chr1	15337488	15337638
chr1	15337772	15337953
chr1	15340148	15340888
chr1	15356052	15356410
chr1	15370862	15371329
chr1	15383973	15384915
chr1	15386044	15386743
chr1	15408863	15410749
chr1	15413207	15413357
chr1	15430937	15431109
chr1	15431278	15431604
chr1	15459827	15460005
chr1	15481177	15481327
chr1	15489320	15489497
chr1	15523800	15525777
chr1	15526112	15526262
chr1	15526308	15527435
chr1	15584543	15584693
chr1	15584926	15585076
chr1	15603070	15604016
chr1	15616734	15618234
chr1	15684003	15685216
chr1	15700391	15700694
chr1	15733790	15734072
chr1	15735694	15735930
chr1	15737918	15738102
chr1	15741466	15741847
chr1	15744268	15744463
chr1	15744546	15744712
chr1	15751357	15751507
chr1	15756221	15756374
chr1	15757329	15757527
chr1	15757633	15759667
chr1	15765963	15766121
chr1	15784789	15785051
chr1	15795064	15795429
chr1	15800376	15800823
chr1	15834295	15836484
chr1	15846986	15848697
chr1	15849253	15850329
chr1	15886224	15886807
chr1	15945929	15946545
chr1	15952656	15952825
chr1	15953698	15953929
chr1	15965359	15965636
chr1	15975328	15976299
chr1	16009143	16009696
chr1	16012900	16013421
chr1	16017948	16018206
chr1	16019550	16019887
chr1	16021359	16021593
chr1	16021796	16021946
chr1	16028738	16028888
chr1	16029393	16029587
chr1	16030302	16030452
chr1	16032808	16033100
chr1	16039381	16039531
chr1	16042384	16042561
chr1	16044074	16044300
chr1	16044921	16045147
chr1	16046771	16047028
chr1	16048249	16049062
chr1	16055729	16056554
chr1	16057257	16057426
chr1	16057749	16058497
chr1	16062247	16062643
chr1	16063941	16064448
chr1	16065363	16065513
chr1	16066939	16067689
chr1	16071515	16071778
chr1	16071949	16072099
chr1	16072361	16072651
chr1	16073002	16073960
chr1	16079317	16079467
chr1	16111777	16112390
chr1	16112872	16113064
chr1	16114951	16115101
chr1	16115774	16116303
chr1	16137904	16138065
chr1	16139602	16139916
chr1	16145288	16145438
chr1	16146340	16146660
chr1	16146678	16146868
chr1	16155446	16156294
chr1	16164262	16164483
chr1	16167426	16168066
chr1	16168577	16168731
chr1	16175526	16176270
chr1	16176679	16176911
chr1	16181930	16182088
chr1	16189998	16190281
chr1	16206382	16207262
chr1	16208053	16208216
chr1	16208395	16208758
chr1	16210041	16210191
chr1	16212674	16212899
chr1	16215904	16216122
chr1	16216145	16216522
chr1	16217090	16218043
chr1	16226900	16227234
chr1	16236449	16237672
chr1	16244160	16244597
chr1	16244856	16245006
chr1	16248636	16249075
chr1	16254071	16254828
chr1	16351559	16352928
chr1	16366897	16368380
chr1	16440249	16441219
chr1	16486086	16486288
chr1	16498464	16500022
chr1	16507964	16508114
chr1	16512910	16515118
chr1	16515372	16515522
chr1	16534202	16534457
chr1	16534689	16535548
chr1	16535642	16535928
chr1	16540499	16541068
chr1	16543590	16543781
chr1	16549805	16549955
chr1	16553277	16553442
chr1	16555398	16555644
chr1	16561105	16561347
chr1	16561369	16561519
chr1	16564316	16565777
chr1	16566135	16566817
chr1	16566943	16567408
chr1	16574534	16574746
chr1	16580541	16580691
chr1	16581919	16582177
chr1	16586292	16586623
chr1	16587625	16587916
chr1	16591928	16592227
chr1	16602873	16603153
chr1	16604758	16605103
chr1	16605141	16605804
chr1	16606483	16606934
chr1	16607393	16607900
chr1	16608009	16608273
chr1	16608369	16609192
chr1	16611269	16611482
chr1	16611960	16614508
chr1	16614547	16615004
chr1	16615194	16615619
chr1	16616506	16616871
chr1	16617147	16617392
chr1	16617458	16617860
chr1	16618161	16618324
chr1	16618781	16619418
chr1	16619561	16621922
chr1	16621962	16625189
chr1	16625422	16628063
chr1	16628217	16628853
chr1	16629090	16629800
chr1	16629952	16632190
chr1	16632318	16633422
chr1	16634035	16634351
chr1	16635458	16635788
chr1	16635895	16636148
chr1	16636242	16636488
chr1	16637215	16639963
chr1	16640747	16641193
chr1	16642076	16642357
chr1	16642451	16646164
chr1	16646285	16646612
chr1	16646864	16647455
chr1	16647701	16648101
chr1	16649188	16649485
chr1	16651567	16651890
chr1	16653122	16653272
chr1	16654608	16654821
chr1	16656967	16657410
chr1	16657461	16657636
chr1	16657854	16658557
chr1	16666127	16667698
chr1	16673129	16673337
chr1	16675123	16675439
chr1	16680609	16680813
chr1	16689294	16689480
chr1	16692979	16694173
chr1	16696510	16696915
chr1	16698565	16698715
chr1	16699381	16700160
chr1	16703288	16703449
chr1	16703845	16704491
chr1	16704523	16704695
chr1	16706367	16706517
chr1	16706553	16706728
chr1	16707130	16707316
chr1	16707609	16708359
chr1	16709505	16710019
chr1	16710119	16711446
chr1	16711864	16712042
chr1	16712229	16713162
chr1	16713376	16713552
chr1	16715763	16716062
chr1	16716431	16716585
chr1	16717326	16718558
chr1	16719689	16719845
chr1	16720248	16720444
chr1	16725278	16725675
chr1	16725764	16725983
chr1	16727617	16728202
chr1	16728642	16728805
chr1	16734014	16734388
chr1	16739667	16741376
chr1	16748678	16749011
chr1	16749712	16750627
chr1	16757871	16758147
chr1	16758318	16758527
chr1	16759053	16759426
chr1	16765442	16765592
chr1	16765602	16765953
chr1	16766291	16766441
chr1	16766885	16767121
chr1	16768160	16768310
chr1	16770429	16770579
chr1	16772503	16772965
chr1	16773448	16774193
chr1	16775564	16775714
chr1	16775853	16776219
chr1	16777026	16777196
chr1	16785851	16786084
chr1	16786659	16786936
chr1	16852938	16853238
chr1	16859866	16860036
chr1	16868630	16868847
chr1	16868895	16869045
chr1	16870322	16870743
chr1	16872516	16873797
chr1	16883119	16883295
chr1	16895314	16897011
chr1	16903756	16904173
chr1	16904366	16905944
chr1	16906581	16906840
chr1	16912549	16912804
chr1	16913195	16915257
chr1	16915286	16915583
chr1	16917160	16917333
chr1	16919096	16919265
chr1	16921331	16922516
chr1	16924192	16924397
chr1	16925027	16925213
chr1	16925458	16925765
chr1	16926424	16927844
chr1	16927848	16928260
chr1	16928285	16928435
chr1	16929317	16929467
chr1	16929664	16930426
chr1	16932895	16933045
chr1	16936818	16937138
chr1	16938798	16938948
chr1	16938998	16939433
chr1	16943820	16944028
chr1	16945225	16945409
chr1	16945755	16946208
chr1	16946715	16946914
chr1	16946966	16947212
chr1	16948096	16948893
chr1	16951578	16951900
chr1	16953599	16953892
chr1	16960615	16961230
chr1	16967278	16967633
chr1	16969950	16970100
chr1	16971441	16971798
chr1	16976439	16976599
chr1	16978614	16979216
chr1	16979879	16980408
chr1	16989877	16990027
chr1	16992208	16992466
chr1	16992598	16992856
chr1	16993662	16993812
chr1	17011069	17012454
chr1	17053458	17054595
chr1	17059756	17059914
chr1	17060221	17060804
chr1	17063534	17064086
chr1	17074803	17074953
chr1	17107342	17107492
chr1	17117865	17118101
chr1	17118172	17118322
chr1	17119192	17119928
chr1	17120169	17120356
chr1	17121461	17121611
chr1	17128336	17128770
chr1	17192246	17193013
chr1	17212430	17212580
chr1	17212692	17212932
chr1	17213108	17213258
chr1	17236906	17237235
chr1	17239243	17239401
chr1	17240897	17241106
chr1	17405856	17406449
chr1	17435066	17435363
chr1	17435417	17435637
chr1	17436591	17436775
chr1	17437336	17438770
chr1	17439432	17440230
chr1	17509732	17509901
chr1	17531908	17532314
chr1	17538293	17538676
chr1	17539332	17541433
chr1	17547123	17547274
chr1	17551969	17552305
chr1	17561261	17561502
chr1	17565386	17566267
chr1	17569475	17569978
chr1	17573158	17574672
chr1	17575000	17575169
chr1	17575906	17576056
chr1	17585942	17586154
chr1	17588199	17588468
chr1	17602550	17602700
chr1	17603071	17603459
chr1	17605691	17605841
chr1	17644543	17644833
chr1	17648711	17649071
chr1	17652834	17653999
chr1	17654128	17654278
chr1	17661665	17661818
chr1	17669949	17670347
chr1	17671234	17671550
chr1	17671659	17672162
chr1	17672217	17672553
chr1	17673098	17673705
chr1	17677046	17677205
chr1	17679576	17679779
chr1	17683498	17683812
chr1	17684687	17685205
chr1	17701345	17701495
chr1	17711250	17711429
chr1	17720618	17720777
chr1	17733706	17733930
chr1	17768724	17769143
chr1	17787650	17788182
chr1	17788311	17788602
chr1	17861671	17861821
chr1	17874774	17874953
chr1	18019847	18020000
chr1	18049783	18050044
chr1	18107733	18108383
chr1	18109925	18110247
chr1	18182552	18183183
chr1	18230741	18230907
chr1	18282903	18283053
chr1	18283235	18283410
chr1	18290785	18291009
chr1	18413935	18414206
chr1	18529768	18529979
chr1	18542141	18542857
chr1	18557504	18558025
chr1	18558044	18558194
chr1	18570460	18570610
chr1	18581469	18581654
chr1	18597593	18597890
chr1	18603996	18604234
chr1	18630109	18630359
chr1	18631253	18631509
chr1	18636539	18636689
chr1	18636721	18637110
chr1	18643380	18643587
chr1	18643648	18643895
chr1	18654109	18654412
chr1	18692952	18693147
chr1	18717000	18717233
chr1	18724002	18724209
chr1	18820716	18821058
chr1	18872980	18873130
chr1	18875013	18875187
chr1	18875286	18875486
chr1	18879810	18880160
chr1	18901789	18901939
chr1	18902062	18903296
chr1	18907005	18907693
chr1	18922153	18922303
chr1	18923609	18924257
chr1	18925788	18925953
chr1	18926666	18926880
chr1	18927791	18928396
chr1	18941228	18941645
chr1	18941896	18942173
chr1	18945197	18945746
chr1	18949318	18950243
chr1	18955490	18957435
chr1	18989787	18989937
chr1	19010942	19011475
chr1	19012424	19012796
chr1	19036037	19036434
chr1	19045315	19045810
chr1	19066891	19067365
chr1	19070780	19070985
chr1	19072888	19073145
chr1	19082785	19082984
chr1	19123849	19124117
chr1	19209324	19211051
chr1	19251126	19252221
chr1	19288567	19288893
chr1	19311115	19313015
chr1	19336570	19336817
chr1	19338242	19338487
chr1	19339625	19339789
chr1	19344499	19344770
chr1	19345307	19345509
chr1	19361209	19361461
chr1	19368043	19368340
chr1	19405432	19405582
chr1	19405800	19406375
chr1	19414638	19415033
chr1	19418497	19418706
chr1	19446074	19446224
chr1	19450763	19451220
chr1	19484392	19486372
chr1	19505098	19505587
chr1	19596340	19597720
chr1	19643724	19645547
chr1	19651263	19651413
chr1	19653425	19654061
chr1	19659645	19660077
chr1	19664572	19665396
chr1	19666080	19666359
chr1	19682152	19682933
chr1	19704407	19704841
chr1	19734365	19734515
chr1	19737254	19738056
chr1	19738164	19738355
chr1	19738667	19738903
chr1	19765672	19766049
chr1	19799779	19800103
chr1	19882112	19883185
chr1	19907230	19907893
chr1	19918111	19918261
chr1	19922032	19922182
chr1	19940353	19941032
chr1	19941182	19941623
chr1	20008640	20008790
chr1	20101034	20101217
chr1	20108460	20108949
chr1	20152341	20153552
chr1	20168797	20169049
chr1	20185804	20186565
chr1	20234620	20235152
chr1	20250094	20250274
chr1	20250368	20250866
chr1	20255718	20256163
chr1	20271721	20272299
chr1	20276727	20276987
chr1	20290467	20291265
chr1	20291756	20291921
chr1	20339956	20340578
chr1	20343357	20343588
chr1	20366309	20366688
chr1	20366922	20367083
chr1	20373907	20374126
chr1	20375539	20375793
chr1	20386595	20387347
chr1	20410295	20410551
chr1	20410817	20411037
chr1	20411254	20411455
chr1	20411508	20411718
chr1	20443983	20444133
chr1	20448619	20449098
chr1	20483622	20484977
chr1	20485134	20487177
chr1	20493876	20494753
chr1	20507622	20508465
chr1	20530449	20531220
chr1	20551973	20554073
chr1	20613917	20614082
chr1	20633035	20634745
chr1	20660970	20662195
chr1	20673532	20673756
chr1	20696307	20697346
chr1	20710505	20711906
chr1	20711990	20712297
chr1	20717472	20718604
chr1	20723772	20723940
chr1	20725725	20726105
chr1	20726741	20726891
chr1	20731381	20733706
chr1	20786076	20787885
chr1	20787992	20788161
chr1	20820171	20820536
chr1	20999133	20999326
chr1	21149443	21149983
chr1	21175515	21177539
chr1	21192498	21193231
chr1	21198815	21199278
chr1	21234905	21235154
chr1	21237509	21237903
chr1	21237909	21238246
chr1	21254353	21254503
chr1	21255241	21255483
chr1	21261625	21263029
chr1	21264871	21265021
chr1	21288275	21288911
chr1	21289769	21290600
chr1	21293513	21293663
chr1	21311006	21311266
chr1	21324328	21325058
chr1	21329234	21329557
chr1	21342799	21343146
chr1	21344712	21346093
chr1	21350103	21350668
chr1	21397912	21398461
chr1	21415656	21415963
chr1	21424411	21424561
chr1	21427709	21427859
chr1	21427986	21428411
chr1	21428535	21428871
chr1	21436974	21437274
chr1	21439707	21440855
chr1	21490683	21491288
chr1	21509070	21509815
chr1	21574152	21574653
chr1	21574774	21575132
chr1	21587016	21587166
chr1	21587383	21587533
chr1	21590487	21590651
chr1	21598578	21598728
chr1	21599054	21599204
chr1	21602221	21602473
chr1	21602880	21603069
chr1	21603884	21604125
chr1	21618806	21619084
chr1	21619224	21619380
chr1	21620188	21621007
chr1	21621179	21621506
chr1	21622146	21622685
chr1	21624745	21624995
chr1	21626855	21627076
chr1	21635630	21635780
chr1	21638634	21639207
chr1	21645780	21645930
chr1	21649691	21649841
chr1	21651195	21652365
chr1	21659128	21660110
chr1	21663224	21663400
chr1	21666226	21667065
chr1	21667100	21667250
chr1	21668572	21669775
chr1	21671986	21672136
chr1	21673569	21673988
chr1	21676024	21676313
chr1	21726060	21726272
chr1	21782204	21783846
chr1	21831178	21831386
chr1	21869826	21870147
chr1	21882485	21882635
chr1	21896717	21896974
chr1	21911490	21911640
chr1	21913782	21913986
chr1	21914280	21914478
chr1	21936701	21938046
chr1	22024405	22026072
chr1	22052284	22053867
chr1	22105675	22105930
chr1	22112695	22112845
chr1	22114487	22114754
chr1	22115216	22115366
chr1	22120570	22120720
chr1	22121132	22121500
chr1	22123959	22124151
chr1	22132044	22132322
chr1	22133399	22133720
[truncated: 63,536 more rows]

## Sheet: ATAC dir-Neu D868D
chr1	9934	10609
chr1	11128	11397
chr1	12306	12456
chr1	14147	14528
chr1	14916	15778
chr1	16576	17209
chr1	17270	17685
chr1	19170	19363
chr1	19840	20537
chr1	28865	30098
chr1	34901	35051
chr1	133810	133974
chr1	180587	181079
chr1	181226	181984
chr1	183240	185664
chr1	185692	185842
chr1	185896	186694
chr1	186830	186980
chr1	187303	187596
chr1	189031	189664
chr1	189837	190208
chr1	190326	191106
chr1	191258	191842
chr1	199182	200609
chr1	267926	268109
chr1	269199	269403
chr1	609271	609630
chr1	629008	634999
chr1	778107	779419
chr1	789717	789913
chr1	826744	828099
chr1	869829	870120
chr1	904271	905245
chr1	906829	907079
chr1	911500	911650
chr1	920859	921568
chr1	923385	925842
chr1	933069	933389
chr1	935222	935446
chr1	935603	936287
chr1	936575	936859
chr1	937090	937950
chr1	938073	938627
chr1	939567	943343
chr1	944317	945013
chr1	945206	945380
chr1	958978	959839
chr1	960186	961448
chr1	961630	961787
chr1	962825	962975
chr1	966291	966574
chr1	966768	967304
chr1	976706	977101
chr1	978556	978706
chr1	984034	984415
chr1	996446	996644
chr1	997616	1002301
chr1	1005363	1005513
chr1	1015043	1015193
chr1	1018470	1018769
chr1	1019004	1020924
chr1	1021134	1021647
chr1	1030820	1030987
chr1	1031187	1031387
chr1	1031531	1031755
chr1	1032152	1034922
chr1	1035520	1035724
chr1	1037595	1037807
chr1	1039902	1041685
chr1	1055274	1055478
chr1	1059008	1060206
chr1	1063670	1063836
chr1	1064026	1064466
chr1	1068598	1069971
chr1	1070009	1070399
chr1	1074209	1074458
chr1	1074814	1075280
chr1	1079180	1079414
chr1	1079570	1079751
chr1	1079762	1080099
chr1	1084620	1084848
chr1	1090079	1090382
chr1	1108511	1108748
chr1	1115519	1117089
chr1	1121948	1122269
chr1	1123667	1123817
chr1	1171977	1172127
chr1	1174025	1174443
chr1	1198513	1198688
chr1	1200976	1201791
chr1	1202154	1202414
chr1	1202938	1203148
chr1	1208231	1208616
chr1	1231224	1233082
chr1	1246724	1246989
chr1	1249013	1249447
chr1	1250113	1250394
chr1	1273172	1275008
chr1	1286181	1286477
chr1	1291160	1291312
chr1	1291626	1292122
chr1	1292203	1292490
chr1	1292554	1292814
chr1	1293456	1294051
chr1	1298744	1299796
chr1	1302901	1303051
chr1	1303830	1306308
chr1	1306573	1309592
chr1	1309726	1309876
chr1	1311676	1312136
chr1	1312898	1313099
chr1	1315636	1315882
chr1	1323966	1325300
chr1	1334898	1335157
chr1	1339544	1339716
chr1	1343685	1343989
chr1	1347840	1348365
chr1	1348561	1350065
chr1	1351276	1352151
chr1	1352193	1352385
chr1	1354270	1354936
chr1	1355074	1355351
chr1	1356609	1356781
chr1	1371950	1372386
chr1	1374337	1375885
chr1	1382457	1382819
chr1	1398742	1400071
chr1	1400268	1400519
chr1	1406814	1407937
chr1	1427405	1428344
chr1	1430322	1431078
chr1	1431685	1432731
chr1	1433453	1433713
chr1	1434125	1434367
chr1	1435299	1436080
chr1	1471127	1472617
chr1	1505014	1505779
chr1	1511462	1512838
chr1	1535763	1535959
chr1	1537775	1538029
chr1	1539319	1541180
chr1	1543524	1543720
chr1	1562526	1562874
chr1	1573921	1575495
chr1	1594611	1594899
chr1	1597170	1597330
chr1	1599365	1600835
chr1	1614833	1616687
chr1	1628912	1631646
chr1	1631861	1632325
chr1	1637235	1637385
chr1	1658513	1659600
chr1	1692175	1693963
chr1	1723696	1724964
chr1	1745460	1747300
chr1	1752866	1753052
chr1	1759216	1759426
chr1	1777672	1779268
chr1	1781361	1781511
chr1	1782551	1782701
chr1	1788077	1788323
chr1	1826795	1826945
chr1	1874581	1874808
chr1	1889975	1892124
chr1	1898786	1898936
chr1	1906745	1907751
chr1	1908404	1909749
chr1	1917492	1917710
chr1	1918502	1920593
chr1	1923486	1923636
chr1	1942622	1942901
chr1	1969706	1969856
chr1	1973261	1973535
chr1	2003563	2004162
chr1	2018710	2020030
chr1	2044840	2045296
chr1	2045560	2045772
chr1	2049553	2049704
chr1	2049879	2050852
chr1	2073507	2074325
chr1	2075328	2075518
chr1	2096864	2097014
chr1	2107858	2108008
chr1	2121600	2122096
chr1	2124084	2124409
chr1	2132928	2134021
chr1	2180032	2180236
chr1	2189003	2190512
chr1	2193608	2193820
chr1	2194163	2196058
chr1	2196159	2196316
chr1	2204360	2206037
chr1	2209421	2209571
chr1	2210095	2210355
chr1	2211992	2213086
chr1	2226728	2229906
chr1	2230094	2230453
chr1	2231000	2231346
chr1	2231647	2232215
chr1	2232385	2232731
chr1	2240988	2241215
chr1	2279039	2279582
chr1	2284458	2284645
chr1	2297860	2298010
chr1	2313365	2313578
chr1	2314190	2315638
chr1	2320469	2320619
chr1	2381483	2381662
chr1	2381917	2382235
chr1	2384942	2385173
chr1	2391021	2392451
chr1	2411943	2413554
chr1	2413697	2413949
chr1	2414271	2414794
chr1	2428788	2429108
chr1	2439533	2439766
chr1	2439981	2440188
chr1	2440254	2440692
chr1	2443267	2444211
chr1	2446491	2446654
chr1	2467150	2467443
chr1	2525856	2527147
chr1	2545841	2546761
chr1	2585644	2587417
chr1	2642836	2643586
chr1	2652083	2652753
chr1	2652888	2653115
chr1	2653352	2654325
chr1	2654570	2656031
chr1	2656539	2656755
chr1	2671706	2672007
chr1	2679311	2679553
chr1	2682727	2683044
chr1	2683273	2684434
chr1	2685122	2685432
chr1	2685580	2685876
chr1	2686239	2687113
chr1	2687643	2687793
chr1	2687857	2688952
chr1	2689891	2690261
chr1	2690484	2690634
chr1	2692742	2693165
chr1	2694121	2694533
chr1	2695667	2696023
chr1	2697458	2698109
chr1	2747354	2747972
chr1	2748274	2748773
chr1	2748886	2749699
chr1	2749979	2750402
chr1	2750429	2750722
chr1	2752897	2753196
chr1	2753224	2753684
chr1	2756367	2758156
chr1	2758300	2759033
chr1	2759403	2760283
chr1	2849157	2849464
chr1	2926564	2926714
chr1	3066307	3066457
chr1	3067776	3067941
chr1	3068127	3068656
chr1	3068964	3069178
chr1	3069554	3070903
chr1	3071263	3071413
chr1	3072221	3072611
chr1	3072988	3073241
chr1	3073568	3073989
chr1	3097652	3098057
chr1	3099191	3099377
chr1	3105287	3105876
chr1	3106031	3106181
chr1	3113042	3113251
chr1	3115540	3115761
chr1	3125213	3125367
chr1	3125733	3126348
chr1	3144380	3144530
chr1	3165510	3165660
chr1	3181059	3181575
chr1	3197734	3197906
chr1	3230556	3230706
chr1	3247650	3247800
chr1	3250013	3250163
chr1	3268594	3268885
chr1	3313245	3313447
chr1	3320447	3321322
chr1	3322192	3322522
chr1	3329388	3329622
chr1	3336542	3336873
chr1	3346671	3346821
chr1	3352066	3352264
chr1	3393769	3394323
chr1	3424767	3425102
chr1	3453256	3453440
chr1	3454318	3455183
chr1	3463641	3463792
chr1	3467222	3467433
chr1	3470723	3470923
chr1	3471453	3472260
chr1	3473820	3473970
chr1	3476148	3476298
chr1	3479689	3479992
chr1	3490937	3491529
chr1	3491672	3492075
chr1	3501916	3502330
chr1	3503469	3503730
chr1	3516773	3516923
chr1	3530714	3531943
chr1	3538498	3538915
chr1	3543734	3543884
chr1	3598053	3598230
chr1	3607982	3608137
chr1	3610851	3612033
chr1	3619127	3619348
chr1	3620591	3620872
chr1	3621034	3621384
chr1	3624096	3625790
chr1	3649789	3650254
chr1	3651182	3651332
chr1	3651994	3653192
chr1	3671518	3671684
chr1	3691443	3693222
chr1	3694310	3694475
chr1	3697275	3697493
chr1	3698525	3698675
chr1	3706991	3707208
chr1	3707502	3707652
chr1	3707770	3707993
chr1	3718227	3718495
chr1	3719062	3719316
chr1	3732125	3732362
chr1	3732602	3732984
chr1	3734573	3734723
chr1	3736347	3736497
chr1	3746751	3747596
chr1	3770341	3770492
chr1	3771874	3773201
chr1	3773227	3773379
chr1	3795907	3796892
chr1	3856617	3858261
chr1	3869843	3870104
chr1	3870327	3870477
chr1	3899573	3901997
chr1	3910843	3911321
chr1	4078200	4078381
chr1	4144646	4144796
chr1	4652715	4652866
chr1	4653915	4656772
chr1	4657611	4657761
chr1	4658052	4658596
chr1	4659032	4659250
chr1	4665605	4665767
chr1	4696466	4696616
chr1	4726730	4727356
chr1	4770184	4770381
chr1	4933294	4933622
chr1	4939459	4939761
chr1	5012007	5012157
chr1	5143254	5143416
chr1	5160110	5160376
chr1	5297287	5297485
chr1	5379906	5380056
chr1	5435362	5435512
chr1	5456078	5456574
chr1	5611766	5611916
chr1	5632648	5632798
chr1	5667957	5668133
chr1	5670948	5671098
chr1	5672380	5672567
chr1	5745753	5746438
chr1	5771147	5771528
chr1	5830755	5830905
chr1	5850194	5850349
chr1	5991303	5994056
chr1	6007144	6007398
chr1	6034150	6034581
chr1	6037148	6037786
chr1	6060946	6061188
chr1	6064896	6065741
chr1	6096750	6096900
chr1	6148706	6149058
chr1	6164747	6164912
chr1	6179318	6180789
chr1	6180932	6181173
chr1	6198962	6200103
chr1	6205499	6206649
chr1	6208730	6209720
chr1	6235325	6236321
chr1	6241847	6242763
chr1	6244431	6247162
chr1	6249048	6249199
chr1	6249226	6250120
chr1	6257628	6257778
chr1	6258248	6258445
chr1	6259525	6262142
chr1	6271318	6271708
chr1	6273334	6273605
chr1	6274736	6274886
chr1	6276009	6277127
chr1	6325957	6326195
chr1	6335593	6336176
chr1	6341924	6342408
chr1	6343689	6343850
chr1	6358638	6358788
chr1	6363237	6363475
chr1	6368352	6368556
chr1	6392081	6392231
chr1	6392455	6394226
chr1	6419512	6420284
chr1	6423815	6424169
chr1	6424842	6425171
chr1	6432371	6432705
chr1	6438086	6438427
chr1	6440048	6440896
chr1	6447856	6448257
chr1	6448608	6449324
chr1	6475648	6476008
chr1	6485177	6486054
chr1	6486575	6486892
chr1	6489649	6490918
chr1	6490941	6491091
chr1	6491514	6491743
chr1	6497032	6497858
chr1	6554023	6554733
chr1	6579415	6580648
chr1	6586423	6586573
chr1	6600809	6601017
chr1	6601021	6603915
chr1	6603983	6604142
chr1	6612685	6615372
chr1	6615447	6615608
chr1	6624661	6625964
chr1	6700923	6701140
chr1	6701293	6702372
chr1	6784193	6786490
chr1	6954814	6955382
chr1	6955780	6955986
chr1	6958457	6958611
chr1	6961905	6963037
chr1	6963209	6963419
chr1	6964067	6964226
chr1	7025274	7025424
chr1	7042156	7042363
chr1	7042636	7043026
chr1	7085502	7085666
chr1	7101683	7101922
chr1	7107168	7107626
chr1	7107721	7107924
chr1	7110394	7110673
chr1	7117417	7118292
chr1	7177813	7178163
chr1	7178394	7178574
chr1	7252845	7253042
chr1	7334497	7334790
chr1	7389153	7389420
chr1	7402627	7402830
chr1	7408373	7408523
chr1	7440201	7440351
chr1	7450944	7451139
chr1	7468810	7469025
chr1	7483628	7483852
chr1	7495928	7496259
chr1	7500946	7501286
chr1	7534501	7534722
chr1	7537159	7537424
chr1	7574379	7574534
chr1	7581347	7581599
chr1	7608986	7609136
chr1	7647026	7647516
chr1	7648944	7649121
chr1	7667531	7669172
chr1	7669416	7670013
chr1	7678625	7678775
chr1	7680083	7680957
chr1	7703844	7705966
chr1	7770847	7771865
chr1	7783206	7785048
chr1	7940844	7940995
chr1	7958397	7958547
chr1	7961056	7962240
chr1	8025283	8027180
chr1	8117523	8117813
chr1	8169918	8170246
chr1	8202744	8202924
chr1	8217240	8217606
chr1	8222926	8223076
chr1	8301591	8301778
chr1	8314282	8314574
chr1	8314719	8314955
chr1	8317728	8318745
chr1	8347824	8348063
chr1	8348523	8348673
chr1	8355718	8355868
chr1	8360696	8360850
chr1	8370525	8370767
chr1	8423114	8424596
chr1	8525301	8526253
chr1	8598169	8598515
chr1	8598802	8599105
chr1	8632147	8632297
chr1	8701564	8701723
chr1	8702852	8703868
chr1	8706992	8707166
chr1	8726699	8726849
chr1	8814965	8815333
chr1	8815772	8816174
chr1	8816974	8818618
chr1	8845756	8845906
chr1	8877853	8879557
chr1	8948069	8948263
chr1	9070783	9071048
chr1	9128442	9129720
chr1	9182105	9183394
chr1	9196326	9196686
chr1	9198774	9199237
chr1	9201746	9201896
chr1	9234127	9235455
chr1	9252792	9253199
chr1	9267245	9267580
chr1	9281958	9282157
chr1	9292226	9294136
chr1	9351837	9351987
chr1	9382548	9383177
chr1	9411033	9411375
chr1	9428474	9429567
chr1	9495301	9495561
chr1	9538815	9540473
chr1	9588232	9589716
chr1	9590022	9590172
chr1	9590985	9591358
chr1	9591551	9592402
chr1	9593118	9594282
chr1	9607796	9607946
chr1	9615521	9615796
chr1	9627289	9627491
chr1	9630447	9630597
chr1	9651666	9652519
chr1	9687131	9688307
chr1	9688961	9690302
chr1	9822835	9824796
chr1	9835466	9836120
chr1	9868002	9868152
chr1	9874945	9875399
chr1	9909623	9911076
chr1	9942794	9943708
chr1	9961248	9961507
chr1	9997033	9997266
chr1	9997374	9997657
chr1	10032280	10033770
chr1	10063804	10064104
chr1	10155206	10155572
chr1	10209775	10211486
chr1	10211772	10212188
chr1	10398306	10400057
chr1	10428134	10428287
chr1	10430053	10431291
chr1	10472045	10472914
chr1	10474621	10475820
chr1	10494771	10495257
chr1	10507544	10507724
chr1	10513907	10514231
chr1	10537456	10537632
chr1	10540395	10540562
chr1	10555494	10556706
chr1	10623653	10623810
chr1	10631439	10631589
chr1	10638591	10639510
chr1	10648682	10648832
chr1	10659071	10659361
chr1	10663550	10664484
chr1	10672311	10672894
chr1	10676939	10677493
chr1	10678327	10678535
chr1	10679610	10679760
chr1	10692535	10692686
chr1	10693853	10695578
chr1	10703154	10703376
chr1	10705855	10706125
chr1	10724969	10725239
chr1	10729228	10729378
chr1	10753202	10753437
chr1	10753568	10753718
chr1	10756164	10756624
chr1	10791714	10791864
chr1	10793683	10795514
chr1	10796045	10797210
chr1	10835650	10836208
chr1	10865745	10865895
chr1	10866067	10867645
chr1	10867851	10868250
chr1	10888418	10889131
chr1	10898089	10898435
chr1	11011964	11013403
chr1	11059253	11060569
chr1	11099141	11100220
chr1	11241881	11242031
chr1	11262096	11262964
chr1	11272428	11273903
chr1	11285878	11286028
chr1	11286804	11287666
chr1	11339731	11340215
chr1	11373838	11374049
chr1	11375496	11376212
chr1	11397045	11397929
chr1	11413414	11414408
chr1	11417031	11417565
chr1	11434665	11434823
chr1	11447888	11448174
chr1	11450646	11450866
chr1	11452823	11452973
chr1	11454013	11454591
chr1	11478264	11480884
chr1	11522453	11523040
chr1	11629355	11630205
chr1	11637125	11637275
chr1	11646257	11646407
chr1	11650644	11650873
chr1	11653840	11655504
chr1	11664050	11664786
chr1	11680542	11681948
chr1	11690577	11692581
chr1	11693203	11693597
chr1	11693651	11693846
chr1	11694621	11694913
chr1	11700580	11701482
chr1	11714968	11715118
chr1	11719326	11719476
chr1	11719577	11720008
chr1	11735728	11736680
chr1	11784952	11785436
chr1	11787001	11787530
chr1	11790661	11790975
chr1	11802904	11804007
chr1	11805262	11806794
chr1	11907557	11909714
chr1	11925438	11926820
chr1	11934271	11935023
chr1	11938407	11938571
chr1	11939039	11939189
chr1	11944376	11944600
chr1	11979597	11980888
chr1	12018776	12020196
chr1	12035045	12035195
chr1	12052037	12052238
chr1	12053657	12054038
chr1	12054160	12054334
chr1	12166890	12167460
chr1	12167549	12167807
chr1	12208923	12209137
chr1	12229665	12230616
chr1	12230909	12231096
chr1	12541693	12541884
chr1	12547890	12548076
chr1	12548971	12549121
chr1	12595502	12596127
chr1	12618133	12618566
chr1	12618771	12618924
chr1	12619663	12620122
chr1	13583937	13584382
chr1	13699909	13700749
chr1	13748730	13750061
chr1	13811229	13811538
chr1	13881561	13881711
chr1	13892815	13893310
chr1	14021723	14022133
chr1	14039696	14039850
chr1	14282629	14283359
chr1	14585896	14586179
chr1	14598039	14599747
chr1	14923955	14925254
chr1	14945304	14945803
chr1	14982619	14982769
chr1	14996220	14996460
chr1	15095138	15095329
chr1	15139770	15139932
chr1	15152333	15154385
chr1	15154480	15154666
chr1	15247062	15247711
chr1	15254580	15254730
chr1	15323611	15323761
chr1	15324325	15324580
chr1	15340413	15340595
chr1	15409005	15410363
chr1	15444531	15444695
chr1	15523807	15525891
chr1	15526052	15527550
chr1	15603144	15603944
chr1	15616796	15618235
chr1	15684089	15685138
chr1	15703071	15703221
chr1	15723731	15724029
chr1	15726418	15726607
chr1	15736677	15736861
chr1	15739360	15739510
chr1	15741471	15741621
chr1	15747646	15747796
chr1	15757585	15759406
chr1	15834301	15836594
chr1	15847004	15848955
chr1	15849191	15850281
chr1	15885974	15886621
chr1	15946127	15946323
chr1	15975385	15976286
chr1	16012978	16013545
chr1	16014646	16014796
chr1	16017991	16018460
chr1	16027124	16027325
chr1	16032828	16032978
chr1	16045350	16045500
chr1	16055464	16055627
chr1	16055782	16055936
chr1	16055958	16056369
chr1	16058265	16058455
chr1	16067041	16067632
chr1	16068616	16068868
chr1	16073076	16073902
chr1	16078969	16079241
chr1	16111465	16112343
chr1	16115875	16116401
chr1	16131895	16132045
chr1	16145022	16145309
chr1	16155550	16156108
chr1	16167614	16168096
chr1	16174178	16174328
chr1	16204864	16205014
chr1	16205728	16205888
chr1	16206158	16207517
chr1	16209995	16210314
chr1	16216094	16216435
chr1	16217367	16217793
chr1	16225296	16225451
chr1	16226701	16227256
chr1	16236486	16237550
chr1	16244239	16244639
chr1	16351891	16352934
chr1	16366899	16368087
chr1	16440313	16441188
chr1	16498165	16499918
chr1	16509083	16509564
chr1	16512861	16515132
chr1	16515322	16515731
chr1	16534176	16536188
chr1	16552317	16552467
chr1	16564371	16565815
chr1	16566498	16567534
chr1	16572018	16572290
chr1	16574687	16574969
chr1	16576189	16576610
chr1	16580769	16580931
chr1	16581572	16581880
chr1	16582321	16582619
chr1	16583567	16583882
chr1	16602653	16603154
chr1	16605471	16605658
chr1	16606342	16606736
chr1	16606754	16606939
chr1	16607243	16607911
chr1	16608370	16609198
chr1	16612407	16614911
chr1	16615140	16615647
chr1	16616786	16616936
chr1	16617273	16617481
chr1	16617771	16618452
chr1	16618737	16622062
chr1	16622215	16622928
chr1	16623573	16624690
chr1	16624824	16625242
chr1	16625348	16627337
chr1	16627468	16627916
chr1	16628106	16629474
chr1	16629742	16631949
chr1	16631981	16632533
chr1	16632635	16633245
chr1	16633259	16633685
chr1	16633689	16634477
chr1	16635409	16635559
chr1	16635741	16635953
chr1	16636047	16636238
chr1	16636431	16636745
chr1	16636944	16639898
chr1	16640974	16641216
chr1	16642095	16648695
chr1	16648780	16649008
chr1	16649037	16649799
chr1	16650001	16650324
chr1	16650495	16650660
chr1	16651682	16651933
chr1	16652641	16653230
chr1	16654569	16654854
chr1	16654886	16655114
chr1	16656407	16656637
chr1	16656785	16657375
chr1	16658324	16658551
chr1	16666006	16667790
chr1	16672476	16672752
chr1	16672795	16673268
chr1	16693055	16693205
chr1	16693370	16693846
chr1	16694241	16694444
chr1	16696700	16696892
chr1	16699540	16699690
chr1	16704518	16704858
chr1	16707512	16708116
chr1	16709855	16710005
chr1	16710217	16710367
chr1	16715575	16715750
chr1	16716002	16716152
chr1	16717034	16717275
chr1	16717537	16718014
chr1	16718399	16718787
chr1	16719995	16720218
chr1	16720413	16720701
chr1	16724097	16724420
chr1	16725187	16725923
chr1	16726018	16726447
chr1	16727499	16727674
chr1	16727681	16728168
chr1	16728369	16728590
chr1	16728812	16729147
chr1	16733963	16734208
chr1	16739901	16741381
chr1	16748594	16749138
chr1	16749715	16750809
chr1	16757262	16757504
chr1	16759081	16759231
chr1	16760361	16760796
chr1	16761100	16761584
chr1	16761685	16761935
chr1	16764003	16764414
chr1	16765229	16765538
chr1	16765592	16766102
chr1	16766316	16766607
chr1	16766726	16766886
chr1	16766951	16767101
chr1	16769619	16769803
chr1	16770128	16770467
chr1	16771816	16772300
chr1	16772503	16772743
chr1	16773015	16773165
chr1	16773626	16773972
chr1	16774737	16774887
chr1	16775474	16775749
chr1	16775891	16776142
chr1	16776810	16776994
chr1	16777759	16778075
chr1	16779592	16779909
chr1	16780157	16780367
chr1	16781575	16782077
chr1	16782658	16782809
chr1	16785949	16786266
chr1	16786338	16786766
chr1	16796477	16796861
chr1	16850270	16850420
chr1	16872433	16873795
chr1	16888796	16889742
chr1	16895663	16896925
chr1	16903802	16904149
chr1	16904352	16905941
chr1	16913550	16915001
chr1	16921430	16921617
chr1	16921790	16922146
chr1	16946675	16946825
chr1	16951678	16951885
chr1	16960681	16961235
chr1	16969481	16969820
chr1	16976639	16976835
chr1	16978623	16978773
chr1	17011351	17012352
chr1	17053366	17054675
chr1	17056049	17056230
chr1	17118249	17118556
chr1	17119020	17120417
chr1	17192951	17193172
chr1	17208310	17208533
chr1	17240065	17240425
chr1	17240843	17241044
chr1	17372036	17372229
chr1	17402062	17402212
chr1	17405982	17406362
chr1	17436540	17436694
chr1	17437208	17440264
chr1	17502378	17502675
chr1	17539454	17541157
chr1	17565446	17565893
chr1	17574024	17574174
chr1	17588114	17588566
chr1	17602795	17603806
chr1	17623821	17624002
chr1	17653338	17653488
chr1	17661485	17661811
chr1	17670583	17670855
chr1	17671350	17672053
chr1	17684707	17684919
chr1	17806031	17806547
chr1	17845904	17846141
chr1	17894213	17894458
chr1	17952165	17952320
chr1	17976969	17977126
chr1	17984985	17985261
chr1	18049595	18050044
chr1	18103731	18103900
chr1	18107610	18108750
chr1	18110071	18110556
chr1	18110714	18110919
chr1	18123714	18123931
chr1	18148552	18148733
chr1	18149131	18149332
chr1	18162299	18162518
chr1	18199543	18199753
chr1	18279486	18279730
chr1	18282617	18282800
chr1	18283097	18283661
chr1	18290308	18290742
chr1	18344803	18345155
chr1	18542166	18542907
chr1	18557979	18558160
chr1	18561920	18562089
chr1	18583587	18583862
chr1	18597489	18597639
chr1	18631080	18631402
chr1	18636898	18637070
chr1	18638634	18638784
chr1	18641072	18641283
chr1	18643687	18643943
chr1	18646944	18647094
chr1	18820812	18821331
chr1	18854496	18854723
chr1	18884064	18884323
chr1	18901893	18903317
chr1	18922445	18922801
chr1	18925967	18926117
chr1	18938401	18939254
chr1	18955272	18957462
chr1	18966132	18966303
chr1	19201021	19201171
chr1	19201344	19201540
chr1	19209648	19210859
chr1	19251268	19252229
chr1	19311254	19313143
chr1	19339852	19340121
chr1	19341542	19341843
chr1	19369454	19369615
chr1	19393048	19393334
chr1	19405413	19405751
chr1	19405853	19406074
chr1	19467409	19467692
chr1	19483733	19483883
chr1	19484197	19486470
chr1	19596309	19597727
chr1	19643716	19645813
chr1	19645983	19646133
chr1	19650969	19651429
chr1	19653788	19654066
chr1	19659643	19660092
chr1	19664775	19665272
chr1	19682392	19682615
chr1	19704405	19704789
chr1	19737456	19737824
chr1	19796026	19796176
chr1	19799920	19800140
chr1	19882143	19883095
chr1	20148362	20148643
chr1	20185748	20186631
chr1	20212746	20213387
chr1	20250444	20250594
chr1	20256039	20256189
chr1	20276483	20277152
chr1	20290434	20290976
chr1	20339974	20340491
chr1	20342897	20343933
chr1	20344014	20344231
chr1	20348521	20348735
chr1	20356090	20356319
chr1	20366179	20366595
chr1	20366866	20367622
chr1	20380546	20380806
chr1	20405119	20405301
chr1	20411277	20411541
chr1	20432469	20432640
chr1	20441030	20441370
chr1	20443698	20443943
chr1	20476286	20476436
chr1	20481073	20481512
chr1	20483712	20487428
chr1	20493779	20494455
chr1	20507618	20508439
chr1	20511829	20512032
chr1	20552429	20554038
chr1	20555222	20555372
chr1	20589950	20590215
chr1	20633288	20634541
chr1	20640284	20640581
chr1	20660970	20662203
chr1	20696265	20697337
chr1	20705251	20705507
chr1	20711170	20712324
chr1	20717518	20718349
chr1	20722813	20722997
chr1	20730347	20730497
chr1	20731672	20732809
chr1	20733073	20733637
chr1	20786005	20787905
chr1	20816027	20816229
chr1	21149763	21149983
chr1	21174914	21175224
chr1	21175416	21175566
chr1	21175710	21177438
chr1	21221609	21221865
chr1	21254323	21254473
chr1	21254644	21254839
chr1	21262041	21262745
chr1	21289668	21290710
chr1	21313082	21313351
chr1	21317950	21318180
chr1	21324156	21324724
chr1	21324741	21325012
chr1	21337816	21337973
chr1	21344643	21346252
chr1	21347360	21347608
chr1	21356067	21356217
chr1	21428110	21428510
chr1	21439740	21440815
chr1	21508893	21509600
chr1	21574963	21575114
chr1	21586451	21586653
chr1	21594103	21594253
chr1	21601007	21601195
chr1	21607682	21608148
chr1	21621742	21621892
chr1	21622125	21622512
chr1	21638703	21639058
chr1	21639753	21639903
chr1	21651084	21652284
chr1	21659100	21659897
chr1	21660647	21660797
chr1	21666852	21667253
chr1	21668654	21669507
chr1	21669663	21669948
chr1	21782478	21783997
chr1	21854610	21854841
chr1	21906261	21906411
chr1	21936490	21937881
chr1	21973410	21973651
chr1	22024474	22026086
chr1	22052188	22053751
chr1	22121327	22121659
chr1	22131923	22132132
chr1	22133658	22133871
chr1	22141460	22143767
chr1	22163790	22163940
chr1	22318955	22319182
chr1	22329092	22329281
chr1	22416685	22416864
chr1	22420479	22420689
chr1	22451539	22452645
chr1	22556766	22557006
chr1	22557346	22557514
chr1	22563087	22564437
chr1	22565693	22565843
chr1	22566177	22566367
chr1	22567329	22567627
chr1	22577766	22578307
chr1	22586473	22586663
chr1	22588859	22589143
chr1	22612898	22613105
chr1	22613547	22614576
chr1	22618320	22618695
chr1	22626346	22627019
chr1	22636780	22636966
chr1	22637082	22637519
chr1	22637535	22637685
chr1	22641966	22642800
chr1	22662412	22662663
chr1	22673132	22673844
chr1	22673974	22674331
chr1	22704559	22704953
chr1	22710104	22711969
chr1	22713917	22714067
chr1	22717972	22718170
chr1	22725832	22725982
chr1	22778930	22779080
chr1	22790609	22790796
chr1	22799777	22799932
chr1	22800014	22800953
chr1	22801787	22802181
chr1	22818595	22818839
chr1	22818922	22820037
chr1	22825806	22826064
chr1	22826656	22827035
chr1	22829187	22829401
chr1	22835924	22836130
chr1	22876179	22877009
chr1	22921070	22921220
chr1	22953877	22954027
chr1	23018933	23020444
chr1	23020860	23021200
chr1	23167412	23169147
chr1	23169654	23169804
chr1	23177506	23178131
chr1	23217079	23217636
chr1	23225207	23225357
chr1	23343312	23345185
chr1	23367543	23367736
chr1	23367835	23369947
chr1	23370762	23371243
chr1	23392268	23392771
chr1	23424675	23424988
chr1	23483764	23484863
chr1	23530870	23531550
chr1	23554346	23555361
chr1	23559215	23559886
chr1	23568406	23568609
chr1	23619603	23619753
chr1	23691522	23692299
chr1	23742937	23744266
chr1	23777875	23779056
chr1	23790645	23791585
chr1	23799628	23801563
chr1	23824915	23825924
chr1	23867707	23868699
chr1	23902760	23902910
chr1	23959108	23960488
chr1	23979768	23980993
chr1	23993716	23993866
chr1	24108231	24108527
chr1	24108726	24108876
chr1	24186975	24187859
chr1	24322230	24322437
chr1	24336629	24336779
chr1	24383763	24384070
chr1	24413196	24413927
chr1	24415301	24416481
chr1	24438302	24439118
chr1	24440380	24440530
chr1	24440756	24441008
chr1	24502126	24503646
chr1	24512822	24512972
chr1	24556167	24556343
chr1	24642348	24644124
chr1	24645143	24645453
chr1	24707284	24707465
chr1	24743430	24743580
chr1	24744804	24746349
chr1	24848029	24848880
chr1	24871592	24871747
chr1	24912623	24912848
chr1	24929430	24930728
chr1	24932288	24932605
chr1	24933613	24933763
chr1	24960901	24961172
chr1	24995092	24995247
chr1	25000769	25001040
chr1	25022277	25022427
chr1	25051965	25052282
chr1	25065566	25065716
chr1	25099305	25099455
chr1	25099615	25099876
chr1	25101677	25102075
chr1	25187275	25187499
chr1	25232012	25232886
chr1	25239593	25240369
chr1	25246400	25248416
chr1	25266841	25267014
chr1	25267154	25268100
chr1	25336916	25338960
chr1	25429872	25431774
chr1	25506947	25507097
chr1	25522145	25522759
chr1	25523747	25523902
chr1	25529101	25529251
chr1	25543408	25544063
chr1	25568987	25569269
chr1	25615754	25618322
chr1	25618797	25619466
chr1	25642719	25642869
chr1	25699639	25699789
chr1	25743463	25743830
chr1	25799744	25800922
chr1	25810903	25811338
chr1	25819490	25821115
chr1	25858870	25859885
chr1	25874756	25876445
chr1	25884447	25884676
chr1	25895307	25895654
chr1	25905035	25907357
chr1	25922342	25923206
chr1	25927222	25928165
chr1	25933454	25933704
chr1	25933960	25934154
chr1	25997524	25998974
chr1	26010619	26010801
chr1	26021385	26022470
chr1	26034740	26036601
chr1	26045559	26046006
chr1	26063195	26063368
chr1	26110609	26112677
chr1	26161468	26162328
chr1	26164092	26164884
chr1	26169522	26170461
chr1	26170538	26170790
chr1	26201406	26201571
chr1	26225123	26225845
chr1	26231724	26231874
chr1	26233605	26234908
chr1	26276026	26276233
chr1	26279066	26279216
chr1	26279395	26280843
chr1	26284197	26284482
chr1	26284610	26285366
chr1	26287373	26287548
chr1	26306320	26307150
chr1	26321512	26321757
chr1	26336100	26337068
chr1	26409165	26411594
chr1	26412143	26412293
chr1	26431833	26432652
chr1	26471618	26473606
chr1	26499990	26501547
chr1	26529337	26530543
chr1	26531191	26531566
chr1	26596291	26596723
chr1	26619978	26621587
chr1	26692258	26693494
chr1	26695210	26698554
chr1	26723212	26723829
chr1	26749420	26749590
chr1	26771597	26772035
chr1	26786860	26787122
chr1	26787512	26788745
chr1	26789223	26789379
chr1	26800562	26800712
chr1	26826178	26827171
chr1	26857296	26857468
chr1	26864521	26865627
chr1	26889805	26890694
chr1	26899687	26900666
chr1	26900983	26901133
chr1	26921264	26922382
chr1	26960795	26961037
chr1	26991495	26991714
chr1	26993010	26994986
chr1	27012456	27013255
chr1	27044679	27044880
chr1	27046019	27046185
chr1	27070993	27071634
chr1	27099273	27100127
chr1	27101506	27101866
chr1	27102100	27102250
chr1	27102410	27103164
chr1	27107072	27107346
chr1	27118697	27119487
chr1	27154592	27155514
chr1	27233877	27235558
chr1	27299753	27300047
chr1	27300474	27301293
chr1	27307267	27308449
chr1	27321609	27322902
chr1	27349562	27350197
chr1	27350965	27351214
chr1	27351385	27351626
chr1	27360164	27360989
chr1	27365242	27367299
chr1	27367524	27367674
chr1	27392084	27393461
chr1	27395640	27395827
chr1	27405485	27406217
chr1	27489153	27490696
chr1	27496857	27497151
chr1	27518645	27518842
chr1	27519450	27519668
chr1	27525460	27526090
chr1	27526886	27528688
chr1	27528871	27529085
chr1	27529267	27529613
chr1	27536240	27536738
chr1	27536914	27537118
chr1	27539647	27539797
chr1	27555928	27556395
chr1	27556834	27557805
chr1	27561284	27561543
chr1	27561892	27562724
chr1	27567074	27567497
chr1	27568172	27568898
chr1	27569175	27569325
chr1	27569804	27570044
chr1	27571296	27571552
chr1	27571677	27572066
chr1	27572294	27573158
chr1	27575162	27576216
chr1	27576653	27577199
chr1	27589523	27589673
chr1	27592726	27593025
chr1	27593079	27593930
chr1	27594024	27594343
chr1	27594505	27595152
chr1	27596377	27596527
chr1	27597987	27598946
chr1	27599046	27599709
chr1	27600476	27600870
chr1	27601321	27601562
chr1	27601685	27604962
chr1	27606213	27606394
chr1	27608720	27608916
chr1	27624103	27624362
chr1	27628774	27628959
chr1	27634221	27634435
chr1	27659756	27660283
chr1	27662933	27663368
chr1	27672209	27672421
chr1	27725028	27726765
chr1	27772728	27773971
chr1	27830461	27831530
chr1	27872179	27872863
chr1	27872975	27873148
chr1	27914061	27915249
chr1	27959734	27960389
chr1	27964725	27965175
chr1	28087918	28088068
chr1	28088260	28088985
chr1	28104936	28105257
chr1	28232569	28233128
chr1	28235635	28236846
chr1	28246888	28247689
chr1	28258905	28260754
chr1	28328479	28329618
chr1	28369285	28370612
chr1	28505490	28506650
chr1	28508268	28508501
chr1	28517763	28519090
chr1	28552297	28553646
chr1	28581056	28582432
chr1	28591982	28592162
chr1	28592372	28592705
chr1	28642403	28643733
chr1	28648012	28649356
chr1	28668104	28669988
chr1	28736203	28737818
chr1	28877526	28877749
chr1	28882067	28882492
chr1	28885000	28885248
chr1	28886697	28888415
chr1	28910650	28910965
chr1	28910970	28911154
chr1	28913957	28915649
chr1	28927496	28928342
chr1	29121255	29122415
chr1	29122609	29122884
chr1	29123078	29124073
chr1	29124145	29125242
chr1	29180887	29182449
chr1	29202989	29203148
chr1	29230505	29231320
chr1	29236064	29236998
chr1	29237280	29238554
chr1	29243677	29243827
chr1	29256784	29256934
chr1	29259378	29259606
chr1	29259699	29260445
chr1	29267352	29267502
chr1	29284920	29285111
chr1	29319735	29319989
chr1	29325138	29325398
chr1	29329889	29330039
chr1	29371774	29371924
chr1	29394482	29394901
chr1	29444866	29445246
chr1	29445426	29445645
chr1	29451501	29451731
chr1	29478298	29478550
chr1	29513426	29513929
chr1	29549144	29549358
chr1	29692253	29692504
chr1	29706799	29707386
chr1	29723223	29723959
chr1	29755938	29756164
chr1	29802134	29802651
chr1	29824853	29825136
chr1	29859467	29859729
chr1	29931624	29931996
chr1	29972698	29973086
chr1	29974180	29974453
chr1	30085576	30085762
chr1	30085895	30086696
chr1	30101744	30101906
chr1	30190167	30191054
chr1	30218629	30218902
chr1	30225284	30225594
chr1	30250586	30251386
chr1	30323931	30324113
chr1	30336785	30336986
chr1	30346851	30347053
chr1	30461644	30461980
chr1	30571496	30571698
chr1	30600011	30600174
chr1	30609913	30610481
chr1	30617275	30617425
chr1	30647106	30647627
chr1	30651706	30651974
chr1	30655169	30655807
chr1	30655964	30656134
chr1	30658970	30659568
chr1	30662961	30663167
chr1	30685206	30685858
chr1	30689278	30690015
chr1	30697478	30697673
chr1	30700969	30701274
chr1	30707883	30708339
chr1	30711177	30711327
chr1	30711372	30711660
chr1	30717632	30719900
chr1	30762576	30762727
chr1	30765913	30766141
chr1	30782072	30782547
chr1	30801548	30802201
chr1	30810764	30810975
chr1	30811080	30811248
chr1	30816006	30816838
chr1	30824063	30825003
chr1	30853604	30853854
chr1	30856053	30856535
chr1	30879840	30880988
chr1	30881056	30881604
chr1	30882397	30882640
chr1	30888195	30888514
chr1	30895749	30896272
chr1	30907772	30909358
chr1	30911248	30911734
chr1	30912533	30912683
chr1	31064963	31066357
chr1	31154606	31155828
chr1	31181519	31182408
chr1	31198599	31198897
chr1	31199899	31200414
chr1	31201788	31202207
chr1	31215604	31215931
chr1	31223992	31224601
chr1	31228024	31228174
chr1	31238100	31238492
chr1	31238998	31240145
chr1	31296452	31297680
chr1	31372683	31374083
chr1	31376427	31377378
chr1	31381856	31382144
chr1	31382181	31382331
chr1	31387796	31387953
chr1	31394707	31394857
chr1	31408439	31408653
chr1	31412828	31414855
chr1	31422593	31422882
chr1	31431673	31432263
chr1	31477484	31477652
chr1	31483064	31483892
chr1	31548766	31549546
chr1	31564211	31564502
chr1	31617638	31618339
chr1	31625678	31625986
chr1	31626550	31626880
chr1	31644198	31645683
chr1	31653985	31654209
chr1	31661175	31661328
chr1	31666411	31666583
chr1	31669411	31670162
chr1	31672719	31672869
chr1	31704194	31704645
chr1	31706482	31706654
chr1	31714598	31715761
chr1	31715786	31716022
chr1	31739486	31739789
chr1	31756128	31756376
chr1	31758955	31759789
chr1	31760449	31761652
chr1	31762714	31763427
chr1	31763791	31764850
chr1	31772396	31772625
chr1	31772822	31772972
chr1	31781957	31782110
chr1	31788146	31789766
chr1	31937357	31938886
chr1	31944519	31944865
chr1	31964210	31964375
chr1	31987288	31987501
chr1	32013143	32015112
chr1	32040801	32040951
chr1	32062400	32062956
chr1	32072441	32073755
chr1	32107707	32108727
chr1	32179187	32180601
chr1	32199667	32199941
chr1	32199942	32201519
chr1	32205253	32205996
chr1	32221705	32222863
chr1	32239794	32239970
chr1	32240133	32241910
chr1	32251302	32251465
chr1	32291766	32292625
chr1	32334704	32337044
chr1	32350733	32350929
chr1	32351025	32352754
chr1	32357382	32358257
chr1	32361393	32362722
chr1	32393904	32395375
chr1	32464336	32465582
chr1	32479089	32479239
chr1	32500345	32501132
chr1	32539270	32540345
chr1	32650247	32651813
chr1	32702534	32703097
chr1	32733495	32733723
chr1	32741449	32742609
chr1	32753588	32755541
chr1	32760304	32760661
chr1	32765127	32766214
chr1	32771746	32772174
chr1	32772622	32772772
chr1	32773072	32773222
chr1	32774382	32774532
chr1	32816844	32818665
chr1	32870109	32870295
chr1	32870347	32871393
chr1	32872092	32873134
chr1	32882329	32882810
chr1	32885604	32885819
chr1	32885876	32886026
chr1	32886049	32887149
chr1	32892592	32893551
chr1	32893604	32894068
chr1	32894089	32894412
chr1	32901127	32901735
chr1	32930753	32930942
chr1	32963118	32963268
chr1	32963784	32965149
chr1	32972755	32973469
chr1	33036318	33037343
chr1	33051946	33052350
chr1	33079780	33079930
chr1	33080734	33081752
chr1	33127165	33127682
chr1	33152088	33152283
chr1	33152882	33153633
chr1	33180392	33182815
chr1	33255694	33257155
chr1	33309290	33309501
chr1	33318623	33318788
chr1	33342035	33342578
chr1	33347348	33347552
chr1	33348417	33348724
chr1	33349184	33350656
chr1	33363500	33365075
chr1	33367645	33368177
chr1	33396323	33396723
chr1	33409870	33410632
chr1	33429924	33431679
chr1	33434900	33435150
chr1	33435261	33435446
chr1	33437019	33437399
chr1	33470462	33470995
chr1	33472172	33473088
chr1	33971249	33971459
chr1	34162974	34163699
chr1	34164019	34165435
chr1	34166667	34166817
chr1	34369000	34369205
chr1	34419882	34420094
chr1	34597823	34598152
chr1	34741998	34742208
chr1	34742489	34742919
chr1	34743052	34743202
chr1	34754933	34755083
chr1	34776972	34777122
chr1	34781525	34781900
chr1	34852813	34853234
chr1	34859334	34860183
chr1	34865866	34866647
chr1	34885472	34886238
chr1	34918689	34919115
chr1	34928627	34930596
chr1	34982872	34983022
chr1	34984920	34985397
chr1	35031199	35032285
chr1	35079148	35079840
chr1	35191637	35193646
chr1	35194242	35194431
chr1	35202223	35202373
chr1	35268289	35269485
chr1	35297466	35297684
chr1	35435894	35436044
chr1	35556828	35559821
chr1	35561260	35562082
chr1	35568992	35569142
chr1	35573111	35573414
chr1	35573580	35574249
chr1	35577090	35577343
chr1	35641234	35642121
chr1	35659587	35660061
chr1	35707467	35708392
chr1	35717881	35719293
chr1	35726916	35727122
chr1	35769282	35770461
chr1	35807652	35808897
chr1	35881977	35882190
chr1	35882783	35884555
chr1	35930564	35931902
chr1	36083796	36084504
chr1	36088326	36089530
chr1	36097120	36097270
chr1	36125081	36125466
chr1	36148778	36149995
chr1	36150500	36151273
chr1	36155026	36157428
chr1	36157713	36158556
chr1	36175707	36175857
chr1	36176343	36176563
chr1	36178545	36178786
chr1	36223696	36225052
chr1	36305945	36306275
chr1	36306289	36307696
chr1	36322732	36323732
chr1	36342031	36342181
chr1	36365934	36366755
chr1	36373566	36374249
chr1	36385050	36387070
chr1	36387328	36387866
chr1	36397256	36398312
chr1	36400950	36401277
chr1	36401410	36401821
chr1	36449962	36451053
chr1	36463637	36463834
chr1	36463850	36464890
chr1	36519139	36519289
chr1	36521944	36522150
chr1	36524315	36524493
chr1	36565296	36565446
chr1	36571046	36571373
chr1	36571565	36572050
chr1	36572961	36573426
chr1	36575648	36575889
chr1	36576051	36576828
chr1	36585814	36585965
chr1	36589184	36589422
chr1	36657924	36658363
chr1	36841602	36841777
chr1	36846122	36846939
chr1	36847081	36848123
chr1	36874761	36874965
chr1	36910451	36910618
chr1	36911433	36911851
chr1	36912123	36912381
chr1	36913012	36913173
chr1	36971889	36972123
chr1	37018932	37019082
chr1	37033045	37035281
chr1	37036192	37036383
chr1	37036586	37036958
chr1	37038095	37038245
chr1	37038547	37038697
chr1	37145950	37146100
chr1	37309760	37309910
chr1	37310221	37310497
chr1	37363013	37363251
chr1	37410137	37410777
chr1	37414565	37415249
chr1	37424410	37424810
chr1	37434433	37434722
chr1	37436267	37436417
chr1	37473960	37474902
chr1	37476441	37477494
chr1	37479399	37479594
chr1	37479640	37480107
chr1	37513855	37515383
chr1	37554001	37554481
chr1	37556857	37557211
chr1	37595593	37596484
chr1	37634443	37634717
chr1	37661109	37661478
chr1	37689883	37692914
chr1	37727157	37727338
chr1	37752664	37753517
chr1	37764397	37766478
chr1	37793390	37794949
chr1	37807622	37809150
chr1	37858928	37860370
chr1	37931458	37932325
chr1	37946251	37947230
chr1	37989388	37990533
chr1	37995892	37996277
chr1	37999995	38000265
chr1	38000354	38000910
chr1	38001392	38001558
chr1	38005069	38006076
chr1	38006200	38006353
chr1	38012123	38013224
chr1	38028633	38029758
chr1	38030767	38030917
chr1	38039056	38039235
chr1	38039484	38039634
chr1	38044883	38048017
chr1	38048598	38048825
chr1	38050833	38051142
chr1	38064002	38064826
chr1	38083420	38083645
chr1	38124393	38124543
chr1	38162366	38162627
chr1	38283603	38284557
chr1	38285521	38286278
chr1	38296844	38296994
chr1	38336127	38337336
chr1	38475517	38475746
chr1	38476228	38476378
chr1	38533996	38534700
chr1	38558022	38559379
chr1	38578437	38578683
chr1	38614135	38614285
chr1	38783475	38784164
chr1	38803911	38804575
chr1	38817943	38818681
chr1	38819970	38820120
chr1	38826332	38826502
chr1	38859083	38860620
chr1	38872654	38873861
chr1	38990678	38992131
chr1	38992286	38992619
chr1	39025963	39026825
chr1	39080718	39082361
chr1	39098478	39098923
chr1	39103002	39103152
chr1	39104750	39106115
chr1	39158196	39159175
chr1	39183844	39184202
chr1	39191859	39192048
chr1	39268975	39269125
chr1	39269947	39270257
chr1	39407751	39409851
chr1	39490920	39492405
chr1	39493633	39493783
chr1	39499243	39499460
chr1	39511471	39511682
chr1	39514698	39515293
chr1	39559343	39559766
chr1	39575608	39577257
chr1	39632941	39633353
chr1	39639437	39640143
chr1	39646412	39646706
chr1	39671472	39672411
chr1	39689721	39689871
chr1	39690568	39690976
chr1	39691007	39692470
chr1	39701519	39701690
chr1	39738539	39739339
chr1	39764146	39764502
chr1	39764899	39765049
chr1	39770763	39770913
chr1	39787896	39789445
chr1	39816518	39817312
chr1	39817338	39817493
chr1	39882689	39884038
chr1	39886482	39886632
chr1	39886751	39887293
chr1	39896994	39897249
chr1	39898738	39899306
chr1	39900739	39902724
chr1	39922299	39922513
chr1	39954566	39954795
chr1	39954960	39955826
chr1	39956163	39956475
chr1	39973576	39973729
chr1	40039573	40041304
chr1	40084790	40085120
chr1	40096934	40097627
chr1	40160971	40161989
chr1	40257418	40258723
chr1	40315409	40315640
chr1	40316699	40316853
chr1	40317013	40317443
chr1	40338801	40338951
chr1	40373299	40374957
chr1	40449652	40451283
chr1	40476925	40477916
chr1	40508409	40509198
chr1	40531245	40532133
chr1	40653637	40654623
chr1	40654983	40655181
chr1	40659024	40659191
chr1	40663137	40664070
chr1	40665034	40666076
chr1	40691201	40692795
chr1	40708808	40709556
chr1	40782244	40782956
chr1	40783353	40784588
chr1	40802570	40802777
chr1	40818583	40818813
chr1	40844022	40844434
chr1	40861297	40862890
chr1	40979103	40980658
chr1	40980859	40981118
chr1	41021704	41022133
chr1	41046294	41046444
chr1	41123394	41123601
chr1	41241340	41242871
chr1	41268198	41268660
chr1	41286362	41286512
chr1	41286668	41286987
chr1	41315578	41315759
chr1	41329244	41329489
chr1	41357311	41357607
chr1	41359852	41360089
chr1	41360633	41362956
chr1	41366128	41366670
chr1	41371973	41372550
chr1	41381578	41382479
chr1	41394880	41395848
chr1	41404392	41404723
chr1	41444892	41445042
chr1	41447002	41447152
chr1	41464235	41465241
chr1	41496142	41496853
chr1	41499284	41499434
chr1	41515994	41516731
chr1	41544814	41545336
chr1	41545428	41545796
chr1	41574027	41574177
chr1	41574465	41574615
chr1	41661739	41663164
chr1	41678172	41678672
chr1	41713807	41714461
chr1	41715062	41715425
chr1	41733909	41734179
chr1	41888781	41888931
chr1	41890811	41890961
chr1	41917851	41918487
chr1	41918563	41918759
chr1	41919863	41920449
chr1	41936051	41936341
chr1	42034874	42036636
chr1	42145923	42146081
chr1	42333984	42336016
chr1	42380024	42381622
chr1	42455798	42457084
chr1	42462811	42463758
chr1	42657980	42658877
chr1	42681718	42683595
chr1	42740330	42740480
chr1	42765850	42767927
chr1	42784987	42785198
chr1	42816578	42817769
chr1	42846016	42847202
chr1	42923790	42925062
chr1	42957607	42959542
chr1	43008797	43008970
chr1	43058647	43058860
chr1	43073786	43073950
chr1	43129510	43129819
chr1	43147649	43147897
chr1	43148045	43148210
chr1	43171801	43172880
chr1	43348596	43349705
chr1	43358234	43359407
chr1	43366962	43368625
chr1	43389406	43390341
chr1	43414567	43414925
chr1	43423483	43423680
chr1	43452138	43452337
chr1	43453322	43454704
chr1	43530479	43531910
chr1	43532217	43532376
chr1	43545847	43545997
chr1	43558064	43558313
chr1	43558513	43558784
chr1	43559215	43559547
chr1	43564655	43564933
chr1	43565599	43566132
chr1	43582360	43582551
chr1	43602057	43602216
chr1	43649507	43650899
chr1	43668006	43668243
chr1	43695446	43695596
chr1	43695825	43695975
chr1	43706957	43708208
chr1	43904683	43904897
chr1	43914773	43914979
chr1	43933235	43933385
chr1	43934795	43934991
chr1	43935968	43937180
chr1	43946198	43947245
chr1	43947425	43947575
chr1	43952906	43953337
chr1	43969528	43970440
chr1	43974279	43975720
chr1	43975847	43976012
chr1	43978756	43980001
chr1	43991393	43992442
chr1	44005798	44005962
chr1	44015194	44015448
chr1	44029506	44032005
chr1	44213263	44213897
chr1	44217774	44218375
chr1	44246612	44246798
chr1	44248408	44248558
chr1	44248669	44249030
chr1	44261556	44261855
chr1	44312380	44312922
chr1	44354637	44355576
chr1	44405029	44405756
chr1	44406089	44406356
chr1	44406851	44407163
chr1	44407481	44407933
chr1	44417141	44418381
chr1	44421564	44421965
chr1	44500455	44500773
chr1	44500920	44501112
chr1	44502026	44502337
chr1	44507664	44507955
chr1	44523942	44524092
chr1	44543049	44543249
chr1	44592258	44592522
chr1	44596534	44596797
chr1	44602729	44603097
chr1	44603285	44603529
chr1	44617069	44617595
chr1	44631396	44631547
chr1	44631578	44632573
chr1	44632718	44632898
chr1	44635406	44635671
chr1	44636640	44637507
chr1	44640437	44641038
chr1	44650552	44650857
chr1	44673671	44675010
chr1	44675137	44675287
chr1	44731199	44731531
chr1	44739371	44740123
chr1	44775005	44776644
chr1	44784109	44784639
chr1	44786030	44786916
chr1	44799625	44801017
chr1	44802322	44802568
chr1	44802768	44803048
chr1	44807466	44807843
chr1	44808095	44808857
chr1	44813259	44814021
chr1	44819591	44820287
chr1	44842567	44843777
chr1	44986176	44986940
chr1	45010463	45012863
chr1	45014531	45015081
chr1	45205098	45205337
chr1	45205423	45207145
chr1	45300057	45300207
chr1	45303175	45304588
chr1	45326635	45327570
chr1	45328700	45328934
chr1	45339435	45340701
chr1	45340872	45341031
chr1	45490301	45491758
chr1	45498362	45498512
chr1	45499665	45500822
chr1	45514401	45514551
chr1	45520622	45520872
chr1	45520906	45522328
chr1	45525068	45525386
chr1	45528660	45529203
chr1	45550496	45551307
chr1	45583246	45585169
chr1	45686026	45687758
chr1	45688035	45688582
chr1	45750111	45751141
chr1	45802676	45804379
chr1	46131631	46133776
chr1	46173632	46174006
chr1	46198150	46198867
chr1	46202967	46203738
chr1	46219681	46220390
chr1	46241079	46241241
chr1	46241265	46242079
chr1	46246904	46248263
chr1	46285811	46286408
chr1	46301403	46304006
chr1	46340069	46341556
chr1	46394139	46394831
chr1	46406127	46406810
chr1	46448381	46448778
chr1	46460757	46460924
chr1	46461102	46461425
chr1	46461580	46461742
chr1	46462197	46462410
chr1	46466263	46467236
chr1	46482454	46482604
chr1	46489194	46489516
chr1	46489644	46489974
chr1	46520299	46520616
chr1	46533007	46533520
chr1	46533612	46533762
chr1	46549700	46549913
chr1	46558011	46558623
chr1	46583029	46584042
chr1	46603647	46604554
chr1	46616366	46617022
chr1	46667598	46668863
chr1	46718546	46719521
chr1	46725158	46725471
chr1	46822509	46822702
chr1	46983823	46984022
chr1	47023508	47024346
chr1	47178450	47178671
[truncated: 49,428 more rows]

## Sheet: ATAC dir-Neu D868N
chr1	9927	10847
chr1	14100	14823
chr1	28810	29904
chr1	180596	181072
chr1	181238	181849
chr1	184088	184846
chr1	190359	190518
chr1	190649	190804
chr1	199193	200590
chr1	267948	268317
chr1	369379	369529
chr1	377115	377432
chr1	605112	605262
chr1	609407	609660
chr1	629008	634999
chr1	778155	779485
chr1	779581	779731
chr1	820208	821153
chr1	821786	822090
chr1	822557	822956
chr1	826647	828120
chr1	830884	831103
chr1	869816	870260
chr1	904223	905355
chr1	913578	913728
chr1	920790	921640
chr1	923414	926124
chr1	932397	932619
chr1	935336	935576
chr1	935682	936289
chr1	937387	937772
chr1	938138	938301
chr1	939253	939465
chr1	939722	943289
chr1	943768	945098
chr1	958854	959833
chr1	960362	961458
chr1	966640	966824
chr1	976107	976393
chr1	984137	984441
chr1	997920	1002087
chr1	1005228	1005531
chr1	1019171	1021225
chr1	1030157	1030379
chr1	1031362	1031629
chr1	1032108	1034519
chr1	1035714	1035957
chr1	1040143	1040293
chr1	1040363	1041490
chr1	1059183	1060069
chr1	1063888	1064687
chr1	1068609	1069842
chr1	1079685	1079952
chr1	1080131	1080444
chr1	1115457	1117009
chr1	1157390	1157753
chr1	1173965	1174302
chr1	1201094	1202304
chr1	1208099	1208420
chr1	1231284	1232754
chr1	1236300	1236450
chr1	1246801	1246996
chr1	1249239	1249421
chr1	1273308	1274648
chr1	1275251	1275472
chr1	1288199	1288741
chr1	1290026	1290426
chr1	1298678	1299769
chr1	1303882	1304032
chr1	1304278	1306735
chr1	1307068	1309601
chr1	1315731	1315975
chr1	1324147	1325322
chr1	1348251	1350052
chr1	1351464	1352084
chr1	1354344	1354557
chr1	1354756	1354906
chr1	1355457	1355607
chr1	1374524	1375805
chr1	1382276	1382720
chr1	1398809	1400245
chr1	1406798	1407973
chr1	1427320	1428012
chr1	1430274	1431003
chr1	1431601	1432393
chr1	1432836	1433125
chr1	1433159	1433883
chr1	1434331	1434584
chr1	1435321	1435994
chr1	1471117	1472443
chr1	1504911	1505715
chr1	1511432	1513007
chr1	1539715	1541008
chr1	1541180	1541386
chr1	1562636	1562838
chr1	1574111	1575438
chr1	1599362	1600658
chr1	1606162	1606312
chr1	1614878	1616706
chr1	1629266	1629564
chr1	1629852	1632415
chr1	1658392	1659649
chr1	1692122	1693977
chr1	1723720	1725012
chr1	1745432	1747225
chr1	1777742	1779184
chr1	1788074	1788514
chr1	1889998	1892129
chr1	1906970	1907127
chr1	1908524	1909703
chr1	1918687	1919890
chr1	1920693	1920864
chr1	1944145	1944515
chr1	1959956	1960261
chr1	2003579	2004163
chr1	2018729	2020020
chr1	2044892	2045280
chr1	2049475	2049728
chr1	2050075	2050574
chr1	2050661	2050811
chr1	2073194	2074179
chr1	2084526	2084676
chr1	2124107	2124391
chr1	2132892	2134241
chr1	2179467	2179693
chr1	2189345	2190457
chr1	2194265	2195384
chr1	2195515	2195817
chr1	2196045	2196316
chr1	2199116	2199546
chr1	2204524	2205856
chr1	2209264	2209646
chr1	2212194	2213086
chr1	2226954	2230047
chr1	2230190	2230467
chr1	2231174	2231791
chr1	2232053	2232337
chr1	2271261	2271445
chr1	2284548	2284914
chr1	2311721	2312144
chr1	2314310	2315459
chr1	2323455	2323639
chr1	2382096	2382246
chr1	2391005	2392419
chr1	2411896	2413505
chr1	2414303	2414646
chr1	2415770	2416083
chr1	2431272	2431516
chr1	2439733	2439883
chr1	2440352	2440681
chr1	2443212	2444361
chr1	2446760	2447082
chr1	2467167	2467412
chr1	2525798	2526985
chr1	2530219	2530386
chr1	2545977	2546658
chr1	2585702	2587340
chr1	2642688	2643606
chr1	2652099	2652575
chr1	2653638	2654288
chr1	2654788	2655248
chr1	2683871	2684437
chr1	2686902	2687167
chr1	2687773	2688496
chr1	2747534	2747935
chr1	2748342	2748700
chr1	2750004	2750242
chr1	2756519	2756781
chr1	2756938	2757160
chr1	2757434	2757796
chr1	2757950	2758282
chr1	2759450	2759600
chr1	2985357	2985587
chr1	3062903	3063175
chr1	3068244	3068661
chr1	3069391	3070773
chr1	3071048	3071383
chr1	3073787	3074224
chr1	3105520	3106120
chr1	3125461	3125657
chr1	3125833	3126550
chr1	3145857	3146126
chr1	3149800	3149950
chr1	3156999	3157302
chr1	3167040	3167200
chr1	3184922	3185072
chr1	3191135	3191298
chr1	3222031	3222253
chr1	3247593	3247800
chr1	3313197	3313498
chr1	3320300	3320527
chr1	3320713	3321139
chr1	3352396	3352913
chr1	3379828	3379978
chr1	3393429	3393594
chr1	3393881	3394290
chr1	3415729	3415881
chr1	3431286	3431436
chr1	3454291	3455013
chr1	3471322	3471472
chr1	3471543	3472004
chr1	3473898	3474155
chr1	3491204	3491517
chr1	3501918	3502196
chr1	3504356	3504506
chr1	3511010	3511269
chr1	3530909	3531803
chr1	3545789	3546064
chr1	3563163	3563313
chr1	3598585	3598857
chr1	3608260	3608458
chr1	3610896	3612107
chr1	3619167	3619504
chr1	3624152	3625826
chr1	3649773	3650260
chr1	3652186	3652683
chr1	3682543	3682721
chr1	3691616	3691781
chr1	3692200	3692990
chr1	3711577	3712016
chr1	3719430	3719639
chr1	3732096	3733084
chr1	3735086	3735574
chr1	3746769	3747566
chr1	3772007	3773202
chr1	3774664	3775041
chr1	3775538	3775788
chr1	3795853	3796911
chr1	3800090	3800384
chr1	3856613	3857774
chr1	3869987	3870328
chr1	3899630	3901748
chr1	3910734	3911342
chr1	3911482	3911671
chr1	3924823	3925173
chr1	4071826	4072219
chr1	4072256	4072468
chr1	4072657	4073137
chr1	4078125	4078340
chr1	4082340	4083122
chr1	4086483	4086691
chr1	4224607	4224803
chr1	4254020	4254170
chr1	4367186	4367366
chr1	4517533	4517730
chr1	4652685	4653011
chr1	4654006	4656877
chr1	4657993	4659536
chr1	4726733	4727117
chr1	4744556	4744747
chr1	4939458	4939747
chr1	5160113	5160397
chr1	5297103	5297466
chr1	5311938	5312088
chr1	5390628	5390978
chr1	5455009	5455343
chr1	5455835	5456776
chr1	5575209	5575390
chr1	5617495	5618092
chr1	5652448	5652665
chr1	5690801	5691177
chr1	5771335	5771709
chr1	5830659	5831019
chr1	5831956	5832323
chr1	5840089	5840279
chr1	5850199	5850482
chr1	5850814	5851063
chr1	5914896	5915422
chr1	5991442	5993650
chr1	5993998	5994340
chr1	6037116	6037490
chr1	6052980	6053393
chr1	6064761	6065762
chr1	6127703	6128200
chr1	6148565	6149148
chr1	6179188	6180738
chr1	6198968	6200143
chr1	6206023	6206268
chr1	6208826	6209642
chr1	6235401	6236480
chr1	6241974	6242529
chr1	6244720	6247314
chr1	6249158	6250178
chr1	6259562	6259712
chr1	6259789	6262345
chr1	6269944	6270242
chr1	6271014	6271954
chr1	6273239	6273633
chr1	6275930	6277078
chr1	6335565	6336138
chr1	6338992	6339147
chr1	6342034	6342402
chr1	6363161	6363311
chr1	6392482	6394298
chr1	6418836	6419258
chr1	6419843	6420291
chr1	6424679	6425137
chr1	6430345	6430557
chr1	6438017	6438272
chr1	6438475	6438661
chr1	6440249	6441103
chr1	6448647	6449250
chr1	6455176	6455431
chr1	6485305	6485500
chr1	6485670	6485838
chr1	6486444	6486703
chr1	6489880	6490964
chr1	6491438	6491765
chr1	6496986	6497876
chr1	6553978	6554796
chr1	6579466	6580479
chr1	6600880	6603885
chr1	6612679	6615616
chr1	6624798	6625768
chr1	6701060	6702422
chr1	6784163	6786649
chr1	6955190	6955340
chr1	6958320	6958595
chr1	6962136	6963448
chr1	7107017	7107518
chr1	7110587	7110822
chr1	7117442	7118347
chr1	7299368	7299792
chr1	7334560	7334818
chr1	7386393	7386543
chr1	7401921	7402071
chr1	7451482	7451632
chr1	7537924	7538621
chr1	7647099	7647674
chr1	7650945	7651162
chr1	7667448	7667837
chr1	7668024	7669301
chr1	7669371	7669710
chr1	7680087	7681238
chr1	7703823	7705941
chr1	7770869	7772069
chr1	7783356	7784841
chr1	7940714	7940942
chr1	7961062	7962254
chr1	8025469	8027228
chr1	8117374	8117825
chr1	8169875	8170225
chr1	8314620	8314770
chr1	8317954	8318484
chr1	8370587	8371091
chr1	8422902	8424774
chr1	8525444	8526287
chr1	8598453	8598887
chr1	8701041	8701255
chr1	8701351	8701751
chr1	8702797	8703947
chr1	8707099	8707257
chr1	8754042	8754371
chr1	8814965	8815159
chr1	8815718	8815933
chr1	8816762	8818566
chr1	8877861	8879592
chr1	9128701	9129738
chr1	9150013	9150165
chr1	9182183	9182623
chr1	9182743	9182908
chr1	9196120	9196661
chr1	9198773	9199021
chr1	9201391	9201699
chr1	9234283	9235441
chr1	9267083	9267325
chr1	9281862	9282199
chr1	9292268	9293835
chr1	9382346	9382823
chr1	9411046	9411360
chr1	9428549	9429556
chr1	9538961	9540373
chr1	9588251	9589701
chr1	9593130	9593323
chr1	9593528	9593898
chr1	9627045	9627439
chr1	9651595	9652570
chr1	9687161	9688094
chr1	9689051	9690239
chr1	9822920	9824698
chr1	9835745	9835911
chr1	9836089	9836296
chr1	9852529	9852735
chr1	9867585	9867735
chr1	9872227	9872482
chr1	9874929	9875289
chr1	9909214	9909550
chr1	9909701	9911019
chr1	9942794	9943764
chr1	9950215	9950688
chr1	9997227	9997377
chr1	9997523	9997673
chr1	10032327	10033843
chr1	10209786	10211865
chr1	10398240	10399900
chr1	10429945	10431271
chr1	10471790	10472972
chr1	10474769	10475565
chr1	10539993	10540143
chr1	10540378	10540531
chr1	10555533	10556625
chr1	10638319	10639563
chr1	10649275	10649547
chr1	10649791	10649941
chr1	10659338	10659591
chr1	10663554	10664061
chr1	10664187	10664337
chr1	10672355	10672793
chr1	10679791	10680048
chr1	10693937	10695352
chr1	10703071	10703276
chr1	10729058	10729328
chr1	10753120	10753326
chr1	10755995	10756494
chr1	10756612	10757197
chr1	10793657	10795298
chr1	10795441	10795821
chr1	10795936	10797179
chr1	10835994	10836202
chr1	10866093	10866493
chr1	10866836	10867711
chr1	10888443	10889175
chr1	10898113	10898263
chr1	10898376	10898526
chr1	10905420	10905570
chr1	10975896	10976046
chr1	11012064	11013394
chr1	11059264	11060555
chr1	11071611	11072024
chr1	11099307	11100220
chr1	11262008	11262959
chr1	11272536	11273871
chr1	11286454	11286604
chr1	11286656	11287404
chr1	11339505	11340194
chr1	11355447	11355829
chr1	11355864	11356156
chr1	11375476	11376211
chr1	11413432	11414467
chr1	11417299	11417599
chr1	11454019	11454602
chr1	11462610	11462822
chr1	11475063	11475223
chr1	11478461	11480910
chr1	11522462	11522949
chr1	11563598	11564092
chr1	11629326	11629645
chr1	11629706	11629916
chr1	11650425	11650932
chr1	11654079	11655499
chr1	11664024	11664705
chr1	11680411	11681803
chr1	11682255	11682447
chr1	11682672	11682958
chr1	11690356	11692498
chr1	11692648	11692942
chr1	11700613	11701278
chr1	11701804	11702055
chr1	11707534	11707684
chr1	11714824	11715065
chr1	11719510	11719781
chr1	11735753	11736645
chr1	11784985	11785135
chr1	11802989	11804192
chr1	11805090	11806751
chr1	11907558	11909737
chr1	11909783	11910006
chr1	11925398	11926814
chr1	11934363	11935032
chr1	11938927	11939174
chr1	11979562	11980933
chr1	12002120	12002323
chr1	12018923	12020020
chr1	12051961	12052561
chr1	12053887	12054088
chr1	12166812	12167358
chr1	12229837	12230512
chr1	12230690	12230993
chr1	12595377	12596241
chr1	12616749	12616899
chr1	12618338	12618683
chr1	12619430	12619732
chr1	12619921	12620129
chr1	13700034	13700980
chr1	13748737	13750124
chr1	13877820	13878261
chr1	13892147	13892379
chr1	13892719	13893324
chr1	14021734	14022118
chr1	14027206	14027423
chr1	14265465	14266080
chr1	14282512	14283237
chr1	14585882	14586060
chr1	14598029	14599724
chr1	14740012	14740453
chr1	14826369	14826519
chr1	14892207	14892617
chr1	14895447	14895597
chr1	14923955	14925022
chr1	14945333	14945600
chr1	14980656	14981219
chr1	14996330	14996696
chr1	15042955	15043200
chr1	15139966	15140116
chr1	15152387	15154595
chr1	15179132	15179290
chr1	15247077	15247557
chr1	15324553	15324784
chr1	15384370	15384649
chr1	15409015	15410414
chr1	15412057	15412304
chr1	15460013	15460245
chr1	15523738	15527574
chr1	15584837	15585014
chr1	15603143	15604028
chr1	15616884	15618201
chr1	15684137	15685100
chr1	15714746	15714896
chr1	15723718	15724240
chr1	15757734	15759391
chr1	15833960	15836518
chr1	15847024	15850250
chr1	15886161	15886781
chr1	15975273	15976315
chr1	16012927	16013609
chr1	16017445	16017597
chr1	16017665	16017815
chr1	16018005	16018507
chr1	16055653	16056031
chr1	16056173	16056428
chr1	16067026	16067600
chr1	16073080	16073928
chr1	16111502	16112399
chr1	16115830	16116690
chr1	16145119	16145301
chr1	16155404	16156385
chr1	16167484	16168130
chr1	16187801	16187962
chr1	16206220	16207337
chr1	16216065	16216426
chr1	16217124	16217757
chr1	16226674	16227256
chr1	16236483	16237560
chr1	16351841	16352961
chr1	16366835	16368334
chr1	16440263	16441341
chr1	16498466	16499801
chr1	16513221	16515118
chr1	16534208	16535916
chr1	16564320	16564528
chr1	16564971	16565132
chr1	16565365	16565767
chr1	16566846	16567539
chr1	16580832	16581076
chr1	16605107	16605290
chr1	16605481	16605749
chr1	16606614	16606807
chr1	16607329	16607839
chr1	16608452	16609027
chr1	16609760	16610027
chr1	16610314	16610564
chr1	16612021	16614182
chr1	16616667	16616817
chr1	16617110	16617393
chr1	16617890	16618165
chr1	16618979	16619194
chr1	16619587	16621435
chr1	16621853	16622030
chr1	16622410	16622573
chr1	16622972	16623703
chr1	16623835	16624077
chr1	16624364	16624522
chr1	16624665	16624890
chr1	16625401	16626099
chr1	16626662	16627455
chr1	16628378	16628528
chr1	16628995	16629362
chr1	16630432	16630697
chr1	16631956	16632356
chr1	16633252	16633520
chr1	16635933	16636160
chr1	16637418	16637583
chr1	16638865	16639447
chr1	16642229	16642516
chr1	16642707	16643644
chr1	16643780	16646008
chr1	16646857	16647221
chr1	16656713	16657319
chr1	16665852	16666066
chr1	16666191	16667608
chr1	16687344	16687579
chr1	16691891	16692093
chr1	16692713	16694572
chr1	16699247	16700107
chr1	16703831	16703981
chr1	16704144	16704297
chr1	16704437	16704729
chr1	16706277	16706711
chr1	16707240	16708242
chr1	16709646	16710257
chr1	16739876	16741606
chr1	16750172	16750964
chr1	16774023	16774173
chr1	16775177	16775581
chr1	16779782	16780062
chr1	16784900	16785050
chr1	16785910	16786060
chr1	16786308	16786458
chr1	16868892	16869280
chr1	16870014	16870200
chr1	16872199	16873795
chr1	16888572	16889931
chr1	16895130	16897015
chr1	16897238	16897388
chr1	16903889	16906160
chr1	16912467	16912643
chr1	16913483	16915218
chr1	16915926	16916222
chr1	16916419	16916781
chr1	16917062	16917343
chr1	16921562	16922269
chr1	16924125	16924851
chr1	16926722	16927164
chr1	16927573	16927942
chr1	16929480	16929758
chr1	16929796	16930169
chr1	16930549	16930816
chr1	16945375	16945763
chr1	16946541	16947106
chr1	16948489	16948846
chr1	16960580	16961235
chr1	16971818	16972019
chr1	17011262	17012343
chr1	17053602	17054597
chr1	17059633	17059900
chr1	17119013	17119767
chr1	17241231	17241381
chr1	17419933	17420145
chr1	17436625	17436977
chr1	17437210	17440306
chr1	17441763	17441913
chr1	17502314	17502494
chr1	17538493	17538734
chr1	17539180	17541237
chr1	17569302	17569452
chr1	17588120	17588662
chr1	17602755	17603689
chr1	17603864	17604141
chr1	17653462	17653833
chr1	17671151	17672155
chr1	17673417	17673567
chr1	17790880	17791278
chr1	17861797	17861947
chr1	17977176	17977699
chr1	18009341	18009593
chr1	18009769	18009919
chr1	18107496	18108503
chr1	18110036	18110620
chr1	18199534	18199818
chr1	18282983	18283382
chr1	18344799	18345185
chr1	18458626	18458975
chr1	18542152	18542781
chr1	18548842	18549120
chr1	18557718	18557868
chr1	18583570	18583909
chr1	18632808	18632958
chr1	18637365	18637515
chr1	18640745	18640949
chr1	18643438	18643588
chr1	18643769	18644039
chr1	18716923	18717115
chr1	18725121	18726085
chr1	18814400	18814550
chr1	18902144	18903268
chr1	18922365	18922826
chr1	18938430	18939156
chr1	18955375	18957452
chr1	19209516	19210918
chr1	19251086	19252107
chr1	19311200	19313000
chr1	19405797	19406127
chr1	19457236	19457407
chr1	19483962	19484143
chr1	19484616	19486312
chr1	19596385	19597633
chr1	19643980	19645166
chr1	19659470	19660117
chr1	19664794	19665171
chr1	19682401	19682604
chr1	19704616	19704832
chr1	19715631	19715781
chr1	19730750	19731103
chr1	19737327	19737854
chr1	19799847	19800174
chr1	19881945	19883046
chr1	20185861	20186331
chr1	20212982	20213138
chr1	20213299	20213449
chr1	20233986	20234207
chr1	20276629	20277055
chr1	20290424	20291119
chr1	20340141	20340539
chr1	20342760	20343033
chr1	20343174	20344146
chr1	20348265	20348839
chr1	20365928	20366802
chr1	20367196	20367422
chr1	20411222	20411429
chr1	20448926	20449098
chr1	20481140	20481470
chr1	20483622	20487415
chr1	20493721	20494602
chr1	20507656	20508493
chr1	20511754	20511904
chr1	20512189	20512339
chr1	20552334	20552614
chr1	20552740	20553995
chr1	20563339	20563895
chr1	20633286	20634365
chr1	20661076	20662151
chr1	20696359	20697320
chr1	20711188	20712331
chr1	20717457	20718318
chr1	20723899	20724199
chr1	20731664	20732574
chr1	20732655	20733043
chr1	20733182	20733587
chr1	20785985	20787821
chr1	21175375	21175566
chr1	21175747	21177501
chr1	21195280	21195475
chr1	21254757	21254955
chr1	21255149	21255467
chr1	21261722	21262778
chr1	21289700	21290506
chr1	21312956	21313409
chr1	21324329	21324997
chr1	21334594	21334936
chr1	21344694	21346280
chr1	21368542	21368692
chr1	21428225	21428460
chr1	21439756	21440679
chr1	21440720	21440870
chr1	21508915	21509590
chr1	21509608	21509758
chr1	21568636	21568790
chr1	21607783	21608130
chr1	21620422	21620874
chr1	21622207	21622890
chr1	21651347	21652271
chr1	21659162	21659724
chr1	21668876	21669464
chr1	21782268	21783947
chr1	21906263	21906467
chr1	21936677	21937913
chr1	22024840	22026284
chr1	22052157	22053956
chr1	22141534	22142078
chr1	22142238	22143716
chr1	22451545	22452646
chr1	22563251	22563805
chr1	22566040	22566190
chr1	22577917	22578098
chr1	22593159	22593433
chr1	22612823	22613277
chr1	22613795	22614279
chr1	22619835	22620025
chr1	22626249	22627098
chr1	22641951	22642436
chr1	22662371	22662628
chr1	22673263	22674126
chr1	22710087	22711900
chr1	22778798	22778948
chr1	22800078	22800871
chr1	22801695	22802081
chr1	22806498	22806786
chr1	22819104	22819953
chr1	22829127	22829277
chr1	23018813	23020477
chr1	23091654	23091804
chr1	23099868	23100512
chr1	23167414	23169051
chr1	23177538	23178099
chr1	23216796	23217283
chr1	23343338	23345190
chr1	23367663	23369861
chr1	23392477	23392781
chr1	23424745	23424895
chr1	23483563	23484849
chr1	23530672	23531709
chr1	23544811	23544971
chr1	23554423	23555475
chr1	23559113	23559896
chr1	23568039	23568199
chr1	23598668	23598818
chr1	23637449	23637674
chr1	23691587	23692231
chr1	23742928	23744225
chr1	23777861	23778920
chr1	23790753	23791637
chr1	23799549	23799779
chr1	23800007	23801396
chr1	23825072	23825868
chr1	23867658	23868760
chr1	23959029	23960522
chr1	23979707	23980979
chr1	24142336	24142486
chr1	24186976	24187849
chr1	24322316	24322626
chr1	24413269	24413854
chr1	24415324	24416270
chr1	24438238	24439026
chr1	24440363	24440787
chr1	24502219	24503632
chr1	24552253	24552574
chr1	24642354	24644311
chr1	24744692	24746353
chr1	24847780	24848743
chr1	24929837	24930585
chr1	24932156	24932627
chr1	25048092	25048242
chr1	25051847	25051997
chr1	25099401	25099570
chr1	25101463	25101996
chr1	25111690	25112104
chr1	25156942	25157153
chr1	25187199	25187572
chr1	25232008	25233006
chr1	25233153	25233313
chr1	25239602	25240418
chr1	25246442	25248115
chr1	25336886	25338969
chr1	25429932	25431943
chr1	25543474	25544189
chr1	25566653	25567070
chr1	25568920	25569115
chr1	25579634	25579964
chr1	25615826	25617781
chr1	25618932	25619529
chr1	25771865	25772067
chr1	25799726	25800752
chr1	25800802	25800958
chr1	25819385	25820857
chr1	25858978	25859861
chr1	25874916	25876447
chr1	25895432	25895894
chr1	25905035	25907377
chr1	25922527	25923193
chr1	25927141	25928229
chr1	25933327	25933944
chr1	25997381	25998706
chr1	26021560	26022283
chr1	26034957	26036589
chr1	26045629	26045802
chr1	26110634	26112595
chr1	26161491	26162164
chr1	26164084	26165054
chr1	26169240	26170377
chr1	26225009	26225638
chr1	26233641	26235128
chr1	26279518	26280641
chr1	26287117	26287609
chr1	26306310	26306990
chr1	26336030	26336860
chr1	26337085	26337265
chr1	26408838	26412121
chr1	26412553	26412750
chr1	26431837	26432754
chr1	26471517	26473571
chr1	26500058	26501497
chr1	26529337	26530459
chr1	26620064	26621638
chr1	26692226	26693540
chr1	26695088	26698572
chr1	26723147	26723856
chr1	26771617	26771989
chr1	26786743	26787059
chr1	26787263	26788622
chr1	26789252	26789426
chr1	26826297	26827399
chr1	26864503	26865603
chr1	26889822	26890658
chr1	26899998	26900647
chr1	26921260	26922240
chr1	26991464	26991780
chr1	26993156	26994993
chr1	27004750	27004910
chr1	27012436	27013323
chr1	27044593	27044743
chr1	27070875	27071646
chr1	27099062	27100435
chr1	27101682	27101951
chr1	27102545	27102943
chr1	27107013	27107182
chr1	27118829	27119499
chr1	27122730	27122934
chr1	27154263	27155580
chr1	27233864	27235510
chr1	27300084	27300234
chr1	27300410	27301289
chr1	27307229	27308404
chr1	27321829	27322833
chr1	27349505	27350255
chr1	27350765	27351638
chr1	27357452	27357726
chr1	27360595	27360821
chr1	27365320	27367035
chr1	27392036	27393113
chr1	27400367	27400862
chr1	27405586	27406149
chr1	27489006	27490773
chr1	27519535	27519734
chr1	27525416	27526123
chr1	27526962	27528573
chr1	27529095	27529491
chr1	27555909	27556440
chr1	27556847	27557916
chr1	27560750	27560905
chr1	27562285	27562435
chr1	27566937	27567291
chr1	27568090	27569294
chr1	27571963	27573162
chr1	27575237	27576176
chr1	27593023	27593295
chr1	27593564	27594510
chr1	27594675	27594825
chr1	27595202	27595398
chr1	27598207	27598602
chr1	27599072	27599685
chr1	27600178	27600870
chr1	27601550	27601791
chr1	27601935	27604769
chr1	27606474	27606626
chr1	27606682	27606848
chr1	27608736	27609117
chr1	27659729	27660279
chr1	27663008	27663386
chr1	27672087	27672501
chr1	27725250	27726638
chr1	27772708	27773775
chr1	27830407	27831384
chr1	27872158	27872859
chr1	27914052	27915144
chr1	27942132	27942384
chr1	27959856	27960312
chr1	28087934	28089118
chr1	28232684	28233384
chr1	28235800	28236782
chr1	28246990	28247628
chr1	28248543	28248693
chr1	28258842	28260778
chr1	28328602	28329435
chr1	28369330	28370559
chr1	28505486	28506650
chr1	28507318	28507514
chr1	28517780	28518938
chr1	28552570	28553824
chr1	28580226	28580536
chr1	28581057	28582337
chr1	28592594	28592748
chr1	28642482	28643527
chr1	28647982	28649483
chr1	28668223	28669789
chr1	28736262	28738062
chr1	28812126	28812418
chr1	28877216	28877443
chr1	28885019	28885342
chr1	28886528	28888170
chr1	28888331	28888525
chr1	28910546	28911114
chr1	28913960	28915704
chr1	28927572	28928543
chr1	29121569	29121885
chr1	29122089	29122354
chr1	29123496	29123898
chr1	29124177	29125298
chr1	29180822	29182351
chr1	29230648	29231432
chr1	29235985	29236968
chr1	29237149	29238690
chr1	29259466	29259659
chr1	29259808	29260329
chr1	29283179	29283650
chr1	29311229	29311379
chr1	29469578	29469792
chr1	29478435	29478710
chr1	29513345	29513981
chr1	29557419	29557656
chr1	29575218	29575368
chr1	29580047	29580197
chr1	29706761	29707309
chr1	29723261	29723705
chr1	29755924	29756078
chr1	29756200	29756421
chr1	29801779	29802755
chr1	29803862	29804246
chr1	29855752	29856120
chr1	29931425	29931778
chr1	29972820	29973053
chr1	29974289	29974742
chr1	30085875	30086461
chr1	30190181	30190985
chr1	30250539	30251315
chr1	30335104	30335254
chr1	30346686	30347021
chr1	30380067	30380217
chr1	30380278	30380529
chr1	30474014	30474225
chr1	30571525	30572021
chr1	30646791	30647284
chr1	30651670	30651892
chr1	30655461	30655798
chr1	30685196	30685790
chr1	30689607	30689757
chr1	30697853	30698023
chr1	30698702	30698924
chr1	30700823	30701252
chr1	30710999	30711472
chr1	30717706	30719874
chr1	30748393	30748745
chr1	30801901	30802119
chr1	30816041	30816851
chr1	30823952	30825099
chr1	30856257	30856682
chr1	30879872	30880653
chr1	30888099	30888624
chr1	30895709	30896015
chr1	30896193	30896343
chr1	30908152	30909120
chr1	30911447	30911863
chr1	31064910	31066292
chr1	31154449	31155734
chr1	31199573	31200239
chr1	31201908	31202289
chr1	31215260	31215616
chr1	31223975	31224512
chr1	31238564	31240146
chr1	31296354	31297713
chr1	31372831	31374024
chr1	31376524	31377320
chr1	31394592	31395172
chr1	31412667	31414900
chr1	31422595	31422958
chr1	31431677	31432265
chr1	31483149	31484040
chr1	31548687	31549695
chr1	31569369	31569558
chr1	31617699	31618556
chr1	31626747	31626939
chr1	31644210	31645631
chr1	31658836	31659142
chr1	31669699	31669951
chr1	31701310	31701460
chr1	31704267	31704430
chr1	31714534	31715888
chr1	31758989	31759558
chr1	31759699	31760138
chr1	31760460	31761466
chr1	31762488	31763348
chr1	31763751	31764766
chr1	31772485	31772635
chr1	31781956	31782257
chr1	31788307	31789653
chr1	31937391	31938859
chr1	31944378	31944818
chr1	31987146	31987674
chr1	32013171	32014941
chr1	32062384	32062916
chr1	32072384	32073746
chr1	32107819	32108755
chr1	32179296	32180544
chr1	32197852	32198137
chr1	32200235	32201448
chr1	32205188	32206128
chr1	32221918	32222826
chr1	32239740	32241698
chr1	32291680	32292647
chr1	32334458	32336930
chr1	32351020	32352525
chr1	32357567	32357962
chr1	32361562	32362468
chr1	32393891	32395266
chr1	32464356	32464506
chr1	32464598	32465549
chr1	32500376	32501159
chr1	32520806	32520981
chr1	32539248	32540333
chr1	32650217	32651883
chr1	32702502	32703275
chr1	32734082	32734249
chr1	32741464	32742354
chr1	32753583	32755204
chr1	32770740	32771036
chr1	32816843	32818512
chr1	32870441	32871718
chr1	32872118	32873098
chr1	32882219	32882834
chr1	32885771	32885968
chr1	32886212	32886812
chr1	32886996	32887204
chr1	32892855	32893911
chr1	32901126	32901637
chr1	32925014	32925251
chr1	32963634	32965262
chr1	32972823	32973454
chr1	33036422	33037205
chr1	33080763	33081543
chr1	33127343	33127617
chr1	33152906	33153421
chr1	33180440	33182664
chr1	33255873	33257324
chr1	33338777	33338990
chr1	33342208	33342755
chr1	33348814	33350640
chr1	33363514	33365053
chr1	33367609	33367985
chr1	33392494	33393239
chr1	33396252	33396759
chr1	33409775	33410711
chr1	33430139	33431662
chr1	33434873	33435609
chr1	33436925	33437303
chr1	33455828	33456090
chr1	33470376	33470723
chr1	33472034	33472946
chr1	33633147	33633297
chr1	33774536	33774686
chr1	34088043	34088332
chr1	34162970	34163779
chr1	34164062	34165437
chr1	34265966	34266503
chr1	34852692	34853091
chr1	34859305	34860147
chr1	34866011	34866570
chr1	34885557	34886206
chr1	34918953	34919164
chr1	34928722	34930622
chr1	34985082	34985468
chr1	35031413	35032265
chr1	35079098	35079793
chr1	35191701	35193655
chr1	35268307	35269534
chr1	35556663	35559795
chr1	35561633	35561961
chr1	35566731	35566925
chr1	35641239	35642084
chr1	35659649	35659859
chr1	35707616	35708462
chr1	35715762	35715933
chr1	35717691	35717889
chr1	35718254	35719278
chr1	35769325	35770461
chr1	35807612	35808964
chr1	35882810	35884436
chr1	35885937	35886087
chr1	35886230	35886453
chr1	35930346	35931789
chr1	36083782	36084509
chr1	36088347	36089516
chr1	36148810	36149959
chr1	36150458	36151346
chr1	36155398	36157421
chr1	36223457	36225261
chr1	36306309	36307433
chr1	36321508	36321712
chr1	36322426	36322576
chr1	36322970	36323840
chr1	36365976	36366609
chr1	36373558	36374511
chr1	36384975	36388038
chr1	36397394	36398329
chr1	36401122	36401542
chr1	36450085	36450955
chr1	36463971	36464947
chr1	36466624	36466774
chr1	36529900	36530050
chr1	36567983	36568133
chr1	36571235	36571631
chr1	36571789	36572211
chr1	36576006	36576898
chr1	36585562	36585886
chr1	36669225	36669568
chr1	36703828	36704152
chr1	36709664	36710001
chr1	36846096	36846696
chr1	36846978	36848063
chr1	36857564	36858151
chr1	36911341	36911835
chr1	36913453	36913716
chr1	36971890	36972491
chr1	36982194	36982356
chr1	37033509	37035308
chr1	37038475	37038775
chr1	37047451	37047601
chr1	37123396	37123579
chr1	37235000	37235383
chr1	37272500	37272650
chr1	37395204	37395354
chr1	37410113	37410784
chr1	37414417	37415415
chr1	37438947	37439097
chr1	37439140	37439290
chr1	37474003	37474922
chr1	37476469	37476883
chr1	37479569	37480170
chr1	37513717	37515355
chr1	37554002	37554490
chr1	37556479	37557291
chr1	37595472	37596419
chr1	37634568	37634982
chr1	37667254	37667404
chr1	37689576	37692935
chr1	37752575	37753507
chr1	37764373	37766326
chr1	37793608	37795148
chr1	37807608	37809286
chr1	37858785	37860440
chr1	37931336	37932224
chr1	37946654	37947201
chr1	37989485	37990401
chr1	37996040	37996384
chr1	38000009	38000735
chr1	38005000	38006248
chr1	38012282	38013177
chr1	38028764	38029760
chr1	38030176	38030521
chr1	38030613	38030924
chr1	38038969	38039404
chr1	38044917	38047940
chr1	38050513	38050716
chr1	38050839	38051235
chr1	38064237	38064749
chr1	38083633	38083783
chr1	38133207	38133421
chr1	38136250	38136591
chr1	38273285	38273435
chr1	38283710	38284713
chr1	38285676	38286127
chr1	38336137	38337029
chr1	38445106	38445416
chr1	38451537	38451986
chr1	38476235	38476643
chr1	38557953	38559211
chr1	38578451	38578824
chr1	38611753	38611903
chr1	38613829	38614318
chr1	38614367	38614615
chr1	38783426	38784301
chr1	38785635	38785785
chr1	38804036	38804565
chr1	38818038	38818645
chr1	38826333	38826483
chr1	38858912	38860428
chr1	38872648	38873868
chr1	38990621	38992390
chr1	39025998	39027097
chr1	39080649	39082413
chr1	39098456	39098927
chr1	39103024	39103252
chr1	39104733	39106449
chr1	39133161	39133311
chr1	39158230	39159086
chr1	39170878	39171039
chr1	39183824	39183978
chr1	39268696	39268846
chr1	39269862	39270070
chr1	39398813	39399011
chr1	39408149	39409815
chr1	39489365	39489647
chr1	39491013	39492580
chr1	39514808	39515318
chr1	39575551	39577232
chr1	39625470	39625799
chr1	39632853	39633204
chr1	39639448	39639807
chr1	39646358	39646671
chr1	39646842	39647042
chr1	39671835	39672359
chr1	39689415	39689590
chr1	39689814	39689964
chr1	39691111	39692485
chr1	39738723	39739362
chr1	39764429	39764623
chr1	39771216	39771550
chr1	39788125	39789510
chr1	39816482	39817254
chr1	39882999	39883839
chr1	39886682	39887271
chr1	39896825	39897195
chr1	39898721	39899276
chr1	39900817	39902829
chr1	39954778	39955576
chr1	39956041	39956367
chr1	40039681	40041308
chr1	40096817	40097624
chr1	40161004	40162014
chr1	40257396	40258724
chr1	40316532	40316682
chr1	40316960	40317427
chr1	40373284	40374928
chr1	40449669	40451093
chr1	40477063	40477955
chr1	40508395	40509110
chr1	40531227	40532135
chr1	40653702	40654619
chr1	40663052	40663861
chr1	40664208	40664369
chr1	40665209	40666098
chr1	40691200	40692785
chr1	40708793	40709756
chr1	40782428	40782765
chr1	40782988	40784532
chr1	40802554	40802744
chr1	40817990	40818178
chr1	40818384	40818888
chr1	40843922	40844488
chr1	40861311	40862882
chr1	40978938	40980680
chr1	41123204	41123538
chr1	41162361	41162583
chr1	41241152	41242782
chr1	41286457	41286833
chr1	41329072	41329227
chr1	41341927	41342410
chr1	41360677	41362562
chr1	41366292	41366618
chr1	41372037	41372505
chr1	41381061	41381262
chr1	41381522	41382424
chr1	41394983	41395967
chr1	41432805	41432955
chr1	41447070	41447300
chr1	41464028	41464178
chr1	41464314	41465244
chr1	41496058	41496712
chr1	41515975	41516719
chr1	41544800	41545017
chr1	41614023	41614524
chr1	41661687	41663078
chr1	41678193	41678691
chr1	41704219	41704369
chr1	41713797	41714228
chr1	41902118	41902439
chr1	41917591	41918729
chr1	41918952	41919366
chr1	41919828	41920479
chr1	41936082	41936394
chr1	41955552	41955931
chr1	42035124	42036611
chr1	42334220	42335851
chr1	42348546	42348736
chr1	42380046	42381318
chr1	42455935	42457272
chr1	42462794	42463796
chr1	42658005	42658763
chr1	42681678	42683585
chr1	42765984	42767910
chr1	42816333	42817753
chr1	42846132	42847021
chr1	42923790	42925225
chr1	42957636	42959313
chr1	43008487	43008930
chr1	43073746	43073916
chr1	43119971	43120457
chr1	43129390	43129888
chr1	43147586	43148195
chr1	43172020	43172925
chr1	43348571	43349766
chr1	43358447	43359364
chr1	43367180	43368622
chr1	43389463	43390234
chr1	43452128	43452336
chr1	43453294	43454198
chr1	43530517	43531976
chr1	43545851	43546048
chr1	43558548	43558851
chr1	43564458	43565066
chr1	43565590	43565933
chr1	43649563	43651077
chr1	43706892	43708192
chr1	43934742	43935054
chr1	43936060	43936828
chr1	43946185	43947367
chr1	43952853	43953396
chr1	43969556	43970314
chr1	43974442	43975747
chr1	43978901	43980082
chr1	43991260	43992478
chr1	44019438	44020002
chr1	44029658	44031840
chr1	44213259	44213931
chr1	44217625	44218146
chr1	44239502	44239703
chr1	44312620	44312770
chr1	44354655	44355727
chr1	44404909	44405957
chr1	44406147	44407126
chr1	44407253	44408013
chr1	44417141	44418431
chr1	44421531	44421882
chr1	44484367	44484686
chr1	44500721	44501335
chr1	44524411	44524702
chr1	44542980	44543139
chr1	44566200	44566427
chr1	44602688	44602838
chr1	44602916	44603181
chr1	44616789	44617708
chr1	44631471	44632850
chr1	44635426	44635683
chr1	44636550	44637311
chr1	44640586	44640958
chr1	44650556	44650706
chr1	44673721	44675045
chr1	44730882	44731032
chr1	44731125	44731699
chr1	44739384	44740194
chr1	44775021	44776228
chr1	44784162	44784672
chr1	44786187	44786815
chr1	44799553	44801061
chr1	44801488	44801763
chr1	44801953	44802709
chr1	44807177	44808658
chr1	44813871	44814021
chr1	44819634	44820447
chr1	44842654	44843672
chr1	44985988	44986959
chr1	45010636	45012539
chr1	45012579	45012823
chr1	45014631	45014781
chr1	45205077	45207103
chr1	45303471	45304422
chr1	45339547	45340657
chr1	45490415	45491751
chr1	45499496	45500687
chr1	45521211	45522422
chr1	45528829	45529203
chr1	45550474	45551554
chr1	45583234	45585163
chr1	45686031	45688480
chr1	45750161	45751232
chr1	45802796	45804445
chr1	46131415	46133710
chr1	46173433	46174150
chr1	46179614	46179796
chr1	46198118	46198872
chr1	46203196	46203655
chr1	46223565	46223936
chr1	46241639	46241922
chr1	46246906	46248140
chr1	46285990	46286444
chr1	46301634	46304034
chr1	46340041	46341717
chr1	46394144	46394658
chr1	46406417	46406883
chr1	46413457	46413607
chr1	46442770	46442920
chr1	46448387	46448752
chr1	46453689	46453839
chr1	46461082	46461286
chr1	46462103	46462477
chr1	46465061	46465409
chr1	46466209	46467223
chr1	46488483	46488633
chr1	46532938	46533684
chr1	46549754	46549904
chr1	46554421	46554684
chr1	46558083	46558933
chr1	46583033	46583893
chr1	46603824	46604558
chr1	46616190	46617085
chr1	46667759	46668856
chr1	46718640	46719680
chr1	46725307	46725457
chr1	46748727	46748877
chr1	46991259	46991485
chr1	47023536	47024426
chr1	47175250	47175461
chr1	47178896	47179496
chr1	47192782	47192964
chr1	47225187	47225881
chr1	47231022	47231172
chr1	47232198	47232363
chr1	47313779	47314578
chr1	47333318	47334849
chr1	47416392	47417254
chr1	47432509	47432890
chr1	47437158	47438400
chr1	47439089	47439410
chr1	47444787	47445024
chr1	47508062	47508248
chr1	47508420	47508827
chr1	47533085	47533851
chr1	47593033	47593407
chr1	47709099	47710189
chr1	47710551	47711033
chr1	47725088	47725327
chr1	47726046	47726551
chr1	47803834	47804743
chr1	47871866	47872339
chr1	47996520	47998094
chr1	47998462	47998832
chr1	48025137	48025333
chr1	48040082	48040232
chr1	48471657	48472587
chr1	48525836	48526584
chr1	48533135	48533422
chr1	48572760	48573097
chr1	48775797	48777498
chr1	48916653	48916803
chr1	48917750	48918523
chr1	48939248	48939691
chr1	50017121	50017379
chr1	50023424	50024208
chr1	50040662	50040884
chr1	50047863	50048580
chr1	50103659	50104063
chr1	50108507	50109066
chr1	50109835	50110360
chr1	50110795	50111111
chr1	50251625	50252109
chr1	50332854	50334055
chr1	50368545	50368768
chr1	50418661	50419446
chr1	50420949	50421484
chr1	50422723	50423116
chr1	50423118	50423555
chr1	50700163	50700432
chr1	50959498	50960800
chr1	50968026	50970218
chr1	50977459	50978659
chr1	51235532	51237386
chr1	51311687	51311837
chr1	51330262	51331035
chr1	51331161	51331749
chr1	51421838	51422274
chr1	51517992	51519743
chr1	51616866	51617764
chr1	51729175	51730282
chr1	51878000	51879713
chr1	51990084	51990893
chr1	52033150	52034127
chr1	52054847	52056962
chr1	52141693	52143068
chr1	52348757	52349025
chr1	52365227	52366806
chr1	52368453	52368816
chr1	52403878	52405043
chr1	52552228	52554125
chr1	52590342	52590674
chr1	52602143	52602677
chr1	52632963	52633767
chr1	52640427	52641183
chr1	52660315	52660711
chr1	52662739	52663214
chr1	52665446	52665935
chr1	52697797	52698886
chr1	52702937	52703777
chr1	52726104	52727047
chr1	52727106	52727489
chr1	52842444	52843541
chr1	52927020	52928000
chr1	53062118	53062297
chr1	53121557	53121801
chr1	53196604	53197291
chr1	53220002	53221014
chr1	53238186	53239085
chr1	53319769	53319989
chr1	53326011	53329005
chr1	53376066	53376416
chr1	53393437	53393809
chr1	53485568	53485718
chr1	53502636	53502852
chr1	53682205	53682355
chr1	53685755	53686095
chr1	53737926	53738160
chr1	53738559	53739688
chr1	53837755	53838927
chr1	53889582	53890176
chr1	53945294	53946877
chr1	54052214	54054210
chr1	54069819	54070382
chr1	54121690	54121854
chr1	54199551	54200708
chr1	54220096	54220636
chr1	54272830	54273774
chr1	54273911	54274311
chr1	54287448	54287799
chr1	54310010	54310295
chr1	54312754	54313304
chr1	54327360	54328238
chr1	54332837	54333363
chr1	54342351	54343438
chr1	54356719	54356904
chr1	54391612	54391789
chr1	54404955	54408515
chr1	54459611	54460210
chr1	54474616	54475508
chr1	54475760	54476793
chr1	54487858	54491108
chr1	54498288	54498902
chr1	54499446	54499803
chr1	54541936	54542863
chr1	54583432	54583656
chr1	54715378	54716298
chr1	54763833	54765181
chr1	54766440	54767419
chr1	54810447	54810597
chr1	54886474	54888016
chr1	55021870	55022187
chr1	55039532	55040285
chr1	55063343	55063661
chr1	55213785	55216077
chr1	55277367	55277805
chr1	56437072	56437325
chr1	56477631	56477791
chr1	56510167	56510538
chr1	56576482	56576712
chr1	56578364	56579794
chr1	56644619	56646140
chr1	56898884	56899236
chr1	56917080	56917476
chr1	56934455	56934971
chr1	57005051	57005445
chr1	57242960	57243545
chr1	57243587	57243803
chr1	57329317	57329512
chr1	57340342	57340750
chr1	57422263	57424953
chr1	57489812	57489962
chr1	57637188	57637579
chr1	57724537	57724699
chr1	57804523	57805273
chr1	57908183	57908867
chr1	58249335	58250672
chr1	58345514	58345876
chr1	58390159	58390417
chr1	58396128	58396508
chr1	58545860	58547195
chr1	58699769	58700238
chr1	58775596	58775783
chr1	58781681	58785635
chr1	58816326	58816631
chr1	58903517	58904239
chr1	59057202	59057528
chr1	59113021	59113307
chr1	59146850	59147184
chr1	59150808	59151516
chr1	59295987	59297311
chr1	59393115	59393436
chr1	59393577	59393757
chr1	59427194	59427467
chr1	59505718	59505951
chr1	59634973	59636019
chr1	59814227	59815488
chr1	59971478	59971843
chr1	60091104	60091446
chr1	60281310	60281734
chr1	60281799	60281949
chr1	60857833	60858284
chr1	60858412	60858633
chr1	61049906	61051190
chr1	61053600	61053853
chr1	61054029	61054316
chr1	61056956	61057388
chr1	61076712	61078257
chr1	61082007	61083855
chr1	61439390	61439585
chr1	61452985	61453803
chr1	61724710	61725621
chr1	61742040	61743264
chr1	62286136	62286463
chr1	62286690	62286842
chr1	62318886	62319357
chr1	62435716	62437947
chr1	62687346	62688831
chr1	62690362	62690512
chr1	62723785	62724381
chr1	62783570	62784613
chr1	62784752	62784981
chr1	62963194	62963392
chr1	62999104	62999554
chr1	63009419	63009981
chr1	63011011	63011311
chr1	63026918	63027097
chr1	63317125	63317932
chr1	63322151	63324408
chr1	63367020	63368190
chr1	63522720	63523977
chr1	63593069	63594355
chr1	63704434	63704584
chr1	63773619	63775465
chr1	64345487	64345640
chr1	64469662	64471645
chr1	64505276	64506007
chr1	64575963	64576322
chr1	64581286	64581560
chr1	64744296	64746030
chr1	64886936	64887219
chr1	64897978	64898555
chr1	64965293	64967083
chr1	65002345	65003204
chr1	65065695	65068467
chr1	65147412	65149272
chr1	65149473	65149623
chr1	65254078	65255431
chr1	65255464	65255614
chr1	65264299	65264887
chr1	65265418	65266523
chr1	65308895	65310735
chr1	65419686	65421569
chr1	65525222	65526193
chr1	65563990	65564423
chr1	65572897	65573134
chr1	65687828	65688069
chr1	65792197	65793573
chr1	65867504	65867931
chr1	66000243	66000539
chr1	66332188	66332683
chr1	66353122	66353362
chr1	66360160	66360453
chr1	66402205	66402711
chr1	66446533	66446856
chr1	66532772	66534553
chr1	66693972	66694122
chr1	66752246	66752857
chr1	66924375	66926158
chr1	66929648	66931065
chr1	67053078	67054737
chr1	67307547	67308009
chr1	67429204	67431273
chr1	67500573	67500730
chr1	67646199	67647434
chr1	67653096	67653296
chr1	67684686	67687095
chr1	67700937	67701102
chr1	67750064	67750214
chr1	67760369	67760519
chr1	67766239	67766557
chr1	67832432	67833547
chr1	67919269	67919433
chr1	68046963	68047217
chr1	68230966	68231339
chr1	68231460	68231848
chr1	68232316	68232811
chr1	68293649	68293799
chr1	68496575	68497617
chr1	68558137	68558840
chr1	69071693	69072046
chr1	69566918	69569068
chr1	69569716	69569942
chr1	69570125	69570350
chr1	69825042	69825206
chr1	70093535	70093827
chr1	70205107	70206296
chr1	70221011	70222064
chr1	70353754	70355122
chr1	70361861	70362265
chr1	70410380	70411812
chr1	71047229	71048067
chr1	71080560	71081596
chr1	71224694	71225029
chr1	71901109	71901794
chr1	72281963	72285298
chr1	72434917	72435461
chr1	72547259	72547770
chr1	72623320	72623650
chr1	72863635	72863841
chr1	72863912	72864113
chr1	72899164	72899368
chr1	72924544	72925450
chr1	73065516	73066082
chr1	73576161	73576421
chr1	74197985	74198429
chr1	74343215	74343773
chr1	74522241	74522740
chr1	74570969	74571119
chr1	74629353	74629650
chr1	74673339	74673877
chr1	74732671	74734089
chr1	75131211	75131372
chr1	75135235	75135491
chr1	75136332	75136767
chr1	75245952	75246102
chr1	75376209	75376387
chr1	75614466	75616883
chr1	75677814	75678560
chr1	75723928	75725349
chr1	75785752	75786776
chr1	76048348	76048622
chr1	76074303	76075254
chr1	76542316	76542892
chr1	76587004	76587564
chr1	76867341	76869162
chr1	76971148	76971490
chr1	77016016	77016671
chr1	77218788	77219656
chr1	77281548	77282861
chr1	77681564	77681867
chr1	77682031	77684060
chr1	77759005	77760161
chr1	77779465	77780258
chr1	77888300	77889388
chr1	77978208	77980265
chr1	78004396	78005218
chr1	78114299	78114741
chr1	78376738	78376919
chr1	78471748	78472406
chr1	78490697	78491947
chr1	78840810	78841330
chr1	79006620	79006982
chr1	80193659	80194101
chr1	81065242	81065777
chr1	81306026	81306417
chr1	81466916	81467080
chr1	81800063	81803917
chr1	81920406	81920786
chr1	82372892	82373164
chr1	82836731	82837209
chr1	82927696	82928137
chr1	83164142	83164333
chr1	83182147	83182308
chr1	83182511	83182857
chr1	83692552	83693639
chr1	83839406	83839847
chr1	83839959	83840340
chr1	83882978	83883128
chr1	83997141	83997697
chr1	83998331	83999795
chr1	84077398	84078827
chr1	84298308	84298912
chr1	84299075	84299247
chr1	84365567	84365943
chr1	84433391	84434025
chr1	84479152	84479836
chr1	84505465	84506952
chr1	84573959	84574826
chr1	84620613	84621226
chr1	84689616	84691319
chr1	84753470	84753620
chr1	84772689	84772839
chr1	84877776	84877926
chr1	84892657	84893301
chr1	84893435	84893585
chr1	84944785	84945416
chr1	84996805	84997744
chr1	84997796	84998128
chr1	84998253	84998458
chr1	85047852	85048921
chr1	85061887	85062600
chr1	85200370	85202072
chr1	85258909	85260066
chr1	85275856	85277110
chr1	85279348	85279649
chr1	85464287	85465539
chr1	85494483	85494664
chr1	85494721	85494871
chr1	85576488	85577602
chr1	85580305	85581600
chr1	85707814	85708745
chr1	86154834	86155162
chr1	86156550	86157221
chr1	86195196	86196097
chr1	86217852	86218246
chr1	86395659	86396512
chr1	86487131	86487665
chr1	86703891	86705605
chr1	86913575	86916014
chr1	87131789	87132209
chr1	87151505	87152210
chr1	87310438	87310635
chr1	87311503	87311806
chr1	87327773	87329700
chr1	87330070	87330309
chr1	87330493	87330910
chr1	87331236	87332311
chr1	87334358	87336151
chr1	87336682	87336945
chr1	87356369	87357090
chr1	88180592	88180791
chr1	88462396	88463068
chr1	88472413	88472597
chr1	88683598	88685495
chr1	88890722	88892130
chr1	88991882	88993393
chr1	89455276	89455426
chr1	89523709	89523859
chr1	89523883	89525515
chr1	89632438	89633937
chr1	89762518	89763618
chr1	89820636	89822350
chr1	89842994	89844113
chr1	89994642	89995856
chr1	90219300	90219527
chr1	90263579	90263979
chr1	90313308	90314302
chr1	90403039	90403570
chr1	90706514	90706712
chr1	90706886	90707052
chr1	90707183	90707419
chr1	90710744	90711331
chr1	90717444	90718571
chr1	90718653	90718904
chr1	90724872	90725133
chr1	90725756	90726258
chr1	90729453	90729979
chr1	90730137	90730987
chr1	90833777	90834100
chr1	90834686	90835168
chr1	90850633	90852044
chr1	90856473	90856958
chr1	90944133	90944283
chr1	91021054	91022625
chr1	91387150	91387666
chr1	91404077	91405144
chr1	91500368	91502128
chr1	91611849	91612056
chr1	91731221	91731515
chr1	91885401	91886842
chr1	92029589	92030688
chr1	92080146	92080891
chr1	92168845	92169008
chr1	92169089	92169278
chr1	92298499	92299480
chr1	92480897	92481047
chr1	92483363	92483693
chr1	92484518	92484668
chr1	92484959	92485169
chr1	92485337	92486293
chr1	92486517	92486667
chr1	92784360	92785737
chr1	92831559	92832803
chr1	92960393	92962550
chr1	93078648	93080401
chr1	93179570	93181528
chr1	93345317	93346767
chr1	93447642	93449142
chr1	93449259	93449653
chr1	93552693	93552993
chr1	93618164	93618393
chr1	93680713	93682100
chr1	93768898	93769430
chr1	93845864	93848277
chr1	93878521	93879484
chr1	93908715	93910081
chr1	94013204	94013747
chr1	94033846	94034154
chr1	94160739	94161184
chr1	94236813	94238185
chr1	94247254	94248032
chr1	94417775	94419134
chr1	94541279	94542395
chr1	94554638	94554945
chr1	94555462	94555612
chr1	94590825	94590975
chr1	94802344	94802494
chr1	94819971	94820788
chr1	94822079	94822229
chr1	94925278	94927930
chr1	95043292	95043621
chr1	95072226	95073526
chr1	95116807	95118089
chr1	95141589	95142144
chr1	95233546	95234747
chr1	95309107	95309699
chr1	95323257	95323564
chr1	95407353	95407686
chr1	95407870	95408188
chr1	95462854	95463211
chr1	95650790	95651024
chr1	95653765	95653956
chr1	96206506	96206961
chr1	96208179	96208960
chr1	96234290	96234580
chr1	96568680	96568987
chr1	96721168	96722886
chr1	97137941	97138843
chr1	97500957	97501107
chr1	97525640	97526050
chr1	97588642	97588869
chr1	97589017	97589167
chr1	97827782	97828392
chr1	97920408	97921595
chr1	98045203	98046453
chr1	98048105	98048899
chr1	98049115	98050183
chr1	98050928	98051516
chr1	98053000	98054608
chr1	98661109	98662211
chr1	99004297	99005918
chr1	99180340	99180776
chr1	99264174	99264950
chr1	99279718	99279868
chr1	99515918	99516068
chr1	99646126	99646349
chr1	99849552	99850743
chr1	99969478	99970507
chr1	100037538	100039172
[truncated: 39,327 more rows]

## Sheet: ATAC dir-Neu D868
chr1	9927	10847
chr1	11128	11397
chr1	12306	12456
chr1	14100	14823
chr1	14916	15778
chr1	16576	17209
chr1	17270	17685
chr1	19170	19363
chr1	19840	20537
chr1	28810	30098
chr1	34901	35051
chr1	133810	133974
chr1	180587	181079
chr1	181226	181984
chr1	183240	185664
chr1	185692	185842
chr1	185896	186694
chr1	186830	186980
chr1	187303	187596
chr1	189031	189664
chr1	189837	190208
chr1	190326	191106
chr1	191258	191842
chr1	199182	200609
chr1	267926	268317
chr1	269199	269403
chr1	369379	369529
chr1	377115	377432
chr1	605112	605262
chr1	609271	609660
chr1	629008	634999
chr1	778107	779485
chr1	779581	779731
chr1	789717	789913
chr1	820208	821153
chr1	821786	822090
chr1	822557	822956
chr1	826647	828120
chr1	830884	831103
chr1	869816	870260
chr1	904223	905355
chr1	906829	907079
chr1	911500	911650
chr1	913578	913728
chr1	920790	921640
chr1	923385	926124
chr1	932397	932619
chr1	933069	933389
chr1	935222	935576
chr1	935603	936289
chr1	936575	936859
chr1	937090	937950
chr1	938073	938627
chr1	939253	939465
chr1	939567	943343
chr1	943768	945098
chr1	945206	945380
chr1	958854	959839
chr1	960186	961458
chr1	961630	961787
chr1	962825	962975
chr1	966291	966574
chr1	966640	967304
chr1	976107	976393
chr1	976706	977101
chr1	978556	978706
chr1	984034	984441
chr1	996446	996644
chr1	997616	1002301
chr1	1005228	1005531
chr1	1015043	1015193
chr1	1018470	1018769
chr1	1019004	1021647
chr1	1030157	1030379
chr1	1030820	1030987
chr1	1031187	1031755
chr1	1032108	1034922
chr1	1035520	1035957
chr1	1037595	1037807
chr1	1039902	1041685
chr1	1055274	1055478
chr1	1059008	1060206
chr1	1063670	1063836
chr1	1063888	1064687
chr1	1068598	1069971
chr1	1070009	1070399
chr1	1074209	1074458
chr1	1074814	1075280
chr1	1079180	1079414
chr1	1079570	1080099
chr1	1080131	1080444
chr1	1084620	1084848
chr1	1090079	1090382
chr1	1108511	1108748
chr1	1115457	1117089
chr1	1121948	1122269
chr1	1123667	1123817
chr1	1157390	1157753
chr1	1171977	1172127
chr1	1173965	1174443
chr1	1198513	1198688
chr1	1200976	1202414
chr1	1202938	1203148
chr1	1208099	1208616
chr1	1231224	1233082
chr1	1236300	1236450
chr1	1246724	1246996
chr1	1249013	1249447
chr1	1250113	1250394
chr1	1273172	1275008
chr1	1275251	1275472
chr1	1286181	1286477
chr1	1288199	1288741
chr1	1290026	1290426
chr1	1291160	1291312
chr1	1291626	1292122
chr1	1292203	1292490
chr1	1292554	1292814
chr1	1293456	1294051
chr1	1298678	1299796
chr1	1302901	1303051
chr1	1303830	1309601
chr1	1309726	1309876
chr1	1311676	1312136
chr1	1312898	1313099
chr1	1315636	1315975
chr1	1323966	1325322
chr1	1334898	1335157
chr1	1339544	1339716
chr1	1343685	1343989
chr1	1347840	1350065
chr1	1351276	1352151
chr1	1352193	1352385
chr1	1354270	1354936
chr1	1355074	1355351
chr1	1355457	1355607
chr1	1356609	1356781
chr1	1371950	1372386
chr1	1374337	1375885
chr1	1382276	1382819
chr1	1398742	1400245
chr1	1400268	1400519
chr1	1406798	1407973
chr1	1427320	1428344
chr1	1430274	1431078
chr1	1431601	1432731
chr1	1432836	1433125
chr1	1433159	1433883
chr1	1434125	1434584
chr1	1435299	1436080
chr1	1471117	1472617
chr1	1504911	1505779
chr1	1511432	1513007
chr1	1535763	1535959
chr1	1537775	1538029
chr1	1539319	1541386
chr1	1543524	1543720
chr1	1562526	1562874
chr1	1573921	1575495
chr1	1594611	1594899
chr1	1597170	1597330
chr1	1599362	1600835
chr1	1606162	1606312
chr1	1614833	1616706
chr1	1628912	1632415
chr1	1637235	1637385
chr1	1658392	1659649
chr1	1692122	1693977
chr1	1723696	1725012
chr1	1745432	1747300
chr1	1752866	1753052
chr1	1759216	1759426
chr1	1777672	1779268
chr1	1781361	1781511
chr1	1782551	1782701
chr1	1788074	1788514
chr1	1826795	1826945
chr1	1874581	1874808
chr1	1889975	1892129
chr1	1898786	1898936
chr1	1906745	1907751
chr1	1908404	1909749
chr1	1917492	1917710
chr1	1918502	1920593
chr1	1920693	1920864
chr1	1923486	1923636
chr1	1942622	1942901
chr1	1944145	1944515
chr1	1959956	1960261
chr1	1969706	1969856
chr1	1973261	1973535
chr1	2003563	2004163
chr1	2018710	2020030
chr1	2044840	2045296
chr1	2045560	2045772
chr1	2049475	2049728
chr1	2049879	2050852
chr1	2073194	2074325
chr1	2075328	2075518
chr1	2084526	2084676
chr1	2096864	2097014
chr1	2107858	2108008
chr1	2121600	2122096
chr1	2124084	2124409
chr1	2132892	2134241
chr1	2179467	2179693
chr1	2180032	2180236
chr1	2189003	2190512
chr1	2193608	2193820
chr1	2194163	2196316
chr1	2199116	2199546
chr1	2204360	2206037
chr1	2209264	2209646
chr1	2210095	2210355
chr1	2211992	2213086
chr1	2226728	2230047
chr1	2230094	2230467
chr1	2231000	2232337
chr1	2232385	2232731
chr1	2240988	2241215
chr1	2271261	2271445
chr1	2279039	2279582
chr1	2284458	2284914
chr1	2297860	2298010
chr1	2311721	2312144
chr1	2313365	2313578
chr1	2314190	2315638
chr1	2320469	2320619
chr1	2323455	2323639
chr1	2381483	2381662
chr1	2381917	2382246
chr1	2384942	2385173
chr1	2391005	2392451
chr1	2411896	2413554
chr1	2413697	2413949
chr1	2414271	2414794
chr1	2415770	2416083
chr1	2428788	2429108
chr1	2431272	2431516
chr1	2439533	2439883
chr1	2439981	2440188
chr1	2440254	2440692
chr1	2443212	2444361
chr1	2446491	2446654
chr1	2446760	2447082
chr1	2467150	2467443
chr1	2525798	2527147
chr1	2530219	2530386
chr1	2545841	2546761
chr1	2585644	2587417
chr1	2642688	2643606
chr1	2652083	2652753
chr1	2652888	2653115
chr1	2653352	2654325
chr1	2654570	2656031
chr1	2656539	2656755
chr1	2671706	2672007
chr1	2679311	2679553
chr1	2682727	2683044
chr1	2683273	2684437
chr1	2685122	2685432
chr1	2685580	2685876
chr1	2686239	2687167
chr1	2687643	2688952
chr1	2689891	2690261
chr1	2690484	2690634
chr1	2692742	2693165
chr1	2694121	2694533
chr1	2695667	2696023
chr1	2697458	2698109
chr1	2747354	2747972
chr1	2748274	2748773
chr1	2748886	2749699
chr1	2749979	2750402
chr1	2750429	2750722
chr1	2752897	2753196
chr1	2753224	2753684
chr1	2756367	2758282
chr1	2758300	2759033
chr1	2759403	2760283
chr1	2849157	2849464
chr1	2926564	2926714
chr1	2985357	2985587
chr1	3062903	3063175
chr1	3066307	3066457
chr1	3067776	3067941
chr1	3068127	3068661
chr1	3068964	3069178
chr1	3069391	3070903
chr1	3071048	3071413
chr1	3072221	3072611
chr1	3072988	3073241
chr1	3073568	3074224
chr1	3097652	3098057
chr1	3099191	3099377
chr1	3105287	3106181
chr1	3113042	3113251
chr1	3115540	3115761
chr1	3125213	3125367
chr1	3125461	3125657
chr1	3125733	3126550
chr1	3144380	3144530
chr1	3145857	3146126
chr1	3149800	3149950
chr1	3156999	3157302
chr1	3165510	3165660
chr1	3167040	3167200
chr1	3181059	3181575
chr1	3184922	3185072
chr1	3191135	3191298
chr1	3197734	3197906
chr1	3222031	3222253
chr1	3230556	3230706
chr1	3247593	3247800
chr1	3250013	3250163
chr1	3268594	3268885
chr1	3313197	3313498
chr1	3320300	3321322
chr1	3322192	3322522
chr1	3329388	3329622
chr1	3336542	3336873
chr1	3346671	3346821
chr1	3352066	3352264
chr1	3352396	3352913
chr1	3379828	3379978
chr1	3393429	3393594
chr1	3393769	3394323
chr1	3415729	3415881
chr1	3424767	3425102
chr1	3431286	3431436
chr1	3453256	3453440
chr1	3454291	3455183
chr1	3463641	3463792
chr1	3467222	3467433
chr1	3470723	3470923
chr1	3471322	3472260
chr1	3473820	3474155
chr1	3476148	3476298
chr1	3479689	3479992
chr1	3490937	3491529
chr1	3491672	3492075
chr1	3501916	3502330
chr1	3503469	3503730
chr1	3504356	3504506
chr1	3511010	3511269
chr1	3516773	3516923
chr1	3530714	3531943
chr1	3538498	3538915
chr1	3543734	3543884
chr1	3545789	3546064
chr1	3563163	3563313
chr1	3598053	3598230
chr1	3598585	3598857
chr1	3607982	3608137
chr1	3608260	3608458
chr1	3610851	3612107
chr1	3619127	3619504
chr1	3620591	3620872
chr1	3621034	3621384
chr1	3624096	3625826
chr1	3649773	3650260
chr1	3651182	3651332
chr1	3651994	3653192
chr1	3671518	3671684
chr1	3682543	3682721
chr1	3691443	3693222
chr1	3694310	3694475
chr1	3697275	3697493
chr1	3698525	3698675
chr1	3706991	3707208
chr1	3707502	3707652
chr1	3707770	3707993
chr1	3711577	3712016
chr1	3718227	3718495
chr1	3719062	3719316
chr1	3719430	3719639
chr1	3732096	3733084
chr1	3734573	3734723
chr1	3735086	3735574
chr1	3736347	3736497
chr1	3746751	3747596
chr1	3770341	3770492
chr1	3771874	3773202
chr1	3773227	3773379
chr1	3774664	3775041
chr1	3775538	3775788
chr1	3795853	3796911
chr1	3800090	3800384
chr1	3856613	3858261
chr1	3869843	3870477
chr1	3899573	3901997
chr1	3910734	3911342
chr1	3911482	3911671
chr1	3924823	3925173
chr1	4071826	4072219
chr1	4072256	4072468
chr1	4072657	4073137
chr1	4078125	4078381
chr1	4082340	4083122
chr1	4086483	4086691
chr1	4144646	4144796
chr1	4224607	4224803
chr1	4254020	4254170
chr1	4367186	4367366
chr1	4517533	4517730
chr1	4652685	4653011
chr1	4653915	4656877
chr1	4657611	4657761
chr1	4657993	4659536
chr1	4665605	4665767
chr1	4696466	4696616
chr1	4726730	4727356
chr1	4744556	4744747
chr1	4770184	4770381
chr1	4933294	4933622
chr1	4939458	4939761
chr1	5012007	5012157
chr1	5143254	5143416
chr1	5160110	5160397
chr1	5297103	5297485
chr1	5311938	5312088
chr1	5379906	5380056
chr1	5390628	5390978
chr1	5435362	5435512
chr1	5455009	5455343
chr1	5455835	5456776
chr1	5575209	5575390
chr1	5611766	5611916
chr1	5617495	5618092
chr1	5632648	5632798
chr1	5652448	5652665
chr1	5667957	5668133
chr1	5670948	5671098
chr1	5672380	5672567
chr1	5690801	5691177
chr1	5745753	5746438
chr1	5771147	5771709
chr1	5830659	5831019
chr1	5831956	5832323
chr1	5840089	5840279
chr1	5850194	5850482
chr1	5850814	5851063
chr1	5914896	5915422
chr1	5991303	5994340
chr1	6007144	6007398
chr1	6034150	6034581
chr1	6037116	6037786
chr1	6052980	6053393
chr1	6060946	6061188
chr1	6064761	6065762
chr1	6096750	6096900
chr1	6127703	6128200
chr1	6148565	6149148
chr1	6164747	6164912
chr1	6179188	6180789
chr1	6180932	6181173
chr1	6198962	6200143
chr1	6205499	6206649
chr1	6208730	6209720
chr1	6235325	6236480
chr1	6241847	6242763
chr1	6244431	6247314
chr1	6249048	6250178
chr1	6257628	6257778
chr1	6258248	6258445
chr1	6259525	6262345
chr1	6269944	6270242
chr1	6271014	6271954
chr1	6273239	6273633
chr1	6274736	6274886
chr1	6275930	6277127
chr1	6325957	6326195
chr1	6335565	6336176
chr1	6338992	6339147
chr1	6341924	6342408
chr1	6343689	6343850
chr1	6358638	6358788
chr1	6363161	6363475
chr1	6368352	6368556
chr1	6392081	6392231
chr1	6392455	6394298
chr1	6418836	6419258
chr1	6419512	6420291
chr1	6423815	6424169
chr1	6424679	6425171
chr1	6430345	6430557
chr1	6432371	6432705
chr1	6438017	6438427
chr1	6438475	6438661
chr1	6440048	6441103
chr1	6447856	6448257
chr1	6448608	6449324
chr1	6455176	6455431
chr1	6475648	6476008
chr1	6485177	6486054
chr1	6486444	6486892
chr1	6489649	6491091
chr1	6491438	6491765
chr1	6496986	6497876
chr1	6553978	6554796
chr1	6579415	6580648
chr1	6586423	6586573
chr1	6600809	6603915
chr1	6603983	6604142
chr1	6612679	6615616
chr1	6624661	6625964
chr1	6700923	6702422
chr1	6784163	6786649
chr1	6954814	6955382
chr1	6955780	6955986
chr1	6958320	6958611
chr1	6961905	6963448
chr1	6964067	6964226
chr1	7025274	7025424
chr1	7042156	7042363
chr1	7042636	7043026
chr1	7085502	7085666
chr1	7101683	7101922
chr1	7107017	7107626
chr1	7107721	7107924
chr1	7110394	7110822
chr1	7117417	7118347
chr1	7177813	7178163
chr1	7178394	7178574
chr1	7252845	7253042
chr1	7299368	7299792
chr1	7334497	7334818
chr1	7386393	7386543
chr1	7389153	7389420
chr1	7401921	7402071
chr1	7402627	7402830
chr1	7408373	7408523
chr1	7440201	7440351
chr1	7450944	7451139
chr1	7451482	7451632
chr1	7468810	7469025
chr1	7483628	7483852
chr1	7495928	7496259
chr1	7500946	7501286
chr1	7534501	7534722
chr1	7537159	7537424
chr1	7537924	7538621
chr1	7574379	7574534
chr1	7581347	7581599
chr1	7608986	7609136
chr1	7647026	7647674
chr1	7648944	7649121
chr1	7650945	7651162
chr1	7667448	7669301
chr1	7669371	7670013
chr1	7678625	7678775
chr1	7680083	7681238
chr1	7703823	7705966
chr1	7770847	7772069
chr1	7783206	7785048
chr1	7940714	7940995
chr1	7958397	7958547
chr1	7961056	7962254
chr1	8025283	8027228
chr1	8117374	8117825
chr1	8169875	8170246
chr1	8202744	8202924
chr1	8217240	8217606
chr1	8222926	8223076
chr1	8301591	8301778
chr1	8314282	8314574
chr1	8314620	8314955
chr1	8317728	8318745
chr1	8347824	8348063
chr1	8348523	8348673
chr1	8355718	8355868
chr1	8360696	8360850
chr1	8370525	8371091
chr1	8422902	8424774
chr1	8525301	8526287
chr1	8598169	8599105
chr1	8632147	8632297
chr1	8701041	8701255
chr1	8701351	8701751
chr1	8702797	8703947
chr1	8706992	8707257
chr1	8726699	8726849
chr1	8754042	8754371
chr1	8814965	8815333
chr1	8815718	8816174
chr1	8816762	8818618
chr1	8845756	8845906
chr1	8877853	8879592
chr1	8948069	8948263
chr1	9070783	9071048
chr1	9128442	9129738
chr1	9150013	9150165
chr1	9182105	9183394
chr1	9196120	9196686
chr1	9198773	9199237
chr1	9201391	9201699
chr1	9201746	9201896
chr1	9234127	9235455
chr1	9252792	9253199
chr1	9267083	9267580
chr1	9281862	9282199
chr1	9292226	9294136
chr1	9351837	9351987
chr1	9382346	9383177
chr1	9411033	9411375
chr1	9428474	9429567
chr1	9495301	9495561
chr1	9538815	9540473
chr1	9588232	9589716
chr1	9590022	9590172
chr1	9590985	9591358
chr1	9591551	9592402
chr1	9593118	9594282
chr1	9607796	9607946
chr1	9615521	9615796
chr1	9627045	9627491
chr1	9630447	9630597
chr1	9651595	9652570
chr1	9687131	9688307
chr1	9688961	9690302
chr1	9822835	9824796
chr1	9835466	9836296
chr1	9852529	9852735
chr1	9867585	9867735
chr1	9868002	9868152
chr1	9872227	9872482
chr1	9874929	9875399
chr1	9909214	9909550
chr1	9909623	9911076
chr1	9942794	9943764
chr1	9950215	9950688
chr1	9961248	9961507
chr1	9997033	9997673
chr1	10032280	10033843
chr1	10063804	10064104
chr1	10155206	10155572
chr1	10209775	10212188
chr1	10398240	10400057
chr1	10428134	10428287
chr1	10429945	10431291
chr1	10471790	10472972
chr1	10474621	10475820
chr1	10494771	10495257
chr1	10507544	10507724
chr1	10513907	10514231
chr1	10537456	10537632
chr1	10539993	10540143
chr1	10540378	10540562
chr1	10555494	10556706
chr1	10623653	10623810
chr1	10631439	10631589
chr1	10638319	10639563
chr1	10648682	10648832
chr1	10649275	10649547
chr1	10649791	10649941
chr1	10659071	10659591
chr1	10663550	10664484
chr1	10672311	10672894
chr1	10676939	10677493
chr1	10678327	10678535
chr1	10679610	10679760
chr1	10679791	10680048
chr1	10692535	10692686
chr1	10693853	10695578
chr1	10703071	10703376
chr1	10705855	10706125
chr1	10724969	10725239
chr1	10729058	10729378
chr1	10753120	10753437
chr1	10753568	10753718
chr1	10755995	10757197
chr1	10791714	10791864
chr1	10793657	10795821
chr1	10795936	10797210
chr1	10835650	10836208
chr1	10865745	10865895
chr1	10866067	10867711
chr1	10867851	10868250
chr1	10888418	10889175
chr1	10898089	10898526
chr1	10905420	10905570
chr1	10975896	10976046
chr1	11011964	11013403
chr1	11059253	11060569
chr1	11071611	11072024
chr1	11099141	11100220
chr1	11241881	11242031
chr1	11262008	11262964
chr1	11272428	11273903
chr1	11285878	11286028
chr1	11286454	11286604
chr1	11286656	11287666
chr1	11339505	11340215
chr1	11355447	11355829
chr1	11355864	11356156
chr1	11373838	11374049
chr1	11375476	11376212
chr1	11397045	11397929
chr1	11413414	11414467
chr1	11417031	11417599
chr1	11434665	11434823
chr1	11447888	11448174
chr1	11450646	11450866
chr1	11452823	11452973
chr1	11454013	11454602
chr1	11462610	11462822
chr1	11475063	11475223
chr1	11478264	11480910
chr1	11522453	11523040
chr1	11563598	11564092
chr1	11629326	11630205
chr1	11637125	11637275
chr1	11646257	11646407
chr1	11650425	11650932
chr1	11653840	11655504
chr1	11664024	11664786
chr1	11680411	11681948
chr1	11682255	11682447
chr1	11682672	11682958
chr1	11690356	11692581
chr1	11692648	11692942
chr1	11693203	11693597
chr1	11693651	11693846
chr1	11694621	11694913
chr1	11700580	11701482
chr1	11701804	11702055
chr1	11707534	11707684
chr1	11714824	11715118
chr1	11719326	11719476
chr1	11719510	11720008
chr1	11735728	11736680
chr1	11784952	11785436
chr1	11787001	11787530
chr1	11790661	11790975
chr1	11802904	11804192
chr1	11805090	11806794
chr1	11907557	11909737
chr1	11909783	11910006
chr1	11925398	11926820
chr1	11934271	11935032
chr1	11938407	11938571
chr1	11938927	11939189
chr1	11944376	11944600
chr1	11979562	11980933
chr1	12002120	12002323
chr1	12018776	12020196
chr1	12035045	12035195
chr1	12051961	12052561
chr1	12053657	12054088
chr1	12054160	12054334
chr1	12166812	12167460
chr1	12167549	12167807
chr1	12208923	12209137
chr1	12229665	12230616
chr1	12230690	12231096
chr1	12541693	12541884
chr1	12547890	12548076
chr1	12548971	12549121
chr1	12595377	12596241
chr1	12616749	12616899
chr1	12618133	12618683
chr1	12618771	12618924
chr1	12619430	12620129
chr1	13583937	13584382
chr1	13699909	13700980
chr1	13748730	13750124
chr1	13811229	13811538
chr1	13877820	13878261
chr1	13881561	13881711
chr1	13892147	13892379
chr1	13892719	13893324
chr1	14021723	14022133
chr1	14027206	14027423
chr1	14039696	14039850
chr1	14265465	14266080
chr1	14282512	14283359
chr1	14585882	14586179
chr1	14598029	14599747
chr1	14740012	14740453
chr1	14826369	14826519
chr1	14892207	14892617
chr1	14895447	14895597
chr1	14923955	14925254
chr1	14945304	14945803
chr1	14980656	14981219
chr1	14982619	14982769
chr1	14996220	14996696
chr1	15042955	15043200
chr1	15095138	15095329
chr1	15139770	15139932
chr1	15139966	15140116
chr1	15152333	15154666
chr1	15179132	15179290
chr1	15247062	15247711
chr1	15254580	15254730
chr1	15323611	15323761
chr1	15324325	15324784
chr1	15340413	15340595
chr1	15384370	15384649
chr1	15409005	15410414
chr1	15412057	15412304
chr1	15444531	15444695
chr1	15460013	15460245
chr1	15523738	15527574
chr1	15584837	15585014
chr1	15603143	15604028
chr1	15616796	15618235
chr1	15684089	15685138
chr1	15703071	15703221
chr1	15714746	15714896
chr1	15723718	15724240
chr1	15726418	15726607
chr1	15736677	15736861
chr1	15739360	15739510
chr1	15741471	15741621
chr1	15747646	15747796
chr1	15757585	15759406
chr1	15833960	15836594
chr1	15847004	15850281
chr1	15885974	15886781
chr1	15946127	15946323
chr1	15975273	15976315
chr1	16012927	16013609
chr1	16014646	16014796
chr1	16017445	16017597
chr1	16017665	16017815
chr1	16017991	16018507
chr1	16027124	16027325
chr1	16032828	16032978
chr1	16045350	16045500
chr1	16055464	16055627
chr1	16055653	16056428
chr1	16058265	16058455
chr1	16067026	16067632
chr1	16068616	16068868
chr1	16073076	16073928
chr1	16078969	16079241
chr1	16111465	16112399
chr1	16115830	16116690
chr1	16131895	16132045
chr1	16145022	16145309
chr1	16155404	16156385
chr1	16167484	16168130
chr1	16174178	16174328
chr1	16187801	16187962
chr1	16204864	16205014
chr1	16205728	16205888
chr1	16206158	16207517
chr1	16209995	16210314
chr1	16216065	16216435
chr1	16217124	16217793
chr1	16225296	16225451
chr1	16226674	16227256
chr1	16236483	16237560
chr1	16244239	16244639
chr1	16351841	16352961
chr1	16366835	16368334
chr1	16440263	16441341
chr1	16498165	16499918
chr1	16509083	16509564
chr1	16512861	16515132
chr1	16515322	16515731
chr1	16534176	16536188
chr1	16552317	16552467
chr1	16564320	16565815
chr1	16566498	16567539
chr1	16572018	16572290
chr1	16574687	16574969
chr1	16576189	16576610
chr1	16580769	16581076
chr1	16581572	16581880
chr1	16582321	16582619
chr1	16583567	16583882
chr1	16602653	16603154
chr1	16605107	16605290
chr1	16605471	16605749
chr1	16606342	16606939
chr1	16607243	16607911
chr1	16608370	16609198
chr1	16609760	16610027
chr1	16610314	16610564
chr1	16612021	16614911
chr1	16615140	16615647
chr1	16616667	16616936
chr1	16617110	16617481
chr1	16617771	16618452
chr1	16618737	16622062
chr1	16622215	16622928
chr1	16622972	16625242
chr1	16625348	16627455
chr1	16627468	16627916
chr1	16628106	16629474
chr1	16629742	16631949
chr1	16631956	16632533
chr1	16632635	16633245
chr1	16633252	16633685
chr1	16633689	16634477
chr1	16635409	16635559
chr1	16635741	16636238
chr1	16636431	16636745
chr1	16636944	16639898
chr1	16640974	16641216
chr1	16642095	16648695
chr1	16648780	16649008
chr1	16649037	16649799
chr1	16650001	16650324
chr1	16650495	16650660
chr1	16651682	16651933
chr1	16652641	16653230
chr1	16654569	16654854
chr1	16654886	16655114
chr1	16656407	16656637
chr1	16656713	16657375
chr1	16658324	16658551
chr1	16665852	16667790
chr1	16672476	16672752
chr1	16672795	16673268
chr1	16687344	16687579
chr1	16691891	16692093
chr1	16692713	16694572
chr1	16696700	16696892
chr1	16699247	16700107
chr1	16703831	16703981
chr1	16704144	16704297
chr1	16704437	16704858
chr1	16706277	16706711
chr1	16707240	16708242
chr1	16709646	16710367
chr1	16715575	16715750
chr1	16716002	16716152
chr1	16717034	16717275
chr1	16717537	16718014
chr1	16718399	16718787
chr1	16719995	16720218
chr1	16720413	16720701
chr1	16724097	16724420
chr1	16725187	16725923
chr1	16726018	16726447
chr1	16727499	16727674
chr1	16727681	16728168
chr1	16728369	16728590
chr1	16728812	16729147
chr1	16733963	16734208
chr1	16739876	16741606
chr1	16748594	16749138
chr1	16749715	16750964
chr1	16757262	16757504
chr1	16759081	16759231
chr1	16760361	16760796
chr1	16761100	16761584
chr1	16761685	16761935
chr1	16764003	16764414
chr1	16765229	16765538
chr1	16765592	16766102
chr1	16766316	16766607
chr1	16766726	16766886
chr1	16766951	16767101
chr1	16769619	16769803
chr1	16770128	16770467
chr1	16771816	16772300
chr1	16772503	16772743
chr1	16773015	16773165
chr1	16773626	16773972
chr1	16774023	16774173
chr1	16774737	16774887
chr1	16775177	16775749
chr1	16775891	16776142
chr1	16776810	16776994
chr1	16777759	16778075
chr1	16779592	16780062
chr1	16780157	16780367
chr1	16781575	16782077
chr1	16782658	16782809
chr1	16784900	16785050
chr1	16785910	16786266
chr1	16786308	16786766
chr1	16796477	16796861
chr1	16850270	16850420
chr1	16868892	16869280
chr1	16870014	16870200
chr1	16872199	16873795
chr1	16888572	16889931
chr1	16895130	16897015
chr1	16897238	16897388
chr1	16903802	16906160
chr1	16912467	16912643
chr1	16913483	16915218
chr1	16915926	16916222
chr1	16916419	16916781
chr1	16917062	16917343
chr1	16921430	16922269
chr1	16924125	16924851
chr1	16926722	16927164
chr1	16927573	16927942
chr1	16929480	16929758
chr1	16929796	16930169
chr1	16930549	16930816
chr1	16945375	16945763
chr1	16946541	16947106
chr1	16948489	16948846
chr1	16951678	16951885
chr1	16960580	16961235
chr1	16969481	16969820
chr1	16971818	16972019
chr1	16976639	16976835
chr1	16978623	16978773
chr1	17011262	17012352
chr1	17053366	17054675
chr1	17056049	17056230
chr1	17059633	17059900
chr1	17118249	17118556
chr1	17119013	17120417
chr1	17192951	17193172
chr1	17208310	17208533
chr1	17240065	17240425
chr1	17240843	17241044
chr1	17241231	17241381
chr1	17372036	17372229
chr1	17402062	17402212
chr1	17405982	17406362
chr1	17419933	17420145
chr1	17436540	17436977
chr1	17437208	17440306
chr1	17441763	17441913
chr1	17502314	17502675
chr1	17538493	17538734
chr1	17539180	17541237
chr1	17565446	17565893
chr1	17569302	17569452
chr1	17574024	17574174
chr1	17588114	17588662
chr1	17602755	17603806
chr1	17603864	17604141
chr1	17623821	17624002
chr1	17653338	17653833
chr1	17661485	17661811
chr1	17670583	17670855
chr1	17671151	17672155
chr1	17673417	17673567
chr1	17684707	17684919
chr1	17790880	17791278
chr1	17806031	17806547
chr1	17845904	17846141
chr1	17861797	17861947
chr1	17894213	17894458
chr1	17952165	17952320
chr1	17976969	17977126
chr1	17977176	17977699
chr1	17984985	17985261
chr1	18009341	18009593
chr1	18009769	18009919
chr1	18049595	18050044
chr1	18103731	18103900
chr1	18107496	18108750
chr1	18110036	18110620
chr1	18110714	18110919
chr1	18123714	18123931
chr1	18148552	18148733
chr1	18149131	18149332
chr1	18162299	18162518
chr1	18199534	18199818
chr1	18279486	18279730
chr1	18282617	18282800
chr1	18282983	18283661
chr1	18290308	18290742
chr1	18344799	18345185
chr1	18458626	18458975
chr1	18542152	18542907
chr1	18548842	18549120
chr1	18557718	18557868
chr1	18557979	18558160
chr1	18561920	18562089
chr1	18583570	18583909
chr1	18597489	18597639
chr1	18631080	18631402
chr1	18632808	18632958
chr1	18636898	18637070
chr1	18637365	18637515
chr1	18638634	18638784
chr1	18640745	18640949
chr1	18641072	18641283
chr1	18643438	18643588
chr1	18643687	18644039
chr1	18646944	18647094
chr1	18716923	18717115
chr1	18725121	18726085
chr1	18814400	18814550
chr1	18820812	18821331
chr1	18854496	18854723
chr1	18884064	18884323
chr1	18901893	18903317
chr1	18922365	18922826
chr1	18925967	18926117
chr1	18938401	18939254
chr1	18955272	18957462
chr1	18966132	18966303
chr1	19201021	19201171
chr1	19201344	19201540
chr1	19209516	19210918
chr1	19251086	19252229
chr1	19311200	19313143
chr1	19339852	19340121
chr1	19341542	19341843
chr1	19369454	19369615
chr1	19393048	19393334
chr1	19405413	19405751
chr1	19405797	19406127
chr1	19457236	19457407
chr1	19467409	19467692
chr1	19483733	19483883
chr1	19483962	19484143
chr1	19484197	19486470
chr1	19596309	19597727
chr1	19643716	19645813
chr1	19645983	19646133
chr1	19650969	19651429
chr1	19653788	19654066
chr1	19659470	19660117
chr1	19664775	19665272
chr1	19682392	19682615
chr1	19704405	19704832
chr1	19715631	19715781
chr1	19730750	19731103
chr1	19737327	19737854
chr1	19796026	19796176
chr1	19799847	19800174
chr1	19881945	19883095
chr1	20148362	20148643
chr1	20185748	20186631
chr1	20212746	20213449
chr1	20233986	20234207
chr1	20250444	20250594
chr1	20256039	20256189
chr1	20276483	20277152
chr1	20290424	20291119
chr1	20339974	20340539
chr1	20342760	20344231
chr1	20348265	20348839
chr1	20356090	20356319
chr1	20365928	20366802
chr1	20366866	20367622
chr1	20380546	20380806
chr1	20405119	20405301
chr1	20411222	20411541
chr1	20432469	20432640
chr1	20441030	20441370
chr1	20443698	20443943
chr1	20448926	20449098
chr1	20476286	20476436
chr1	20481073	20481512
chr1	20483622	20487428
chr1	20493721	20494602
chr1	20507618	20508493
chr1	20511754	20512032
chr1	20512189	20512339
chr1	20552334	20554038
chr1	20555222	20555372
chr1	20563339	20563895
chr1	20589950	20590215
chr1	20633286	20634541
chr1	20640284	20640581
chr1	20660970	20662203
chr1	20696265	20697337
chr1	20705251	20705507
chr1	20711170	20712331
chr1	20717457	20718349
chr1	20722813	20722997
chr1	20723899	20724199
chr1	20730347	20730497
chr1	20731664	20733043
chr1	20733073	20733637
chr1	20785985	20787905
chr1	20816027	20816229
chr1	21149763	21149983
chr1	21174914	21175224
chr1	21175375	21175566
chr1	21175710	21177501
chr1	21195280	21195475
chr1	21221609	21221865
chr1	21254323	21254473
chr1	21254644	21254955
chr1	21255149	21255467
chr1	21261722	21262778
chr1	21289668	21290710
chr1	21312956	21313409
chr1	21317950	21318180
chr1	21324156	21325012
chr1	21334594	21334936
chr1	21337816	21337973
chr1	21344643	21346280
chr1	21347360	21347608
chr1	21356067	21356217
chr1	21368542	21368692
chr1	21428110	21428510
chr1	21439740	21440870
chr1	21508893	21509600
chr1	21509608	21509758
chr1	21568636	21568790
chr1	21574963	21575114
chr1	21586451	21586653
chr1	21594103	21594253
chr1	21601007	21601195
chr1	21607682	21608148
chr1	21620422	21620874
chr1	21621742	21621892
chr1	21622125	21622890
chr1	21638703	21639058
chr1	21639753	21639903
chr1	21651084	21652284
chr1	21659100	21659897
chr1	21660647	21660797
chr1	21666852	21667253
chr1	21668654	21669507
chr1	21669663	21669948
chr1	21782268	21783997
chr1	21854610	21854841
chr1	21906261	21906467
chr1	21936490	21937913
chr1	21973410	21973651
chr1	22024474	22026284
chr1	22052157	22053956
chr1	22121327	22121659
chr1	22131923	22132132
chr1	22133658	22133871
chr1	22141460	22143767
chr1	22163790	22163940
chr1	22318955	22319182
chr1	22329092	22329281
chr1	22416685	22416864
chr1	22420479	22420689
chr1	22451539	22452646
chr1	22556766	22557006
chr1	22557346	22557514
chr1	22563087	22564437
chr1	22565693	22565843
chr1	22566040	22566367
chr1	22567329	22567627
chr1	22577766	22578307
chr1	22586473	22586663
chr1	22588859	22589143
chr1	22593159	22593433
chr1	22612823	22613277
chr1	22613547	22614576
chr1	22618320	22618695
chr1	22619835	22620025
chr1	22626249	22627098
chr1	22636780	22636966
chr1	22637082	22637519
chr1	22637535	22637685
chr1	22641951	22642800
chr1	22662371	22662663
chr1	22673132	22674331
chr1	22704559	22704953
chr1	22710087	22711969
chr1	22713917	22714067
chr1	22717972	22718170
chr1	22725832	22725982
chr1	22778798	22779080
chr1	22790609	22790796
chr1	22799777	22799932
chr1	22800014	22800953
chr1	22801695	22802181
chr1	22806498	22806786
chr1	22818595	22818839
chr1	22818922	22820037
chr1	22825806	22826064
chr1	22826656	22827035
chr1	22829127	22829401
chr1	22835924	22836130
chr1	22876179	22877009
chr1	22921070	22921220
chr1	22953877	22954027
chr1	23018813	23020477
chr1	23020860	23021200
chr1	23091654	23091804
chr1	23099868	23100512
chr1	23167412	23169147
chr1	23169654	23169804
chr1	23177506	23178131
chr1	23216796	23217636
chr1	23225207	23225357
chr1	23343312	23345190
chr1	23367543	23369947
chr1	23370762	23371243
chr1	23392268	23392781
chr1	23424675	23424988
chr1	23483563	23484863
chr1	23530672	23531709
chr1	23544811	23544971
chr1	23554346	23555475
chr1	23559113	23559896
chr1	23568039	23568199
chr1	23568406	23568609
chr1	23598668	23598818
chr1	23619603	23619753
chr1	23637449	23637674
chr1	23691522	23692299
chr1	23742928	23744266
chr1	23777861	23779056
chr1	23790645	23791637
chr1	23799549	23801563
chr1	23824915	23825924
chr1	23867658	23868760
chr1	23902760	23902910
chr1	23959029	23960522
chr1	23979707	23980993
chr1	23993716	23993866
chr1	24108231	24108527
chr1	24108726	24108876
chr1	24142336	24142486
chr1	24186975	24187859
chr1	24322230	24322626
chr1	24336629	24336779
chr1	24383763	24384070
chr1	24413196	24413927
chr1	24415301	24416481
chr1	24438238	24439118
chr1	24440363	24441008
chr1	24502126	24503646
chr1	24512822	24512972
chr1	24552253	24552574
chr1	24556167	24556343
chr1	24642348	24644311
chr1	24645143	24645453
chr1	24707284	24707465
chr1	24743430	24743580
chr1	24744692	24746353
chr1	24847780	24848880
chr1	24871592	24871747
chr1	24912623	24912848
chr1	24929430	24930728
chr1	24932156	24932627
chr1	24933613	24933763
chr1	24960901	24961172
chr1	24995092	24995247
chr1	25000769	25001040
chr1	25022277	25022427
chr1	25048092	25048242
chr1	25051847	25052282
chr1	25065566	25065716
chr1	25099305	25099570
chr1	25099615	25099876
chr1	25101463	25102075
chr1	25111690	25112104
chr1	25156942	25157153
chr1	25187199	25187572
chr1	25232008	25233006
chr1	25233153	25233313
chr1	25239593	25240418
chr1	25246400	25248416
chr1	25266841	25267014
chr1	25267154	25268100
chr1	25336886	25338969
chr1	25429872	25431943
chr1	25506947	25507097
chr1	25522145	25522759
chr1	25523747	25523902
chr1	25529101	25529251
chr1	25543408	25544189
chr1	25566653	25567070
chr1	25568920	25569269
chr1	25579634	25579964
chr1	25615754	25618322
chr1	25618797	25619529
chr1	25642719	25642869
chr1	25699639	25699789
chr1	25743463	25743830
chr1	25771865	25772067
chr1	25799726	25800958
chr1	25810903	25811338
chr1	25819385	25821115
chr1	25858870	25859885
chr1	25874756	25876447
chr1	25884447	25884676
chr1	25895307	25895894
chr1	25905035	25907377
chr1	25922342	25923206
chr1	25927141	25928229
chr1	25933327	25933944
chr1	25933960	25934154
chr1	25997381	25998974
chr1	26010619	26010801
chr1	26021385	26022470
chr1	26034740	26036601
chr1	26045559	26046006
chr1	26063195	26063368
chr1	26110609	26112677
chr1	26161468	26162328
chr1	26164084	26165054
chr1	26169240	26170461
chr1	26170538	26170790
chr1	26201406	26201571
chr1	26225009	26225845
chr1	26231724	26231874
chr1	26233605	26235128
chr1	26276026	26276233
chr1	26279066	26279216
chr1	26279395	26280843
chr1	26284197	26284482
chr1	26284610	26285366
chr1	26287117	26287609
chr1	26306310	26307150
chr1	26321512	26321757
chr1	26336030	26337068
chr1	26337085	26337265
chr1	26408838	26412121
chr1	26412143	26412293
chr1	26412553	26412750
chr1	26431833	26432754
chr1	26471517	26473606
chr1	26499990	26501547
chr1	26529337	26530543
chr1	26531191	26531566
chr1	26596291	26596723
chr1	26619978	26621638
chr1	26692226	26693540
chr1	26695088	26698572
chr1	26723147	26723856
chr1	26749420	26749590
chr1	26771597	26772035
chr1	26786743	26787122
chr1	26787263	26788745
chr1	26789223	26789426
chr1	26800562	26800712
chr1	26826178	26827399
chr1	26857296	26857468
chr1	26864503	26865627
chr1	26889805	26890694
chr1	26899687	26900666
chr1	26900983	26901133
chr1	26921260	26922382
chr1	26960795	26961037
chr1	26991464	26991780
chr1	26993010	26994993
chr1	27004750	27004910
chr1	27012436	27013323
chr1	27044593	27044880
chr1	27046019	27046185
chr1	27070875	27071646
chr1	27099062	27100435
chr1	27101506	27101951
chr1	27102100	27102250
chr1	27102410	27103164
chr1	27107013	27107346
chr1	27118697	27119499
chr1	27122730	27122934
chr1	27154263	27155580
chr1	27233864	27235558
chr1	27299753	27300047
chr1	27300084	27300234
chr1	27300410	27301293
chr1	27307229	27308449
chr1	27321609	27322902
chr1	27349505	27350255
chr1	27350765	27351638
chr1	27357452	27357726
chr1	27360164	27360989
chr1	27365242	27367299
chr1	27367524	27367674
chr1	27392036	27393461
chr1	27395640	27395827
chr1	27400367	27400862
chr1	27405485	27406217
chr1	27489006	27490773
chr1	27496857	27497151
chr1	27518645	27518842
chr1	27519450	27519734
chr1	27525416	27526123
chr1	27526886	27528688
chr1	27528871	27529085
chr1	27529095	27529613
chr1	27536240	27536738
chr1	27536914	27537118
chr1	27539647	27539797
chr1	27555909	27556440
chr1	27556834	27557916
chr1	27560750	27560905
chr1	27561284	27561543
chr1	27561892	27562724
chr1	27566937	27567497
chr1	27568090	27569325
chr1	27569804	27570044
chr1	27571296	27571552
chr1	27571677	27573162
chr1	27575162	27576216
chr1	27576653	27577199
chr1	27589523	27589673
chr1	27592726	27595152
chr1	27595202	27595398
chr1	27596377	27596527
chr1	27597987	27598946
chr1	27599046	27599709
chr1	27600178	27600870
chr1	27601321	27604962
chr1	27606213	27606394
chr1	27606474	27606626
chr1	27606682	27606848
chr1	27608720	27609117
chr1	27624103	27624362
chr1	27628774	27628959
chr1	27634221	27634435
chr1	27659729	27660283
chr1	27662933	27663386
chr1	27672087	27672501
chr1	27725028	27726765
chr1	27772708	27773971
chr1	27830407	27831530
chr1	27872158	27872863
chr1	27872975	27873148
chr1	27914052	27915249
chr1	27942132	27942384
chr1	27959734	27960389
chr1	27964725	27965175
chr1	28087918	28089118
chr1	28104936	28105257
chr1	28232569	28233384
chr1	28235635	28236846
chr1	28246888	28247689
chr1	28248543	28248693
chr1	28258842	28260778
chr1	28328479	28329618
chr1	28369285	28370612
chr1	28505486	28506650
chr1	28507318	28507514
chr1	28508268	28508501
chr1	28517763	28519090
chr1	28552297	28553824
chr1	28580226	28580536
chr1	28581056	28582432
chr1	28591982	28592162
chr1	28592372	28592748
chr1	28642403	28643733
chr1	28647982	28649483
chr1	28668104	28669988
chr1	28736203	28738062
chr1	28812126	28812418
chr1	28877216	28877443
chr1	28877526	28877749
chr1	28882067	28882492
chr1	28885000	28885342
chr1	28886528	28888525
chr1	28910546	28911154
chr1	28913957	28915704
chr1	28927496	28928543
chr1	29121255	29122415
chr1	29122609	29122884
chr1	29123078	29124073
chr1	29124145	29125298
chr1	29180822	29182449
chr1	29202989	29203148
chr1	29230505	29231432
chr1	29235985	29236998
chr1	29237149	29238690
chr1	29243677	29243827
chr1	29256784	29256934
chr1	29259378	29259659
chr1	29259699	29260445
chr1	29267352	29267502
chr1	29283179	29283650
chr1	29284920	29285111
chr1	29311229	29311379
chr1	29319735	29319989
chr1	29325138	29325398
chr1	29329889	29330039
chr1	29371774	29371924
chr1	29394482	29394901
chr1	29444866	29445246
chr1	29445426	29445645
chr1	29451501	29451731
chr1	29469578	29469792
chr1	29478298	29478710
chr1	29513345	29513981
chr1	29549144	29549358
chr1	29557419	29557656
chr1	29575218	29575368
chr1	29580047	29580197
chr1	29692253	29692504
chr1	29706761	29707386
chr1	29723223	29723959
chr1	29755924	29756164
chr1	29756200	29756421
chr1	29801779	29802755
chr1	29803862	29804246
chr1	29824853	29825136
chr1	29855752	29856120
chr1	29859467	29859729
chr1	29931425	29931996
chr1	29972698	29973086
chr1	29974180	29974742
chr1	30085576	30085762
chr1	30085875	30086696
chr1	30101744	30101906
chr1	30190167	30191054
chr1	30218629	30218902
chr1	30225284	30225594
chr1	30250539	30251386
chr1	30323931	30324113
chr1	30335104	30335254
chr1	30336785	30336986
chr1	30346686	30347053
chr1	30380067	30380217
chr1	30380278	30380529
chr1	30461644	30461980
chr1	30474014	30474225
chr1	30571496	30572021
chr1	30600011	30600174
chr1	30609913	30610481
chr1	30617275	30617425
chr1	30646791	30647627
chr1	30651670	30651974
chr1	30655169	30655807
chr1	30655964	30656134
chr1	30658970	30659568
chr1	30662961	30663167
chr1	30685196	30685858
chr1	30689278	30690015
chr1	30697478	30697673
chr1	30697853	30698023
chr1	30698702	30698924
chr1	30700823	30701274
chr1	30707883	30708339
chr1	30710999	30711660
chr1	30717632	30719900
chr1	30748393	30748745
chr1	30762576	30762727
chr1	30765913	30766141
chr1	30782072	30782547
chr1	30801548	30802201
chr1	30810764	30810975
chr1	30811080	30811248
chr1	30816006	30816851
chr1	30823952	30825099
chr1	30853604	30853854
chr1	30856053	30856682
chr1	30879840	30880988
chr1	30881056	30881604
chr1	30882397	30882640
chr1	30888099	30888624
chr1	30895709	30896343
chr1	30907772	30909358
chr1	30911248	30911863
chr1	30912533	30912683
chr1	31064910	31066357
chr1	31154449	31155828
chr1	31181519	31182408
chr1	31198599	31198897
chr1	31199573	31200414
chr1	31201788	31202289
chr1	31215260	31215931
chr1	31223975	31224601
chr1	31228024	31228174
chr1	31238100	31238492
chr1	31238564	31240146
chr1	31296354	31297713
chr1	31372683	31374083
chr1	31376427	31377378
chr1	31381856	31382144
chr1	31382181	31382331
chr1	31387796	31387953
chr1	31394592	31395172
chr1	31408439	31408653
chr1	31412667	31414900
chr1	31422593	31422958
chr1	31431673	31432265
chr1	31477484	31477652
chr1	31483064	31484040
chr1	31548687	31549695
chr1	31564211	31564502
chr1	31569369	31569558
chr1	31617638	31618556
chr1	31625678	31625986
chr1	31626550	31626939
chr1	31644198	31645683
chr1	31653985	31654209
chr1	31658836	31659142
chr1	31661175	31661328
chr1	31666411	31666583
chr1	31669411	31670162
chr1	31672719	31672869
chr1	31701310	31701460
chr1	31704194	31704645
chr1	31706482	31706654
chr1	31714534	31716022
chr1	31739486	31739789
chr1	31756128	31756376
chr1	31758955	31760138
chr1	31760449	31761652
chr1	31762488	31763427
chr1	31763751	31764850
chr1	31772396	31772635
chr1	31772822	31772972
chr1	31781956	31782257
chr1	31788146	31789766
chr1	31937357	31938886
chr1	31944378	31944865
chr1	31964210	31964375
chr1	31987146	31987674
chr1	32013143	32015112
chr1	32040801	32040951
chr1	32062384	32062956
chr1	32072384	32073755
chr1	32107707	32108755
chr1	32179187	32180601
chr1	32197852	32198137
chr1	32199667	32199941
chr1	32199942	32201519
chr1	32205188	32206128
chr1	32221705	32222863
chr1	32239740	32241910
chr1	32251302	32251465
chr1	32291680	32292647
chr1	32334458	32337044
chr1	32350733	32350929
chr1	32351020	32352754
chr1	32357382	32358257
chr1	32361393	32362722
chr1	32393891	32395375
chr1	32464336	32465582
chr1	32479089	32479239
chr1	32500345	32501159
chr1	32520806	32520981
chr1	32539248	32540345
chr1	32650217	32651883
chr1	32702502	32703275
chr1	32733495	32733723
chr1	32734082	32734249
chr1	32741449	32742609
chr1	32753583	32755541
chr1	32760304	32760661
chr1	32765127	32766214
chr1	32770740	32771036
chr1	32771746	32772174
chr1	32772622	32772772
chr1	32773072	32773222
chr1	32774382	32774532
chr1	32816843	32818665
chr1	32870109	32870295
chr1	32870347	32871718
chr1	32872092	32873134
chr1	32882219	32882834
chr1	32885604	32886026
chr1	32886049	32887204
chr1	32892592	32894068
chr1	32894089	32894412
chr1	32901126	32901735
chr1	32925014	32925251
chr1	32930753	32930942
chr1	32963118	32963268
chr1	32963634	32965262
chr1	32972755	32973469
chr1	33036318	33037343
chr1	33051946	33052350
chr1	33079780	33079930
chr1	33080734	33081752
chr1	33127165	33127682
chr1	33152088	33152283
chr1	33152882	33153633
chr1	33180392	33182815
chr1	33255694	33257324
chr1	33309290	33309501
chr1	33318623	33318788
chr1	33338777	33338990
chr1	33342035	33342755
chr1	33347348	33347552
chr1	33348417	33348724
chr1	33348814	33350656
chr1	33363500	33365075
chr1	33367609	33368177
chr1	33392494	33393239
chr1	33396252	33396759
chr1	33409775	33410711
chr1	33429924	33431679
chr1	33434873	33435609
chr1	33436925	33437399
chr1	33455828	33456090
chr1	33470376	33470995
chr1	33472034	33473088
chr1	33633147	33633297
chr1	33774536	33774686
chr1	33971249	33971459
chr1	34088043	34088332
chr1	34162970	34163779
chr1	34164019	34165437
chr1	34166667	34166817
chr1	34265966	34266503
chr1	34369000	34369205
chr1	34419882	34420094
chr1	34597823	34598152
chr1	34741998	34742208
chr1	34742489	34742919
chr1	34743052	34743202
chr1	34754933	34755083
chr1	34776972	34777122
chr1	34781525	34781900
chr1	34852692	34853234
chr1	34859305	34860183
chr1	34865866	34866647
chr1	34885472	34886238
chr1	34918689	34919164
chr1	34928627	34930622
chr1	34982872	34983022
chr1	34984920	34985468
chr1	35031199	35032285
chr1	35079098	35079840
chr1	35191637	35193655
chr1	35194242	35194431
chr1	35202223	35202373
chr1	35268289	35269534
chr1	35297466	35297684
chr1	35435894	35436044
chr1	35556663	35559821
chr1	35561260	35562082
chr1	35566731	35566925
chr1	35568992	35569142
chr1	35573111	35573414
chr1	35573580	35574249
chr1	35577090	35577343
chr1	35641234	35642121
chr1	35659587	35660061
chr1	35707467	35708462
chr1	35715762	35715933
chr1	35717691	35719293
chr1	35726916	35727122
chr1	35769282	35770461
chr1	35807612	35808964
chr1	35881977	35882190
chr1	35882783	35884555
chr1	35885937	35886087
chr1	35886230	35886453
chr1	35930346	35931902
chr1	36083782	36084509
chr1	36088326	36089530
chr1	36097120	36097270
chr1	36125081	36125466
chr1	36148778	36149995
chr1	36150458	36151346
chr1	36155026	36157428
chr1	36157713	36158556
chr1	36175707	36175857
chr1	36176343	36176563
chr1	36178545	36178786
chr1	36223457	36225261
chr1	36305945	36306275
chr1	36306289	36307696
chr1	36321508	36321712
chr1	36322426	36322576
chr1	36322732	36323840
chr1	36342031	36342181
chr1	36365934	36366755
chr1	36373558	36374511
chr1	36384975	36388038
chr1	36397256	36398329
chr1	36400950	36401821
chr1	36449962	36451053
chr1	36463637	36463834
chr1	36463850	36464947
chr1	36466624	36466774
chr1	36519139	36519289
chr1	36521944	36522150
chr1	36524315	36524493
chr1	36529900	36530050
chr1	36565296	36565446
chr1	36567983	36568133
chr1	36571046	36572211
chr1	36572961	36573426
chr1	36575648	36575889
chr1	36576006	36576898
chr1	36585562	36585965
chr1	36589184	36589422
chr1	36657924	36658363
chr1	36669225	36669568
chr1	36703828	36704152
chr1	36709664	36710001
chr1	36841602	36841777
chr1	36846096	36846939
chr1	36846978	36848123
chr1	36857564	36858151
chr1	36874761	36874965
chr1	36910451	36910618
chr1	36911341	36911851
chr1	36912123	36912381
chr1	36913012	36913173
chr1	36913453	36913716
chr1	36971889	36972491
chr1	36982194	36982356
chr1	37018932	37019082
chr1	37033045	37035308
chr1	37036192	37036383
chr1	37036586	37036958
chr1	37038095	37038245
chr1	37038475	37038775
chr1	37047451	37047601
chr1	37123396	37123579
chr1	37145950	37146100
chr1	37235000	37235383
chr1	37272500	37272650
chr1	37309760	37309910
chr1	37310221	37310497
chr1	37363013	37363251
chr1	37395204	37395354
chr1	37410113	37410784
chr1	37414417	37415415
chr1	37424410	37424810
chr1	37434433	37434722
chr1	37436267	37436417
chr1	37438947	37439097
chr1	37439140	37439290
chr1	37473960	37474922
chr1	37476441	37477494
chr1	37479399	37480170
chr1	37513717	37515383
chr1	37554001	37554490
chr1	37556479	37557291
chr1	37595472	37596484
chr1	37634443	37634982
chr1	37661109	37661478
chr1	37667254	37667404
chr1	37689576	37692935
chr1	37727157	37727338
chr1	37752575	37753517
chr1	37764373	37766478
chr1	37793390	37795148
chr1	37807608	37809286
chr1	37858785	37860440
chr1	37931336	37932325
chr1	37946251	37947230
chr1	37989388	37990533
chr1	37995892	37996384
chr1	37999995	38000910
chr1	38001392	38001558
chr1	38005000	38006353
chr1	38012123	38013224
chr1	38028633	38029760
chr1	38030176	38030521
chr1	38030613	38030924
chr1	38038969	38039404
chr1	38039484	38039634
chr1	38044883	38048017
chr1	38048598	38048825
chr1	38050513	38050716
chr1	38050833	38051235
chr1	38064002	38064826
chr1	38083420	38083783
chr1	38124393	38124543
chr1	38133207	38133421
chr1	38136250	38136591
chr1	38162366	38162627
chr1	38273285	38273435
chr1	38283603	38284713
chr1	38285521	38286278
chr1	38296844	38296994
chr1	38336127	38337336
chr1	38445106	38445416
chr1	38451537	38451986
chr1	38475517	38475746
chr1	38476228	38476643
chr1	38533996	38534700
chr1	38557953	38559379
chr1	38578437	38578824
chr1	38611753	38611903
chr1	38613829	38614318
chr1	38614367	38614615
chr1	38783426	38784301
chr1	38785635	38785785
chr1	38803911	38804575
chr1	38817943	38818681
chr1	38819970	38820120
chr1	38826332	38826502
chr1	38858912	38860620
chr1	38872648	38873868
chr1	38990621	38992619
chr1	39025963	39027097
chr1	39080649	39082413
chr1	39098456	39098927
chr1	39103002	39103252
chr1	39104733	39106449
chr1	39133161	39133311
chr1	39158196	39159175
chr1	39170878	39171039
chr1	39183824	39184202
chr1	39191859	39192048
chr1	39268696	39268846
chr1	39268975	39269125
chr1	39269862	39270257
chr1	39398813	39399011
chr1	39407751	39409851
chr1	39489365	39489647
chr1	39490920	39492580
chr1	39493633	39493783
chr1	39499243	39499460
chr1	39511471	39511682
chr1	39514698	39515318
chr1	39559343	39559766
chr1	39575551	39577257
chr1	39625470	39625799
chr1	39632853	39633353
chr1	39639437	39640143
chr1	39646358	39646706
chr1	39646842	39647042
chr1	39671472	39672411
[truncated: 57,754 more rows]

## Sheet: ATAC Neu D868D cluster 1
chr	start	end	width	strand	annotation	geneChr	geneStart	geneEnd	geneLength	geneStrand	geneId	transcriptId	distanceToTSS	ensembl_gene_id	SYMBOL	GENENAME	Feature
chr1	629004	634999	5996	*	Promoter (<=1kb)	1	627377	631150	3774	2	101928626	ENST00000452176.2	0	ENSG00000230021	LOC101928626	uncharacterized LOC101928626	Promoter
chr2	32916155	32916675	521	*	Intron (ENST00000414054.5/285045, intron 4 of 4)	2	32927085	32937209	10125	1	285045	ENST00000663506.1	-10410	ENSG00000230876	LINC00486	long intergenic non-protein coding RNA 486	Intron
chr1	125178676	125180994	2319	*	Distal Intergenic	1	121573946	121580524	6579	2	107985195	ENST00000450546.1	-3598152	0	LINC01691	long intergenic non-protein coding RNA 1691	Intergenic
chr17	22520344	22520977	634	*	Promoter (2-3kb)	17	22523415	22524663	1249	1	100462977	ENST00000540040.3	-2438	ENSG00000256618	MTRNR2L1	MT-RNR2 like 1	Promoter
chr5	49599324	49603185	3862	*	Distal Intergenic	5	50398027	50411998	13972	2	133418	ENST00000505896.5	808813	ENSG00000170571	EMB	embigin	Intergenic
chr18	106435	112616	6182	*	Promoter (<=1kb)	18	112256	112339	84	2	102466878	ENST00000619811.1	0	ENSG00000277521	MIR8078	microRNA 8078	Promoter
chr5	49656274	49661946	5673	*	Distal Intergenic	5	50398027	50411998	13972	2	133418	ENST00000505896.5	750052	ENSG00000170571	EMB	embigin	Intergenic
chr16	46397984	46401836	3853	*	Distal Intergenic	16	46474122	46478439	4318	2	124149	ENST00000571606.1	76603	0	ANKRD26P1	ankyrin repeat domain 26 pseudogene 1	Intergenic
chr21	6368429	6372777	4349	*	Distal Intergenic	21	6354264	6359767	5504	1	105379493	ENST00000624847.1	14165	0	CH507-145C22.1	uncharacterized CH507-145C22.1	Intergenic
chr10	133686535	133690539	4005	*	Distal Intergenic	10	133623895	133626795	2901	2	441581	ENST00000425520.2	-59740	ENSG00000225899	FRG2B	FSHD region gene 2 family member B	Intergenic
chr4	49146949	49151427	4479	*	Distal Intergenic	4	49028692	49031276	2585	1	80157	ENST00000507372.1	118257	ENSG00000109182	CWH43	cell wall biogenesis 43 C-terminal homolog	Intergenic
chr1	125181340	125184119	2780	*	Distal Intergenic	1	121573946	121580524	6579	2	107985195	ENST00000450546.1	-3600816	0	LINC01691	long intergenic non-protein coding RNA 1691	Intergenic
chr1	143211705	143216081	4377	*	Distal Intergenic	1	143419625	143420207	583	2	107985200	ENST00000622095.1	204126	ENSG00000232527	LOC107985200	uncharacterized LOC107985200	Intergenic
chr16	46385777	46392309	6533	*	Distal Intergenic	16	46474122	46478439	4318	2	124149	ENST00000571606.1	86130	0	ANKRD26P1	ankyrin repeat domain 26 pseudogene 1	Intergenic
chr1	143971490	143974062	2573	*	Promoter (<=1kb)	1	143955287	143971986	16700	2	554282	ENST00000584486.6	0	ENSG00000263513	FAM72C	family with sequence similarity 72 member C	Promoter
chr4	190176913	190180137	3225	*	Promoter (1-2kb)	4	190175193	190185942	10750	1	100288687	ENST00000563716.5	1720	ENSG00000260596	DUX4	double homeobox 4	Promoter
chr21	8203305	8209190	5886	*	Promoter (<=1kb)	21	8208473	8208652	180	1	100500862	ENST00000615959.1	0	ENSG00000275708	MIR3648-1	microRNA 3648-1	Promoter
chr21	8386276	8392121	5846	*	Promoter (<=1kb)	21	8388362	8388453	92	1	103504739	ENST00000622482.1	0	ENSG00000277379	MIR6724-3	microRNA 6724-3	Promoter
chr1	172531771	172534342	2572	*	Promoter (<=1kb)	1	172532349	172611833	79485	1	51430	ENST00000367723.8	0	ENSG00000094975	SUCO	SUN domain containing ossification factor	Promoter
chr3	93470286	93470875	590	*	Distal Intergenic	3	93877003	93886413	9411	2	5627	ENST00000649585.1	415538	ENSG00000184500	PROS1	protein S	Intergenic
chr16	46392661	46397651	4991	*	Distal Intergenic	16	46474122	46478439	4318	2	124149	ENST00000571606.1	80788	0	ANKRD26P1	ankyrin repeat domain 26 pseudogene 1	Intergenic
chr6	85641315	85644768	3454	*	Promoter (<=1kb)	6	85541028	85642894	101867	2	10492	ENST00000684462.1	0	ENSG00000135316	SYNCRIP	synaptotagmin binding cytoplasmic RNA interacting protein	Promoter
chrX	115731823	115733573	1751	*	Intron (ENST00000664453.1/642776, intron 1 of 3)	23	115640304	115646157	5854	1	5358	ENST00000466150.1	91519	ENSG00000102024	PLS3	plastin 3	Intron
chr13	109424049	109424455	407	*	Distal Intergenic	13	109400696	109401641	946	1	104326054	ENST00000439008.1	23353	ENSG00000229792	LINC00399	long intergenic non-protein coding RNA 399	Intergenic
chr5	134923233	134928602	5370	*	Exon (ENST00000506002.1/ENST00000506002.1, exon 1 of 1)	5	134908830	134959095	50266	1	84105	ENST00000510013.1	14403	ENSG00000132570	PCBD2	pterin-4 alpha-carbinolamine dehydratase 2	Exon
chr7	21426606	21428776	2171	*	Promoter (<=1kb)	7	21428043	21477239	49197	1	6671	ENST00000432066.2	0	ENSG00000105866	SP4	Sp4 transcription factor	Promoter
chr17	22521131	22526344	5214	*	Promoter (<=1kb)	17	22523415	22524663	1249	1	100462977	ENST00000540040.3	0	ENSG00000256618	MTRNR2L1	MT-RNR2 like 1	Promoter
chr3	120093560	120096311	2752	*	Promoter (<=1kb)	3	120094895	120136783	41889	1	107986119	ENST00000484076.1	0	0	GSK3B-DT	GSK3B divergent transcript	Promoter
chr16	34580902	34584025	3124	*	Distal Intergenic	16	34387599	34389827	2229	2	107987235	ENST00000673429.1	-191075	0	LOC107987235	putative uncharacterized protein MGC34800	Intergenic
chr4	49151768	49156691	4924	*	Distal Intergenic	4	49028692	49031276	2585	1	80157	ENST00000507372.1	123076	ENSG00000109182	CWH43	cell wall biogenesis 43 C-terminal homolog	Intergenic
chr13	18211625	18212647	1023	*	Promoter (<=1kb)	13	18211959	18230481	18523	1	26080	ENST00000651051.1	0	ENSG00000279516	FAM230C	family with sequence similarity 230 member C	Promoter
chr21	8247799	8255522	7724	*	Promoter (<=1kb)	21	8249505	8249596	92	1	103504727	ENST00000616483.1	0	ENSG00000274060	MIR6724-2	microRNA 6724-2	Promoter
chr4	102826433	102828820	2388	*	Promoter (<=1kb)	4	102828055	102844075	16021	1	105377348	ENST00000501133.2	0	ENSG00000246560	UBE2D3-AS1	UBE2D3 antisense RNA 1	Promoter
chr12	89708279	89710648	2370	*	Promoter (<=1kb)	12	89708959	89712590	3632	1	338758	ENST00000605386.1	0	ENSG00000271614	ATP2B1-AS1	ATP2B1 antisense RNA 1	Promoter
chr4	9151801	9154433	2633	*	Promoter (<=1kb)	4	9129944	9152275	22332	2	105369250	ENST00000668176.1	0	0	LOC105369250	uncharacterized LOC105369250	Promoter
chr11	59614928	59616930	2003	*	Promoter (<=1kb)	11	59616332	59621014	4683	1	101927226	ENST00000653120.1	0	0	LOC101927226	uncharacterized LOC101927226	Promoter
chr17	26880799	26886055	5257	*	Distal Intergenic	17	27293910	27293996	87	2	100616277	ENST00000584932.1	407941	ENSG00000263583	MIR4522	microRNA 4522	Intergenic
chr1	174998553	175000745	2193	*	Promoter (<=1kb)	1	174999163	175011715	12553	1	27101	ENST00000613570.4	0	ENSG00000116161	CACYBP	calcyclin binding protein	Promoter
chr2	88626436	88628539	2104	*	Promoter (<=1kb)	2	88627539	88631819	4281	1	101928403	ENST00000453008.2	0	ENSG00000234028	EIF2AK3-DT	EIF2AK3 divergent transcript	Promoter
chr8	56210903	56212755	1853	*	Promoter (<=1kb)	8	56160909	56211273	50365	2	5324	ENST00000316981.8	0	ENSG00000181690	PLAG1	PLAG1 zinc finger	Promoter
chr1	169105022	169108278	3257	*	Promoter (<=1kb)	1	169105697	169132722	27026	1	481	ENST00000367816.5	0	ENSG00000143153	ATP1B1	ATPase Na+/K+ transporting subunit beta 1	Promoter
chr6	41071555	41074290	2736	*	Promoter (<=1kb)	6	41064772	41072356	7585	2	221443	ENST00000424266.7	0	ENSG00000124596	OARD1	O-acyl-ADP-ribose deacylase 1	Promoter
chr1	186374388	186376315	1928	*	Promoter (<=1kb)	1	186375838	186419551	43714	1	54953	ENST00000419367.8	0	ENSG00000157181	ODR4	odr-4 GPCR localization factor homolog	Promoter
chr1	169892741	169894789	2049	*	Promoter (<=1kb)	1	169849631	169893896	44266	2	57147	ENST00000367771.11	0	ENSG00000000457	SCYL3	SCY1 like pseudokinase 3	Promoter
chr6	83707445	83709958	2514	*	Promoter (<=1kb)	6	83552880	83709691	156812	2	9892	ENST00000521485.5	0	ENSG00000065609	SNAP91	synaptosome associated protein 91	Promoter
chrX	126471628	126473359	1732	*	Exon (ENST00000441633.2/ENST00000441633.2, exon 1 of 1)	23	126549383	126552814	3432	2	139170	ENST00000371126.3	79455	ENSG00000198889	DCAF12L1	DDB1 and CUL4 associated factor 12 like 1	Exon
chr1	110337648	110340218	2571	*	Promoter (<=1kb)	1	110286375	110339171	52797	2	440600	ENST00000449169.1	0	ENSG00000227963	RBM15-AS1	RBM15 antisense RNA 1	Promoter
chr14	23300682	23303164	2483	*	Promoter (<=1kb)	14	23302296	23311735	9440	1	599	ENST00000679219.1	0	ENSG00000129473	BCL2L2	BCL2 like 2	Promoter
chr11	10507811	10510411	2601	*	Promoter (<=1kb)	11	10507894	10509186	1293	2	100463486	ENST00000536684.3	0	ENSG00000255823	MTRNR2L8	MT-RNR2 like 8	Promoter
chr1	184753844	184756011	2168	*	Promoter (<=1kb)	1	184690237	184754858	64622	2	80267	ENST00000318130.13	0	ENSG00000116406	EDEM3	ER degradation enhancing alpha-mannosidase like protein 3	Promoter
chr5	57172774	57175020	2247	*	Promoter (<=1kb)	5	57173948	57264679	90732	1	65056	ENST00000424459.7	0	ENSG00000062194	GPBP1	GC-rich promoter binding protein 1	Promoter
chr20	23361173	23363266	2094	*	Promoter (<=1kb)	20	23362182	23373062	10881	1	64412	ENST00000338121.10	0	ENSG00000125812	GZF1	GDNF inducible zinc finger protein 1	Promoter
chr12	8241880	8244403	2524	*	Promoter (<=1kb)	12	8243147	8342048	98902	1	112268090	ENST00000669735.1	0	0	LOC112268090	uncharacterized LOC112268090	Promoter
chr10	99619648	99621893	2246	*	Promoter (<=1kb)	10	99610522	99620147	9626	2	81894	ENST00000434701.5	0	ENSG00000155287	SLC25A28	solute carrier family 25 member 28	Promoter
chr1	167934961	167937712	2752	*	Promoter (<=1kb)	1	167916675	167937072	20398	2	25874	ENST00000271373.9	0	ENSG00000143158	MPC2	mitochondrial pyruvate carrier 2	Promoter
chr14	39431074	39433453	2380	*	Promoter (<=1kb)	14	39432607	39493518	60912	1	105370461	ENST00000662464.1	0	0	LOC105370461	uncharacterized LOC105370461	Promoter
chr5	80649946	80652443	2498	*	Promoter (<=1kb)	5	80650000	80650086	87	2	100462981	ENST00000604882.2	0	ENSG00000269028	MTRNR2L2	MT-RNR2 like 2	Promoter
chr12	6851232	6853519	2288	*	Promoter (<=1kb)	12	6852148	6866620	14473	1	8078	ENST00000389231.9	0	ENSG00000111667	USP5	ubiquitin specific peptidase 5	Promoter
chr1	183470678	183473471	2794	*	Promoter (<=1kb)	1	183460874	183471746	10873	2	284649	ENST00000421703.5	0	ENSG00000232860	SMG7-AS1	SMG7 antisense RNA 1	Promoter
chr11	6233991	6235580	1590	*	Promoter (<=1kb)	11	6234765	6241991	7227	1	1262	ENST00000533426.5	0	ENSG00000132259	CNGA4	cyclic nucleotide gated channel subunit alpha 4	Promoter
chr11	95788938	95791264	2327	*	Promoter (<=1kb)	11	95768953	95789615	20663	2	143684	ENST00000398187.6	0	ENSG00000077458	FAM76B	family with sequence similarity 76 member B	Promoter
chr9	6006855	6008956	2102	*	Promoter (<=1kb)	9	6007826	6007904	79	1	100616288	ENST00000581132.1	0	ENSG00000263575	MIR4665	microRNA 4665	Promoter
chr5	94567380	94570993	3614	*	Exon (ENST00000502851.1/ENST00000502851.1, exon 1 of 1)	5	94611906	94618122	6217	2	285600	ENST00000514061.2	47129	ENSG00000185261	KIAA0825	KIAA0825	Exon
chr5	128082536	128085029	2494	*	Promoter (<=1kb)	5	127939152	128083100	143949	2	644873	ENST00000499346.7	0	ENSG00000245937	LINC01184	long intergenic non-protein coding RNA 1184	Promoter
chr14	105489518	105491862	2345	*	Promoter (<=1kb)	14	105489855	105499575	9721	1	283643	ENST00000329886.11	0	ENSG00000185347	TEDC1	tubulin epsilon and delta complex 1	Promoter
chr10	50621794	50626096	4303	*	Promoter (<=1kb)	10	50624943	50641451	16509	1	104355295	ENST00000443374.7	0	0	SGMS1-AS1	SGMS1 antisense RNA 1	Promoter
chr21	8392242	8402998	10757	*	Promoter (<=1kb)	21	8395607	8395759	153	1	109910381	ENST00000613359.1	0	ENSG00000275215	RNA5-8SN3	RNA, 5.8S ribosomal N3	Promoter
chr3	136751296	136753446	2151	*	Promoter (<=1kb)	3	136336236	136752378	416143	2	10274	ENST00000236698.9	0	ENSG00000118007	STAG1	stromal antigen 1	Promoter
chr7	55364982	55366962	1981	*	Promoter (<=1kb)	7	55365337	55433737	68401	1	55915	ENST00000254770.3	0	ENSG00000132434	LANCL2	LanC like 2	Promoter
chr4	107719236	107721074	1839	*	Promoter (<=1kb)	4	107613666	107720234	106569	2	9061	ENST00000265174.5	0	ENSG00000138801	PAPSS1	3'-phosphoadenosine 5'-phosphosulfate synthase 1	Promoter
chr21	6216290	6219575	3286	*	Exon (ENST00000671789.1/ENST00000671789.1, exon 1 of 1)	21	6228967	6235192	6226	2	102724701	ENST00000619488.1	15617	ENSG00000275496	LOC102724701	uncharacterized LOC102724701	Exon
chr4	128287124	128289084	1961	*	Promoter (<=1kb)	4	128269237	128288822	19586	2	10424	ENST00000613358.4	0	ENSG00000164040	PGRMC2	progesterone receptor membrane component 2	Promoter
chr21	7656619	7660075	3457	*	Distal Intergenic	21	7670167	7675666	5500	2	102723360	ENST00000623190.1	15591	0	LOC102723360	uncharacterized LOC102723360	Intergenic
chr21	31557567	31560057	2491	*	Promoter (<=1kb)	21	31559245	31560487	1243	1	150051	ENST00000433071.2	0	ENSG00000237594	TIAM1-AS1	TIAM1 antisense RNA 1	Promoter
chr16	31458013	31460392	2380	*	Promoter (<=1kb)	16	31458080	31467105	9026	1	79798	ENST00000408912.7	0	ENSG00000140691	ARMC5	armadillo repeat containing 5	Promoter
chr11	58577679	58580402	2724	*	Promoter (<=1kb)	11	58579172	58624566	45395	1	386607	ENST00000389919.8	0	0	ZFP91-CNTF	ZFP91-CNTF readthrough (NMD candidate)	Promoter
chr2	152716909	152718992	2084	*	Promoter (<=1kb)	2	152717893	152760764	42872	1	151188	ENST00000495469.5	0	ENSG00000177917	ARL6IP6	ADP ribosylation factor like GTPase 6 interacting protein 6	Promoter
chr13	97432663	97434794	2132	*	Promoter (<=1kb)	13	97434169	97469128	34960	1	5911	ENST00000245304.5	0	ENSG00000125249	RAP2A	RAP2A, member of RAS oncogene family	Promoter
chr11	57666846	57668787	1942	*	Promoter (<=1kb)	11	57667747	57700363	32617	1	25921	ENST00000527985.5	0	ENSG00000156599	ZDHHC5	zinc finger DHHC-type palmitoyltransferase 5	Promoter
chr21	8986636	8988824	2189	*	Promoter (<=1kb)	21	8986999	8987178	180	1	103504731	ENST00000581792.1	0	ENSG00000264462	MIR3648-2	microRNA 3648-2	Promoter
chr1	147598513	147601272	2760	*	Promoter (<=1kb)	1	147600196	147611693	11498	1	607	ENST00000497938.1	0	ENSG00000116128	BCL9	BCL9 transcription coactivator	Promoter
chr8	93916035	93918169	2135	*	Promoter (<=1kb)	8	93916022	93916119	98	2	100616169	ENST00000580636.1	0	ENSG00000284288	MIR378D2	microRNA 378d-2	Promoter
chr5	36240724	36242906	2183	*	Promoter (<=1kb)	5	36192589	36241925	49337	2	133686	ENST00000381937.9	0	ENSG00000152620	NADK2	NAD kinase 2, mitochondrial	Promoter
chr4	82428673	82431593	2921	*	Promoter (<=1kb)	4	82430590	82461177	30588	1	58478	ENST00000273920.8	0	ENSG00000145293	ENOPH1	enolase-phosphatase 1	Promoter
chr9	92763975	92766259	2285	*	Promoter (<=1kb)	9	92711363	92764812	53450	2	23299	ENST00000375512.3	0	ENSG00000185963	BICD2	BICD cargo adaptor 2	Promoter
chr5	100045862	100055120	9259	*	Exon (ENST00000604233.1/ENST00000604233.1, exon 1 of 1)	5	100375700	100381398	5699	2	100133050	ENST00000621479.1	326278	0	GUSBP19	GUSB pseudogene 19	Exon
chr3	9395786	9399020	3235	*	Promoter (<=1kb)	3	9349689	9396654	46966	2	440944	ENST00000468186.5	0	ENSG00000206573	THUMPD3-AS1	THUMPD3 antisense RNA 1	Promoter
chr6	151389235	151392257	3023	*	Promoter (<=1kb)	6	151364115	151391559	27445	2	57621	ENST00000325144.5	0	ENSG00000181472	ZBTB2	zinc finger and BTB domain containing 2	Promoter
chr4	48340686	48342928	2243	*	Promoter (<=1kb)	4	48341529	48426201	84673	1	57606	ENST00000264313.11	0	ENSG00000109171	SLAIN2	SLAIN motif family member 2	Promoter
chr4	51842167	51845284	3118	*	Promoter (<=1kb)	4	51843000	51914294	71295	1	23142	ENST00000509376.5	0	ENSG00000109184	DCUN1D4	defective in cullin neddylation 1 domain containing 4	Promoter
chr3	130110461	130112873	2413	*	Promoter (<=1kb)	3	130112525	130120566	8042	1	105374104	ENST00000658712.1	0	ENSG00000249846	LINC02021	long intergenic non-protein coding RNA 2021	Promoter
chr3	31531780	31533908	2129	*	Promoter (<=1kb)	3	31532638	31620274	87637	1	201595	ENST00000453168.5	0	ENSG00000163527	STT3B	STT3 oligosaccharyltransferase complex catalytic subunit B	Promoter
chr5	98927826	98930035	2210	*	Promoter (<=1kb)	5	98853985	98929007	75023	2	1105	ENST00000614616.5	0	ENSG00000153922	CHD1	chromodomain helicase DNA binding protein 1	Promoter
chr16	21517729	21522319	4591	*	Promoter (<=1kb)	16	21463205	21520444	57240	2	100271836	ENST00000522841.6	0	ENSG00000180747	SMG1P3	SMG1 pseudogene 3	Promoter
chr7	35036481	35038371	1891	*	Promoter (<=1kb)	7	35036836	35125012	88177	1	105375228	ENST00000659178.1	0	0	LOC105375228	uncharacterized LOC105375228	Promoter
chr16	30657493	30659949	2457	*	Promoter (<=1kb)	16	30658431	30670810	12380	1	64319	ENST00000356166.11	0	ENSG00000156860	FBRS	fibrosin	Promoter
chr5	43312278	43314635	2358	*	Promoter (<=1kb)	5	43287470	43313412	25943	2	3157	ENST00000325110.11	0	ENSG00000112972	HMGCS1	3-hydroxy-3-methylglutaryl-CoA synthase 1	Promoter
chr21	8403116	8471898	68783	*	Promoter (<=1kb)	21	8432530	8432621	92	1	103504733	ENST00000617390.1	0	ENSG00000275692	MIR6724-4	microRNA 6724-4	Promoter
chr18	5294306	5297121	2816	*	Promoter (<=1kb)	18	5289019	5296040	7022	2	7541	ENST00000357006.8	0	ENSG00000198081	ZBTB14	zinc finger and BTB domain containing 14	Promoter
chr8	12193297	12195263	1967	*	Promoter (<=1kb)	8	12194467	12196280	1814	1	619423	ENST00000528514.1	0	0	FAM85A	family with sequence similarity 85 member A	Promoter
chr7	108525312	108526918	1607	*	Promoter (<=1kb)	7	108470417	108526135	55719	2	50640	ENST00000257694.13	0	ENSG00000135241	PNPLA8	patatin like phospholipase domain containing 8	Promoter
chr5	151770388	151773085	2698	*	Promoter (<=1kb)	5	151770242	151771508	1267	2	100652758	ENST00000623943.1	0	0	LOC100652758	uncharacterized LOC100652758	Promoter
chr13	51583537	51585510	1974	*	Promoter (<=1kb)	13	51584455	51592586	8132	1	115825	ENST00000612477.1	0	ENSG00000139668	WDFY2	WD repeat and FYVE domain containing 2	Promoter
chr1	185155963	185158326	2364	*	Promoter (<=1kb)	1	185157080	185291007	133928	1	54823	ENST00000367501.7	0	ENSG00000116668	SWT1	SWT1 RNA endoribonuclease homolog	Promoter
chr3	133572658	133574925	2268	*	Promoter (<=1kb)	3	133573686	133590261	16576	1	55573	ENST00000264993.8	0	ENSG00000091527	CDV3	CDV3 homolog	Promoter
chr4	18020187	18022797	2611	*	Promoter (<=1kb)	4	17841199	18021876	180678	2	254251	ENST00000326877.8	0	ENSG00000178177	LCORL	ligand dependent nuclear receptor corepressor like	Promoter
chr2	64750260	64752236	1977	*	Promoter (<=1kb)	2	64636533	64751005	114473	2	9792	ENST00000476805.2	0	ENSG00000179833	SERTAD2	SERTA domain containing 2	Promoter
chr11	13667775	13669693	1919	*	Promoter (<=1kb)	11	13668668	13732346	63679	1	84188	ENST00000354817.8	0	ENSG00000197601	FAR1	fatty acyl-CoA reductase 1	Promoter
chr6	73520117	73522275	2159	*	Promoter (<=1kb)	6	73489308	73521575	32268	2	1915	ENST00000676547.1	0	ENSG00000156508	EEF1A1	eukaryotic translation elongation factor 1 alpha 1	Promoter
chr4	145179336	145181545	2210	*	Promoter (<=1kb)	4	145110838	145179641	68804	2	54726	ENST00000455611.6	0	ENSG00000164164	OTUD4	OTU deubiquitinase 4	Promoter
chr10	130109760	130111888	2129	*	Promoter (<=1kb)	10	130020025	130110810	90786	2	387723	ENST00000643056.1	0	ENSG00000237489	C10orf143	chromosome 10 open reading frame 143	Promoter
chr16	46688173	46690565	2393	*	Promoter (<=1kb)	16	46689643	46697511	7869	1	23594	ENST00000563599.5	0	ENSG00000091651	ORC6	origin recognition complex subunit 6	Promoter
chr5	32311988	32313805	1818	*	Promoter (<=1kb)	5	32226994	32312938	85945	2	54545	ENST00000280285.9	0	ENSG00000150712	MTMR12	myotubularin related protein 12	Promoter
chr9	75087627	75088969	1343	*	Promoter (<=1kb)	9	75088514	75147265	58752	1	26578	ENST00000346234.7	0	ENSG00000134996	OSTF1	osteoclast stimulating factor 1	Promoter
chr11	3796868	3798389	1522	*	Promoter (<=1kb)	11	3797724	3826371	28648	1	27315	ENST00000528216.5	0	ENSG00000148985	PGAP2	post-GPI attachment to proteins 2	Promoter
chr14	24113499	24115844	2346	*	Promoter (<=1kb)	14	24078662	24114949	36288	2	4901	ENST00000561028.6	0	ENSG00000129535	NRL	neural retina leucine zipper	Promoter
chr4	56434693	56437880	3188	*	Promoter (<=1kb)	4	56435741	56461361	25621	1	10606	ENST00000514888.5	0	ENSG00000128050	PAICS	phosphoribosylaminoimidazole carboxylase and phosphoribosylaminoimidazolesuccinocarboxamide synthase	Promoter
chr4	48778875	48781069	2195	*	Promoter (<=1kb)	4	48497357	48780279	282923	2	285527	ENST00000358350.9	0	ENSG00000075539	FRYL	FRY like transcription coactivator	Promoter
chr8	55100949	55103615	2667	*	Promoter (<=1kb)	8	55102028	55542054	440027	1	114786	ENST00000327381.7	0	ENSG00000206579	XKR4	XK related 4	Promoter
chr4	99948832	99951471	2640	*	Promoter (<=1kb)	4	99950478	100039448	88971	1	256880	ENST00000507494.6	0	0	H2AZ1-DT	H2AZ1 divergent transcript	Promoter
chr1	179881653	179883731	2079	*	Promoter (<=1kb)	1	179882042	179919708	37667	1	26092	ENST00000528443.6	0	ENSG00000143337	TOR1AIP1	torsin 1A interacting protein 1	Promoter
chr21	14382486	14384301	1816	*	Promoter (<=1kb)	21	14371115	14383146	12032	2	6782	ENST00000285667.4	0	ENSG00000155304	HSPA13	heat shock protein family A (Hsp70) member 13	Promoter
chr8	25457673	25459548	1876	*	Promoter (<=1kb)	8	25459199	25462071	2873	1	157313	ENST00000518225.5	0	ENSG00000184661	CDCA2	cell division cycle associated 2	Promoter
chr8	134831336	134833252	1917	*	Promoter (4-5kb)	8	134838069	134842637	4569	1	552853	ENST00000519500.1	-4817	ENSG00000253433	NCRNA00250	non-protein coding RNA 250	Promoter
chr16	30922091	30924951	2861	*	Promoter (<=1kb)	16	30919319	30923269	3951	2	283932	ENST00000563777.1	0	ENSG00000260852	FBXL19-AS1	FBXL19 antisense RNA 1	Promoter
chr6	2764578	2766792	2215	*	Promoter (<=1kb)	6	2765393	2786952	21560	1	56897	ENST00000380773.9	0	ENSG00000124535	WRNIP1	WRN helicase interacting protein 1	Promoter
chr5	108380372	108383220	2849	*	Promoter (<=1kb)	5	107859035	108382098	523064	2	64839	ENST00000542267.7	0	ENSG00000145743	FBXL17	F-box and leucine rich repeat protein 17	Promoter
chr1	173866940	173869290	2351	*	Promoter (<=1kb)	1	173858559	173867045	8487	2	60674	ENST00000651080.1	0	ENSG00000234741	GAS5	growth arrest specific 5	Promoter
chr10	41856932	41862763	5832	*	Distal Intergenic	10	42242721	42276842	34122	1	101929373	ENST00000622823.4	-379958	0	LOC101929373	uncharacterized LOC101929373	Intergenic
chr16	22189742	22191706	1965	*	3' UTR	16	22206278	22288738	82461	1	29904	ENST00000263026.10	-14572	ENSG00000103319	EEF2K	eukaryotic elongation factor 2 kinase	Exon
chr7	66628004	66630042	2039	*	Promoter (<=1kb)	7	66628881	66643047	14167	1	154881	ENST00000639828.2	0	ENSG00000243335	KCTD7	potassium channel tetramerization domain containing 7	Promoter
chr4	98994916	98996770	1855	*	Promoter (<=1kb)	4	98995659	99039446	43788	1	23173	ENST00000510209.5	0	ENSG00000164024	METAP1	methionyl aminopeptidase 1	Promoter
chr4	119454117	119455401	1285	*	Promoter (<=1kb)	4	119444395	119454630	10236	2	101926918	ENST00000650915.1	0	ENSG00000283050	GTF2IP12	general transcription factor IIi pseudogene 12	Promoter
chr14	60247749	60250284	2536	*	Promoter (<=1kb)	14	60240127	60248765	8639	2	101927702	ENST00000529171.5	0	ENSG00000254718	LOC101927702	uncharacterized LOC101927702	Promoter
chr1	162560791	162562835	2045	*	Promoter (<=1kb)	1	162561506	162599842	38337	1	6675	ENST00000271469.7	0	ENSG00000117143	UAP1	UDP-N-acetylglucosamine pyrophosphorylase 1	Promoter
chr13	49791272	49793640	2369	*	Promoter (<=1kb)	13	49699320	49792682	93363	2	3839	ENST00000261667.8	0	ENSG00000102753	KPNA3	karyopherin subunit alpha 3	Promoter
chr13	44575784	44578441	2658	*	Promoter (<=1kb)	13	44575893	44580432	4540	1	641467	ENST00000616360.1	0	ENSG00000278156	TSC22D1-AS1	TSC22D1 antisense RNA 1	Promoter
chr1	173476612	173478516	1905	*	Promoter (<=1kb)	1	173417793	173476996	59204	2	7292	ENST00000660739.1	0	ENSG00000117586	TNFSF4	TNF superfamily member 4	Promoter
chr1	171780706	171782327	1622	*	Promoter (<=1kb)	1	171781660	171797716	16057	1	51603	ENST00000361735.4	0	ENSG00000010165	METTL13	methyltransferase 13, eEF1A lysine and N-terminal methyltransferase	Promoter
chr21	7096744	7099804	3061	*	Distal Intergenic	21	7081004	7087229	6226	1	102724843	ENST00000615804.1	15740	ENSG00000277067	LOC102724843	uncharacterized LOC102724843	Intergenic
chr1	145092520	145096573	4054	*	Promoter (<=1kb)	1	144887265	145095528	208264	2	647135	ENST00000612199.4	0	ENSG00000196369	SRGAP2B	SLIT-ROBO Rho GTPase activating protein 2B	Promoter
chr3	23944905	23946750	1846	*	Promoter (<=1kb)	3	23892064	23946591	54528	2	28512	ENST00000421515.6	0	ENSG00000197885	NKIRAS1	NFKB inhibitor interacting Ras like 1	Promoter
chr3	136195309	136197412	2104	*	Promoter (<=1kb)	3	136148917	136196335	47419	2	55167	ENST00000309993.3	0	ENSG00000174579	MSL2	MSL complex subunit 2	Promoter
chr1	86913564	86915945	2382	*	Promoter (<=1kb)	1	86862445	86914126	51682	2	9403	ENST00000331835.10	0	ENSG00000183291	SELENOF	selenoprotein F	Promoter
chr3	33439383	33441428	2046	*	Promoter (<=1kb)	3	33388336	33440405	52070	2	7342	ENST00000283629.8	0	ENSG00000153560	UBP1	upstream binding protein 1	Promoter
chr14	91059691	91061454	1764	*	Promoter (<=1kb)	14	91060333	91170201	109869	1	80017	ENST00000521334.5	0	ENSG00000133943	DGLUCY	D-glutamate cyclase	Promoter
chr4	101345281	101348858	3578	*	Promoter (<=1kb)	4	101023409	101347477	324069	2	5530	ENST00000512215.5	0	ENSG00000138814	PPP3CA	protein phosphatase 3 catalytic subunit alpha	Promoter
chr19	55653479	55655836	2358	*	Promoter (<=1kb)	19	55654146	55674715	20570	1	11338	ENST00000450554.6	0	ENSG00000063244	U2AF2	U2 small nuclear RNA auxiliary factor 2	Promoter
chr12	67268295	67270557	2263	*	Promoter (<=1kb)	12	67269358	67319953	50596	1	55832	ENST00000545606.6	0	ENSG00000111530	CAND1	cullin associated and neddylation dissociated 1	Promoter
chr20	20711708	20713448	1741	*	Promoter (<=1kb)	20	20389530	20712644	323115	2	57186	ENST00000202677.12	0	ENSG00000188559	RALGAPA2	Ral GTPase activating protein catalytic subunit alpha 2	Promoter
chr3	150545581	150547406	1826	*	Promoter (<=1kb)	3	150541998	150546496	4499	2	27230	ENST00000239944.7	0	ENSG00000120742	SERP1	stress associated endoplasmic reticulum protein 1	Promoter
chr1	169484857	169486982	2126	*	Promoter (<=1kb)	1	169463909	169485944	22036	2	10560	ENST00000236137.10	0	ENSG00000117479	SLC19A2	solute carrier family 19 member 2	Promoter
chr1	165630212	165632485	2274	*	Promoter (<=1kb)	1	165631213	165661796	30584	1	4259	ENST00000367888.8	0	ENSG00000143198	MGST3	microsomal glutathione S-transferase 3	Promoter
chr20	41136405	41138704	2300	*	Promoter (<=1kb)	20	41098019	41137085	39067	2	101927117	ENST00000669288.1	0	ENSG00000226648	PLCG1-AS1	PLCG1 antisense RNA 1	Promoter
chr8	38995643	38997933	2291	*	Promoter (<=1kb)	8	38988808	38996483	7676	2	83877	ENST00000456845.6	0	ENSG00000169490	TM2D2	TM2 domain containing 2	Promoter
chr5	49666098	49667498	1401	*	Distal Intergenic	5	50398027	50411998	13972	2	133418	ENST00000505896.5	744500	ENSG00000170571	EMB	embigin	Intergenic
chr11	106076554	106078170	1617	*	Promoter (<=1kb)	11	106051098	106077347	26250	2	143879	ENST00000531837.2	0	ENSG00000182359	KBTBD3	kelch repeat and BTB domain containing 3	Promoter
chr3	88058118	88060095	1978	*	Promoter (<=1kb)	3	88059255	88144660	85406	1	55279	ENST00000636215.2	0	ENSG00000175105	ZNF654	zinc finger protein 654	Promoter
chr1	248837623	248839508	1886	*	Promoter (<=1kb)	1	248838210	248847208	8999	1	79894	ENST00000510904.5	0	ENSG00000171161	ZNF672	zinc finger protein 672	Promoter
chr12	39441891	39444498	2608	*	Promoter (<=1kb)	12	39293228	39443120	149893	2	55605	ENST00000361418.10	0	ENSG00000139116	KIF21A	kinesin family member 21A	Promoter
chr5	43120623	43122475	1853	*	Promoter (<=1kb)	5	43120883	43161773	40891	1	7690	ENST00000515326.5	0	ENSG00000172262	ZNF131	zinc finger protein 131	Promoter
chr18	12376119	12378242	2124	*	Promoter (<=1kb)	18	12328944	12377227	48284	2	10939	ENST00000269143.8	0	ENSG00000141385	AFG3L2	AFG3 like matrix AAA peptidase subunit 2	Promoter
chr1	174158455	174160578	2124	*	Promoter (<=1kb)	1	174110268	174159334	49067	2	102724601	ENST00000665650.1	0	ENSG00000227373	RABGAP1L-DT	RABGAP1L divergent transcript	Promoter
chr3	101675650	101677717	2068	*	Promoter (<=1kb)	3	101676475	101679217	2743	1	100009676	ENST00000609682.1	0	ENSG00000256628	ZBTB11-AS1	ZBTB11 antisense RNA 1	Promoter
chr1	143261729	143265103	3375	*	Distal Intergenic	1	143419625	143420207	583	2	107985200	ENST00000622095.1	155104	ENSG00000232527	LOC107985200	uncharacterized LOC107985200	Intergenic
chr6	116570649	116572419	1771	*	Promoter (<=1kb)	6	116571409	116590298	18890	1	51389	ENST00000368590.9	0	ENSG00000111832	RWDD1	RWD domain containing 1	Promoter
chr6	63635126	63636997	1872	*	Promoter (<=1kb)	6	63635802	63726011	90210	1	23469	ENST00000262043.8	0	ENSG00000118482	PHF3	PHD finger protein 3	Promoter
chr3	36992613	36993909	1297	*	Promoter (<=1kb)	3	36993350	37050842	57493	1	4292	ENST00000536378.5	0	ENSG00000076242	MLH1	mutL homolog 1	Promoter
chr3	160754240	160756955	2716	*	Promoter (<=1kb)	3	160755602	161022462	266861	1	151742	ENST00000497343.5	0	ENSG00000163590	PPM1L	protein phosphatase, Mg2+/Mn2+ dependent 1L	Promoter
chr7	152463243	152465171	1929	*	Promoter (<=1kb)	7	152463786	152465549	1764	1	100128822	ENST00000564834.1	0	ENSG00000261455	LINC01003	long intergenic non-protein coding RNA 1003	Promoter
chr13	19862476	19864993	2518	*	Promoter (<=1kb)	13	19823482	19863612	40131	2	9205	ENST00000535942.5	0	ENSG00000132950	ZMYM5	zinc finger MYM-type containing 5	Promoter
chr4	49143356	49146842	3487	*	Distal Intergenic	4	49028692	49031276	2585	1	80157	ENST00000507372.1	114664	ENSG00000109182	CWH43	cell wall biogenesis 43 C-terminal homolog	Intergenic
chr5	34928818	34930416	1599	*	Promoter (<=1kb)	5	34929559	34958964	29406	1	134218	ENST00000648817.1	0	ENSG00000168724	DNAJC21	DnaJ heat shock protein family (Hsp40) member C21	Promoter
chr9	94165758	94167344	1587	*	Promoter (<=1kb)	9	94166258	94179563	13306	1	112903833	ENST00000652769.1	0	ENSG00000269929	MIRLET7A1HG	miRlet-7a-1/let-7f-1/let-7d cluster host gene	Promoter
chr4	98260069	98262286	2218	*	Promoter (<=1kb)	4	98261384	98392080	130697	1	5910	ENST00000509011.5	0	ENSG00000138698	RAP1GDS1	Rap1 GTPase-GDP dissociation stimulator 1	Promoter
chr3	98900591	98902499	1909	*	Promoter (<=1kb)	3	98902424	99018562	116139	1	105374002	ENST00000474798.1	0	0	LOC105374002	uncharacterized LOC105374002	Promoter
chr9	107282499	107284424	1926	*	Promoter (<=1kb)	9	107283137	107306590	23454	1	5887	ENST00000419616.5	0	ENSG00000119318	RAD23B	RAD23 homolog B, nucleotide excision repair protein	Promoter
chr3	112560846	112562695	1850	*	Promoter (<=1kb)	3	112561709	112580559	18851	1	55032	ENST00000484995.5	0	ENSG00000138459	SLC35A5	solute carrier family 35 member A5	Promoter
chr2	30145969	30148253	2285	*	Promoter (<=1kb)	2	30146941	30160533	13593	1	51646	ENST00000379519.7	0	ENSG00000119801	YPEL5	yippee like 5	Promoter
chr1	143252543	143257037	4495	*	Distal Intergenic	1	143419625	143420207	583	2	107985200	ENST00000622095.1	163170	ENSG00000232527	LOC107985200	uncharacterized LOC107985200	Intergenic
chr7	106283916	106285952	2037	*	Promoter (<=1kb)	7	106248298	106284632	36335	2	10135	ENST00000681550.1	0	ENSG00000105835	NAMPT	nicotinamide phosphoribosyltransferase	Promoter
chr2	189783332	189785026	1695	*	Promoter (<=1kb)	2	189784085	189864359	80275	1	5378	ENST00000639501.1	0	ENSG00000064933	PMS1	PMS1 homolog 1, mismatch repair system component	Promoter
chr5	129093835	129095531	1697	*	Promoter (<=1kb)	5	129094749	129114028	19280	1	51015	ENST00000173527.6	0	ENSG00000066583	ISOC1	isochorismatase domain containing 1	Promoter
chr9	39808655	39810268	1614	*	Promoter (<=1kb)	9	39748514	39810054	61541	2	389741	ENST00000640674.1	0	ENSG00000278175	GLIDR	glioblastoma down-regulated RNA	Promoter
chr5	109408909	109411150	2242	*	Promoter (<=1kb)	5	109334722	109409974	75253	2	9867	ENST00000361189.7	0	ENSG00000198961	PJA2	praja ring finger ubiquitin ligase 2	Promoter
chr6	5260160	5261992	1833	*	Promoter (<=1kb)	6	5261044	5771429	510386	1	10667	ENST00000324331.10	0	ENSG00000145982	FARS2	phenylalanyl-tRNA synthetase 2, mitochondrial	Promoter
chr21	5601512	5604589	3078	*	Intron (ENST00000623914.3/102724219, intron 3 of 3)	21	5585778	5592003	6226	1	102724219	ENST00000611026.1	15734	0	LOC102724219	uncharacterized LOC102724219	Intron
chr6	136288613	136290997	2385	*	Promoter (<=1kb)	6	136256627	136289846	33220	2	9774	ENST00000531224.6	0	ENSG00000029363	BCLAF1	BCL2 associated transcription factor 1	Promoter
chr4	42655860	42657858	1999	*	Promoter (<=1kb)	4	42408373	42657105	248733	2	10396	ENST00000381668.9	0	ENSG00000124406	ATP8A1	ATPase phospholipid transporting 8A1	Promoter
chr14	99479829	99481869	2041	*	Promoter (<=1kb)	14	99397748	99480859	83112	2	84193	ENST00000331768.10	0	ENSG00000183576	SETD3	SET domain containing 3, actin histidine methyltransferase	Promoter
chr8	12753563	12756427	2865	*	Promoter (<=1kb)	8	12721906	12755526	33621	2	91694	ENST00000398246.8	0	ENSG00000154359	LONRF1	LON peptidase N-terminal domain and ring finger 1	Promoter
chr9	4984175	4986175	2001	*	Promoter (<=1kb)	9	4984390	5078444	94055	1	3717	ENST00000636127.1	0	ENSG00000096968	JAK2	Janus kinase 2	Promoter
chr10	110918483	110920636	2154	*	Promoter (<=1kb)	10	110919593	110964524	44932	1	8036	ENST00000480155.1	0	ENSG00000108061	SHOC2	SHOC2 leucine rich repeat scaffold protein	Promoter
chr19	42267903	42269800	1898	*	Promoter (<=1kb)	19	42268537	42295796	27260	1	23152	ENST00000572681.6	0	ENSG00000079432	CIC	capicua transcriptional repressor	Promoter
chr9	72363931	72366142	2212	*	Promoter (<=1kb)	9	72351413	72365208	13796	2	7763	ENST00000376962.10	0	ENSG00000107372	ZFAND5	zinc finger AN1-type containing 5	Promoter
chr13	19957982	19960671	2690	*	Promoter (<=1kb)	13	19958677	20019963	61287	1	7750	ENST00000382881.7	0	ENSG00000121741	ZMYM2	zinc finger MYM-type containing 2	Promoter
chr4	112230897	112232791	1895	*	Promoter (<=1kb)	4	112231740	112265319	33580	1	55435	ENST00000510527.5	0	ENSG00000138660	AP1AR	adaptor related protein complex 1 associated regulatory protein	Promoter
chr5	61330365	61334000	3636	*	Promoter (<=1kb)	5	61332258	61546172	213915	1	57688	ENST00000252744.6	0	ENSG00000130449	ZSWIM6	zinc finger SWIM-type containing 6	Promoter
chr14	52551667	52554671	3005	*	Promoter (<=1kb)	14	52552836	52637713	84878	1	283554	ENST00000321662.11	0	ENSG00000180998	GPR137C	G protein-coupled receptor 137C	Promoter
chr3	41961178	41962967	1790	*	Promoter (<=1kb)	3	41246599	41962103	715505	2	54986	ENST00000301831.9	0	ENSG00000168038	ULK4	unc-51 like kinase 4	Promoter
chr8	42895744	42898463	2720	*	Promoter (<=1kb)	8	42896197	42896275	79	2	100616115	ENST00000583919.1	0	ENSG00000284062	MIR4469	microRNA 4469	Promoter
chr8	73293173	73295827	2655	*	Promoter (<=1kb)	8	73294602	73325281	30680	1	157506	ENST00000240285.10	0	ENSG00000121039	RDH10	retinol dehydrogenase 10	Promoter
chr21	7478395	7481610	3216	*	Distal Intergenic	21	7462782	7469007	6226	1	102724951	ENST00000610988.1	15613	ENSG00000276077	LOC102724951	uncharacterized LOC102724951	Intergenic
chr3	75434080	75436524	2445	*	Promoter (<=1kb)	3	75435232	75452651	17420	1	107986100	ENST00000669491.1	0	ENSG00000272690	LINC02018	long intergenic non-protein coding RNA 2018	Promoter
chr10	48305973	48307946	1974	*	Promoter (<=1kb)	10	48306639	48439357	132719	1	5599	ENST00000395611.7	0	ENSG00000107643	MAPK8	mitogen-activated protein kinase 8	Promoter
chr1	183634795	183637006	2212	*	Promoter (<=1kb)	1	183620846	183635783	14938	2	10092	ENST00000359856.11	0	ENSG00000162704	ARPC5	actin related protein 2/3 complex subunit 5	Promoter
chr12	8697089	8698897	1809	*	Promoter (<=1kb)	12	8697177	8750029	52853	1	57494	ENST00000541044.5	0	ENSG00000166532	RIMKLB	ribosomal modification protein rimK like family member B	Promoter
chr6	110178615	110180900	2286	*	Promoter (<=1kb)	6	110180141	110230333	50193	1	51362	ENST00000606893.5	0	ENSG00000168438	CDC40	cell division cycle 40	Promoter
chr13	91346927	91349446	2520	*	Promoter (<=1kb)	13	91347820	91352402	4583	1	407975	ENST00000582141.5	0	ENSG00000215417	MIR17HG	miR-17-92a-1 cluster host gene	Promoter
chr1	119139758	119141267	1510	*	Promoter (<=1kb)	1	119140391	119238057	97667	1	101929147	ENST00000667138.1	0	ENSG00000231365	WARS2-AS1	WARS2 antisense RNA 1	Promoter
chr11	108222303	108223832	1530	*	Promoter (<=1kb)	11	108223044	108229352	6309	1	472	ENST00000683488.1	0	ENSG00000149311	ATM	ATM serine/threonine kinase	Promoter
chr3	27483154	27485130	1977	*	Promoter (<=1kb)	3	27372721	27484420	111700	2	9497	ENST00000425128.6	0	ENSG00000033867	SLC4A7	solute carrier family 4 member 7	Promoter
chr1	176206128	176208111	1984	*	Promoter (<=1kb)	1	175944831	176206691	261861	2	64326	ENST00000367667.5	0	ENSG00000143207	COP1	COP1 E3 ubiquitin ligase	Promoter
chr12	26937512	26939232	1721	*	Promoter (<=1kb)	12	26938470	26966648	28179	1	26127	ENST00000229395.8	0	ENSG00000111790	FGFR1OP2	FGFR1 oncogene partner 2	Promoter
chr3	115146559	115148465	1907	*	Promoter (<=1kb)	3	115147605	115370400	222796	1	101926886	ENST00000653398.1	0	0	LOC101926886	uncharacterized LOC101926886	Promoter
chr2	112053959	112056682	2724	*	Promoter (<=1kb)	2	112055269	112119314	64046	1	84910	ENST00000283206.9	0	ENSG00000153214	TMEM87B	transmembrane protein 87B	Promoter
chr1	161131533	161133867	2335	*	Promoter (<=1kb)	1	161120974	161132667	11694	2	9191	ENST00000368006.8	0	ENSG00000158796	DEDD	death effector domain containing	Promoter
chr3	167734262	167736187	1926	*	Promoter (<=1kb)	3	167683298	167734892	51595	2	11235	ENST00000392750.7	0	ENSG00000114209	PDCD10	programmed cell death 10	Promoter
chr1	171840742	171843019	2278	*	Promoter (<=1kb)	1	171841498	172133392	291895	1	26052	ENST00000367733.6	0	ENSG00000197959	DNM3	dynamin 3	Promoter
chr5	39073100	39075483	2384	*	Promoter (<=1kb)	5	38937920	39074399	136480	2	253260	ENST00000357387.8	0	ENSG00000164327	RICTOR	RPTOR independent companion of MTOR complex 2	Promoter
chr14	32484022	32485193	1172	*	Promoter (9-10kb)	14	32494271	32545455	51185	1	9472	ENST00000554410.5	-9078	ENSG00000151320	AKAP6	A-kinase anchoring protein 6	Promoter
chr1	206202374	206206155	3782	*	Promoter (<=1kb)	1	206203346	206205829	2484	1	23380	ENST00000603708.1	0	ENSG00000266028	SRGAP2	SLIT-ROBO Rho GTPase activating protein 2	Promoter
chr17	8629296	8631909	2614	*	Promoter (<=1kb)	17	8474207	8630761	156555	2	4628	ENST00000379980.8	0	ENSG00000133026	MYH10	myosin heavy chain 10	Promoter
chr8	79767280	79769098	1819	*	Promoter (<=1kb)	8	79768110	79783366	15257	1	101927067	ENST00000666705.1	0	ENSG00000272138	LINC01607	long intergenic non-protein coding RNA 1607	Promoter
chr9	97632232	97634366	2135	*	Promoter (<=1kb)	9	97600080	97633368	33289	2	158427	ENST00000341170.5	0	ENSG00000136925	TSTD2	thiosulfate sulfurtransferase like domain containing 2	Promoter
chr11	59668228	59669981	1754	*	Promoter (<=1kb)	11	59669312	59675795	6484	1	105369318	ENST00000534120.1	0	0	LOC105369318	uncharacterized LOC105369318	Promoter
chr4	128060645	128062637	1993	*	Promoter (<=1kb)	4	128061286	128123869	62584	1	55132	ENST00000512292.5	0	ENSG00000138709	LARP1B	La ribonucleoprotein 1B	Promoter
chr1	148951281	148953624	2344	*	Promoter (<=1kb)	1	148951937	148981746	29810	1	9659	ENST00000479408.6	0	ENSG00000178104	PDE4DIP	phosphodiesterase 4D interacting protein	Promoter
chr3	155869873	155871860	1988	*	Promoter (<=1kb)	3	155870650	155937710	67061	1	8833	ENST00000295920.7	0	ENSG00000163655	GMPS	guanine monophosphate synthase	Promoter
chr2	178450267	178451830	1564	*	Promoter (<=1kb)	2	178451346	178461292	9947	1	494513	ENST00000642492.1	0	ENSG00000204311	PJVK	pejvakin	Promoter
chr1	143191478	143194479	3002	*	Distal Intergenic	1	143419625	143420207	583	2	107985200	ENST00000622095.1	225728	ENSG00000232527	LOC107985200	uncharacterized LOC107985200	Intergenic
chr5	55533877	55535822	1946	*	Promoter (<=1kb)	5	55424854	55534964	110111	2	8611	ENST00000307259.9	0	ENSG00000067113	PLPP1	phospholipid phosphatase 1	Promoter
chr5	138463695	138466314	2620	*	Promoter (<=1kb)	5	138465479	138469303	3825	1	1958	ENST00000239938.5	0	ENSG00000120738	EGR1	early growth response 1	Promoter
chr6	109093881	109096035	2155	*	Promoter (<=1kb)	6	108986437	109094819	108383	2	27244	ENST00000436639.6	0	ENSG00000080546	SESN1	sestrin 1	Promoter
chr4	76212413	76214709	2297	*	Promoter (<=1kb)	4	76214040	76283780	69741	1	100129583	ENST00000510197.5	0	ENSG00000189157	FAM47E	family with sequence similarity 47 member E	Promoter
chr8	61713882	61715214	1333	*	Promoter (<=1kb)	8	61714788	61714859	72	1	100616484	ENST00000583453.1	0	ENSG00000264408	MIR4470	microRNA 4470	Promoter
chr8	42152298	42153815	1518	*	Promoter (<=1kb)	8	42152946	42171182	18237	1	10947	ENST00000518421.5	0	ENSG00000070718	AP3M2	adaptor related protein complex 3 subunit mu 2	Promoter
chr13	27619544	27622496	2953	*	Promoter (<=1kb)	13	27621875	27744237	122363	1	105370129	ENST00000636817.1	0	0	LOC105370129	uncharacterized LOC105370129	Promoter
chr3	75668774	75670619	1846	*	Promoter (1-2kb)	3	75672300	75742048	69749	1	401074	ENST00000668145.1	-1681	ENSG00000242516	LINC00960	long intergenic non-protein coding RNA 960	Promoter
chr6	87154587	87156779	2193	*	Promoter (<=1kb)	6	87155565	87223936	68372	1	23036	ENST00000369578.6	0	ENSG00000188994	ZNF292	zinc finger protein 292	Promoter
chr14	20460961	20462289	1329	*	Promoter (<=1kb)	14	20457681	20461434	3754	2	90809	ENST00000250489.9	0	ENSG00000165782	PIP4P1	phosphatidylinositol-4,5-bisphosphate 4-phosphatase 1	Promoter
chr19	55338581	55340272	1692	*	Promoter (<=1kb)	19	55339853	55343818	3966	1	84787	ENST00000589338.5	0	ENSG00000133247	KMT5C	lysine methyltransferase 5C	Promoter
chr2	87075184	87077562	2379	*	Promoter (<=1kb)	2	87075653	87118267	42615	1	107985772	ENST00000667385.1	0	ENSG00000287931	LOC107985772	uncharacterized LOC107985772	Promoter
chr20	17968013	17969785	1773	*	Promoter (<=1kb)	20	17941597	17968800	27204	2	27131	ENST00000490175.5	0	ENSG00000089006	SNX5	sorting nexin 5	Promoter
chr6	111481878	111484418	2541	*	Promoter (<=1kb)	6	111299031	111482919	183889	2	5980	ENST00000434009.5	0	ENSG00000009413	REV3L	REV3 like, DNA directed polymerase zeta catalytic subunit	Promoter
chr14	20342252	20344132	1881	*	Promoter (<=1kb)	14	20343615	20357904	14290	1	10038	ENST00000250416.9	0	ENSG00000129484	PARP2	poly(ADP-ribose) polymerase 2	Promoter
chr4	26319015	26321940	2926	*	Promoter (<=1kb)	4	26319636	26431186	111551	1	3516	ENST00000342295.6	0	ENSG00000168214	RBPJ	recombination signal binding protein for immunoglobulin kappa J region	Promoter
chr21	33641163	33643787	2625	*	Promoter (<=1kb)	21	33642400	33837018	194619	1	6453	ENST00000399353.5	0	ENSG00000205726	ITSN1	intersectin 1	Promoter
chr4	77156237	77158777	2541	*	Promoter (<=1kb)	4	77157207	77170060	12854	1	901	ENST00000316355.10	0	ENSG00000138764	CCNG2	cyclin G2	Promoter
chr6	79076776	79079081	2306	*	Promoter (<=1kb)	6	78934419	79078254	143836	2	55023	ENST00000275034.5	0	ENSG00000146247	PHIP	pleckstrin homology domain interacting protein	Promoter
chr9	4792126	4793978	1853	*	Promoter (<=1kb)	9	4792944	4861066	68123	1	10171	ENST00000381750.9	0	ENSG00000120158	RCL1	RNA terminal phosphate cyclase like 1	Promoter
chr1	166838595	166840693	2099	*	Promoter (<=1kb)	1	166839447	166849208	9762	1	57645	ENST00000449930.5	0	ENSG00000143157	POGK	pogo transposable element derived with KRAB domain	Promoter
chr8	100720845	100723263	2419	*	Promoter (<=1kb)	8	100702051	100721169	19119	2	26986	ENST00000677765.1	0	ENSG00000070756	PABPC1	poly(A) binding protein cytoplasmic 1	Promoter
chr3	105868221	105869945	1725	*	Promoter (<=1kb)	3	105655461	105869012	213552	2	868	ENST00000394030.8	0	ENSG00000114423	CBLB	Cbl proto-oncogene B	Promoter
chr7	155002067	155004287	2221	*	Promoter (<=1kb)	7	155003448	155005703	2256	1	202781	ENST00000608317.1	0	ENSG00000273344	PAXIP1-DT	PAXIP1 divergent transcript	Promoter
chr8	109539018	109540459	1442	*	Promoter (<=1kb)	8	109539711	109565160	25450	1	9166	ENST00000395785.6	0	ENSG00000147654	EBAG9	estrogen receptor binding site associated antigen 9	Promoter
chr18	12946943	12948767	1825	*	Promoter (<=1kb)	18	12947133	12955610	8478	1	81929	ENST00000592170.5	0	ENSG00000085415	SEH1L	SEH1 like nucleoporin	Promoter
chr1	157137505	157139390	1886	*	Promoter (<=1kb)	1	157121191	157138395	17205	2	2117	ENST00000368192.9	0	ENSG00000117036	ETV3	ETS variant transcription factor 3	Promoter
chr2	86719154	86721514	2361	*	Promoter (<=1kb)	2	86505668	86721122	215455	2	100526767	ENST00000604011.5	0	ENSG00000249884	RNF103-CHMP3	RNF103-CHMP3 readthrough	Promoter
chr1	185315608	185318068	2461	*	Promoter (<=1kb)	1	185296388	185317243	20856	2	10625	ENST00000367498.8	0	ENSG00000116679	IVNS1ABP	influenza virus NS1A binding protein	Promoter
chr2	135530283	135532229	1947	*	Promoter (<=1kb)	2	135531455	135602670	71216	1	23518	ENST00000483021.5	0	ENSG00000048991	R3HDM1	R3H domain containing 1	Promoter
chr7	35800023	35802154	2132	*	Promoter (<=1kb)	7	35751856	35800606	48751	2	101928545	ENST00000437235.7	0	0	SEPTIN7-DT	SEPTIN7 divergent transcript	Promoter
chr10	28532037	28534191	2155	*	Promoter (<=1kb)	10	28522652	28532743	10092	2	220906	ENST00000527986.5	0	0	WAC-AS1	WAC antisense RNA 1 (head to head)	Promoter
chr6	159726297	159728324	2028	*	Promoter (<=1kb)	6	159684875	159727357	42483	2	6648	ENST00000545162.5	0	ENSG00000112096	SOD2	superoxide dismutase 2	Promoter
chr10	86755497	86757459	1963	*	Promoter (<=1kb)	10	86756601	86932825	176225	1	657	ENST00000638429.1	0	ENSG00000107779	BMPR1A	bone morphogenetic protein receptor type 1A	Promoter
chr7	45088120	45090202	2083	*	Promoter (<=1kb)	7	45080437	45088969	8533	2	23148	ENST00000490531.3	0	ENSG00000136274	NACAD	NAC alpha domain containing	Promoter
chr5	41903690	41904803	1114	*	Promoter (<=1kb)	5	41904188	41911179	6992	1	285636	ENST00000505931.6	0	ENSG00000205765	C5orf51	chromosome 5 open reading frame 51	Promoter
chr9	62837085	62839178	2094	*	Promoter (<=1kb)	9	62837139	62838302	1164	2	100132249	ENST00000417533.2	0	ENSG00000279561	LOC100132249	uncharacterized LOC100132249	Promoter
chr1	165826909	165829431	2523	*	Promoter (<=1kb)	1	165727306	165827755	100450	2	54499	ENST00000580248.5	0	ENSG00000143183	TMCO1	transmembrane and coiled-coil domains 1	Promoter
chr19	50510036	50511844	1809	*	Promoter (<=1kb)	19	50505998	50511162	5165	2	126119	ENST00000601423.5	0	ENSG00000161677	JOSD2	Josephin domain containing 2	Promoter
chr13	50123511	50126332	2822	*	Promoter (<=1kb)	13	49982552	50125541	142990	2	8847	ENST00000621282.4	0	ENSG00000231607	DLEU2	deleted in lymphocytic leukemia 2	Promoter
chr7	33062114	33063552	1439	*	Promoter (<=1kb)	7	33014130	33062776	48647	2	51251	ENST00000610140.7	0	ENSG00000122643	NT5C3A	5'-nucleotidase, cytosolic IIIA	Promoter
chr7	123747630	123749801	2172	*	Promoter (<=1kb)	7	123749068	123751166	2099	1	116435299	ENST00000607957.1	0	ENSG00000272686	WASL-DT	WASL divergent transcript	Promoter
chr1	47333041	47335128	2088	*	Promoter (<=1kb)	1	47333790	47378839	45050	1	51727	ENST00000371873.10	0	ENSG00000162368	CMPK1	cytidine/uridine monophosphate kinase 1	Promoter
chr12	93441227	93442729	1503	*	Promoter (<=1kb)	12	93405684	93441947	36264	2	7334	ENST00000318066.7	0	ENSG00000177889	UBE2N	ubiquitin conjugating enzyme E2 N	Promoter
chr19	38849066	38851319	2254	*	Promoter (<=1kb)	19	38836370	38849986	13617	2	3191	ENST00000221419.10	0	ENSG00000104824	HNRNPL	heterogeneous nuclear ribonucleoprotein L	Promoter
chr4	13483571	13485240	1670	*	Promoter (<=1kb)	4	13367724	13484331	116608	2	9364	ENST00000508274.5	0	ENSG00000157869	RAB28	RAB28, member RAS oncogene family	Promoter
chr4	124711534	124713667	2134	*	Promoter (<=1kb)	4	124664048	124712732	48685	2	57182	ENST00000504087.6	0	ENSG00000151458	ANKRD50	ankyrin repeat domain 50	Promoter
chr5	115169060	115171139	2080	*	Promoter (<=1kb)	5	115124772	115169908	45137	2	55521	ENST00000513154.6	0	ENSG00000152503	TRIM36	tripartite motif containing 36	Promoter
chr8	43139786	43142073	2288	*	Promoter (<=1kb)	8	43140464	43202855	62392	1	138050	ENST00000379644.9	0	ENSG00000165102	HGSNAT	heparan-alpha-glucosaminide N-acetyltransferase	Promoter
chr8	123416049	123417771	1723	*	Promoter (<=1kb)	8	123320502	123416350	95849	2	29028	ENST00000521903.5	0	ENSG00000156802	ATAD2	ATPase family AAA domain containing 2	Promoter
chr6	110814017	110816391	2375	*	Promoter (<=1kb)	6	110609978	110815209	205232	2	23097	ENST00000413605.6	0	ENSG00000155111	CDK19	cyclin dependent kinase 19	Promoter
chr14	23094167	23096027	1861	*	Promoter (<=1kb)	14	23058564	23095136	36573	2	22985	ENST00000605057.6	0	ENSG00000100813	ACIN1	apoptotic chromatin condensation inducer 1	Promoter
chr19	55598777	55600990	2214	*	Promoter (<=1kb)	19	55600022	55602503	2482	1	147807	ENST00000589521.1	0	ENSG00000171443	ZNF524	zinc finger protein 524	Promoter
chr9	71910085	71912201	2117	*	Promoter (<=1kb)	9	71911510	71973152	61643	1	138241	ENST00000479413.1	0	ENSG00000155621	C9orf85	chromosome 9 open reading frame 85	Promoter
chr12	103929023	103931078	2056	*	Promoter (<=1kb)	12	103930425	103930555	131	1	100500842	ENST00000579335.1	0	ENSG00000284503	MIR3652	microRNA 3652	Promoter
chr10	97497745	97500201	2457	*	Promoter (<=1kb)	10	97458324	97498388	40065	2	64210	ENST00000415383.5	0	ENSG00000155229	MMS19	MMS19 homolog, cytosolic iron-sulfur assembly component	Promoter
chr19	33176137	33178268	2132	*	Promoter (<=1kb)	19	33177603	33205291	27689	1	4037	ENST00000592484.5	0	ENSG00000130881	LRP3	LDL receptor related protein 3	Promoter
chr1	119646753	119648880	2128	*	Promoter (<=1kb)	1	119648411	119744190	95780	1	26227	ENST00000641597.1	0	ENSG00000092621	PHGDH	phosphoglycerate dehydrogenase	Promoter
chr7	16644476	16647143	2668	*	Promoter (<=1kb)	7	16646131	16704662	58532	1	28969	ENST00000415365.5	0	ENSG00000136261	BZW2	basic leucine zipper and W2 domains 2	Promoter
chr12	53379152	53381082	1931	*	Promoter (<=1kb)	12	53380176	53382577	2402	1	6667	ENST00000551969.5	0	ENSG00000185591	SP1	Sp1 transcription factor	Promoter
chr1	151280864	151283702	2839	*	Promoter (<=1kb)	1	151279678	151281948	2271	2	100507670	ENST00000661167.1	0	ENSG00000232671	ZNF687-AS1	ZNF687 antisense RNA 1	Promoter
chr10	1048255	1049828	1574	*	Promoter (<=1kb)	10	1049538	1132297	82760	1	22884	ENST00000358220.5	0	ENSG00000047056	WDR37	WD repeat domain 37	Promoter
chr7	77797855	77799855	2001	*	Promoter (<=1kb)	7	77798792	77957503	158712	1	57157	ENST00000416283.6	0	ENSG00000006576	PHTF2	putative homeodomain transcription factor 2	Promoter
chr9	5628204	5630413	2210	*	Promoter (<=1kb)	9	5629025	5769674	140650	1	57589	ENST00000251879.10	0	ENSG00000107036	RIC1	RIC1 homolog, RAB6A GEF complex partner 1	Promoter
chr1	143232267	143233768	1502	*	Distal Intergenic	1	143419625	143420207	583	2	107985200	ENST00000622095.1	186439	ENSG00000232527	LOC107985200	uncharacterized LOC107985200	Intergenic
chr6	125789502	125791873	2372	*	Promoter (<=1kb)	6	125790940	125855240	64301	1	135112	ENST00000453302.5	0	ENSG00000111912	NCOA7	nuclear receptor coactivator 7	Promoter
chr21	36155717	36157707	1991	*	Promoter (<=1kb)	21	36131767	36156326	24560	2	100506428	ENST00000453159.6	0	ENSG00000236830	CBR3-AS1	CBR3 antisense RNA 1	Promoter
chr18	62522203	62525099	2897	*	Promoter (<=1kb)	18	62523025	62578579	55555	1	54877	ENST00000269499.10	0	ENSG00000141664	ZCCHC2	zinc finger CCHC-type containing 2	Promoter
chr4	165111978	165113457	1480	*	Promoter (<=1kb)	4	165070608	165112860	42253	2	201931	ENST00000306480.11	0	ENSG00000170088	TMEM192	transmembrane protein 192	Promoter
chr9	3525049	3527437	2389	*	Promoter (<=1kb)	9	3218297	3525983	307687	2	5991	ENST00000382004.7	0	ENSG00000080298	RFX3	regulatory factor X3	Promoter
chr1	117928582	117930311	1730	*	Promoter (<=1kb)	1	117929720	117941788	12069	1	10885	ENST00000369441.7	0	ENSG00000065183	WDR3	WD repeat domain 3	Promoter
chr6	56953871	56956182	2312	*	Promoter (<=1kb)	6	56955107	57027346	72240	1	221336	ENST00000370746.8	0	ENSG00000151917	BEND6	BEN domain containing 6	Promoter
chr1	62435842	62437841	2000	*	Promoter (<=1kb)	1	62436297	62443320	7024	1	7398	ENST00000452143.5	0	ENSG00000162607	USP1	ubiquitin specific peptidase 1	Promoter
chr4	49708120	49711986	3867	*	Distal Intergenic	4	49028692	49031276	2585	1	80157	ENST00000507372.1	679428	ENSG00000109182	CWH43	cell wall biogenesis 43 C-terminal homolog	Intergenic
chr10	23438458	23440544	2087	*	Promoter (<=1kb)	10	23439075	23442377	3303	1	220213	ENST00000376495.5	0	ENSG00000165312	OTUD1	OTU deubiquitinase 1	Promoter
chr5	126776413	126778913	2501	*	Promoter (<=1kb)	5	126751963	126776486	24524	2	102723557	ENST00000509185.2	0	ENSG00000251072	LMNB1-DT	LMNB1 divergent transcript	Promoter
chr8	109333226	109334860	1635	*	Promoter (<=1kb)	8	109334324	109343624	9301	1	56943	ENST00000522766.5	0	ENSG00000120533	ENY2	ENY2 transcription and export complex 2 subunit	Promoter
chr1	77681783	77684278	2496	*	Promoter (<=1kb)	1	77562416	77682658	120243	2	26009	ENST00000370801.8	0	ENSG00000036549	ZZZ3	zinc finger ZZ-type containing 3	Promoter
chr18	9135708	9137991	2284	*	Promoter (<=1kb)	18	9121265	9136645	15381	2	101927275	ENST00000582375.1	0	ENSG00000266053	NDUFV2-AS1	NDUFV2 antisense RNA 1	Promoter
chr7	138459636	138461539	1904	*	Promoter (<=1kb)	7	138460259	138589996	129738	1	8805	ENST00000343526.9	0	ENSG00000122779	TRIM24	tripartite motif containing 24	Promoter
chr4	127964220	127966334	2115	*	Promoter (<=1kb)	4	127917799	127965949	48151	2	256471	ENST00000296468.8	0	ENSG00000164073	MFSD8	major facilitator superfamily domain containing 8	Promoter
chr7	155296593	155299927	3335	*	Promoter (<=1kb)	7	155297776	155310233	12458	1	3638	ENST00000344756.8	0	ENSG00000186480	INSIG1	insulin induced gene 1	Promoter
chr7	149027852	149029320	1469	*	Promoter (<=1kb)	7	149003062	149028505	25444	2	9601	ENST00000652332.1	0	ENSG00000155660	PDIA4	protein disulfide isomerase family A member 4	Promoter
chr10	132536301	132538232	1932	*	Promoter (<=1kb)	10	132537787	132783480	245694	1	3632	ENST00000368594.8	0	ENSG00000068383	INPP5A	inositol polyphosphate-5-phosphatase A	Promoter
chr3	38164667	38166241	1575	*	Promoter (<=1kb)	3	38165089	38183047	17959	1	9943	ENST00000492714.1	0	ENSG00000172939	OXSR1	oxidative stress responsive kinase 1	Promoter
chr5	65924593	65926856	2264	*	Promoter (<=1kb)	5	65926556	66080516	153961	1	55914	ENST00000380943.6	0	ENSG00000112851	ERBIN	erbb2 interacting protein	Promoter
chr1	85275713	85277173	1461	*	Promoter (<=1kb)	1	85276388	85347731	71344	1	646626	ENST00000654182.1	0	0	BCL10-AS1	BCL10 antisense RNA 1	Promoter
chr12	8948906	8950741	1836	*	Promoter (<=1kb)	12	8950044	9009448	59405	1	10219	ENST00000539240.5	0	ENSG00000139187	KLRG1	killer cell lectin like receptor G1	Promoter
chr4	73258003	73260071	2069	*	Promoter (<=1kb)	4	73259209	73317953	58745	1	102724832	ENST00000502790.1	0	0	ANKRD17-DT	ANKRD17 divergent transcript	Promoter
chr4	102868537	102869860	1324	*	Promoter (<=1kb)	4	102868974	102887681	18708	1	493856	ENST00000646632.1	0	ENSG00000145354	CISD2	CDGSH iron sulfur domain 2	Promoter
chr11	95230151	95232627	2477	*	Promoter (<=1kb)	11	95230186	95233929	3744	1	100129203	ENST00000536683.5	0	0	LOC100129203	uncharacterized LOC100129203	Promoter
chr1	66924190	66926191	2002	*	Promoter (<=1kb)	1	66924895	66988619	63725	1	57708	ENST00000355977.10	0	ENSG00000198160	MIER1	MIER1 transcriptional regulator	Promoter
chr4	158670839	158672836	1998	*	Promoter (<=1kb)	4	158666675	158671887	5213	2	201725	ENST00000379205.5	0	ENSG00000205208	C4orf46	chromosome 4 open reading frame 46	Promoter
chr4	73068756	73070262	1507	*	Promoter (<=1kb)	4	73052362	73069716	17355	2	285521	ENST00000507544.3	0	ENSG00000163626	COX18	cytochrome c oxidase assembly factor COX18	Promoter
chr5	119070253	119071861	1609	*	Promoter (<=1kb)	5	119007965	119070902	62938	2	105379143	ENST00000504820.2	0	0	DMXL1-DT	DMXL1 divergent transcript	Promoter
chr18	9913262	9915364	2103	*	Promoter (<=1kb)	18	9914016	9960021	46006	1	9218	ENST00000400000.7	0	ENSG00000101558	VAPA	VAMP associated protein A	Promoter
chr5	49630655	49631607	953	*	Distal Intergenic	5	50398027	50411998	13972	2	133418	ENST00000505896.5	780391	ENSG00000170571	EMB	embigin	Intergenic
chr4	88283097	88285401	2305	*	Promoter (<=1kb)	4	88284507	88331383	46877	1	105369192	ENST00000652965.1	0	ENSG00000246375	PPM1K-DT	PPM1K divergent transcript	Promoter
chr8	96261123	96263272	2150	*	Promoter (<=1kb)	8	96239398	96261610	22213	2	51001	ENST00000523821.5	0	ENSG00000156469	MTERF3	mitochondrial transcription termination factor 3	Promoter
chrX	149937878	149940923	3046	*	Promoter (<=1kb)	23	149938613	150017177	78565	1	100272228	ENST00000670799.1	0	ENSG00000235703	EOLA2-DT	EOLA2 divergent transcript	Promoter
chr10	5888850	5890920	2071	*	Promoter (<=1kb)	10	5861616	5889893	28278	2	54522	ENST00000380094.10	0	ENSG00000134461	ANKRD16	ankyrin repeat domain 16	Promoter
chr17	56833031	56835534	2504	*	Promoter (<=1kb)	17	56791913	56833920	42008	2	339210	ENST00000397861.7	0	ENSG00000214226	C17orf67	chromosome 17 open reading frame 67	Promoter
chr13	27170385	27172491	2107	*	Promoter (<=1kb)	13	27172259	27182998	10740	1	100874071	ENST00000452222.1	0	0	USP12-DT	USP12 divergent transcript	Promoter
chr18	12883008	12884823	1816	*	Promoter (<=1kb)	18	12785478	12884338	98861	2	5771	ENST00000327283.7	0	ENSG00000175354	PTPN2	protein tyrosine phosphatase non-receptor type 2	Promoter
chr20	2101482	2103870	2389	*	Promoter (<=1kb)	20	2101827	2148555	46729	1	140901	ENST00000381482.8	0	ENSG00000125834	STK35	serine/threonine kinase 35	Promoter
chr5	108748063	108749882	1820	*	Promoter (<=1kb)	5	108748399	108832820	84422	1	2241	ENST00000513676.5	0	ENSG00000151422	FER	FER tyrosine kinase	Promoter
chr16	81006173	81007956	1784	*	Promoter (<=1kb)	16	80828736	81006894	178159	2	100996425	ENST00000651611.1	0	ENSG00000260896	ARLNC1	androgen receptor regulated long noncoding RNA 1	Promoter
chr9	6757074	6759491	2418	*	Promoter (<=1kb)	9	6757641	7014337	256697	1	23081	ENST00000438023.5	0	ENSG00000107077	KDM4C	lysine demethylase 4C	Promoter
chr5	62305598	62307766	2169	*	Promoter (<=1kb)	5	62306162	62385676	79515	1	3796	ENST00000401507.7	0	ENSG00000068796	KIF2A	kinesin family member 2A	Promoter
chr12	71662788	71664975	2188	*	Promoter (<=1kb)	12	71609599	71663848	54250	2	196441	ENST00000378743.9	0	ENSG00000133858	ZFC3H1	zinc finger C3H1-type containing	Promoter
chr6	63571596	63574626	3031	*	Promoter (<=1kb)	6	63571708	63581572	9865	1	7803	ENST00000672924.1	0	ENSG00000112245	PTP4A1	protein tyrosine phosphatase 4A1	Promoter
chr2	44167710	44169590	1881	*	Promoter (<=1kb)	2	44167969	44218537	50569	1	5495	ENST00000419807.5	0	ENSG00000138032	PPM1B	protein phosphatase, Mg2+/Mn2+ dependent 1B	Promoter
chr20	23349701	23351823	2123	*	Promoter (<=1kb)	20	23346941	23351486	4546	2	105372572	ENST00000442884.1	0	0	NXT1-AS1	NXT1 antisense RNA 1	Promoter
chr13	42271219	42272889	1671	*	Promoter (<=1kb)	13	42272152	42323261	51110	1	11215	ENST00000025301.4	0	ENSG00000023516	AKAP11	A-kinase anchoring protein 11	Promoter
chr17	32486075	32488026	1952	*	Promoter (<=1kb)	17	32486993	32491253	4261	1	8851	ENST00000313401.4	0	ENSG00000176749	CDK5R1	cyclin dependent kinase 5 regulatory subunit 1	Promoter
chr18	80033220	80034894	1675	*	Promoter (<=1kb)	18	80034385	80095521	61137	1	100506070	ENST00000562771.1	0	ENSG00000261126	RBFADN	RBFA downstream neighbor	Promoter
chr3	44337824	44339261	1438	*	Promoter (<=1kb)	3	44338119	44359804	21686	1	285343	ENST00000383746.7	0	ENSG00000179152	TCAIM	T cell activation inhibitor, mitochondrial	Promoter
chr14	77320006	77322132	2127	*	Promoter (<=1kb)	14	77320996	77331195	10200	1	2954	ENST00000361389.8	0	ENSG00000100577	GSTZ1	glutathione S-transferase zeta 1	Promoter
chr1	167219674	167222787	3114	*	Promoter (<=1kb)	1	167220876	167365569	144694	1	5451	ENST00000559038.5	0	ENSG00000143190	POU2F1	POU class 2 homeobox 1	Promoter
chr10	58266792	58269909	3118	*	Promoter (<=1kb)	10	58191517	58267894	76378	2	253430	ENST00000373935.4	0	ENSG00000151151	IPMK	inositol polyphosphate multikinase	Promoter
chr21	25734191	25736433	2243	*	Promoter (<=1kb)	21	25734570	25772460	37891	1	2551	ENST00000354828.7	0	ENSG00000154727	GABPA	GA binding protein transcription factor subunit alpha	Promoter
chr2	87824746	87826250	1505	*	Promoter (<=1kb)	2	87755960	87825952	69993	2	729857	ENST00000398146.4	0	ENSG00000185304	RGPD2	RANBP2 like and GRIP domain containing 2	Promoter
chr8	66666073	66667905	1833	*	Promoter (<=1kb)	8	66667596	66793833	126238	1	100533105	ENST00000520044.5	0	ENSG00000288602	C8orf44-SGK3	C8orf44-SGK3 readthrough	Promoter
chr8	51898291	51900216	1926	*	Promoter (<=1kb)	8	51899268	51949870	50603	1	102724330	ENST00000656129.1	0	ENSG00000228801	PCMTD1-DT	PCMTD1 divergent transcript	Promoter
chr2	676117	677876	1760	*	Promoter (<=1kb)	2	677186	682802	5617	1	105373354	ENST00000445418.1	0	ENSG00000233296	TMEM18-DT	TMEM18 divergent transcript	Promoter
chr2	200810908	200812812	1905	*	Promoter (<=1kb)	2	200780495	200812170	31676	2	101927795	ENST00000447972.3	0	ENSG00000230408	BZW1-AS1	BZW1 antisense RNA 1	Promoter
chr4	37685723	37687657	1935	*	Promoter (<=1kb)	4	37590800	37686376	95577	2	768211	ENST00000314117.8	0	ENSG00000181826	RELL1	RELT like 1	Promoter
chr8	140510436	140512443	2008	*	Promoter (<=1kb)	8	140511311	140516467	5157	1	54108	ENST00000519533.1	0	ENSG00000104472	CHRAC1	chromatin accessibility complex subunit 1	Promoter
chr12	64403930	64405391	1462	*	Promoter (<=1kb)	12	64404392	64451125	46734	1	11260	ENST00000332707.10	0	ENSG00000184575	XPOT	exportin for tRNA	Promoter
chr4	7042378	7044182	1805	*	Promoter (<=1kb)	4	7040849	7043001	2153	2	257236	ENST00000310085.6	0	ENSG00000173013	CCDC96	coiled-coil domain containing 96	Promoter
chr8	47959791	47961794	2004	*	Promoter (<=1kb)	8	47960185	47962327	2143	1	4173	ENST00000518221.5	0	ENSG00000104738	MCM4	minichromosome maintenance complex component 4	Promoter
chr16	23556881	23558495	1615	*	Promoter (<=1kb)	16	23520754	23557350	36597	2	124454	ENST00000449606.7	0	ENSG00000103356	EARS2	glutamyl-tRNA synthetase 2, mitochondrial	Promoter
chr1	113389721	113392291	2571	*	Promoter (<=1kb)	1	113390515	113685923	295409	1	260425	ENST00000307546.14	0	ENSG00000081026	MAGI3	membrane associated guanylate kinase, WW and PDZ domain containing 3	Promoter
chr16	46830594	46831924	1331	*	Promoter (<=1kb)	16	46796603	46831180	34578	2	388272	ENST00000285697.9	0	ENSG00000155330	C16orf87	chromosome 16 open reading frame 87	Promoter
chr9	69671150	69673630	2481	*	Promoter (<=1kb)	9	69427532	69672371	244840	2	320	ENST00000265381.7	0	ENSG00000107282	APBA1	amyloid beta precursor protein binding family A member 1	Promoter
chr20	3766836	3769126	2291	*	Promoter (<=1kb)	20	3753508	3767728	14221	2	54976	ENST00000217195.12	0	ENSG00000101220	C20orf27	chromosome 20 open reading frame 27	Promoter
chr2	197499002	197500904	1903	*	Promoter (<=1kb)	2	197500413	197550726	50314	1	100529241	ENST00000604458.1	0	ENSG00000270757	HSPE1-MOB4	HSPE1-MOB4 readthrough	Promoter
chr6	152982298	152984424	2127	*	Promoter (<=1kb)	6	152970529	152983579	13051	2	26271	ENST00000367241.3	0	ENSG00000112029	FBXO5	F-box protein 5	Promoter
chr8	70401550	70404732	3183	*	Promoter (<=1kb)	8	70109782	70403808	294027	2	10499	ENST00000452400.7	0	ENSG00000140396	NCOA2	nuclear receptor coactivator 2	Promoter
chr17	51259601	51261624	2024	*	Promoter (<=1kb)	17	51260546	51297933	37388	1	51096	ENST00000225298.12	0	ENSG00000011260	UTP18	UTP18 small subunit processome component	Promoter
chr10	89643635	89645986	2352	*	Promoter (<=1kb)	10	89645272	89652144	6873	1	105378421	ENST00000660192.1	0	0	PANK1-AS1	PANK1 antisense RNA 1	Promoter
chr10	21533299	21535539	2241	*	Promoter (<=1kb)	10	21533349	21743611	210263	1	8028	ENST00000650893.1	0	ENSG00000078403	MLLT10	MLLT10 histone lysine methyltransferase DOT1L cofactor	Promoter
chr14	65411516	65413822	2307	*	Promoter (<=1kb)	14	65411863	65561652	149790	1	2530	ENST00000556518.5	0	ENSG00000033170	FUT8	fucosyltransferase 8	Promoter
chr16	46883406	46885292	1887	*	Promoter (<=1kb)	16	46884362	46931289	46928	1	84706	ENST00000340124.9	0	ENSG00000166123	GPT2	glutamic--pyruvic transaminase 2	Promoter
chr9	75027216	75028737	1522	*	Promoter (<=1kb)	9	74980790	75028293	47504	2	138199	ENST00000376834.8	0	ENSG00000156017	CARNMT1	carnosine N-methyltransferase 1	Promoter
chr7	56370376	56373168	2793	*	Distal Intergenic	7	56421857	56432702	10846	2	650226	ENST00000422212.1	59534	0	LOC650226	ankyrin repeat domain 26 pseudogene	Intergenic
chr10	87341517	87343618	2102	*	Promoter (<=1kb)	10	87341685	87357283	15599	1	439994	ENST00000668804.1	0	ENSG00000224914	LINC00863	long intergenic non-protein coding RNA 863	Promoter
chr18	2654762	2656906	2145	*	Promoter (<=1kb)	18	2655726	2805017	149292	1	23347	ENST00000320876.11	0	ENSG00000101596	SMCHD1	structural maintenance of chromosomes flexible hinge domain containing 1	Promoter
chr5	140400629	140402524	1896	*	Promoter (<=1kb)	5	140401908	140549569	147662	1	404734	ENST00000532219.5	0	ENSG00000254996	ANKHD1-EIF4EBP3	ANKHD1-EIF4EBP3 readthrough	Promoter
chr7	112449333	112451605	2273	*	Promoter (<=1kb)	7	112450049	112455855	5807	1	3475	ENST00000445335.1	0	ENSG00000006652	IFRD1	interferon related developmental regulator 1	Promoter
chr5	131796212	131797848	1637	*	Promoter (<=1kb)	5	131425891	131796983	371093	2	51735	ENST00000514667.1	0	ENSG00000158987	RAPGEF6	Rap guanine nucleotide exchange factor 6	Promoter
chr2	32062989	32064547	1559	*	Promoter (<=1kb)	2	32063556	32157637	94082	1	6683	ENST00000315285.9	0	ENSG00000021574	SPAST	spastin	Promoter
chr3	100399734	100402070	2337	*	Promoter (<=1kb)	3	100401532	100456188	54657	1	348801	ENST00000466996.5	0	ENSG00000206535	LNP1	leukemia NUP98 fusion partner 1	Promoter
chr7	112205121	112207202	2082	*	Promoter (<=1kb)	7	112206695	112343094	136400	1	11179	ENST00000361946.8	0	ENSG00000198839	ZNF277	zinc finger protein 277	Promoter
chr9	37464667	37466754	2088	*	Promoter (<=1kb)	9	37438102	37465450	27349	2	9925	ENST00000307750.5	0	ENSG00000168795	ZBTB5	zinc finger and BTB domain containing 5	Promoter
chr3	143970771	143973795	3025	*	Promoter (<=1kb)	3	143971823	143992368	20546	1	205428	ENST00000315691.8	0	ENSG00000181744	DIPK2A	divergent protein kinase domain 2A	Promoter
chr7	112938778	112940643	1866	*	Promoter (<=1kb)	7	112819147	112939875	120729	2	154743	ENST00000297145.9	0	ENSG00000164603	BMT2	base methyltransferase of 25S rRNA 2 homolog	Promoter
chr8	124371379	124373401	2023	*	Promoter (<=1kb)	8	124306189	124372701	66513	2	157378	ENST00000297632.8	0	ENSG00000164983	TMEM65	transmembrane protein 65	Promoter
chr5	36150683	36152891	2209	*	Promoter (<=1kb)	5	36151989	36184041	32053	1	6502	ENST00000274254.9	0	ENSG00000145604	SKP2	S-phase kinase associated protein 2	Promoter
chr4	55545646	55547830	2185	*	Promoter (<=1kb)	4	55427903	55546909	119007	2	9575	ENST00000513440.6	0	ENSG00000134852	CLOCK	clock circadian regulator	Promoter
chr11	694593	696303	1711	*	Promoter (<=1kb)	11	644233	695222	50990	2	10522	ENST00000382409.4	0	ENSG00000177030	DEAF1	DEAF1 transcription factor	Promoter
chr3	123584149	123586420	2272	*	Promoter (<=1kb)	3	123585300	123612579	27280	1	100506826	ENST00000662316.1	0	ENSG00000239523	MYLK-AS1	MYLK antisense RNA 1	Promoter
chr5	115841242	115842903	1662	*	Promoter (<=1kb)	5	115841592	115870131	28540	1	1176	ENST00000514118.5	0	ENSG00000177879	AP3S1	adaptor related protein complex 3 subunit sigma 1	Promoter
chr17	21041175	21044250	3076	*	Promoter (<=1kb)	17	20999596	21043011	43416	2	23326	ENST00000261497.9	0	ENSG00000124422	USP22	ubiquitin specific peptidase 22	Promoter
chr3	156673795	156676142	2348	*	Promoter (<=1kb)	3	156674590	156706770	32181	1	25976	ENST00000295924.12	0	ENSG00000163659	TIPARP	TCDD inducible poly(ADP-ribose) polymerase	Promoter
chr7	39948959	39951953	2995	*	Promoter (<=1kb)	7	39947522	39949755	2234	2	112267983	ENST00000569710.1	0	ENSG00000259826	CDK13-DT	CDK13 divergent transcript	Promoter
chr2	69914100	69915949	1850	*	Promoter (<=1kb)	2	69915041	69942938	27898	1	4084	ENST00000540449.5	0	ENSG00000059728	MXD1	MAX dimerization protein 1	Promoter
chr7	44606051	44607475	1425	*	Promoter (<=1kb)	7	44606572	44708230	101659	1	4967	ENST00000439616.6	0	ENSG00000105953	OGDH	oxoglutarate dehydrogenase	Promoter
chr6	85592919	85595032	2114	*	Promoter (<=1kb)	6	85504776	85593778	89003	2	57231	ENST00000684422.1	0	ENSG00000135317	SNX14	sorting nexin 14	Promoter
chr4	49100940	49115759	14820	*	Distal Intergenic	4	49028692	49031276	2585	1	80157	ENST00000507372.1	72248	ENSG00000109182	CWH43	cell wall biogenesis 43 C-terminal homolog	Intergenic
chr20	25389425	25391331	1907	*	Promoter (<=1kb)	20	25294743	25390835	96093	2	26090	ENST00000376542.8	0	ENSG00000100997	ABHD12	abhydrolase domain containing 12, lysophospholipase	Promoter
chr16	30369483	30371657	2175	*	Promoter (<=1kb)	16	30357102	30370494	13393	2	26000	ENST00000409939.8	0	ENSG00000169221	TBC1D10B	TBC1 domain family member 10B	Promoter
chr4	165326818	165328210	1393	*	Promoter (<=1kb)	4	165327667	165340351	12685	1	6307	ENST00000507013.5	0	ENSG00000052802	MSMO1	methylsterol monooxygenase 1	Promoter
chr2	128026653	128028733	2081	*	Promoter (<=1kb)	2	127941217	128027295	86079	2	79595	ENST00000357702.9	0	ENSG00000136715	SAP130	Sin3A associated protein 130	Promoter
chr16	34587797	34589118	1322	*	Distal Intergenic	16	34387599	34389827	2229	2	107987235	ENST00000673429.1	-197970	0	LOC107987235	putative uncharacterized protein MGC34800	Intergenic
chr2	113603192	113604540	1349	*	Promoter (1-2kb)	2	113599036	113601261	2226	2	84771	ENST00000437401.1	-1931	ENSG00000223972	DDX11L2	DEAD/H-box helicase 11 like 2 (pseudogene)	Promoter
chr7	44847341	44848822	1482	*	Promoter (<=1kb)	7	44848416	44849568	1153	1	105375261	ENST00000443162.1	0	0	H2AZ2-DT	H2AZ2 divergent transcript	Promoter
chr5	6712257	6714767	2511	*	Promoter (<=1kb)	5	6713432	6757044	43613	1	11044	ENST00000230859.8	0	ENSG00000112941	TENT4A	terminal nucleotidyltransferase 4A	Promoter
chr6	85678078	85679507	1430	*	Promoter (<=1kb)	6	85676637	85678748	2112	2	26799	ENST00000663073.1	0	0	SNORD50A	small nucleolar RNA, C/D box 50A	Promoter
chr1	3899611	3901734	2124	*	Promoter (<=1kb)	1	3900352	3914652	14301	1	100133612	ENST00000667408.1	0	ENSG00000236423	LINC01134	long intergenic non-protein coding RNA 1134	Promoter
chr7	120950235	120951592	1358	*	Promoter (<=1kb)	7	120950763	120956980	6218	1	54556	ENST00000339121.9	0	ENSG00000071243	ING3	inhibitor of growth family member 3	Promoter
chr18	21740282	21742290	2009	*	Promoter (<=1kb)	18	21740792	21870953	130162	1	57534	ENST00000261537.7	0	ENSG00000101752	MIB1	MIB E3 ubiquitin protein ligase 1	Promoter
chr14	23320606	23322730	2125	*	Promoter (<=1kb)	14	23321457	23326163	4707	1	8106	ENST00000216727.9	0	ENSG00000100836	PABPN1	poly(A) binding protein nuclear 1	Promoter
chr3	125915212	125917652	2441	*	Promoter (<=1kb)	3	125916620	125930010	13391	1	100125556	ENST00000467239.5	0	ENSG00000171084	FAM86JP	family with sequence similarity 86, member A pseudogene	Promoter
chr13	51451494	51454178	2685	*	Promoter (<=1kb)	13	51452370	51549875	97506	1	100507398	ENST00000594959.5	0	ENSG00000236778	INTS6-AS1	INTS6 antisense RNA 1	Promoter
chr11	57323608	57325689	2082	*	Promoter (<=1kb)	11	57299638	57324952	25315	2	85456	ENST00000528882.5	0	ENSG00000149115	TNKS1BP1	tankyrase 1 binding protein 1	Promoter
chr16	34584561	34587706	3146	*	Distal Intergenic	16	34387599	34389827	2229	2	107987235	ENST00000673429.1	-194734	0	LOC107987235	putative uncharacterized protein MGC34800	Intergenic
chr1	183022044	183024589	2546	*	Promoter (<=1kb)	1	183023420	183145592	122173	1	3915	ENST00000258341.5	0	ENSG00000135862	LAMC1	laminin subunit gamma 1	Promoter
chr3	96617112	96618585	1474	*	5' UTR	3	96814581	97244696	430116	1	285220	ENST00000470610.6	-195996	ENSG00000080224	EPHA6	EPH receptor A6	Exon
chr21	31731212	31733077	1866	*	Promoter (<=1kb)	21	31671000	31732118	61119	2	57466	ENST00000286835.12	0	ENSG00000156304	SCAF4	SR-related CTD associated factor 4	Promoter
chr8	73745669	73748177	2509	*	Promoter (<=1kb)	8	73652257	73746840	94584	2	105375902	ENST00000524104.5	0	0	LOC105375902	uncharacterized LOC105375902	Promoter
chr18	32469942	32471599	1658	*	Promoter (<=1kb)	18	32470288	32745567	275280	1	112268208	ENST00000646805.1	0	0	LOC112268208	uncharacterized LOC112268208	Promoter
chr19	40777036	40779204	2169	*	Promoter (<=1kb)	19	40778216	40792572	14357	1	100529264	ENST00000594800.5	0	0	RAB4B-EGLN2	RAB4B-EGLN2 readthrough (NMD candidate)	Promoter
chr13	49443511	49445104	1594	*	Promoter (<=1kb)	13	49308650	49444064	135415	2	81617	ENST00000409308.6	0	ENSG00000102547	CAB39L	calcium binding protein 39 like	Promoter
chr4	119212016	119213458	1443	*	Promoter (<=1kb)	4	119192773	119212512	19740	2	101929762	ENST00000503243.4	0	0	LOC101929762	uncharacterized LOC101929762	Promoter
chr1	178093063	178095024	1962	*	Promoter (<=1kb)	1	178090677	178093655	2979	2	100302401	ENST00000654141.1	0	ENSG00000224687	RASAL2-AS1	RASAL2 antisense RNA 1	Promoter
chr16	49281029	49283241	2213	*	Promoter (<=1kb)	16	49282021	49290472	8452	1	102724859	ENST00000654606.1	0	0	LOC102724859	uncharacterized LOC102724859	Promoter
chr18	51196487	51198585	2099	*	Promoter (<=1kb)	18	51174550	51197681	23132	2	51320	ENST00000406189.4	0	ENSG00000176624	MEX3C	mex-3 RNA binding family member C	Promoter
chr9	2620696	2623849	3154	*	Promoter (<=1kb)	9	2421597	2621386	199790	2	101930053	ENST00000648733.1	0	0	LOC101930053	uncharacterized LOC101930053	Promoter
chr7	107167770	107170345	2576	*	Promoter (<=1kb)	7	107168961	107202508	33548	1	26959	ENST00000468410.5	0	ENSG00000105856	HBP1	HMG-box transcription factor 1	Promoter
chr13	52010964	52012716	1753	*	Promoter (<=1kb)	13	52012391	52054316	41926	1	440138	ENST00000649708.2	0	ENSG00000253710	ALG11	ALG11 alpha-1,2-mannosyltransferase	Promoter
chr1	184385857	184388894	3038	*	Promoter (<=1kb)	1	184387029	184629019	241991	1	81563	ENST00000235307.7	0	ENSG00000116667	C1orf21	chromosome 1 open reading frame 21	Promoter
chr5	79512978	79515033	2056	*	Promoter (<=1kb)	5	79372636	79514134	141499	2	9456	ENST00000334082.11	0	ENSG00000152413	HOMER1	homer scaffold protein 1	Promoter
chr8	65840621	65843086	2466	*	Promoter (<=1kb)	8	65714334	65842064	127731	2	5150	ENST00000401827.8	0	ENSG00000205268	PDE7A	phosphodiesterase 7A	Promoter
chr15	100601233	100603239	2007	*	Promoter (<=1kb)	15	100602589	100651701	49113	1	140460	ENST00000332783.12	0	ENSG00000183475	ASB7	ankyrin repeat and SOCS box containing 7	Promoter
chr8	90644921	90646703	1783	*	Promoter (<=1kb)	8	90646420	90670929	24510	1	102724670	ENST00000668846.1	0	0	LOC102724670	uncharacterized LOC102724670	Promoter
chr18	32091768	32093567	1800	*	Promoter (<=1kb)	18	32091874	32131561	39688	1	51444	ENST00000261593.8	0	ENSG00000134758	RNF138	ring finger protein 138	Promoter
chr6	113969813	113971777	1965	*	Promoter (<=1kb)	6	113969954	113993463	23510	1	101927768	ENST00000520554.5	0	ENSG00000228624	HDAC2-AS2	HDAC2 and HS3ST5 antisense RNA 2	Promoter
chr3	150762277	150764182	1906	*	Promoter (<=1kb)	3	150741125	150763169	22045	2	6478	ENST00000312960.4	0	ENSG00000181788	SIAH2	siah E3 ubiquitin protein ligase 2	Promoter
chr8	17922295	17923766	1472	*	Promoter (<=1kb)	8	17922840	18027968	105129	1	5108	ENST00000325083.12	0	ENSG00000078674	PCM1	pericentriolar material 1	Promoter
chr21	42973662	42975701	2040	*	Promoter (<=1kb)	21	42974510	43033931	59422	1	5316	ENST00000432907.6	0	ENSG00000160199	PKNOX1	PBX/knotted 1 homeobox 1	Promoter
chr2	73232803	73235125	2323	*	Promoter (<=1kb)	2	73233420	73243108	9689	1	10574	ENST00000471927.5	0	ENSG00000135624	CCT7	chaperonin containing TCP1 subunit 7	Promoter
chr9	78030207	78032889	2683	*	Promoter (<=1kb)	9	77716097	78031811	315715	2	2776	ENST00000286548.9	0	ENSG00000156052	GNAQ	G protein subunit alpha q	Promoter
chr20	33992705	33994824	2120	*	Promoter (<=1kb)	20	33983052	33993124	10073	2	101926888	ENST00000432859.1	0	ENSG00000285230	RALY-AS1	RALY antisense RNA 1	Promoter
chr11	57711342	57713117	1776	*	Promoter (<=1kb)	11	57712582	57818257	105676	1	100528016	ENST00000673781.1	0	ENSG00000288534	TMX2-CTNND1	TMX2-CTNND1 readthrough (NMD candidate)	Promoter
chr14	63641197	63642804	1608	*	Promoter (<=1kb)	14	63642035	63665593	23559	1	105370532	ENST00000665010.1	0	ENSG00000274015	LOC105370532	uncharacterized LOC105370532	Promoter
chr12	45728396	45730929	2534	*	Promoter (<=1kb)	12	45729706	45908037	178332	1	196528	ENST00000334344.11	0	ENSG00000189079	ARID2	AT-rich interaction domain 2	Promoter
chr14	20454298	20456053	1756	*	Promoter (<=1kb)	14	20455191	20457772	2582	1	328	ENST00000555414.5	0	ENSG00000100823	APEX1	apurinic/apyrimidinic endodeoxyribonuclease 1	Promoter
chr14	81220631	81221957	1327	*	Promoter (<=1kb)	14	81221218	81222460	1243	1	101928504	ENST00000618431.1	0	0	LOC101928504	uncharacterized LOC101928504	Promoter
chr6	52419731	52421244	1514	*	Promoter (<=1kb)	6	52419743	52492497	72755	1	114327	ENST00000637340.1	0	ENSG00000096093	EFHC1	EF-hand domain containing 1	Promoter
chr1	193058516	193060331	1816	*	Promoter (<=1kb)	1	193012250	193059496	47247	2	51377	ENST00000367455.8	0	ENSG00000116750	UCHL5	ubiquitin C-terminal hydrolase L5	Promoter
chr4	17576634	17577985	1352	*	Promoter (<=1kb)	4	17577198	17607970	30773	1	51056	ENST00000226299.9	0	ENSG00000002549	LAP3	leucine aminopeptidase 3	Promoter
chr3	138833670	138835532	1863	*	Promoter (<=1kb)	3	138652698	138834928	182231	2	5291	ENST00000674063.1	0	ENSG00000051382	PIK3CB	phosphatidylinositol-4,5-bisphosphate 3-kinase catalytic subunit beta	Promoter
chr3	160564257	160566259	2003	*	Promoter (<=1kb)	3	160495007	160565571	70565	2	3840	ENST00000334256.9	0	ENSG00000186432	KPNA4	karyopherin subunit alpha 4	Promoter
chr4	139175790	139178766	2977	*	Promoter (<=1kb)	4	139057220	139177218	119999	2	1998	ENST00000394235.6	0	ENSG00000109381	ELF2	E74 like ETS transcription factor 2	Promoter
chr4	183503755	183506595	2841	*	Promoter (<=1kb)	4	183505058	183512429	7372	1	3622	ENST00000302327.4	0	ENSG00000168556	ING2	inhibitor of growth family member 2	Promoter
chr3	15600974	15602504	1531	*	Promoter (<=1kb)	3	15560699	15601569	40871	2	26061	ENST00000321169.10	0	ENSG00000131373	HACL1	2-hydroxyacyl-CoA lyase 1	Promoter
chr5	114360757	114363268	2512	*	Promoter (<=1kb)	5	114362070	114496496	134427	1	3781	ENST00000673685.1	0	ENSG00000080709	KCNN2	potassium calcium-activated channel subfamily N member 2	Promoter
chr15	55407543	55409073	1531	*	Promoter (<=1kb)	15	55408495	55418798	10304	1	145788	ENST00000569691.2	0	ENSG00000261652	C15orf65	chromosome 15 open reading frame 65	Promoter
chr5	68214605	68217186	2582	*	Promoter (<=1kb)	5	68215756	68301821	86066	1	5295	ENST00000521381.6	0	ENSG00000145675	PIK3R1	phosphoinositide-3-kinase regulatory subunit 1	Promoter
chr1	113904098	113905789	1692	*	Promoter (<=1kb)	1	113894194	113904799	10606	2	10717	ENST00000369569.6	0	ENSG00000134262	AP4B1	adaptor related protein complex 4 subunit beta 1	Promoter
chr2	18559805	18561106	1302	*	Promoter (<=1kb)	2	18554723	18560653	5931	2	57665	ENST00000381249.4	0	ENSG00000240857	RDH14	retinol dehydrogenase 14	Promoter
chr1	167552956	167554513	1558	*	Promoter (<=1kb)	1	167529117	167553805	24689	2	107985224	ENST00000466652.2	0	0	LOC107985224	uncharacterized LOC107985224	Promoter
chr7	92527488	92529247	1760	*	Promoter (<=1kb)	7	92487020	92528441	41422	2	5189	ENST00000438045.5	0	ENSG00000127980	PEX1	peroxisomal biogenesis factor 1	Promoter
chr16	27203040	27204463	1424	*	Promoter (<=1kb)	16	27203508	27211715	8208	1	79831	ENST00000564961.1	0	ENSG00000155666	KDM8	lysine demethylase 8	Promoter
chr16	20899262	20901716	2455	*	Promoter (<=1kb)	16	20796340	20900349	104010	2	112479	ENST00000564349.5	0	ENSG00000196678	ERI2	ERI1 exoribonuclease family member 2	Promoter
chr3	149969919	149972121	2203	*	Promoter (<=1kb)	3	149964904	149970950	6047	2	5217	ENST00000452853.6	0	ENSG00000070087	PFN2	profilin 2	Promoter
chr12	104137204	104139122	1919	*	Promoter (<=1kb)	12	104117086	104138210	21125	2	4801	ENST00000240055.8	0	ENSG00000120837	NFYB	nuclear transcription factor Y subunit beta	Promoter
chr5	154857346	154859220	1875	*	Promoter (<=1kb)	5	154857553	154863220	5668	1	9337	ENST00000521174.5	0	ENSG00000155508	CNOT8	CCR4-NOT transcription complex subunit 8	Promoter
chr1	182838740	182840511	1772	*	Promoter (<=1kb)	1	182839347	182887982	48636	1	1660	ENST00000367549.4	0	ENSG00000135829	DHX9	DExH-box helicase 9	Promoter
chr8	124997755	124998997	1243	*	Promoter (<=1kb)	8	124996985	124998198	1214	2	105375744	ENST00000523030.1	0	ENSG00000253513	SQLE-DT	SQLE divergent transcript	Promoter
chr6	11536926	11539009	2084	*	Promoter (<=1kb)	6	11537749	11583524	45776	1	100113407	ENST00000379426.2	0	ENSG00000205269	TMEM170B	transmembrane protein 170B	Promoter
chr12	69738306	69740084	1779	*	Promoter (<=1kb)	12	69713633	69738574	24942	2	101928002	ENST00000501387.6	0	ENSG00000247131	LOC101928002	uncharacterized LOC101928002	Promoter
chr6	159788769	159791199	2431	*	Promoter (<=1kb)	6	159789812	159798313	8502	1	29074	ENST00000476826.5	0	ENSG00000112110	MRPL18	mitochondrial ribosomal protein L18	Promoter
chr20	17680769	17683078	2310	*	Promoter (<=1kb)	20	17613678	17682283	68606	2	6238	ENST00000377807.6	0	ENSG00000125844	RRBP1	ribosome binding protein 1	Promoter
chr5	43555847	43557636	1790	*	Promoter (<=1kb)	5	43526267	43557077	30811	2	10605	ENST00000306846.8	0	ENSG00000172239	PAIP1	poly(A) binding protein interacting protein 1	Promoter
chr4	75723110	75725639	2530	*	Promoter (<=1kb)	4	75724577	75814286	89710	1	8615	ENST00000514213.7	0	ENSG00000138768	USO1	USO1 vesicle transport factor	Promoter
chr16	5097001	5098995	1995	*	Promoter (<=1kb)	16	5084284	5097795	13512	2	196483	ENST00000427587.9	0	ENSG00000118894	EEF2KMT	eukaryotic elongation factor 2 lysine methyltransferase	Promoter
chr7	158828160	158830417	2258	*	Promoter (<=1kb)	7	158730995	158829628	98634	2	57488	ENST00000251527.10	0	ENSG00000117868	ESYT2	extended synaptotagmin 2	Promoter
chrY	11304616	11306890	2275	*	Distal Intergenic	24	11155654	11215026	59373	2	105379273	ENST00000652671.1	-89590	0	LOC105379273	uncharacterized LOC105379273	Intergenic
chr11	17276120	17277704	1585	*	Promoter (<=1kb)	11	17276731	17282870	6140	1	4925	ENST00000525637.1	0	ENSG00000070081	NUCB2	nucleobindin 2	Promoter
chr1	179953846	179955668	1823	*	Promoter (<=1kb)	1	179954773	179996963	42191	1	9857	ENST00000491495.2	0	ENSG00000135837	CEP350	centrosomal protein 350	Promoter
chr2	178193749	178195689	1941	*	Promoter (<=1kb)	2	178194481	178395772	201292	1	114880	ENST00000392505.6	0	ENSG00000079156	OSBPL6	oxysterol binding protein like 6	Promoter
chr20	25695955	25697254	1300	*	Promoter (<=1kb)	20	25697003	25752709	55707	1	107985400	ENST00000649818.1	0	0	LOC107985400	uncharacterized LOC107985400	Promoter
chr7	56051121	56052315	1195	*	Promoter (<=1kb)	7	56011051	56051448	40398	2	5723	ENST00000437355.6	0	ENSG00000146733	PSPH	phosphoserine phosphatase	Promoter
chr6	133951726	133953947	2222	*	Promoter (<=1kb)	6	133952170	133984479	32310	1	9519	ENST00000416965.5	0	ENSG00000028839	TBPL1	TATA-box binding protein like 1	Promoter
chr15	98646952	98649426	2475	*	Promoter (<=1kb)	15	98648539	98964530	315992	1	3480	ENST00000649865.1	0	ENSG00000140443	IGF1R	insulin like growth factor 1 receptor	Promoter
chr20	18507029	18508402	1374	*	Promoter (<=1kb)	20	18507520	18561415	53896	1	10483	ENST00000336714.8	0	ENSG00000101310	SEC23B	SEC23 homolog B, COPII coat complex component	Promoter
chr10	74824991	74827318	2328	*	Promoter (<=1kb)	10	74825255	75022123	196869	1	23522	ENST00000648159.1	0	ENSG00000156650	KAT6B	lysine acetyltransferase 6B	Promoter
chr4	121869508	121871045	1538	*	Promoter (<=1kb)	4	121824329	121870474	46146	2	55212	ENST00000264499.9	0	ENSG00000138686	BBS7	Bardet-Biedl syndrome 7	Promoter
chr10	42637694	42639097	1404	*	Promoter (<=1kb)	10	42638314	42645542	7229	1	105378268	ENST00000649715.1	0	0	LOC105378268	uncharacterized LOC105378268	Promoter
chr4	82372617	82374812	2196	*	Promoter (<=1kb)	4	82374402	82384027	9626	1	101928963	ENST00000609575.1	0	ENSG00000272677	HNRNPD-DT	HNRNPD divergent transcript	Promoter
chr4	139453049	139454847	1799	*	Promoter (<=1kb)	4	139411927	139453955	42029	2	107984036	ENST00000608661.1	0	0	RAB33B-AS1	RAB33B antisense RNA 1	Promoter
chr1	180153724	180155996	2273	*	Promoter (<=1kb)	1	180154869	180204030	49162	1	5768	ENST00000367602.8	0	ENSG00000116260	QSOX1	quiescin sulfhydryl oxidase 1	Promoter
chr6	118650238	118652072	1835	*	Promoter (<=1kb)	6	118460772	118651591	190820	2	387119	ENST00000368491.8	0	ENSG00000111860	CEP85L	centrosomal protein 85 like	Promoter
chr17	19377349	19379190	1842	*	Promoter (<=1kb)	17	19336552	19377907	41356	2	27077	ENST00000674596.1	0	ENSG00000108641	B9D1	B9 domain containing 1	Promoter
chr8	6707701	6709354	1654	*	Promoter (<=1kb)	8	6617310	6708196	90887	2	100507530	ENST00000662128.1	0	0	MCPH1-AS1	MCPH1 antisense RNA 1	Promoter
chr14	51093141	51096277	3137	*	Promoter (<=1kb)	14	50975262	51096061	120800	2	114088	ENST00000298355.7	0	ENSG00000100505	TRIM9	tripartite motif containing 9	Promoter
chr3	153160530	153163535	3006	*	Promoter (<=1kb)	3	153162226	153170627	8402	1	5912	ENST00000323534.5	0	ENSG00000181467	RAP2B	RAP2B, member of RAS oncogene family	Promoter
chr1	197200282	197202262	1981	*	Promoter (<=1kb)	1	197153682	197201293	47612	2	360023	ENST00000367405.5	0	ENSG00000177888	ZBTB41	zinc finger and BTB domain containing 41	Promoter
chr9	81688189	81690422	2234	*	Promoter (<=1kb)	9	81689713	81776900	87188	1	101927502	ENST00000437181.1	0	ENSG00000233926	TLE1-DT	TLE1 divergent transcript	Promoter
chr6	135497199	135498848	1650	*	Promoter (<=1kb)	6	135497422	135500438	3017	1	100131814	ENST00000664629.1	0	ENSG00000231028	AHI1-DT	AHI1 divergent transcript	Promoter
chr7	87875647	87877201	1555	*	Promoter (<=1kb)	7	87876216	87908376	32161	1	10926	ENST00000413643.5	0	ENSG00000006634	DBF4	DBF4 zinc finger	Promoter
chr6	159761340	159763307	1968	*	Promoter (<=1kb)	6	159760258	159762332	2075	2	100129518	ENST00000535372.1	0	ENSG00000285427	SOD2-OT1	SOD2 overlapping transcript 1	Promoter
chr3	100709000	100710493	1494	*	Promoter (<=1kb)	3	100709295	100748964	39670	1	10342	ENST00000490574.6	0	ENSG00000114354	TFG	trafficking from ER to golgi regulator	Promoter
chr7	44999054	45000773	1720	*	Promoter (<=1kb)	7	44999475	45076352	76878	1	83605	ENST00000461377.5	0	ENSG00000136280	CCM2	CCM2 scaffold protein	Promoter
chr11	9460161	9461710	1550	*	Promoter (<=1kb)	11	9459556	9460702	1147	2	644656	ENST00000596206.2	0	ENSG00000268403	LOC644656	uncharacterized LOC644656	Promoter
chr8	104587989	104589919	1931	*	Promoter (<=1kb)	8	104489231	104589024	99794	2	29967	ENST00000424843.6	0	ENSG00000147650	LRP12	LDL receptor related protein 12	Promoter
chr12	31589742	31592001	2260	*	Promoter (<=1kb)	12	31589923	31615351	25429	1	100874249	ENST00000536397.1	0	ENSG00000255867	DENND5B-AS1	DENND5B antisense RNA 1	Promoter
chr11	83156262	83158210	1949	*	Promoter (<=1kb)	11	83156988	83187451	30464	1	51585	ENST00000298281.8	0	ENSG00000165494	PCF11	PCF11 cleavage and polyadenylation factor subunit	Promoter
chr16	25256586	25258869	2284	*	Promoter (<=1kb)	16	25257952	25261066	3115	1	112577464	ENST00000612792.1	0	ENSG00000274925	ZKSCAN2-DT	ZKSCAN2 divergent transcript	Promoter
chr4	52861605	52863073	1469	*	Promoter (<=1kb)	4	52862317	52866835	4519	1	65997	ENST00000248706.5	0	ENSG00000128045	RASL11B	RAS like family 11 member B	Promoter
chr10	16816785	16818228	1444	*	Promoter (<=1kb)	10	16817699	16821207	3509	1	105376435	ENST00000655281.1	0	ENSG00000286958	LOC105376435	uncharacterized LOC105376435	Promoter
chr9	27572503	27574760	2258	*	Promoter (<=1kb)	9	27535640	27573494	37855	2	203228	ENST00000673600.1	0	ENSG00000147894	C9orf72	C9orf72-SMCR8 complex subunit	Promoter
chr12	54279341	54281274	1934	*	Promoter (<=1kb)	12	54230942	54280122	49181	2	23468	ENST00000209875.9	0	ENSG00000094916	CBX5	chromobox 5	Promoter
chr6	117674847	117676300	1454	*	Promoter (<=1kb)	6	117675469	117710727	35259	1	116150	ENST00000368494.4	0	ENSG00000153989	NUS1	NUS1 dehydrodolichyl diphosphate synthase subunit	Promoter
chr21	37365541	37368207	2667	*	Promoter (<=1kb)	21	37365573	37512054	146482	1	1859	ENST00000646523.1	0	ENSG00000157540	DYRK1A	dual specificity tyrosine phosphorylation regulated kinase 1A	Promoter
chr1	171740990	171743034	2045	*	Promoter (<=1kb)	1	171700160	171742065	41906	2	8674	ENST00000236192.12	0	ENSG00000117533	VAMP4	vesicle associated membrane protein 4	Promoter
chr4	82899971	82901492	1522	*	Promoter (<=1kb)	4	82881902	82900569	18668	2	100499177	ENST00000507051.1	0	ENSG00000251022	THAP9-AS1	THAP9 antisense RNA 1	Promoter
chr8	95268384	95270526	2143	*	Promoter (<=1kb)	8	95268823	95802733	533911	1	100616530	ENST00000671532.1	0	ENSG00000253773	CFAP418-AS1	CFAP418 antisense RNA 1	Promoter
chr12	30754090	30755568	1479	*	Promoter (<=1kb)	12	30755167	30802602	47436	1	100287314	ENST00000650286.1	0	0	LINC00941	long intergenic non-protein coding RNA 941	Promoter
chr4	75672402	75674220	1819	*	Promoter (<=1kb)	4	75641849	75672689	30841	2	9908	ENST00000677171.1	0	ENSG00000138757	G3BP2	G3BP stress granule assembly factor 2	Promoter
chr1	113928632	113930804	2173	*	Promoter (<=1kb)	1	113924000	113929318	5319	2	101928846	ENST00000441071.5	0	ENSG00000235527	HIPK1-AS1	HIPK1 antisense RNA 1	Promoter
chr8	52713243	52715433	2191	*	Promoter (<=1kb)	8	52622458	52714435	91978	2	9821	ENST00000025008.10	0	ENSG00000023287	RB1CC1	RB1 inducible coiled-coil 1	Promoter
chr7	157138257	157139732	1476	*	Promoter (<=1kb)	7	157138916	157189296	50381	1	9690	ENST00000611269.4	0	ENSG00000009335	UBE3C	ubiquitin protein ligase E3C	Promoter
chr1	117366024	117368012	1989	*	Promoter (<=1kb)	1	117367449	117528872	161424	1	10905	ENST00000356554.7	0	ENSG00000198162	MAN1A2	mannosidase alpha class 1A member 2	Promoter
chr5	111756649	111758403	1755	*	Promoter (<=1kb)	5	111662621	111757194	94574	2	9315	ENST00000514515.5	0	ENSG00000134986	NREP	neuronal regeneration related protein	Promoter
chr8	17246085	17247722	1638	*	Promoter (<=1kb)	8	17246931	17268273	21343	1	137492	ENST00000519381.1	0	ENSG00000155975	VPS37A	VPS37A subunit of ESCRT-I	Promoter
chr2	201450944	201452398	1455	*	Promoter (<=1kb)	2	201451734	201458823	7090	1	55437	ENST00000488196.5	0	ENSG00000082146	STRADB	STE20 related adaptor beta	Promoter
chr19	32404804	32406513	1710	*	Promoter (<=1kb)	19	32405543	32413187	7645	1	147991	ENST00000587077.6	0	ENSG00000178904	DPY19L3	dpy-19 like C-mannosyltransferase 3	Promoter
chr1	86703622	86705821	2200	*	Promoter (<=1kb)	1	86703502	86704462	961	2	105378828	ENST00000565575.1	0	ENSG00000261737	CLCA4-AS1	CLCA4 antisense RNA 1	Promoter
chr5	75336235	75337884	1650	*	Promoter (<=1kb)	5	75336329	75360758	24430	1	3156	ENST00000511206.5	0	ENSG00000113161	HMGCR	3-hydroxy-3-methylglutaryl-CoA reductase	Promoter
chr1	114756752	114758533	1782	*	Promoter (<=1kb)	1	114716913	114757983	41071	2	7812	ENST00000339438.10	0	ENSG00000009307	CSDE1	cold shock domain containing E1	Promoter
chr2	63587755	63589526	1772	*	Promoter (<=1kb)	2	63588609	63597657	9049	1	4190	ENST00000485781.5	0	ENSG00000014641	MDH1	malate dehydrogenase 1	Promoter
chr1	182390563	182392647	2085	*	Promoter (<=1kb)	1	182378098	182391790	13693	2	2752	ENST00000331872.11	0	ENSG00000135821	GLUL	glutamate-ammonia ligase	Promoter
chr20	45933631	45935862	2232	*	Promoter (<=1kb)	20	45926518	45935055	8538	2	107985388	ENST00000647856.1	0	0	LOC107985388	pre-mRNA-splicing factor cwc22-like	Promoter
chr5	96934249	96936598	2350	*	Promoter (<=1kb)	5	96935394	96937766	2373	1	4012	ENST00000395784.1	0	ENSG00000113441	LNPEP	leucyl and cystinyl aminopeptidase	Promoter
chr1	84689622	84691020	1399	*	Promoter (<=1kb)	1	84643706	84690461	46756	2	117178	ENST00000342203.8	0	ENSG00000117155	SSX2IP	SSX family member 2 interacting protein	Promoter
chr18	74495529	74497295	1767	*	Promoter (<=1kb)	18	74495816	74508874	13059	1	55748	ENST00000581272.5	0	ENSG00000133313	CNDP2	carnosine dipeptidase 2	Promoter
chr4	106315555	106317276	1722	*	Promoter (<=1kb)	4	106315696	106348491	32796	1	9255	ENST00000358008.7	0	ENSG00000164022	AIMP1	aminoacyl tRNA synthetase complex interacting multifunctional protein 1	Promoter
chr7	87627465	87629338	1874	*	Promoter (<=1kb)	7	87627548	87741537	113990	1	154661	ENST00000466676.5	0	ENSG00000105784	RUNDC3B	RUN domain containing 3B	Promoter
chr20	41617470	41619320	1851	*	Promoter (<=1kb)	20	41402083	41618377	216295	2	84181	ENST00000373233.8	0	ENSG00000124177	CHD6	chromodomain helicase DNA binding protein 6	Promoter
chr7	103074083	103075992	1910	*	Promoter (<=1kb)	7	102813230	103074833	261604	2	222235	ENST00000379305.7	0	ENSG00000161040	FBXL13	F-box and leucine rich repeat protein 13	Promoter
chr8	31032154	31034364	2211	*	Promoter (<=1kb)	8	30995802	31033715	37914	2	29942	ENST00000339382.3	0	ENSG00000172733	PURG	purine rich element binding protein G	Promoter
chr18	9474490	9476179	1690	*	Promoter (<=1kb)	18	9475009	9538114	63106	1	10928	ENST00000019317.8	0	ENSG00000017797	RALBP1	ralA binding protein 1	Promoter
chr11	94128211	94130009	1799	*	Promoter (<=1kb)	11	94128841	94181968	53128	1	24145	ENST00000227638.8	0	ENSG00000110218	PANX1	pannexin 1	Promoter
chr7	87151840	87153515	1676	*	Promoter (<=1kb)	7	87151422	87152331	910	2	101927420	ENST00000670440.1	0	ENSG00000224046	DMTF1-AS1	DMTF1 antisense RNA 1	Promoter
chr3	134485250	134487060	1811	*	Promoter (<=1kb)	3	134477706	134485985	8280	2	25847	ENST00000354910.10	0	ENSG00000129055	ANAPC13	anaphase promoting complex subunit 13	Promoter
chr12	46382824	46384570	1747	*	Promoter (<=1kb)	12	46383652	46876784	493133	1	100288798	ENST00000667191.1	0	0	LOC100288798	uncharacterized LOC100288798	Promoter
chr2	30230309	30233137	2829	*	Promoter (<=1kb)	2	30231534	30260028	28495	1	81606	ENST00000395323.9	0	ENSG00000213626	LBH	LBH regulator of WNT signaling pathway	Promoter
chr12	68610314	68611620	1307	*	Promoter (<=1kb)	12	68610855	68650882	40028	1	5908	ENST00000460800.5	0	ENSG00000127314	RAP1B	RAP1B, member of RAS oncogene family	Promoter
chr17	26603480	26604406	927	*	Distal Intergenic	17	27293910	27293996	87	2	100616277	ENST00000584932.1	689590	ENSG00000263583	MIR4522	microRNA 4522	Intergenic
chr1	94417752	94419401	1650	*	Promoter (<=1kb)	1	94418389	94518663	100275	1	5825	ENST00000370214.9	0	ENSG00000117528	ABCD3	ATP binding cassette subfamily D member 3	Promoter
chr11	2399682	2401223	1542	*	Promoter (<=1kb)	11	2400488	2403878	3391	1	10078	ENST00000380996.9	0	ENSG00000184281	TSSC4	tumor suppressing subtransferable candidate 4	Promoter
chr9	76393463	76395290	1828	*	Promoter (<=1kb)	9	76385526	76394426	8901	2	55312	ENST00000376736.6	0	ENSG00000135002	RFK	riboflavin kinase	Promoter
chr12	50111388	50112783	1396	*	Promoter (<=1kb)	12	50112082	50120451	8370	1	84987	ENST00000317943.6	0	ENSG00000178449	COX14	cytochrome c oxidase assembly factor COX14	Promoter
chr2	190880285	190882210	1926	*	Promoter (<=1kb)	2	190880821	190965552	84732	1	2744	ENST00000320717.8	0	ENSG00000115419	GLS	glutaminase	Promoter
chr1	159140447	159143820	3374	*	Promoter (<=1kb)	1	159063579	159140508	76930	2	9447	ENST00000368129.3	0	ENSG00000163568	AIM2	absent in melanoma 2	Promoter
chr1	182029021	182030568	1548	*	Distal Intergenic	1	182054570	182061712	7143	2	127665	ENST00000339948.3	31144	ENSG00000179930	ZNF648	zinc finger protein 648	Intergenic
chr14	35825835	35827245	1411	*	Promoter (<=1kb)	14	35826338	35871963	45626	1	84312	ENST00000216807.12	0	ENSG00000100916	BRMS1L	BRMS1 like transcriptional repressor	Promoter
chr16	22296786	22298917	2132	*	Promoter (<=1kb)	16	22297375	22335101	37727	1	55718	ENST00000615879.4	0	ENSG00000058600	POLR3E	RNA polymerase III subunit E	Promoter
chr12	22543395	22545033	1639	*	Promoter (<=1kb)	12	22544676	22618868	74193	1	105369692	ENST00000658064.1	0	0	LOC105369692	uncharacterized LOC105369692	Promoter
chr10	50067294	50068632	1339	*	Promoter (<=1kb)	10	50021182	50067803	46622	2	100421577	ENST00000456967.5	0	ENSG00000235618	FAM21EP	family with sequence similarity 21, member A pseudogene	Promoter
chr9	19229809	19231502	1694	*	Promoter (<=1kb)	9	19230435	19372858	142424	1	55667	ENST00000602925.5	0	ENSG00000137145	DENND4C	DENN domain containing 4C	Promoter
chr4	10115998	10117394	1397	*	Promoter (<=1kb)	4	10074339	10116799	42461	2	9948	ENST00000499869.7	0	ENSG00000071127	WDR1	WD repeat domain 1	Promoter
chr5	40797372	40799100	1729	*	Promoter (<=1kb)	5	40759379	40798198	38820	2	5562	ENST00000397128.6	0	ENSG00000132356	PRKAA1	protein kinase AMP-activated catalytic subunit alpha 1	Promoter
chr2	134917921	134919531	1611	*	Promoter (<=1kb)	2	134735464	134918670	183207	2	100129961	ENST00000392929.6	0	0	CCNT2-AS1	CCNT2 antisense RNA 1	Promoter
chr14	64502943	64505428	2486	*	Promoter (<=1kb)	14	64503725	64521970	18246	1	22890	ENST00000553583.1	0	ENSG00000126804	ZBTB1	zinc finger and BTB domain containing 1	Promoter
chr8	101204795	101206486	1692	*	Promoter (<=1kb)	8	101177878	101205461	27584	2	51123	ENST00000520984.5	0	ENSG00000120963	ZNF706	zinc finger protein 706	Promoter
chr5	33439918	33441926	2009	*	Promoter (<=1kb)	5	33424025	33440619	16595	2	107986411	ENST00000507251.1	0	0	TARS1-DT	TARS1 divergent transcript	Promoter
chr8	73971582	73973051	1470	*	Promoter (<=1kb)	8	73972437	73979134	6698	1	54968	ENST00000520167.5	0	ENSG00000175606	TMEM70	transmembrane protein 70	Promoter
chr18	21110741	21112617	1877	*	Promoter (<=1kb)	18	20946906	21111813	164908	2	6093	ENST00000399799.3	0	ENSG00000067900	ROCK1	Rho associated coiled-coil containing protein kinase 1	Promoter
chr17	11996647	11998115	1469	*	Promoter (<=1kb)	17	11977439	11997475	20037	2	7566	ENST00000580306.7	0	ENSG00000154957	ZNF18	zinc finger protein 18	Promoter
chr1	181104393	181106113	1721	*	Distal Intergenic	1	181088700	181092900	4201	1	51278	ENST00000367577.7	15693	ENSG00000162783	IER5	immediate early response 5	Intergenic
chr10	91409163	91411342	2180	*	Promoter (<=1kb)	10	91409280	91460549	51270	1	143279	ENST00000631422.1	0	ENSG00000165338	HECTD2	HECT domain E3 ubiquitin protein ligase 2	Promoter
chr1	6784039	6786466	2428	*	Promoter (<=1kb)	1	6783892	6784843	952	2	110841581	ENST00000442889.1	0	0	CAMTA1-DT	CAMTA1 divergent transcript	Promoter
chr1	114509977	114512000	2024	*	Promoter (<=1kb)	1	114392790	114511203	118414	2	51592	ENST00000358465.7	0	ENSG00000197323	TRIM33	tripartite motif containing 33	Promoter
chr20	43456955	43458983	2029	*	Promoter (<=1kb)	20	43458054	43541881	83828	1	26013	ENST00000657241.1	0	ENSG00000185513	L3MBTL1	L3MBTL histone methyl-lysine binding protein 1	Promoter
chr2	99488950	99490858	1909	*	Promoter (<=1kb)	2	99400475	99489973	89499	2	51455	ENST00000393445.7	0	ENSG00000135945	REV1	REV1 DNA directed polymerase	Promoter
chr10	118754023	118755792	1770	*	Promoter (<=1kb)	10	118676411	118754970	78560	2	143384	ENST00000369151.8	0	ENSG00000151893	CACUL1	CDK2 associated cullin domain 1	Promoter
chr9	86281494	86283302	1809	*	Promoter (<=1kb)	9	86264546	86282538	17993	2	81689	ENST00000375991.9	0	ENSG00000135070	ISCA1	iron-sulfur cluster assembly 1	Promoter
chr10	38010183	38011585	1403	*	Promoter (<=1kb)	10	38010650	38060063	49414	1	7581	ENST00000307441.13	0	ENSG00000189180	ZNF33A	zinc finger protein 33A	Promoter
chr4	78775348	78777194	1847	*	Promoter (<=1kb)	4	78776342	78879435	103094	1	55589	ENST00000389010.7	0	ENSG00000138756	BMP2K	BMP2 inducible kinase	Promoter
chr10	117373869	117376512	2644	*	Promoter (<=1kb)	10	117277274	117375440	98167	2	118987	ENST00000334464.7	0	ENSG00000165650	PDZD8	PDZ domain containing 8	Promoter
chr3	142723611	142725238	1628	*	Promoter (<=1kb)	3	142724034	142807888	83855	1	7220	ENST00000476941.6	0	ENSG00000144935	TRPC1	transient receptor potential cation channel subfamily C member 1	Promoter
chr3	120907454	120909377	1924	*	Promoter (<=1kb)	3	120811530	120908052	96523	2	105374069	ENST00000661060.1	0	0	LOC105374069	uncharacterized LOC105374069	Promoter
chr7	139358891	139360970	2080	*	Promoter (<=1kb)	7	139359512	139398624	39113	1	51631	ENST00000608368.5	0	ENSG00000146963	LUC7L2	LUC7 like 2, pre-mRNA splicing factor	Promoter
chr3	38023867	38025573	1707	*	Promoter (<=1kb)	3	38007498	38024787	17290	2	5333	ENST00000463876.5	0	ENSG00000187091	PLCD1	phospholipase C delta 1	Promoter
chr2	239400107	239402187	2081	*	Promoter (<=1kb)	2	239401436	239402357	922	1	101928111	ENST00000409526.1	0	ENSG00000222020	HDAC4-AS1	HDAC4 antisense RNA 1	Promoter
chr10	14877838	14879677	1840	*	Promoter (<=1kb)	10	14878820	14904315	25496	1	79723	ENST00000378331.5	0	ENSG00000152455	SUV39H2	SUV39H2 histone lysine methyltransferase	Promoter
chr9	111896054	111897888	1835	*	Promoter (<=1kb)	9	111896814	111935369	38556	1	7357	ENST00000374279.4	0	ENSG00000148154	UGCG	UDP-glucose ceramide glucosyltransferase	Promoter
chr14	91509266	91511240	1975	*	Promoter (<=1kb)	14	91457508	91510310	52803	2	55671	ENST00000554943.6	0	ENSG00000100796	PPP4R3A	protein phosphatase 4 regulatory subunit 3A	Promoter
chr9	79570617	79572089	1473	*	Promoter (<=1kb)	9	79571773	79726882	155110	1	7091	ENST00000376544.7	0	ENSG00000106829	TLE4	TLE family member 4, transcriptional corepressor	Promoter
chr4	26860171	26862178	2008	*	Promoter (<=1kb)	4	26859806	26860581	776	2	105374546	ENST00000489096.5	0	0	STIM2-AS1	STIM2 antisense RNA 1	Promoter
chr2	62704934	62706739	1806	*	Promoter (<=1kb)	2	62705652	62764336	58685	1	23301	ENST00000427809.5	0	ENSG00000115504	EHBP1	EH domain binding protein 1	Promoter
chr6	149863171	149865210	2040	*	Promoter (<=1kb)	6	149863494	149919507	56014	1	100652739	ENST00000606915.1	0	ENSG00000223701	RAET1E-AS1	RAET1E antisense RNA 1	Promoter
chr3	170355760	170358490	2731	*	Promoter (<=1kb)	3	170357678	170360073	2396	1	6498	ENST00000477216.1	0	ENSG00000136603	SKIL	SKI like proto-oncogene	Promoter
chr20	31722446	31724402	1957	*	Promoter (<=1kb)	20	31664452	31722597	58146	2	598	ENST00000376062.6	0	ENSG00000171552	BCL2L1	BCL2 like 1	Promoter
chr3	39106323	39108632	2310	*	Promoter (<=1kb)	3	39107680	39138900	31221	1	199223	ENST00000683103.1	0	ENSG00000168026	TTC21A	tetratricopeptide repeat domain 21A	Promoter
chr10	96042990	96044927	1938	*	Promoter (<=1kb)	10	96043394	96059588	16195	1	54619	ENST00000403870.7	0	ENSG00000107443	CCNJ	cyclin J	Promoter
chr6	2244827	2246552	1726	*	Promoter (<=1kb)	6	2245718	2484007	238290	1	100508120	ENST00000657072.1	0	0	GMDS-DT	GMDS divergent transcript	Promoter
chr1	147171406	147173454	2049	*	Promoter (<=1kb)	1	147155106	147172470	17365	2	5565	ENST00000254101.4	0	ENSG00000131791	PRKAB2	protein kinase AMP-activated non-catalytic subunit beta 2	Promoter
chr16	18401060	18402713	1654	*	Promoter (<=1kb)	16	18402178	18402271	94	2	100422836	ENST00000584616.1	0	ENSG00000266291	MIR3180-3	microRNA 3180-3	Promoter
chr3	17741871	17743475	1605	*	Promoter (<=1kb)	3	17742952	17745665	2714	1	105376975	ENST00000665745.1	0	ENSG00000286352	LOC105376975	uncharacterized LOC105376975	Promoter
chr1	235503773	235505734	1962	*	Promoter (<=1kb)	1	235447190	235504452	57263	2	148789	ENST00000366600.8	0	ENSG00000162885	B3GALNT2	beta-1,3-N-acetylgalactosaminyltransferase 2	Promoter
chr1	111139298	111141032	1735	*	Promoter (<=1kb)	1	111139627	111184808	45182	1	10390	ENST00000498239.5	0	ENSG00000134255	CEPT1	choline/ethanolamine phosphotransferase 1	Promoter
chr11	14890885	14892746	1862	*	Promoter (<=1kb)	11	14877440	14892231	14792	2	120227	ENST00000334636.10	0	ENSG00000186104	CYP2R1	cytochrome P450 family 2 subfamily R member 1	Promoter
chr13	48037323	48038412	1090	*	Promoter (<=1kb)	13	48037726	48047221	9496	1	55270	ENST00000258662.3	0	ENSG00000136159	NUDT15	nudix hydrolase 15	Promoter
chr14	21103160	21104988	1829	*	Promoter (<=1kb)	14	21090082	21104722	14641	2	51222	ENST00000451119.6	0	ENSG00000165804	ZNF219	zinc finger protein 219	Promoter
chr6	83192677	83194715	2039	*	Promoter (<=1kb)	6	83193357	83198935	5579	1	112611	ENST00000369724.5	0	ENSG00000013392	RWDD2A	RWD domain containing 2A	Promoter
chr6	5003245	5004622	1378	*	Promoter (<=1kb)	6	5003774	5031746	27973	1	100129461	ENST00000653195.1	0	ENSG00000272142	LYRM4-AS1	LYRM4 antisense RNA 1	Promoter
chr6	118893124	118895548	2425	*	Promoter (<=1kb)	6	118828014	118894356	66343	2	254394	ENST00000505485.1	0	ENSG00000111877	MCM9	minichromosome maintenance 9 homologous recombination repair factor	Promoter
chr12	12266101	12267951	1851	*	Promoter (<=1kb)	12	12116025	12267044	151020	2	4040	ENST00000261349.9	0	ENSG00000070018	LRP6	LDL receptor related protein 6	Promoter
chr19	49875950	49878386	2437	*	Promoter (<=1kb)	19	49862271	49878351	16081	2	11284	ENST00000629179.1	0	ENSG00000039650	PNKP	polynucleotide kinase 3'-phosphatase	Promoter
chr3	101778753	101780246	1494	*	Promoter (<=1kb)	3	101779202	101785606	6405	1	91775	ENST00000495842.5	0	ENSG00000144815	NXPE3	neurexophilin and PC-esterase domain family member 3	Promoter
chr2	197452869	197454249	1381	*	Promoter (<=1kb)	2	197453423	197475308	21886	1	80219	ENST00000263960.6	0	ENSG00000115520	COQ10B	coenzyme Q10B	Promoter
chr7	92133326	92135500	2175	*	Promoter (<=1kb)	7	92112153	92134477	22325	2	1595	ENST00000003100.13	0	ENSG00000001630	CYP51A1	cytochrome P450 family 51 subfamily A member 1	Promoter
chr1	174021119	174023106	1988	*	Promoter (<=1kb)	1	174022509	174022985	477	1	105371620	ENST00000424181.1	0	ENSG00000224977	RC3H1-DT	RC3H1 divergent transcript	Promoter
chr1	117121073	117122749	1677	*	Promoter (<=1kb)	1	117111060	117121749	10690	2	80263	ENST00000256649.9	0	ENSG00000134253	TRIM45	tripartite motif containing 45	Promoter
chr4	99563071	99564290	1220	*	Promoter (<=1kb)	4	99564081	99623240	59160	1	4547	ENST00000457717.6	0	ENSG00000138823	MTTP	microsomal triglyceride transfer protein	Promoter
chr8	56992728	56994674	1947	*	Promoter (<=1kb)	8	56957931	56993867	35937	2	54928	ENST00000262644.9	0	ENSG00000104331	BPNT2	3'(2'), 5'-bisphosphate nucleotidase 2	Promoter
chr1	109482929	109485064	2136	*	Promoter (<=1kb)	1	109483479	109492704	9226	1	127002	ENST00000463678.5	0	ENSG00000162650	ATXN7L2	ataxin 7 like 2	Promoter
chr8	26382626	26384135	1510	*	Promoter (<=1kb)	8	26375913	26382941	7029	2	157489	ENST00000650042.1	0	ENSG00000228451	SDAD1P1	SDA1 domain containing 1 pseudogene 1	Promoter
chr5	132293089	132295221	2133	*	Promoter (<=1kb)	5	132294394	132344190	49797	1	6583	ENST00000200652.4	0	ENSG00000197208	SLC22A4	solute carrier family 22 member 4	Promoter
chr2	158456004	158458675	2672	*	Promoter (<=1kb)	2	158171073	158456753	285681	2	130940	ENST00000283233.10	0	ENSG00000153237	CCDC148	coiled-coil domain containing 148	Promoter
chr17	21213426	21215407	1982	*	Promoter (<=1kb)	17	21214322	21219657	5336	1	107984969	ENST00000661579.1	0	ENSG00000235530	TMEM11-DT	TMEM11 divergent transcript	Promoter
chr4	143183948	143185878	1931	*	Promoter (<=1kb)	4	142933195	143184861	251667	2	105377623	ENST00000507826.1	0	ENSG00000250326	LOC105377623	uncharacterized LOC105377623	Promoter
chr13	41059775	41062314	2540	*	Promoter (<=1kb)	13	41061509	41084006	22498	1	11193	ENST00000379487.5	0	ENSG00000120688	WBP4	WW domain binding protein 4	Promoter
chr3	195442145	195443692	1548	*	Promoter (<=1kb)	3	195274745	195443020	168276	2	23527	ENST00000326793.11	0	ENSG00000114331	ACAP2	ArfGAP with coiled-coil, ankyrin repeat and PH domains 2	Promoter
chr20	18287687	18289225	1539	*	Promoter (<=1kb)	20	18288283	18316994	28712	1	7692	ENST00000396026.7	0	ENSG00000125846	ZNF133	zinc finger protein 133	Promoter
chr1	16611960	16614372	2413	*	Promoter (<=1kb)	1	16562319	16613487	51169	2	55672	ENST00000430580.6	0	ENSG00000219481	NBPF1	NBPF member 1	Promoter
chr6	89079622	89082254	2633	*	Promoter (<=1kb)	6	89080751	89084345	3595	1	10957	ENST00000369472.1	0	ENSG00000146278	PNRC1	proline rich nuclear receptor coactivator 1	Promoter
chr14	99603338	99605912	2575	*	Promoter (<=1kb)	14	99500190	99604207	104018	2	317762	ENST00000380243.9	0	ENSG00000205476	CCDC85C	coiled-coil domain containing 85C	Promoter
chr13	21603428	21604601	1174	*	Promoter (<=1kb)	13	21492691	21604170	111480	2	221154	ENST00000382374.9	0	ENSG00000165487	MICU2	mitochondrial calcium uptake 2	Promoter
chr19	41263039	41265330	2292	*	Promoter (<=1kb)	19	41264372	41307038	42667	1	11100	ENST00000378215.8	0	ENSG00000105323	HNRNPUL1	heterogeneous nuclear ribonucleoprotein U like 1	Promoter
chr19	44890232	44891692	1461	*	Promoter (<=1kb)	19	44890569	44891525	957	1	10452	ENST00000589253.1	0	ENSG00000130204	TOMM40	translocase of outer mitochondrial membrane 40	Promoter
chr13	26556964	26558528	1565	*	Promoter (<=1kb)	13	26557683	26688948	131266	1	10810	ENST00000335327.6	0	ENSG00000132970	WASF3	WASP family member 3	Promoter
chr1	113811210	113813013	1804	*	Promoter (<=1kb)	1	113812379	113823496	11118	1	100287722	ENST00000429398.5	0	ENSG00000226167	AP4B1-AS1	AP4B1 antisense RNA 1	Promoter
chr9	33024545	33026252	1708	*	Promoter (<=1kb)	9	33025273	33039907	14635	1	3301	ENST00000330899.5	0	ENSG00000086061	DNAJA1	DnaJ heat shock protein family (Hsp40) member A1	Promoter
chr9	41272674	41274731	2058	*	Exon (ENST00000633881.1/ENST00000633881.1, exon 1 of 1)	9	41233755	41233835	81	1	100616184	ENST00000612572.1	38919	ENSG00000276029	MIR4477A	microRNA 4477a	Exon
chr2	61537863	61539191	1329	*	Promoter (<=1kb)	2	61477689	61538197	60509	2	7514	ENST00000677150.1	0	ENSG00000082898	XPO1	exportin 1	Promoter
chr8	42842248	42843775	1528	*	Promoter (<=1kb)	8	42836674	42843325	6652	2	55145	ENST00000254250.7	0	ENSG00000131931	THAP1	THAP domain containing 1	Promoter
chr20	5126092	5128298	2207	*	Promoter (<=1kb)	20	5114953	5126626	11674	2	5111	ENST00000379160.3	0	ENSG00000132646	PCNA	proliferating cell nuclear antigen	Promoter
chr8	8227030	8229913	2884	*	Promoter (<=1kb)	8	8228595	8244865	16271	1	286042	ENST00000522601.5	0	ENSG00000173295	FAM86B3P	family with sequence similarity 86, member A pseudogene	Promoter
chr5	103258289	103260229	1941	*	Promoter (<=1kb)	5	103258763	103278660	19898	1	90355	ENST00000319933.7	0	ENSG00000181751	MACIR	macrophage immunometabolism regulator	Promoter
chr21	37072048	37074370	2323	*	Promoter (<=1kb)	21	37062846	37072811	9966	2	51227	ENST00000464265.5	0	ENSG00000185808	PIGP	phosphatidylinositol glycan anchor biosynthesis class P	Promoter
chr11	61160714	61162671	1958	*	Promoter (<=1kb)	11	61130257	61161426	31170	2	55048	ENST00000301765.10	0	ENSG00000167987	VPS37C	VPS37C subunit of ESCRT-I	Promoter
chr3	113695809	113697763	1955	*	Promoter (<=1kb)	3	113648385	113696642	48258	2	205717	ENST00000316407.9	0	ENSG00000176542	USF3	upstream transcription factor family member 3	Promoter
chr1	228165202	228166617	1416	*	Promoter (<=1kb)	1	228165804	228182257	16454	1	200205	ENST00000366711.4	0	ENSG00000181873	IBA57	iron-sulfur cluster assembly factor IBA57	Promoter
chr6	104940076	104942086	2011	*	Promoter (<=1kb)	6	104864464	104941447	76984	2	100113403	ENST00000636951.1	0	ENSG00000203809	LIN28B-AS1	LIN28B antisense RNA 1	Promoter
chr5	131263314	131264800	1487	*	Promoter (<=1kb)	5	131263666	131359262	95597	1	56990	ENST00000506419.5	0	ENSG00000158985	CDC42SE2	CDC42 small effector 2	Promoter
chr1	167721079	167722685	1607	*	Promoter (<=1kb)	1	167721950	167765896	43947	1	9019	ENST00000464954.1	0	ENSG00000197965	MPZL1	myelin protein zero like 1	Promoter
chr3	120348525	120350130	1606	*	Promoter (<=1kb)	3	120349449	120369790	20342	1	100130701	ENST00000637360.1	0	0	LRRC58-DT	LRRC58 divergent transcript	Promoter
chr3	15205753	15206937	1185	*	Promoter (<=1kb)	3	15206152	15217529	11378	1	23473	ENST00000418994.1	0	ENSG00000131375	CAPN7	calpain 7	Promoter
chr7	143835832	143837780	1949	*	Promoter (<=1kb)	7	143761790	143836705	74916	2	154761	ENST00000491047.5	0	ENSG00000253882	LOC154761	family with sequence similarity 115, member C pseudogene	Promoter
chr7	108569172	108570858	1687	*	Promoter (<=1kb)	7	108554543	108569597	15055	2	168451	ENST00000468884.1	0	ENSG00000177683	THAP5	THAP domain containing 5	Promoter
chr16	34591418	34596275	4858	*	Distal Intergenic	16	34387599	34389827	2229	2	107987235	ENST00000673429.1	-201591	0	LOC107987235	putative uncharacterized protein MGC34800	Intergenic
chr10	87862052	87864761	2710	*	Promoter (<=1kb)	10	87859158	87863533	4376	2	100144748	ENST00000445946.5	0	ENSG00000227268	KLLN	killin, p53 regulated DNA replication inhibitor	Promoter
chr1	150628790	150630278	1489	*	Promoter (<=1kb)	1	150600851	150629566	28716	2	2029	ENST00000369016.8	0	ENSG00000143420	ENSA	endosulfine alpha	Promoter
chr14	77615850	77617217	1368	*	Promoter (<=1kb)	14	77505997	77616637	110641	2	9517	ENST00000216484.7	0	ENSG00000100596	SPTLC2	serine palmitoyltransferase long chain base subunit 2	Promoter
chr8	140097900	140099793	1894	*	Promoter (<=1kb)	8	140094894	140100543	5650	2	359809	ENST00000631594.3	750	ENSG00000282164	PEG13	paternally expressed 13	Promoter
chr3	43620980	43622815	1836	*	Promoter (<=1kb)	3	43365848	43622011	256164	2	55129	ENST00000292246.8	0	ENSG00000160746	ANO10	anoctamin 10	Promoter
chr7	149714118	149715685	1568	*	Promoter (<=1kb)	7	149714781	149720124	5344	1	84626	ENST00000486744.3	0	ENSG00000133619	KRBA1	KRAB-A domain containing 1	Promoter
chr10	62803984	62806166	2183	*	Promoter (<=1kb)	10	62804720	62808479	3760	1	84890	ENST00000373783.3	0	ENSG00000181915	ADO	2-aminoethanethiol dioxygenase	Promoter
chr3	98521676	98523528	1853	*	Promoter (<=1kb)	3	98497912	98522887	24976	2	56650	ENST00000502288.5	0	ENSG00000080822	CLDND1	claudin domain containing 1	Promoter
chr3	141875539	141877515	1977	*	Promoter (<=1kb)	3	141876124	141916010	39887	1	483	ENST00000475483.5	0	ENSG00000069849	ATP1B3	ATPase Na+/K+ transporting subunit beta 3	Promoter
chr4	173369344	173372416	3073	*	Promoter (<=1kb)	4	173349543	173369516	19974	2	105377540	ENST00000651702.2	0	ENSG00000272870	SAP30-DT	SAP30 divergent transcript	Promoter
chr3	101573405	101575175	1771	*	Promoter (<=1kb)	3	101574180	101594465	20286	1	57092	ENST00000265260.8	0	ENSG00000081154	PCNP	PEST proteolytic signal containing nuclear protein	Promoter
chr20	13994809	13996619	1811	*	Promoter (<=1kb)	20	13995369	16053197	2057829	1	140733	ENST00000217246.8	0	ENSG00000172264	MACROD2	mono-ADP ribosylhydrolase 2	Promoter
chr2	65129418	65131001	1584	*	Promoter (<=1kb)	2	65070696	65130331	59636	2	5861	ENST00000649427.1	0	ENSG00000138069	RAB1A	RAB1A, member RAS oncogene family	Promoter
chr2	88690749	88692524	1776	*	Promoter (<=1kb)	2	88685170	88691476	6307	2	102724805	ENST00000682656.1	0	0	LOC102724805	uncharacterized LOC102724805	Promoter
chr11	101914418	101915943	1526	*	Promoter (<=1kb)	11	101915010	102001062	86053	1	57562	ENST00000263468.13	0	ENSG00000110318	CEP126	centrosomal protein 126	Promoter
chr7	94657205	94658716	1512	*	Promoter (<=1kb)	7	94585292	94656572	71281	2	8910	ENST00000644681.1	-633	ENSG00000127990	SGCE	sarcoglycan epsilon	Promoter
chr4	143513002	143515016	2015	*	Promoter (<=1kb)	4	143513472	143514635	1164	2	100128055	ENST00000500800.2	0	ENSG00000245112	SMARCA5-AS1	SMARCA5 antisense RNA 1	Promoter
chr5	65721346	65723610	2265	*	Promoter (<=1kb)	5	65665928	65722109	56182	2	54557	ENST00000381007.9	0	ENSG00000197860	SGTB	small glutamine rich tetratricopeptide repeat co-chaperone beta	Promoter
chr14	58297359	58299764	2406	*	Promoter (<=1kb)	14	58139101	58298139	159039	2	145407	ENST00000554218.1	0	ENSG00000139971	ARMH4	armadillo like helical domain containing 4	Promoter
chr6	73653069	73654708	1640	*	Promoter (<=1kb)	6	73593379	73653992	60614	2	26503	ENST00000355773.6	0	ENSG00000119899	SLC17A5	solute carrier family 17 member 5	Promoter
chr13	72726769	72728343	1575	*	Promoter (<=1kb)	13	72708367	72727629	19263	2	440145	ENST00000377818.4	0	ENSG00000204899	MZT1	mitotic spindle organizing protein 1	Promoter
chr2	177212094	177213494	1401	*	Promoter (<=1kb)	2	177212726	177212799	74	1	100616394	ENST00000581696.1	0	ENSG00000284252	MIR4444-1	microRNA 4444-1	Promoter
chr11	130001750	130003726	1977	*	Promoter (<=1kb)	11	130002938	130004356	1419	1	440072	ENST00000530583.1	0	0	PRDM10-DT	PRDM10 divergent transcript	Promoter
chr6	106973293	106975975	2683	*	Promoter (<=1kb)	6	106969831	106974729	4899	2	100133941	ENST00000606017.2	0	ENSG00000272398	CD24	CD24 molecule	Promoter
chr4	77074540	77076850	2311	*	Promoter (<=1kb)	4	77047155	77075989	28835	2	10983	ENST00000237654.9	0	ENSG00000118816	CCNI	cyclin I	Promoter
chr6	3118008	3119445	1438	*	Promoter (<=1kb)	6	3118374	3152575	34202	1	670	ENST00000434640.5	0	ENSG00000137274	BPHL	biphenyl hydrolase like	Promoter
chr6	119077504	119079400	1897	*	Promoter (<=1kb)	6	118959763	119078664	118902	2	79632	ENST00000338891.12	0	ENSG00000111879	FAM184A	family with sequence similarity 184 member A	Promoter
chr7	30284055	30286158	2104	*	Promoter (<=1kb)	7	30284597	30367689	83093	1	223082	ENST00000323037.5	0	ENSG00000180233	ZNRF2	zinc and ring finger 2	Promoter
chr7	65037742	65039390	1649	*	Promoter (<=1kb)	7	65038354	65074713	36360	1	643180	ENST00000419314.5	0	ENSG00000234585	CCT6P3	chaperonin containing TCP1 subunit 6 pseudogene 3	Promoter
chr16	9090121	9092868	2748	*	Promoter (<=1kb)	16	9091644	9121635	29992	1	29035	ENST00000327827.12	0	ENSG00000182831	C16orf72	chromosome 16 open reading frame 72	Promoter
chr12	76083662	76085412	1751	*	Promoter (<=1kb)	12	76036585	76084685	48101	2	4673	ENST00000618691.5	0	ENSG00000187109	NAP1L1	nucleosome assembly protein 1 like 1	Promoter
chr17	26619162	26620390	1229	*	Distal Intergenic	17	27293910	27293996	87	2	100616277	ENST00000584932.1	673606	ENSG00000263583	MIR4522	microRNA 4522	Intergenic
chr9	74951598	74953486	1889	*	Promoter (<=1kb)	9	74952968	74996293	43326	1	101927380	ENST00000455609.1	0	0	CARNMT1-AS1	CARNMT1 antisense RNA 1	Promoter
chr2	109613363	109615088	1726	*	Promoter (<=1kb)	2	109542799	109613966	71168	2	151011	ENST00000397712.7	0	ENSG00000186522	SEPTIN10	septin 10	Promoter
chr19	56120103	56122153	2051	*	Promoter (<=1kb)	19	56087366	56121295	33930	2	126208	ENST00000610935.2	0	ENSG00000142409	ZNF787	zinc finger protein 787	Promoter
chr1	166875569	166876991	1423	*	Promoter (<=1kb)	1	166856510	166876264	19755	2	117143	ENST00000367874.5	0	ENSG00000152382	TADA1	transcriptional adaptor 1	Promoter
chr10	15167735	15169527	1793	*	Promoter (<=1kb)	10	15105770	15168693	62924	2	9397	ENST00000378165.9	0	ENSG00000152465	NMT2	N-myristoyltransferase 2	Promoter
chr3	45688197	45690090	1894	*	Promoter (<=1kb)	3	45689056	45709648	20593	1	22908	ENST00000464524.5	0	ENSG00000211456	SACM1L	SAC1 like phosphatidylinositide phosphatase	Promoter
chr7	127651229	127652916	1688	*	Promoter (<=1kb)	7	127652194	127687147	34954	1	27044	ENST00000463020.1	0	ENSG00000197157	SND1	staphylococcal nuclease and tudor domain containing 1	Promoter
chr9	6680714	6682372	1659	*	Distal Intergenic	9	6704270	6707777	3508	1	105375968	ENST00000664463.1	-21898	0	LINC02851	long intergenic non-protein coding RNA 2851	Intergenic
chr1	244652436	244653492	1057	*	Promoter (<=1kb)	1	244653103	244705951	52849	1	51029	ENST00000263831.11	0	ENSG00000121644	DESI2	desumoylating isopeptidase 2	Promoter
chr7	124031910	124033839	1930	*	Promoter (<=1kb)	7	124032126	124392700	360575	1	102724577	ENST00000667657.1	0	0	LOC102724577	uncharacterized LOC102724577	Promoter
chr1	143216196	143223557	7362	*	Distal Intergenic	1	143419625	143420207	583	2	107985200	ENST00000622095.1	196650	ENSG00000232527	LOC107985200	uncharacterized LOC107985200	Intergenic
chr20	25247196	25249039	1844	*	Promoter (<=1kb)	20	25248085	25298012	49928	1	5834	ENST00000216962.9	0	ENSG00000100994	PYGB	glycogen phosphorylase B	Promoter
chr12	32678878	32680253	1376	*	Promoter (<=1kb)	12	32679200	32745552	66353	1	10059	ENST00000452533.6	0	ENSG00000087470	DNM1L	dynamin 1 like	Promoter
chr3	101724227	101725823	1597	*	Promoter (<=1kb)	3	101724593	101759512	34920	1	79598	ENST00000489172.5	0	ENSG00000182504	CEP97	centrosomal protein 97	Promoter
chr5	160118516	160120303	1788	*	Promoter (<=1kb)	5	160075882	160119423	43542	2	114825	ENST00000456329.7	0	ENSG00000170234	PWWP2A	PWWP domain containing 2A	Promoter
chr3	157087935	157089807	1873	*	Promoter (<=1kb)	3	157089634	157101139	11506	1	100498859	ENST00000665841.1	0	0	LINC00881	long intergenic non-protein coding RNA 881	Promoter
chr10	14837213	14839140	1928	*	Promoter (<=1kb)	10	14838302	14844737	6436	1	100421372	ENST00000645667.1	0	ENSG00000284024	LOC100421372	zinc finger and SCAN domain containing 29	Promoter
chr20	21302746	21304121	1376	*	Promoter (<=1kb)	20	21303331	21389825	86495	1	22803	ENST00000377191.5	0	ENSG00000088930	XRN2	5'-3' exoribonuclease 2	Promoter
chr14	95534282	95535807	1526	*	Promoter (<=1kb)	14	95521958	95534618	12661	2	283596	ENST00000667310.1	0	0	SNHG10	small nucleolar RNA host gene 10	Promoter
chr10	102917480	102919431	1952	*	Promoter (<=1kb)	10	102898649	102918335	19687	2	107984265	ENST00000652934.1	0	ENSG00000286575	LOC107984265	uncharacterized LOC107984265	Promoter
chr1	212284597	212286480	1884	*	Promoter (<=1kb)	1	212285410	212361853	76444	1	5525	ENST00000261461.7	0	ENSG00000066027	PPP2R5A	protein phosphatase 2 regulatory subunit B'alpha	Promoter
chr2	135741170	135742726	1557	*	Promoter (<=1kb)	2	135741734	135754188	12455	1	23190	ENST00000415164.5	0	ENSG00000144224	UBXN4	UBX domain protein 4	Promoter
chr1	151789956	151791691	1736	*	Promoter (<=1kb)	1	151790804	151791545	742	1	109729141	ENST00000533481.1	0	ENSG00000203288	TDRKH-AS1	TDRKH antisense RNA 1	Promoter
chr8	119873297	119874913	1617	*	Promoter (<=1kb)	8	119873717	120050044	176328	1	64798	ENST00000523492.5	0	ENSG00000155792	DEPTOR	DEP domain containing MTOR interacting protein	Promoter
chr5	54516864	54518719	1856	*	Promoter (<=1kb)	5	54517759	54543273	25515	1	112574	ENST00000326277.5	0	ENSG00000178996	SNX18	sorting nexin 18	Promoter
chr9	99104464	99106053	1590	*	Promoter (<=1kb)	9	99105111	99153649	48539	1	7046	ENST00000374990.6	0	ENSG00000106799	TGFBR1	transforming growth factor beta receptor 1	Promoter
chr1	89994585	89995846	1262	*	Promoter (<=1kb)	1	89995110	90035533	40424	1	284695	ENST00000340281.9	0	ENSG00000162664	ZNF326	zinc finger protein 326	Promoter
chr17	58517297	58519062	1766	*	Promoter (<=1kb)	17	58489529	58517851	28323	2	9110	ENST00000579925.5	0	ENSG00000108389	MTMR4	myotubularin related protein 4	Promoter
chr3	136861383	136862970	1588	*	Promoter (<=1kb)	3	136835345	136862031	26687	2	101927597	ENST00000661609.1	0	0	NCK1-DT	NCK1 divergent transcript	Promoter
chr16	23148515	23150005	1491	*	Promoter (<=1kb)	16	23061406	23149452	88047	2	57478	ENST00000219689.12	0	ENSG00000103404	USP31	ubiquitin specific peptidase 31	Promoter
chr8	66112639	66114998	2360	*	Promoter (<=1kb)	8	66112667	66114779	2113	1	84675	ENST00000520930.1	0	ENSG00000147573	TRIM55	tripartite motif containing 55	Promoter
chr6	111871768	111874198	2431	*	Promoter (<=1kb)	6	111660332	111873067	212736	2	2534	ENST00000368682.7	0	ENSG00000010810	FYN	FYN proto-oncogene, Src family tyrosine kinase	Promoter
chr12	88141507	88142829	1323	*	Promoter (<=1kb)	12	88142296	88154324	12029	1	160418	ENST00000549011.5	0	ENSG00000139324	TMTC3	transmembrane O-mannosyltransferase targeting cadherins 3	Promoter
chr8	140463848	140465370	1523	*	Promoter (5-6kb)	8	139727725	140458579	730855	2	83696	ENST00000648948.2	-5269	ENSG00000167632	TRAPPC9	trafficking protein particle complex subunit 9	Promoter
chr4	89110274	89111984	1711	*	Promoter (<=1kb)	4	88767983	89111398	343416	2	10144	ENST00000502459.5	0	ENSG00000138640	FAM13A	family with sequence similarity 13 member A	Promoter
chr18	47930069	47931837	1769	*	Promoter (<=1kb)	18	47808957	47930659	121703	2	4087	ENST00000262160.11	0	ENSG00000175387	SMAD2	SMAD family member 2	Promoter
chr6	117906493	117909153	2661	*	Promoter (<=1kb)	6	117907264	118317671	410408	1	222553	ENST00000360388.9	0	ENSG00000196376	SLC35F1	solute carrier family 35 member F1	Promoter
chr8	106269560	106272025	2466	*	Promoter (<=1kb)	8	106270144	106272899	2756	1	55074	ENST00000521369.2	0	ENSG00000164830	OXR1	oxidation resistance 1	Promoter
chr15	75450462	75452757	2296	*	Promoter (<=1kb)	15	75369379	75451690	82312	2	25942	ENST00000394947.8	0	ENSG00000169375	SIN3A	SIN3 transcription regulator family member A	Promoter
chr9	77176902	77178702	1801	*	Promoter (<=1kb)	9	77176760	77178180	1421	2	100286938	ENST00000644612.1	0	0	VPS13A-AS1	VPS13A antisense RNA 1	Promoter
chr20	41316493	41318374	1882	*	Promoter (<=1kb)	20	41178455	41317731	139277	2	23051	ENST00000683867.1	0	ENSG00000174306	ZHX3	zinc fingers and homeoboxes 3	Promoter
chr6	127266345	127268411	2067	*	Promoter (<=1kb)	6	127266726	127286891	20166	1	81847	ENST00000476956.5	0	ENSG00000118518	RNF146	ring finger protein 146	Promoter
chrX	149539097	149541659	2563	*	Promoter (<=1kb)	23	149527595	149539752	12158	2	100131434	ENST00000618757.4	0	ENSG00000241769	EOLA1-DT	EOLA1 divergent transcript	Promoter
chr8	28889464	28891395	1932	*	Promoter (<=1kb)	8	28767661	28889913	122253	2	55756	ENST00000523303.5	0	ENSG00000104299	INTS9	integrator complex subunit 9	Promoter
chr10	28302220	28303593	1374	*	Promoter (<=1kb)	10	28303300	28307658	4359	1	105376466	ENST00000634334.1	0	0	MPP7-DT	MPP7 divergent transcript	Promoter
chr19	56314008	56315634	1627	*	Promoter (<=1kb)	19	56314703	56341287	26585	1	112268243	ENST00000587004.5	0	0	ZSCAN5A-AS1	ZSCAN5A antisense RNA 1	Promoter
chr1	87327922	87329513	1592	*	Promoter (<=1kb)	1	87328880	87348923	20044	1	8543	ENST00000370544.10	0	ENSG00000143013	LMO4	LIM domain only 4	Promoter
chr9	104093254	104094778	1525	*	Promoter (<=1kb)	9	104094260	104141409	47150	1	10592	ENST00000286398.11	0	ENSG00000136824	SMC2	structural maintenance of chromosomes 2	Promoter
chr16	13919370	13920670	1301	*	Promoter (<=1kb)	16	13920138	13952348	32211	1	2072	ENST00000682617.1	0	ENSG00000175595	ERCC4	ERCC excision repair 4, endonuclease catalytic subunit	Promoter
chr6	151451682	151453327	1646	*	Promoter (<=1kb)	6	151398898	151452146	53249	2	55005	ENST00000682641.1	0	ENSG00000155906	RMND1	required for meiotic nuclear division 1 homolog	Promoter
chr2	113583368	113585022	1655	*	Promoter (<=1kb)	2	113582959	113583096	138	2	100302128	ENST00000408128.1	-272	ENSG00000221055	MIR1302-3	microRNA 1302-3	Promoter
chr6	109381412	109383451	2040	*	Promoter (<=1kb)	6	109366514	109381739	15226	2	8763	ENST00000504373.2	0	ENSG00000135535	CD164	CD164 molecule	Promoter
chr1	173824031	173825364	1334	*	Promoter (<=1kb)	1	173824653	173858389	33737	1	55157	ENST00000648960.1	0	ENSG00000117593	DARS2	aspartyl-tRNA synthetase 2, mitochondrial	Promoter
chr2	61470133	61472238	2106	*	Promoter (<=1kb)	2	61471356	61482926	11571	1	105377633	ENST00000603028.5	0	0	USP34-DT	USP34 divergent transcript	Promoter
chr8	102862621	102865249	2629	*	Promoter (<=1kb)	8	102864271	103002424	138154	1	100506753	ENST00000659614.1	0	0	MAILR	macrophage interferon regulatory lncRNA	Promoter
chr6	75283803	75285441	1639	*	Promoter (<=1kb)	6	75285014	75296698	11685	1	100506804	ENST00000438676.2	0	ENSG00000225793	TMEM30A-DT	TMEM30A divergent transcript	Promoter
chr1	244969596	244971429	1834	*	Promoter (<=1kb)	1	244969705	245091789	122085	1	84288	ENST00000391837.7	0	ENSG00000203666	EFCAB2	EF-hand calcium binding domain 2	Promoter
chr9	100098220	100100112	1893	*	Promoter (<=1kb)	9	99979185	100099000	119816	2	23071	ENST00000262455.7	0	ENSG00000023318	ERP44	endoplasmic reticulum protein 44	Promoter
chr5	5421818	5423174	1357	*	Promoter (<=1kb)	5	5390096	5422116	32021	2	101929200	ENST00000669435.1	0	0	LOC101929200	uncharacterized LOC101929200	Promoter
chr10	119028845	119031069	2225	*	Promoter (<=1kb)	10	119029714	119033730	4017	1	340719	ENST00000425699.3	0	ENSG00000188613	NANOS1	nanos C2HC-type zinc finger 1	Promoter
chr1	168178354	168180568	2215	*	Promoter (<=1kb)	1	168178962	168202109	23148	1	261726	ENST00000367833.7	0	ENSG00000143155	TIPRL	TOR signaling pathway regulator	Promoter
chr9	112332771	112334266	1496	*	Promoter (<=1kb)	9	112217716	112333026	115311	2	9991	ENST00000458258.5	0	ENSG00000119314	PTBP3	polypyrimidine tract binding protein 3	Promoter
chr19	36053651	36055272	1622	*	Promoter (<=1kb)	19	36034984	36054285	19302	2	199745	ENST00000292894.2	0	ENSG00000161277	THAP8	THAP domain containing 8	Promoter
chr11	20387046	20388456	1411	*	Promoter (<=1kb)	11	20387558	20509294	121737	1	10196	ENST00000330796.9	0	ENSG00000185238	PRMT3	protein arginine methyltransferase 3	Promoter
chr8	43055626	43057292	1667	*	Promoter (<=1kb)	8	43056308	43085788	29481	1	2339	ENST00000526755.5	0	ENSG00000168522	FNTA	farnesyltransferase, CAAX box, alpha	Promoter
chr12	119988360	119990375	2016	*	Promoter (<=1kb)	12	119989869	120094494	104626	1	92558	ENST00000397558.6	0	ENSG00000135127	BICDL1	BICD family like cargo adaptor 1	Promoter
chr1	93179551	93181194	1644	*	Promoter (<=1kb)	1	93179919	93278477	98559	1	343099	ENST00000343253.11	0	ENSG00000122483	CCDC18	coiled-coil domain containing 18	Promoter
chr5	81749736	81751993	2258	*	Promoter (<=1kb)	5	81413021	81751253	338233	2	23635	ENST00000320672.8	0	ENSG00000145687	SSBP2	single stranded DNA binding protein 2	Promoter
chr7	139340017	139342160	2144	*	Promoter (<=1kb)	7	139341360	139422599	81240	1	100996928	ENST00000541515.3	0	ENSG00000269955	FMC1-LUC7L2	FMC1-LUC7L2 readthrough	Promoter
chr3	14946998	14948964	1967	*	Promoter (<=1kb)	3	14942784	14947507	4724	2	100505641	ENST00000424349.1	0	ENSG00000225733	FGD5-AS1	FGD5 antisense RNA 1	Promoter
chr10	35126378	35127992	1615	*	Promoter (<=1kb)	10	35126791	35212125	85335	1	1390	ENST00000474362.5	0	ENSG00000095794	CREM	cAMP responsive element modulator	Promoter
chr13	95676096	95677931	1836	*	Promoter (<=1kb)	13	95648771	95676377	27607	2	100289274	ENST00000662244.1	0	ENSG00000247400	DNAJC3-DT	DNAJC3 divergent transcript	Promoter
chr1	111754764	111756430	1667	*	Promoter (<=1kb)	1	111745299	111755509	10211	2	101928718	ENST00000412270.1	0	ENSG00000284830	LOC101928718	uncharacterized LOC101928718	Promoter
chr4	173333655	173335673	2019	*	Promoter (<=1kb)	4	173331376	173334358	2983	2	3148	ENST00000296503.10	0	ENSG00000164104	HMGB2	high mobility group box 2	Promoter
chr7	107044045	107045805	1761	*	Promoter (<=1kb)	7	107044705	107161811	117107	1	5577	ENST00000265717.5	0	ENSG00000005249	PRKAR2B	protein kinase cAMP-dependent type II regulatory subunit beta	Promoter
chr18	62186422	62188289	1868	*	Promoter (<=1kb)	18	62041164	62187056	145893	2	23556	ENST00000640252.2	0	ENSG00000197563	PIGN	phosphatidylinositol glycan anchor biosynthesis class N	Promoter
chr8	100950272	100953560	3289	*	Promoter (<=1kb)	8	100916523	100952020	35498	2	7534	ENST00000395958.6	0	ENSG00000164924	YWHAZ	tyrosine 3-monooxygenase/tryptophan 5-monooxygenase activation protein zeta	Promoter
[truncated: 4,050 more rows]

## Sheet: ATAC Neu D868D cluster 2
chr	start	end	width	strand	annotation	geneChr	geneStart	geneEnd	geneLength	geneStrand	geneId	transcriptId	distanceToTSS	ensembl_gene_id	SYMBOL	GENENAME	Feature
[truncated: 11,329 more rows]

[truncated: 15 more sheets: ATAC Neu D868D cluster 3, ATAC dir-Neu D868D cluster 1, ATAC dir-Neu D868D cluster 2, ATAC dir-Neu D868D cluster 3, NPCs-Neu D868D vs NPCs D868D up, NPCs-Neu D868D vs NPCs D868D dw, NPCs-Neu D868N vs NPCs D868N up, NPCs-Neu D868N vs NPCs D868D dw, Neu D868D up Fig.4b, Common Neu up Fig.4b, Neu D868N up Fig.4b, Neu D868D down Ex.Data Fig.4c, Common Neu down Ex.Data Fig.4c , Neu D868N down Ex.data Fig.4c, ChromVar Results]
