# Supplementary material for: Balanced SET levels favor the correct enhancer repertoire during cell fate acquisition
Source: Nat Commun. 2023 Jun 3;14:3212. doi: 10.1038/s41467-023-39043-x (PMC10239470; doi:10.1038/s41467-023-39043-x)
Supplement: Supplementary file 14 — Supplementary Data 11 [file 41467_2023_39043_MOESM14_ESM.xls]

## Sheet: Loops Neu D868D
#chr1	x1	x2	chr2	y1	y2	name	score	strand1	strand2	color	observed	expectedBL	expectedDonut	expectedH	expectedV	fdrBL	fdrDonut	fdrH	fdrV	numCollapsed	centroid1	centroid2	radius
# juicer_tools version 1.19.02
9	120750000	120760000	9	120930000	120940000	.	.	.	.	0,255,255	55	19575336	20947847	23576475	25279688	421.608	350.451	47.3937	0.0104129	2	120755000	120940000	5000
9	104920000	104930000	9	105410000	105420000	.	.	.	.	0,255,255	72	20079042	2517556	2516948	3879293	0.000146543	1.38873	1.83334	423.001	2	104925000	105410000	5000
9	130240000	130250000	9	130340000	130350000	.	.	.	.	0,255,255	84	4273618	4062348	4151092	42576694	8585.09	0.001004	0.00105097	0.00105834	1	130245000	130345000	0
9	610000	620000	9	760000	770000	.	.	.	.	0,255,255	91	31500322	3227339	45912968	29987217	0.0102211	0.000915547	276.563	6.73112e-09	2	615000	760000	5000
9	129410000	129420000	9	129600000	129610000	.	.	.	.	0,255,255	96	4168225	3467505	3641489	5149929	12.4942	0.000151604	0.00018204	0.00772795	2	129415000	129610000	5000
9	71600000	71610000	9	71760000	71770000	.	.	.	.	0,255,255	58	2168325	21761942	274135	23228767	43.7044	35.6799	0.00216016	0.491861	2	71605000	71770000	5000
9	2240000	2250000	9	2620000	2630000	.	.	.	.	0,255,255	58	23270788	22932405	22231045	27087421	43.7044	35.6799	49.7947	0.00216587	1	2245000	2625000	0
9	99260000	99270000	9	100220000	100230000	.	.	.	.	0,255,255	57	15827396	17722488	2029653	22271011	0.0715576	0.0563967	1073.94	106.37	1	99265000	100225000	0
9	37910000	37920000	9	38430000	38440000	.	.	.	.	0,255,255	57	20072775	15465182	27290379	139936285	9.43097	1.72732e-05	0.00371116	3.14245e-05	1	37915000	38435000	0
9	77010000	77020000	9	77150000	77160000	.	.	.	.	0,255,255	56	30450804	23649986	23126223	23784967	0.00551725	166	22.7778	224.976	2	77015000	77150000	5000
9	135960000	135970000	9	136280000	136290000	.	.	.	.	0,255,255	55	14895855	14570815	1998826	15360904	2.27687e-05	0.000196561	47.3937	3.47461e-05	2	135965000	136280000	5000
9	93160000	93170000	9	93450000	93460000	.	.	.	.	0,255,255	55	18830713	2156286	26373758	29673166	0.499576	350.451	0.010416	0.0104129	2	93165000	93450000	5000
9	28770000	28780000	9	29200000	29210000	.	.	.	.	0,255,255	55	15098866	13760332	142876625	21355776	2.27687e-05	0.000196561	3.56708e-05	470.673	2	28775000	29210000	5000
9	21470000	21480000	9	21770000	21780000	.	.	.	.	0,255,255	55	23771149	22041716	21189405	2865037	421.608	350.451	47.3937	0.0104129	1	21475000	21775000	0
9	124120000	124130000	9	124320000	124330000	.	.	.	.	0,255,255	54	17952868	19311144	24738638	19883015	1.29386	10.3837	0.0168735	95.9281	1	124125000	124325000	0
9	123540000	123550000	9	124390000	124400000	.	.	.	.	0,255,255	54	1618975	14715877	19745956	16240349	1.29386	6.39573e-05	96.6329	1.72366	2	123545000	124400000	5000
9	120750000	120760000	9	121060000	121070000	.	.	.	.	0,255,255	54	1608204	1674233	19926786	20541979	1.29386	10.3837	96.6329	95.9281	1	120755000	121065000	0
9	104920000	104930000	9	105240000	105250000	.	.	.	.	0,255,255	54	20075005	2217618	2265201	29927313	85.988	72.0249	96.6329	0.0169752	1	104925000	105245000	0
9	75890000	75900000	9	76290000	76300000	.	.	.	.	0,255,255	53	22143938	22109348	2377543	2832958	1719.24	1451.99	192.955	0.0270695	2	75890000	76295000	5000
9	122120000	122130000	9	122450000	122460000	.	.	.	.	0,255,255	52	14249615	12893935	13985261	16580257	0.00722299	0.000621324	0.0109909	10.5608	1	122125000	122455000	0
9	115010000	115020000	9	115520000	115530000	.	.	.	.	0,255,255	52	20126356	18013494	16293436	23255993	3375.58	6.63319	10.2787	3749.07	2	115020000	115525000	5000
9	77430000	77440000	9	78210000	78220000	.	.	.	.	0,255,255	52	14977431	14394561	17878555	15830597	0.00722299	0.000621324	10.2787	10.5608	2	77440000	78215000	5000
9	73680000	73690000	9	74570000	74580000	.	.	.	.	0,255,255	52	14735436	17185406	19529388	22365725	0.00722299	6.63319	10.2787	3749.07	3	73688333	74571666	7454
9	115590000	115600000	9	116490000	116500000	.	.	.	.	0,255,255	51	12458111	16493958	22879051	15958508	0.0221606	16.1788	7264.75	2.55696	2	115595000	116490000	5000
9	106280000	106290000	9	107170000	107180000	.	.	.	.	0,255,255	51	15090855	12736131	14267469	14195334	0.0221606	0.00191225	0.0033515	0.0323882	1	106285000	107175000	0
9	110250000	110260000	9	110570000	110580000	.	.	.	.	0,255,255	50	17970827	23592299	22980492	24014315	4.63696	0.00106647	0.00136158	0.0013686	2	110255000	110580000	5000
9	99180000	99190000	9	99820000	99830000	.	.	.	.	0,255,255	50	16121763	13886367	13878391	19374578	4.63696	0.0573151	0.00976955	6.03335	1	99185000	99825000	0
9	95870000	95880000	9	96210000	96220000	.	.	.	.	0,255,255	50	17641306	1830675	19385178	24408697	4.63696	38.8028	5.88847	0.0013686	1	95875000	96215000	0
9	81690000	81700000	9	81820000	81830000	.	.	.	.	0,255,255	50	23293022	19781462	22535343	21635653	0.00121871	0.00106647	0.00136158	0.0013686	1	81695000	81825000	0
9	73680000	73690000	9	74640000	74650000	.	.	.	.	0,255,255	50	12850172	13112136	18836477	11960336	0.0660476	0.0573151	5.88847	7.71651e-06	1	73685000	74645000	0
9	2140000	2150000	9	2620000	2630000	.	.	.	.	0,255,255	50	17695934	20142145	24309544	2303158	4.63696	0.00106647	0.00136158	0.0013686	2	2150000	2625000	5000
9	127500000	127510000	9	127910000	127920000	.	.	.	.	0,255,255	49	17972744	15909713	14847228	22774435	108.321	9.1013	0.0286571	0.00253254	1	127505000	127915000	0
9	106280000	106290000	9	106610000	106620000	.	.	.	.	0,255,255	49	1977598	17700815	19832716	1801171	0.00224299	9.1013	0.00250431	13.9567	1	106285000	106615000	0
9	93680000	93690000	9	93960000	93970000	.	.	.	.	0,255,255	49	208299	20377306	22919746	18458227	0.00224299	0.00198781	0.00250431	13.9567	2	93690000	93965000	5000
9	89000000	89010000	9	89270000	89280000	.	.	.	.	0,255,255	49	22694986	18592876	22256617	22261354	0.00224299	9.1013	0.00250431	0.00253254	2	89005000	89280000	5000
9	115880000	115890000	9	116570000	116580000	.	.	.	.	0,255,255	48	15728945	16748764	18310392	16268547	248.156	209.615	310.256	316.369	2	115890000	116575000	5000
9	106860000	106870000	9	107140000	107150000	.	.	.	.	0,255,255	47	14575934	16627253	22266457	1801884	1.53971	470.766	0.00800704	70.022	1	106865000	107145000	0
9	7050000	7060000	9	8850000	8860000	.	.	.	.	0,255,255	47	1161762	10673254	15842859	11216835	0.0021462	0.00190272	68.5135	0.000341492	1	7055000	8855000	0
9	124610000	124620000	9	124850000	124860000	.	.	.	.	0,255,255	46	1190646	130316	12627377	1828501	0.00737778	0.377999	0.594811	1507.04	1	124615000	124855000	0
9	98200000	98210000	9	98790000	98800000	.	.	.	.	0,255,255	46	16629572	11915847	12183838	16374588	1206.38	0.000653655	0.0116357	1507.04	3	98201666	98785000	12018
9	27030000	27040000	9	27540000	27550000	.	.	.	.	0,255,255	44	8871124	8778108	99093	13444423	0.000119801	0.000105166	0.124137	4.07421	1	27035000	27545000	0
9	16190000	16200000	9	17450000	17460000	.	.	.	.	0,255,255	44	984896	12408364	12132251	15838807	0.000119801	2.63303	0.124137	650.645	1	16195000	17455000	0
9	14100000	14110000	9	14310000	14320000	.	.	.	.	0,255,255	44	1899152	1746928	19514866	1938257	529.355	4619.45	6438.2	650.645	1	14105000	14315000	0
9	10050000	10060000	9	10370000	10380000	.	.	.	.	0,255,255	44	2133527	17201307	20872103	15670269	0.033023	4619.45	0.0378767	650.645	2	10055000	10365000	10000
9	4760000	4770000	9	5590000	5600000	.	.	.	.	0,255,255	44	10611389	12278921	14062632	14029694	0.00808611	0.0717367	40.7744	4.07421	2	4760000	5595000	5000
9	109570000	109580000	9	110210000	110220000	.	.	.	.	0,255,255	43	13219036	11074278	173703	11465315	74.9652	0.228073	0.00129496	0.381457	1	109575000	110215000	0
9	7400000	7410000	9	7790000	7800000	.	.	.	.	0,255,255	43	13546797	1369824	13764022	144541235	74.9652	6.7497	1027.45	102.425	1	7405000	7795000	0
9	6820000	6830000	9	7040000	7050000	.	.	.	.	0,255,255	43	21380882	18094625	20677109	1845768	0.0522882	945.041	0.0605769	0.00130745	2	6825000	7035000	10000
9	132410000	132420000	9	132900000	132910000	.	.	.	.	0,255,255	42	141998625	1619028	17297268	16289667	185.664	0.001895	0.00255432	0.00256987	1	132415000	132905000	0
9	73200000	73210000	9	73680000	73690000	.	.	.	.	0,255,255	42	16092972	11778444	16130718	12949866	0.00210973	0.709257	0.00255432	252.756	1	73205000	73685000	0
9	36100000	36110000	9	36320000	36330000	.	.	.	.	0,255,255	42	14481855	16611511	1784132	18924295	185.664	0.001895	0.00255432	0.00256987	1	36105000	36325000	0
9	116730000	116740000	9	117410000	117420000	.	.	.	.	0,255,255	41	13495162	12932205	1645598	14267382	447.901	413.998	0.00484829	0.60435	2	116740000	117410000	7071
9	104780000	104790000	9	105150000	105160000	.	.	.	.	0,255,255	41	13584013	12299496	1351375	15427128	447.901	2.16175	61.0694	0.60435	1	104785000	105155000	0
9	77170000	77180000	9	78030000	78040000	.	.	.	.	0,255,255	41	5279055	78353662	10488188	68838015	1.94339e-09	6.32393e-05	3.60047	2.61865e-06	1	77175000	78035000	0
9	72280000	72290000	9	73080000	73090000	.	.	.	.	0,255,255	41	11403204	11773971	131097	12292039	2.43358	2.16175	61.0694	0.357843	2	72280000	73085000	5000
9	35950000	35960000	9	36330000	36340000	.	.	.	.	0,255,255	41	15261281	13605821	14226355	15719748	447.901	413.998	61.0694	0.0049183	1	35955000	36335000	0
9	135860000	135870000	9	136120000	136130000	.	.	.	.	0,255,255	40	15031314	13096856	11212075	18787014	1052.92	985.26	10.488	0.00915352	1	135865000	136125000	0
9	123400000	123410000	9	124390000	124400000	.	.	.	.	0,255,255	40	13659302	11124215	14082571	13540632	1052.92	0.638791	1432.01	1431.47	1	123405000	124395000	0
9	101600000	101610000	9	104380000	104390000	.	.	.	.	0,255,255	40	63172174	61527257	6766643	76222153	6.38848e-06	1.2306e-07	0.000131795	0.00121559	2	101610000	104385000	5000
9	99820000	99830000	9	100320000	100330000	.	.	.	.	0,255,255	40	13583709	109126	11450088	11985121	1052.92	0.638791	10.488	10.4097	2	99830000	100325000	5000
9	95310000	95320000	9	95870000	95880000	.	.	.	.	0,255,255	40	11951206	12946089	13086665	12851694	0.0714553	985.26	1432.01	1431.47	1	95315000	95875000	0
9	77160000	77170000	9	77430000	77440000	.	.	.	.	0,255,255	40	19301418	12768442	15225464	11192999	0.00752271	985.26	1432.01	10.4097	1	77165000	77435000	0
9	68580000	68590000	9	69190000	69200000	.	.	.	.	0,255,255	40	8125008	9839094	10576522	11155568	0.0258924	0.0235494	10.488	10.4097	1	68585000	69195000	0
9	123400000	123410000	9	124530000	124540000	.	.	.	.	0,255,255	39	11399208	9696108	11968696	12731382	2.02417	0.00838878	29.6193	327.553	1	123405000	124535000	0
9	117780000	117790000	9	118590000	118600000	.	.	.	.	0,255,255	39	10987592	11244551	13394808	10369865	2.02417	18.6277	325.012	29.3896	1	117785000	118595000	0
9	69560000	69570000	9	69910000	69920000	.	.	.	.	0,255,255	39	1435862	15915279	16490911	1931616	2412.25	0.012942	0.0164396	0.0165975	2	69560000	69920000	7071
9	11320000	11330000	9	12460000	12470000	.	.	.	.	0,255,255	39	14556519	11216041	13256272	11231591	2412.25	18.6277	325.012	29.3896	1	11325000	12465000	0
9	10360000	10370000	9	12460000	12470000	.	.	.	.	0,255,255	39	12103667	10459525	15082104	11496919	2.02417	18.6277	325.012	29.3896	1	10365000	12465000	0
9	114670000	114680000	9	115520000	115530000	.	.	.	.	0,255,255	38	10799478	10699889	1127057	13438679	56.633	5.21508	8.09766	722.934	3	114668333	115528333	7454
9	106060000	106070000	9	106860000	106870000	.	.	.	.	0,255,255	38	13699692	13245553	13960111	14832375	5349.55	5145.46	7209.11	722.934	1	106065000	106865000	0
9	126940000	126950000	9	127580000	127590000	.	.	.	.	0,255,255	37	91681385	869481	107286005	941442	1.11684	10.0389	218.906	2.1012	2	126940000	127585000	5000
9	120620000	120630000	9	121050000	121060000	.	.	.	.	0,255,255	37	9975303	11461674	12382003	12716183	155	143.904	0.00154701	0.00156268	2	120620000	121060000	7071
9	118160000	118170000	9	118590000	118600000	.	.	.	.	0,255,255	37	16501186	14302722	146076355	1338481	0.0405555	0.0011239	0.00154701	0.00156268	2	118170000	118595000	5000
9	114910000	114920000	9	115520000	115530000	.	.	.	.	0,255,255	37	1262166	11858423	12217094	15144032	0.00116265	143.904	218.906	0.00156268	1	114915000	115525000	0
9	107480000	107490000	9	108810000	108820000	.	.	.	.	0,255,255	37	9015043	9769562	13612243	8513873	1.11684	10.0389	0.00154701	2.1012	1	107485000	108815000	0
9	87680000	87690000	9	88040000	88050000	.	.	.	.	0,255,255	37	13509103	1073399	12341163	1239074	0.00116265	143.904	218.906	0.00156268	1	87685000	88045000	0
9	81110000	81120000	9	81680000	81690000	.	.	.	.	0,255,255	37	10918763	10673118	14068109	11858764	155	143.904	0.00154701	219.335	2	81110000	81685000	5000
9	13030000	13040000	9	14770000	14780000	.	.	.	.	0,255,255	37	9479843	7656812	65999374	11686034	1.11684	0.00569215	0.0107009	219.335	2	13035000	14770000	5000
9	5790000	5800000	9	6050000	6060000	.	.	.	.	0,255,255	37	13003391	10451187	11696021	11672636	0.00116265	143.904	218.906	219.335	1	5795000	6055000	0
9	109900000	109910000	9	110620000	110630000	.	.	.	.	0,255,255	36	10293034	8733761	104755335	10060506	409.407	3.34404	571.189	570.251	3	109901666	110621666	7453
9	93680000	93690000	9	94210000	94220000	.	.	.	.	0,255,255	36	7249572	8228459	8379787	8945129	0.022414	3.34404	0.596908	6.75512	1	93685000	94215000	0
9	87670000	87680000	9	88570000	88580000	.	.	.	.	0,255,255	36	10322751	9090679	9147373	11584369	409.407	3.34404	0.596908	570.251	2	87675000	88580000	5000
9	73200000	73210000	9	74650000	74660000	.	.	.	.	0,255,255	36	14071997	11753372	18375284	10268618	0.00244005	383.247	0.0809691	570.251	2	73200000	74650000	7071
9	23840000	23850000	9	26320000	26330000	.	.	.	.	0,255,255	36	58015532	5983547	67676535	8225746	8.51216e-06	9.71112e-06	0.00426616	6.75512	2	23835000	26325000	10000
9	22810000	22820000	9	23490000	23500000	.	.	.	.	0,255,255	36	1234261	12588271	15149764	11915657	409.407	0.00237105	0.00320455	570.251	1	22815000	23495000	0
9	10040000	10050000	9	11320000	11330000	.	.	.	.	0,255,255	36	1077376	10667839	14737489	11689119	409.407	383.247	0.00320455	570.251	1	10045000	11325000	0
9	128570000	128580000	9	128950000	128960000	.	.	.	.	0,255,255	35	11806471	14265006	13351595	14717709	1048.76	0.00491082	0.00647089	0.00656526	1	128575000	128955000	0
9	117640000	117650000	9	119360000	119370000	.	.	.	.	0,255,255	35	9081808	9566	10077798	103664875	11.5106	10.6909	14.4077	144.882	1	117645000	119365000	0
9	117640000	117650000	9	118160000	118170000	.	.	.	.	0,255,255	35	9780093	9008483	12288433	9349024	11.5106	10.6909	14.4077	20.9924	1	117645000	118165000	0
9	113270000	113280000	9	113580000	113590000	.	.	.	.	0,255,255	35	11119097	11310915	12156025	12662112	1048.76	99.0704	14.4077	0.00656526	1	113275000	113585000	0
9	109570000	109580000	9	110620000	110630000	.	.	.	.	0,255,255	35	6963231	5973958	7483201	72626333	0.00877202	0.000447351	0.0158499	0.152456	3	109571666	110621666	7453
9	37740000	37750000	9	38360000	38370000	.	.	.	.	0,255,255	35	9163718	1090011	13440157	11965266	11.5106	99.0704	0.00647089	144.882	1	37745000	38365000	0
9	33810000	33820000	9	34600000	34610000	.	.	.	.	0,255,255	35	5428008	58773985	8222901	9107062	0.000409908	0.000447351	18.9332	20.9924	2	33815000	34610000	5000
9	26320000	26330000	9	26850000	26860000	.	.	.	.	0,255,255	35	13315366	9742038	7997837	12473706	0.00495751	10.6909	18.9332	0.00656526	1	26325000	26855000	0
9	23120000	23130000	9	23810000	23820000	.	.	.	.	0,255,255	35	8620946	8349288	12340218	9812964	11.5106	10.6909	14.4077	20.9924	1	23125000	23815000	0
9	14350000	14360000	9	14760000	14770000	.	.	.	.	0,255,255	35	1228148	10693108	10037992	14974353	1048.76	99.0704	14.4077	0.00656526	2	14360000	14765000	5000
9	10040000	10050000	9	12630000	12640000	.	.	.	.	0,255,255	35	10203952	9760025	1289689	1144444	1048.76	10.6909	0.00647089	144.882	1	10045000	12635000	0
9	4380000	4390000	9	4740000	4750000	.	.	.	.	0,255,255	35	11338678	8598866	14022048	838086	1048.76	10.6909	0.00647089	20.9924	2	4385000	4750000	5000
9	130100000	130110000	9	130680000	130690000	.	.	.	.	0,255,255	34	9223219	8443396	9022614	1084271	35.7484	33.5014	57.197	3580.54	1	130105000	130685000	0
9	119960000	119970000	9	120470000	120480000	.	.	.	.	0,255,255	34	12352497	11142721	117634945	12308799	2618.01	2473.22	3540.99	3580.54	1	119965000	120475000	0
9	101600000	101610000	9	104740000	104750000	.	.	.	.	0,255,255	34	8561692	61343627	75789523	79357123	35.7484	0.00022065	0.0602719	62.6842	3	101598333	104741666	7454
9	97920000	97930000	9	98770000	98780000	.	.	.	.	0,255,255	34	8635234	8154888	9050277	10500143	35.7484	33.5014	57.197	3580.54	3	97925000	98785000	10000
9	95510000	95520000	9	96310000	96320000	.	.	.	.	0,255,255	34	10691733	984327	10033341	11336424	2618.01	33.5014	3540.99	3580.54	1	95515000	96315000	0
9	10610000	10620000	9	11310000	11320000	.	.	.	.	0,255,255	34	10084698	102742	120654545	11568642	2618.01	2473.22	3540.99	3580.54	1	10615000	11315000	0
9	131750000	131760000	9	132570000	132580000	.	.	.	.	0,255,255	33	80069475	5867063	63436027	7132467	108.972	0.0100267	2.20119	2.23977	2	131760000	132575000	5000
9	106860000	106870000	9	107280000	107290000	.	.	.	.	0,255,255	33	1062597	8902169	10996703	9372638	6281.11	102.985	8405.56	184.269	1	106865000	107285000	0
9	76440000	76450000	9	77150000	77160000	.	.	.	.	0,255,255	33	7692304	6743261	6706445	9906082	1.25449	0.131116	2.20119	861.857	2	76450000	77155000	5000
9	37480000	37490000	9	38360000	38370000	.	.	.	.	0,255,255	33	5468696	66136155	10791617	5742252	0.000957182	0.131116	8405.56	0.02168	3	37478333	38361666	7454
9	33810000	33820000	9	34250000	34260000	.	.	.	.	0,255,255	33	9780431	10721303	1196161	11045224	108.972	601.499	8405.56	861.857	2	33815000	34250000	5000
9	21810000	21820000	9	22450000	22460000	.	.	.	.	0,255,255	33	9825553	66309643	8174822	71316977	108.972	0.131116	172.167	2.23977	5	21813000	22449000	12649
9	13710000	13720000	9	14310000	14320000	.	.	.	.	0,255,255	33	11476754	12476347	13724966	13338589	6281.11	0.0189419	0.0238384	0.0241477	2	13715000	14320000	5000
9	133180000	133190000	9	133720000	133730000	.	.	.	.	0,255,255	32	106984215	8248288	8746764	993663	0.00143474	302.844	49.5203	0.00199825	1	133185000	133725000	0
9	4980000	4990000	9	5430000	5440000	.	.	.	.	0,255,255	32	10863456	10456684	11372132	11516588	0.00143474	0.00141292	0.00191213	0.00199825	1	4985000	5435000	0
9	130460000	130470000	9	130860000	130870000	.	.	.	.	0,255,255	31	92733	10381456	12526216	10173259	88.2078	0.00318098	0.0755374	0.00439612	2	130460000	130860000	7071
9	124770000	124780000	9	125250000	125260000	.	.	.	.	0,255,255	31	104101925	10430023	11763234	9184594	0.00319642	0.00318098	0.00422753	1435.51	1	124775000	125255000	0
9	119550000	119560000	9	120340000	120350000	.	.	.	.	0,255,255	31	10174232	94774275	10381207	981607	0.00319642	856.354	0.00422753	1435.51	1	119555000	120345000	0
9	37580000	37590000	9	38360000	38370000	.	.	.	.	0,255,255	31	55660334	7260344	772248	73477435	0.196882	17.1286	27.2697	0.280074	1	37585000	38365000	0
9	12710000	12720000	9	14770000	14780000	.	.	.	.	0,255,255	31	778151	67020955	79770403	73063064	15.7615	17.1286	136.22	0.280074	1	12715000	14775000	0
9	10850000	10860000	9	12420000	12430000	.	.	.	.	0,255,255	31	6782086	7799631	10131	78841333	15.7615	17.1286	0.00422753	1435.51	2	10855000	12430000	5000
9	10040000	10050000	9	10610000	10620000	.	.	.	.	0,255,255	31	14895957	11000848	13926182	13068045	0.0582274	0.00318098	0.0755374	0.0762085	2	10050000	10610000	7071
9	122820000	122830000	9	123340000	123350000	.	.	.	.	0,255,255	30	10058779	7246251	7520608	10048189	0.00683087	57.3724	9.22172	0.00929694	1	122825000	123345000	0
9	117780000	117790000	9	119960000	119970000	.	.	.	.	0,255,255	30	64589295	66416774	7593121	736065	53.1476	57.3724	9.22172	9.28496	2	117785000	119970000	5000
9	110180000	110190000	9	111290000	111300000	.	.	.	.	0,255,255	30	8940277	8641022	10149227	9796236	2389.97	2339.89	0.00904995	3794.93	2	110185000	111300000	5000
9	101600000	101610000	9	104680000	104690000	.	.	.	.	0,255,255	30	8286225	8752593	12234202	8261284	2389.97	2339.89	0.00904995	3794.93	1	101605000	104685000	0
9	13030000	13040000	9	13420000	13430000	.	.	.	.	0,255,255	30	10986167	8294423	8231575	9780945	0.00683087	2339.89	3640.08	3794.93	1	13035000	13425000	0
9	111590000	111600000	9	112070000	112080000	.	.	.	.	0,255,255	29	931529	77023	7547554	8849816	625.312	187.136	30.5134	98.7954	1	111595000	112075000	0
9	88390000	88400000	9	89000000	89010000	.	.	.	.	0,255,255	29	8246288	953122	10022536	12166578	625.312	6256.79	0.0185653	0.0190218	2	88395000	89000000	5000
9	29210000	29220000	9	31800000	31810000	.	.	.	.	0,255,255	29	66024175	5025909	5933108	6784783	17.5248	3.60309	6.60056	291.29	2	29215000	31800000	5000
9	26740000	26750000	9	27270000	27280000	.	.	.	.	0,255,255	29	46394906	44432545	5963616	5730846	0.0398199	0.00754965	6.60056	0.662922	1	26745000	27275000	0
9	118590000	118600000	9	119960000	119970000	.	.	.	.	0,255,255	28	44092755	52553163	64605985	63221154	0.192976	14.0612	930.998	88.9845	3	118595000	119965000	10000
9	98840000	98850000	9	100320000	100330000	.	.	.	.	0,255,255	28	61121407	68950195	8620284	7599122	13.4636	588.533	0.0022974	88.9845	1	98845000	100325000	0
9	88590000	88600000	9	89270000	89280000	.	.	.	.	0,255,255	28	62391005	6786055	9209253	8122804	542.549	588.533	0.0022974	0.00241601	3	88588333	89278333	13743
9	78360000	78370000	9	82960000	82970000	.	.	.	.	0,255,255	28	8966101	6628605	75227013	7437949	0.00157107	588.533	930.998	88.9845	1	78365000	82965000	0
9	71280000	71290000	9	72020000	72030000	.	.	.	.	0,255,255	28	9530567	70101304	9494199	75136127	0.00157107	588.533	0.0022974	88.9845	1	71285000	72025000	0
9	18250000	18260000	9	19450000	19460000	.	.	.	.	0,255,255	28	6300296	5112933	55188956	78172956	542.549	14.0612	25.4065	88.9845	1	18255000	19455000	0
9	125760000	125770000	9	126480000	126490000	.	.	.	.	0,255,255	27	8749984	910205	8911398	11794571	0.00376232	0.00380799	0.0054175	0.0690142	2	125760000	126490000	7071
9	122090000	122100000	9	122900000	122910000	.	.	.	.	0,255,255	27	9170011	76076927	9223341	7130349	0.00376232	1775.52	0.0054175	26.1487	1	122095000	122905000	0
9	94550000	94560000	9	95120000	95130000	.	.	.	.	0,255,255	27	8653208	9091458	9677916	9581158	0.00376232	0.00380799	0.0054175	0.00573994	2	94555000	95130000	5000
9	81680000	81690000	9	82960000	82970000	.	.	.	.	0,255,255	27	10616718	8756104	9363975	10049336	0.0513953	0.00380799	0.0054175	0.0690142	2	81690000	82965000	5000
9	71600000	71610000	9	72020000	72030000	.	.	.	.	0,255,255	27	77128243	69548903	81680155	7696812	1635.73	1775.52	0.0054175	26.1487	1	71605000	72025000	0
9	22810000	22820000	9	23320000	23330000	.	.	.	.	0,255,255	27	8670433	8763027	861094	9333913	0.00376232	0.00380799	0.0054175	0.00573994	1	22815000	23325000	0
9	135600000	135610000	9	136280000	136290000	.	.	.	.	0,255,255	26	6870815	63602185	8085094	77935667	4742.11	515.595	0.0121961	7516.61	2	135605000	136280000	5000
9	117780000	117790000	9	120470000	120480000	.	.	.	.	0,255,255	26	63430696	7326388	7603239	7453837	4742.11	515.595	7807.15	7516.61	1	117785000	120475000	0
9	117640000	117650000	9	119960000	119970000	.	.	.	.	0,255,255	26	4754894	62694077	64215918	8024989	4.24557	515.595	7807.15	0.012849	1	117645000	119965000	0
9	71280000	71290000	9	72270000	72280000	.	.	.	.	0,255,255	26	7536718	53534126	6492559	5966696	4742.11	197.807	7807.15	326.092	3	71288333	72271666	7454
9	122460000	122470000	9	123340000	123350000	.	.	.	.	0,255,255	24	42833114	31989722	41717715	4262439	0.779954	3.33291	151.744	150.694	2	122465000	123350000	5000
9	69030000	69040000	9	69920000	69930000	.	.	.	.	0,255,255	24	7150742	52287335	56899943	61803293	0.00343196	224.939	3462.65	3577.68	1	69035000	69925000	0
9	22810000	22820000	9	26320000	26330000	.	.	.	.	0,255,255	24	5480201	4654832	31149163	5659636	2067.55	11.5239	0.179032	3577.68	1	22815000	26325000	0
9	127210000	127220000	9	127920000	127930000	.	.	.	.	0,255,255	23	7149965	5786763	61111193	64749126	0.00858857	718.742	0.00106797	0.0126883	2	127220000	127920000	7071
9	119360000	119370000	9	120340000	120350000	.	.	.	.	0,255,255	23	78389597	6682816	52891364	73758435	0.0721464	0.0097242	0.00106797	0.0126883	2	119370000	120345000	5000
9	73680000	73690000	9	75070000	75080000	.	.	.	.	0,255,255	23	5593645	5477233	5671164	66820273	6478.9	718.742	0.00106797	0.0126883	1	73685000	75075000	0
9	126940000	126950000	9	127920000	127930000	.	.	.	.	0,255,255	22	4364968	4499885	5166471	5012834	1155.49	1672.16	0.00299281	0.00313201	1	126945000	127925000	0
9	118160000	118170000	9	119960000	119970000	.	.	.	.	0,255,255	22	52448106	45442424	45120196	53937874	0.00188204	1672.16	2185	0.00313201	1	118165000	119965000	0
9	90910000	90920000	9	92790000	92800000	.	.	.	.	0,255,255	22	31759772	3260118	3087343	4452595	49.7472	79.5576	6.20494	2248.14	2	90915000	92790000	5000
9	25960000	25970000	9	26850000	26860000	.	.	.	.	0,255,255	22	552856	5590273	62709146	6663759	0.00188204	0.00213813	0.0313284	0.0294956	2	25965000	26860000	5000
9	117780000	117790000	9	120340000	120350000	.	.	.	.	0,255,255	21	31701589	4345505	43869452	49886065	228.293	593.97	74.9806	0.00868184	1	117785000	120345000	0
9	99820000	99830000	9	100590000	100600000	.	.	.	.	0,255,255	21	45730395	3528121	30181305	42853193	408.141	359.398	33.7997	796.843	1	99825000	100595000	0
9	89600000	89610000	9	90540000	90550000	.	.	.	.	0,255,255	21	4271582	53687863	593144	4719218	408.141	0.00603716	0.00813847	796.843	1	89605000	90545000	0
9	13030000	13040000	9	15140000	15150000	.	.	.	.	0,255,255	21	54201007	45727773	503068	6783697	0.00523121	593.97	0.00813847	0.0625912	2	13035000	15140000	5000
9	4380000	4390000	9	5440000	5450000	.	.	.	.	0,255,255	20	44747763	34441688	42199626	37946334	0.00135905	1574.49	0.00242536	2218.64	1	4385000	5445000	0
9	125750000	125760000	9	126620000	126630000	.	.	.	.	0,255,255	19	27039275	32142024	32239432	2231789	224.304	624.382	9545.07	37.2041	2	125755000	126620000	5000
9	76800000	76810000	9	78030000	78040000	.	.	.	.	0,255,255	19	3719656	38124824	37658534	42098136	397.211	624.382	9545.07	0.00802815	1	76805000	78035000	0
9	32380000	32390000	9	33230000	33240000	.	.	.	.	0,255,255	19	50308867	334611	47982297	29906623	0.0335908	624.382	0.00713598	707.788	3	32381666	33228333	7454
9	123540000	123550000	9	124010000	124020000	.	.	.	.	0,255,255	58	18026932	19563911	26317892	1972818	0.0262841	35.6799	0.00216016	0.491861	1	123545000	124015000	0
9	77430000	77440000	9	78120000	78130000	.	.	.	.	0,255,255	59	22349669	19798094	21275293	21285349	1.98139	16.1447	22.5904	22.2535	1	77435000	78125000	0
9	72590000	72600000	9	72820000	72830000	.	.	.	.	0,255,255	59	24422874	18805645	19500263	2168419	1.98139	0.00737298	0.0122255	22.2535	3	72598333	72818333	7454
9	7400000	7410000	9	7530000	7540000	.	.	.	.	0,255,255	60	3066962	29461554	3089621	2927191	6158.43	55.6203	6903.76	689.991	1	7405000	7535000	0
9	123540000	123550000	9	124040000	124050000	.	.	.	.	0,255,255	59	18102438	16139412	23755205	15453894	0.000943762	0.00737298	22.5904	2.7472e-06	1	123545000	124045000	0
9	95510000	95520000	9	95770000	95780000	.	.	.	.	0,255,255	62	25515312	22053999	25352045	22746029	18.5254	1.32454	2045.71	1.88727	1	95515000	95775000	0
9	2260000	2270000	9	2610000	2620000	.	.	.	.	0,255,255	61	26522936	29264015	30122713	3571992	3409.7	3039.79	3777.92	0.0687521	2	2260000	2620000	7071
9	109580000	109590000	9	109810000	109820000	.	.	.	.	0,255,255	63	31618956	30300875	36588478	33797813	0.0249718	86.7436	0.0309999	0.0316744	2	109580000	109815000	5000
9	89180000	89190000	9	89310000	89320000	.	.	.	.	0,255,255	63	337793	2992995	37194992	29967245	0.0249718	86.7436	0.0309999	11080.8	2	89180000	89315000	5000
9	117780000	117790000	9	118160000	118170000	.	.	.	.	0,255,255	66	2025909	17698551	20882881	20129398	0.0478744	3.4747e-06	0.055624	0.0054487	1	117785000	118165000	0
9	10040000	10050000	9	12460000	12470000	.	.	.	.	0,255,255	64	18808163	14194315	23182722	14828911	4.4477e-05	2.28624e-10	0.0336723	4.56127e-10	2	10050000	12465000	5000
9	99000000	99010000	9	99130000	99140000	.	.	.	.	0,255,255	67	30055674	28745428	308614	34069046	0.677489	57.8493	74.1764	0.00541687	1	99005000	99135000	0
9	34120000	34130000	9	34250000	34260000	.	.	.	.	0,255,255	67	300717	32713028	3260881	3859057	0.677489	0.00462493	0.00530174	0.00541687	1	34125000	34255000	0
9	86480000	86490000	9	86630000	86640000	.	.	.	.	0,255,255	68	3458778	29934313	28586151	30595194	0.00277965	28.1735	36.2549	37.0109	1	86485000	86635000	0
9	127220000	127230000	9	127420000	127430000	.	.	.	.	0,255,255	67	3689334	28525711	37782856	2609855	0.00447101	57.8493	0.00530174	7.59542	1	127225000	127425000	0
9	112380000	112390000	9	112710000	112720000	.	.	.	.	0,255,255	68	32170837	28601427	28853653	3765551	0.00277965	28.1735	36.2549	0.00335659	3	112375000	112715000	10000
9	86630000	86640000	9	86940000	86950000	.	.	.	.	0,255,255	68	26436495	2437714	30436563	26759434	33.2632	0.000575261	36.2549	37.0109	2	86640000	86940000	7071
9	19920000	19930000	9	20350000	20360000	.	.	.	.	0,255,255	69	3302296	21518204	23032763	20176348	0.00170296	0.000220225	0.00334295	0.00325571	3	19938333	20351666	13744
9	121540000	121550000	9	122090000	122100000	.	.	.	.	0,255,255	68	21338245	19466072	2854982	19527346	0.00735208	3.37661e-08	36.2549	6.53074e-08	3	121545000	122105000	10000
9	84670000	84680000	9	84850000	84860000	.	.	.	.	0,255,255	69	30803646	26782642	34580303	28034315	16.0549	13.5383	0.00198662	17.8964	1	84675000	84855000	0
9	35950000	35960000	9	36160000	36170000	.	.	.	.	0,255,255	69	2668438	27434162	28955618	35868996	16.0549	13.5383	17.6127	0.00203491	1	35955000	36165000	0
9	21810000	21820000	9	22030000	22040000	.	.	.	.	0,255,255	71	20737484	17666927	34789127	16361021	0.000395865	9.10176e-10	7047.46	1.80435e-08	1	21815000	22035000	0
9	135850000	135860000	9	135950000	135960000	.	.	.	.	0,255,255	69	35870667	33409534	3817441	38222816	0.00170296	0.00172437	0.00198662	0.00203491	1	135855000	135955000	0
9	100320000	100330000	9	100590000	100600000	.	.	.	.	0,255,255	71	22888542	14974053	13271102	22268131	0.000395865	1.31679e-12	3.08999e-13	4.65614e-05	3	100335000	100595000	10000
9	92330000	92340000	9	92630000	92640000	.	.	.	.	0,255,255	71	27543188	28026136	33348732	31901793	3.62139	3.01309	7047.46	7244.55	4	92330000	92642500	13463
9	104860000	104870000	9	105240000	105250000	.	.	.	.	0,255,255	73	21987064	23268074	24354473	24357653	5.29391e-05	4.06911e-06	6.32703e-06	6.27576e-05	1	104865000	105245000	0
9	68700000	68710000	9	69020000	69030000	.	.	.	.	0,255,255	74	26181627	22468088	25964102	28318174	0.345994	1.45811e-05	0.375046	0.0383859	2	68705000	69015000	10000
9	68580000	68590000	9	68700000	68710000	.	.	.	.	0,255,255	74	3218087	29883524	3428297	2760104	11726.2	0.282624	133.324	0.0383859	1	68585000	68705000	0
9	126230000	126240000	9	126390000	126400000	.	.	.	.	0,255,255	75	30779072	30425024	32649902	35828484	0.153286	0.125168	74.2532	76.5387	5	126231000	126397000	12649
9	89600000	89610000	9	89990000	90000000	.	.	.	.	0,255,255	74	26221165	26584755	3658118	27390314	0.345994	0.282624	133.324	0.0383859	1	89605000	89995000	0
9	2150000	2160000	9	2240000	2250000	.	.	.	.	0,255,255	77	41679916	3615262	37699146	3670103	0.0169773	0.18715	22.0302	227.554	1	2155000	2245000	0
9	98840000	98850000	9	98970000	98980000	.	.	.	.	0,255,255	86	39726307	3987199	4430784	38546135	3251.19	3814.54	396.033	0.0515613	2	98845000	98985000	10000
9	129170000	129180000	9	129410000	129420000	.	.	.	.	0,255,255	85	32920586	3506541	47835274	3642962	0.941695	0.0862008	6480.71	1.06201	1	129175000	129415000	0
9	128290000	128300000	9	128410000	128420000	.	.	.	.	0,255,255	85	33747215	3401571	34144352	4738927	0.941695	0.0862008	0.103057	654.183	1	128295000	128415000	0
9	93720000	93730000	9	93780000	93790000	.	.	.	.	0,255,255	85	38924408	44085938	48587116	46904118	5323.75	623.221	6480.71	654.183	1	93725000	93785000	0
9	131350000	131360000	9	131480000	131490000	.	.	.	.	0,255,255	82	4444325	3947086	4539036	43080387	0.00216167	0.00254831	0.00265425	0.00268399	1	131355000	131485000	0
9	114430000	114440000	9	114650000	114660000	.	.	.	.	0,255,255	81	34010757	32177902	3424201	38473003	14.9159	14.0213	16.6119	1.72568	1	114435000	114655000	0
9	81550000	81560000	9	81680000	81690000	.	.	.	.	0,255,255	81	3486683	28718063	33633415	35692165	14.9159	6.93966e-06	16.6119	1.72568	1	81555000	81685000	0
9	76810000	76820000	9	77010000	77020000	.	.	.	.	0,255,255	81	23991772	26994822	33875267	282409	9.88996e-11	6.93966e-06	16.6119	9.82568e-05	5	76809000	77007000	12649
9	129180000	129190000	9	129310000	129320000	.	.	.	.	0,255,255	80	3662251	36461864	42122993	4233808	29.0125	27.343	0.00636571	0.00647244	3	129181666	129321666	7453
9	4760000	4770000	9	4980000	4990000	.	.	.	.	0,255,255	80	28750166	27351618	27673872	36126545	0.00214052	1.70985e-05	0.00232928	33.352	5	4757000	4989000	12649
9	121550000	121560000	9	121680000	121690000	.	.	.	.	0,255,255	79	413908	37657875	47366783	36351513	0.00778653	0.052528	0.00967782	6.40434	4	121550000	121685000	11180
9	114430000	114440000	9	114900000	114910000	.	.	.	.	0,255,255	79	1712623	21821543	24039705	3333626	4.84991e-13	6.9492e-09	1.10956e-07	6.40434	4	114432500	114912500	12748
9	98970000	98980000	9	99140000	99150000	.	.	.	.	0,255,255	79	36383297	28376215	33012726	33875576	55.6785	0.00411749	6.20411	6.40434	7	98983571	99137857	15452
9	112380000	112390000	9	112480000	112490000	.	.	.	.	0,255,255	77	39615227	3209612	34847687	33761654	0.0169773	0.18715	22.0302	227.554	1	112385000	112485000	0
9	10050000	10060000	9	10260000	10270000	.	.	.	.	0,255,255	77	26316925	22057407	2671826	24636007	0.0287532	6.15466e-08	0.0313956	0.032236	4	10060000	10262500	18200
9	114430000	114440000	9	115010000	115020000	.	.	.	.	0,255,255	86	20746964	2317992	2307382	41536724	2.98066e-11	2.21559e-11	3.71906e-11	3977.07	1	114435000	115015000	0
9	129330000	129340000	9	129480000	129490000	.	.	.	.	0,255,255	90	33823353	3547744	4305429	39586407	0.0224097	0.00201004	483.325	489.266	4	129335000	129490000	11180
9	131520000	131530000	9	131740000	131750000	.	.	.	.	0,255,255	88	37587593	25366718	2225592	4549849	0.103759	9.32808e-08	3.41515e-12	1415.34	2	131515000	131745000	10000
9	36630000	36640000	9	36720000	36730000	.	.	.	.	0,255,255	93	4464112	44676308	46758	509968	7.50021	86.4818	8.82723	0.0230004	2	36640000	36730000	7071
9	97920000	97930000	9	97980000	97990000	.	.	.	.	0,255,255	96	46017925	4073459	4382074	36049206	12.4942	14.2277	0.144697	0.000187143	1	97925000	97985000	0
9	128840000	128850000	9	128920000	128930000	.	.	.	.	0,255,255	93	4437215	5039122	5495014	56713837	7.50021	0.0221111	0.0233892	0.0230004	2	128850000	128925000	5000
9	83970000	83980000	9	84260000	84270000	.	.	.	.	0,255,255	119	35464336	4813574	448684	7293104	4.67642e-15	7.45461e-08	7.55225e-07	0.0025519	1	83975000	84265000	0
9	112090000	112100000	9	112330000	112340000	.	.	.	.	0,255,255	130	2918851	2898385	45526203	3244493	1.92703e-28	1.31465e-28	4.8355e-11	2.85364e-20	1	112095000	112335000	0
9	120620000	120630000	9	120710000	120720000	.	.	.	.	0,255,255	123	52033726	5085422	6535455	519637	0.0657862	0.00807135	561.631	0.0739299	2	120620000	120715000	5000
9	84260000	84270000	9	84310000	84320000	.	.	.	.	0,255,255	122	6514324	55125698	56892097	6176211	6952.05	0.151071	0.139381	8110.55	1	84265000	84315000	0
9	133020000	133030000	9	133140000	133150000	.	.	.	.	0,255,255	114	4162734	33692505	3463388	31630981	3.91211e-05	7.24e-12	9.20923e-13	9.52084e-13	1	133025000	133145000	0
9	133880000	133890000	9	133990000	134000000	.	.	.	.	0,255,255	113	55328423	5769928	6012112	7487796	24.6785	29.534	2.79691	0.0195176	1	133885000	133995000	0
9	132410000	132420000	9	132500000	132510000	.	.	.	.	0,255,255	102	52330315	48876453	5553821	4940543	5618.8	670.58	6649.76	65.1414	1	132415000	132505000	0
9	87335000	87340000	9	87660000	87665000	.	.	.	.	0,255,255	41	6588318	47198386	9128292	42733545	5.65244e-06	4.95507e-12	0.00456386	1.1976e-11	6	87337500	87665000	7500
9	74775000	74780000	9	75000000	75005000	.	.	.	.	0,255,255	56	11123441	9727943	13893397	9606146	8.98506e-11	4.23464e-13	7.8773e-06	1.07559e-12	6	74779166	75002500	8334
9	133780000	133785000	9	133995000	134000000	.	.	.	.	0,255,255	72	15164769	1368968	14936714	20444973	3.40727e-14	3.06026e-15	4.12856e-14	3.58261e-05	14	133788928	133996428	14129
9	115590000	115595000	9	116570000	116575000	.	.	.	.	0,255,255	87	9845622	9428677	10530461	11018996	0	0	5.0635e-31	5.67678e-32	12	115595833	116572500	10541
9	35115000	35120000	9	35475000	35480000	.	.	.	.	0,255,255	100	12945654	9830397	9958986	14401386	4.3523e-37	0	0	4.0771e-37	11	35118409	35475681	11854
9	32385000	32390000	9	32525000	32530000	.	.	.	.	0,255,255	40	10986282	10771226	19158516	11189667	5.16447	4.46534	0.0140159	5.69302	1	32387500	32527500	0
9	21810000	21815000	9	22235000	22240000	.	.	.	.	0,255,255	40	8425927	6163748	9301447	6569414	0.0137737	2.60004e-08	0.0168096	3.55209e-05	7	21812500	22238928	6428
9	134070000	134075000	9	134130000	134135000	.	.	.	.	0,255,255	39	18893986	1764874	19347088	14543773	0.0226933	0.0278554	0.0254393	300.014	3	134069166	134134166	3727
9	125405000	125410000	9	126490000	126495000	.	.	.	.	0,255,255	39	6320507	54164963	6300557	6364853	0.000119207	1.48865e-07	0.000152691	0.000162666	5	125409500	126491500	6325
9	124545000	124550000	9	124705000	124710000	.	.	.	.	0,255,255	39	9476312	953854	11932142	1038205	0.0502786	0.00380067	16.2957	16.5082	4	124551250	124710000	6731
9	87335000	87340000	9	87495000	87500000	.	.	.	.	0,255,255	39	11864246	822701	10992951	10161332	0.148649	0.00380067	16.2957	16.5082	3	87339166	87499166	3727
9	132410000	132415000	9	132795000	132800000	.	.	.	.	0,255,255	38	54769435	54738503	6423942	5835011	1.27294e-06	8.02644e-08	6.56242e-05	1.93573e-06	3	132410833	132800833	3727
9	129490000	129495000	9	129605000	129610000	.	.	.	.	0,255,255	38	13895849	11859419	13563309	1463447	615.329	3.70062	697.248	6781.58	6	129492500	129605000	10308
9	127940000	127945000	9	128035000	128040000	.	.	.	.	0,255,255	38	9604574	10207074	14570914	1172391	0.179265	3.70062	697.248	4.67752	3	127937500	128037500	5000
9	100425000	100430000	9	100595000	100600000	.	.	.	.	0,255,255	38	11893294	7929881	8417418	9340196	4.23467	1.3634	0.214503	0.221765	2	100427500	100595000	2500
9	88590000	88595000	9	89000000	89005000	.	.	.	.	0,255,255	38	6382124	57579556	73886514	6668119	0.000521129	8.02644e-08	6.56242e-05	6.97085e-05	3	88595833	89000833	3727
9	86435000	86440000	9	87325000	87330000	.	.	.	.	0,255,255	38	13081808	98974695	8112186	17478964	615.329	3.70062	0.214503	0.0451535	4	86427500	87327500	10000
9	73105000	73110000	9	73185000	73190000	.	.	.	.	0,255,255	38	12333019	10878399	12686075	13791881	4.23467	3.70062	697.248	6781.58	3	73105833	73184166	3728
9	72280000	72285000	9	72590000	72595000	.	.	.	.	0,255,255	38	8352577	78228183	10155186	9314055	0.179265	0.000378435	46.3171	0.221765	4	72290000	72593750	12562
9	37910000	37915000	9	38065000	38070000	.	.	.	.	0,255,255	38	13689547	10822204	13577772	113663225	615.329	3.70062	697.248	4.67752	2	37915000	38067500	2500
9	20355000	20360000	9	20940000	20945000	.	.	.	.	0,255,255	38	61494284	5575719	6725866	6122318	1.27294e-06	8.02644e-08	6.56242e-05	1.93573e-06	3	20359166	20944166	3727
9	125760000	125765000	9	125840000	125845000	.	.	.	.	0,255,255	37	16770344	14747555	18696688	13002339	0.0651392	0.00140712	0.0756098	0.00148208	2	125757500	125845000	5590
9	98070000	98075000	9	98260000	98265000	.	.	.	.	0,255,255	37	8407307	7660581	8487919	902487	0.0618325	0.00164246	0.0735587	0.0749891	3	98074166	98260833	3728
9	95315000	95320000	9	95510000	95515000	.	.	.	.	0,255,255	37	11494312	9409358	11674842	9064824	116.478	0.0471847	1272.87	0.0749891	2	95317500	95510000	2500
9	79570000	79575000	9	79660000	79665000	.	.	.	.	0,255,255	37	10490261	8822849	12143347	10046855	116.478	0.0471847	1272.87	128.552	2	79572500	79665000	2500
9	35115000	35120000	9	35550000	35555000	.	.	.	.	0,255,255	37	6872801	7599834	8673339	8431748	0.00221104	0.00164246	0.0735587	0.0749891	4	35116250	35551250	6374
9	129320000	129325000	9	129605000	129610000	.	.	.	.	0,255,255	36	9261524	6808981	70331917	1003482	2.08923	0.00684768	0.0115651	34.224	2	129330000	129607500	7500
9	127735000	127740000	9	127920000	127925000	.	.	.	.	0,255,255	36	10500596	76157775	8525655	10684201	312.059	0.00684768	0.246337	34.224	2	127737500	127920000	2500
9	124615000	124620000	9	124760000	124765000	.	.	.	.	0,255,255	36	11242083	9956012	12474997	10855218	312.059	27.5543	0.00322224	34.224	3	124615833	124762500	6009
9	5185000	5190000	9	5440000	5445000	.	.	.	.	0,255,255	36	60394363	56902537	77942486	58705573	3.39511e-07	2.24398e-05	0.0115651	5.02208e-05	3	5187500	5437500	5000
9	137120000	137125000	9	137225000	137230000	.	.	.	.	0,255,255	35	8426672	8748747	13521233	9530801	6.77351	5.24553	0.00666437	0.815244	4	137121250	137227500	8004
9	131055000	131060000	9	131335000	131340000	.	.	.	.	0,255,255	35	72170687	50622334	52936587	59925056	0.00374809	0.000111342	0.000236281	0.000243533	3	131055833	131335833	3727
9	117645000	117650000	9	117780000	117785000	.	.	.	.	0,255,255	35	8683222	681297	8071494	67685375	6.77351	0.0280555	7.95748	0.00489487	1	117647500	117782500	0
9	107485000	107490000	9	108565000	108570000	.	.	.	.	0,255,255	35	53087897	56078734	53028793	69868507	0.000166851	0.000111342	0.000236281	0.00489487	5	107481500	108564500	8062
9	97920000	97925000	9	98260000	98265000	.	.	.	.	0,255,255	35	6134497	5700019	64879465	5501125	0.000166851	0.000111342	0.00462397	0.000243533	5	97923500	98260500	8062
9	89170000	89175000	9	89275000	89280000	.	.	.	.	0,255,255	35	11378296	11936776	14695166	12591984	807.828	71.8706	0.00666437	0.00651571	1	89172500	89277500	0
9	84665000	84670000	9	84950000	84955000	.	.	.	.	0,255,255	35	1360379	10297715	14241477	11505051	0.00580936	71.8706	0.00666437	886.92	3	84674166	84950833	8976
9	84395000	84400000	9	85255000	85260000	.	.	.	.	0,255,255	35	3746234	43765593	5833216	48397775	1.77797e-09	4.72698e-08	0.000236281	9.33494e-07	2	84400000	85257500	2500
9	84395000	84400000	9	84665000	84670000	.	.	.	.	0,255,255	35	11916988	789561	9636019	67340846	807.828	5.24553	7.95748	0.00489487	3	84399166	84662500	10138
9	4380000	4385000	9	4640000	4645000	.	.	.	.	0,255,255	35	8103796	57395444	72696238	66098967	6.77351	0.000111342	0.00462397	0.00489487	3	4380833	4640833	3727
9	129130000	129135000	9	129780000	129785000	.	.	.	.	0,255,255	34	4455687	5132547	7474565	57088175	3.85701e-06	0.000550659	0.178544	0.00114458	5	129133500	129784500	6325
9	104860000	104865000	9	105155000	105160000	.	.	.	.	0,255,255	34	8623272	74376764	84118185	8400201	21.3896	0.110771	25.0268	25.2765	2	104860000	105157500	2500
9	77840000	77845000	9	78030000	78035000	.	.	.	.	0,255,255	34	100151205	8286536	9177885	13437485	2047.11	16.8019	25.0268	0.0130059	1	77842500	78032500	0
9	35900000	35905000	9	36020000	36025000	.	.	.	.	0,255,255	34	9038613	9162673	9167715	10984046	21.3896	16.8019	25.0268	2261.73	4	35900000	36023750	8385
9	20625000	20630000	9	21110000	21115000	.	.	.	.	0,255,255	34	59961486	5636589	7748382	8308752	0.000798513	0.000550659	0.178544	25.2765	3	20625833	21109166	3728
9	17810000	17815000	9	19025000	19030000	.	.	.	.	0,255,255	34	57570925	4818877	54480567	60264564	0.000798513	2.72283e-06	0.0112201	0.00114458	3	17809166	19029166	3727
9	132505000	132510000	9	132795000	132800000	.	.	.	.	0,255,255	33	64228063	7307908	73153048	8960994	0.563573	0.430154	0.0678337	7.73745	3	132509166	132800833	3728
9	125555000	125560000	9	125745000	125750000	.	.	.	.	0,255,255	33	10040317	8214602	951486	9212568	497.88	5.16586	7.63504	7.73745	2	125555000	125750000	3536
9	125405000	125410000	9	125750000	125755000	.	.	.	.	0,255,255	33	10900149	71094904	10945324	61485915	497.88	0.430154	550.073	0.00537058	3	125409166	125749166	3727
9	114405000	114410000	9	114650000	114655000	.	.	.	.	0,255,255	33	11575162	8266688	9766903	11819674	497.88	5.16586	7.63504	55.5272	3	114409166	114654166	8499
9	75265000	75270000	9	76295000	76300000	.	.	.	.	0,255,255	33	586337	74991946	7672	8108579	0.00380771	0.430154	0.0678337	7.73745	5	75265500	76298500	6325
9	20355000	20360000	9	21110000	21115000	.	.	.	.	0,255,255	33	4397929	5014432	61750836	73914547	2.1975e-05	0.0026306	0.000539685	0.0727936	3	20355833	21110833	3727
9	3735000	3740000	9	4370000	4375000	.	.	.	.	0,255,255	33	58499956	57433867	8699569	5516913	0.00380771	0.0026306	7.63504	0.00537058	8	3736250	4370625	8221
9	112480000	112485000	9	112705000	112710000	.	.	.	.	0,255,255	32	77638836	72531776	9079356	10774394	2.05367	1.60241	224.902	0.00130913	3	112485833	112710833	6872
9	109915000	109920000	9	110045000	110050000	.	.	.	.	0,255,255	32	12028372	12244531	14685722	12367885	0.00118135	0.00108503	0.0467022	0.00130913	2	109912500	110047500	5000
9	94780000	94785000	9	95125000	95130000	.	.	.	.	0,255,255	32	67490053	6449961	75889254	74491253	2.05367	1.60241	2.48661	2.6769	1	94782500	95127500	0
9	72365000	72370000	9	72590000	72595000	.	.	.	.	0,255,255	32	78043013	79493937	9886521	9097154	2.05367	155.013	0.0012979	227.828	4	72363750	72586250	8839
9	32380000	32385000	9	32965000	32970000	.	.	.	.	0,255,255	32	68762956	57507854	946246	50295753	2.05367	0.0120346	224.902	0.0242918	6	32379166	32970833	7454
9	129175000	129180000	9	129490000	129495000	.	.	.	.	0,255,255	31	9171346	9806194	12133798	10670545	561.618	450.735	0.00296953	0.00298473	1	129177500	129492500	0
9	127585000	127590000	9	127780000	127785000	.	.	.	.	0,255,255	31	10817687	8828044	962994	9868349	0.00268129	450.735	63.9038	0.00298473	3	127592500	127782500	5000
9	114405000	114410000	9	114910000	114915000	.	.	.	.	0,255,255	31	73828807	5719259	5547643	9473052	7.38533	0.00543417	0.107992	649.878	2	114407500	114910000	2500
9	100030000	100035000	9	100220000	100225000	.	.	.	.	0,255,255	31	9348292	95583725	9735224	105130415	561.618	450.735	63.9038	0.00298473	1	100032500	100222500	0
9	69670000	69675000	9	69915000	69920000	.	.	.	.	0,255,255	31	8457412	7377667	8603968	10769486	561.618	0.576892	63.9038	0.00298473	1	69672500	69917500	0
9	25960000	25965000	9	26325000	26330000	.	.	.	.	0,255,255	31	7669705	63968277	7580734	7347562	7.38533	0.576892	0.887513	0.943317	3	25964166	26329166	3727
9	135085000	135090000	9	135475000	135480000	.	.	.	.	0,255,255	30	71675453	65087366	9667642	6215059	25.5744	20.0671	1756.1	0.04529	1	135087500	135477500	0
9	134025000	134030000	9	134130000	134135000	.	.	.	.	0,255,255	30	9215287	9087314	8678122	11274298	1556.91	125.66	1756.1	0.00659047	1	134027500	134132500	0
9	131345000	131350000	9	131740000	131745000	.	.	.	.	0,255,255	30	829051	5504777	59286685	10560793	1556.91	0.237281	0.0453265	0.00659047	9	131355277	131746388	12826
9	129885000	129890000	9	130040000	130045000	.	.	.	.	0,255,255	30	9178747	9176842	9277864	9635504	1556.91	125.66	1756.1	176.975	1	129887500	130042500	0
9	124770000	124775000	9	125140000	125145000	.	.	.	.	0,255,255	30	4826128	4070573	4824096	3864729	0.000354424	0.000267743	0.000602888	5.94998e-05	1	124772500	125142500	0
9	114660000	114665000	9	115010000	115015000	.	.	.	.	0,255,255	30	64225965	56220675	5780223	6593451	25.5744	0.237281	0.0453265	3.24266	2	114660000	115012500	2500
9	109570000	109575000	9	110150000	110155000	.	.	.	.	0,255,255	30	3277481	37830815	56379614	48844376	3.13009e-05	2.75587e-05	0.0453265	0.00525986	3	109574166	110154166	3727
9	104925000	104930000	9	105155000	105160000	.	.	.	.	0,255,255	30	7433402	78227334	7164638	8261759	25.5744	20.0671	30.7455	176.975	1	104927500	105157500	0
9	99260000	99265000	9	100320000	100325000	.	.	.	.	0,255,255	30	63245273	6408234	62336254	8354945	25.5744	20.0671	30.7455	176.975	2	99265000	100325000	3536
9	98315000	98320000	9	98705000	98710000	.	.	.	.	0,255,255	30	75934687	8582261	9811881	8697868	25.5744	125.66	1756.1	176.975	3	98315833	98705833	3727
9	78260000	78265000	9	78365000	78370000	.	.	.	.	0,255,255	30	8189667	73308187	7642367	8116216	1556.91	20.0671	30.7455	176.975	1	78262500	78367500	0
9	73195000	73200000	9	74570000	74575000	.	.	.	.	0,255,255	30	39466734	36857026	472589	42977567	0.000354424	2.75587e-05	0.000602888	0.00525986	5	73201500	74570500	6325
9	19925000	19930000	9	20620000	20625000	.	.	.	.	0,255,255	30	456958	32724633	4178242	39407918	0.000354424	2.75587e-05	0.000602888	5.94998e-05	2	19927500	20620000	2500
9	121545000	121550000	9	122120000	122125000	.	.	.	.	0,255,255	29	67027736	57570024	10464559	43739142	8.57581	0.989784	0.0137558	0.0262456	1	121547500	122122500	0
9	115590000	115595000	9	116145000	116150000	.	.	.	.	0,255,255	29	5516307	4317614	4180728	41444077	1.32008	0.0136007	0.0292141	0.0262456	3	115599166	116150833	13438
9	106860000	106865000	9	107170000	107175000	.	.	.	.	0,255,255	29	71671753	5219243	75453815	55927696	8.57581	0.989784	101.183	0.183702	1	106862500	107172500	0
9	104780000	104785000	9	105415000	105420000	.	.	.	.	0,255,255	29	6411928	5835621	5860929	9514762	8.57581	0.989784	1.83994	4678.63	3	104779166	105415833	6871
9	93155000	93160000	9	93565000	93570000	.	.	.	.	0,255,255	29	59620237	54222	65382953	7928135	1.32008	0.989784	101.183	4678.63	2	93157500	93565000	2500
9	76805000	76810000	9	76985000	76990000	.	.	.	.	0,255,255	29	6962166	9036001	121451435	9555548	8.57581	3375.81	0.0137558	4678.63	2	76807500	76997500	10000
9	72870000	72875000	9	73080000	73085000	.	.	.	.	0,255,255	29	70156536	7169278	9406827	8239835	8.57581	6.76294	464.102	4678.63	3	72862500	73080833	10138
9	68780000	68785000	9	69000000	69005000	.	.	.	.	0,255,255	29	6709299	74351745	9386908	9203865	8.57581	6.76294	464.102	4678.63	1	68782500	69002500	0
9	34330000	34335000	9	34500000	34505000	.	.	.	.	0,255,255	29	9652466	8092672	9373977	9231355	415.28	3375.81	464.102	4678.63	1	34332500	34502500	0
9	133025000	133030000	9	133480000	133485000	.	.	.	.	0,255,255	28	4512894	50589747	59526305	58778443	0.008481	4.01301	0.715	0.709543	3	133025833	133485833	3727
9	125750000	125755000	9	126225000	126230000	.	.	.	.	0,255,255	28	54037886	58007374	39704752	66072006	0.523582	4.01301	0.0135785	34.2321	5	125755500	126225500	19698
9	123540000	123545000	9	124535000	124540000	.	.	.	.	0,255,255	28	28095922	3274542	406899	3267604	2.17812e-05	0.0103052	0.0135785	0.00224831	3	123545833	124535833	3727
9	117780000	117785000	9	119365000	119370000	.	.	.	.	0,255,255	28	42321506	37475986	41414547	40409174	0.008481	0.0103052	0.0135785	0.127035	3	117782500	119367500	5000
9	86945000	86950000	9	87320000	87325000	.	.	.	.	0,255,255	28	69339294	48078923	52518954	5420916	277.256	0.0664659	0.715	0.709543	3	86954166	87315833	13744
9	77430000	77435000	9	77750000	77755000	.	.	.	.	0,255,255	28	7965217	64883347	7369286	75422883	0.00106153	217.818	32.2032	34.2321	1	77432500	77752500	0
9	70640000	70645000	9	70920000	70925000	.	.	.	.	0,255,255	28	49609075	4013704	5043847	40777464	0.523582	0.0664659	0.715	0.127035	1	70642500	70922500	0
9	69970000	69975000	9	70600000	70605000	.	.	.	.	0,255,255	28	29703898	3361677	3274753	54110193	2.17812e-05	0.0103052	0.002235	0.709543	2	69970000	70602500	2500
9	134695000	134700000	9	135085000	135090000	.	.	.	.	0,255,255	27	76790648	5749901	7580048	53996515	85.9092	15.627	994.97	26.826	4	134698750	135082500	5154
9	133485000	133490000	9	133725000	133730000	.	.	.	.	0,255,255	27	8990858	6906148	59378886	8369548	0.00261108	68.128	2.67817	0.00293209	1	133487500	133727500	0
9	114675000	114680000	9	114900000	114905000	.	.	.	.	0,255,255	27	806341	8658105	85626545	10474801	0.00261108	0.00220004	0.00291855	0.0545923	3	114669166	114907500	9719
9	110180000	110185000	9	110620000	110625000	.	.	.	.	0,255,255	27	626879	47512836	5142235	8303376	85.9092	0.0311416	2.67817	0.00293209	2	110180000	110622500	2500
9	105155000	105160000	9	105415000	105420000	.	.	.	.	0,255,255	27	7970959	61072946	6772321	7649432	0.00261108	15.627	994.97	10557.8	5	105161500	105414500	6325
9	100025000	100030000	9	100320000	100325000	.	.	.	.	0,255,255	27	6346797	51815596	4783994	53898087	85.9092	15.627	0.061955	26.826	1	100027500	100322500	0
9	96330000	96335000	9	96650000	96655000	.	.	.	.	0,255,255	27	71376786	62570486	8360397	71466107	85.9092	68.128	0.00291855	10557.8	5	96327500	96658500	10050
9	72035000	72040000	9	73180000	73185000	.	.	.	.	0,255,255	27	28641922	2436237	31883783	3494676	0.000150338	7.81195e-08	0.0127665	0.0121946	6	72040000	73182500	5590
9	71280000	71285000	9	71770000	71775000	.	.	.	.	0,255,255	27	67591524	64133043	9261593	6588112	85.9092	68.128	0.00291855	10557.8	4	71285000	71770000	3536
9	36405000	36410000	9	36725000	36730000	.	.	.	.	0,255,255	27	3661481	35667243	40933213	38814662	0.00671161	0.000592311	0.061955	0.0121946	6	36406666	36728333	5893
9	19925000	19930000	9	20940000	20945000	.	.	.	.	0,255,255	27	39704473	33027723	49226794	5003991	0.0396301	0.000592311	0.061955	26.826	2	19930000	20942500	2500
9	18250000	18255000	9	18440000	18445000	.	.	.	.	0,255,255	27	70026073	5652398	7180827	6230486	85.9092	15.627	994.97	26.826	1	18252500	18442500	0
9	12720000	12725000	9	12880000	12885000	.	.	.	.	0,255,255	27	63038864	64295225	6342318	6814668	85.9092	68.128	994.97	10557.8	1	12722500	12882500	0
9	4790000	4795000	9	4985000	4990000	.	.	.	.	0,255,255	27	72385144	8176062	7562951	12066673	85.9092	0.00220004	994.97	0.0545923	2	4792500	4985000	2500
9	130110000	130115000	9	130340000	130345000	.	.	.	.	0,255,255	26	59433746	6731283	7846346	79607806	7.49135	2036.36	0.00686174	0.00684563	3	130109166	130340833	3728
9	125560000	125565000	9	126395000	126400000	.	.	.	.	0,255,255	26	46733823	54060636	59700403	66103997	1.81689	59.0512	100.247	3082.19	2	125560000	126397500	2500
9	125555000	125560000	9	126490000	126495000	.	.	.	.	0,255,255	26	36740482	33481565	37138827	4173777	0.0397915	0.034452	0.0070242	2.64044	1	125557500	126492500	0
9	116150000	116155000	9	116485000	116490000	.	.	.	.	0,255,255	26	58623476	5670903	66562543	61100626	7.49135	59.0512	2930.38	100.219	1	116152500	116487500	0
9	105165000	105170000	9	105395000	105400000	.	.	.	.	0,255,255	26	71507215	74160576	8205917	8839136	255.205	2036.36	0.00686174	0.00684563	1	105167500	105397500	0
9	99180000	99185000	9	100220000	100225000	.	.	.	.	0,255,255	26	61215134	669772	5805099	96999235	7.49135	2036.36	100.247	0.00684563	1	99182500	100222500	0
9	95510000	95515000	9	96215000	96220000	.	.	.	.	0,255,255	26	6381534	59713974	4332599	8018035	255.205	59.0512	0.0277721	0.00684563	1	95512500	96217500	0
9	89600000	89605000	9	90870000	90875000	.	.	.	.	0,255,255	26	21116717	35647686	36932228	41347547	1.51334e-05	0.034452	0.0070242	2.64044	3	89597500	90872500	5000
9	87675000	87680000	9	89000000	89005000	.	.	.	.	0,255,255	26	3525684	33534174	554469	42503023	0.0397915	0.034452	100.247	2.64044	2	87682500	89002500	5000
9	86095000	86100000	9	86280000	86285000	.	.	.	.	0,255,255	26	69449053	67481484	57708735	7267369	255.205	2036.36	100.247	3082.19	1	86097500	86282500	0
9	75195000	75200000	9	76295000	76300000	.	.	.	.	0,255,255	26	5480055	63921094	70123825	77743897	7.49135	2036.36	2930.38	3082.19	3	75200833	76302500	10138
9	70405000	70410000	9	70600000	70605000	.	.	.	.	0,255,255	26	9362944	848533	8684859	11802791	0.0061183	0.00527666	0.00686174	0.0999967	2	70412500	70605000	5590
9	135600000	135605000	9	136120000	136125000	.	.	.	.	0,255,255	25	27271643	3033053	36662292	27110376	6.6732e-06	0.00049282	0.370411	0.000956065	3	135604166	136124166	3727
9	134165000	134170000	9	134735000	134740000	.	.	.	.	0,255,255	25	61971865	46839337	59123163	44559846	266.138	0.653816	346.383	11.6109	3	134169166	134739166	3727
9	130705000	130710000	9	131045000	131050000	.	.	.	.	0,255,255	25	63498096	48923798	63304567	5068359	7299.03	0.653816	835.068	356.603	7	130706785	131046785	9312
9	114740000	114745000	9	115010000	115015000	.	.	.	.	0,255,255	25	58858843	63129506	72307367	6516111	266.138	588.658	835.068	8696.86	3	114737500	115012500	5000
9	82530000	82535000	9	82960000	82965000	.	.	.	.	0,255,255	25	5893305	5243915	68026657	5299757	266.138	212.639	835.068	356.603	1	82532500	82962500	0
9	19045000	19050000	9	19455000	19460000	.	.	.	.	0,255,255	25	55103064	3934739	4679778	45926723	266.138	0.185661	11.9682	11.6109	2	19045000	19457500	2500
9	17115000	17120000	9	17460000	17465000	.	.	.	.	0,255,255	25	39351976	36208699	37471392	49526434	0.213014	0.185661	0.370411	11.6109	1	17117500	17462500	0
9	2865000	2870000	9	3735000	3740000	.	.	.	.	0,255,255	25	4481933	3736554	55082855	3221113	7.90224	0.185661	346.383	0.361892	5	2865500	3733500	8062
9	125555000	125560000	9	126225000	126230000	.	.	.	.	0,255,255	24	52164316	5464626	4912693	68602495	908.125	72.9733	49.4583	0.00233243	2	125560000	126227500	2500
9	113270000	113275000	9	113655000	113660000	.	.	.	.	0,255,255	24	37027197	38807976	44354906	6551104	1.11218	0.0980965	49.4583	0.00233243	2	113272500	113660000	2500
9	99180000	99185000	9	100595000	100600000	.	.	.	.	0,255,255	24	40344434	33991106	3303268	6075585	33.5605	0.0980965	1.83789	119.191	1	99182500	100597500	0
9	94680000	94685000	9	96215000	96220000	.	.	.	.	0,255,255	24	42868953	511391	55437865	3821665	33.5605	72.9733	1166.44	1.81447	1	94682500	96217500	0
9	93160000	93165000	9	93960000	93965000	.	.	.	.	0,255,255	24	27695193	32051458	4170152	45401654	0.0383699	0.0980965	49.4583	47.2671	2	93160000	93962500	2500
9	84395000	84400000	9	85610000	85615000	.	.	.	.	0,255,255	24	40886297	45139084	52034726	5550369	33.5605	27.5036	1166.44	119.191	4	84400000	85610000	3536
9	26325000	26330000	9	26655000	26660000	.	.	.	.	0,255,255	24	6269553	54161077	54387703	7653931	0.00196963	72.9733	1166.44	0.00233243	1	26327500	26657500	0
9	13430000	13435000	9	14430000	14435000	.	.	.	.	0,255,255	24	51887245	5265407	6070185	59740615	908.125	72.9733	1166.44	119.191	4	13430000	14430000	3536
9	5185000	5190000	9	5585000	5590000	.	.	.	.	0,255,255	24	58129597	62246537	75565543	65950427	908.125	72.9733	0.00226313	0.00233243	1	5187500	5587500	0
9	133185000	133190000	9	133485000	133490000	.	.	.	.	0,255,255	23	3223987	47734375	55255795	6180241	5.33606	111.18	3717.09	3788.51	5	133185500	133483500	6325
9	129835000	129840000	9	130050000	130055000	.	.	.	.	0,255,255	23	70519724	74094124	8597407	697505	0.00501924	0.00419421	0.0649788	0.00588319	2	129835000	130047500	5590
9	123400000	123405000	9	123545000	123550000	.	.	.	.	0,255,255	23	9325966	67518206	8361236	6763835	0.0580902	0.00419421	0.0649788	0.00588319	2	123402500	123542500	5000
9	119555000	119560000	9	119965000	119970000	.	.	.	.	0,255,255	23	5333532	54845552	6644935	6677049	2943.79	2397.09	0.00576667	0.00588319	2	119555000	119967500	2500
9	116735000	116740000	9	116855000	116860000	.	.	.	.	0,255,255	23	8530964	77552304	9225824	8154579	0.0580902	0.00419421	0.0649788	0.065353	2	116737500	116860000	2500
9	116150000	116155000	9	116660000	116665000	.	.	.	.	0,255,255	23	36691139	3455067	38767722	40593324	5.33606	0.487907	0.90396	188.303	1	116152500	116662500	0
9	109905000	109910000	9	110215000	110220000	.	.	.	.	0,255,255	23	52265425	5073255	65284667	4699293	2943.79	2397.09	0.00576667	188.303	1	109907500	110217500	0
9	105975000	105980000	9	106860000	106865000	.	.	.	.	0,255,255	23	37241018	44822707	5263459	64280853	5.33606	111.18	3717.09	0.00588319	3	105974166	106864166	6871
9	89320000	89325000	9	89550000	89555000	.	.	.	.	0,255,255	23	6491936	45522137	57959414	5847101	0.00501924	111.18	3717.09	3788.51	3	89320833	89550833	3727
9	73195000	73200000	9	74740000	74745000	.	.	.	.	0,255,255	23	50080633	37401745	39865625	38543928	2943.79	0.487907	19.5217	8.98642	5	73201500	74740500	8062
9	20940000	20945000	9	21110000	21115000	.	.	.	.	0,255,255	23	8863377	66482787	5150627	6675806	0.0580902	0.00419421	3717.09	0.00588319	3	20945833	21110833	3727
9	4760000	4765000	9	5435000	5440000	.	.	.	.	0,255,255	23	42587028	409883	449755	6489045	135.248	111.18	19.5217	0.00588319	2	4762500	5440000	2500
9	2130000	2135000	9	2835000	2840000	.	.	.	.	0,255,255	23	5907287	4688293	60348263	74469566	2943.79	111.18	3717.09	0.00588319	2	2135000	2840000	3536
9	134695000	134700000	9	135410000	135415000	.	.	.	.	0,255,255	22	38453896	3910721	39337957	4662525	2.4883	23.5887	4.19773	71.3743	3	134700833	135412500	8334
9	125755000	125760000	9	126395000	126400000	.	.	.	.	0,255,255	22	38346083	37858922	4456133	4236815	2.4883	23.5887	72.6899	71.3743	2	125760000	126397500	2500
9	97925000	97930000	9	98035000	98040000	.	.	.	.	0,255,255	22	47822022	489732	6774118	53144555	515.93	431.359	0.0140159	0.00114035	1	97927500	98037500	0
9	86635000	86640000	9	87320000	87325000	.	.	.	.	0,255,255	22	4267199	41355777	4505215	66886883	515.93	431.359	72.6899	0.0142204	1	86637500	87322500	0
9	84665000	84670000	9	85605000	85610000	.	.	.	.	0,255,255	22	37480352	4737885	58996224	6014886	2.4883	431.359	0.00113093	0.00114035	1	84667500	85607500	0
9	74580000	74585000	9	74735000	74740000	.	.	.	.	0,255,255	22	52523212	5421279	54222064	6649598	904.977	7415.52	0.00113093	0.0142204	2	74577500	74737500	5000
9	73680000	73685000	9	74740000	74745000	.	.	.	.	0,255,255	22	39631171	35890288	5145415	43380704	515.93	23.5887	0.00113093	71.3743	2	73682500	74745000	2500
9	73195000	73200000	9	73570000	73575000	.	.	.	.	0,255,255	22	70909524	4666872	4938253	56267986	0.0122488	431.359	72.6899	0.00114035	3	73202500	73569166	8333
9	23120000	23125000	9	23490000	23495000	.	.	.	.	0,255,255	22	50736027	45718393	60067444	50831375	904.977	431.359	0.00113093	0.00114035	3	23124166	23487500	5270
9	19045000	19050000	9	19170000	19175000	.	.	.	.	0,255,255	22	59005876	5187174	6088085	60252385	904.977	7415.52	0.00113093	0.00114035	1	19047500	19172500	0
9	14465000	14470000	9	14760000	14765000	.	.	.	.	0,255,255	22	4888166	56835012	5211988	7689936	515.93	7415.52	0.00113093	0.0142204	1	14467500	14762500	0
9	10855000	10860000	9	11315000	11320000	.	.	.	.	0,255,255	22	39895246	37839262	4057264	4303277	515.93	23.5887	72.6899	71.3743	1	10857500	11317500	0
9	3525000	3530000	9	4365000	4370000	.	.	.	.	0,255,255	22	4442079	44846535	485084	50350304	515.93	431.359	72.6899	0.00114035	1	3527500	4367500	0
9	121545000	121550000	9	122350000	122355000	.	.	.	.	0,255,255	21	28651695	34765599	41468124	34367633	0.716898	106.559	255.957	188.096	4	121547500	122348750	8004
9	118170000	118175000	9	119365000	119370000	.	.	.	.	0,255,255	21	29559019	26005313	3662736	29732869	0.716898	6.63205	180.753	10.4547	2	118167500	119367500	5000
9	108930000	108935000	9	109315000	109320000	.	.	.	.	0,255,255	21	49726925	5358899	4413404	73114963	0.00262588	0.00216964	255.957	0.0325394	2	108935000	109317500	2500
9	75260000	75265000	9	75855000	75860000	.	.	.	.	0,255,255	21	4841708	437785	50630465	48355446	1839.8	157.689	0.00322395	2524.18	2	75265000	75862500	5590
9	72035000	72040000	9	72820000	72825000	.	.	.	.	0,255,255	21	41618395	42990584	637537	35998383	1839.8	157.689	0.0317886	188.096	2	72040000	72822500	2500
9	71805000	71810000	9	72020000	72025000	.	.	.	.	0,255,255	21	4491625	39847329	4311637	55680947	1839.8	157.689	255.957	0.00322791	1	71807500	72022500	0
9	10045000	10050000	9	12425000	12430000	.	.	.	.	0,255,255	21	3398136	39461958	5943884	47523007	114.418	157.689	0.00322395	2524.18	2	10047500	12425000	2500
9	7050000	7055000	9	9790000	9795000	.	.	.	.	0,255,255	21	26602688	29916985	28670561	2880177	0.716898	6.63205	11.5032	10.4547	4	7052500	9791250	5154
9	2855000	2860000	9	3520000	3525000	.	.	.	.	0,255,255	21	49534883	32502859	39853783	32356496	1839.8	106.559	255.957	188.096	3	2860833	3525833	6872
9	610000	615000	9	805000	810000	.	.	.	.	0,255,255	21	4265793	3973329	5794377	41454487	1839.8	157.689	0.00322395	2524.18	1	612500	807500	0
9	133405000	133410000	9	133725000	133730000	.	.	.	.	0,255,255	20	40211296	42279897	38610554	4845952	634.922	5522.18	7.31582	8610.1	1	133407500	133727500	0
9	120985000	120990000	9	121395000	121400000	.	.	.	.	0,255,255	20	37520068	4101553	4286778	4363198	484.607	5522.18	8609.32	8610.1	1	120987500	121397500	0
9	109245000	109250000	9	109465000	109470000	.	.	.	.	0,255,255	20	4587209	5059486	5290867	51548777	634.922	0.00610158	0.00882854	0.00880654	2	109242500	109470000	5590
9	106620000	106625000	9	106865000	106870000	.	.	.	.	0,255,255	20	75136685	63631296	73016243	62004395	0.0602023	0.0545122	0.0677556	0.00880654	3	106620833	106864166	3728
9	106285000	106290000	9	106860000	106865000	.	.	.	.	0,255,255	20	54684625	45085483	43994827	5275086	0.00721097	5522.18	8609.32	0.00880654	2	106285000	106862500	2500
9	100600000	100605000	9	101240000	101245000	.	.	.	.	0,255,255	20	48520203	388208	495437	52917986	634.922	45.17	8609.32	0.00880654	1	100602500	101242500	0
9	85255000	85260000	9	85610000	85615000	.	.	.	.	0,255,255	20	3990774	33900518	2725367	4556912	634.922	45.17	59.1376	8610.1	2	85260000	85612500	2500
9	81890000	81895000	9	81970000	81975000	.	.	.	.	0,255,255	20	2155195	45729733	5422179	50798783	2.13704	5522.18	0.00882854	0.00880654	1	81892500	81972500	0
9	72295000	72300000	9	73180000	73185000	.	.	.	.	0,255,255	20	53537292	3767042	38838775	4974164	0.00721097	45.17	7.31582	0.00880654	2	72290000	73182500	7500
9	22250000	22255000	9	22450000	22455000	.	.	.	.	0,255,255	20	57937274	4620853	469769	58498335	0.00721097	5522.18	8609.32	0.00880654	1	22252500	22452500	0
9	10365000	10370000	9	11320000	11325000	.	.	.	.	0,255,255	20	28457408	31335335	50551214	41910796	3.65549	32.9649	0.00882854	8610.1	2	10367500	11320000	2500
9	8855000	8860000	9	9785000	9790000	.	.	.	.	0,255,255	20	37008128	2838772	25644748	48887324	484.607	32.9649	59.1376	8610.1	2	8857500	9790000	2500
9	6825000	6830000	9	9795000	9800000	.	.	.	.	0,255,255	20	2167425	22403812	22391007	25237203	2.13704	1.85783	3.65997	52.3291	1	6827500	9797500	0
9	2240000	2245000	9	2840000	2845000	.	.	.	.	0,255,255	20	4988388	437771	4669319	46553936	0.00721097	5522.18	8609.32	8610.1	1	2242500	2842500	0
9	114405000	114410000	9	115520000	115525000	.	.	.	.	0,255,255	19	39783025	3872929	389282	58162937	0.00205002	1815.3	287.769	0.0224423	2	114405000	115522500	2500
9	112085000	112090000	9	112710000	112715000	.	.	.	.	0,255,255	19	52813063	41835046	52143393	49019527	0.0184978	0.00181026	0.0222317	0.00269049	2	112087500	112707500	5000
9	13030000	13035000	9	14430000	14435000	.	.	.	.	0,255,255	19	3375923	29599814	37312276	3275328	1966.63	166.992	287.769	3007.03	1	13032500	14432500	0
9	9605000	9610000	9	9790000	9795000	.	.	.	.	0,255,255	19	6126399	60264792	53239307	50752635	0.0184978	0.0160584	0.0222317	0.0224423	2	9610000	9792500	2500
9	615000	620000	9	995000	1000000	.	.	.	.	0,255,255	19	3486481	37825575	4533359	4325071	1966.63	1815.3	0.00276851	0.00269049	1	617500	997500	0
9	100600000	100605000	9	101530000	101535000	.	.	.	.	0,255,255	18	2776447	17231083	2054899	21140382	85.1593	6.1043	123.42	1152.86	1	100602500	101532500	0
9	100600000	100605000	9	101390000	101395000	.	.	.	.	0,255,255	18	5445266	34725947	4038313	41908913	0.0440444	690.622	0.00821556	0.00810992	3	100602500	101392500	5000
9	134445000	134450000	9	135085000	135090000	.	.	.	.	0,255,255	17	4703389	32252862	32947314	30360343	0.0176301	0.00246323	0.00368809	512.046	2	134450000	135085000	3536
9	118830000	118835000	9	119360000	119365000	.	.	.	.	0,255,255	17	3347513	3420346	4397403	4050401	0.00262142	0.00246323	0.0227402	0.0223622	2	118832500	119365000	2500
9	111765000	111770000	9	112360000	112365000	.	.	.	.	0,255,255	17	4430247	4125405	48835807	41494303	0.0176301	0.0162626	0.0227402	0.0223622	3	111762500	112360833	5271
9	97710000	97715000	9	98260000	98265000	.	.	.	.	0,255,255	17	28741956	24576955	2394431	27219167	365.331	396.03	65.3136	512.046	1	97712500	98262500	0
9	87335000	87340000	9	89000000	89005000	.	.	.	.	0,255,255	17	18362867	16516515	2631731	22197816	4.35815	4.17599	513.39	61.4051	2	87337500	89000000	2500
9	73195000	73200000	9	75075000	75080000	.	.	.	.	0,255,255	17	22917712	19379402	23239923	21013253	41.9096	4.17599	65.3136	61.4051	1	73197500	75077500	0
9	12720000	12725000	9	13420000	13425000	.	.	.	.	0,255,255	17	33368566	28515685	2901371	32249482	0.00262142	3457.13	513.39	0.00369726	1	12722500	13422500	0
9	98070000	98075000	9	98785000	98790000	.	.	.	.	0,255,255	16	30226672	2822239	35074446	31178865	0.00147524	0.00138653	0.0116263	0.00196847	1	98072500	98787500	0
9	22810000	22815000	9	23820000	23825000	.	.	.	.	0,255,255	16	18140545	18920559	3753568	14673233	262.146	273.407	0.0116263	36.3339	1	22812500	23822500	0
9	90915000	90920000	9	92290000	92295000	.	.	.	.	0,255,255	15	20051262	15961175	20898407	11308206	915.725	159.833	0.00136312	38.2396	1	90917500	92292500	0
9	13430000	13435000	9	14760000	14765000	.	.	.	.	0,255,255	15	19781247	3049434	28809211	2703005	1441.61	0.00524091	0.00727665	0.00717073	1	13432500	14762500	0
9	127785000	127790000	9	127870000	127875000	.	.	.	.	0,255,255	35	13290175	13089691	12719747	1501711	0.00580936	0.00624669	0.00666437	0.00651571	2	127790000	127870000	3536
9	96340000	96345000	9	96415000	96420000	.	.	.	.	0,255,255	38	15127267	13789022	1752813	14577834	615.329	6367.45	0.0446584	6781.58	2	96335000	96415000	7906
9	133405000	133410000	9	133485000	133490000	.	.	.	.	0,255,255	38	13638711	13124021	13645142	11776728	615.329	6367.45	697.248	4.67752	1	133407500	133487500	0
9	124770000	124775000	9	125370000	125375000	.	.	.	.	0,255,255	40	5333442	42121983	48384423	70507336	4.25273e-09	3.70744e-12	9.9643e-12	3.55209e-05	4	124775000	125375000	3536
9	69055000	69060000	9	69190000	69195000	.	.	.	.	0,255,255	40	10859431	9859607	12416511	13727207	5.16447	4.46534	1348.26	1301	7	69048214	69193214	10738
9	86485000	86490000	9	86945000	86950000	.	.	.	.	0,255,255	41	7175861	6492647	8289229	79822135	5.65244e-06	4.02302e-07	0.00456386	0.000477134	2	86487500	86950000	2500
9	130705000	130710000	9	130940000	130945000	.	.	.	.	0,255,255	40	68901596	72446284	9449234	9736625	2.61988e-05	1.85837e-05	0.0168096	0.0176798	6	130706666	130940833	9316
9	111760000	111765000	9	112070000	112075000	.	.	.	.	0,255,255	41	53794165	508938	6650713	5814211	7.37766e-10	4.3949e-09	7.28839e-08	1.08956e-08	6	111761666	112074166	6719
9	114500000	114505000	9	114585000	114590000	.	.	.	.	0,255,255	41	14839564	14851189	17330593	14504502	503.234	502.419	0.00745307	54.2461	3	114500833	114589166	8975
9	135965000	135970000	9	136050000	136055000	.	.	.	.	0,255,255	41	12880104	1339013	16988249	14702643	503.234	502.419	0.00745307	54.2461	1	135967500	136052500	0
9	98205000	98210000	9	98260000	98265000	.	.	.	.	0,255,255	42	16425245	15192821	1781391	10745171	0.00352922	206.078	0.0038727	0.00626621	1	98207500	98262500	0
9	136135000	136140000	9	136280000	136285000	.	.	.	.	0,255,255	41	14286053	12404039	13142801	17425629	503.234	502.419	56.6372	0.0075939	4	136137500	136278750	11250
9	114735000	114740000	9	114905000	114910000	.	.	.	.	0,255,255	42	8857017	8781996	841177	10464742	9.58807e-06	0.000713969	0.000121447	0.00626621	2	114737500	114910000	2500
9	98845000	98850000	9	99140000	99145000	.	.	.	.	0,255,255	42	73964553	68633723	8791241	8772454	1.19884e-07	8.35953e-08	0.000121447	0.00124326	8	98852500	99141250	11792
9	124940000	124945000	9	125140000	125145000	.	.	.	.	0,255,255	42	12159398	12277339	12119474	13075167	0.568914	0.48321	0.0614637	221.271	1	124942500	125142500	0
9	120985000	120990000	9	121055000	121060000	.	.	.	.	0,255,255	42	12976261	12477671	13487053	15598549	206.644	206.078	231.366	0.00393531	5	120985500	121058500	6325
9	132165000	132170000	9	132225000	132230000	.	.	.	.	0,255,255	42	1721354	1805598	18850187	19433184	0.00352922	0.00433442	0.0038727	0.00393531	1	132167500	132227500	0
9	125405000	125410000	9	126395000	126400000	.	.	.	.	0,255,255	42	7137884	72746525	10760305	70964403	1.19884e-07	8.35953e-08	0.0614637	1.64904e-07	3	125407500	126397500	5000
9	126500000	126505000	9	126780000	126785000	.	.	.	.	0,255,255	43	73491163	59526424	7461172	8617553	2.50337e-07	1.29411e-10	3.22006e-07	3.19328e-05	4	126501250	126782500	5154
9	92715000	92720000	9	92790000	92795000	.	.	.	.	0,255,255	43	10416365	10194607	119159775	93785095	0.180495	0.153418	0.197008	3.19328e-05	1	92717500	92792500	0
9	3730000	3735000	9	4225000	4230000	.	.	.	.	0,255,255	44	62807994	5947917	6535195	66222024	5.24522e-08	2.04669e-11	6.54035e-08	6.78778e-08	4	3733750	4227500	5154
9	134445000	134450000	9	134735000	134740000	.	.	.	.	0,255,255	43	9326536	79112606	10408925	9090226	2.41847e-05	0.000179754	0.197008	3.19328e-05	8	134452500	134737500	10000
9	21325000	21330000	9	21395000	21400000	.	.	.	.	0,255,255	44	14625671	13545474	11998495	1059942	31.8925	31.451	0.0615538	0.062512	3	21325833	21395833	3727
9	19925000	19930000	9	21110000	21115000	.	.	.	.	0,255,255	44	6183682	5062059	66013613	6524076	3.32215e-11	2.04669e-11	6.54035e-08	6.78778e-08	5	19926500	21110500	6325
9	34400000	34405000	9	34600000	34605000	.	.	.	.	0,255,255	44	13816322	13326754	12738488	18318645	31.8925	31.451	35.8769	97.3442	2	34402500	34597500	5000
9	35955000	35960000	9	36015000	36020000	.	.	.	.	0,255,255	44	21430542	20053776	22605371	2103804	0.0733448	0.0822407	0.0832291	0.0798377	6	35956666	36020833	10172
9	97705000	97710000	9	97900000	97905000	.	.	.	.	0,255,255	44	11769593	9021739	1178853	10747285	0.0561291	4.42613e-06	0.0615538	0.062512	6	97712500	97901666	10035
9	92670000	92675000	9	92760000	92765000	.	.	.	.	0,255,255	44	105375595	10206519	11870127	10284322	0.0561291	0.0470516	0.0615538	0.062512	1	92672500	92762500	0
9	125840000	125845000	9	125885000	125890000	.	.	.	.	0,255,255	44	23627598	21318476	20623352	19055141	0.0733448	0.0822407	0.0832291	97.3442	2	125842500	125897500	10000
9	121685000	121690000	9	121990000	121995000	.	.	.	.	0,255,255	44	125717125	11793352	11873673	16631067	31.8925	0.0470516	0.0615538	97.3442	5	121687500	121987500	10000
9	27030000	27035000	9	27275000	27280000	.	.	.	.	0,255,255	45	8354701	76030717	8983185	9249555	1.50357e-05	6.81146e-09	1.95547e-05	2.02828e-05	4	27032500	27276250	5154
9	5885000	5890000	9	6050000	6055000	.	.	.	.	0,255,255	45	9097394	8835569	11603444	9116122	1.50357e-05	1.07607e-05	0.00187715	2.02828e-05	2	5885000	6052500	2500
9	69970000	69975000	9	70110000	70115000	.	.	.	.	0,255,255	45	9802648	9377774	11002172	10798777	1.50357e-05	1.07607e-05	0.00187715	0.0193734	3	69970833	70110833	3727
9	38065000	38070000	9	38360000	38365000	.	.	.	.	0,255,255	45	17034975	14453569	16956913	18547163	4195.24	11.8582	4493.67	4661.66	1	38067500	38362500	0
9	114405000	114410000	9	115010000	115015000	.	.	.	.	0,255,255	45	9097259	76817155	7840174	13204146	1.50357e-05	6.81146e-09	1.95547e-05	12.9223	3	114405833	115014166	3728
9	109255000	109260000	9	109315000	109320000	.	.	.	.	0,255,255	45	19984116	20488798	23673737	21322308	0.0467087	0.051878	0.0514551	0.0491338	2	109250000	109320000	7906
9	127585000	127590000	9	127730000	127735000	.	.	.	.	0,255,255	45	13696829	11380912	11920423	13047118	1.2034	0.0141758	0.00187715	12.9223	4	127592500	127726250	8750
9	125760000	125765000	9	125885000	125890000	.	.	.	.	0,255,255	45	10359714	9926895	16617867	8219457	0.0170325	0.0141758	4493.67	2.02828e-05	12	125757916	125895000	13314
9	98310000	98315000	9	98770000	98775000	.	.	.	.	0,255,255	46	13713922	11445342	14551416	13815881	4.45676	0.00418306	5.04935	0.48138	10	98315500	98783500	14142
9	131595000	131600000	9	131740000	131745000	.	.	.	.	0,255,255	45	13661522	10571771	9763347	16707428	1.2034	0.0141758	1.95547e-05	4661.66	3	131594166	131740833	3728
9	68580000	68585000	9	69025000	69030000	.	.	.	.	0,255,255	47	12362557	8379348	14835181	10668947	0.00145045	5.78213e-08	1.83812	0.00164419	7	68581785	69019642	19495
9	20355000	20360000	9	20615000	20620000	.	.	.	.	0,255,255	47	11818691	9061563	10842594	9854139	0.00145045	5.78213e-08	0.00160403	0.00164419	7	20358928	20622500	6428
9	99180000	99185000	9	100320000	100325000	.	.	.	.	0,255,255	47	10743721	96942625	9984866	13352274	0.00145045	5.78213e-08	0.00160403	1.74955	2	99185000	100322500	2500
9	93160000	93165000	9	93300000	93305000	.	.	.	.	0,255,255	47	9990399	9730733	9465344	12638979	0.00145045	5.78213e-08	1.08235e-05	1.74955	2	93162500	93305000	2500
9	133040000	133045000	9	133145000	133150000	.	.	.	.	0,255,255	47	10888698	10953942	16465776	10023358	0.00145045	0.0012092	955.951	0.00164419	4	133031250	133143750	11859
9	129410000	129415000	9	129480000	129485000	.	.	.	.	0,255,255	47	19605066	19238865	23237114	1812141	0.0169893	1132.52	0.0181608	99.9393	4	129413750	129490000	9100
9	21315000	21320000	9	21790000	21795000	.	.	.	.	0,255,255	48	7594033	6208114	61549563	9700914	6.82232e-12	1.13058e-14	2.69871e-14	2.65057e-07	15	21323166	21792166	13925
9	12720000	12725000	9	13085000	13090000	.	.	.	.	0,255,255	48	72285037	6556292	858979	6996626	6.82232e-12	4.41821e-11	2.45368e-08	9.66279e-13	2	12720000	13087500	2500
9	127585000	127590000	9	127920000	127925000	.	.	.	.	0,255,255	48	8468877	6922509	71439867	9718035	1.9058e-07	4.41821e-11	8.98629e-12	2.65057e-07	6	127592500	127919166	8333
9	95510000	95515000	9	95875000	95880000	.	.	.	.	0,255,255	48	9773602	8236984	10685482	11263126	1.9058e-07	1.29278e-08	0.000455558	4.65265e-05	7	95513928	95875357	8836
9	113270000	113275000	9	113405000	113410000	.	.	.	.	0,255,255	49	11537977	9042525	10478775	12215945	0.000114816	2.85133e-08	0.000126431	0.000130128	3	113275833	113400833	13437
9	96235000	96240000	9	96310000	96315000	.	.	.	.	0,255,255	49	16878931	15024717	18012531	1804623	176.076	0.191634	186.778	193.072	6	96234166	96315833	7454
9	72855000	72860000	9	73180000	73185000	.	.	.	.	0,255,255	50	755172	678087	741079	11208647	2.17308e-12	1.40182e-12	2.95265e-12	3.57758e-05	10	72864500	73182500	13928
9	130865000	130870000	9	131045000	131050000	.	.	.	.	0,255,255	49	9853823	7805989	8636266	12356314	0.000114816	7.9088e-12	5.49996e-09	0.000130128	3	130874166	131045833	8499
9	70340000	70345000	9	70600000	70605000	.	.	.	.	0,255,255	51	809871	6941601	71161385	10606404	1.96401e-09	2.4416e-14	5.12247e-13	9.6429e-07	7	70341071	70603214	8601
9	36410000	36415000	9	36445000	36450000	.	.	.	.	0,255,255	51	2131792	2105094	20001148	21749592	0.00157496	0.00175855	0.00161192	0.00157196	2	36410000	36447500	2500
9	125405000	125410000	9	126225000	126230000	.	.	.	.	0,255,255	50	644652	7088421	10156234	67171955	2.17308e-12	1.40182e-12	3.47688e-06	3.34968e-12	6	125410000	126227500	5590
9	76805000	76810000	9	77145000	77150000	.	.	.	.	0,255,255	52	68917885	8208674	9938321	12465048	6.59848e-14	2.73462e-10	2.4627e-06	0.000775184	7	76811785	77151071	7726
9	129495000	129500000	9	129565000	129570000	.	.	.	.	0,255,255	51	24338673	22293238	23618292	1792914	0.00157496	0.00175855	0.00161192	34.4512	1	129497500	129567500	0
9	77430000	77435000	9	78035000	78040000	.	.	.	.	0,255,255	51	75282574	6948883	8336902	12318873	3.72976e-14	2.4416e-14	2.63525e-09	9.6429e-07	6	77435833	78036666	6719
9	127505000	127510000	9	127585000	127590000	.	.	.	.	0,255,255	52	15923115	14747178	16288767	14149196	12.763	0.000698918	13.6557	0.000775184	4	127505000	127585000	3536
9	104860000	104865000	9	105415000	105420000	.	.	.	.	0,255,255	52	8661827	8590419	10453459	12288475	4.10158e-11	2.73462e-10	2.4627e-06	2.56442e-06	9	104863055	105414166	8352
9	93450000	93455000	9	93565000	93570000	.	.	.	.	0,255,255	53	14065487	10676569	12014519	11459449	2.30615e-05	4.47702e-07	6.33774e-07	6.62942e-07	1	93452500	93567500	0
9	34900000	34905000	9	34985000	34990000	.	.	.	.	0,255,255	53	11909283	11248633	15627036	11116766	5.7569e-08	4.47702e-07	0.543988	6.62942e-07	5	34899500	34987500	10198
9	2855000	2860000	9	4370000	4375000	.	.	.	.	0,255,255	54	75857267	5455241	8328031	6377136	1.88386e-15	8.39083e-21	2.36148e-11	2.80988e-15	13	2861346	4373653	11213
9	130865000	130870000	9	130940000	130945000	.	.	.	.	0,255,255	53	19363129	17094332	17219294	19496305	0.514218	6.44784	0.543988	0.573398	3	130869166	130940833	3728
9	130770000	130775000	9	130860000	130865000	.	.	.	.	0,255,255	54	16275696	15916327	21534761	15744329	2.06261	2.58522	2179.33	2.2792	1	130772500	130862500	0
9	35660000	35665000	9	35725000	35730000	.	.	.	.	0,255,255	54	16132833	15375912	1755777	1987103	2.06261	0.000700765	0.215909	2100.55	3	35655833	35730833	8498
9	130705000	130710000	9	130860000	130865000	.	.	.	.	0,255,255	55	14899076	11004925	15100553	11385327	2.22518e-05	2.76071e-08	2.59157e-05	4.06226e-09	9	130708611	130859166	17114
9	124420000	124425000	9	124535000	124540000	.	.	.	.	0,255,255	55	16366283	13882355	18563406	18435936	0.0792043	0.000214585	0.0837008	0.888278	7	124419642	124535357	8361
9	13425000	13430000	9	14350000	14355000	.	.	.	.	0,255,255	56	8098537	68099575	10290705	6938192	6.75415e-13	2.9402e-17	9.752e-10	7.05263e-18	6	13428333	14353333	5893
9	135965000	135970000	9	136120000	136125000	.	.	.	.	0,255,255	55	12973504	9059254	14482916	10035628	2.22518e-05	2.19394e-14	2.59157e-05	4.06226e-09	10	135966500	136119500	13038
9	84665000	84670000	9	85255000	85260000	.	.	.	.	0,255,255	56	7730437	7243954	8683749	9824289	4.95805e-17	2.9402e-17	9.46767e-14	1.07559e-12	7	84664642	85255357	12330
9	118595000	118600000	9	119365000	119370000	.	.	.	.	0,255,255	56	66937246	5030787	5737505	60697303	4.95805e-17	1.33797e-21	3.16366e-21	4.21951e-23	3	118595833	119365833	3727
9	101455000	101460000	9	101530000	101535000	.	.	.	.	0,255,255	77	105976515	10930875	12095491	1662079	2.5681e-23	1.5691e-23	3.17704e-23	1.13008e-11	9	101457500	101529166	10541
9	129735000	129740000	9	129780000	129785000	.	.	.	.	0,255,255	76	27375546	2643113	26656942	24534445	0.0216157	0.241222	0.177527	5.57604e-07	8	129737500	129782500	10000
9	129640000	129645000	9	129780000	129785000	.	.	.	.	0,255,255	76	16045395	13377044	16891392	1770572	3.52378e-11	7.97803e-18	3.88655e-11	4.15959e-13	9	129644166	129785833	16750
9	121545000	121550000	9	121990000	121995000	.	.	.	.	0,255,255	74	8342325	9813153	12514022	10968406	7.29717e-29	3.95731e-28	2.21026e-15	6.01145e-21	12	121548333	121995416	12782
9	86485000	86490000	9	87320000	87325000	.	.	.	.	0,255,255	74	79420915	9277613	950259	12759151	7.29717e-29	3.95731e-28	1.17292e-25	2.03444e-15	9	86486388	87324166	9196
9	124615000	124620000	9	124710000	124715000	.	.	.	.	0,255,255	72	11880787	1368405	1671423	152689495	1.37052e-19	3.06026e-15	5.91625e-09	3.86603e-14	4	124618750	124711250	6374
9	131760000	131765000	9	132250000	132255000	.	.	.	.	0,255,255	70	1957865	12362357	20350327	15075617	0.000265093	2.55661e-18	0.00270684	7.03458e-13	11	131762045	132247954	15461
9	17810000	17815000	9	18205000	18210000	.	.	.	.	0,255,255	70	9706132	93074875	11723496	12180684	1.34755e-25	7.53127e-26	4.70169e-18	4.48048e-18	12	17811250	18210416	11622
9	127735000	127740000	9	127780000	127785000	.	.	.	.	0,255,255	69	21750242	19706032	19875423	21925184	0.000700266	0.00878859	0.00717518	0.000693136	2	127740000	127782500	2500
9	122095000	122100000	9	122350000	122355000	.	.	.	.	0,255,255	69	18922815	12297466	754827	31508558	2.1584e-07	1.29659e-17	4.6932e-28	0.00434691	1	122097500	122352500	0
9	74770000	74775000	9	75075000	75080000	.	.	.	.	0,255,255	69	12267708	8565842	11155358	9328629	1.97841e-17	4.71841e-24	2.32601e-17	1.55153e-22	13	74774423	75074423	9791
9	34330000	34335000	9	34600000	34605000	.	.	.	.	0,255,255	69	963537	838339	12234202	12593212	8.54532e-24	4.71841e-24	2.32601e-17	2.83762e-13	8	34333750	34599375	9291
9	126940000	126945000	9	127195000	127200000	.	.	.	.	0,255,255	68	18057863	15071036	19353632	21170904	7.11168e-08	9.45405e-13	7.26881e-09	0.0179524	7	126941785	127200357	12164
9	133105000	133110000	9	133145000	133150000	.	.	.	.	0,255,255	67	28523455	2524909	22286964	29905754	211.457	223.86	0.0047659	20.7048	3	133104166	133145833	3728
9	113445000	113450000	9	113585000	113590000	.	.	.	.	0,255,255	66	11849613	11557574	14123496	14090024	2.43717e-15	1.69201e-15	1.96841e-10	1.79622e-11	3	113447500	113587500	5000
9	35790000	35795000	9	35880000	35885000	.	.	.	.	0,255,255	66	13477067	14388955	15316302	2057569	1.63013e-11	1.51993e-10	1.96841e-10	0.116148	7	35789642	35883928	8836
9	112085000	112090000	9	112360000	112365000	.	.	.	.	0,255,255	64	19691425	12272394	19493704	120945015	0.716556	3.96561e-14	7.104e-05	6.4515e-14	7	112092500	112351785	15135
9	126705000	126710000	9	126780000	126785000	.	.	.	.	0,255,255	63	15504374	14962271	14445206	17433947	9.32532e-10	8.85725e-10	1.10364e-08	2.35367e-05	5	126708500	126779500	8062
9	110635000	110640000	9	111295000	111300000	.	.	.	.	0,255,255	63	574976	5448309	72184644	7424909	7.91348e-28	3.3268e-29	8.21788e-24	1.05369e-22	10	110636000	111300500	9014
9	70640000	70645000	9	71245000	71250000	.	.	.	.	0,255,255	63	8879009	70575953	11305428	8814061	4.25823e-19	4.21443e-23	3.11903e-14	7.38669e-20	12	70642916	71250000	10712
9	34330000	34335000	9	34375000	34380000	.	.	.	.	0,255,255	63	2695716	24643967	25206991	27036983	2818.39	3068.34	2695.17	295.598	3	34332500	34377500	5000
9	123080000	123085000	9	123350000	123355000	.	.	.	.	0,255,255	62	1683357	1140832	12411984	15213768	6.30281e-05	8.866e-13	4.12065e-09	3.80352e-08	5	123091500	123350500	11402
9	34405000	34410000	9	34500000	34505000	.	.	.	.	0,255,255	62	16751675	18941889	22829481	25620377	6.30281e-05	7.85428e-05	4.14544	557.833	6	34405000	34499166	10034
9	32580000	32585000	9	32965000	32970000	.	.	.	.	0,255,255	62	11996634	97751875	12799251	9969502	1.25639e-12	1.44839e-17	4.12065e-09	1.42845e-12	11	32587500	32968863	11853
9	20625000	20630000	9	20940000	20945000	.	.	.	.	0,255,255	62	11037009	8773516	12156292	11146006	1.25639e-12	1.44839e-17	1.40128e-12	1.42845e-12	7	20626785	20940357	7889
9	131175000	131180000	9	131335000	131340000	.	.	.	.	0,255,255	61	11534056	102575035	10355502	12980624	5.77081e-13	4.10023e-12	6.33711e-12	1.41173e-08	5	131179500	131335500	8544
9	116150000	116155000	9	116570000	116575000	.	.	.	.	0,255,255	60	7207556	6785015	7435718	69128327	2.38969e-20	1.39696e-20	3.24597e-20	3.66362e-21	5	116150500	116570500	8544
9	36405000	36410000	9	36555000	36560000	.	.	.	.	0,255,255	58	7459328	70227456	890334	9497793	1.13042e-18	6.88477e-20	3.32596e-14	3.95048e-15	7	36404642	36559642	13035
9	121320000	121325000	9	121395000	121400000	.	.	.	.	0,255,255	57	13470988	14437744	20358078	16307093	1.9929e-05	1.93372e-07	23.6129	0.123912	3	121320833	121397500	6009
9	115590000	115595000	9	116660000	116665000	.	.	.	.	0,255,255	57	8593275	73446956	9173023	69141717	1.28224e-13	4.58367e-18	1.7921e-13	1.17691e-17	6	115595833	116657500	10541
9	72280000	72285000	9	72820000	72825000	.	.	.	.	0,255,255	57	930724	8662325	12297856	10711287	1.28224e-13	8.01216e-15	2.31463e-09	2.39615e-09	8	72285000	72822500	16008
9	72040000	72045000	9	72270000	72275000	.	.	.	.	0,255,255	57	10897416	79949617	9945673	872396	2.13565e-09	8.01216e-15	2.31463e-09	2.11115e-13	12	72040416	72270833	13495
9	6585000	6590000	9	6665000	6670000	.	.	.	.	0,255,255	57	12771229	12315914	14744277	136620035	1.9929e-05	1.56166e-10	2.34192e-07	2.18016e-05	6	6584166	6668333	6719
9	34500000	34505000	9	34590000	34595000	.	.	.	.	0,255,255	58	16178123	16833511	16333939	25013575	0.0410733	0.00517583	0.000434918	0.00549989	2	34502500	34597500	5000
9	129505000	129510000	9	129540000	129545000	.	.	.	.	0,255,255	71	3528959	33215946	36753986	33433437	0.0015598	0.00158944	0.00157471	0.00156152	1	129507500	129542500	0
9	35900000	35905000	9	35940000	35945000	.	.	.	.	0,255,255	76	26342932	24208462	21749035	3151383	0.0216157	7.00381e-06	5.77354e-06	10006	4	35903750	35943750	6374
9	134695000	134700000	9	134735000	134740000	.	.	.	.	0,255,255	76	30943575	28306423	28200436	27917109	10539.8	0.241222	0.177527	0.203781	4	134700000	134740000	3536
9	129135000	129140000	9	129610000	129615000	.	.	.	.	0,255,255	82	12842838	10819464	135623255	22001617	8.49559e-22	2.1255e-27	9.90203e-22	7.25211e-09	8	129133125	129612500	10915
9	33620000	33625000	9	33720000	33725000	.	.	.	.	0,255,255	79	10804631	11636689	13034435	12154571	7.67507e-26	4.61578e-25	1.09032e-18	1.10114e-24	9	33625833	33722500	8334
9	129170000	129175000	9	129610000	129615000	.	.	.	.	0,255,255	77	11633684	14381274	13239561	31952318	2.5681e-23	1.71221e-17	2.38559e-17	554.017	2	129175000	129610000	3536
9	126610000	126615000	9	126780000	126785000	.	.	.	.	0,255,255	83	9939756	12124867	11536727	1653369	6.13882e-29	3.45713e-28	7.41273e-29	3.59784e-16	6	126610833	126782500	10138
9	94680000	94685000	9	95125000	95130000	.	.	.	.	0,255,255	83	12715913	12630893	17035	14697439	1.73779e-22	1.40598e-21	3.48539e-16	1.85017e-21	11	94681590	95128409	9136
9	109905000	109910000	9	110150000	110155000	.	.	.	.	0,255,255	85	116682825	12210178	17148344	14570569	1.60629e-29	8.5497e-31	2.11504e-16	7.22785e-24	14	109906785	110152857	11980
9	121210000	121215000	9	121395000	121400000	.	.	.	.	0,255,255	84	12823886	123251095	17105097	13095258	3.52712e-22	5.55035e-30	8.64715e-17	3.71923e-22	11	121217045	121395681	13189
9	32380000	32385000	9	32575000	32580000	.	.	.	.	0,255,255	86	11747732	9128778	19398361	9055955	2.54909e-30	0	5.18254e-17	0	12	32379583	32577500	10417
9	104925000	104930000	9	104965000	104970000	.	.	.	.	0,255,255	87	28435677	26352486	29204947	23522873	1.05682e-05	1.20312e-05	8.39806e-06	2.18463e-11	2	104930000	104967500	2500
9	132410000	132415000	9	132575000	132580000	.	.	.	.	0,255,255	87	13244461	10838077	13776658	12588467	2.66825e-24	2.01225e-31	3.10034e-24	2.75064e-24	13	132414423	132575961	15576
9	130460000	130465000	9	130685000	130690000	.	.	.	.	0,255,255	89	12151072	8083517	9738746	11557436	8.96385e-35	0	0	1.35536e-34	20	130464000	130682500	16800
9	130105000	130110000	9	130235000	130240000	.	.	.	.	0,255,255	88	13590888	12269823	1477964	17525017	5.23559e-25	3.11454e-33	5.92295e-26	3.22617e-18	12	130110416	130236250	11622
9	135085000	135090000	9	135340000	135345000	.	.	.	.	0,255,255	92	12024659	118975525	1478336	1345406	0	0	7.22865e-29	5.97076e-29	5	135087500	135342500	5000
9	19490000	19495000	9	19920000	19925000	.	.	.	.	0,255,255	90	14546893	12685637	16028032	2202547	1.86126e-26	1.36885e-26	1.72194e-19	5.7773e-13	14	19487857	19920357	15506
9	83935000	83940000	9	84260000	84265000	.	.	.	.	0,255,255	97	13681007	1137177	1803851	16037853	1.1278e-31	0	4.73483e-25	4.94932e-24	6	83938333	84261666	5893
9	18255000	18260000	9	19025000	19030000	.	.	.	.	0,255,255	93	11331354	9540338	11083501	13572961	0	0	0	1.09331e-28	10	18256500	19024500	17029
9	135085000	135090000	9	135410000	135415000	.	.	.	.	0,255,255	114	13617994	12806205	18976343	1222127	0	0	0	0	8	135086250	135413125	10097
9	134165000	134170000	9	134440000	134445000	.	.	.	.	0,255,255	113	171534	10814924	15462552	17907797	0	0	0	0	11	134172045	134440227	12735
9	136485000	136490000	9	136625000	136630000	.	.	.	.	0,255,255	111	1532328	13178006	17562876	17461878	0	0	7.9134e-37	9.3741e-37	15	136492166	136631166	13487
9	128360000	128365000	9	128410000	128415000	.	.	.	.	0,255,255	110	25462805	24108032	2378988	2685162	1.11628e-16	1.69854e-24	1.48555e-24	1.30684e-15	7	128363214	128413214	11539
9	113590000	113595000	9	113655000	113660000	.	.	.	.	0,255,255	109	21990992	20040241	21639189	2404163	5.73784e-24	6.96626e-24	6.1644e-25	5.67498e-24	10	113592500	113654500	12207
9	34545000	34550000	9	34590000	34595000	.	.	.	.	0,255,255	109	27089247	25963634	27582172	3149592	3.68129e-16	4.13522e-16	3.24813e-16	4.55686e-10	7	34549642	34596071	12226
9	27330000	27335000	9	27530000	27535000	.	.	.	.	0,255,255	104	16961298	15278634	22737314	17335157	6.44932e-30	0	6.66503e-22	9.25564e-30	15	27336500	27537500	15524
9	132505000	132510000	9	132575000	132580000	.	.	.	.	0,255,255	102	18673428	19287123	2563778	19641943	1.54065e-27	1.91509e-27	1.05625e-12	9.69201e-21	5	132505500	132575500	10630
9	122125000	122130000	9	122350000	122355000	.	.	.	.	0,255,255	116	1591712	153191	15012025	31332302	0	0	0	4.12519e-13	9	122120833	122349722	18542
9	113445000	113450000	9	113655000	113660000	.	.	.	.	0,255,255	127	13786012	13400898	15944989	1875075	0	0	0	0	9	113450277	113653611	11453
9	37910000	37915000	9	38360000	38365000	.	.	.	.	0,255,255	122	17263828	14767445	26002241	16823343	0	0	2.87568e-23	0	14	37913214	38362142	15021
9	33080000	33085000	9	33225000	33230000	.	.	.	.	0,255,255	134	17013329	15189361	19839773	16984808	0	0	0	0	10	33083000	33225000	14714
9	126500000	126505000	9	126555000	126560000	.	.	.	.	0,255,255	143	24810097	22714582	20677101	287139	0	0	0	0	9	126506944	126555833	11070
9	124770000	124775000	9	124850000	124855000	.	.	.	.	0,255,255	143	20213667	16417662	22136593	20102377	0	0	0	0	11	124775681	124852500	10494
9	89600000	89605000	9	90100000	90105000	.	.	.	.	0,255,255	141	11198137	11173597	14991446	18321821	0	0	0	0	16	89599062	90098437	12997
10	79360000	79370000	10	79490000	79500000	.	.	.	.	0,255,255	60	3083738	2513636	35137234	25433065	6158.43	55.6203	0.0971181	689.991	2	79370000	79500000	7071
10	25720000	25730000	10	26270000	26280000	.	.	.	.	0,255,255	76	32079006	21381992	24330389	33701485	361.654	1.79105e-06	2.84653e-06	419.041	1	25725000	26275000	0
10	78060000	78070000	10	78170000	78180000	.	.	.	.	0,255,255	91	49229355	43083923	58639744	429443	0.0351584	269.223	0.0452678	282.066	3	78058333	78178333	7454
10	96040000	96050000	10	96130000	96140000	.	.	.	.	0,255,255	99	44401447	44751896	47029613	47176136	1.89962	0.216057	2.1789	2.23163	2	96045000	96130000	5000
10	99850000	99860000	10	100010000	100020000	.	.	.	.	0,255,255	106	31757719	39651527	60991665	3760155	2.18573e-09	0.0181502	1049.12	2.40319e-08	1	99855000	100015000	0
10	103410000	103420000	10	103590000	103600000	.	.	.	.	0,255,255	62	26363527	22002895	26613665	21949465	18.5254	1.32454	2045.71	1.88727	1	103415000	103595000	0
10	76300000	76310000	10	76540000	76550000	.	.	.	.	0,255,255	62	27104374	23768234	22170305	30173573	18.5254	1.32454	1.90862	2067.49	1	76305000	76545000	0
10	19410000	19420000	10	19810000	19820000	.	.	.	.	0,255,255	62	21682531	16920588	21849586	17374218	1.66199	0.000304274	1.90862	0.000548086	3	19415000	19808333	16666
10	129970000	129980000	10	130100000	130110000	.	.	.	.	0,255,255	61	33637836	253328	29982012	27195856	0.0532717	3039.79	3777.92	3820.06	4	129970000	130112500	13463
10	78300000	78310000	10	78520000	78530000	.	.	.	.	0,255,255	61	24437155	2620647	29637114	2964167	3.85903	3039.79	3777.92	3820.06	2	78310000	78520000	7071
10	25700000	25710000	10	26550000	26560000	.	.	.	.	0,255,255	61	20000158	13744785	13558225	25461828	3.85903	1.13103e-07	2.33019e-07	3820.06	2	25715000	26555000	10000
10	51070000	51080000	10	51690000	51700000	.	.	.	.	0,255,255	60	16092712	17107143	22640776	17151627	0.00333939	0.00259338	10.0294	0.00457314	1	51075000	51695000	0
10	29990000	30000000	10	30530000	30540000	.	.	.	.	0,255,255	60	16194735	19374067	29400194	19583136	0.00333939	0.00259338	6903.76	0.99586	1	29995000	30535000	0
10	22000000	22010000	10	22310000	22320000	.	.	.	.	0,255,255	60	27043697	20295307	25155457	2098115	6158.43	7.14692	6903.76	0.99586	4	22005000	22317500	10308
10	119600000	119610000	10	119850000	119860000	.	.	.	.	0,255,255	59	21632324	2250357	27148012	2898692	1.98139	16.1447	0.00123726	0.00123448	3	119598333	119861666	13744
10	118870000	118880000	10	119020000	119030000	.	.	.	.	0,255,255	59	2506976	23846539	2440406	2927316	0.00109974	16.1447	22.5904	0.00123448	1	118875000	119025000	0
10	21490000	21500000	10	21950000	21960000	.	.	.	.	0,255,255	59	2036241	16727203	1693159	22109228	1.98139	0.00737298	0.0122255	22.2535	3	21505000	21955000	10000
10	21070000	21080000	10	21490000	21500000	.	.	.	.	0,255,255	59	1699711	15650722	20763454	17097324	0.000943762	0.00737298	22.5904	0.0128565	4	21082500	21497500	12748
10	96830000	96840000	10	97020000	97030000	.	.	.	.	0,255,255	58	28215765	23602661	29752344	23504559	0.00191458	35.6799	0.00216016	0.491861	1	96835000	97025000	0
10	87860000	87870000	10	88280000	88290000	.	.	.	.	0,255,255	58	20014381	19807632	28277134	20806993	43.7044	35.6799	0.00216016	0.491861	1	87865000	88285000	0
10	75760000	75770000	10	76030000	76040000	.	.	.	.	0,255,255	58	24851767	2201239	2098477	28369883	0.00191458	35.6799	49.7947	0.00216587	1	75765000	76035000	0
10	74580000	74590000	10	74820000	74830000	.	.	.	.	0,255,255	58	25110928	23397293	23019617	25849356	0.00191458	35.6799	49.7947	0.00216587	1	74585000	74825000	0
10	42630000	42640000	10	42780000	42790000	.	.	.	.	0,255,255	57	22931175	20066597	22947021	17542234	9.43097	7.79322	1073.94	0.00962949	2	42640000	42785000	5000
10	32190000	32200000	10	32340000	32350000	.	.	.	.	0,255,255	57	20667976	1910741	24169706	19815311	9.43097	0.0563967	1073.94	106.37	5	32191000	32349000	16492
10	12260000	12270000	10	13070000	13080000	.	.	.	.	0,255,255	57	15325553	16772635	15874509	23795576	2.06607e-05	0.0563967	0.00915348	106.37	4	12262500	13075000	10308
10	125160000	125170000	10	125700000	125710000	.	.	.	.	0,255,255	56	170277	15663246	1868432	2032328	0.0190499	0.152193	0.0244846	224.976	3	125161666	125711666	7453
10	116620000	116630000	10	117170000	117180000	.	.	.	.	0,255,255	56	16683657	16252134	17007315	2358067	0.0190499	0.152193	0.0244846	224.976	1	116625000	117175000	0
10	72120000	72130000	10	72330000	72340000	.	.	.	.	0,255,255	56	14677395	16515047	14208628	29781626	6.95592e-06	0.152193	0.000110802	0.00631075	1	72125000	72335000	0
10	102830000	102840000	10	103330000	103340000	.	.	.	.	0,255,255	55	20067797	18557661	20508472	20622324	421.608	0.402805	47.3937	470.673	1	102835000	103335000	0
10	100300000	100310000	10	100870000	100880000	.	.	.	.	0,255,255	55	1296832	14392409	135332155	214644	2.27687e-05	0.000196561	3.56708e-05	470.673	1	100305000	100875000	0
10	78040000	78050000	10	79060000	79070000	.	.	.	.	0,255,255	55	10372972	10416626	1986227	1004223	5.42158e-08	4.77315e-08	47.3937	9.17412e-08	2	78045000	79070000	5000
10	70140000	70150000	10	70360000	70370000	.	.	.	.	0,255,255	55	21919743	21473082	1931833	282033	421.608	350.451	0.643297	0.0104129	3	70148333	70361666	7454
10	118750000	118760000	10	119020000	119030000	.	.	.	.	0,255,255	54	23697617	21603073	26297224	24060564	85.988	72.0249	0.0168735	95.9281	2	118755000	119030000	5000
10	92880000	92890000	10	93350000	93360000	.	.	.	.	0,255,255	54	16176172	12785795	13378933	18535118	1.29386	6.39573e-05	0.00113891	1.72366	2	92890000	93355000	5000
10	78210000	78220000	10	78970000	78980000	.	.	.	.	0,255,255	54	1669697	18135445	21970844	1958232	1.29386	10.3837	96.6329	95.9281	1	78215000	78975000	0
10	27440000	27450000	10	28170000	28180000	.	.	.	.	0,255,255	54	12430628	16515736	19568974	1706063	7.3591e-05	10.3837	96.6329	1.72366	1	27445000	28175000	0
10	3200000	3210000	10	3770000	3780000	.	.	.	.	0,255,255	54	26763086	19496096	18882498	28141378	0.0146632	10.3837	1.65258	0.0169752	2	3200000	3775000	5000
10	132390000	132400000	10	132530000	132540000	.	.	.	.	0,255,255	53	22582167	25040773	26944689	27513977	1719.24	0.0226506	0.0268735	0.0270695	2	132390000	132535000	5000
10	114470000	114480000	10	114690000	114700000	.	.	.	.	0,255,255	53	20079916	21480076	24058565	22777557	1719.24	1451.99	192.955	1920.75	3	114471666	114701666	7453
10	72360000	72370000	10	72690000	72700000	.	.	.	.	0,255,255	53	18801466	15216149	20426775	15411389	0.0326575	0.00200677	192.955	0.00345947	1	72365000	72695000	0
10	63520000	63530000	10	63710000	63720000	.	.	.	.	0,255,255	53	1914768	199679	19268593	24541275	0.0326575	1451.99	4.17423	1920.75	1	63525000	63715000	0
10	51690000	51700000	10	51950000	51960000	.	.	.	.	0,255,255	53	23241804	20547373	19912317	20722246	1719.24	1451.99	192.955	1920.75	1	51695000	51955000	0
10	103710000	103720000	10	104200000	104210000	.	.	.	.	0,255,255	52	1338385	14136656	16917223	149816	0.00722299	0.000621324	10.2787	0.0106915	2	103715000	104210000	5000
10	60200000	60210000	10	60640000	60650000	.	.	.	.	0,255,255	52	15306505	146205845	13577648	2085621	0.00722299	0.000621324	0.0109909	3749.07	1	60205000	60645000	0
10	31030000	31040000	10	31310000	31320000	.	.	.	.	0,255,255	52	217083	19144463	21443262	22560286	3375.58	6.63319	378.187	3749.07	1	31035000	31315000	0
10	7520000	7530000	10	9210000	9220000	.	.	.	.	0,255,255	52	9220418	10397231	13061688	10298289	9.60365e-11	2.94451e-06	0.0109909	5.61049e-07	3	7528333	9211666	7454
10	119200000	119210000	10	119650000	119660000	.	.	.	.	0,255,255	51	12966532	15326355	23422636	15599793	0.0221606	0.00191225	7264.75	2.55696	2	119205000	119660000	5000
10	117540000	117550000	10	118040000	118050000	.	.	.	.	0,255,255	51	15736772	16851965	19079052	17717283	19.5262	16.1788	24.804	2.55696	2	117540000	118045000	5000
10	112560000	112570000	10	112950000	112960000	.	.	.	.	0,255,255	51	16113665	15323175	18129051	16732786	19.5262	0.00191225	24.804	2.55696	2	112565000	112950000	5000
10	100330000	100340000	10	100870000	100880000	.	.	.	.	0,255,255	51	8898053	1443725	14142243	23083385	4.47324e-09	0.00191225	0.0033515	7260.78	2	100335000	100880000	5000
10	62810000	62820000	10	63080000	63090000	.	.	.	.	0,255,255	51	2287214	20121555	23033726	20111053	6494.77	5609.92	7264.75	7260.78	2	62820000	63080000	7071
10	17730000	17740000	10	18210000	18220000	.	.	.	.	0,255,255	51	1661531	17924114	16460613	24310364	19.5262	16.1788	24.804	7260.78	1	17735000	18215000	0
10	119190000	119200000	10	119860000	119870000	.	.	.	.	0,255,255	50	8511967	11957572	20309246	11431971	2.09463e-08	4.20119e-05	0.00136158	7.71651e-06	2	119200000	119865000	5000
10	109880000	109890000	10	110270000	110280000	.	.	.	.	0,255,255	50	19028347	11916684	20580881	12502331	4.63696	4.20119e-05	0.00136158	0.00957411	2	109885000	110280000	5000
10	96370000	96380000	10	97230000	97240000	.	.	.	.	0,255,255	50	12399932	99602165	12632888	13396583	0.0660476	4.20119e-05	0.00976955	0.00957411	5	96387000	97233000	18111
10	91920000	91930000	10	92430000	92440000	.	.	.	.	0,255,255	50	15677436	1309833	11947578	18775677	4.63696	0.0573151	7.90747e-05	6.03335	1	91925000	92435000	0
10	77160000	77170000	10	77510000	77520000	.	.	.	.	0,255,255	50	23723707	19671673	2441031	18117365	0.00121871	0.00106647	0.00136158	6.03335	1	77165000	77515000	0
10	73880000	73890000	10	75230000	75240000	.	.	.	.	0,255,255	50	11013491	12348634	11270881	20221548	4.64051e-05	4.20119e-05	7.90747e-05	0.0013686	1	73885000	75235000	0
10	69230000	69240000	10	69630000	69640000	.	.	.	.	0,255,255	50	13784748	12778761	14258789	14808781	0.0660476	0.0573151	0.00976955	0.00957411	1	69235000	69635000	0
10	67850000	67860000	10	68200000	68210000	.	.	.	.	0,255,255	50	18666935	1699168	23564882	15962041	4.63696	38.8028	0.00136158	6.03335	1	67855000	68205000	0
10	33330000	33340000	10	34490000	34500000	.	.	.	.	0,255,255	50	14806634	18516558	22397856	19923359	0.0660476	38.8028	0.00136158	0.0013686	1	33335000	34495000	0
10	25020000	25030000	10	25680000	25690000	.	.	.	.	0,255,255	50	16294802	13843137	13167432	19146408	4.63696	0.0573151	0.00976955	6.03335	1	25025000	25685000	0
10	23990000	24000000	10	24510000	24520000	.	.	.	.	0,255,255	50	11732978	11873787	14380021	13621736	4.64051e-05	4.20119e-05	0.00976955	0.00957411	3	24001666	24511666	7453
10	76030000	76040000	10	76980000	76990000	.	.	.	.	0,255,255	49	11436047	13047499	12310357	17447474	0.000170197	0.169067	0.000282591	13.9567	1	76035000	76985000	0
10	58530000	58540000	10	58780000	58790000	.	.	.	.	0,255,255	49	2297351	18742615	2377069	13982507	0.00224299	9.1013	0.00250431	0.276898	2	58535000	58775000	10000
10	27370000	27380000	10	28380000	28390000	.	.	.	.	0,255,255	49	20363777	16788307	16982328	20133104	0.00224299	9.1013	13.67	0.00253254	2	27375000	28380000	5000
10	23690000	23700000	10	24190000	24200000	.	.	.	.	0,255,255	49	17078669	16607662	16487095	19004276	108.321	9.1013	13.67	13.9567	2	23700000	24195000	5000
10	121920000	121930000	10	122160000	122170000	.	.	.	.	0,255,255	48	2440943	20096657	23351562	20131353	0.00404557	0.00362899	0.00453914	0.0045821	1	121925000	122165000	0
10	111070000	111080000	10	111590000	111600000	.	.	.	.	0,255,255	48	158766575	13616327	14825915	15398156	248.156	0.0486258	0.799197	0.77108	5	111079000	111603000	12649
10	97750000	97760000	10	98040000	98050000	.	.	.	.	0,255,255	48	19388332	13524402	12587407	23608158	248.156	0.0486258	0.799197	0.0045821	2	97755000	98040000	5000
10	72360000	72370000	10	72620000	72630000	.	.	.	.	0,255,255	48	2395998	17790867	22505878	18572653	0.00404557	209.615	0.00453914	316.369	1	72365000	72625000	0
10	59620000	59630000	10	60090000	60100000	.	.	.	.	0,255,255	48	2244396	15548001	2291609	13389617	0.00404557	0.0486258	0.00453914	0.77108	1	59625000	60095000	0
10	33500000	33510000	10	33770000	33780000	.	.	.	.	0,255,255	48	23677586	23336334	24214605	23921999	0.00404557	0.00362899	0.00453914	0.0045821	1	33505000	33775000	0
10	33330000	33340000	10	33740000	33750000	.	.	.	.	0,255,255	48	1881059	18784845	24116095	16438946	248.156	209.615	0.00453914	316.369	1	33335000	33745000	0
10	32370000	32380000	10	33000000	33010000	.	.	.	.	0,255,255	48	18200548	17638021	21017826	22627197	248.156	209.615	0.00453914	0.0045821	3	32368333	32998333	14907
10	125040000	125050000	10	125710000	125720000	.	.	.	.	0,255,255	47	138519335	14681897	16608368	19925102	1.53971	0.136772	68.5135	0.00806002	2	125050000	125715000	5000
10	114470000	114480000	10	115120000	115130000	.	.	.	.	0,255,255	47	112034445	9795362	1050158	14938966	0.0021462	1.4487e-06	0.00345187	2.16249	1	114475000	115125000	0
10	52300000	52310000	10	52650000	52660000	.	.	.	.	0,255,255	47	18360918	17295012	22824009	16304348	555.52	470.766	0.00800704	70.022	2	52305000	52650000	5000
10	24190000	24200000	10	24510000	24520000	.	.	.	.	0,255,255	47	18261663	17825556	1958163	2094161	555.52	470.766	0.00800704	0.00806002	3	24198333	24511666	7454
10	9340000	9350000	10	9600000	9610000	.	.	.	.	0,255,255	47	21501669	15239576	19834417	15868566	0.00711311	0.136772	0.00800704	70.022	1	9345000	9605000	0
10	129960000	129970000	10	130130000	130140000	.	.	.	.	0,255,255	46	22482721	16449873	19558105	138393545	0.0122038	10281.5	1496.21	0.589278	1	129965000	130135000	0
10	112470000	112480000	10	113560000	113570000	.	.	.	.	0,255,255	46	17811214	1296158	18462187	13476127	1206.38	0.377999	1496.21	0.589278	1	112475000	113565000	0
10	76300000	76310000	10	76980000	76990000	.	.	.	.	0,255,255	46	12602939	13036707	151409855	14877369	4.23615	0.377999	0.594811	0.589278	2	76310000	76985000	5000
10	27550000	27560000	10	28380000	28390000	.	.	.	.	0,255,255	46	12411294	13102131	12553535	16431654	4.23615	0.377999	0.594811	1507.04	1	27555000	28385000	0
10	111070000	111080000	10	112310000	112320000	.	.	.	.	0,255,255	45	8771965	10047744	11985125	11729011	2.95139e-05	0.0216755	0.0377937	0.0378754	1	111075000	112315000	0
10	92880000	92890000	10	93290000	93300000	.	.	.	.	0,255,255	45	131020155	14930115	15919352	17049297	11.2173	10.0496	3123.21	31.4926	2	92885000	93290000	5000
10	72360000	72370000	10	73060000	73070000	.	.	.	.	0,255,255	45	17494072	12506021	1950474	12901763	2558.72	10.0496	3123.21	15.5713	2	72365000	73060000	5000
10	61280000	61290000	10	61730000	61740000	.	.	.	.	0,255,255	45	15619804	14864493	13785047	16840923	2558.72	10.0496	15.6651	31.4926	1	61285000	61735000	0
10	129030000	129040000	10	129850000	129860000	.	.	.	.	0,255,255	44	11021026	10035165	17021282	9161217	0.00808611	0.0717367	6438.2	0.000273242	1	129035000	129855000	0
10	114550000	114560000	10	115120000	115130000	.	.	.	.	0,255,255	44	9628868	98636055	8952243	14411129	0.000119801	0.0717367	0.000212427	4.07421	3	114558333	115128333	7454
10	114300000	114310000	10	115120000	115130000	.	.	.	.	0,255,255	44	9348009	9149623	11371291	9828667	0.000119801	0.000105166	0.124137	0.000273242	2	114305000	115130000	5000
10	110000000	110010000	10	110210000	110220000	.	.	.	.	0,255,255	44	17050533	19474592	17479332	21762083	529.355	4619.45	6438.2	0.0381992	2	110010000	110220000	7071
10	103710000	103720000	10	104120000	104130000	.	.	.	.	0,255,255	44	12320092	13904737	15990482	14573641	0.00808611	2.63303	6438.2	4.07421	1	103715000	104125000	0
10	80660000	80670000	10	83870000	83880000	.	.	.	.	0,255,255	44	11640141	99394455	10703405	14713587	0.00808611	0.0717367	0.124137	4.07421	1	80665000	83875000	0
10	57650000	57660000	10	57840000	57850000	.	.	.	.	0,255,255	44	19664848	17775011	14955238	2126753	0.033023	4619.45	40.7744	0.0381992	2	57660000	57845000	5000
10	49590000	49600000	10	49910000	49920000	.	.	.	.	0,255,255	44	10469838	9101122	13338517	9279342	0.00808611	0.000105166	40.7744	0.000273242	2	49595000	49925000	10000
10	43130000	43140000	10	43450000	43460000	.	.	.	.	0,255,255	44	2415834	1763899	22530628	22409485	0.033023	4619.45	0.0378767	0.0381992	2	43145000	43455000	10000
10	23310000	23320000	10	24510000	24520000	.	.	.	.	0,255,255	44	1100001	14812575	18854063	15079685	0.00808611	2.63303	6438.2	4.07421	3	23311666	24518333	7454
10	3780000	3790000	10	4240000	4250000	.	.	.	.	0,255,255	44	1912063	18699621	21987837	20092102	529.355	4619.45	0.0378767	0.0381992	2	3785000	4255000	10000
10	125980000	125990000	10	127570000	127580000	.	.	.	.	0,255,255	43	8660997	11241441	10568515	14597864	4.73801e-05	0.228073	0.386642	102.425	1	125985000	127575000	0
10	90140000	90150000	10	90780000	90790000	.	.	.	.	0,255,255	43	13731327	140297785	17382513	13260607	74.9652	6.7497	0.00129496	102.425	1	90145000	90785000	0
10	78210000	78220000	10	79060000	79070000	.	.	.	.	0,255,255	43	14073707	16166534	19481045	1809924	74.9652	945.041	0.00129496	0.00130745	1	78215000	79065000	0
10	70460000	70470000	10	71280000	71290000	.	.	.	.	0,255,255	43	1131174	10015312	10940378	13149408	0.256456	0.228073	0.386642	102.425	5	70463000	71283000	14422
10	66300000	66310000	10	66920000	66930000	.	.	.	.	0,255,255	43	11546525	10007126	11900521	12069074	0.256456	0.228073	0.386642	0.381457	2	66315000	66925000	10000
10	60810000	60820000	10	61900000	61910000	.	.	.	.	0,255,255	43	12398284	12418527	14898977	12378675	74.9652	6.7497	1027.45	0.381457	1	60815000	61905000	0
10	60810000	60820000	10	61830000	61840000	.	.	.	.	0,255,255	43	1081532	10297381	14302427	9812888	0.256456	0.228073	1027.45	0.0109259	1	60815000	61835000	0
10	54130000	54140000	10	54800000	54810000	.	.	.	.	0,255,255	43	9880521	11312291	12598972	12571881	0.256456	0.228073	1027.45	102.425	1	54135000	54805000	0
10	4840000	4850000	10	5620000	5630000	.	.	.	.	0,255,255	43	10359753	12837456	17706038	150094185	0.256456	6.7497	0.00129496	102.425	1	4845000	5625000	0
10	1740000	1750000	10	2970000	2980000	.	.	.	.	0,255,255	43	15258517	13424451	15583115	14202809	74.9652	6.7497	0.00129496	102.425	1	1745000	2975000	0
10	125040000	125050000	10	125630000	125640000	.	.	.	.	0,255,255	42	11163564	13265472	16296692	17421045	0.0800703	170.084	0.00255432	0.00256987	2	125045000	125630000	5000
10	124410000	124420000	10	124730000	124740000	.	.	.	.	0,255,255	42	13814658	11810057	11914725	14433602	185.664	0.709257	1.19996	252.756	1	124415000	124735000	0
10	115140000	115150000	10	116380000	116390000	.	.	.	.	0,255,255	42	1518413	11537825	11480225	13370982	185.664	0.709257	1.19996	252.756	1	115145000	116385000	0
10	90140000	90150000	10	90580000	90590000	.	.	.	.	0,255,255	42	14371027	14743	16397848	1580139	185.664	170.084	0.00255432	0.00256987	1	90145000	90585000	0
10	73880000	73890000	10	75100000	75110000	.	.	.	.	0,255,255	42	11202722	1135284	11080326	15375698	0.0800703	0.709257	1.19996	252.756	1	73885000	75105000	0
10	60960000	60970000	10	61280000	61290000	.	.	.	.	0,255,255	42	15029288	15855146	16138872	18630247	185.664	0.001895	0.00255432	0.00256987	1	60965000	61285000	0
10	53610000	53620000	10	53830000	53840000	.	.	.	.	0,255,255	42	17491953	1641437	16056448	1552522	0.00210973	0.001895	0.00255432	252.756	2	53610000	53835000	5000
10	35120000	35130000	10	35630000	35640000	.	.	.	.	0,255,255	42	11049897	9338734	11665102	994783	0.0800703	0.00167987	1.19996	1.17927	3	35118333	35631666	7454
10	13790000	13800000	10	14470000	14480000	.	.	.	.	0,255,255	42	10870725	10972218	13186174	13100784	0.0800703	0.709257	255.224	252.756	3	13788333	14478333	7454
10	130250000	130260000	10	131870000	131880000	.	.	.	.	0,255,255	41	14624933	11682951	114901705	14664791	447.901	2.16175	3.60047	0.60435	1	130255000	131875000	0
10	101600000	101610000	10	102010000	102020000	.	.	.	.	0,255,255	41	12595917	133647	16671938	12651932	447.901	413.998	0.00484829	0.60435	1	101605000	102015000	0
10	68990000	69000000	10	69390000	69400000	.	.	.	.	0,255,255	41	112975	12459482	12811326	16232988	2.43358	413.998	61.0694	0.0049183	2	68995000	69405000	10000
10	60810000	60820000	10	62040000	62050000	.	.	.	.	0,255,255	41	9358369	922419	13794625	7239015	0.0069857	6.32393e-05	61.0694	2.61865e-06	1	60815000	62045000	0
10	22230000	22240000	10	22980000	22990000	.	.	.	.	0,255,255	41	14186563	14698276	13342181	18188356	447.901	413.998	61.0694	0.0049183	1	22235000	22985000	0
10	118570000	118580000	10	119030000	119040000	.	.	.	.	0,255,255	40	11374968	10810765	16267757	8566588	0.0714553	0.638791	0.00906668	0.0540145	1	118575000	119035000	0
10	117210000	117220000	10	117480000	117490000	.	.	.	.	0,255,255	40	15373475	1204808	1942417	11451872	1052.92	0.638791	0.00906668	10.4097	1	117215000	117485000	0
10	102720000	102730000	10	103070000	103080000	.	.	.	.	0,255,255	40	14053456	12373991	12849887	13504823	1052.92	0.638791	1432.01	1431.47	3	102725000	103075000	10000
10	99430000	99440000	10	99730000	99740000	.	.	.	.	0,255,255	40	11349693	13207817	19040714	11160846	0.0714553	985.26	0.00906668	10.4097	2	99430000	99730000	7071
10	80660000	80670000	10	84090000	84100000	.	.	.	.	0,255,255	40	11886575	10733243	11453039	1355803	0.0714553	0.638791	10.488	1431.47	1	80665000	84095000	0
10	71310000	71320000	10	72220000	72230000	.	.	.	.	0,255,255	40	5732457	54087653	74685087	62312374	1.12024e-07	1.2306e-07	0.000131795	2.45789e-07	1	71315000	72225000	0
10	61130000	61140000	10	61900000	61910000	.	.	.	.	0,255,255	40	15081604	129867935	15221291	14552838	1052.92	985.26	1432.01	1431.47	1	61135000	61905000	0
10	55410000	55420000	10	55620000	55630000	.	.	.	.	0,255,255	40	17196928	14114787	13549017	15887894	0.00752271	985.26	1432.01	0.00915352	1	55415000	55625000	0
10	55090000	55100000	10	55260000	55270000	.	.	.	.	0,255,255	40	13965438	13293072	13645485	12843185	1052.92	985.26	1432.01	1431.47	1	55095000	55265000	0
10	52490000	52500000	10	52720000	52730000	.	.	.	.	0,255,255	40	14481984	14994237	18000399	16128654	1052.92	985.26	0.00906668	0.00915352	1	52495000	52725000	0
10	33030000	33040000	10	33250000	33260000	.	.	.	.	0,255,255	40	1539698	15385304	19424488	14913602	1052.92	985.26	0.00906668	1431.47	1	33035000	33255000	0
10	32050000	32060000	10	32370000	32380000	.	.	.	.	0,255,255	40	15292046	1481432	18875008	14251283	1052.92	985.26	0.00906668	1431.47	1	32055000	32375000	0
10	23990000	24000000	10	24360000	24370000	.	.	.	.	0,255,255	40	12472572	13129506	16752293	12652668	1052.92	985.26	0.00906668	1431.47	1	23995000	24365000	0
10	22430000	22440000	10	22980000	22990000	.	.	.	.	0,255,255	40	12417674	12262898	9497315	17112865	1052.92	0.638791	0.00446321	0.00915352	2	22440000	22985000	5000
10	125040000	125050000	10	125370000	125380000	.	.	.	.	0,255,255	39	11317288	11409172	13416713	14230215	2.02417	18.6277	325.012	327.553	1	125045000	125375000	0
10	96390000	96400000	10	97220000	97230000	.	.	.	.	0,255,255	39	8466917	10996078	13156642	12870399	0.00929923	18.6277	325.012	327.553	1	96395000	97225000	0
10	91390000	91400000	10	91900000	91910000	.	.	.	.	0,255,255	39	11568786	11746844	14286282	13915638	2.02417	18.6277	325.012	327.553	4	91395000	91912500	10308
10	83180000	83190000	10	83870000	83880000	.	.	.	.	0,255,255	39	15359056	14867576	14759514	17331984	2412.25	2269.18	325.012	0.0165975	1	83185000	83875000	0
10	42550000	42560000	10	42780000	42790000	.	.	.	.	0,255,255	39	13561276	13487955	14191276	13152249	2412.25	2269.18	325.012	327.553	1	42555000	42785000	0
10	131450000	131460000	10	131780000	131790000	.	.	.	.	0,255,255	38	12556867	13454711	15482886	14971152	5349.55	5145.46	7209.11	722.934	1	131455000	131785000	0
10	128260000	128270000	10	129030000	129040000	.	.	.	.	0,255,255	38	12773161	11196247	12515056	11846896	5349.55	5.21508	7209.11	0.810553	1	128265000	129035000	0
10	121080000	121090000	10	121590000	121600000	.	.	.	.	0,255,255	38	13414718	15401424	1534777	15826421	5349.55	5145.46	7209.11	0.029278	2	121090000	121595000	5000
10	89950000	89960000	10	90780000	90790000	.	.	.	.	0,255,255	38	12615008	15020012	15061235	15235875	5349.55	5145.46	7209.11	722.934	2	89955000	90790000	5000
10	81870000	81880000	10	83870000	83880000	.	.	.	.	0,255,255	38	739649	10843573	1211468	13574811	0.00128814	5.21508	8.09766	722.934	2	81880000	83875000	5000
10	62430000	62440000	10	62810000	62820000	.	.	.	.	0,255,255	38	13890056	13954688	14690974	149993925	5349.55	5145.46	7209.11	722.934	2	62435000	62810000	5000
10	61140000	61150000	10	61730000	61740000	.	.	.	.	0,255,255	38	1520679	14204603	15705482	17731628	5349.55	5145.46	0.0289383	0.029278	2	61140000	61735000	5000
10	43670000	43680000	10	44380000	44390000	.	.	.	.	0,255,255	38	10187664	8560262	74483333	8879461	56.633	0.293235	0.000256844	0.0633521	3	43678333	44381666	7454
10	32190000	32200000	10	33000000	33010000	.	.	.	.	0,255,255	38	8214399	7834667	10191256	9701798	0.0324737	0.00131046	8.09766	0.0633521	3	32188333	33008333	7454
10	23310000	23320000	10	24350000	24360000	.	.	.	.	0,255,255	38	9777125	11237511	12098594	12459522	0.0324737	5.21508	8.09766	722.934	2	23315000	24360000	5000
10	16110000	16120000	10	16770000	16780000	.	.	.	.	0,255,255	38	1124113	9695851	10186707	13220027	56.633	0.293235	8.09766	722.934	3	16118333	16778333	7454
10	7680000	7690000	10	9300000	9310000	.	.	.	.	0,255,255	38	15313661	9815191	8777136	12012104	5349.55	0.293235	0.531312	0.810553	1	7685000	9305000	0
10	119930000	119940000	10	120330000	120340000	.	.	.	.	0,255,255	37	12176651	9468843	10171369	10995985	155	10.0389	218.906	219.335	1	119935000	120335000	0
10	110610000	110620000	10	112130000	112140000	.	.	.	.	0,255,255	37	48895226	79296975	116115055	8619644	2.99828e-08	10.0389	218.906	2.1012	1	110615000	112135000	0
10	103410000	103420000	10	103850000	103860000	.	.	.	.	0,255,255	37	11305045	10981386	15208795	11081774	155	143.904	0.00154701	219.335	1	103415000	103855000	0
10	105790000	105800000	10	106160000	106170000	.	.	.	.	0,255,255	36	8306282	836488	9778859	102206745	3.6005	3.34404	0.596908	570.251	5	105799000	106175000	11662
10	103490000	103500000	10	103850000	103860000	.	.	.	.	0,255,255	36	11476288	1306271	12617595	1435297	409.407	0.00237105	0.00320455	0.00326208	1	103495000	103855000	0
10	67520000	67530000	10	67770000	67780000	.	.	.	.	0,255,255	36	15741138	11823682	10343024	14124392	0.0664672	383.247	571.189	0.00326208	2	67530000	67775000	5000
10	29380000	29390000	10	29730000	29740000	.	.	.	.	0,255,255	36	10498976	11233085	11712856	12446025	409.407	383.247	571.189	0.00326208	1	29385000	29735000	0
10	23160000	23170000	10	23520000	23530000	.	.	.	.	0,255,255	36	11920385	12967603	147290535	1238505	409.407	0.00237105	0.00320455	0.00326208	2	23160000	23520000	7071
10	14950000	14960000	10	15370000	15380000	.	.	.	.	0,255,255	36	86206455	10132469	10304719	13172883	3.6005	383.247	571.189	0.00326208	2	14960000	15370000	7071
10	9600000	9610000	10	11030000	11040000	.	.	.	.	0,255,255	36	9170637	8235086	12380063	6436394	3.6005	3.34404	571.189	0.0397158	1	9605000	11035000	0
10	131880000	131890000	10	132140000	132150000	.	.	.	.	0,255,255	35	11450998	9583685	10927674	11728355	1048.76	10.6909	14.4077	144.882	1	131885000	132145000	0
10	112950000	112960000	10	113380000	113390000	.	.	.	.	0,255,255	35	1018247	10919407	11980779	12401718	1048.76	99.0704	14.4077	0.00656526	1	112955000	113385000	0
10	110740000	110750000	10	112310000	112320000	.	.	.	.	0,255,255	35	5614356	6322391	702083	8740671	0.000409908	0.00898603	0.0158499	20.9924	2	110740000	112315000	5000
10	97910000	97920000	10	98390000	98400000	.	.	.	.	0,255,255	35	10437434	9975078	11412934	10870631	1048.76	99.0704	14.4077	144.882	2	97910000	98395000	5000
10	80440000	80450000	10	80920000	80930000	.	.	.	.	0,255,255	35	25980895	4959619	56100507	56460843	2.83714e-13	0.000447351	8.78751e-05	8.98578e-05	1	80445000	80925000	0
10	27740000	27750000	10	28380000	28390000	.	.	.	.	0,255,255	35	11243526	11895154	1242484	14599979	1048.76	99.0704	0.00647089	0.00656526	2	27740000	28385000	5000
10	18790000	18800000	10	20760000	20770000	.	.	.	.	0,255,255	35	8211657	8981858	10560585	9753235	11.5106	10.6909	14.4077	20.9924	1	18795000	20765000	0
10	18690000	18700000	10	19810000	19820000	.	.	.	.	0,255,255	35	12394226	9551043	128272295	8975425	0.00495751	10.6909	0.00647089	20.9924	1	18695000	19815000	0
10	4840000	4850000	10	5870000	5880000	.	.	.	.	0,255,255	35	87578535	9112388	11149534	103786955	11.5106	10.6909	14.4077	144.882	3	4845000	5875000	10000
10	128210000	128220000	10	129960000	129970000	.	.	.	.	0,255,255	34	79003696	9793515	8199213	15438163	35.7484	33.5014	57.197	0.0127623	1	128215000	129965000	0
10	115140000	115150000	10	116290000	116300000	.	.	.	.	0,255,255	34	10381386	10863459	11400271	14131361	2618.01	2473.22	3540.99	0.0127623	1	115145000	116295000	0
10	112170000	112180000	10	112440000	112450000	.	.	.	.	0,255,255	34	153269205	12863716	13943047	13941944	0.00966206	0.00979958	0.0126288	0.0127623	2	112175000	112440000	5000
10	89790000	89800000	10	90130000	90140000	.	.	.	.	0,255,255	34	11543502	10678751	12763479	11419331	2618.01	2473.22	0.0126288	3580.54	1	89795000	90135000	0
10	80660000	80670000	10	81830000	81840000	.	.	.	.	0,255,255	34	11729273	10543295	108267765	14260594	2618.01	2473.22	3540.99	0.0127623	1	80665000	81835000	0
10	85540000	85550000	10	86370000	86380000	.	.	.	.	0,255,255	33	12424152	9663784	10084419	12220765	0.018272	102.985	8405.56	861.857	1	85545000	86375000	0
10	14500000	14510000	10	15100000	15110000	.	.	.	.	0,255,255	33	9794317	8712737	10500698	10539872	108.972	102.985	8405.56	861.857	2	14505000	15100000	5000
10	7420000	7430000	10	9300000	9310000	.	.	.	.	0,255,255	33	10978727	60732155	51662517	9353675	6281.11	0.0100267	0.0186103	184.269	1	7425000	9305000	0
10	92510000	92520000	10	92880000	92890000	.	.	.	.	0,255,255	32	9675262	8387288	945147	854133	314.354	302.844	49.5203	525.264	2	92515000	92880000	5000
10	76550000	76560000	10	77110000	77120000	.	.	.	.	0,255,255	32	12837738	942765	11355794	11119642	0.0332815	302.844	0.00191213	0.00199825	2	76555000	77110000	5000
10	66930000	66940000	10	67780000	67790000	.	.	.	.	0,255,255	32	73828487	6932994	63408666	9430094	0.458091	0.483036	0.774092	525.264	1	66935000	67785000	0
10	23150000	23160000	10	24360000	24370000	.	.	.	.	0,255,255	32	11691683	10232146	1253126	10313206	0.00143474	0.00141292	0.0434499	0.00199825	2	23155000	24360000	5000
10	126460000	126470000	10	127570000	127580000	.	.	.	.	0,255,255	31	8830376	9372377	8425279	12222922	88.2078	856.354	136.22	0.00439612	1	126465000	127575000	0
10	115170000	115180000	10	116280000	116290000	.	.	.	.	0,255,255	31	40392303	9663671	11127787	13757357	0.00141383	856.354	0.00422753	0.0762085	2	115170000	116285000	5000
10	110610000	110620000	10	112310000	112320000	.	.	.	.	0,255,255	31	63768353	7129712	83202505	10566812	15.7615	17.1286	136.22	0.00439612	2	110610000	112315000	5000
10	63860000	63870000	10	66170000	66180000	.	.	.	.	0,255,255	31	62890186	6515554	8193964	72939672	15.7615	17.1286	136.22	0.280074	4	63870000	66180000	7071
10	107160000	107170000	10	107810000	107820000	.	.	.	.	0,255,255	30	10359006	8866386	9129158	10302994	0.00683087	2339.89	3640.08	0.00929694	1	107165000	107815000	0
10	95690000	95700000	10	96280000	96290000	.	.	.	.	0,255,255	30	9502101	9003285	120867405	10783211	2389.97	2339.89	0.00904995	0.00929694	1	95695000	96285000	0
10	91490000	91500000	10	91910000	91920000	.	.	.	.	0,255,255	30	7721829	828912	1019578	10249558	53.1476	2339.89	0.00904995	0.00929694	1	91495000	91915000	0
10	71310000	71320000	10	72030000	72040000	.	.	.	.	0,255,255	30	907787	7785118	96179495	7817651	2389.97	57.3724	3640.08	9.28496	1	71315000	72035000	0
10	57340000	57350000	10	58150000	58160000	.	.	.	.	0,255,255	30	77191224	66934557	82458105	73092227	53.1476	57.3724	3640.08	9.28496	2	57345000	58150000	5000
10	50990000	51000000	10	52490000	52500000	.	.	.	.	0,255,255	30	72524624	8526257	10464055	9179303	53.1476	2339.89	0.00904995	3794.93	2	51000000	52490000	7071
10	6420000	6430000	10	9300000	9310000	.	.	.	.	0,255,255	30	63391056	38775856	39909666	67096996	53.1476	6.5706e-06	0.0212132	9.28496	2	6420000	9305000	5000
10	106700000	106710000	10	107810000	107820000	.	.	.	.	0,255,255	29	6171561	69700427	78198466	7951672	0.0346443	187.136	30.5134	98.7954	1	106705000	107815000	0
10	94960000	94970000	10	95360000	95370000	.	.	.	.	0,255,255	29	6202902	54961076	7928049	5993751	0.0346443	3.60309	9397.37	0.662922	2	94960000	95365000	5000
10	91760000	91770000	10	92430000	92440000	.	.	.	.	0,255,255	29	7385223	8641932	8123553	10941329	17.5248	6256.79	9397.37	0.0190218	2	91765000	92440000	5000
10	90140000	90150000	10	90850000	90860000	.	.	.	.	0,255,255	29	1152078	9244484	10004729	11697572	0.014104	6256.79	0.0185653	0.0190218	2	90145000	90860000	5000
10	16840000	16850000	10	17590000	17600000	.	.	.	.	0,255,255	29	6400823	8104639	1112565	7693604	17.5248	6256.79	0.0185653	291.29	2	16845000	17605000	10000
10	129030000	129040000	10	130120000	130130000	.	.	.	.	0,255,255	28	7606396	75482135	9433216	59274607	542.549	588.533	0.0022974	25.5941	1	129035000	130125000	0
10	75390000	75400000	10	77110000	77120000	.	.	.	.	0,255,255	28	77200856	7287597	76096354	8816563	542.549	588.533	930.998	0.00241601	2	75395000	77110000	5000
10	60430000	60440000	10	60760000	60770000	.	.	.	.	0,255,255	28	11742645	937639	10468405	10938011	0.0275076	0.00156632	0.036241	0.0370735	2	60440000	60765000	5000
10	15430000	15440000	10	16780000	16790000	.	.	.	.	0,255,255	28	7540044	7532831	10930524	8480342	542.549	588.533	0.036241	0.00241601	2	15435000	16780000	5000
10	13780000	13790000	10	14820000	14830000	.	.	.	.	0,255,255	28	45485497	6247248	6982501	72943234	0.192976	588.533	930.998	88.9845	1	13785000	14825000	0
10	110740000	110750000	10	111070000	111080000	.	.	.	.	0,255,255	27	69930587	6726882	8829888	7464496	1635.73	1775.52	0.0054175	26.1487	1	110745000	111075000	0
10	98460000	98470000	10	99610000	99620000	.	.	.	.	0,255,255	27	8650776	76035447	74935164	7899752	0.00376232	1775.52	280.851	0.00573994	1	98465000	99615000	0
10	98240000	98250000	10	99240000	99250000	.	.	.	.	0,255,255	27	72673473	7500785	8013694	9059554	1635.73	1775.52	0.0054175	0.00573994	1	98245000	99245000	0
10	97910000	97920000	10	99240000	99250000	.	.	.	.	0,255,255	27	5574349	5101016	62457376	67299166	50.1922	5.41972	280.851	26.1487	2	97915000	99240000	5000
10	69640000	69650000	10	70140000	70150000	.	.	.	.	0,255,255	27	9136693	8162209	9139305	8587523	0.00376232	0.00380799	0.0054175	0.00573994	1	69645000	70145000	0
10	64980000	64990000	10	66180000	66190000	.	.	.	.	0,255,255	27	8774751	8323232	8176149	8516083	0.00376232	0.00380799	0.0054175	0.00573994	1	64985000	66185000	0
10	64730000	64740000	10	66920000	66930000	.	.	.	.	0,255,255	27	68530807	6303387	68092175	75842013	1635.73	1775.52	280.851	26.1487	2	64735000	66930000	5000
10	62030000	62040000	10	62430000	62440000	.	.	.	.	0,255,255	27	8187558	7498142	95149355	71406236	0.00376232	1775.52	0.0054175	26.1487	1	62035000	62435000	0
10	60810000	60820000	10	62250000	62260000	.	.	.	.	0,255,255	27	8610932	76200566	7623592	10304833	0.00376232	1775.52	280.851	0.0690142	2	60815000	62250000	5000
10	55630000	55640000	10	58060000	58070000	.	.	.	.	0,255,255	27	59791265	62416553	5351076	6795336	50.1922	1775.52	0.949884	26.1487	1	55635000	58065000	0
10	52880000	52890000	10	55630000	55640000	.	.	.	.	0,255,255	27	504886	59013696	56085606	8360146	50.1922	5.41972	0.949884	0.00573994	3	52881666	55628333	7454
10	34670000	34680000	10	35190000	35200000	.	.	.	.	0,255,255	27	8045686	62681017	9723222	6405424	0.00376232	1775.52	0.0054175	26.1487	1	34675000	35195000	0
10	126460000	126470000	10	127810000	127820000	.	.	.	.	0,255,255	26	41767406	57684855	7320524	51876197	4.24557	197.807	7807.15	326.092	1	126465000	127815000	0
10	79540000	79550000	10	80220000	80230000	.	.	.	.	0,255,255	26	3989324	4585062	5799465	4534057	4.24557	0.722531	334.55	0.894536	1	79545000	80225000	0
10	64850000	64860000	10	66170000	66180000	.	.	.	.	0,255,255	26	70744457	7581193	69347453	9096002	4742.11	515.595	7807.15	0.012849	1	64855000	66175000	0
10	35230000	35240000	10	36770000	36780000	.	.	.	.	0,255,255	26	72048597	6318991	8445259	74590464	4742.11	515.595	0.0121961	7516.61	1	35235000	36775000	0
10	27240000	27250000	10	27500000	27510000	.	.	.	.	0,255,255	26	80488825	8303446	9442617	8280189	0.00844999	0.00886188	0.0121961	0.012849	2	27250000	27505000	5000
10	103880000	103890000	10	104340000	104350000	.	.	.	.	0,255,255	25	911228	68121996	78651915	77409425	0.0182267	0.00143114	0.0261927	0.00201213	2	103890000	104345000	5000
10	48360000	48370000	10	49510000	49520000	.	.	.	.	0,255,255	25	4485212	47100253	50650635	64126663	18.992	30.5045	10994.6	0.00201213	1	48365000	49515000	0
10	21520000	21530000	10	22250000	22260000	.	.	.	.	0,255,255	25	5883368	73772664	8016004	8218384	64.5624	0.00143114	0.0261927	0.027773	2	21525000	22245000	10000
10	5440000	5450000	10	6080000	6090000	.	.	.	.	0,255,255	25	6061584	59388895	6566858	64306226	64.5624	69.1869	0.00212975	0.00201213	1	5445000	6085000	0
10	119680000	119690000	10	120730000	120740000	.	.	.	.	0,255,255	24	24971535	30485775	33229518	5007754	0.0341347	0.00792716	0.591168	3577.68	1	119685000	120735000	0
10	109880000	109890000	10	110540000	110550000	.	.	.	.	0,255,255	24	7148301	54989023	72569876	5594767	0.00343196	224.939	0.00555779	3577.68	1	109885000	110545000	0
10	71310000	71320000	10	72340000	72350000	.	.	.	.	0,255,255	24	55207367	37663317	492938	3697062	2067.55	3.33291	151.744	5.40217	2	71315000	72340000	5000
10	61140000	61150000	10	62240000	62250000	.	.	.	.	0,255,255	24	49690976	5308461	49427085	62364144	2067.55	224.939	151.744	0.00519301	1	61145000	62245000	0
10	21730000	21740000	10	22980000	22990000	.	.	.	.	0,255,255	24	5511905	5935729	55106754	69802456	2067.55	224.939	3462.65	0.00519301	1	21735000	22985000	0
10	122290000	122300000	10	123560000	123570000	.	.	.	.	0,255,255	23	48759055	39176173	45575237	48917003	31.109	1.63838	585.146	579.471	3	122298333	123558333	7454
10	97270000	97280000	10	97730000	97740000	.	.	.	.	0,255,255	23	747749	5158131	5425391	60477476	0.00858857	718.742	0.00106797	0.0011022	1	97275000	97735000	0
10	90880000	90890000	10	91910000	91920000	.	.	.	.	0,255,255	23	50270863	34864833	5822497	5950937	6478.9	1.63838	0.00106797	0.0011022	2	90880000	91915000	5000
10	53600000	53610000	10	54400000	54410000	.	.	.	.	0,255,255	23	5196306	55878253	70457225	5952524	6478.9	718.742	0.0137076	0.0011022	1	53605000	54405000	0
10	53210000	53220000	10	55630000	55640000	.	.	.	.	0,255,255	23	42370315	39320846	4844735	34044864	31.109	1.63838	585.146	26.283	1	53215000	55635000	0
10	94630000	94640000	10	95600000	95610000	.	.	.	.	0,255,255	22	28177927	3983828	4373619	47174363	1.38988	1672.16	2185	2248.14	2	94630000	95605000	5000
10	53830000	53840000	10	55090000	55100000	.	.	.	.	0,255,255	22	5985734	49533353	5928334	41452465	0.00188204	1672.16	0.00299281	2248.14	1	53835000	55095000	0
10	13160000	13170000	10	13770000	13780000	.	.	.	.	0,255,255	22	52088075	4337876	4633962	4664371	0.00188204	1672.16	2185	2248.14	1	13165000	13775000	0
10	58780000	58790000	10	60430000	60440000	.	.	.	.	0,255,255	21	51529584	49159327	6213512	375251	0.00523121	593.97	0.00813847	55.3501	1	58785000	60435000	0
10	53600000	53610000	10	58060000	58070000	.	.	.	.	0,255,255	21	33390357	35444562	4611098	34794202	228.293	359.398	74.9806	55.3501	1	53605000	58065000	0
10	21080000	21090000	10	22980000	22990000	.	.	.	.	0,255,255	21	36247659	4516875	4131693	5634912	228.293	593.97	74.9806	0.00868184	1	21085000	22985000	0
10	11780000	11790000	10	13070000	13080000	.	.	.	.	0,255,255	20	38856144	36976495	47974873	4026161	97.0556	1574.49	0.00242536	0.00259267	1	11785000	13075000	0
10	9330000	9340000	10	11980000	11990000	.	.	.	.	0,255,255	20	35147054	335844	4573298	34361398	97.0556	1574.49	0.00242536	2218.64	1	9335000	11985000	0
10	119680000	119690000	10	120330000	120340000	.	.	.	.	0,255,255	19	23654022	24576075	27800741	37541468	7.5046	3.33748	826.9	8297.51	1	119685000	120335000	0
10	99840000	99850000	10	100870000	100880000	.	.	.	.	0,255,255	19	4058396	38277326	46398306	4724237	0.00417191	624.382	0.00713598	0.00802815	1	99845000	100875000	0
10	35110000	35120000	10	36880000	36890000	.	.	.	.	0,255,255	19	38174524	2736856	36328785	32992857	397.211	491.513	9545.07	8297.51	2	35120000	36880000	7071
10	25720000	25730000	10	26880000	26890000	.	.	.	.	0,255,255	19	430884	30599551	36572714	4108631	0.00417191	491.513	9545.07	0.00802815	1	25725000	26885000	0
10	67690000	67700000	10	68890000	68900000	.	.	.	.	0,255,255	18	30503728	2686342	23470316	37168212	1113.24	2420.87	262.763	0.00301599	1	67695000	68895000	0
10	124520000	124530000	10	125370000	125380000	.	.	.	.	0,255,255	17	32693355	30690773	31231759	32392147	0.00496433	0.00104961	0.00157625	0.00970142	1	124525000	125375000	0
10	133430000	133440000	10	133570000	133580000	.	.	.	.	0,255,255	16	27842479	22000067	23438363	22608302	0.00217174	5312.46	7015.41	623.049	2	133430000	133575000	5000
10	26330000	26340000	10	27360000	27370000	.	.	.	.	0,255,255	16	3850757	34014804	31924284	28763006	0.0160896	0.0253441	0.0329909	0.00548681	2	26340000	27365000	5000
10	127710000	127720000	10	129970000	129980000	.	.	.	.	0,255,255	15	15232695	21261427	24648752	18484718	48.5472	0.00235663	0.00314736	3727.21	1	127715000	129975000	0
10	23510000	23520000	10	25710000	25720000	.	.	.	.	0,255,255	14	11538819	13669904	1605378	0.840405	152.515	1935.28	0.00230723	63.4278	1	23515000	25715000	0
10	500000	510000	10	790000	800000	.	.	.	.	0,255,255	63	24362995	25694735	27124165	35519985	0.703331	86.7436	1092.6	0.0316744	4	512500	795000	10308
10	71720000	71730000	10	71890000	71900000	.	.	.	.	0,255,255	63	28304697	26628263	29864828	30810055	98.9463	86.7436	1092.6	11080.8	2	71720000	71895000	5000
10	17910000	17920000	10	18210000	18220000	.	.	.	.	0,255,255	63	18538998	2290821	22967876	29555092	0.000134582	0.0555163	0.804294	11080.8	1	17915000	18215000	0
10	24640000	24650000	10	24980000	24990000	.	.	.	.	0,255,255	65	24391777	28389626	33.31	29397451	0.119067	231.128	0.0132426	298.113	1	24645000	24985000	0
10	78970000	78980000	10	79180000	79190000	.	.	.	.	0,255,255	63	21556662	2476096	30015533	27725605	0.703331	86.7436	1092.6	11080.8	3	78975000	79195000	10000
10	74820000	74830000	10	75010000	75020000	.	.	.	.	0,255,255	65	28340343	24295362	27255642	2729925	266.584	0.00930155	293.795	298.113	2	74825000	75010000	5000
10	30780000	30790000	10	31030000	31040000	.	.	.	.	0,255,255	65	3076872	28247452	27096645	34453613	266.584	231.128	293.795	0.0135265	2	30785000	31030000	5000
10	80380000	80390000	10	80500000	80510000	.	.	.	.	0,255,255	66	28143803	29132965	29564941	33419846	13.5864	116.735	148.665	0.00863924	1	80385000	80505000	0
10	17270000	17280000	10	17420000	17430000	.	.	.	.	0,255,255	66	33572456	28991825	3204328	33762608	0.00707663	116.735	0.0084612	0.00863924	3	17271666	17425000	12018
10	96830000	96840000	10	96990000	97000000	.	.	.	.	0,255,255	66	35189526	3037146	38812584	29209938	0.00707663	116.735	0.0084612	152.259	1	96835000	96995000	0
10	86940000	86950000	10	87090000	87100000	.	.	.	.	0,255,255	66	28698778	26512407	32677685	27437845	13.5864	116.735	0.0084612	152.259	3	86955000	87091666	10541
10	110920000	110930000	10	111020000	111030000	.	.	.	.	0,255,255	67	3729475	3008824	35727383	28365068	0.00447101	57.8493	0.00530174	7.59542	1	110925000	111025000	0
10	61140000	61150000	10	61280000	61290000	.	.	.	.	0,255,255	67	32548332	31021173	31136911	32745865	0.00447101	0.00462493	0.00530174	0.00541687	1	61145000	61285000	0
10	100530000	100540000	10	100880000	100890000	.	.	.	.	0,255,255	68	32411198	25115341	26860888	32994102	0.00277965	28.1735	36.2549	0.00335659	1	100535000	100885000	0
10	58270000	58280000	10	58380000	58390000	.	.	.	.	0,255,255	68	32567104	30910389	3095154	3456073	0.00277965	0.00285097	0.00328253	0.00335659	1	58275000	58385000	0
10	10890000	10900000	10	11000000	11010000	.	.	.	.	0,255,255	69	3650335	3383807	3483494	35465424	0.00170296	0.00172437	0.00198662	0.00203491	1	10895000	11005000	0
10	133140000	133150000	10	133300000	133310000	.	.	.	.	0,255,255	68	31744263	24486794	32476177	26077631	0.00277965	0.000575261	0.00328253	37.0109	2	133150000	133305000	5000
10	15430000	15440000	10	15820000	15830000	.	.	.	.	0,255,255	70	19022993	18451283	25754866	17919659	4.21805e-08	3.05187e-09	8.4396	6.02178e-08	1	15435000	15825000	0
10	26680000	26690000	10	26880000	26890000	.	.	.	.	0,255,255	69	3387616	22971397	18817453	3773818	0.00170296	0.000220225	1.95204e-08	0.00203491	1	26685000	26885000	0
10	125980000	125990000	10	126470000	126480000	.	.	.	.	0,255,255	70	19991682	26143793	32981636	2676689	0.00106106	0.64408	0.00119109	8.53882	1	125985000	126475000	0
10	112140000	112150000	10	112310000	112320000	.	.	.	.	0,255,255	70	3359662	24987623	21320354	37535225	0.0010326	0.64408	0.001259	0.00122573	1	112145000	112315000	0
10	100550000	100560000	10	100870000	100880000	.	.	.	.	0,255,255	74	31833067	28452005	33968746	3812386	11726.2	0.282624	133.324	1371.18	3	100548333	100878333	13743
10	93080000	93090000	10	93290000	93300000	.	.	.	.	0,255,255	74	35149513	33157936	37191685	390114	11726.2	1144.67	133.324	0.0652014	3	93081666	93288333	7454
10	13370000	13380000	10	13580000	13590000	.	.	.	.	0,255,255	76	3686738	29722187	38271008	31747555	361.654	0.0542847	407.966	419.041	1	13375000	13585000	0
10	97790000	97800000	10	98040000	98050000	.	.	.	.	0,255,255	75	16648987	19121803	20769514	29954752	8.60766e-12	6.1151e-14	8.14773e-07	0.170831	3	97791666	98041666	7453
10	49610000	49620000	10	49760000	49770000	.	.	.	.	0,255,255	76	33252827	31734848	3622786	31420008	361.654	345.725	407.966	419.041	2	49605000	49765000	10000
10	13370000	13380000	10	13530000	13540000	.	.	.	.	0,255,255	78	30208212	32772102	4018046	3274637	0.0122052	9.98071	0.014513	121.094	2	13375000	13530000	5000
10	94070000	94080000	10	94310000	94320000	.	.	.	.	0,255,255	76	24135778	24739481	3103178	2752514	2.36219e-06	0.0542847	407.966	0.00746397	3	94071666	94318333	7454
10	60440000	60450000	10	60560000	60570000	.	.	.	.	0,255,255	79	3661195	35322094	42426167	4006591	55.6785	0.052528	0.00967782	0.00985101	2	60445000	60570000	5000
10	31860000	31870000	10	32000000	32010000	.	.	.	.	0,255,255	79	22170145	25800314	31874165	28772762	9.11749e-08	0.00411749	6.20411	0.000579276	2	31860000	32010000	7071
10	6100000	6110000	10	6190000	6200000	.	.	.	.	0,255,255	80	4102889	39522766	43958366	45530766	0.00513613	0.00607987	0.00636571	0.00647244	3	6101666	6201666	7453
10	116440000	116450000	10	116520000	116530000	.	.	.	.	0,255,255	97	4533805	42699337	53970932	43290897	0.674783	0.767098	0.00536646	7.91049	1	116445000	116525000	0
10	31930000	31940000	10	32000000	32010000	.	.	.	.	0,255,255	97	44263256	46006718	51994755	5437483	0.674783	0.767098	0.00536646	0.0052823	1	31935000	32005000	0
10	114300000	114310000	10	114420000	114430000	.	.	.	.	0,255,255	94	4625659	4374304	5621058	44305775	4.17183	47.8987	0.0165775	4.97211	1	114305000	114425000	0
10	58780000	58790000	10	58950000	58960000	.	.	.	.	0,255,255	92	45382114	36985706	4288557	3896397	133.321	0.00410245	156.955	160.434	3	58788333	58948333	7454
10	97460000	97470000	10	97610000	97620000	.	.	.	.	0,255,255	90	41078716	4281396	52531357	4443902	405.118	468.869	0.0620984	489.266	3	97458333	97621666	14908
10	96640000	96650000	10	96740000	96750000	.	.	.	.	0,255,255	86	4183378	4140295	45214127	3959284	3251.19	3814.54	396.033	3977.07	1	96645000	96745000	0
10	116840000	116850000	10	117000000	117010000	.	.	.	.	0,255,255	85	3823323	36059998	3632708	4005925	0.941695	0.0862008	0.103057	654.183	2	116840000	117005000	5000
10	94360000	94370000	10	94440000	94450000	.	.	.	.	0,255,255	84	31303572	35946705	39880367	3948741	1.90953	1.76077	0.00105097	0.00105834	2	94360000	94445000	5000
10	13820000	13830000	10	14000000	14010000	.	.	.	.	0,255,255	84	31701609	3953529	42433662	45908546	1.90953	0.001004	0.00105097	0.00105834	1	13825000	14005000	0
10	114550000	114560000	10	114690000	114700000	.	.	.	.	0,255,255	83	28504671	3159634	36020245	38076855	1.41742e-05	0.356837	4.2444	0.440883	2	114550000	114700000	7071
10	113700000	113710000	10	113790000	113800000	.	.	.	.	0,255,255	82	3693254	3561955	38606647	35903603	7.61971	0.711164	0.848778	0.0876184	2	113710000	113795000	5000
10	93540000	93550000	10	93670000	93680000	.	.	.	.	0,255,255	82	33278877	33369553	342779	4476025	7.61971	0.711164	0.848778	0.00268399	3	93548333	93681666	7454
10	59360000	59370000	10	59550000	59560000	.	.	.	.	0,255,255	81	359288	3811698	41480114	40511585	14.9159	14.0213	0.00413472	0.00419642	1	59365000	59555000	0
10	110610000	110620000	10	110730000	110740000	.	.	.	.	0,255,255	80	34346264	31414585	36235744	34100487	29.0125	27.343	32.4394	33.352	2	110615000	110740000	5000
10	91490000	91500000	10	91630000	91640000	.	.	.	.	0,255,255	80	35941406	3523806	3606363	40481777	29.0125	27.343	32.4394	0.00647244	1	91495000	91635000	0
10	73290000	73300000	10	73340000	73350000	.	.	.	.	0,255,255	98	42320225	5367695	52755543	51007736	3.59421	0.00354345	0.00362097	0.00355216	1	73295000	73345000	0
10	102390000	102400000	10	102470000	102480000	.	.	.	.	0,255,255	98	48811752	46126812	4905356	52620758	3.59421	4.09168	0.00362097	0.00355216	1	102395000	102475000	0
10	86750000	86760000	10	86890000	86900000	.	.	.	.	0,255,255	98	40875237	40694923	4001259	53698475	3.59421	4.09168	4.15019	0.00355216	3	86758333	86891666	7454
10	77490000	77500000	10	77630000	77640000	.	.	.	.	0,255,255	102	40712513	35566795	34413773	5098008	0.261968	7.91288e-08	9.40453e-07	65.1414	2	77495000	77640000	5000
10	109920000	109930000	10	110000000	110010000	.	.	.	.	0,255,255	105	39799156	4733837	4701375	5580992	0.0327867	0.0371228	0.00376668	1644.41	1	109925000	110005000	0
10	73090000	73100000	10	73160000	73170000	.	.	.	.	0,255,255	104	5073102	5058431	46749825	54653194	2306.68	2744.73	0.00759882	2632.3	2	73095000	73160000	5000
10	21170000	21180000	10	21260000	21270000	.	.	.	.	0,255,255	128	63809193	56816456	5525216	63644115	58.0443	0.00302479	0.000277146	654.017	1	21175000	21265000	0
10	102520000	102530000	10	102570000	102580000	.	.	.	.	0,255,255	152	74025154	8238456	8002056	8421517	0.00163698	11365	1132.88	12047.4	1	102525000	102575000	0
10	71830000	71840000	10	71880000	71890000	.	.	.	.	0,255,255	138	7793973	6845111	715241	8384906	0.0104398	0.536079	0.53883	0.0134849	2	71835000	71890000	5000
10	100300000	100310000	10	100430000	100440000	.	.	.	.	0,255,255	131	4238959	4045963	4527586	63004135	1.72973e-12	1.87669e-11	1.91222e-11	168.853	1	100305000	100435000	0
10	119200000	119210000	10	119410000	119420000	.	.	.	.	0,255,255	124	36760162	37241966	6801778	3843655	2.1005e-16	1.73615e-16	3755.32	2.35312e-16	1	119205000	119415000	0
10	110140000	110150000	10	110200000	110210000	.	.	.	.	0,255,255	124	61411003	59901394	7479795	65956604	3152.97	0.0425887	3755.32	3663.68	4	110137500	110212500	12748
10	77520000	77530000	10	77630000	77640000	.	.	.	.	0,255,255	116	50962902	4602656	45069344	59013405	4.5989	8.85908e-08	8.93286e-08	0.515182	3	77515000	77638333	12019
10	51060000	51065000	10	51960000	51965000	.	.	.	.	0,255,255	45	7840542	8481342	11195599	10440683	1.50357e-05	1.07607e-05	0.00187715	0.0193734	6	51067500	51959166	6666
10	13785000	13790000	10	14090000	14095000	.	.	.	.	0,255,255	56	10558913	8579452	11183013	11151403	8.98506e-11	4.23464e-13	9.752e-10	1.00568e-08	6	13790000	14091666	13176
10	116795000	116800000	10	117170000	117175000	.	.	.	.	0,255,255	66	1054359	8875592	10827044	14994372	2.43717e-15	1.14638e-20	2.86374e-15	1.79622e-11	10	116796500	117171000	9394
10	33330000	33335000	10	34635000	34640000	.	.	.	.	0,255,255	75	59188094	5944425	7377503	9330211	0	0	2.133e-37	2.21512e-27	8	33330625	34636875	9561
10	52305000	52310000	10	52485000	52490000	.	.	.	.	0,255,255	88	12787626	10722552	13501683	12429316	5.23559e-25	3.11454e-33	5.92295e-26	5.31741e-26	8	52311875	52486875	7126
10	74265000	74270000	10	75095000	75100000	.	.	.	.	0,255,255	45	8259296	10807023	10773826	17266823	1.50357e-05	0.0141758	0.00187715	4661.66	6	74258333	75100833	11334
10	71955000	71960000	10	72045000	72050000	.	.	.	.	0,255,255	45	15511505	15069082	15980459	16177605	1.2034	11.8582	4493.67	4661.66	3	71954166	72049166	3727
10	58950000	58955000	10	59175000	59180000	.	.	.	.	0,255,255	45	10682947	9471614	10146706	14295578	0.0170325	1.07607e-05	0.00187715	12.9223	6	58958333	59179166	9317
10	32375000	32380000	10	32445000	32450000	.	.	.	.	0,255,255	45	16313826	13662505	11094709	16100727	4195.24	11.8582	0.00187715	4661.66	1	32377500	32447500	0
10	30410000	30415000	10	30530000	30535000	.	.	.	.	0,255,255	45	10902884	12536295	14068419	1489829	0.0170325	11.8582	13.5238	12.9223	1	30412500	30532500	0
10	24870000	24875000	10	24950000	24955000	.	.	.	.	0,255,255	45	1629351	16382042	21050673	1806325	4195.24	523.276	0.0514551	4661.66	3	24864166	24952500	11666
10	21075000	21080000	10	21270000	21275000	.	.	.	.	0,255,255	45	9124188	801975	77755766	9394382	1.50357e-05	1.07607e-05	1.30444e-08	2.02828e-05	6	21079166	21268333	6719
10	127715000	127720000	10	127810000	127815000	.	.	.	.	0,255,255	44	11085858	12058126	14516542	10671034	0.0561291	0.0470516	35.8769	0.062512	1	127717500	127812500	0
10	48360000	48365000	10	48655000	48660000	.	.	.	.	0,255,255	44	4861001	37683473	52577577	4894292	2.08604e-14	4.47122e-18	4.34701e-11	2.56364e-14	4	48362500	48656250	5154
10	43290000	43295000	10	43345000	43350000	.	.	.	.	0,255,255	44	14345975	14949414	15067164	15446754	31.8925	31.451	35.8769	34.0828	1	43292500	43347500	0
10	116680000	116685000	10	116780000	116785000	.	.	.	.	0,255,255	43	11924648	12053311	1530968	14642529	0.180495	0.153418	9.22593	8.7774	10	116683500	116787500	12083
10	114875000	114880000	10	115125000	115130000	.	.	.	.	0,255,255	43	8773218	77455196	10856533	9293161	2.41847e-05	1.68214e-07	0.197008	3.19328e-05	3	114872500	115127500	5000
10	110135000	110140000	10	110280000	110285000	.	.	.	.	0,255,255	43	8540974	72230515	9826666	9165453	2.41847e-05	1.68214e-07	0.000306225	3.19328e-05	9	110137500	110279166	12692
10	101210000	101215000	10	101780000	101785000	.	.	.	.	0,255,255	43	8055983	8008549	10452167	8549756	2.41847e-05	0.000179754	0.197008	3.19328e-05	5	101213500	101779500	6325
10	96395000	96400000	10	96510000	96515000	.	.	.	.	0,255,255	43	125139675	1214568	14142466	14197928	8.24288	0.153418	9.22593	8.7774	4	96397500	96511250	5154
10	88935000	88940000	10	89215000	89220000	.	.	.	.	0,255,255	43	8089394	62730975	73585315	72053013	2.41847e-05	1.68214e-07	3.22006e-07	3.41275e-08	11	88937500	89212045	14545
10	71310000	71315000	10	71895000	71900000	.	.	.	.	0,255,255	43	5843815	45053897	71964126	5150854	2.12793e-11	8.68786e-15	3.22006e-07	3.31136e-10	5	71314500	71895500	8544
10	62035000	62040000	10	62245000	62250000	.	.	.	.	0,255,255	43	6604441	5838908	73552747	9040354	2.50337e-07	1.29411e-10	3.22006e-07	3.19328e-05	7	62043214	62244642	9716
10	7870000	7875000	10	9205000	9210000	.	.	.	.	0,255,255	43	4409311	49788246	55281754	56273417	1.56553e-14	1.29411e-10	2.79949e-11	3.31136e-10	5	7874500	9210500	8246
10	6670000	6675000	10	7415000	7420000	.	.	.	.	0,255,255	43	5016527	53293076	4703891	8240611	2.12793e-11	1.29411e-10	2.35637e-13	3.19328e-05	7	6672500	7416785	10026
10	73845000	73850000	10	74080000	74085000	.	.	.	.	0,255,255	42	11655814	11526694	11643633	14991124	0.568914	0.48321	0.0614637	221.271	1	73847500	74082500	0
10	70810000	70815000	10	70880000	70885000	.	.	.	.	0,255,255	42	19393736	16135494	15162887	18629353	0.00352922	0.00433442	231.366	0.00393531	1	70812500	70882500	0
10	59625000	59630000	10	59805000	59810000	.	.	.	.	0,255,255	42	1176258	9163031	10967547	10322285	0.568914	0.000713969	0.0614637	0.00626621	2	59627500	59815000	7500
10	59240000	59245000	10	59620000	59625000	.	.	.	.	0,255,255	42	10999864	7961901	12865028	66733003	0.568914	0.000713969	231.366	1.64904e-07	2	59240000	59622500	2500
10	47030000	47035000	10	47305000	47310000	.	.	.	.	0,255,255	42	106139345	11140976	12795387	15806172	0.568914	0.48321	231.366	0.00393531	10	47033000	47310500	17868
10	35120000	35125000	10	35215000	35220000	.	.	.	.	0,255,255	42	15058542	119526825	14042848	10613982	206.644	0.48321	231.366	0.00626621	1	35122500	35217500	0
10	30390000	30395000	10	30590000	30595000	.	.	.	.	0,255,255	42	1155369	9594878	10786563	130110445	0.568914	0.000713969	0.0614637	221.271	2	30402500	30592500	10000
10	16840000	16845000	10	17430000	17435000	.	.	.	.	0,255,255	42	5675958	57490687	67465014	63553343	1.28525e-09	7.78104e-11	1.5684e-06	1.64904e-07	12	16839583	17429166	12535
10	15900000	15905000	10	16780000	16785000	.	.	.	.	0,255,255	42	66372895	7619063	10111663	9543494	1.19884e-07	8.35953e-08	0.0614637	0.00124326	5	15902500	16777500	5000
10	4850000	4855000	10	5380000	5385000	.	.	.	.	0,255,255	42	6707031	63032155	8110889	828445	1.19884e-07	8.35953e-08	0.000121447	0.00124326	3	4849166	5384166	3727
10	100995000	101000000	10	101065000	101070000	.	.	.	.	0,255,255	41	14661228	12834933	144906225	1240531	503.234	502.419	56.6372	54.2461	2	100995000	101067500	2500
10	75110000	75115000	10	75210000	75215000	.	.	.	.	0,255,255	41	15364908	12108511	1404455	1295312	503.234	1.4913	56.6372	54.2461	2	75112500	75220000	7500
10	71890000	71895000	10	72045000	72050000	.	.	.	.	0,255,255	41	108102665	9112924	9344513	10950791	1.73991	0.00275007	0.00456386	1.91009	5	71898500	72047500	6403
10	71315000	71320000	10	71605000	71610000	.	.	.	.	0,255,255	41	11318698	9998197	1615754	9943436	1.73991	1.4913	0.00745307	1.91009	2	71317500	71610000	2500
10	69405000	69410000	10	69635000	69640000	.	.	.	.	0,255,255	41	9243712	61976686	5081673	8673986	0.0003686	4.3949e-09	9.52438e-10	0.000477134	8	69410000	69635625	8501
10	12710000	12715000	10	13070000	13075000	.	.	.	.	0,255,255	41	9081004	94112425	1168152	10543379	0.0003686	0.00275007	1.87745	1.91009	6	12710000	13075000	7906
10	120945000	120950000	10	121730000	121735000	.	.	.	.	0,255,255	40	71449103	6954608	9296649	54720025	2.61988e-05	1.85837e-05	0.0168096	6.17833e-08	2	120950000	121732500	2500
10	97465000	97470000	10	97550000	97555000	.	.	.	.	0,255,255	40	12377766	12644574	13107746	19053959	5.16447	1212.69	1348.26	0.0142292	2	97465000	97552500	2500
10	96020000	96025000	10	96295000	96300000	.	.	.	.	0,255,255	40	8264965	8442712	11004474	9372449	0.0137737	0.0104103	5.62874	0.0176798	6	96020000	96292500	5590
10	95180000	95185000	10	95365000	95370000	.	.	.	.	0,255,255	40	10637871	8055638	9471779	8588981	5.16447	0.0104103	0.0168096	0.0176798	5	95185500	95362500	7000
10	63215000	63220000	10	63625000	63630000	.	.	.	.	0,255,255	40	8099959	8776993	9537947	11786163	0.0137737	0.0104103	0.0168096	5.69302	3	63215833	63625833	8975
10	25875000	25880000	10	26265000	26270000	.	.	.	.	0,255,255	40	77674813	7703672	90868	9496861	2.61988e-05	1.85837e-05	0.0168096	0.0176798	3	25875833	26270833	3727
10	25755000	25760000	10	25875000	25880000	.	.	.	.	0,255,255	40	10531078	10709609	13631366	12050361	5.16447	4.46534	1348.26	5.69302	1	25757500	25877500	0
10	24720000	24725000	10	24845000	24850000	.	.	.	.	0,255,255	40	8851993	8560945	12532533	8138194	0.0137737	0.0104103	1348.26	0.0176798	1	24722500	24847500	0
10	23155000	23160000	10	24515000	24520000	.	.	.	.	0,255,255	40	48887334	67176533	1144932	6312241	5.93761e-11	1.85837e-05	5.62874	3.55209e-05	3	23159166	24512500	10138
10	23155000	23160000	10	23290000	23295000	.	.	.	.	0,255,255	40	9687348	8370023	9951491	9360157	0.0137737	0.0104103	5.62874	0.0176798	4	23158750	23292500	5154
10	5440000	5445000	10	5870000	5875000	.	.	.	.	0,255,255	40	4592805	46024218	6264994	5441816	5.93761e-11	3.70744e-12	3.40798e-05	6.17833e-08	5	5442500	5876500	6403
10	124005000	124010000	10	124085000	124090000	.	.	.	.	0,255,255	39	16813398	15714664	1830953	1747148	0.0226933	0.0278554	0.0254393	0.0256913	2	124002500	124090000	5590
10	112565000	112570000	10	113380000	113385000	.	.	.	.	0,255,255	39	68102407	78244123	8974681	9773732	0.000119207	8.5412e-06	0.00604513	0.00635917	4	112565000	113387500	5590
10	102915000	102920000	10	103330000	103335000	.	.	.	.	0,255,255	39	6770169	78056307	10806403	8910572	0.000119207	8.5412e-06	16.2957	0.00635917	3	102919166	103334166	3727
10	101600000	101605000	10	101780000	101785000	.	.	.	.	0,255,255	39	11268875	9286374	11092846	11652867	0.148649	0.00380067	16.2957	16.5082	6	101604166	101776666	14553
10	97910000	97915000	10	98040000	98045000	.	.	.	.	0,255,255	39	9146695	853547	9810483	959276	0.0502786	0.00380067	0.00604513	0.00635917	3	97917500	98045833	6009
10	63630000	63635000	10	63720000	63725000	.	.	.	.	0,255,255	39	16756308	13597528	13907719	14042483	0.0226933	282.56	3106.91	300.014	2	63630000	63720000	3536
10	23315000	23320000	10	23520000	23525000	.	.	.	.	0,255,255	39	9700463	8985822	12776156	9233916	0.0502786	0.00380067	3106.91	0.00635917	5	23314500	23526500	6325
10	15210000	15215000	10	15370000	15375000	.	.	.	.	0,255,255	39	11247169	9750056	10900674	13481354	0.148649	0.00380067	16.2957	300.014	2	15215000	15370000	3536
10	13890000	13895000	10	14090000	14095000	.	.	.	.	0,255,255	39	12137915	11372878	12864062	136270275	0.148649	1.29691	3106.91	300.014	1	13892500	14092500	0
10	11515000	11520000	10	11720000	11725000	.	.	.	.	0,255,255	39	8402581	10428449	17917126	9197158	0.0502786	1.29691	0.0254393	0.00635917	2	11517500	11725000	2500
10	132940000	132945000	10	133125000	133130000	.	.	.	.	0,255,255	38	8018953	783986	11144269	8618836	0.179265	1.3634	46.3171	0.221765	1	132942500	133127500	0
10	122295000	122300000	10	122430000	122435000	.	.	.	.	0,255,255	38	8282162	8720468	10130866	1013798	0.179265	1.3634	46.3171	4.67752	4	122300000	122435000	3536
10	110305000	110310000	10	110600000	110605000	.	.	.	.	0,255,255	38	8901488	62228355	11567138	545348	0.179265	8.02644e-08	46.3171	1.93573e-06	2	110310000	110602500	2500
10	103965000	103970000	10	104120000	104125000	.	.	.	.	0,255,255	38	119642105	12316301	10509136	14121813	4.23467	3.70062	46.3171	6781.58	3	103970833	104117500	6009
10	103190000	103195000	10	103275000	103280000	.	.	.	.	0,255,255	38	12140992	11646406	11698124	1157244	4.23467	3.70062	46.3171	4.67752	3	103195833	103275833	6872
10	100435000	100440000	10	100505000	100510000	.	.	.	.	0,255,255	38	14088339	12745348	16350998	14637905	615.329	6367.45	0.0446584	6781.58	3	100437500	100512500	5000
10	98465000	98470000	10	99245000	99250000	.	.	.	.	0,255,255	38	517222	53688383	807084	54841065	1.27294e-06	8.02644e-08	0.214503	1.93573e-06	5	98467500	99247500	5000
10	61900000	61905000	10	62045000	62050000	.	.	.	.	0,255,255	38	13983136	11198606	16630451	914214	615.329	3.70062	0.0446584	0.221765	2	61902500	62045000	2500
10	12710000	12715000	10	12900000	12905000	.	.	.	.	0,255,255	38	8308841	78873324	7721486	10858351	0.179265	1.3634	6.56242e-05	4.67752	5	12710500	12902500	7000
10	114470000	114475000	10	114545000	114550000	.	.	.	.	0,255,255	37	1181529	10674447	1254409	9917357	116.478	101.966	0.00152121	128.552	3	114474166	114542500	5270
10	102915000	102920000	10	103240000	103245000	.	.	.	.	0,255,255	37	8498434	8972254	12333554	9836713	0.0618325	0.0471847	1272.87	0.0749891	1	102917500	103242500	0
10	87850000	87855000	10	88550000	88555000	.	.	.	.	0,255,255	37	5680322	6644659	7001308	9105336	6.65299e-07	0.00164246	0.00280116	0.0749891	9	87855277	88553611	9163
10	82795000	82800000	10	83870000	83875000	.	.	.	.	0,255,255	37	4473423	44320292	42625027	6087009	1.62461e-08	1.17746e-08	2.73347e-09	1.03324e-05	4	82796250	83871250	6374
10	72690000	72695000	10	72830000	72835000	.	.	.	.	0,255,255	37	100044775	9715659	10694359	9907645	116.478	0.0471847	1272.87	128.552	3	72697500	72832500	5000
10	70460000	70465000	10	70880000	70885000	.	.	.	.	0,255,255	37	78323746	62374396	7795926	74076867	0.00221104	0.00164246	0.00280116	0.00296938	2	70462500	70880000	2500
10	27155000	27160000	10	27235000	27240000	.	.	.	.	0,255,255	37	13078133	1174658	1243637	12058336	0.00134441	101.966	0.00152121	128.552	2	27155000	27240000	3536
10	24720000	24725000	10	25015000	25020000	.	.	.	.	0,255,255	37	7823523	8327526	11040373	76716123	0.00221104	0.0471847	1272.87	0.00296938	1	24722500	25017500	0
10	6580000	6585000	10	6665000	6670000	.	.	.	.	0,255,255	37	92523155	9030752	10811784	8588143	0.0618325	0.0471847	1272.87	0.0749891	2	6580000	6667500	2500
10	129850000	129855000	10	129950000	129955000	.	.	.	.	0,255,255	36	9040957	79733186	76444254	13673046	2.08923	1.5944	0.0115651	0.00316293	1	129852500	129952500	0
10	119685000	119690000	10	119860000	119865000	.	.	.	.	0,255,255	36	76929445	8882461	12532218	10917899	0.00920629	1.5944	0.00322224	34.224	3	119687500	119857500	5000
10	115705000	115710000	10	116270000	116275000	.	.	.	.	0,255,255	36	50653396	6982045	9710929	77504745	3.39511e-07	0.00684768	0.246337	0.0124303	5	115710500	116277500	10440
10	102725000	102730000	10	102900000	102905000	.	.	.	.	0,255,255	36	8792072	6836362	8618186	8726701	2.08923	0.00684768	0.246337	0.251749	6	102727500	102900833	8333
10	102500000	102505000	10	102640000	102645000	.	.	.	.	0,255,255	36	123908	9325874	12730376	8310232	0.00282606	1.5944	0.00322224	0.251749	3	102504166	102644166	3727
10	89795000	89800000	10	90785000	90790000	.	.	.	.	0,255,255	36	68863	71682725	8770558	69589343	0.00920629	0.00684768	0.246337	0.0124303	2	89795000	90787500	2500
10	78045000	78050000	10	78300000	78305000	.	.	.	.	0,255,255	36	7663419	53440876	6869489	5713354	0.00920629	2.24398e-05	0.0115651	5.02208e-05	2	78050000	78300000	3536
10	57340000	57345000	10	57655000	57660000	.	.	.	.	0,255,255	36	47756543	45702705	5508427	49830847	1.03545e-07	7.42154e-09	4.79653e-05	5.02208e-05	3	57344166	57655833	8976
10	48550000	48555000	10	48655000	48660000	.	.	.	.	0,255,255	36	13078076	10899602	12277462	992287	0.00282606	27.5543	341.162	34.224	1	48552500	48657500	0
10	27445000	27450000	10	28240000	28245000	.	.	.	.	0,255,255	36	7229852	6452584	7535471	6572228	0.00920629	0.00684768	0.0115651	0.0124303	3	27444166	28240833	3728
10	22230000	22235000	10	22315000	22320000	.	.	.	.	0,255,255	36	1138254	9542431	1023589	9759004	312.059	1.5944	341.162	0.251749	2	22230000	22317500	2500
10	18140000	18145000	10	18210000	18215000	.	.	.	.	0,255,255	36	13125005	11812898	14695293	12043404	0.00282606	27.5543	0.00322224	34.224	1	18142500	18212500	0
10	17005000	17010000	10	17225000	17230000	.	.	.	.	0,255,255	36	13104186	12449703	14335304	14330631	0.00282606	0.00301194	0.00322224	0.00316293	1	17007500	17227500	0
10	13615000	13620000	10	13775000	13780000	.	.	.	.	0,255,255	36	10999931	8417515	7921406	14737283	312.059	1.5944	0.246337	0.00316293	2	13615000	13777500	2500
10	117495000	117500000	10	118455000	118460000	.	.	.	.	0,255,255	35	73106465	64739594	10596654	8417653	0.00374809	0.0280555	88.3264	0.815244	3	117494166	118459166	3727
10	114550000	114555000	10	114780000	114785000	.	.	.	.	0,255,255	35	9559362	1025492	119661045	1188089	6.77351	71.8706	88.3264	886.92	5	114550500	114781500	6325
10	99390000	99395000	10	99610000	99615000	.	.	.	.	0,255,255	35	7535959	69040785	61932817	11384039	0.00374809	0.0280555	0.000236281	886.92	2	99392500	99615000	2500
10	91390000	91395000	10	91635000	91640000	.	.	.	.	0,255,255	35	66165066	63177214	62892404	623102	0.00374809	0.0280555	0.00462397	0.000243533	1	91392500	91637500	0
10	73260000	73265000	10	73640000	73645000	.	.	.	.	0,255,255	35	6988441	7074287	58409114	7690771	0.00374809	0.0280555	0.000236281	0.00489487	3	73260833	73642500	8333
10	51070000	51075000	10	51420000	51425000	.	.	.	.	0,255,255	35	10261985	9360584	12318927	10108201	807.828	5.24553	88.3264	886.92	1	51072500	51422500	0
10	51060000	51065000	10	52215000	52220000	.	.	.	.	0,255,255	35	44917355	5665786	55803175	76914854	6.54266e-09	0.000111342	0.000236281	0.00489487	5	51066500	52215500	6325
10	14955000	14960000	10	15095000	15100000	.	.	.	.	0,255,255	35	11080812	9368389	8730533	8660965	807.828	5.24553	7.95748	0.815244	2	14957500	15100000	2500
10	7520000	7525000	10	9300000	9305000	.	.	.	.	0,255,255	35	5420242	39327333	3949066	57619576	0.000166851	1.3868e-09	1.06806e-06	0.000243533	8	7524375	9303750	8221
10	128260000	128265000	10	129970000	129975000	.	.	.	.	0,255,255	34	29529746	49788013	55330734	62518816	7.12517e-12	0.000550659	0.0112201	0.194209	4	128266250	129972500	5154
10	119750000	119755000	10	119860000	119865000	.	.	.	.	0,255,255	34	11994833	11050824	12108565	12290908	2047.11	1827.27	2240.91	2261.73	1	119752500	119862500	0
10	110605000	110610000	10	110890000	110895000	.	.	.	.	0,255,255	34	8704487	7199611	7811834	9512698	21.3896	0.110771	0.178544	25.2765	3	110609166	110894166	3727
10	100340000	100345000	10	100515000	100520000	.	.	.	.	0,255,255	34	8576273	9858311	10423235	15440784	21.3896	1827.27	2240.91	0.0130059	1	100342500	100517500	0
10	97570000	97575000	10	97730000	97735000	.	.	.	.	0,255,255	34	683986	6668065	7957937	78803463	0.0147618	0.110771	25.0268	25.2765	2	97575000	97732500	2500
10	91005000	91010000	10	91245000	91250000	.	.	.	.	0,255,255	34	9725207	961626	10216895	12995852	21.3896	16.8019	2240.91	0.0130059	4	91008750	91252500	5154
10	79065000	79070000	10	79190000	79195000	.	.	.	.	0,255,255	34	12930348	10370647	11984931	12993344	0.0114642	1827.27	2240.91	0.0130059	3	79072500	79194166	6010
10	78975000	78980000	10	79065000	79070000	.	.	.	.	0,255,255	34	13552171	11197621	12981273	12115742	0.0114642	1827.27	0.0132132	2261.73	2	78975000	79065000	3536
10	77390000	77395000	10	77640000	77645000	.	.	.	.	0,255,255	34	11626036	10393253	10082099	12985416	2047.11	1827.27	2240.91	0.0130059	5	77387500	77642500	5000
10	72050000	72055000	10	72220000	72225000	.	.	.	.	0,255,255	34	11476919	9311772	9925885	12738258	2047.11	16.8019	2240.91	0.0130059	2	72050000	72222500	2500
10	63165000	63170000	10	63630000	63635000	.	.	.	.	0,255,255	34	1024925	8540989	91308975	11995182	2047.11	16.8019	25.0268	2261.73	2	63167500	63630000	2500
10	62435000	62440000	10	63155000	63160000	.	.	.	.	0,255,255	34	56815295	416906	55483646	63836336	0.000798513	2.72283e-06	0.0112201	0.194209	1	62437500	63157500	0
10	33190000	33195000	10	33330000	33335000	.	.	.	.	0,255,255	34	11616086	8759532	11862067	74320884	2047.11	16.8019	2240.91	0.194209	4	33192500	33327500	7071
10	30725000	30730000	10	31810000	31815000	.	.	.	.	0,255,255	34	10061758	7745481	9027027	1320495	2047.11	0.110771	25.0268	0.0130059	2	30727500	31810000	2500
10	6785000	6790000	10	7415000	7420000	.	.	.	.	0,255,255	34	56604605	5835492	5269319	891098	0.000798513	0.000550659	0.0112201	25.2765	9	6784722	7414166	8625
10	3235000	3240000	10	3780000	3785000	.	.	.	.	0,255,255	34	11376124	973828	1046897	12408323	2047.11	16.8019	2240.91	0.0130059	2	3240000	3780000	3536
10	125050000	125055000	10	125155000	125160000	.	.	.	.	0,255,255	33	12057392	988728	9751126	13831997	497.88	454.566	7.63504	0.0250524	2	125050000	125157500	2500
10	123580000	123585000	10	124385000	124390000	.	.	.	.	0,255,255	33	4947871	3833922	4972424	44311347	2.1975e-05	7.88452e-09	0.000539685	3.24785e-05	3	123584166	124390833	3728
10	123040000	123045000	10	123130000	123135000	.	.	.	.	0,255,255	33	14683707	12563113	12581688	1219715	0.0219615	0.0240133	0.0252645	55.5272	2	123045000	123132500	2500
10	111075000	111080000	10	112135000	112140000	.	.	.	.	0,255,255	33	34481995	440197	4553634	5655666	9.78406e-09	1.64832e-05	3.71952e-06	0.00537058	4	111077500	112138750	5154
10	97460000	97465000	10	97730000	97735000	.	.	.	.	0,255,255	33	7919962	6214289	64968767	10287541	6.59792	0.0026306	0.0678337	55.5272	2	97465000	97732500	2500
10	95690000	95695000	10	95840000	95845000	.	.	.	.	0,255,255	33	10641241	9636574	13071193	100856495	497.88	5.16586	0.0252645	55.5272	2	95692500	95845000	2500
10	88835000	88840000	10	89215000	89220000	.	.	.	.	0,255,255	33	42121964	4188429	5190993	6118014	2.1975e-05	1.64832e-05	0.000539685	0.00537058	3	88834166	89215833	3728
10	86710000	86715000	10	86900000	86905000	.	.	.	.	0,255,255	33	10939984	10823023	11984972	1500227	497.88	454.566	550.073	0.0250524	4	86703750	86898750	12870
10	60095000	60100000	10	60430000	60435000	.	.	.	.	0,255,255	33	8236526	6825222	8144982	8915607	6.59792	0.430154	7.63504	7.73745	6	60100833	60434166	8976
10	58785000	58790000	10	59180000	59185000	.	.	.	.	0,255,255	33	6238431	6178937	75821652	8120118	0.563573	0.0026306	0.0678337	7.73745	4	58785000	59180000	3536
10	48655000	48660000	10	49515000	49520000	.	.	.	.	0,255,255	33	4418066	33110976	3804007	40456057	2.1975e-05	7.88452e-09	1.89023e-08	3.24785e-05	2	48657500	49520000	2500
10	125980000	125985000	10	126300000	126305000	.	.	.	.	0,255,255	32	7081905	7678045	8216416	8703546	2.05367	1.60241	224.902	227.828	2	125985000	126302500	2500
10	92085000	92090000	10	92290000	92295000	.	.	.	.	0,255,255	32	76785493	8148108	826248	8328215	2.05367	155.013	224.902	227.828	2	92085000	92292500	2500
10	89260000	89265000	10	89560000	89565000	.	.	.	.	0,255,255	32	519478	57600193	6995193	7167351	0.017358	0.0120346	2.48661	2.6769	4	89261250	89562500	5154
10	84610000	84615000	10	86375000	86380000	.	.	.	.	0,255,255	32	3923787	37160735	51269383	5866394	6.68448e-08	5.64934e-08	0.00242122	0.0242918	3	84614166	86372500	5270
10	78210000	78215000	10	79195000	79200000	.	.	.	.	0,255,255	32	4670829	4865297	5483773	6088296	1.25086e-05	9.28988e-06	0.00242122	0.0242918	5	78211500	79196500	11705
10	77250000	77255000	10	77630000	77635000	.	.	.	.	0,255,255	32	820076	1033513	11823941	12195352	194.874	0.00108503	0.0012979	0.00130913	2	77252500	77635000	2500
10	67855000	67860000	10	68295000	68300000	.	.	.	.	0,255,255	32	56472077	7650195	107780485	8531864	0.017358	1.60241	0.0012979	227.828	3	67857500	68302500	5000
10	51960000	51965000	10	52215000	52220000	.	.	.	.	0,255,255	32	6996238	5963653	5433106	78317137	2.05367	0.0120346	0.00242122	2.6769	2	51962500	52215000	2500
10	35635000	35640000	10	36775000	36780000	.	.	.	.	0,255,255	32	35471358	37637131	38080244	35515997	6.68448e-08	5.64934e-08	1.30106e-06	1.37718e-06	6	35636666	36778333	5893
10	34525000	34530000	10	34635000	34640000	.	.	.	.	0,255,255	32	10246626	8691783	8760786	11496388	0.00118135	155.013	224.902	0.00130913	1	34527500	34637500	0
10	24635000	24640000	10	24715000	24720000	.	.	.	.	0,255,255	32	14126212	12752617	13299814	1515788	0.0400032	0.0444304	0.0467022	0.0464217	2	24637500	24720000	2500
10	23990000	23995000	10	24190000	24195000	.	.	.	.	0,255,255	32	7581638	691612	68880997	78081594	2.05367	1.60241	2.48661	2.6769	4	23995000	24195000	3536
10	6415000	6420000	10	7415000	7420000	.	.	.	.	0,255,255	32	27214954	2763574	31807714	4920589	5.83102e-10	2.7204e-10	1.30106e-06	0.000182238	5	6417500	7417500	5000
10	132220000	132225000	10	132635000	132640000	.	.	.	.	0,255,255	31	5350797	4695615	50108676	56819534	0.00764187	0.000510239	0.107992	0.107047	5	132222500	132636500	6403
10	123150000	123155000	10	123300000	123305000	.	.	.	.	0,255,255	31	11500559	11562042	13118614	9668405	0.00268129	0.00248654	0.0827384	649.878	3	123147500	123302500	5000
10	120420000	120425000	10	120735000	120740000	.	.	.	.	0,255,255	31	75342994	7527965	8264733	9974129	7.38533	0.576892	63.9038	0.00298473	2	120422500	120740000	2500
10	114465000	114470000	10	114780000	114785000	.	.	.	.	0,255,255	31	792801	8625301	10116919	9849411	561.618	450.735	0.00296953	0.00298473	4	114472500	114781250	5154
10	112565000	112570000	10	113125000	113130000	.	.	.	.	0,255,255	31	6932009	67986712	79345164	7080269	7.38533	0.576892	63.9038	0.943317	3	112564166	113129166	6871
10	112180000	112185000	10	112310000	112315000	.	.	.	.	0,255,255	31	12820407	11583549	12475744	14441203	0.0698505	0.00248654	0.0827384	0.0817333	2	112182500	112310000	2500
10	109885000	109890000	10	110000000	110005000	.	.	.	.	0,255,255	31	9284295	8597688	111573715	95354805	561.618	450.735	0.00296953	649.878	3	109884166	110009166	8499
10	100300000	100305000	10	100515000	100520000	.	.	.	.	0,255,255	31	10948543	8199377	8827033	13820319	0.00268129	450.735	63.9038	0.0817333	2	100302500	100510000	7500
10	84265000	84270000	10	84370000	84375000	.	.	.	.	0,255,255	31	886371	841833	10211604	82208	561.618	450.735	0.00296953	649.878	2	84265000	84372500	2500
10	51000000	51005000	10	52215000	52220000	.	.	.	.	0,255,255	31	70449877	5828783	5886367	8039707	7.38533	0.00543417	0.107992	649.878	7	51003214	52216071	10809
10	28665000	28670000	10	29130000	29135000	.	.	.	.	0,255,255	31	9539217	8466301	9807181	9554747	561.618	450.735	63.9038	649.878	5	28668500	29129500	6325
10	27555000	27560000	10	28240000	28245000	.	.	.	.	0,255,255	31	5255111	53562775	63406997	61493382	0.00764187	0.00543417	0.887513	0.107047	4	27557500	28240000	5590
10	24720000	24725000	10	24950000	24955000	.	.	.	.	0,255,255	31	7441089	8968824	12117707	87835455	7.38533	450.735	0.00296953	649.878	2	24725000	24952500	2500
10	23155000	23160000	10	23700000	23705000	.	.	.	.	0,255,255	31	5257617	4136223	34552972	60438385	0.00764187	0.000510239	8.53057e-08	0.107047	1	23157500	23702500	0
10	19815000	19820000	10	20765000	20770000	.	.	.	.	0,255,255	31	60053782	52805066	6397576	59861474	0.00764187	0.00543417	0.887513	0.107047	5	19819500	20768500	6325
10	7870000	7875000	10	9300000	9305000	.	.	.	.	0,255,255	31	4819614	3850786	47448025	4898342	0.000678291	4.02076e-06	0.0113347	0.000101761	6	7873333	9301666	9205
10	510000	515000	10	690000	695000	.	.	.	.	0,255,255	31	9552138	871486	10143343	9456379	561.618	450.735	0.00296953	649.878	2	512500	690000	2500
10	91755000	91760000	10	91910000	91915000	.	.	.	.	0,255,255	30	4014176	36163428	45853176	4492808	0.000354424	2.75587e-05	0.000602888	0.00525986	6	91759166	91915000	7683
10	84370000	84375000	10	84530000	84535000	.	.	.	.	0,255,255	30	11061229	9326613	9504919	11571696	0.0058735	125.66	1756.1	0.00659047	5	84376500	84535500	6325
10	75395000	75400000	10	76545000	76550000	.	.	.	.	0,255,255	30	32262166	35562363	43694263	32709484	3.13009e-05	2.75587e-05	0.000602888	5.94998e-05	5	75399500	76546500	6325
10	59625000	59630000	10	59905000	59910000	.	.	.	.	0,255,255	30	8429161	64406633	63283534	74910154	1556.91	20.0671	30.7455	3.24266	1	59627500	59907500	0
10	7265000	7270000	10	7405000	7410000	.	.	.	.	0,255,255	30	11381706	10016652	11956207	11674822	0.0058735	0.00554587	0.00653779	0.00659047	3	7262500	7407500	5000
10	128270000	128275000	10	128530000	128535000	.	.	.	.	0,255,255	29	9899538	80886755	79706764	9036427	0.012336	3375.81	464.102	4678.63	2	128272500	128530000	2500
10	116680000	116685000	10	117175000	117180000	.	.	.	.	0,255,255	29	46445904	5552573	55225887	8319249	0.000175169	0.989784	1.83994	4678.63	1	116682500	117177500	0
10	109880000	109885000	10	110135000	110140000	.	.	.	.	0,255,255	29	9381452	6255355	9079241	6248268	415.28	6.76294	464.102	106.476	2	109882500	110135000	2500
10	102835000	102840000	10	103065000	103070000	.	.	.	.	0,255,255	29	5058875	56922607	57378383	7232844	1.32008	0.989784	1.83994	106.476	4	102835000	103070000	3536
10	71895000	71900000	10	72220000	72225000	.	.	.	.	0,255,255	29	45138626	4381475	50108905	5285765	0.000175169	0.0136007	1.83994	0.183702	2	71900000	72222500	2500
10	60815000	60820000	10	61280000	61285000	.	.	.	.	0,255,255	29	4227766	4237712	5841858	4745711	0.000175169	0.0136007	1.83994	0.0262456	5	60816500	61285500	8062
10	52305000	52310000	10	52725000	52730000	.	.	.	.	0,255,255	29	3783749	40275674	5143961	45788383	0.000198942	0.0136007	1.83994	0.0262456	5	52307500	52727500	5000
10	30780000	30785000	10	31315000	31320000	.	.	.	.	0,255,255	29	63014927	6783321	5989156	8788595	8.57581	6.76294	1.83994	4678.63	3	30784166	31320833	3728
10	27555000	27560000	10	27655000	27660000	.	.	.	.	0,255,255	29	9288646	8859525	8937003	9380518	415.28	3375.81	464.102	4678.63	1	27557500	27657500	0
10	25755000	25760000	10	26555000	26560000	.	.	.	.	0,255,255	29	44894094	5193	5051727	10421405	0.000175169	0.989784	1.83994	0.0139374	1	25757500	26557500	0
10	2935000	2940000	10	3040000	3045000	.	.	.	.	0,255,255	29	4897429	45949645	52197666	63302026	0.000175169	0.0136007	1.83994	106.476	3	2932500	3044166	5270
10	131885000	131890000	10	132020000	132025000	.	.	.	.	0,255,255	28	8908202	72330403	71207423	7224105	0.00106153	217.818	32.2032	34.2321	1	131887500	132022500	0
10	113130000	113135000	10	113380000	113385000	.	.	.	.	0,255,255	28	9369236	7525835	74547606	10117571	0.00106153	217.818	32.2032	0.0281224	3	113130833	113384166	8975
10	106620000	106625000	10	109850000	109855000	.	.	.	.	0,255,255	28	24228501	21802647	18566812	35347884	1.74763e-07	7.99005e-09	7.60808e-12	0.00224831	1	106622500	109852500	0
10	74245000	74250000	10	75230000	75235000	.	.	.	.	0,255,255	28	4539099	4107257	5299751	4113741	0.008481	0.0664659	0.715	0.127035	3	74257500	75234166	10138
10	67665000	67670000	10	67780000	67785000	.	.	.	.	0,255,255	28	8772446	7442179	6154747	9312622	0.00106153	217.818	0.715	0.00119799	1	67667500	67782500	0
10	63220000	63225000	10	63720000	63725000	.	.	.	.	0,255,255	28	70145626	8182528	70636964	1203817	277.256	878.85	32.2032	0.0281224	2	63220000	63720000	3536
10	60100000	60105000	10	60645000	60650000	.	.	.	.	0,255,255	28	3319072	39424627	46382985	580736	0.0011963	0.0103052	0.0135785	0.709543	3	60097500	60647500	5000
10	27555000	27560000	10	28180000	28185000	.	.	.	.	0,255,255	28	6917926	67483096	78426266	76614413	277.256	217.818	0.00118823	34.2321	4	27557500	28178750	5154
10	22315000	22320000	10	22985000	22990000	.	.	.	.	0,255,255	28	5114742	5373669	47479424	7038985	0.523582	4.01301	0.0135785	34.2321	3	22324166	22989166	13438
10	3240000	3245000	10	4655000	4660000	.	.	.	.	0,255,255	28	38959253	5015147	52847285	72173414	0.0011963	4.01301	0.715	34.2321	3	3239166	4662500	10138
10	130190000	130195000	10	131875000	131880000	.	.	.	.	0,255,255	27	5286554	3897627	53660345	55769677	20.0738	0.000592311	2.67817	26.826	2	130190000	131875000	3536
10	127200000	127205000	10	127575000	127580000	.	.	.	.	0,255,255	27	7438777	65605593	8484346	9462923	85.9092	68.128	0.00291855	0.00293209	1	127202500	127577500	0
10	112950000	112955000	10	113115000	113120000	.	.	.	.	0,255,255	27	7568619	64394155	876249	71046953	85.9092	68.128	0.00291855	10557.8	3	112954166	113124166	6871
10	96395000	96400000	10	96740000	96745000	.	.	.	.	0,255,255	27	49478	5293278	58477283	72836294	0.0396301	15.627	2.67817	10557.8	4	96390000	96741250	12562
10	88395000	88400000	10	88550000	88555000	.	.	.	.	0,255,255	27	8608764	67521787	7117448	7128579	0.00261108	68.128	994.97	10557.8	2	88395000	88550000	3536
10	76035000	76040000	10	76545000	76550000	.	.	.	.	0,255,255	27	48515553	45918155	46463795	66300073	0.0396301	0.0311416	0.061955	10557.8	3	76034166	76547500	5270
10	76035000	76040000	10	76300000	76305000	.	.	.	.	0,255,255	27	9104325	7120527	75447965	773101	0.00261108	68.128	994.97	10557.8	1	76037500	76302500	0
10	69640000	69645000	10	69800000	69805000	.	.	.	.	0,255,255	27	10849989	89511595	9516664	10143485	0.0478274	0.00220004	0.00291855	0.0545923	2	69642500	69800000	2500
10	63265000	63270000	10	63465000	63470000	.	.	.	.	0,255,255	27	922799	101659975	11807276	12024704	0.00261108	0.0475862	0.0532111	0.0545923	2	63267500	63465000	2500
10	62595000	62600000	10	63080000	63085000	.	.	.	.	0,255,255	27	45612307	47837377	60866055	61391993	0.0396301	0.0311416	2.67817	26.826	3	62594166	63084166	3727
10	59625000	59630000	10	60645000	60650000	.	.	.	.	0,255,255	27	29912214	33272555	32563622	4319623	0.000150338	0.000592311	0.0127665	0.0576493	5	59627500	60647500	5000
10	58780000	58785000	10	59620000	59625000	.	.	.	.	0,255,255	27	6246653	4148575	644217	46481667	85.9092	0.0311416	994.97	0.0576493	4	58783750	59621250	6374
10	52645000	52650000	10	52725000	52730000	.	.	.	.	0,255,255	27	815654	7316502	7432421	664502	0.00261108	68.128	994.97	10557.8	2	52645000	52727500	2500
10	23315000	23320000	10	23700000	23705000	.	.	.	.	0,255,255	27	5268784	4815476	5394988	66284547	20.0738	0.0311416	2.67817	10557.8	5	23316500	23700500	6325
10	22000000	22005000	10	22985000	22990000	.	.	.	.	0,255,255	27	5463069	5052298	48102746	61708837	20.0738	15.627	0.061955	26.826	5	22004500	22987500	7000
10	20855000	20860000	10	21265000	21270000	.	.	.	.	0,255,255	27	58760967	5105985	42423005	8267476	20.0738	15.627	0.061955	0.00293209	6	20859166	21270000	13566
10	19410000	19415000	10	20765000	20770000	.	.	.	.	0,255,255	27	23975449	31624303	46180506	34522972	1.63422e-06	0.000592311	0.061955	0.0121946	4	19412500	20770000	5590
10	125980000	125985000	10	126505000	126510000	.	.	.	.	0,255,255	26	65603633	5709239	8339952	73157554	255.205	59.0512	0.00686174	3082.19	2	125982500	126505000	2500
10	122435000	122440000	10	122565000	122570000	.	.	.	.	0,255,255	26	861967	7353508	6075063	9117416	0.0061183	2036.36	100.247	0.00684563	1	122437500	122567500	0
10	105950000	105955000	10	106175000	106180000	.	.	.	.	0,255,255	26	51138783	4198945	45089803	44181933	7.49135	1.46336	0.0277721	2.64044	1	105952500	106177500	0
10	103595000	103600000	10	103855000	103860000	.	.	.	.	0,255,255	26	42800903	4958504	5881919	6086186	1.81689	1.46336	100.247	100.219	3	103602500	103860833	8334
10	102390000	102395000	10	102585000	102590000	.	.	.	.	0,255,255	26	53131156	5919099	6408958	8920584	7.49135	59.0512	2930.38	0.00684563	2	102392500	102585000	2500
10	100430000	100435000	10	100875000	100880000	.	.	.	.	0,255,255	26	58257933	4848287	58643084	4423398	7.49135	1.46336	100.247	2.64044	3	100434166	100879166	3727
10	74265000	74270000	10	74820000	74825000	.	.	.	.	0,255,255	26	63393483	58158464	64260178	8201204	255.205	59.0512	2930.38	0.00684563	2	74267500	74825000	2500
10	71955000	71960000	10	72220000	72225000	.	.	.	.	0,255,255	26	4956784	52472935	62293406	6033725	1.81689	59.0512	100.247	100.219	2	71957500	72220000	2500
10	70475000	70480000	10	70760000	70765000	.	.	.	.	0,255,255	26	8029827	8745378	9059044	10900607	0.0061183	0.00527666	0.00686174	0.0999967	2	70470000	70760000	7906
10	62610000	62615000	10	62810000	62815000	.	.	.	.	0,255,255	26	9198707	9075523	8922538	11570206	0.0061183	0.00527666	0.00686174	0.0999967	3	62605833	62815833	13437
10	55090000	55095000	10	55630000	55635000	.	.	.	.	0,255,255	26	4240505	3775915	33405573	4834802	1.81689	0.034452	0.0070242	2.64044	3	55090833	55629166	3728
10	51060000	51065000	10	52005000	52010000	.	.	.	.	0,255,255	26	5931953	59131308	77152543	55111623	7.49135	59.0512	2930.38	100.219	2	51067500	52007500	5000
10	27740000	27745000	10	28235000	28240000	.	.	.	.	0,255,255	26	77095633	628466	6126441	74413795	255.205	2036.36	100.247	3082.19	2	27745000	28237500	2500
10	21525000	21530000	10	21730000	21735000	.	.	.	.	0,255,255	26	8031037	62774177	4054609	11369197	0.0061183	2036.36	0.0277721	0.0999967	2	21532500	21727500	7071
10	3780000	3785000	10	4765000	4770000	.	.	.	.	0,255,255	26	5228006	45189104	5257982	7355604	7.49135	1.46336	100.247	3082.19	2	3780000	4767500	2500
10	3780000	3785000	10	4655000	4660000	.	.	.	.	0,255,255	26	54595766	49320254	30774803	7837132	7.49135	1.46336	0.00166462	0.00684563	3	3785833	4659166	3728
10	123040000	123045000	10	123555000	123560000	.	.	.	.	0,255,255	25	44780645	3801226	46733117	5797606	7.90224	0.185661	11.9682	356.603	6	123041666	123560000	9501
10	114300000	114305000	10	114780000	114785000	.	.	.	.	0,255,255	25	45450726	5111812	6307457	628033	7.90224	212.639	835.068	8696.86	3	114304166	114787500	5270
10	112475000	112480000	10	113380000	113385000	.	.	.	.	0,255,255	25	6472844	5674058	6300986	80518055	7299.03	212.639	835.068	0.0153933	2	112477500	113380000	2500
10	88565000	88570000	10	88930000	88935000	.	.	.	.	0,255,255	25	34584594	31411242	42200317	28019412	0.213014	0.185661	11.9682	0.000956065	3	88562500	88932500	5000
10	86395000	86400000	10	86585000	86590000	.	.	.	.	0,255,255	25	6485522	5072134	569076	62204714	7299.03	212.639	346.383	356.603	3	86399166	86585833	3728
10	61900000	61905000	10	62240000	62245000	.	.	.	.	0,255,255	25	46571474	4497527	480532	5980091	7.90224	0.653816	11.9682	356.603	4	61902500	62243750	8004
10	58950000	58955000	10	59620000	59625000	.	.	.	.	0,255,255	25	54405246	46754637	69167175	4616317	266.138	0.653816	835.068	11.6109	1	58952500	59622500	0
10	58780000	58785000	10	59580000	59585000	.	.	.	.	0,255,255	25	38739555	43583508	8052866	31749525	0.213014	0.653816	0.0153459	0.361892	1	58782500	59582500	0
10	51000000	51005000	10	51960000	51965000	.	.	.	.	0,255,255	25	51681056	58897405	69370265	58971715	266.138	212.639	835.068	356.603	1	51002500	51962500	0
10	30780000	30785000	10	31130000	31135000	.	.	.	.	0,255,255	25	6994408	6751895	7615783	79592404	7299.03	588.658	835.068	0.0153933	1	30782500	31132500	0
10	29995000	30000000	10	30590000	30595000	.	.	.	.	0,255,255	25	4771778	42310033	56595726	4032774	7.90224	0.653816	346.383	11.6109	4	29997500	30590000	5590
10	27445000	27450000	10	28380000	28385000	.	.	.	.	0,255,255	25	60254006	63569717	56410036	6064098	266.138	588.658	346.383	356.603	2	27445000	28382500	2500
10	17605000	17610000	10	17845000	17850000	.	.	.	.	0,255,255	25	63823013	5625388	6657218	52028713	7299.03	212.639	835.068	356.603	2	17607500	17845000	2500
10	3195000	3200000	10	4650000	4655000	.	.	.	.	0,255,255	25	4340237	4504031	5356879	48417645	7.90224	0.653816	346.383	11.6109	2	3197500	4655000	2500
10	120945000	120950000	10	121605000	121610000	.	.	.	.	0,255,255	24	55506144	4632884	6309995	58457966	908.125	27.5036	0.00226313	119.191	3	120947500	121605833	8333
10	115430000	115435000	10	116385000	116390000	.	.	.	.	0,255,255	24	6123154	575699	58483076	65326805	908.125	72.9733	1166.44	0.00233243	2	115432500	116385000	2500
10	93080000	93085000	10	93355000	93360000	.	.	.	.	0,255,255	24	7192096	57764015	5904895	68610606	0.00196963	72.9733	1166.44	0.00233243	3	93080833	93352500	5271
10	80700000	80705000	10	80920000	80925000	.	.	.	.	0,255,255	24	48852043	57182894	5494881	58018975	33.5605	72.9733	1166.44	119.191	1	80702500	80922500	0
10	80145000	80150000	10	80210000	80215000	.	.	.	.	0,255,255	24	8557262	85449705	937432	9329082	0.0289948	0.0262988	0.0324782	0.0327342	3	80144166	80217500	6010
10	76550000	76555000	10	76985000	76990000	.	.	.	.	0,255,255	24	63616	5622196	65089617	63841896	0.00196963	72.9733	0.00226313	0.00233243	1	76552500	76987500	0
10	67850000	67855000	10	68895000	68900000	.	.	.	.	0,255,255	24	42064767	30786605	35574596	4019111	33.5605	0.0317521	1.83789	47.2671	2	67855000	68897500	2500
10	63865000	63870000	10	67520000	67525000	.	.	.	.	0,255,255	24	2983509	31223438	25466464	3130048	0.0383699	0.0317521	0.0685175	0.00614166	5	63869500	67520500	8246
10	62595000	62600000	10	63155000	63160000	.	.	.	.	0,255,255	24	413105	33710573	4504037	39657004	33.5605	0.0980965	49.4583	47.2671	3	62594166	63159166	3727
10	58780000	58785000	10	59235000	59240000	.	.	.	.	0,255,255	24	48060403	39369478	57462864	38039355	33.5605	0.0980965	1166.44	1.81447	2	58780000	59235000	3536
10	35235000	35240000	10	35635000	35640000	.	.	.	.	0,255,255	24	73529887	55929303	71749544	556375	0.00196963	72.9733	0.00226313	119.191	2	35240000	35640000	3536
10	33330000	33335000	10	34390000	34395000	.	.	.	.	0,255,255	24	42384396	46020412	56803427	37843382	33.5605	27.5036	1166.44	1.81447	1	33332500	34392500	0
10	28665000	28670000	10	29445000	29450000	.	.	.	.	0,255,255	24	46850944	64743595	7976814	684032	33.5605	0.00161867	0.0324782	0.00233243	4	28662500	29448750	6250
10	21500000	21505000	10	22315000	22320000	.	.	.	.	0,255,255	24	2818044	4837726	3068001	9683092	0.0383699	27.5036	0.0685175	0.0327342	3	21504166	22319166	8499
10	9340000	9345000	10	11470000	11475000	.	.	.	.	0,255,255	24	28992853	31414874	41620793	43296757	0.0383699	0.0980965	49.4583	47.2671	1	9342500	11472500	0
10	9340000	9345000	10	10675000	10680000	.	.	.	.	0,255,255	24	30964568	24116373	3671051	2328014	0.0383699	6.40427e-05	1.83789	0.00141835	2	9340000	10680000	3536
10	1110000	1115000	10	2975000	2980000	.	.	.	.	0,255,255	24	33038063	36539578	43839602	5527487	1.11218	0.0980965	49.4583	119.191	1	1112500	2977500	0
10	132655000	132660000	10	132785000	132790000	.	.	.	.	0,255,255	23	596352	49382663	7488715	62369857	2943.79	111.18	0.00576667	0.00588319	1	132657500	132787500	0
10	114300000	114305000	10	114545000	114550000	.	.	.	.	0,255,255	23	6128605	4661675	6105723	4210654	2943.79	111.18	3717.09	188.303	1	114302500	114547500	0
10	112315000	112320000	10	112430000	112435000	.	.	.	.	0,255,255	23	69919543	5884443	56604605	7175125	0.00501924	2397.09	3717.09	0.00588319	1	112317500	112432500	0
10	109890000	109895000	10	110205000	110210000	.	.	.	.	0,255,255	23	4578517	5280529	65272827	39818723	135.248	2397.09	0.00576667	188.303	2	109887500	110215000	9014
10	98240000	98245000	10	98390000	98395000	.	.	.	.	0,255,255	23	83573065	77192297	70068493	89880705	0.0580902	0.00419421	0.00576667	0.065353	2	98237500	98392500	5000
10	97400000	97405000	10	97735000	97740000	.	.	.	.	0,255,255	23	7026511	46409464	56596775	723743	0.00501924	111.18	3717.09	0.00588319	5	97406500	97732500	6403
10	93375000	93380000	10	93675000	93680000	.	.	.	.	0,255,255	23	4420502	4426342	5852517	58049407	135.248	111.18	3717.09	3788.51	3	93375833	93680833	3727
10	86395000	86400000	10	86895000	86900000	.	.	.	.	0,255,255	23	34670968	34151356	5757277	3808843	5.33606	0.487907	3717.09	8.98642	1	86397500	86897500	0
10	49400000	49405000	10	49510000	49515000	.	.	.	.	0,255,255	23	72668853	59811096	71348033	66330156	0.00501924	2397.09	0.00576667	0.00588319	1	49402500	49512500	0
10	33190000	33195000	10	34635000	34640000	.	.	.	.	0,255,255	23	33521996	35389802	39444315	53763156	5.33606	0.487907	0.90396	3788.51	2	33190000	34637500	2500
10	32445000	32450000	10	33005000	33010000	.	.	.	.	0,255,255	23	3580777	37116983	56412916	52401333	5.33606	0.487907	3717.09	3788.51	1	32447500	33007500	0
10	31320000	31325000	10	31810000	31815000	.	.	.	.	0,255,255	23	5983362	4567011	73962746	48413024	2943.79	111.18	0.00576667	188.303	3	31324166	31809166	3727
10	27740000	27745000	10	28180000	28185000	.	.	.	.	0,255,255	23	8316249	7538967	68135695	9297371	0.0580902	0.00419421	0.00576667	0.065353	3	27740833	28179166	3728
10	27240000	27245000	10	27355000	27360000	.	.	.	.	0,255,255	23	7453801	71933656	6578007	8605369	0.00501924	0.00419421	0.00576667	0.065353	2	27245000	27357500	2500
10	26335000	26340000	10	26880000	26885000	.	.	.	.	0,255,255	23	1391745	15584387	1438714	18648326	3.8851e-06	1.77358e-06	3.56694e-06	0.000171019	1	26337500	26882500	0
10	25875000	25880000	10	26555000	26560000	.	.	.	.	0,255,255	23	45375347	35606146	4029667	62359724	135.248	0.487907	19.5217	0.00588319	1	25877500	26557500	0
10	24640000	24645000	10	25080000	25085000	.	.	.	.	0,255,255	23	4935075	4956416	62945623	6856467	135.248	111.18	0.00576667	0.00588319	1	24642500	25082500	0
10	23515000	23520000	10	24195000	24200000	.	.	.	.	0,255,255	23	29644213	29736912	28690228	29584892	0.231233	0.197038	0.409097	0.341436	3	23517500	24197500	5000
10	21275000	21280000	10	21490000	21495000	.	.	.	.	0,255,255	23	6558221	53646545	7666706	74035316	0.00501924	2397.09	0.00576667	0.00588319	1	21277500	21492500	0
10	5685000	5690000	10	5880000	5885000	.	.	.	.	0,255,255	23	6216507	62362676	68854895	6907522	2943.79	0.00419421	0.00576667	0.00588319	2	5687500	5885000	2500
10	115430000	115435000	10	116290000	116295000	.	.	.	.	0,255,255	22	39971228	46343846	66679425	5494549	515.93	431.359	0.0140159	0.00114035	3	115432500	116285833	8333
10	103415000	103420000	10	103685000	103690000	.	.	.	.	0,255,255	22	56519065	51487074	6519159	586181	904.977	7415.52	0.0140159	0.00114035	1	103417500	103687500	0
10	91295000	91300000	10	91635000	91640000	.	.	.	.	0,255,255	22	37319236	38063447	47248187	4991851	2.4883	23.5887	72.6899	0.00114035	1	91297500	91637500	0
10	88565000	88570000	10	89215000	89220000	.	.	.	.	0,255,255	22	26416836	22643504	31735432	28249564	1.34384	0.0415709	4.19773	1.97273	6	88566666	89210833	13668
10	84540000	84545000	10	86370000	86375000	.	.	.	.	0,255,255	22	37131815	35465918	47661204	56462855	2.4883	23.5887	72.6899	0.00114035	4	84543750	86377500	5154
10	84265000	84270000	10	86375000	86380000	.	.	.	.	0,255,255	22	2512144	2592008	28955457	34275367	1.34384	1.16622	2.18761	4.32559	2	84265000	86377500	2500
10	23310000	23315000	10	24195000	24200000	.	.	.	.	0,255,255	22	33142018	31213975	31606808	38411303	2.4883	1.16622	4.19773	4.32559	3	23309166	24194166	11784
10	123040000	123045000	10	123380000	123385000	.	.	.	.	0,255,255	21	5032345	50333943	57885013	61091866	0.00262588	0.00216964	0.00322395	0.00322791	1	123042500	123382500	0
10	117215000	117220000	10	118240000	118245000	.	.	.	.	0,255,255	21	25706866	279697	4383558	27267182	0.716898	6.63205	255.957	10.4547	1	117217500	118242500	0
10	92085000	92090000	10	92575000	92580000	.	.	.	.	0,255,255	21	2622471	28937294	37549016	24596682	0.716898	6.63205	180.753	0.508362	1	92087500	92577500	0
10	75400000	75405000	10	76300000	76305000	.	.	.	.	0,255,255	21	31300116	35197911	4595424	404109	0.716898	106.559	255.957	2524.18	4	75400000	76302500	5590
10	62435000	62440000	10	63085000	63090000	.	.	.	.	0,255,255	21	7575031	62208724	71667104	7257559	0.0279894	0.00216964	0.0317886	0.0325394	2	62437500	63085000	2500
10	58950000	58955000	10	59580000	59585000	.	.	.	.	0,255,255	21	35554516	4543505	6947321	53094053	114.418	157.689	0.0317886	0.00322791	2	58955000	59582500	2500
10	42860000	42865000	10	43460000	43465000	.	.	.	.	0,255,255	21	27705688	24888926	35266716	26434305	0.716898	0.0271432	180.753	10.4547	2	42865000	43460000	3536
10	31135000	31140000	10	31320000	31325000	.	.	.	.	0,255,255	21	6800295	60510364	7333596	5415541	0.0279894	0.00216964	0.0317886	0.00322791	2	31137500	31320000	2500
10	26885000	26890000	10	27355000	27360000	.	.	.	.	0,255,255	21	45752635	3349012	37444227	46914673	1839.8	106.559	180.753	2524.18	3	26889166	27360833	3728
10	26625000	26630000	10	27320000	27325000	.	.	.	.	0,255,255	21	1660787	22673593	33512895	17290189	0.0144563	0.0271432	180.753	0.00148718	4	26631250	27321250	11859
10	21495000	21500000	10	22980000	22985000	.	.	.	.	0,255,255	21	17803198	33606436	27555377	46513286	0.0144563	106.559	11.5032	2524.18	2	21497500	22985000	2500
10	9605000	9610000	10	10675000	10680000	.	.	.	.	0,255,255	21	29186192	295246	4775466	31517467	0.716898	6.63205	255.957	188.096	3	9612500	10677500	5000
10	116440000	116445000	10	116785000	116790000	.	.	.	.	0,255,255	20	2893126	29494052	32362366	37611644	3.65549	32.9649	7.31582	76.6383	3	116445833	116789166	3728
10	103415000	103420000	10	103885000	103890000	.	.	.	.	0,255,255	20	35461588	2916163	39221463	23527794	484.607	32.9649	7.31582	3.08039	1	103417500	103887500	0
10	96395000	96400000	10	96830000	96835000	.	.	.	.	0,255,255	20	47457395	374228	41775465	44025974	634.922	45.17	8609.32	8610.1	3	96395833	96830833	3727
10	95180000	95185000	10	95600000	95605000	.	.	.	.	0,255,255	20	59476814	46969275	5909378	4667829	0.00721097	5522.18	0.00882854	8610.1	1	95182500	95602500	0
10	89425000	89430000	10	90870000	90875000	.	.	.	.	0,255,255	20	366989	22279484	17052604	24676409	484.607	1.85783	0.12771	3.08039	4	89426250	90865000	8385
10	71955000	71960000	10	72330000	72335000	.	.	.	.	0,255,255	20	4052549	35278573	41409235	4838276	634.922	45.17	8609.32	8610.1	2	71957500	72335000	2500
10	68080000	68085000	10	68300000	68305000	.	.	.	.	0,255,255	20	41162806	44299955	55963526	4501952	634.922	5522.18	0.00882854	8610.1	1	68082500	68302500	0
10	66925000	66930000	10	67515000	67520000	.	.	.	.	0,255,255	20	7427343	49746757	52644	7811552	0.0602023	0.00610158	0.00882854	0.0691121	3	66932500	67515833	6009
10	62490000	62495000	10	63085000	63090000	.	.	.	.	0,255,255	20	4474177	48503137	4231654	5684885	634.922	5522.18	8609.32	0.00880654	3	62492500	63089166	8334
10	35635000	35640000	10	36725000	36730000	.	.	.	.	0,255,255	20	35441473	3757127	4378518	31935506	484.607	45.17	8609.32	76.6383	1	35637500	36727500	0
10	30000000	30005000	10	30235000	30240000	.	.	.	.	0,255,255	20	6465182	6022196	68511167	66999807	0.0602023	0.00610158	0.0677556	0.0691121	2	30000000	30240000	3536
10	23515000	23520000	10	24515000	24520000	.	.	.	.	0,255,255	20	31334145	34292653	50421805	30359228	3.65549	45.17	0.00882854	52.3291	2	23520000	24515000	3536
10	21170000	21175000	10	21500000	21505000	.	.	.	.	0,255,255	20	5021959	4912227	69617176	57722225	0.00721097	5522.18	0.0677556	0.00880654	2	21172500	21507500	5000
10	18685000	18690000	10	20765000	20770000	.	.	.	.	0,255,255	20	29083161	30902522	40421047	384222	3.65549	32.9649	8609.32	76.6383	2	18690000	20767500	2500
10	12260000	12265000	10	12905000	12910000	.	.	.	.	0,255,255	20	53629155	5641596	49460683	66230445	0.00721097	0.00610158	8609.32	0.0691121	2	12262500	12905000	2500
10	125975000	125980000	10	126740000	126745000	.	.	.	.	0,255,255	19	336344	37229407	3969382	42434187	1966.63	1815.3	0.00276851	0.00269049	1	125977500	126742500	0
10	122295000	122300000	10	122705000	122710000	.	.	.	.	0,255,255	19	31207783	30934362	37778234	40071816	18.0674	166.992	287.769	0.00269049	2	122297500	122705000	2500
10	115355000	115360000	10	116385000	116390000	.	.	.	.	0,255,255	19	47306075	4230567	4507147	47661176	0.00205002	0.00181026	0.00276851	0.00269049	2	115355000	116387500	2500
10	101160000	101165000	10	102070000	102075000	.	.	.	.	0,255,255	19	35370228	27603452	38682675	22730684	1966.63	166.992	287.769	18.8968	1	101162500	102072500	0
10	94625000	94630000	10	95360000	95365000	.	.	.	.	0,255,255	19	35130486	3153355	4611228	33664105	1966.63	1815.3	0.00276851	3007.03	2	94630000	95362500	2500
10	63870000	63875000	10	66930000	66935000	.	.	.	.	0,255,255	19	22456737	2055352	30154762	31720533	14.1604	11.7796	280.125	3007.03	3	63872500	66930833	6009
10	58170000	58175000	10	58380000	58385000	.	.	.	.	0,255,255	19	4679174	39023037	4561083	4440309	0.00205002	1815.3	0.00276851	0.00269049	2	58177500	58380000	5590
10	57340000	57345000	10	58065000	58070000	.	.	.	.	0,255,255	19	29066799	30862656	40360813	2910551	18.0674	166.992	0.00276851	257.214	3	57340833	58064166	3728
10	53600000	53605000	10	55625000	55630000	.	.	.	.	0,255,255	19	20676608	19232991	21666512	21299891	14.1604	0.0884581	23.2099	18.8968	2	53605000	55630000	3536
10	31320000	31325000	10	31600000	31605000	.	.	.	.	0,255,255	19	41711087	43465967	48660293	47558665	0.00205002	0.00181026	0.00276851	0.00269049	1	31322500	31602500	0
10	27370000	27375000	10	28240000	28245000	.	.	.	.	0,255,255	19	48430595	39244962	43461947	4567762	0.00205002	1815.3	0.00276851	0.00269049	3	27370833	28240833	3727
10	26570000	26575000	10	27320000	27325000	.	.	.	.	0,255,255	19	1175186	11595237	1802406	13831302	0.0003532	0.0143205	1.08317	0.00427279	3	26572500	27322500	5000
10	9335000	9340000	10	11755000	11760000	.	.	.	.	0,255,255	19	28555028	2394727	32672067	22330754	18.0674	11.7796	287.769	18.8968	1	9337500	11757500	0
10	97910000	97915000	10	98305000	98310000	.	.	.	.	0,255,255	18	35715978	34857445	40770097	40561013	7450.15	690.622	0.00821556	0.00810992	1	97912500	98307500	0
10	96645000	96650000	10	96830000	96835000	.	.	.	.	0,255,255	18	61854916	55937877	60287213	58242483	0.0440444	0.0392737	0.0520843	0.052943	2	96645000	96830000	3536
10	93915000	93920000	10	94445000	94450000	.	.	.	.	0,255,255	18	35864844	3902545	42298403	42263584	7450.15	690.622	0.00821556	0.00810992	2	93917500	94445000	2500
10	89790000	89795000	10	90595000	90600000	.	.	.	.	0,255,255	18	4801534	4131314	50108066	4008093	0.00621678	0.00559397	0.0520843	0.00810992	2	89792500	90595000	2500
10	87655000	87660000	10	88550000	88555000	.	.	.	.	0,255,255	18	3885519	32307248	4166435	39289937	7450.15	690.622	0.00821556	0.00108296	2	87655000	88552500	2500
10	78305000	78310000	10	79190000	79195000	.	.	.	.	0,255,255	18	37179663	4437826	46229267	4781838	7450.15	0.00559397	0.00821556	0.00810992	3	78305833	79194166	3728
10	72360000	72365000	10	73155000	73160000	.	.	.	.	0,255,255	18	35518126	2450328	4161114	18754176	7450.15	7.31873	0.00821556	0.818555	1	72362500	73157500	0
10	70545000	70550000	10	71285000	71290000	.	.	.	.	0,255,255	18	4061516	37904665	32032354	5304281	0.00621678	690.622	0.0010716	0.052943	2	70550000	71285000	3536
10	54000000	54005000	10	55630000	55635000	.	.	.	.	0,255,255	18	24137115	24499424	29992352	28945444	81.6729	7.31873	1252.31	1210.2	3	53999166	55630833	3728
10	48885000	48890000	10	49515000	49520000	.	.	.	.	0,255,255	18	33822827	29734087	28264744	27194414	7450.15	80.1242	1252.31	1210.2	1	48887500	49517500	0
10	29385000	29390000	10	29590000	29595000	.	.	.	.	0,255,255	18	3746269	38229578	4470683	44163485	7450.15	690.622	0.00821556	0.00810992	2	29382500	29592500	5000
10	9990000	9995000	10	10675000	10680000	.	.	.	.	0,255,255	18	3576578	36023464	47423368	46297264	7450.15	690.622	0.00821556	0.00810992	1	9992500	10677500	0
10	115700000	115705000	10	116385000	116390000	.	.	.	.	0,255,255	17	35544388	37675257	41257668	36118493	0.00262142	0.00246323	0.0227402	0.00369726	2	115705000	116387500	2500
10	115355000	115360000	10	116290000	116295000	.	.	.	.	0,255,255	17	2811093	33055344	3846156	47375603	365.331	0.00246323	0.00368809	0.0223622	2	115357500	116287500	5000
10	110745000	110750000	10	112135000	112140000	.	.	.	.	0,255,255	17	12876029	1737921	2083385	20423107	0.296674	4.17599	65.3136	61.4051	1	110747500	112137500	0
10	71890000	71895000	10	72340000	72345000	.	.	.	.	0,255,255	17	38831892	29568782	27866607	41821313	0.00262142	3457.13	513.39	0.0223622	2	71895000	72342500	2500
10	60815000	60820000	10	61725000	61730000	.	.	.	.	0,255,255	17	31050498	33078136	389222	33194897	365.331	0.00246323	0.00368809	0.00369726	4	60815000	61733750	6731
10	59620000	59625000	10	60430000	60435000	.	.	.	.	0,255,255	17	2760277	27671473	3458018	33444057	365.331	3457.13	0.00368809	0.00369726	2	59625000	60437500	5590
10	35635000	35640000	10	36880000	36885000	.	.	.	.	0,255,255	17	21921217	23122108	26908355	2135066	41.9096	396.03	513.39	61.4051	1	35637500	36882500	0
10	23515000	23520000	10	24360000	24365000	.	.	.	.	0,255,255	17	31673098	28556442	32334256	35364115	0.00262142	3457.13	0.00368809	0.00369726	2	23520000	24362500	2500
10	13370000	13375000	10	13775000	13780000	.	.	.	.	0,255,255	17	28649044	268915	31649702	30585818	365.331	3457.13	0.00368809	512.046	1	13372500	13777500	0
10	116445000	116450000	10	117170000	117175000	.	.	.	.	0,255,255	16	26734874	3093893	38668292	3747431	0.00147524	0.00138653	0.0116263	0.0117456	2	116445000	117175000	3536
10	109410000	109415000	10	109850000	109855000	.	.	.	.	0,255,255	16	2838545	24882298	21684625	3943175	0.00147524	2084.91	3186.25	0.0117456	1	109412500	109852500	0
10	99840000	99845000	10	100515000	100520000	.	.	.	.	0,255,255	16	26322684	201974	22148404	21282632	0.00147524	2084.91	3186.25	2965.74	1	99842500	100517500	0
10	96395000	96400000	10	97025000	97030000	.	.	.	.	0,255,255	16	25903273	30945945	3794876	26332061	0.00147524	0.00138653	0.0116263	0.00196847	1	96397500	97027500	0
10	75400000	75405000	10	76985000	76990000	.	.	.	.	0,255,255	16	21409216	27573693	29318213	30838764	2048.59	0.00138653	0.00203618	0.00196847	1	75402500	76987500	0
10	63865000	63870000	10	67780000	67785000	.	.	.	.	0,255,255	16	21766157	20865462	23238397	27358286	2048.59	2084.91	3186.25	0.00196847	1	63867500	67782500	0
10	59625000	59630000	10	60210000	60215000	.	.	.	.	0,255,255	16	43403354	29630682	39706874	23035305	0.0453294	0.00138653	0.0569404	2965.74	4	59626250	60208750	6374
10	38020000	38025000	10	42625000	42630000	.	.	.	.	0,255,255	16	0.147955	0.222864	0.311986	0.217951	7.61437	2.92234	54.3519	36.8053	1	38022500	42627500	0
10	23155000	23160000	10	24195000	24200000	.	.	.	.	0,255,255	16	306611	30072467	30712981	28201728	0.00147524	0.00138653	0.00203618	0.00196847	1	23157500	24197500	0
10	7865000	7870000	10	8870000	8875000	.	.	.	.	0,255,255	16	30869565	32583005	34270904	34852953	0.00147524	0.00814028	0.0116263	0.0117456	3	7874166	8872500	8334
10	690000	695000	10	930000	935000	.	.	.	.	0,255,255	16	38217492	36416807	40934143	38914876	0.00863062	0.00814028	0.0569404	0.0117456	2	692500	935000	2500
10	106705000	106710000	10	109850000	109855000	.	.	.	.	0,255,255	15	28113906	20662642	14498184	22026856	0.00551939	977.136	329.517	0.00133403	1	106707500	109852500	0
10	104640000	104645000	10	105690000	105695000	.	.	.	.	0,255,255	15	20417318	23744016	29410412	31372375	915.725	977.136	0.00727665	0.00717073	2	104640000	105692500	2500
10	9605000	9610000	10	11470000	11475000	.	.	.	.	0,255,255	15	24267077	23377376	33722446	24436462	915.725	977.136	0.0335682	0.00133403	3	9609166	11472500	8334
10	91295000	91300000	10	91920000	91925000	.	.	.	.	0,255,255	14	27025971	2574516	31575878	36052418	0.0185758	0.0178811	0.0877556	0.0888681	2	91297500	91917500	5000
10	49590000	49595000	10	50225000	50230000	.	.	.	.	0,255,255	14	2001997	21593852	13672575	1747655	0.00382981	0.00422136	2156.19	0.00109391	2	49592500	50225000	2500
10	64430000	64435000	10	66180000	66185000	.	.	.	.	0,255,255	13	13561357	16248683	11955265	14545704	693.539	0.00425568	0.00467107	0.00115753	1	64432500	66182500	0
10	42550000	42555000	10	42640000	42645000	.	.	.	.	0,255,255	29	10568603	9007686	8896008	9110755	0.012336	3375.81	464.102	4678.63	1	42552500	42642500	0
10	24615000	24620000	10	24720000	24725000	.	.	.	.	0,255,255	30	9155547	7395256	7794968	9216064	1556.91	20.0671	30.7455	176.975	1	24617500	24722500	0
10	29375000	29380000	10	29450000	29455000	.	.	.	.	0,255,255	35	1349239	1269262	11903692	1127076	0.00580936	0.00624669	88.3264	886.92	1	29377500	29452500	0
10	67695000	67700000	10	67775000	67780000	.	.	.	.	0,255,255	37	11627073	12158873	13521943	16036066	116.478	101.966	0.00152121	0.0771041	3	67684166	67779166	16749
10	78210000	78215000	10	78300000	78305000	.	.	.	.	0,255,255	37	15082334	12676716	11944329	12469186	0.00134441	0.00140712	1272.87	0.00148208	1	78212500	78302500	0
10	69640000	69645000	10	69715000	69720000	.	.	.	.	0,255,255	39	13591605	12889965	10850125	14990263	2764.92	282.56	16.2957	300.014	2	69645000	69717500	2500
10	116835000	116840000	10	117175000	117180000	.	.	.	.	0,255,255	45	10298438	11459019	9508845	20139475	0.0170325	0.0141758	1.95547e-05	0.0491338	2	116837500	117172500	5000
10	102225000	102230000	10	102395000	102400000	.	.	.	.	0,255,255	45	1550219	13935257	20030506	13038249	1.2034	11.8582	0.0514551	12.9223	2	102227500	102400000	2500
10	11790000	11795000	10	11985000	11990000	.	.	.	.	0,255,255	46	8999983	7552928	9405224	10661954	3.60026e-07	1.29216e-09	4.68581e-07	0.000571675	5	11787500	11985500	5831
10	123130000	123135000	10	123380000	123385000	.	.	.	.	0,255,255	45	12881052	11106494	12493799	12067677	1.2034	0.0141758	13.5238	0.0193734	4	123138750	123381250	8839
10	26725000	26730000	10	26880000	26885000	.	.	.	.	0,255,255	46	10436902	8404824	9740472	9739145	0.00503345	2.51801e-06	4.68581e-07	4.85149e-06	8	26730000	26871875	19050
10	25175000	25180000	10	25680000	25685000	.	.	.	.	0,255,255	46	9466163	9149906	10831912	11406057	3.60026e-07	2.51801e-06	0.000555594	0.000571675	1	25177500	25682500	0
10	77845000	77850000	10	77975000	77980000	.	.	.	.	0,255,255	46	12710117	15224543	19916368	13950791	4.45676	4.41928	0.0310751	0.48138	2	77847500	77980000	2500
10	63165000	63170000	10	63720000	63725000	.	.	.	.	0,255,255	46	9458352	7268659	9062539	10095996	3.60026e-07	1.29216e-09	4.68581e-07	0.000571675	5	63166500	63719500	6325
10	103600000	103605000	10	103685000	103690000	.	.	.	.	0,255,255	46	14009565	13235208	15656291	13683403	4.45676	4.41928	2110.75	0.48138	4	103600000	103683750	6731
10	93700000	93705000	10	93815000	93820000	.	.	.	.	0,255,255	46	13502039	12309984	15089153	148097	4.45676	0.00418306	5.04935	0.48138	4	93702500	93815000	5590
10	17605000	17610000	10	17740000	17745000	.	.	.	.	0,255,255	47	13496131	1160641	1298177	13153325	1.60945	0.0012092	1.83812	1.74955	4	17610000	17740000	3536
10	11510000	11515000	10	11755000	11760000	.	.	.	.	0,255,255	47	14513624	10498284	2020365	11293708	1.60945	0.0012092	0.0181608	0.00164419	2	11515000	11757500	2500
10	60815000	60820000	10	60960000	60965000	.	.	.	.	0,255,255	47	12016176	10219648	11867499	11231127	0.00145045	0.0012092	0.00160403	0.00164419	6	60821666	60962500	9166
10	30780000	30785000	10	31810000	31815000	.	.	.	.	0,255,255	47	8734043	9793073	11926463	16078205	8.42779e-08	5.78213e-08	0.00160403	99.9393	3	30782500	31807500	5000
10	71395000	71400000	10	71705000	71710000	.	.	.	.	0,255,255	47	75708055	8718174	9537212	94465275	3.71076e-10	5.78213e-08	1.08235e-05	1.14527e-06	5	71391500	71707500	10770
10	70550000	70555000	10	70880000	70885000	.	.	.	.	0,255,255	47	7275397	72348785	9343309	66918645	3.71076e-10	2.39681e-10	1.08235e-05	5.0934e-10	4	70550000	70880000	3536
10	7525000	7530000	10	7685000	7690000	.	.	.	.	0,255,255	48	10804582	8890859	8371792	10155826	4.09978e-05	1.29278e-08	2.45368e-08	4.65265e-05	6	7528333	7687500	10035
10	89030000	89035000	10	89210000	89215000	.	.	.	.	0,255,255	47	9915282	8726761	9904501	12218974	0.00145045	5.78213e-08	0.00160403	0.00164419	5	89030500	89213500	6325
10	43290000	43295000	10	43460000	43465000	.	.	.	.	0,255,255	48	887373	7700317	79894276	10519248	1.9058e-07	4.41821e-11	2.45368e-08	4.65265e-05	5	43294500	43460500	8246
10	25755000	25760000	10	26265000	26270000	.	.	.	.	0,255,255	48	8078327	9240834	8927042	15172194	1.9058e-07	1.29278e-08	2.45368e-08	0.0613541	3	25755833	26270833	3727
10	97495000	97500000	10	97550000	97555000	.	.	.	.	0,255,255	48	19379211	19419199	1879132	22919834	402.011	502.309	424.124	0.00989636	1	97497500	97552500	0
10	71215000	71220000	10	71265000	71270000	.	.	.	.	0,255,255	48	22338774	208608	20414204	19554567	0.00970059	0.0107372	0.0101917	440.238	2	71215000	71275000	7906
10	73885000	73890000	10	74080000	74085000	.	.	.	.	0,255,255	49	11268628	12368875	16804241	16943527	0.000114816	9.37651e-06	186.778	193.072	2	73887500	74085000	2500
10	117215000	117220000	10	117315000	117320000	.	.	.	.	0,255,255	48	10461248	9968737	10208346	10881256	4.09978e-05	0.000340846	0.000455558	4.65265e-05	7	117219642	117319642	8362
10	3235000	3240000	10	4765000	4770000	.	.	.	.	0,255,255	50	4894388	7583783	6256162	14573201	9.93561e-21	1.40182e-12	2.95265e-12	0.0711584	4	3238750	4767500	5154
10	92235000	92240000	10	92290000	92295000	.	.	.	.	0,255,255	49	1801819	17575588	17521112	15192435	176.076	219.211	186.778	0.212829	2	92240000	92292500	2500
10	89260000	89265000	10	89370000	89375000	.	.	.	.	0,255,255	49	15744494	1559393	22143509	130156975	176.076	219.211	0.00564769	0.212829	1	89262500	89372500	0
10	74265000	74270000	10	75020000	75025000	.	.	.	.	0,255,255	50	79370756	10364144	11893418	15128394	9.14721e-10	2.50698e-05	3.47688e-06	0.0711584	8	74261250	75019375	14101
10	43670000	43675000	10	44860000	44865000	.	.	.	.	0,255,255	50	52769547	5450695	57184887	67202315	4.40128e-16	2.35968e-16	5.72634e-16	3.34968e-12	9	43679166	44864166	15724
10	102645000	102650000	10	102710000	102715000	.	.	.	.	0,255,255	50	16360538	15801174	21536263	23835407	0.744649	9.20746	0.00302498	0.00293156	1	102647500	102712500	0
10	78045000	78050000	10	79195000	79200000	.	.	.	.	0,255,255	50	3530388	3613046	5165685	39006264	3.24623e-24	2.61136e-24	5.72634e-16	1.04667e-23	9	78048611	79197500	10062
10	15430000	15435000	10	15725000	15730000	.	.	.	.	0,255,255	51	9047938	8825311	9295574	9390161	1.96401e-09	1.3112e-09	2.63525e-09	2.83786e-10	7	15432500	15726071	6429
10	6920000	6925000	10	7405000	7410000	.	.	.	.	0,255,255	51	69648056	723501	8054602	10547171	3.72976e-14	2.4416e-14	2.63525e-09	9.6429e-07	9	6918055	7410833	13345
10	89790000	89795000	10	90865000	90870000	.	.	.	.	0,255,255	51	7720744	5452715	60677004	5222523	3.72976e-14	3.41093e-18	8.92251e-18	8.92524e-17	13	89795192	90865576	10892
10	43605000	43610000	10	43645000	43650000	.	.	.	.	0,255,255	51	23075966	2059792	21374796	2268281	0.00157496	0.00175855	0.00161192	0.00157196	1	43607500	43647500	0
10	17605000	17610000	10	18215000	18220000	.	.	.	.	0,255,255	51	64048033	65853796	8781366	8751919	3.72976e-14	2.4416e-14	2.63525e-09	2.83786e-10	5	17607500	18217500	5000
10	127900000	127905000	10	128065000	128070000	.	.	.	.	0,255,255	51	9544964	9858648	14078027	14493371	1.96401e-09	6.67658e-06	0.0253377	0.023703	4	127905000	128070000	3536
10	110825000	110830000	10	110870000	110875000	.	.	.	.	0,255,255	51	225316	22977837	22898363	23654095	0.00157496	0.00175855	0.00161192	0.00157196	1	110827500	110872500	0
10	99430000	99435000	10	99610000	99615000	.	.	.	.	0,255,255	51	10786484	9659794	8607034	14309489	8.42357e-08	1.3112e-09	2.63525e-09	0.023703	6	99435833	99616666	6719
10	30390000	30395000	10	30535000	30540000	.	.	.	.	0,255,255	52	1323973	12953346	13516062	17273294	0.000720618	0.000698918	0.00830146	14.207	2	30392500	30535000	2500
10	6415000	6420000	10	6665000	6670000	.	.	.	.	0,255,255	52	9424699	6435055	8208781	963353	4.10158e-11	4.20201e-14	5.66784e-11	5.98794e-10	7	6421071	6666071	11974
10	42865000	42870000	10	43105000	43110000	.	.	.	.	0,255,255	52	8290964	6842873	134274435	7259019	4.10158e-11	4.20201e-14	0.00830146	1.08256e-13	4	42867500	43106250	6250
10	32795000	32800000	10	33005000	33010000	.	.	.	.	0,255,255	52	71053495	5918602	8427749	74106374	6.59848e-14	4.71748e-18	5.66784e-11	1.08256e-13	8	32796250	33008750	8839
10	117535000	117540000	10	118240000	118245000	.	.	.	.	0,255,255	52	8347829	10759469	9519251	19065926	4.10158e-11	1.76272e-06	5.66784e-11	14.207	4	117540000	118240000	3536
10	113705000	113710000	10	114100000	114105000	.	.	.	.	0,255,255	52	8158266	842216	105721	1261891	4.10158e-11	2.73462e-10	2.4627e-06	0.000775184	8	113702500	114106250	10680
10	123130000	123135000	10	123555000	123560000	.	.	.	.	0,255,255	53	4850522	60543485	6269816	8031585	1.19915e-21	6.33561e-20	1.52528e-14	1.28293e-09	6	123129166	123555833	7454
10	110135000	110140000	10	110220000	110225000	.	.	.	.	0,255,255	53	16111916	15252737	18612719	11700121	0.514218	0.00221262	0.543988	6.62942e-07	5	110138500	110213500	9055
10	80455000	80460000	10	80495000	80500000	.	.	.	.	0,255,255	53	25271526	23408333	26994886	24792795	0.0542268	4837.12	0.0603491	0.0638754	3	80454166	80502500	6010
10	26335000	26340000	10	26555000	26560000	.	.	.	.	0,255,255	53	7753325	68835073	79747477	8425611	1.13093e-14	7.04048e-16	1.18344e-10	1.28293e-09	5	26334500	26557500	7000
10	132220000	132225000	10	132450000	132455000	.	.	.	.	0,255,255	53	9492212	8177046	10862115	10068469	8.60429e-12	5.66146e-12	6.33774e-07	6.62942e-07	4	132222500	132453750	5154
10	128010000	128015000	10	128065000	128070000	.	.	.	.	0,255,255	53	19820719	17873024	15463489	22758127	4242.59	6.44784	0.000267057	4134.01	2	128012500	128070000	2500
10	127715000	127720000	10	128065000	128070000	.	.	.	.	0,255,255	53	4549954	4951321	63100863	62722588	1.19915e-21	4.51564e-23	1.52528e-14	1.74792e-14	5	127718500	128071500	9849
10	60205000	60210000	10	60430000	60435000	.	.	.	.	0,255,255	54	13638402	11526502	11272289	18445013	0.000726329	1.12317e-07	1.59721e-07	2.2792	3	60205833	60434166	3728
10	6105000	6110000	10	6400000	6405000	.	.	.	.	0,255,255	54	5835655	5003818	444318	9015435	1.70377e-19	8.39083e-21	1.49453e-22	2.64983e-11	4	6108750	6403750	6374
10	92515000	92520000	10	92570000	92575000	.	.	.	.	0,255,255	54	19000109	18661564	2113232	2138394	2.06261	2.58522	2179.33	2100.55	1	92517500	92572500	0
10	75400000	75405000	10	76030000	76035000	.	.	.	.	0,255,255	54	69058437	6699081	9951028	74304132	1.88386e-15	1.13163e-15	1.59721e-07	2.80988e-15	9	75399166	76036944	8353
10	125980000	125985000	10	126385000	126390000	.	.	.	.	0,255,255	54	8928126	732951	9700779	9202477	1.71074e-11	1.13163e-15	2.36148e-11	2.64983e-11	6	125985833	126386666	6719
10	114630000	114635000	10	114680000	114685000	.	.	.	.	0,255,255	54	26748232	26343252	23856821	25277626	0.0363074	0.0389816	2179.33	0.0410453	2	114632500	114687500	5000
10	99620000	99625000	10	99655000	99660000	.	.	.	.	0,255,255	54	25761158	1953007	20498083	23453215	0.0363074	2.58522	2179.33	2100.55	2	99622500	99660000	2500
10	95365000	95370000	10	95600000	95605000	.	.	.	.	0,255,255	54	14424855	12703764	13452862	15973438	0.000726329	0.000700765	8.41333e-05	2.2792	7	95372500	95601071	6429
10	13660000	13665000	10	13775000	13780000	.	.	.	.	0,255,255	55	11471573	10559054	11385749	14964476	3.69421e-08	2.76071e-08	3.97134e-09	0.000241609	4	13661250	13778750	6374
10	12260000	12265000	10	12710000	12715000	.	.	.	.	0,255,255	55	10802743	9147774	11710623	10783489	3.69421e-08	2.19394e-14	3.97134e-09	4.06226e-09	5	12262500	12709500	7000
10	70230000	70235000	10	70360000	70365000	.	.	.	.	0,255,255	55	1658919	16707361	20109766	21597567	0.0792043	0.998303	1054.13	1022.96	8	70226250	70363125	9783
10	28250000	28255000	10	28380000	28385000	.	.	.	.	0,255,255	55	10446214	8267512	101545	8789763	3.69421e-08	2.19394e-14	3.97134e-09	5.32744e-12	9	28250277	28383611	9163
10	129030000	129035000	10	129970000	129975000	.	.	.	.	0,255,255	55	69496713	6867813	9242228	9683972	3.01214e-17	1.78624e-17	4.69527e-12	5.32744e-12	10	129032500	129968500	11662
10	127715000	127720000	10	127850000	127855000	.	.	.	.	0,255,255	55	11020928	10467497	144169	1123254	3.69421e-08	2.76071e-08	2.59157e-05	4.06226e-09	3	127719166	127854166	3727
10	132220000	132225000	10	132350000	132355000	.	.	.	.	0,255,255	55	10109422	98025875	13522261	10325985	3.69421e-08	2.19394e-14	2.59157e-05	4.06226e-09	5	132221500	132351500	7211
10	3195000	3200000	10	3235000	3240000	.	.	.	.	0,255,255	56	26560211	21475624	20956137	2349695	0.0143935	570.486	499.367	494.673	1	3197500	3237500	0
10	70925000	70930000	10	71210000	71215000	.	.	.	.	0,255,255	56	12834756	14072179	1824487	17393618	6.69321e-07	6.47886e-06	0.318955	0.33121	4	70927500	71208750	5154
10	72270000	72275000	10	72325000	72330000	.	.	.	.	0,255,255	56	21004019	21995447	22099533	29449364	488.614	570.486	499.367	0.0153064	2	72275000	72327500	2500
10	71395000	71400000	10	71605000	71610000	.	.	.	.	0,255,255	56	13116975	14219812	19394634	16108631	6.69321e-07	6.47886e-06	0.318955	0.33121	2	71395000	71607500	2500
10	117495000	117500000	10	118240000	118245000	.	.	.	.	0,255,255	56	8762641	8561129	9695248	14485763	6.75415e-13	4.23464e-13	9.46767e-14	7.29518e-06	5	117496500	118242500	6403
10	92085000	92090000	10	92435000	92440000	.	.	.	.	0,255,255	56	6375695	792677	8484345	10211362	4.95805e-17	4.23464e-13	9.46767e-14	1.00568e-08	10	92085000	92437500	13463
10	58175000	58180000	10	58290000	58295000	.	.	.	.	0,255,255	57	10362817	800443	11367721	7520177	2.13565e-09	8.01216e-15	2.31463e-09	1.17691e-17	5	58176500	58292500	6403
10	17845000	17850000	10	18215000	18220000	.	.	.	.	0,255,255	70	10457526	921891	11531564	12140934	3.94918e-19	7.53127e-26	4.70169e-18	4.48048e-18	9	17848611	18215833	11235
10	71315000	71320000	10	71705000	71710000	.	.	.	.	0,255,255	69	9547062	844932	10902226	10025175	8.54532e-24	4.71841e-24	2.32601e-17	2.28073e-17	12	71315833	71705416	14099
10	14495000	14500000	10	14820000	14825000	.	.	.	.	0,255,255	69	1170617	9158476	10730747	12674433	1.97841e-17	4.71841e-24	2.32601e-17	2.83762e-13	8	14498750	14825000	8385
10	132455000	132460000	10	132635000	132640000	.	.	.	.	0,255,255	68	973412	8210352	9600757	10752164	5.52353e-22	2.99592e-22	8.48705e-22	1.1646e-16	10	132462000	132637000	11424
10	118565000	118570000	10	118720000	118725000	.	.	.	.	0,255,255	67	12502315	10479947	13081742	12554383	4.06901e-13	3.38755e-16	4.90882e-12	4.58292e-11	7	118571071	118719642	8631
10	101095000	101100000	10	101140000	101145000	.	.	.	.	0,255,255	67	22351631	2471546	28059065	28593094	0.00465268	223.86	18.4982	20.7048	1	101097500	101142500	0
10	101215000	101220000	10	101440000	101445000	.	.	.	.	0,255,255	66	6442415	8766635	14114425	10797884	1.69735e-25	1.14638e-20	1.96841e-10	2.88338e-16	3	101222500	101444166	10138
10	84265000	84270000	10	84535000	84540000	.	.	.	.	0,255,255	66	74321465	61972194	72591333	8187817	1.69735e-25	4.33446e-31	2.13917e-25	3.56497e-20	9	84267500	84535833	10541
10	59240000	59245000	10	59575000	59580000	.	.	.	.	0,255,255	65	10319289	10562298	13903674	12050513	1.17694e-14	8.13513e-16	7.44786e-11	1.3667e-14	7	59243214	59578214	14304
10	16840000	16845000	10	17255000	17260000	.	.	.	.	0,255,255	65	17509716	12063995	17940117	14572222	2.23815e-05	8.13513e-16	2.29748e-06	6.95744e-10	15	16844500	17252166	17817
10	101835000	101840000	10	102010000	102015000	.	.	.	.	0,255,255	64	18966383	1638932	17257454	2089775	6.96477e-07	8.92122e-06	7.104e-05	0.0712411	7	101840357	102008214	10926
10	101290000	101295000	10	101440000	101445000	.	.	.	.	0,255,255	64	11098288	1335865	14646183	16574266	5.64197e-15	2.31266e-10	2.91601e-09	7.84303e-05	6	101290000	101442500	7500
10	129905000	129910000	10	129940000	129945000	.	.	.	.	0,255,255	63	3393133	3067069	29263258	3805007	0.0522696	3068.34	2695.17	0.0588768	2	129907500	129945000	2500
10	70925000	70930000	10	71285000	71290000	.	.	.	.	0,255,255	63	13537494	14740786	13712484	2744383	9.32532e-10	8.85725e-10	1.10364e-08	295.598	12	70913750	71283750	15104
10	69640000	69645000	10	69910000	69915000	.	.	.	.	0,255,255	63	12216007	11132069	11816025	12479255	2.72234e-13	1.89669e-13	3.11903e-14	1.02861e-09	5	69646500	69914500	6325
10	104290000	104295000	10	104350000	104355000	.	.	.	.	0,255,255	62	20481386	19310621	1945836	19767607	4.07532	7.85428e-05	6.4903e-05	3.95791	8	104291250	104348750	8839
10	97790000	97795000	10	97870000	97875000	.	.	.	.	0,255,255	62	150757885	16158684	17155115	21221384	3.47548e-08	7.85428e-05	6.4903e-05	3.95791	8	97793125	97870625	9882
10	72360000	72365000	10	72830000	72835000	.	.	.	.	0,255,255	62	10020874	8665149	11911321	9626581	1.25639e-12	1.44839e-17	1.40128e-12	4.25765e-17	8	72363750	72832500	8750
10	119205000	119210000	10	119445000	119450000	.	.	.	.	0,255,255	61	12213985	10933178	1870118	1146441	5.77081e-13	4.10023e-12	0.00189549	6.39454e-12	8	119202500	119445000	7500
10	97675000	97680000	10	97730000	97735000	.	.	.	.	0,255,255	61	17381342	15950622	1210492	22376833	0.00184465	0.00231839	6.33711e-12	0.922964	1	97677500	97732500	0
10	87860000	87865000	10	88385000	88390000	.	.	.	.	0,255,255	61	6636527	75714498	8204918	9474161	3.56785e-22	2.03903e-21	1.97984e-16	2.37221e-16	5	87855500	88391500	8062
10	13160000	13165000	10	13300000	13305000	.	.	.	.	0,255,255	61	14399064	13724387	14664873	12971615	1.28081e-07	1.22818e-07	1.5089e-08	1.41173e-08	4	13160000	13302500	5590
10	89425000	89430000	10	89560000	89565000	.	.	.	.	0,255,255	60	10424016	8777846	10490804	10579153	2.61865e-11	4.81777e-16	2.85991e-11	2.83251e-11	7	89428928	89563214	8602
10	110745000	110750000	10	110890000	110895000	.	.	.	.	0,255,255	59	11243695	10161407	11820943	11744758	1.1652e-10	8.29758e-12	1.26542e-10	1.27307e-10	11	110748409	110891136	11400
10	102500000	102505000	10	102580000	102585000	.	.	.	.	0,255,255	59	15761737	151120825	158240385	1730088	0.0148154	1.58764e-06	0.0153997	0.0164386	6	102505833	102581666	9316
10	6200000	6205000	10	6400000	6405000	.	.	.	.	0,255,255	59	7026247	5947209	56667905	9108508	1.65986e-19	2.10528e-24	5.28189e-25	7.16764e-16	1	6202500	6402500	0
10	120945000	120950000	10	121885000	121890000	.	.	.	.	0,255,255	58	60331016	7996921	11597254	75748024	4.13411e-23	1.49026e-14	5.4647e-11	1.75389e-18	14	120946785	121896428	12881
10	124535000	124540000	10	124740000	124745000	.	.	.	.	0,255,255	57	12196659	10791813	14101143	12297496	2.13565e-09	1.56166e-10	2.34192e-07	2.39615e-09	10	124536000	124742000	12349
10	103890000	103895000	10	104205000	104210000	.	.	.	.	0,255,255	57	8166416	8810764	12313221	11533534	1.28224e-13	8.01216e-15	2.31463e-09	2.39615e-09	5	103891500	104209500	6325
10	103890000	103895000	10	104120000	104125000	.	.	.	.	0,255,255	57	10739618	984732	14106055	1489752	2.13565e-09	8.01216e-15	2.34192e-07	2.18016e-05	5	103892500	104122500	5000
10	70550000	70555000	10	70760000	70765000	.	.	.	.	0,255,255	57	14299574	13610624	15682721	14436606	1.9929e-05	1.93372e-07	0.119588	2.18016e-05	3	70550833	70760833	3727
10	68560000	68565000	10	68595000	68600000	.	.	.	.	0,255,255	65	30443972	29115913	29775543	2992589	80.4941	871.691	72.2627	808.429	2	68562500	68600000	2500
10	60440000	60445000	10	60645000	60650000	.	.	.	.	0,255,255	71	14026295	10337405	13334001	12056404	1.43173e-14	4.81767e-19	1.76963e-13	8.5818e-20	5	60447500	60644500	10440
10	100340000	100345000	10	100430000	100435000	.	.	.	.	0,255,255	71	14242241	16418543	1569836	23477398	1.43173e-14	2.33324e-08	1.95705e-09	9.57454e-05	6	100335833	100433333	9317
10	69515000	69520000	10	69635000	69640000	.	.	.	.	0,255,255	71	1761903	13869423	16094608	11752838	1.89598e-08	1.29881e-13	1.95705e-09	8.5818e-20	3	69515833	69639166	3728
10	37975000	37980000	10	38010000	38015000	.	.	.	.	0,255,255	72	30243107	24615282	2468858	25958052	5.29855	6.00727	4.57711	0.514994	2	37975000	38012500	2500
10	102225000	102230000	10	102350000	102355000	.	.	.	.	0,255,255	71	16657824	18150265	19379625	20516884	1.89598e-08	2.33324e-08	1.95705e-09	9.57454e-05	8	102233125	102349375	9561
10	46280000	46285000	10	47380000	47385000	.	.	.	.	0,255,255	74	39250524	24653668	29178677	43813577	0	0	0	0	6	46285000	47380833	7683
10	110310000	110315000	10	110545000	110550000	.	.	.	.	0,255,255	73	13745863	1194177	17876427	14753462	7.9117e-16	1.61551e-20	1.7424e-09	8.89091e-16	7	110312500	110547500	7071
10	102915000	102920000	10	103065000	103070000	.	.	.	.	0,255,255	74	17358734	14143238	1342187	16505823	4.53644e-10	1.63354e-15	2.21026e-15	5.379e-11	10	102916000	103066500	14080
10	93915000	93920000	10	94320000	94325000	.	.	.	.	0,255,255	74	9238636	95440645	12992754	9638115	7.29717e-29	3.95731e-28	2.21026e-15	1.49797e-26	7	93916071	94320357	8630
10	69235000	69240000	10	69385000	69390000	.	.	.	.	0,255,255	75	12937597	14062152	1833803	18305979	4.14935e-16	3.67395e-17	1.39417e-10	1.49443e-10	14	69236428	69393214	15407
10	113795000	113800000	10	114100000	114105000	.	.	.	.	0,255,255	79	10932382	10717381	11276358	11728836	7.67507e-26	4.61578e-25	9.88783e-26	1.10114e-24	11	113800227	114104318	8492
10	5440000	5445000	10	5620000	5625000	.	.	.	.	0,255,255	76	13818553	11421509	12446846	145742235	9.14834e-18	9.00631e-25	1.09311e-16	1.00696e-16	9	5443611	5621388	8958
10	25110000	25115000	10	25680000	25685000	.	.	.	.	0,255,255	82	9563017	9654208	143877125	11625747	7.3763e-37	3.5526e-37	9.90203e-22	5.13619e-28	6	25111666	25682500	10834
10	102830000	102835000	10	102900000	102905000	.	.	.	.	0,255,255	80	17073278	15501931	14203705	20132519	1.74787e-13	1.64353e-19	2.33128e-19	6.86763e-09	7	102835357	102901071	7986
10	73525000	73530000	10	73640000	73645000	.	.	.	.	0,255,255	86	18783144	17767956	27329685	20363813	4.33133e-18	5.46623e-17	2.16908e-06	7.20962e-12	8	73529375	73643750	13184
10	94360000	94365000	10	94400000	94405000	.	.	.	.	0,255,255	84	27212502	25955404	2666135	2363766	1.73104e-05	2.0539e-05	0.000144137	7.4542e-10	2	94362500	94400000	2500
10	97070000	97075000	10	97205000	97210000	.	.	.	.	0,255,255	97	25781004	24288816	3288382	25840866	3.23452e-10	9.11117e-18	0.000218176	3.46679e-10	10	97076000	97206000	12021
10	123580000	123585000	10	123965000	123970000	.	.	.	.	0,255,255	96	107003565	7191453	9251433	1003883	0	0	0	0	12	123582916	123965833	11674
10	95430000	95435000	10	95600000	95605000	.	.	.	.	0,255,255	96	17413174	16987324	23894432	23752575	1.70056e-23	2.07912e-23	2.71988e-18	2.74273e-17	8	95428750	95601250	8839
10	3195000	3200000	10	4765000	4770000	.	.	.	.	0,255,255	93	93094845	862742	9661881	11765055	0	0	0	0	9	3194166	4767500	9719
10	99845000	99850000	10	100045000	100050000	.	.	.	.	0,255,255	92	17743084	14249564	2195186	1546694	7.04257e-22	4.56778e-28	4.6328e-15	5.97076e-29	6	99848333	100047500	9167
10	103710000	103715000	10	103855000	103860000	.	.	.	.	0,255,255	91	14373258	1480976	2407153	17562168	3.42158e-27	2.48613e-27	1.60984e-13	4.01672e-20	8	103716250	103862500	15052
10	28665000	28670000	10	29300000	29305000	.	.	.	.	0,255,255	90	11060016	12267114	13675687	16321247	1.10712e-35	5.7668e-37	2.15722e-26	1.76193e-19	14	28668214	29304285	13234
10	90910000	90915000	10	91250000	91255000	.	.	.	.	0,255,255	89	10705264	11381739	1262598	1638331	8.96385e-35	4.74972e-35	1.13004e-25	7.65181e-20	10	90913000	91251000	9618
10	122295000	122300000	10	122565000	122570000	.	.	.	.	0,255,255	97	12925541	10902955	12747911	15924948	1.1278e-31	0	1.34042e-32	4.94932e-24	8	122297500	122563125	10915
10	93375000	93380000	10	93480000	93485000	.	.	.	.	0,255,255	106	14224721	1298615	20205914	15549341	0	0	4.30113e-22	0	7	93376071	93482500	6429
10	127905000	127910000	10	128010000	128015000	.	.	.	.	0,255,255	97	16832657	15243797	20414034	1741387	3.7414e-24	7.63114e-33	7.59041e-18	4.94932e-24	11	127907045	128009772	13430
10	77170000	77175000	10	77640000	77645000	.	.	.	.	0,255,255	107	9745219	10549994	12693242	13435691	0	0	0	0	16	77171562	77643437	12445
10	101210000	101215000	10	101570000	101575000	.	.	.	.	0,255,255	120	15923742	15235739	19971464	22424639	0	0	5.90628e-32	5.26281e-32	10	101213000	101572000	10512
10	123995000	124000000	10	124385000	124390000	.	.	.	.	0,255,255	115	14904903	14168735	18981678	18199871	0	0	0	0	16	123995937	124391562	11465
10	88835000	88840000	10	88930000	88935000	.	.	.	.	0,255,255	110	11830238	11390437	13844459	143103	0	0	0	0	9	88837500	88930277	12223
11	90290000	90300000	11	92880000	92890000	.	.	.	.	0,255,255	55	9225768	16416588	17950968	21398478	8.43478e-13	0.402805	0.643297	470.673	2	90290000	92885000	5000
11	60910000	60920000	11	61160000	61170000	.	.	.	.	0,255,255	76	36475815	31086071	4073282	31324148	361.654	345.725	0.0313967	419.041	2	60915000	61160000	5000
11	46230000	46240000	11	46310000	46320000	.	.	.	.	0,255,255	101	48459747	47274548	55548447	51078224	0.510536	0.0582179	0.0010351	0.00100918	1	46235000	46315000	0
11	47980000	47990000	11	48100000	48110000	.	.	.	.	0,255,255	120	45314945	4334986	3977207	6802448	2.89496e-07	3.20737e-08	3.26611e-07	0.00176275	1	47985000	48105000	0
11	73400000	73410000	11	73650000	73660000	.	.	.	.	0,255,255	142	62023064	65230705	7241686	9162713	0.0558833	0.0624926	0.636765	0.00404498	1	73405000	73655000	0
11	99740000	99750000	11	100560000	100570000	.	.	.	.	0,255,255	58	22290476	1656721	14644611	22910952	43.7044	0.0206695	9.98725e-07	0.491861	4	99745000	100570000	11180
11	81640000	81650000	11	81960000	81970000	.	.	.	.	0,255,255	58	2472336	25879572	28178873	30175962	0.00191458	0.00176402	0.00216016	0.00216587	1	81645000	81965000	0
11	36040000	36050000	11	36260000	36270000	.	.	.	.	0,255,255	58	24038277	20778437	19163656	3016184	43.7044	35.6799	0.0337759	0.00216587	1	36045000	36265000	0
11	120510000	120520000	11	120800000	120810000	.	.	.	.	0,255,255	57	1481281	1692282	23434551	20381535	2.06607e-05	0.0563967	1073.94	106.37	1	120515000	120805000	0
11	116730000	116740000	11	117100000	117110000	.	.	.	.	0,255,255	57	17386023	17358088	12654801	28745773	0.0715576	0.0563967	3.36512e-06	0.00374298	1	116735000	117105000	0
11	94970000	94980000	11	95140000	95150000	.	.	.	.	0,255,255	57	2479072	2431503	28419975	2716236	0.00329389	7.79322	0.00371116	0.00374298	2	94975000	95140000	5000
11	47770000	47780000	11	48110000	48120000	.	.	.	.	0,255,255	56	19009274	16710272	14152054	29613556	0.0190499	0.152193	0.000110802	0.00631075	1	47775000	48115000	0
11	46240000	46250000	11	46530000	46540000	.	.	.	.	0,255,255	56	1313691	14181673	16703453	16005638	6.95592e-06	5.89687e-06	0.0244846	0.257986	3	46238333	46538333	7454
11	2420000	2430000	11	2890000	2900000	.	.	.	.	0,255,255	56	9963286	13238003	13030335	20371096	1.32678e-08	5.89687e-06	0.000110802	224.976	3	2411666	2891666	13744
11	113300000	113310000	11	113790000	113800000	.	.	.	.	0,255,255	55	21931936	1383922	24811907	10700623	421.608	0.000196561	0.010416	9.17412e-08	1	113305000	113795000	0
11	34930000	34940000	11	35470000	35480000	.	.	.	.	0,255,255	55	22167185	20465406	28650227	17547785	421.608	350.451	0.010416	0.0677105	5	34929000	35483000	12649
11	31390000	31400000	11	32170000	32180000	.	.	.	.	0,255,255	55	12979745	13529922	13852005	17949377	2.27687e-05	0.000196561	3.56708e-05	0.0677105	2	31390000	32175000	5000
11	131920000	131930000	11	132120000	132130000	.	.	.	.	0,255,255	54	21148222	22240364	2552331	27458458	85.988	72.0249	0.0168735	0.0169752	2	131920000	132125000	5000
11	121650000	121660000	11	121920000	121930000	.	.	.	.	0,255,255	54	23251335	19474306	2695131	20240536	85.988	10.3837	0.0168735	95.9281	1	121655000	121925000	0
11	60770000	60780000	11	60890000	60900000	.	.	.	.	0,255,255	54	22513254	19345192	2222931	26511581	85.988	10.3837	96.6329	0.0169752	1	60775000	60895000	0
11	131690000	131700000	11	132120000	132130000	.	.	.	.	0,255,255	53	1419255	12939793	17118479	16488567	0.00232135	0.00200677	4.17423	0.430609	1	131695000	132125000	0
11	122300000	122310000	11	122500000	122510000	.	.	.	.	0,255,255	53	2159907	19750357	20636318	24298893	1719.24	1451.99	192.955	1920.75	2	122300000	122505000	5000
11	109950000	109960000	11	110180000	110190000	.	.	.	.	0,255,255	53	1982123	16856531	27288027	15606204	1719.24	2.66218	0.0268735	0.430609	3	109948333	110185000	10541
11	103320000	103330000	11	103590000	103600000	.	.	.	.	0,255,255	53	1665881	15757165	17043745	17215286	0.0326575	2.66218	4.17423	0.430609	3	103325000	103595000	10000
11	81000000	81010000	11	81230000	81240000	.	.	.	.	0,255,255	53	23854572	18894836	18324791	21490585	1719.24	2.66218	4.17423	1920.75	1	81005000	81235000	0
11	31390000	31400000	11	32000000	32010000	.	.	.	.	0,255,255	53	16136463	1722325	21570004	19267084	0.0326575	2.66218	192.955	0.430609	2	31395000	32010000	5000
11	16040000	16050000	11	16600000	16610000	.	.	.	.	0,255,255	53	16646515	14399334	14127958	22584646	0.0326575	0.00200677	0.00356701	1920.75	1	16045000	16605000	0
11	76720000	76730000	11	77540000	77550000	.	.	.	.	0,255,255	52	1520184	15937528	18996593	14432214	0.00722299	6.63319	10.2787	0.0106915	1	76725000	77545000	0
11	31230000	31240000	11	31870000	31880000	.	.	.	.	0,255,255	52	15561694	142016535	16946304	139501095	0.00722299	0.000621324	10.2787	0.0106915	2	31240000	31875000	5000
11	90640000	90650000	11	91240000	91250000	.	.	.	.	0,255,255	51	161199	17665972	19093128	21948915	19.5262	16.1788	24.804	7260.78	1	90645000	91245000	0
11	80150000	80160000	11	81000000	81010000	.	.	.	.	0,255,255	51	21884125	18606405	18202913	21836657	6494.77	16.1788	24.804	7260.78	3	80161666	81008333	7454
11	57330000	57340000	11	57660000	57670000	.	.	.	.	0,255,255	51	14309488	13098282	1961495	10647428	0.0221606	0.00191225	7264.75	2.0912e-05	1	57335000	57665000	0
11	22240000	22250000	11	22780000	22790000	.	.	.	.	0,255,255	51	13887003	15681418	18700188	18510885	0.0221606	16.1788	24.804	2.55696	1	22245000	22785000	0
11	134350000	134360000	11	134860000	134870000	.	.	.	.	0,255,255	50	21306444	16858326	20989868	18412247	0.00121871	38.8028	0.00136158	6.03335	1	134355000	134865000	0
11	114770000	114780000	11	115320000	115330000	.	.	.	.	0,255,255	50	1390916	949089	15215003	9532293	0.0660476	1.63813e-08	0.00976955	4.56514e-09	3	114775000	115325000	10000
11	82310000	82320000	11	82690000	82700000	.	.	.	.	0,255,255	50	16995777	13567315	15050261	16374414	4.63696	0.0573151	0.00976955	6.03335	1	82315000	82695000	0
11	74390000	74400000	11	74730000	74740000	.	.	.	.	0,255,255	50	17526308	17182316	16191837	22534649	4.63696	38.8028	5.88847	0.0013686	1	74395000	74735000	0
11	36130000	36140000	11	36470000	36480000	.	.	.	.	0,255,255	50	15405069	15884295	148979845	23673813	0.0660476	38.8028	0.00976955	0.0013686	1	36135000	36475000	0
11	18320000	18330000	11	18630000	18640000	.	.	.	.	0,255,255	50	16373613	16655428	1929002	1803344	4.63696	38.8028	5.88847	6.03335	1	18325000	18635000	0
11	10930000	10940000	11	11620000	11630000	.	.	.	.	0,255,255	50	15739874	16652159	19434479	18955952	4.63696	38.8028	5.88847	6.03335	3	10931666	11621666	7453
11	9570000	9580000	11	10300000	10310000	.	.	.	.	0,255,255	50	12535164	14426777	14437549	18468122	0.0660476	0.0573151	0.00976955	6.03335	1	9575000	10305000	0
11	120950000	120960000	11	121190000	121200000	.	.	.	.	0,255,255	49	19310957	1777164	18536987	21221514	108.321	9.1013	13.67	0.00253254	1	120955000	121195000	0
11	87350000	87360000	11	88880000	88890000	.	.	.	.	0,255,255	49	11828319	11897105	12809418	13194716	0.000170197	0.000154116	0.0286571	0.276898	2	87350000	88885000	5000
11	44550000	44560000	11	44720000	44730000	.	.	.	.	0,255,255	49	22914196	17684175	20962708	17461037	0.00224299	9.1013	0.00250431	13.9567	2	44555000	44720000	5000
11	42770000	42780000	11	43120000	43130000	.	.	.	.	0,255,255	49	18549784	18592012	20972631	22183914	108.321	9.1013	0.00250431	0.00253254	1	42775000	43125000	0
11	18110000	18120000	11	18800000	18810000	.	.	.	.	0,255,255	49	108136835	1178325	19013908	11808495	0.000170197	0.000154116	13.67	0.000278391	2	18115000	18800000	5000
11	94520000	94530000	11	94890000	94900000	.	.	.	.	0,255,255	48	1827199	16469492	19308765	17111588	248.156	209.615	310.256	316.369	2	94520000	94895000	5000
11	85840000	85850000	11	86420000	86430000	.	.	.	.	0,255,255	48	24380371	20718685	23824959	22677395	0.00404557	0.00362899	0.00453914	0.0045821	3	85851666	86428333	7454
11	128170000	128180000	11	128950000	128960000	.	.	.	.	0,255,255	47	7480828	8301404	11622768	8755743	8.00154e-11	1.4487e-06	0.00345187	3.59534e-06	2	128175000	128960000	5000
11	112580000	112590000	11	113110000	113120000	.	.	.	.	0,255,255	47	1643599	15002713	20851593	15401948	555.52	0.136772	0.00800704	2.16249	1	112585000	113115000	0
11	95450000	95460000	11	101210000	101220000	.	.	.	.	0,255,255	47	17868917	13329406	11123023	2251218	555.52	0.136772	0.00345187	0.00806002	1	95455000	101215000	0
11	92930000	92940000	11	93540000	93550000	.	.	.	.	0,255,255	47	13059131	13182807	14521641	14593436	1.53971	0.136772	2.20189	2.16249	1	92935000	93545000	0
11	90280000	90290000	11	91240000	91250000	.	.	.	.	0,255,255	47	14073174	14306607	16985537	18673916	1.53971	0.136772	68.5135	70.022	5	90297000	91245000	18000
11	80150000	80160000	11	81230000	81240000	.	.	.	.	0,255,255	47	13644951	12646429	12172294	15216694	1.53971	0.136772	0.00345187	2.16249	1	80155000	81235000	0
11	58570000	58580000	11	59130000	59140000	.	.	.	.	0,255,255	47	1661069	15615503	21457048	17630596	555.52	470.766	0.00800704	70.022	1	58575000	59135000	0
11	33160000	33170000	11	33740000	33750000	.	.	.	.	0,255,255	47	17259893	15689034	24567514	15377046	555.52	470.766	0.00800704	2.16249	1	33165000	33745000	0
11	19070000	19080000	11	19730000	19740000	.	.	.	.	0,255,255	47	11822018	12198144	17642973	1237272	0.0021462	0.00190272	68.5135	0.000341492	2	19075000	19740000	5000
11	124960000	124970000	11	125400000	125410000	.	.	.	.	0,255,255	46	101282015	1010439	16486181	9996726	0.00737778	0.000653655	1496.21	0.011616	3	124965000	125421666	16666
11	124070000	124080000	11	124320000	124330000	.	.	.	.	0,255,255	46	18595596	19102917	22653685	21490124	1206.38	10281.5	0.0137614	0.0138769	5	124071000	124327000	12649
11	121650000	121660000	11	122300000	122310000	.	.	.	.	0,255,255	46	11857425	13370524	22236364	11247366	0.00737778	0.377999	0.0137614	0.011616	2	121655000	122310000	5000
11	96460000	96470000	11	97440000	97450000	.	.	.	.	0,255,255	46	2334632	17172852	22031702	1550607	0.0122038	10281.5	0.0137614	0.589278	3	96465000	97445000	10000
11	93780000	93790000	11	94130000	94140000	.	.	.	.	0,255,255	46	16834673	16952705	15197103	23608583	1206.38	10281.5	0.594811	0.0138769	1	93785000	94135000	0
11	79700000	79710000	11	81010000	81020000	.	.	.	.	0,255,255	46	17709759	14259292	15611604	19457064	1206.38	0.377999	1496.21	1507.04	3	79708333	81008333	7454
11	68610000	68620000	11	69080000	69090000	.	.	.	.	0,255,255	46	21366539	18743237	18631607	2397979	0.0122038	10281.5	1496.21	0.0138769	2	68625000	69085000	10000
11	30580000	30590000	11	30910000	30920000	.	.	.	.	0,255,255	46	1807873	15940269	17875027	18365984	1206.38	10281.5	1496.21	1507.04	1	30585000	30915000	0
11	7440000	7450000	11	7690000	7700000	.	.	.	.	0,255,255	46	23659979	2038575	23875439	21853247	0.0122038	0.0113018	0.0137614	0.0138769	2	7445000	7685000	10000
11	131060000	131070000	11	131500000	131510000	.	.	.	.	0,255,255	45	12372185	12365334	1614915	138691845	0.0246731	0.0216755	3123.21	15.5713	1	131065000	131505000	0
11	106720000	106730000	11	107010000	107020000	.	.	.	.	0,255,255	45	1686319	15378458	1814273	16917685	2558.72	10.0496	3123.21	31.4926	2	106725000	107020000	5000
11	18110000	18120000	11	18730000	18740000	.	.	.	.	0,255,255	45	9324429	11442835	17512758	11222256	2.95139e-05	0.0216755	3123.21	0.0378754	2	18115000	18730000	5000
11	112110000	112120000	11	112270000	112280000	.	.	.	.	0,255,255	44	11800452	10438889	12982415	13170781	0.00808611	0.0717367	40.7744	4.07421	3	112111666	112278333	7454
11	108690000	108700000	11	109860000	109870000	.	.	.	.	0,255,255	44	12931478	12331365	21971312	10398602	29.672	0.0717367	0.0378767	0.122785	3	108695000	109855000	10000
11	87350000	87360000	11	88230000	88240000	.	.	.	.	0,255,255	44	17794405	1675283	20952356	15159108	529.355	4619.45	0.0378767	4.07421	2	87355000	88230000	5000
11	31230000	31240000	11	31810000	31820000	.	.	.	.	0,255,255	44	1155674	12490951	16491772	1038398	0.00808611	2.63303	6438.2	0.122785	1	31235000	31815000	0
11	20670000	20680000	11	20870000	20880000	.	.	.	.	0,255,255	44	22030193	20691444	24323734	20078438	0.033023	0.031973	0.0378767	0.0381992	2	20670000	20870000	7071
11	117420000	117430000	11	118040000	118050000	.	.	.	.	0,255,255	43	12156929	16061855	18131634	16361963	0.256456	945.041	0.00129496	0.00130745	4	117432500	118052500	12748
11	115500000	115510000	11	115910000	115920000	.	.	.	.	0,255,255	43	17393929	16957285	18872978	19247744	0.00106935	945.041	0.00129496	0.00130745	1	115505000	115915000	0
11	70450000	70460000	11	73240000	73250000	.	.	.	.	0,255,255	43	1785296	12989306	17815065	15564402	1.07033e-28	6.7497	0.00129496	0.00130745	1	70455000	73245000	0
11	56850000	56860000	11	56990000	57000000	.	.	.	.	0,255,255	43	1968557	1955943	21400938	19289627	0.0522882	945.041	0.0605769	0.00130745	2	56850000	56995000	5000
11	15820000	15830000	11	16600000	16610000	.	.	.	.	0,255,255	43	1375715	14208397	12769049	2158822	74.9652	6.7497	1027.45	0.0607417	2	15835000	16605000	10000
11	94520000	94530000	11	95760000	95770000	.	.	.	.	0,255,255	42	11848756	10614627	10642257	13723068	0.0800703	0.709257	1.19996	252.756	2	94520000	95765000	5000
11	32430000	32440000	11	32790000	32800000	.	.	.	.	0,255,255	42	1429884	153628435	140608225	19834457	185.664	170.084	255.224	0.0946727	2	32435000	32790000	5000
11	118190000	118200000	11	118490000	118500000	.	.	.	.	0,255,255	41	11193297	14438692	15576486	16974665	2.43358	413.998	0.00484829	0.0049183	1	118195000	118495000	0
11	116450000	116460000	11	116690000	116700000	.	.	.	.	0,255,255	41	1570719	1529676	15881003	17543953	0.00403297	413.998	0.00484829	0.0049183	1	116455000	116695000	0
11	41460000	41470000	11	43280000	43290000	.	.	.	.	0,255,255	41	12866602	9109777	1028231	13636458	447.901	6.32393e-05	3.60047	0.60435	2	41470000	43285000	5000
11	33800000	33810000	11	34490000	34500000	.	.	.	.	0,255,255	41	18369223	13102446	12478128	18677435	0.00403297	413.998	61.0694	0.0049183	1	33805000	34495000	0
11	7090000	7100000	11	7570000	7580000	.	.	.	.	0,255,255	41	1679438	14525162	15931714	14706868	0.00403297	413.998	0.00484829	0.60435	1	7095000	7575000	0
11	132470000	132480000	11	132940000	132950000	.	.	.	.	0,255,255	40	11179002	13218758	13858648	1547656	0.0714553	985.26	1432.01	1431.47	1	132475000	132945000	0
11	131370000	131380000	11	131670000	131680000	.	.	.	.	0,255,255	40	18453302	13054688	1551755	17813486	0.00752271	985.26	1432.01	0.00915352	1	131375000	131675000	0
11	128030000	128040000	11	128830000	128840000	.	.	.	.	0,255,255	40	10841223	9641512	12824225	12705256	0.0714553	0.0235494	1432.01	1431.47	4	128032500	128835000	10308
11	71630000	71640000	11	71740000	71750000	.	.	.	.	0,255,255	40	11891485	12351194	13801695	13649095	0.0714553	0.638791	1432.01	1431.47	1	71635000	71745000	0
11	57560000	57570000	11	57800000	57810000	.	.	.	.	0,255,255	40	15059831	13838185	15117738	16785488	1052.92	985.26	1432.01	0.00915352	1	57565000	57805000	0
11	30950000	30960000	11	32170000	32180000	.	.	.	.	0,255,255	40	11772511	10839275	13309693	11648129	0.0714553	0.638791	1432.01	10.4097	4	30957500	32175000	10308
11	81240000	81250000	11	82690000	82700000	.	.	.	.	0,255,255	39	10756057	7749093	708017	11196118	2.02417	0.000300949	0.000568798	29.3896	1	81245000	82695000	0
11	42530000	42540000	11	43280000	43290000	.	.	.	.	0,255,255	39	10832576	9099233	9164989	1193427	2.02417	0.00838878	0.157322	29.3896	2	42530000	43280000	7071
11	42520000	42530000	11	43130000	43140000	.	.	.	.	0,255,255	39	12623977	109228945	9765062	14581818	2412.25	18.6277	0.157322	327.553	1	42525000	43135000	0
11	41460000	41470000	11	43130000	43140000	.	.	.	.	0,255,255	39	11326452	9347376	9620202	11829935	2.02417	0.00838878	0.157322	29.3896	2	41465000	43130000	5000
11	19070000	19080000	11	19900000	19910000	.	.	.	.	0,255,255	39	11279776	10697818	1725621	9554057	2.02417	18.6277	0.0164396	0.186202	2	19075000	19900000	5000
11	18540000	18550000	11	18800000	18810000	.	.	.	.	0,255,255	39	17370596	15174964	19319632	15899754	0.0136383	2269.18	0.0164396	0.0165975	2	18540000	18805000	5000
11	8910000	8920000	11	9500000	9510000	.	.	.	.	0,255,255	39	12055566	10124482	11458348	13002249	2.02417	18.6277	29.6193	327.553	1	8915000	9505000	0
11	114770000	114780000	11	116270000	116280000	.	.	.	.	0,255,255	38	77115173	75729885	10117955	72011094	0.00128814	0.00131046	8.09766	0.00231086	2	114775000	116280000	5000
11	97090000	97100000	11	100570000	100580000	.	.	.	.	0,255,255	38	12759416	13391907	14270722	15442776	5349.55	5145.46	7209.11	722.934	1	97095000	100575000	0
11	73960000	73970000	11	74730000	74740000	.	.	.	.	0,255,255	38	10708179	10870898	122484	10016562	56.633	5.21508	8.09766	0.810553	1	73965000	74735000	0
11	72470000	72480000	11	73170000	73180000	.	.	.	.	0,255,255	38	12604475	11896584	13591971	13018322	5349.55	5.21508	7209.11	722.934	1	72475000	73175000	0
11	35470000	35480000	11	36270000	36280000	.	.	.	.	0,255,255	38	15635725	14811148	15666392	17023262	0.0239775	5145.46	0.0289383	0.029278	2	35470000	36270000	7071
11	34150000	34160000	11	34490000	34500000	.	.	.	.	0,255,255	38	14281873	12435894	16355883	15986905	5349.55	5145.46	0.0289383	0.029278	2	34145000	34495000	10000
11	130210000	130220000	11	130860000	130870000	.	.	.	.	0,255,255	37	8615521	991404	13683827	11127845	1.11684	143.904	0.00154701	219.335	2	130215000	130870000	5000
11	116270000	116280000	11	116690000	116700000	.	.	.	.	0,255,255	37	15196151	12391972	14602728	12584752	0.00116265	0.0011239	0.00154701	0.00156268	1	116275000	116695000	0
11	87350000	87360000	11	89060000	89070000	.	.	.	.	0,255,255	37	72824554	75829163	11309873	7020233	0.000540313	0.00569215	218.906	0.0100268	1	87355000	89065000	0
11	45960000	45970000	11	46310000	46320000	.	.	.	.	0,255,255	37	12169885	14146028	1453207	1685806	155	0.0011239	0.00154701	0.0496168	2	45960000	46320000	7071
11	31390000	31400000	11	32290000	32300000	.	.	.	.	0,255,255	37	9774063	98595915	10719009	11456787	1.11684	143.904	218.906	219.335	1	31395000	32295000	0
11	28700000	28710000	11	29330000	29340000	.	.	.	.	0,255,255	37	12958693	10501068	12389423	1322925	0.00116265	143.904	0.00154701	0.00156268	1	28705000	29335000	0
11	23110000	23120000	11	24490000	24500000	.	.	.	.	0,255,255	37	10042838	11181395	12076191	12618071	155	143.904	218.906	0.00156268	1	23115000	24495000	0
11	120330000	120340000	11	120950000	120960000	.	.	.	.	0,255,255	36	7887782	8560705	10977199	9884139	3.6005	3.34404	571.189	570.251	1	120335000	120955000	0
11	115320000	115330000	11	116270000	116280000	.	.	.	.	0,255,255	36	963546	76719174	9597652	8476477	3.6005	0.0230179	0.596908	6.75512	3	115335000	116275000	10000
11	108220000	108230000	11	108650000	108660000	.	.	.	.	0,255,255	36	158690195	12207038	12739756	18326487	0.0664672	383.247	0.00320455	0.0816353	2	108225000	108660000	5000
11	45110000	45120000	11	45770000	45780000	.	.	.	.	0,255,255	36	9638182	985918	9894361	12536646	3.6005	383.247	571.189	0.00326208	3	45111666	45781666	13744
11	34580000	34590000	11	35480000	35490000	.	.	.	.	0,255,255	36	11489147	10145508	12017774	9964475	409.407	383.247	571.189	570.251	1	34585000	35485000	0
11	10790000	10800000	11	11020000	11030000	.	.	.	.	0,255,255	36	14102262	13494549	15404409	13911482	0.00244005	0.00237105	0.00320455	0.00326208	1	10795000	11025000	0
11	4180000	4190000	11	5000000	5010000	.	.	.	.	0,255,255	36	8919132	7558655	67679725	8642926	3.6005	0.0230179	0.00426616	6.75512	2	4190000	5005000	5000
11	131900000	131910000	11	132400000	132410000	.	.	.	.	0,255,255	35	75530944	10598406	10951452	1486258	0.00877202	99.0704	14.4077	0.00656526	1	131905000	132405000	0
11	131860000	131870000	11	133060000	133070000	.	.	.	.	0,255,255	35	11412226	77226706	8181024	13996267	1048.76	0.00898603	18.9332	0.00656526	1	131865000	133065000	0
11	108110000	108120000	11	108640000	108650000	.	.	.	.	0,255,255	35	9109567	8362481	7460938	12919279	11.5106	10.6909	0.0158499	0.00656526	1	108115000	108645000	0
11	43570000	43580000	11	44030000	44040000	.	.	.	.	0,255,255	35	12734664	12000664	11068584	1452213	0.00495751	99.0704	14.4077	0.00656526	1	43575000	44035000	0
11	10930000	10940000	11	12040000	12050000	.	.	.	.	0,255,255	35	11248727	11447421	13759572	12308998	1048.76	99.0704	0.00647089	144.882	1	10935000	12045000	0
11	112210000	112220000	11	112580000	112590000	.	.	.	.	0,255,255	34	11078118	8806399	10309815	9222935	2618.01	33.5014	3540.99	62.6842	1	112215000	112585000	0
11	88540000	88550000	11	89610000	89620000	.	.	.	.	0,255,255	34	8764904	76145983	76602907	9304608	35.7484	0.0349746	0.0602719	62.6842	1	88545000	89615000	0
11	79430000	79440000	11	81000000	81010000	.	.	.	.	0,255,255	34	12300463	11567598	10846365	15055594	2618.01	2473.22	3540.99	0.0127623	1	79435000	81005000	0
11	131690000	131700000	11	132400000	132410000	.	.	.	.	0,255,255	33	12940497	8582502	11233977	10997249	0.018272	102.985	8405.56	861.857	1	131695000	132405000	0
11	40300000	40310000	11	42520000	42530000	.	.	.	.	0,255,255	33	60097284	62296515	69429398	77597785	0.000957182	0.0100267	2.20119	2.23977	3	40305000	42525000	10000
11	35820000	35830000	11	36470000	36480000	.	.	.	.	0,255,255	33	11000087	1141327	10979479	15014601	6281.11	601.499	8405.56	0.0241477	2	35825000	36470000	5000
11	27510000	27520000	11	29330000	29340000	.	.	.	.	0,255,255	33	8982906	77216754	9605246	101074705	108.972	0.131116	172.167	861.857	5	27507000	29339000	12649
11	22870000	22880000	11	26130000	26140000	.	.	.	.	0,255,255	33	79600368	800287	8989824	9444097	108.972	102.985	172.167	184.269	2	22880000	26135000	5000
11	110440000	110450000	11	111440000	111450000	.	.	.	.	0,255,255	32	11624646	10218592	10125576	13473285	0.00143474	0.00141292	0.00191213	0.0435634	2	110450000	111445000	5000
11	94970000	94980000	11	96420000	96430000	.	.	.	.	0,255,255	32	8996901	7477518	8198995	9756986	314.354	0.483036	49.5203	525.264	2	94970000	96425000	5000
11	85590000	85600000	11	86910000	86920000	.	.	.	.	0,255,255	32	860141	67319136	76814	69876366	314.354	0.483036	0.774092	0.799736	3	85601666	86921666	13744
11	68450000	68460000	11	69640000	69650000	.	.	.	.	0,255,255	32	8797817	9383588	9429984	11771303	314.354	302.844	49.5203	0.00199825	2	68460000	69640000	7071
11	61330000	61340000	11	61730000	61740000	.	.	.	.	0,255,255	32	11714092	9321701	11397615	8605971	0.00143474	302.844	0.00191213	525.264	1	61335000	61735000	0
11	59170000	59180000	11	59550000	59560000	.	.	.	.	0,255,255	32	10194395	10076812	11381302	109458065	0.00143474	0.00141292	0.00191213	0.00199825	1	59175000	59555000	0
11	57450000	57460000	11	58510000	58520000	.	.	.	.	0,255,255	32	5296419	8399951	6713126	11282982	0.0449875	302.844	0.774092	0.00199825	2	57455000	58520000	5000
11	27700000	27710000	11	28530000	28540000	.	.	.	.	0,255,255	32	10672344	9815396	12513928	10120664	0.00143474	302.844	0.0434499	0.00199825	2	27700000	28530000	7071
11	23110000	23120000	11	26270000	26280000	.	.	.	.	0,255,255	32	7247035	7746386	7638295	1025096	0.458091	0.483036	0.774092	0.00199825	2	23105000	26275000	10000
11	17230000	17240000	11	17490000	17500000	.	.	.	.	0,255,255	32	11216738	12240228	13821069	13444462	0.00143474	0.00141292	0.0434499	0.0435634	3	17231666	17501666	7453
11	7890000	7900000	11	8090000	8100000	.	.	.	.	0,255,255	32	894275	9815234	10742219	8290878	314.354	302.844	0.00191213	525.264	2	7895000	8100000	5000
11	100580000	100590000	11	101430000	101440000	.	.	.	.	0,255,255	31	77176476	67794256	59684234	827318	15.7615	17.1286	0.0369328	1435.51	2	100580000	101435000	5000
11	99730000	99740000	11	100930000	100940000	.	.	.	.	0,255,255	31	11607868	9775253	9614967	11672056	0.00319642	856.354	136.22	0.00439612	2	99740000	100935000	5000
11	71610000	71620000	11	72430000	72440000	.	.	.	.	0,255,255	31	9853765	9530853	9405255	12201612	0.00319642	856.354	136.22	0.00439612	1	71615000	72435000	0
11	62900000	62910000	11	63630000	63640000	.	.	.	.	0,255,255	31	8417171	8064327	10846153	7392568	88.2078	856.354	0.00422753	0.280074	1	62905000	63635000	0
11	62390000	62400000	11	62860000	62870000	.	.	.	.	0,255,255	31	65488076	7582722	10710125	8848853	15.7615	17.1286	0.00422753	1435.51	1	62395000	62865000	0
11	128030000	128040000	11	128620000	128630000	.	.	.	.	0,255,255	30	9064205	9134857	8733837	886021	2389.97	2339.89	3640.08	3794.93	2	128035000	128630000	5000
11	110200000	110210000	11	111230000	111240000	.	.	.	.	0,255,255	30	4388652	4861789	5627926	61749783	0.000777645	0.0137745	1.62598	1.57595	1	110205000	111235000	0
11	108700000	108710000	11	109690000	109700000	.	.	.	.	0,255,255	30	70499	78436503	1076919	62884674	53.1476	2339.89	0.00904995	9.28496	1	108705000	109695000	0
11	108690000	108700000	11	109420000	109430000	.	.	.	.	0,255,255	30	10548169	8285534	10854519	11078497	0.00683087	2339.89	0.00904995	0.00929694	2	108700000	109425000	5000
11	86940000	86950000	11	89610000	89620000	.	.	.	.	0,255,255	30	54267383	65596547	77283998	70180783	0.0837486	57.3724	9.22172	9.28496	3	86941666	89618333	7454
11	86940000	86950000	11	88540000	88550000	.	.	.	.	0,255,255	30	769966	8254857	9435492	880001	53.1476	2339.89	3640.08	3794.93	2	86940000	88545000	5000
11	70460000	70470000	11	71450000	71460000	.	.	.	.	0,255,255	30	8499759	8875615	10180291	1041289	2389.97	2339.89	0.00904995	0.00929694	1	70465000	71455000	0
11	16780000	16790000	11	17500000	17510000	.	.	.	.	0,255,255	30	79355645	72850237	75796623	9783011	2389.97	57.3724	9.22172	3794.93	1	16785000	17505000	0
11	115320000	115330000	11	116690000	116700000	.	.	.	.	0,255,255	29	75896006	65713453	9100913	67844815	17.5248	187.136	9397.37	291.29	1	115325000	116695000	0
11	97460000	97470000	11	99730000	99740000	.	.	.	.	0,255,255	29	6748262	77920237	8873028	90868635	17.5248	187.136	9397.37	98.7954	2	97460000	99740000	7071
11	96820000	96830000	11	100930000	100940000	.	.	.	.	0,255,255	29	10690723	9169528	9225922	95131855	0.014104	6256.79	9397.37	98.7954	1	96825000	100935000	0
11	83830000	83840000	11	84790000	84800000	.	.	.	.	0,255,255	29	8493579	67501516	1109431	61038766	625.312	187.136	0.0185653	0.662922	1	83835000	84795000	0
11	57660000	57670000	11	58570000	58580000	.	.	.	.	0,255,255	29	79221463	7590245	9420785	9063719	625.312	187.136	9397.37	98.7954	2	57660000	58575000	5000
11	27180000	27190000	11	29330000	29340000	.	.	.	.	0,255,255	29	4479052	43573065	4950916	61684875	0.0398199	0.00754965	0.101666	0.662922	3	27181666	29338333	7454
11	4620000	4630000	11	5890000	5900000	.	.	.	.	0,255,255	29	7838016	6705319	75784273	73118987	625.312	187.136	30.5134	291.29	1	4625000	5895000	0
11	4180000	4190000	11	5800000	5810000	.	.	.	.	0,255,255	29	667444	597572	5752407	6908553	17.5248	3.60309	6.60056	291.29	1	4185000	5805000	0
11	2190000	2200000	11	2890000	2900000	.	.	.	.	0,255,255	29	41643014	57342076	7502644	6821313	0.0398199	3.60309	30.5134	291.29	2	2195000	2890000	5000
11	129920000	129930000	11	130420000	130430000	.	.	.	.	0,255,255	28	7293861	59329085	7534461	5912795	542.549	14.0612	930.998	25.5941	1	129925000	130425000	0
11	111280000	111290000	11	111770000	111780000	.	.	.	.	0,255,255	28	42713356	54126406	78934064	57690034	0.192976	14.0612	0.0022974	25.5941	1	111285000	111775000	0
11	87880000	87890000	11	89620000	89630000	.	.	.	.	0,255,255	28	74078007	70103326	7684096	9697903	542.549	588.533	930.998	0.00241601	1	87885000	89625000	0
11	28110000	28120000	11	29320000	29330000	.	.	.	.	0,255,255	28	906951	854853	938134	11149713	0.00157107	0.00156632	0.0022974	0.0370735	2	28110000	29330000	7071
11	14900000	14910000	11	16610000	16620000	.	.	.	.	0,255,255	28	5219427	5070518	46718154	60539403	13.4636	14.0612	0.485085	25.5941	2	14905000	16610000	5000
11	13200000	13210000	11	14250000	14260000	.	.	.	.	0,255,255	28	6580758	55958595	63417063	75707974	542.549	14.0612	930.998	88.9845	3	13208333	14251666	7454
11	10930000	10940000	11	12270000	12280000	.	.	.	.	0,255,255	28	68606157	67148867	75796614	8135242	542.549	588.533	930.998	0.00241601	1	10935000	12275000	0
11	69100000	69110000	11	72480000	72490000	.	.	.	.	0,255,255	27	3963667	39133356	5335331	6603024	0.947281	0.0174873	0.949884	26.1487	2	69105000	72480000	5000
11	59170000	59180000	11	59750000	59760000	.	.	.	.	0,255,255	27	55177417	69241986	9031996	7013909	50.1922	1775.52	0.0054175	26.1487	1	59175000	59755000	0
11	23540000	23550000	11	24490000	24500000	.	.	.	.	0,255,255	27	8405147	8679533	9160712	874567	0.00376232	0.00380799	0.0054175	0.00573994	1	23545000	24495000	0
11	23110000	23120000	11	26130000	26140000	.	.	.	.	0,255,255	27	48060646	60420413	57536073	6515127	0.947281	5.41972	0.949884	26.1487	1	23115000	26135000	0
11	19550000	19560000	11	20130000	20140000	.	.	.	.	0,255,255	27	962951	7846263	838921	8579291	0.00376232	0.00380799	0.0054175	0.00573994	1	19555000	20135000	0
11	19060000	19070000	11	20120000	20130000	.	.	.	.	0,255,255	27	72728515	6708644	8450854	6035995	1635.73	1775.52	0.0054175	93.5029	2	19070000	20130000	7071
11	4620000	4630000	11	5380000	5390000	.	.	.	.	0,255,255	27	7784904	67743073	6011757	8186631	1635.73	1775.52	0.949884	0.00573994	1	4625000	5385000	0
11	129110000	129120000	11	129740000	129750000	.	.	.	.	0,255,255	26	3831927	5398218	7027578	5163167	0.075385	197.807	7807.15	326.092	2	129115000	129750000	5000
11	100570000	100580000	11	101840000	101850000	.	.	.	.	0,255,255	26	8427963	7323402	55478134	8844022	0.00844999	515.595	334.55	0.012849	3	100581666	101848333	7454
11	93540000	93550000	11	94500000	94510000	.	.	.	.	0,255,255	26	73502703	6808527	61856623	8617225	4742.11	515.595	334.55	0.012849	1	93545000	94505000	0
11	59170000	59180000	11	59800000	59810000	.	.	.	.	0,255,255	25	75694194	61121993	6979849	7287409	0.00130518	69.1869	0.00212975	0.00201213	1	59175000	59805000	0
11	47170000	47180000	11	47840000	47850000	.	.	.	.	0,255,255	25	70606995	64400306	6169888	8719243	0.00130518	0.00143114	10994.6	0.027773	2	47180000	47850000	7071
11	2530000	2540000	11	3090000	3100000	.	.	.	.	0,255,255	25	60853357	67086096	72086344	6958314	64.5624	0.00143114	0.00212975	0.00201213	1	2535000	3095000	0
11	127000000	127010000	11	128020000	128030000	.	.	.	.	0,255,255	24	642967	48652005	5230341	70583835	0.00343196	11.5239	3462.65	0.00519301	1	127005000	128025000	0
11	111280000	111290000	11	111840000	111850000	.	.	.	.	0,255,255	24	61934333	4669327	6235775	4918916	2067.55	11.5239	0.00555779	150.694	1	111285000	111845000	0
11	60830000	60840000	11	61630000	61640000	.	.	.	.	0,255,255	24	34337804	36258743	35819848	3538697	2.128	3.33291	0.591168	5.40217	1	60835000	61635000	0
11	14530000	14540000	11	15070000	15080000	.	.	.	.	0,255,255	24	72289	6470286	9026114	79843745	0.00343196	0.00385564	0.0529756	0.0561426	2	14530000	15075000	5000
11	128880000	128890000	11	129740000	129750000	.	.	.	.	0,255,255	23	36552806	44030695	53982983	6026848	10.1798	44.898	0.00106797	0.0011022	2	128885000	129750000	5000
11	38790000	38800000	11	40290000	40300000	.	.	.	.	0,255,255	23	42524066	4016195	4317019	57497783	31.109	44.898	585.146	0.0011022	2	38805000	40295000	10000
11	4200000	4210000	11	4990000	5000000	.	.	.	.	0,255,255	23	5018592	59434023	6012046	68029637	6478.9	718.742	0.00106797	0.0126883	1	4205000	4995000	0
11	126310000	126320000	11	126990000	127000000	.	.	.	.	0,255,255	22	57534337	46866684	55478015	57130184	0.00188204	1672.16	0.00299281	0.00313201	1	126315000	126995000	0
11	39370000	39380000	11	40280000	40290000	.	.	.	.	0,255,255	22	6459313	6142649	5145039	7817092	0.0197538	0.00213813	0.00299281	0.0294956	2	39375000	40290000	5000
11	12330000	12340000	11	13460000	13470000	.	.	.	.	0,255,255	22	36324642	32616134	32227252	3536564	49.7472	79.5576	149.069	127.503	1	12335000	13465000	0
11	126440000	126450000	11	128020000	128030000	.	.	.	.	0,255,255	21	41304655	42557473	4793855	493183	408.141	593.97	74.9806	796.843	1	126445000	128025000	0
11	105610000	105620000	11	106070000	106080000	.	.	.	.	0,255,255	21	4107621	37647002	5093123	34020529	408.141	359.398	0.00813847	55.3501	1	105615000	106075000	0
11	48720000	48730000	11	55120000	55130000	.	.	.	.	0,255,255	21	0.623445	0.451588	0.2961	0.958462	2.91435e-06	2.10093e-05	2.28203e-05	1.66624e-05	2	48720000	55125000	5000
11	22870000	22880000	11	27160000	27170000	.	.	.	.	0,255,255	21	30525138	376913	4094618	39581213	8.06483	359.398	74.9806	796.843	1	22875000	27165000	0
11	36700000	36710000	11	42520000	42530000	.	.	.	.	0,255,255	20	29850113	26063519	34296815	2247888	43.2145	102.269	2622.03	0.642223	1	36705000	42525000	0
11	3450000	3460000	11	4070000	4080000	.	.	.	.	0,255,255	20	48769116	34798787	4626909	3041313	0.00135905	1574.49	0.00242536	144.447	2	3450000	4075000	5000
11	133070000	133080000	11	134040000	134050000	.	.	.	.	0,255,255	19	41629314	36501057	46939335	39392605	0.00417191	624.382	0.00713598	8297.51	1	133075000	134045000	0
11	96460000	96470000	11	101840000	101850000	.	.	.	.	0,255,255	19	40557814	38383243	41375937	41170573	0.00417191	624.382	0.00713598	0.00802815	1	96465000	101845000	0
11	106080000	106090000	11	107680000	107690000	.	.	.	.	0,255,255	18	37074332	34798288	34620168	3073311	0.00147768	0.00221589	0.00339474	328.7	1	106085000	107685000	0
11	93230000	93240000	11	96420000	96430000	.	.	.	.	0,255,255	18	12474349	14827958	16782886	24739866	0.000855533	0.308509	12.3689	209.349	1	93235000	96425000	0
11	37450000	37460000	11	40290000	40300000	.	.	.	.	0,255,255	18	47595305	34930353	4212009	4163831	0.0124195	0.00221589	0.0205891	0.0226501	2	37450000	40295000	5000
11	36560000	36570000	11	40290000	40300000	.	.	.	.	0,255,255	18	3382581	38773654	3941959	38145988	0.00147768	0.00221589	0.00339474	0.00301599	1	36565000	40295000	0
11	108220000	108230000	11	109930000	109940000	.	.	.	.	0,255,255	17	35130916	2710842	2599018	38450272	0.00496433	0.00104961	0.00157625	0.00970142	1	108225000	109935000	0
11	36560000	36570000	11	38790000	38800000	.	.	.	.	0,255,255	17	30355906	27596998	29555345	25942085	520.552	0.00104961	0.00157625	0.00146376	1	36565000	38795000	0
11	87350000	87360000	11	93220000	93230000	.	.	.	.	0,255,255	16	2635098	2313415	15829769	2249874	0.00217174	5312.46	63.9486	623.049	1	87355000	93225000	0
11	32320000	32330000	11	33820000	33830000	.	.	.	.	0,255,255	16	2526946	1909199	20850666	27843695	0.00217174	630.206	7015.41	0.00548681	1	32325000	33825000	0
11	66350000	66360000	11	72080000	72090000	.	.	.	.	0,255,255	15	1153593	15263422	239118	18960214	14.766	252.925	0.00314736	3727.21	1	66355000	72085000	0
11	71180000	71190000	11	74310000	74320000	.	.	.	.	0,255,255	13	0.492175	0.758624	0.745265	10977207	143.389	812.436	8461.07	580.384	1	71185000	74315000	0
11	128630000	128640000	11	128830000	128840000	.	.	.	.	0,255,255	58	23266768	19194431	19437325	24354881	43.7044	0.0206695	0.0337759	0.491861	2	128635000	128830000	5000
11	26290000	26300000	11	26750000	26760000	.	.	.	.	0,255,255	59	20642628	13655651	14911053	15307329	1.98139	1.44114e-06	2.89119e-08	2.7472e-06	3	26298333	26748333	7454
11	850000	860000	11	1050000	1060000	.	.	.	.	0,255,255	59	27252974	19239576	19553236	25757357	0.00109974	0.00737298	0.0122255	0.00123448	2	850000	1055000	5000
11	14530000	14540000	11	14640000	14650000	.	.	.	.	0,255,255	60	303668	27171675	30078173	2638532	6158.43	55.6203	6903.76	689.991	2	14530000	14645000	5000
11	1300000	1310000	11	1510000	1520000	.	.	.	.	0,255,255	60	2200537	25132475	24511631	32702	8.84439	55.6203	10.0294	0.0991776	2	1305000	1520000	5000
11	63760000	63770000	11	63940000	63950000	.	.	.	.	0,255,255	60	25321861	226034	27757336	28884562	6158.43	7.14692	6903.76	689.991	2	63765000	63940000	5000
11	22620000	22630000	11	22780000	22790000	.	.	.	.	0,255,255	60	28887976	26823755	25240145	36355	6158.43	55.6203	6903.76	0.0991776	2	22625000	22780000	5000
11	15650000	15660000	11	15840000	15850000	.	.	.	.	0,255,255	61	27509445	23839216	29723547	20487661	3409.7	3.10824	3777.92	4.38217	1	15655000	15845000	0
11	79440000	79450000	11	80150000	80160000	.	.	.	.	0,255,255	60	18120611	172901	18410168	21477354	0.00333939	0.00259338	0.00439598	0.99586	2	79455000	80155000	10000
11	68250000	68260000	11	68870000	68880000	.	.	.	.	0,255,255	62	28777195	29236208	34300056	30505476	18.5254	1639.67	0.0461506	2067.49	2	68250000	68875000	5000
11	96820000	96830000	11	97140000	97150000	.	.	.	.	0,255,255	61	2901373	2824367	2999729	28943766	3409.7	3039.79	3777.92	3820.06	1	96825000	97145000	0
11	87880000	87890000	11	88540000	88550000	.	.	.	.	0,255,255	62	19658531	192207	22255703	22877855	1.66199	0.000304274	1.90862	1.88727	2	87880000	88545000	5000
11	87350000	87360000	11	87880000	87890000	.	.	.	.	0,255,255	62	27814207	26643202	32760113	26136192	18.5254	1639.67	0.0461506	2067.49	3	87358333	87878333	13743
11	120680000	120690000	11	120950000	120960000	.	.	.	.	0,255,255	62	22233751	20789593	2196007	2388726	1.66199	1.32454	1.90862	1.88727	1	120685000	120955000	0
11	119480000	119490000	11	119730000	119740000	.	.	.	.	0,255,255	62	20829502	1694049	21807156	19188457	1.66199	0.000304274	1.90862	0.000548086	2	119485000	119730000	5000
11	128170000	128180000	11	128280000	128290000	.	.	.	.	0,255,255	63	28645893	24736813	2802019	25195547	98.9463	86.7436	1092.6	11080.8	3	128178333	128285000	12019
11	34580000	34590000	11	35410000	35420000	.	.	.	.	0,255,255	63	1856396	17865355	26504751	16935942	0.000134582	0.000102459	1092.6	0.000186404	5	34587000	35399000	16125
11	124070000	124080000	11	124180000	124190000	.	.	.	.	0,255,255	64	30885654	30319538	31549227	343238	519.208	45.0936	0.0204158	0.0208685	4	124080000	124187500	13463
11	122310000	122320000	11	122440000	122450000	.	.	.	.	0,255,255	64	29393646	29869278	30725504	3708833	519.208	45.0936	570.968	0.0208685	2	122315000	122440000	5000
11	77190000	77200000	11	77610000	77620000	.	.	.	.	0,255,255	65	3226821	29291712	30721857	28894144	0.0109546	231.128	293.795	298.113	1	77195000	77615000	0
11	131370000	131380000	11	131490000	131500000	.	.	.	.	0,255,255	64	2625012	26347542	29256927	2940153	519.208	45.0936	570.968	57.776	1	131375000	131495000	0
11	118690000	118700000	11	118950000	118960000	.	.	.	.	0,255,255	65	16413698	22120155	30563536	2504917	1.45226e-06	0.00930155	293.795	298.113	4	118687500	118960000	13463
11	79060000	79070000	11	79430000	79440000	.	.	.	.	0,255,255	65	30616928	292889	33593445	3543771	266.584	231.128	0.0132426	0.0135265	2	79060000	79435000	5000
11	18540000	18550000	11	18730000	18740000	.	.	.	.	0,255,255	66	28748434	27148384	28785149	33252563	13.5864	116.735	148.665	0.00863924	2	18545000	18730000	5000
11	6380000	6390000	11	6680000	6690000	.	.	.	.	0,255,255	66	25486048	1982807	26335443	2168124	13.5864	0.0374301	148.665	0.0054487	1	6385000	6685000	0
11	46380000	46390000	11	46610000	46620000	.	.	.	.	0,255,255	66	23369783	20069262	24994114	18887535	0.0478744	0.0374301	148.665	6.58328e-08	1	46385000	46615000	0
11	32960000	32970000	11	33060000	33070000	.	.	.	.	0,255,255	66	27492786	28783756	32553326	2966871	13.5864	116.735	0.0084612	152.259	3	32961666	33068333	7454
11	66540000	66550000	11	66970000	66980000	.	.	.	.	0,255,255	67	2972785	32340366	33172237	33996037	0.677489	0.00462493	0.00530174	0.00541687	1	66545000	66975000	0
11	16780000	16790000	11	17060000	17070000	.	.	.	.	0,255,255	67	2955509	27013433	29081774	33359947	0.677489	57.8493	74.1764	0.00541687	2	16785000	17070000	5000
11	19070000	19080000	11	19250000	19260000	.	.	.	.	0,255,255	68	3266857	27123615	33046577	2511595	0.00277965	28.1735	0.00328253	37.0109	2	19075000	19250000	5000
11	72580000	72590000	11	72790000	72800000	.	.	.	.	0,255,255	67	31545506	29238897	36563427	29256937	0.00447101	57.8493	0.00530174	7.59542	2	72585000	72800000	5000
11	78640000	78650000	11	79050000	79060000	.	.	.	.	0,255,255	68	29670258	26959894	35905582	27749588	33.2632	28.1735	0.00328253	37.0109	2	78645000	79060000	5000
11	35820000	35830000	11	36120000	36130000	.	.	.	.	0,255,255	68	20898514	23071276	34099476	23919579	0.00735208	0.000575261	0.00328253	0.00852811	2	35825000	36130000	5000
11	17230000	17240000	11	17350000	17360000	.	.	.	.	0,255,255	69	34104595	31621355	37191032	38051846	0.00170296	0.00172437	0.00198662	0.00203491	3	17221666	17351666	13744
11	13960000	13970000	11	14140000	14150000	.	.	.	.	0,255,255	69	28330597	29798504	35442074	31157385	16.0549	13.5383	0.00198662	0.00203491	2	13960000	14145000	5000
11	68900000	68910000	11	69640000	69650000	.	.	.	.	0,255,255	69	19352114	1939962	18434832	2902077	1.39896e-07	1.02149e-06	1.95204e-08	17.8964	1	68905000	69645000	0
11	33990000	34000000	11	34100000	34110000	.	.	.	.	0,255,255	69	22363907	2395318	3137193	25847496	0.000281531	0.000220225	0.00198662	17.8964	1	33995000	34105000	0
11	34360000	34370000	11	34490000	34500000	.	.	.	.	0,255,255	70	38694515	27780396	26642405	2719878	0.0010326	0.64408	8.4396	8.53882	1	34365000	34495000	0
11	124670000	124680000	11	124860000	124870000	.	.	.	.	0,255,255	69	21199392	26511242	3256767	28062698	0.000281531	13.5383	0.00198662	17.8964	1	124675000	124865000	0
11	62170000	62180000	11	62300000	62310000	.	.	.	.	0,255,255	71	31844675	3043455	315827	3746341	6130.82	3.01309	7047.46	7244.55	1	62175000	62305000	0
11	59530000	59540000	11	59670000	59680000	.	.	.	.	0,255,255	70	33231056	23891756	22678003	27139343	0.0010326	8.29495e-05	0.001259	8.53882	1	59535000	59675000	0
11	130000000	130010000	11	130070000	130080000	.	.	.	.	0,255,255	71	331949	35175175	37767063	3752902	6130.82	608.473	7047.46	7244.55	1	130005000	130075000	0
11	121320000	121330000	11	121440000	121450000	.	.	.	.	0,255,255	71	3406799	3180196	3763716	347962	6130.82	608.473	7047.46	7244.55	2	121330000	121445000	5000
11	125490000	125500000	11	125570000	125580000	.	.	.	.	0,255,255	72	36696472	3319435	2965149	36504063	3590.02	3540.36	1.83334	423.001	3	125488333	125585000	16666
11	45870000	45880000	11	46000000	46010000	.	.	.	.	0,255,255	72	2732483	28123207	31346039	34291042	1.67905	1.38873	412.022	423.001	2	45870000	46005000	5000
11	44090000	44100000	11	44320000	44330000	.	.	.	.	0,255,255	73	3612327	3052973	32006863	34630375	2065.09	0.628978	2359.07	2414.84	1	44095000	44325000	0
11	7090000	7100000	11	7690000	7700000	.	.	.	.	0,255,255	73	2516701	20576046	23050999	28254786	0.766429	4.06911e-06	6.32703e-06	0.084792	4	7100000	7690000	7071
11	44280000	44290000	11	44530000	44540000	.	.	.	.	0,255,255	74	31205137	246913	26798729	3310449	11726.2	0.282624	0.375046	1371.18	2	44285000	44540000	5000
11	550000	560000	11	720000	730000	.	.	.	.	0,255,255	74	31943308	3005278	3501192	2642005	11726.2	0.282624	133.324	0.0383859	1	555000	725000	0
11	119200000	119210000	11	119310000	119320000	.	.	.	.	0,255,255	74	3324688	31758745	37596333	37700905	11726.2	1144.67	133.324	1371.18	1	119205000	119315000	0
11	72720000	72730000	11	73330000	73340000	.	.	.	.	0,255,255	74	29833069	23714943	32292934	25005545	0.345994	1.45811e-05	133.324	0.0383859	1	72725000	73335000	0
11	78070000	78080000	11	78560000	78570000	.	.	.	.	0,255,255	75	39362106	27943197	24585892	4243943	0.0350926	0.125168	8.14773e-07	0.0460784	2	78070000	78565000	5000
11	67560000	67570000	11	67780000	67790000	.	.	.	.	0,255,255	75	27744398	36280685	3931251	45235588	0.153286	63.4522	0.0454047	0.0460784	2	67570000	67790000	7071
11	124640000	124650000	11	124860000	124870000	.	.	.	.	0,255,255	76	35340214	25662437	35299965	27055077	361.654	0.0542847	407.966	0.00746397	2	124655000	124865000	10000
11	70440000	70450000	11	73130000	73140000	.	.	.	.	0,255,255	77	12725285	23167473	4741241	23800926	2.13452e-18	6.15466e-08	0.021504	9.59805e-08	2	70450000	73135000	5000
11	125620000	125630000	11	125870000	125880000	.	.	.	.	0,255,255	76	24931398	19868458	21672737	27475744	0.0667785	1.79105e-06	2.84653e-06	0.00746397	3	125625000	125875000	10000
11	123400000	123410000	11	123470000	123480000	.	.	.	.	0,255,255	79	34040695	33635433	3541046	3586335	55.6785	0.052528	6.20411	6.40434	1	123405000	123475000	0
11	19740000	19750000	11	19900000	19910000	.	.	.	.	0,255,255	78	3440462	29585361	30349318	3544025	105.232	0.000982066	0.0133339	121.094	2	19750000	19900000	7071
11	9760000	9770000	11	10300000	10310000	.	.	.	.	0,255,255	82	22740992	25525494	30777658	30074575	3.18238e-09	0.000280952	0.00038409	0.000397895	1	9765000	10305000	0
11	112960000	112970000	11	113170000	113180000	.	.	.	.	0,255,255	80	33368736	28194578	42665455	25765417	29.0125	1.70985e-05	0.00636571	0.000241145	1	112965000	113175000	0
11	10510000	10520000	11	10730000	10740000	.	.	.	.	0,255,255	84	35642273	29789028	27448751	45646164	1.90953	4.39329e-05	6.03699e-05	0.00105834	1	10515000	10735000	0
11	60830000	60840000	11	61120000	61130000	.	.	.	.	0,255,255	82	199242	29252693	41947433	28254707	3.18238e-09	0.000280952	0.00265425	0.000397895	1	60835000	61125000	0
11	12410000	12420000	11	12880000	12890000	.	.	.	.	0,255,255	84	22730665	33077454	3423642	46030277	3.18232e-11	1.76077	2.10479	0.00105834	2	12415000	12890000	5000
11	60910000	60920000	11	61120000	61130000	.	.	.	.	0,255,255	113	41752018	4058876	48005486	4459054	8.54343e-06	9.68757e-07	9.77451e-06	9.61336e-06	4	60915000	61127500	10308
11	72100000	72110000	11	72430000	72440000	.	.	.	.	0,255,255	111	55729702	45096786	40921284	6180639	71.7546	0.000453364	0.000455191	0.0357666	3	72111666	72428333	13744
11	114060000	114070000	11	114250000	114260000	.	.	.	.	0,255,255	109	33305916	3340653	36243446	57406864	1.23471e-09	1.07015e-08	1.32604e-10	229.58	1	114065000	114255000	0
11	82900000	82910000	11	83150000	83160000	.	.	.	.	0,255,255	108	41991135	42419052	60623333	39167404	0.00375617	0.00424625	388.96	4.34255e-05	2	82905000	83160000	5000
11	76920000	76930000	11	77030000	77040000	.	.	.	.	0,255,255	108	59236713	4982277	52749027	4943601	337.387	40.6378	388.96	38.0101	1	76925000	77035000	0
11	72240000	72250000	11	72420000	72430000	.	.	.	.	0,255,255	106	5392049	4965383	48523064	59790184	90.3374	1083.36	0.0184194	1018.36	2	72235000	72425000	10000
11	62420000	62430000	11	62550000	62560000	.	.	.	.	0,255,255	103	45690823	49081635	54283047	6015821	0.132216	4320.38	4262.58	4165.57	1	62425000	62555000	0
11	119100000	119110000	11	119190000	119200000	.	.	.	.	0,255,255	101	40990154	40539234	3976427	61350674	0.510536	0.0582179	0.586875	0.00100918	3	119098333	119198333	7454
11	67420000	67430000	11	67580000	67590000	.	.	.	.	0,255,255	99	44294086	54435696	56622547	61270897	1.89962	0.00237482	0.00241482	0.00235164	1	67425000	67585000	0
11	10540000	10550000	11	10730000	10740000	.	.	.	.	0,255,255	99	4075925	36130573	35931095	52886745	1.89962	1.14093e-06	1.37723e-05	0.00235164	2	10545000	10740000	5000
11	94620000	94630000	11	94760000	94770000	.	.	.	.	0,255,255	98	54281822	45349434	5651574	39149857	0.00296219	4.09168	0.00362097	0.422199	2	94625000	94760000	5000
11	61790000	61800000	11	62080000	62090000	.	.	.	.	0,255,255	97	24550924	25973969	32529472	33597424	3.26073e-17	8.015e-11	7.81452e-06	8.02116e-05	7	61800714	62093571	22178
11	65710000	65720000	11	65880000	65890000	.	.	.	.	0,255,255	96	35111492	4080941	6079813	28376987	0.000168793	14.2277	0.00791145	3.55365e-10	1	65715000	65885000	0
11	36300000	36310000	11	36470000	36480000	.	.	.	.	0,255,255	96	31251646	2817345	30699356	40477474	0.000168793	2.34932e-10	3.48765e-10	14.7302	5	36299000	36477000	12649
11	36270000	36280000	11	36470000	36480000	.	.	.	.	0,255,255	96	41134243	3243103	29370636	53477573	12.4942	0.000151604	3.48765e-10	0.00772795	1	36275000	36475000	0
11	90290000	90300000	11	90450000	90460000	.	.	.	.	0,255,255	95	4599414	41924286	3826614	50243103	23.0202	26.3195	4.23155e-05	0.0112289	2	90295000	90460000	5000
11	122860000	122870000	11	123050000	123060000	.	.	.	.	0,255,255	94	3305588	21048244	3351729	23442116	9.00613e-05	1.11215e-15	9.71027e-05	2.02131e-16	1	122865000	123055000	0
11	78140000	78150000	11	78560000	78570000	.	.	.	.	0,255,255	94	40156036	34063362	30416094	52041553	4.17183	8.08231e-06	2.91028e-09	0.0161479	2	78140000	78565000	5000
11	14300000	14310000	11	14450000	14460000	.	.	.	.	0,255,255	93	25944288	27783617	3481969	329631	7.62683e-10	5.74031e-10	0.00221365	0.00227508	4	14300000	14455000	11180
11	89670000	89680000	11	90110000	90120000	.	.	.	.	0,255,255	92	21900585	18029024	2173299	22597795	1.93218e-14	3.57124e-21	2.46867e-14	2.48381e-14	5	89681000	90111000	16492
11	36150000	36160000	11	36260000	36270000	.	.	.	.	0,255,255	90	45214966	42244514	46927948	47145454	405.118	468.869	483.325	489.266	2	36145000	36265000	10000
11	111600000	111610000	11	111690000	111700000	.	.	.	.	0,255,255	89	38933697	39078514	47175564	4277382	69.4521	80.7071	83.2972	838.217	1	111605000	111695000	0
11	47420000	47430000	11	47550000	47560000	.	.	.	.	0,255,255	89	427387	3830964	4033924	47519596	69.4521	0.0435421	83.2972	838.217	1	47425000	47555000	0
11	8680000	8690000	11	8810000	8820000	.	.	.	.	0,255,255	88	44016148	36543053	3580936	42044	1170.95	0.00934321	0.111775	1415.34	1	8685000	8815000	0
11	127000000	127010000	11	127070000	127080000	.	.	.	.	0,255,255	87	47907265	41432262	41237926	42623234	1961.62	2300.46	2381.31	2378.38	2	127010000	127070000	7071
11	8590000	8600000	11	8670000	8680000	.	.	.	.	0,255,255	87	46745865	38051174	3694723	39205658	1961.62	0.197895	0.23808	2378.38	2	8595000	8680000	5000
11	124660000	124670000	11	124830000	124840000	.	.	.	.	0,255,255	86	21566826	26217852	4061136	24836212	2.98066e-11	6.55857e-06	396.033	9.50641e-07	3	124651666	124838333	13744
11	111770000	111780000	11	111840000	111850000	.	.	.	.	0,255,255	86	43788197	40625107	34990906	4464532	3251.19	3814.54	0.00498322	3977.07	2	111780000	111845000	5000
11	66400000	66410000	11	66670000	66680000	.	.	.	.	0,255,255	86	3718726	40169834	4421297	45538418	0.45679	3814.54	396.033	3977.07	2	66405000	66685000	10000
11	22430000	22440000	11	22530000	22540000	.	.	.	.	0,255,255	86	3917471	36960484	36345425	4071286	3251.19	0.0416343	0.00498322	3977.07	2	22435000	22540000	5000
11	17730000	17740000	11	17840000	17850000	.	.	.	.	0,255,255	84	43072563	411696	4722891	4431206	8585.09	0.001004	0.00105097	0.00105834	1	17735000	17845000	0
11	300000	310000	11	350000	360000	.	.	.	.	0,255,255	114	5288716	49046825	4362504	59792244	14.1925	17.0369	4.44615e-05	15.9451	2	305000	360000	5000
11	45330000	45340000	11	45770000	45780000	.	.	.	.	0,255,255	116	4826423	31143	26299738	54532303	7.87811e-06	9.21255e-14	2.39535e-20	0.515182	1	45335000	45775000	0
11	86590000	86600000	11	86800000	86810000	.	.	.	.	0,255,255	115	50547527	4616114	42078102	6734018	8.07514	1.97984e-05	1.99602e-05	0.0102882	3	86601666	86808333	7454
11	68460000	68470000	11	68840000	68850000	.	.	.	.	0,255,255	117	4996075	51501167	56583042	52533318	2.58391	3.10736	0.289995	2.91023	4	68460000	68852500	13463
11	86060000	86070000	11	86240000	86250000	.	.	.	.	0,255,255	116	54327198	5873437	66420364	57537518	4.5989	5.51043	0.00759417	0.515182	1	86065000	86245000	0
11	34920000	34930000	11	35410000	35420000	.	.	.	.	0,255,255	120	4009408	27984835	461658	28318857	2.89496e-07	8.69595e-24	3.26611e-07	1.50213e-22	8	34928750	35395000	20349
11	34260000	34270000	11	34350000	34360000	.	.	.	.	0,255,255	119	591792	5423226	54488117	7037132	0.0786342	0.0945182	0.0878964	0.0025519	1	34265000	34355000	0
11	19340000	19350000	11	19550000	19560000	.	.	.	.	0,255,255	123	5013478	41781155	50204456	6306997	0.0657862	2.48582e-08	0.00740089	5482.11	2	19345000	19550000	5000
11	18630000	18640000	11	18690000	18700000	.	.	.	.	0,255,255	132	61264297	6149589	6383679	7086852	1.55991e-05	104.407	107.921	105.68	1	18635000	18695000	0
11	40180000	40190000	11	40280000	40290000	.	.	.	.	0,255,255	130	54652077	5006913	48213684	7045462	6.2301e-05	0.000767369	4.8355e-11	26.566	2	40175000	40285000	10000
11	72820000	72830000	11	73140000	73150000	.	.	.	.	0,255,255	134	48120495	49411892	7136953	53480743	1.01982e-12	4.56602e-06	4.12637	4.13296e-05	1	72825000	73145000	0
11	70470000	70480000	11	70650000	70660000	.	.	.	.	0,255,255	134	7618697	65654305	793424	7852855	35.7906	40.0911	0.0398727	0.0399942	2	70480000	70660000	7071
11	119140000	119150000	11	119190000	119200000	.	.	.	.	0,255,255	136	62789192	62130577	6281872	6466056	13.2315	14.8777	15.1823	14.8326	2	119140000	119195000	5000
11	82900000	82910000	11	83280000	83290000	.	.	.	.	0,255,255	135	5276655	3650991	61945	3274357	1.80831e-05	5.71505e-23	25.0847	8.30126e-23	1	82905000	83285000	0
11	95840000	95850000	11	96420000	96430000	.	.	.	.	0,255,255	171	925955	71289024	9820708	72012474	0.0202033	4.94895e-10	0.00556153	4.32952e-09	2	95840000	96425000	5000
11	69710000	69720000	11	69880000	69890000	.	.	.	.	0,255,255	171	7824153	8214618	9497013	9486897	0.0202033	0.238217	0.232784	0.0238286	2	69710000	69890000	7071
11	70520000	70530000	11	70650000	70660000	.	.	.	.	0,255,255	169	83316154	9281665	10087604	11090768	0.53079	0.0622865	0.00936477	0.0103397	1	70525000	70655000	0
11	61890000	61900000	11	61940000	61950000	.	.	.	.	0,255,255	159	8012237	7568686	7761028	8575608	5.66358	2.13246e-05	64.3348	6.84619	3	61895000	61955000	10000
11	44560000	44570000	11	44610000	44620000	.	.	.	.	0,255,255	159	8135589	65777916	7897022	7090392	5.66358	2.13246e-05	64.3348	1.96776e-05	3	44558333	44618333	7454
11	43510000	43520000	11	43570000	43580000	.	.	.	.	0,255,255	157	80940216	7411074	8415535	60935123	134.361	7.88639e-07	1511.77	3.65057e-14	4	43507500	43567500	12748
11	83830000	83840000	11	84560000	84570000	.	.	.	.	0,255,255	150	55380283	32486786	8518044	22068546	1.3984e-10	4.48709e-30	2422.52	0	1	83835000	84565000	0
11	6250000	6260000	11	6310000	6320000	.	.	.	.	0,255,255	144	56569244	59833683	6974384	6103929	1.89039e-09	2.32972e-08	0.00020979	2.0205e-08	2	6250000	6315000	5000
11	44720000	44730000	11	44890000	44900000	.	.	.	.	0,255,255	183	55964172	4565147	5276349	6155594	4.62556e-24	0	4.82965e-24	4.19676e-14	8	44731250	44895000	24271
11	8000000	8010000	11	8090000	8100000	.	.	.	.	0,255,255	206	6861445	5766867	50586018	8560074	8.83557e-23	5.73e-42	4.582e-39	1.47921e-10	1	8005000	8095000	0
11	69680000	69690000	11	69910000	69920000	.	.	.	.	0,255,255	192	97490845	6224239	8046109	6770243	46.9693	2.90136e-17	1.6564e-07	2.41341e-16	2	69695000	69915000	10000
11	67120000	67130000	11	67230000	67240000	.	.	.	.	0,255,255	234	11869893	11264069	12674943	1335435	4.27257e-09	5.39102e-09	29.8618	27.6734	2	67125000	67225000	10000
11	96050000	96060000	11	96160000	96170000	.	.	.	.	0,255,255	263	126246086	13523007	17263629	15175194	0.000106467	0.000156731	0.0013355	2.36523e-05	1	96055000	96165000	0
11	75140000	75150000	11	75200000	75210000	.	.	.	.	0,255,255	245	11983892	13358951	16160608	14248373	5.84865e-11	0.38149	0.055589	0.0501291	2	75145000	75200000	5000
11	73400000	73410000	11	73590000	73600000	.	.	.	.	0,255,255	241	108294685	9898549	10734809	127794365	6.58634e-11	8.5992e-11	6.03905e-11	2.31095	5	73403000	73595000	28000
11	77125000	77130000	11	77545000	77550000	.	.	.	.	0,255,255	66	12938741	14389913	1513133	2076288	1.63013e-11	1.51993e-10	1.96841e-10	0.116148	9	77126388	77548611	11167
11	34175000	34180000	11	34355000	34360000	.	.	.	.	0,255,255	91	1929534	1496154	14590739	25345015	3.0859e-20	2.48613e-27	3.9034e-27	1.80168e-09	8	34177500	34357500	10000
11	95350000	95355000	11	101215000	101220000	.	.	.	.	0,255,255	107	13493747	38614106	73111424	7010546	0	0	0	0	14	95358928	101210357	18695
11	69920000	69925000	11	70190000	70195000	.	.	.	.	0,255,255	136	23825247	20433142	24905136	29359663	0	0	1.58591e-31	1.83628e-31	18	69918888	70192222	12552
11	100575000	100580000	11	100930000	100935000	.	.	.	.	0,255,255	177	2483256	18087006	19078142	18853123	0	0	0	0	16	100578750	100930312	12252
11	12045000	12050000	11	12280000	12285000	.	.	.	.	0,255,255	149	20642426	14050274	19647654	14731266	0	0	0	0	11	12052045	12280227	17279
11	125920000	125925000	11	126190000	126195000	.	.	.	.	0,255,255	63	7335144	6427692	8005275	8294049	7.16857e-24	4.21443e-23	6.1055e-19	7.38669e-20	8	125921875	126195000	14591
11	102340000	102345000	11	102610000	102615000	.	.	.	.	0,255,255	63	18955915	20242949	23785988	21971035	0.000211919	2.10314	1.78713	0.170689	4	102342500	102613750	5154
11	95835000	95840000	11	96350000	96355000	.	.	.	.	0,255,255	63	15807352	26386452	30856565	33738842	0.000211919	3068.34	2695.17	0.0588768	5	95840500	96346500	9220
11	84555000	84560000	11	85590000	85595000	.	.	.	.	0,255,255	63	66290045	53061523	6954991	57553663	7.16857e-24	3.3268e-29	8.21788e-24	1.35538e-27	7	84558928	85590357	8836
11	20125000	20130000	11	20350000	20355000	.	.	.	.	0,255,255	63	17195147	11486933	13090621	14957871	0.000211919	1.89669e-13	1.10364e-08	1.02861e-09	9	20129166	20348611	12185
11	129920000	129925000	11	130130000	130135000	.	.	.	.	0,255,255	62	834743	8279105	991548	12124352	2.44945e-17	1.44839e-17	1.40128e-12	1.42845e-12	5	129922500	130132500	5000
11	112220000	112225000	11	112280000	112285000	.	.	.	.	0,255,255	62	15037118	12827594	12330599	12744787	3.47548e-08	3.32756e-08	1.40128e-12	3.80352e-08	8	112223125	112280625	9882
11	113305000	113310000	11	113730000	113735000	.	.	.	.	0,255,255	61	79156847	6794111	1037409	729676	1.38666e-16	2.03903e-21	6.33711e-12	5.03689e-21	4	113307500	113733750	5154
11	94970000	94975000	11	95065000	95070000	.	.	.	.	0,255,255	61	28699347	21605726	19501587	20625711	9554.86	11.3046	0.00189549	0.922964	1	94972500	95067500	0
11	94620000	94625000	11	94900000	94905000	.	.	.	.	0,255,255	61	16001097	14086353	21617071	1721188	0.00184465	1.22818e-07	0.970235	0.000205749	7	94621785	94894642	8329
11	86455000	86460000	11	86605000	86610000	.	.	.	.	0,255,255	61	23333641	19102867	24604042	17231955	0.947315	0.00231839	9281.49	0.000205749	1	86457500	86607500	0
11	73305000	73310000	11	73390000	73395000	.	.	.	.	0,255,255	61	28568903	25560009	28982178	27108927	9554.86	0.0010387	9281.49	0.00102248	3	73304166	73390833	6871
11	32050000	32055000	11	32170000	32175000	.	.	.	.	0,255,255	61	1127083	11393996	13309711	14177647	5.77081e-13	4.10023e-12	1.5089e-08	1.41173e-08	6	32052500	32174166	8334
11	123640000	123645000	11	123705000	123710000	.	.	.	.	0,255,255	60	11808619	12152362	13822074	14164651	2.61865e-11	1.8646e-11	5.47817e-07	5.1491e-08	11	123647045	123704772	19328
11	67050000	67055000	11	67315000	67320000	.	.	.	.	0,255,255	60	19355423	19783401	25548496	24612383	0.000528429	25.9096	0.00166927	0.00185133	2	67055000	67317500	2500
11	45365000	45370000	11	45770000	45775000	.	.	.	.	0,255,255	60	14807745	14592431	15762077	2910324	4.64842e-07	4.4309e-07	5.44295e-05	0.00185133	3	45370833	45770833	3727
11	13955000	13960000	11	14245000	14250000	.	.	.	.	0,255,255	60	8676916	78612304	8727502	10566136	7.63174e-16	4.81777e-16	1.08672e-15	2.83251e-11	12	13957916	14247500	11372
11	119355000	119360000	11	119470000	119475000	.	.	.	.	0,255,255	59	11860401	9131296	11561111	17136175	1.1652e-10	2.69409e-15	1.26542e-10	0.0164386	5	119353500	119475500	6325
11	72830000	72835000	11	73240000	73245000	.	.	.	.	0,255,255	59	11486691	12334829	1623031	13347821	1.1652e-10	8.29758e-12	0.0153997	1.82454e-06	4	72833750	73238750	8839
11	44090000	44095000	11	44540000	44545000	.	.	.	.	0,255,255	59	16583677	11608433	12283958	16187244	0.0148154	8.29758e-12	1.26542e-10	0.0164386	10	44098500	44538500	14036
11	27700000	27705000	11	29330000	29335000	.	.	.	.	0,255,255	59	6975789	66987743	8186652	8354373	1.65986e-19	1.00149e-19	5.99725e-16	7.16764e-16	15	27705500	29331500	17029
11	96460000	96465000	11	100930000	100935000	.	.	.	.	0,255,255	58	68062596	8531124	987477	13141393	1.13042e-18	1.49026e-14	5.4647e-11	6.33446e-07	6	96464166	100930000	7683
11	94515000	94520000	11	94605000	94610000	.	.	.	.	0,255,255	58	18686243	14399938	15506462	15531132	0.0410733	5.61455e-08	6.82675e-07	6.33446e-07	8	94520000	94601875	8683
11	92940000	92945000	11	93165000	93170000	.	.	.	.	0,255,255	58	13315955	13888688	21513268	1356842	5.78051e-06	5.61455e-08	109.249	6.33446e-07	3	92942500	93167500	5000
11	87350000	87355000	11	88540000	88545000	.	.	.	.	0,255,255	58	7046443	73246408	7736157	6982775	1.13042e-18	6.88477e-20	1.55952e-18	1.75389e-18	5	87352500	88542500	5000
11	82905000	82910000	11	83190000	83195000	.	.	.	.	0,255,255	58	14319558	15868367	27863165	13255198	5.78051e-06	0.00517583	0.00516219	6.33446e-07	2	82905000	83192500	2500
11	62840000	62845000	11	62880000	62885000	.	.	.	.	0,255,255	58	29334068	22765717	25373299	26864527	0.00518167	1255.84	0.00516219	0.00549989	1	62842500	62882500	0
11	11795000	11800000	11	12040000	12045000	.	.	.	.	0,255,255	58	8941183	60422215	9714693	7796633	2.40035e-14	1.81599e-23	3.32596e-14	1.75389e-18	10	11800500	12044500	13892
11	72470000	72475000	11	72680000	72685000	.	.	.	.	0,255,255	57	14250436	14148803	19456388	16220499	1.9929e-05	1.93372e-07	0.119588	0.123912	6	72475833	72684166	8498
11	65880000	65885000	11	65985000	65990000	.	.	.	.	0,255,255	57	14687874	14643865	15184327	13273464	1.9929e-05	1.93372e-07	2.34192e-07	2.18016e-05	5	65879500	65986500	8062
11	65710000	65715000	11	65815000	65820000	.	.	.	.	0,255,255	57	18858147	19596813	2259498	22569576	1.12292	270.385	23.6129	228.574	3	65710833	65819166	3728
11	17390000	17395000	11	17475000	17480000	.	.	.	.	0,255,255	57	15391653	18140747	26619753	17170366	1.9929e-05	0.140703	0.0087315	0.123912	1	17392500	17477500	0
11	15645000	15650000	11	16605000	16610000	.	.	.	.	0,255,255	57	8539771	9015304	10300378	1067252	1.28224e-13	8.01216e-15	2.31463e-09	2.39615e-09	9	15651388	16609166	11719
11	6380000	6385000	11	6440000	6445000	.	.	.	.	0,255,255	57	22139832	21213829	26613283	17412369	232.107	270.385	0.0087315	0.123912	3	6380833	6440833	3727
11	82900000	82905000	11	83070000	83075000	.	.	.	.	0,255,255	56	18577013	15157441	1451198	17425415	0.300099	6.47886e-06	7.8773e-06	0.33121	5	82907500	83070500	12806
11	72480000	72485000	11	72570000	72575000	.	.	.	.	0,255,255	56	21442335	19962046	22029963	20617405	488.614	570.486	499.367	494.673	2	72477500	72572500	5000
11	72020000	72025000	11	72140000	72145000	.	.	.	.	0,255,255	56	16689508	14513032	19572172	12924771	0.300099	6.47886e-06	499.367	7.29518e-06	2	72025000	72142500	2500
11	9015000	9020000	11	9135000	9140000	.	.	.	.	0,255,255	56	13134694	13714414	14838662	16426054	6.69321e-07	6.47886e-06	7.8773e-06	0.33121	4	9016250	9137500	5154
11	124670000	124675000	11	124760000	124765000	.	.	.	.	0,255,255	55	12965919	15557497	20153202	19043741	2.22518e-05	0.000214585	1054.13	0.888278	9	124669166	124757500	10541
11	121655000	121660000	11	122095000	122100000	.	.	.	.	0,255,255	55	8171964	66594305	11146805	62035136	3.34204e-12	1.78624e-17	3.97134e-09	2.79725e-20	8	121656875	122095625	11075
11	119480000	119485000	11	120105000	120110000	.	.	.	.	0,255,255	55	69026313	6468078	8291945	7968733	3.01214e-17	1.78624e-17	4.69527e-12	5.32744e-12	5	119480500	120111500	6325
11	107575000	107580000	11	107685000	107690000	.	.	.	.	0,255,255	55	1188783	106717415	11070953	14575043	3.69421e-08	2.76071e-08	3.97134e-09	0.000241609	10	107574000	107687000	12748
11	94620000	94625000	11	94965000	94970000	.	.	.	.	0,255,255	54	849205	8408915	11150019	71295137	1.71074e-11	1.11628e-11	1.59721e-07	2.80988e-15	1	94622500	94967500	0
11	82905000	82910000	11	83250000	83255000	.	.	.	.	0,255,255	54	13016516	11862293	2052034	11158167	0.000726329	1.12317e-07	2179.33	1.66334e-08	3	82905833	83250833	3727
11	82715000	82720000	11	82865000	82870000	.	.	.	.	0,255,255	54	18666695	1538147	26120369	15549045	2.06261	0.000700765	0.038358	7.80509e-05	5	82723500	82864500	11180
11	78415000	78420000	11	78560000	78565000	.	.	.	.	0,255,255	54	23895622	16279718	14601647	21049885	2105.59	2.58522	8.41333e-05	2100.55	3	78419166	78564166	3727
11	64845000	64850000	11	64890000	64895000	.	.	.	.	0,255,255	54	23274332	24128384	26667372	22987276	2105.59	242.615	0.038358	2100.55	2	64850000	64892500	2500
11	17595000	17600000	11	17975000	17980000	.	.	.	.	0,255,255	54	8650471	8466432	10389986	10172191	1.71074e-11	1.11628e-11	1.59721e-07	1.66334e-08	8	17598125	17980000	9703
11	124415000	124420000	11	124585000	124590000	.	.	.	.	0,255,255	53	8626012	8425151	9977276	98760395	8.60429e-12	5.66146e-12	6.33774e-07	6.62942e-07	10	124417500	124587000	10735
11	120170000	120175000	11	120295000	120300000	.	.	.	.	0,255,255	53	9758727	10429669	12948899	12906763	8.60429e-12	4.47702e-07	0.000267057	0.00247406	5	120172500	120300500	7000
11	114030000	114035000	11	114260000	114265000	.	.	.	.	0,255,255	53	15453657	10561745	74675465	21521093	2.30615e-05	4.47702e-07	1.52528e-14	4134.01	3	114035833	114260833	3727
11	86955000	86960000	11	87035000	87040000	.	.	.	.	0,255,255	53	261049	23831602	23947495	26412924	0.0542268	4837.12	4305.95	0.0638754	2	86955000	87037500	2500
11	85855000	85860000	11	86290000	86295000	.	.	.	.	0,255,255	53	1162722	10891186	14608402	11009973	5.7569e-08	4.47702e-07	0.000267057	6.62942e-07	4	85856250	86292500	5154
11	75895000	75900000	11	76145000	76150000	.	.	.	.	0,255,255	53	19810183	16226822	20418922	1764832	4242.59	6.44784	4305.95	0.573398	6	75896666	76149166	9317
11	61680000	61685000	11	61730000	61735000	.	.	.	.	0,255,255	53	23167433	22590727	24351664	23132635	4242.59	4837.12	4305.95	4134.01	1	61682500	61732500	0
11	57760000	57765000	11	57795000	57800000	.	.	.	.	0,255,255	53	25168987	22928051	24210264	25155321	0.0542268	4837.12	4305.95	0.0638754	2	57760000	57800000	3536
11	43575000	43580000	11	43850000	43855000	.	.	.	.	0,255,255	53	11690479	9910715	11826525	12602664	5.7569e-08	4.47702e-07	6.33774e-07	0.00247406	7	43574642	43851785	8329
11	20645000	20650000	11	21985000	21990000	.	.	.	.	0,255,255	53	6932321	76101837	9391875	12515412	1.13093e-14	7.04048e-16	1.18344e-10	0.00247406	3	20655833	21987500	11667
11	128170000	128175000	11	128825000	128830000	.	.	.	.	0,255,255	52	65373664	68461823	8727687	9903697	6.59848e-14	4.20201e-14	5.66784e-11	2.56442e-06	8	128174375	128831250	8949
11	100575000	100580000	11	100680000	100685000	.	.	.	.	0,255,255	52	21381441	16211266	1437881	16895117	8345.03	16.0417	0.00830146	14.207	2	100580000	100682500	2500
11	77820000	77825000	11	77990000	77995000	.	.	.	.	0,255,255	52	14437428	120225725	130261135	1264014	0.000720618	1.76272e-06	0.00830146	0.000775184	3	77827500	77992500	11180
11	60830000	60835000	11	60895000	60900000	.	.	.	.	0,255,255	52	17492182	1592191	14842805	1869956	12.763	16.0417	0.00830146	14.207	5	60838500	60900500	9487
11	17380000	17385000	11	17500000	17505000	.	.	.	.	0,255,255	52	13621427	12009454	16957617	13848186	0.000720618	1.76272e-06	13.6557	0.000775184	6	17385000	17504166	13566
11	120230000	120235000	11	120295000	120300000	.	.	.	.	0,255,255	51	14444023	14202958	15470372	17519115	0.0221497	0.0215169	0.0253377	34.4512	5	120238500	120299500	9220
11	99015000	99020000	11	99735000	99740000	.	.	.	.	0,255,255	51	1241517	8943751	10338776	9495613	0.0221497	1.3112e-09	9.2922e-07	2.83786e-10	5	99019500	99735500	8544
11	96460000	96465000	11	96825000	96830000	.	.	.	.	0,255,255	51	1540274	10621953	12842057	12141223	0.0221497	6.67658e-06	0.0253377	9.6429e-07	7	96468928	96823928	9286
11	20385000	20390000	11	20610000	20615000	.	.	.	.	0,255,255	51	10586633	8094688	9800724	11625116	8.42357e-08	1.3112e-09	2.63525e-09	9.6429e-07	8	20391250	20606250	10753
11	10930000	10935000	11	11020000	11025000	.	.	.	.	0,255,255	51	12142885	10485915	10415848	12841305	8.42357e-08	6.67658e-06	9.2922e-07	0.023703	3	10934166	11024166	3727
11	121655000	121660000	11	122505000	122510000	.	.	.	.	0,255,255	50	54367	5869642	55305834	66211824	4.40128e-16	2.35968e-16	5.72634e-16	3.34968e-12	10	121652500	122504500	9434
11	92940000	92945000	11	93225000	93230000	.	.	.	.	0,255,255	50	12724898	9457111	13567155	966943	0.0662359	6.20188e-10	0.00755714	1.30954e-09	6	92941666	93221666	9204
11	76730000	76735000	11	77045000	77050000	.	.	.	.	0,255,255	50	10022828	96546545	12800591	912595	3.13025e-05	6.20188e-10	0.00755714	1.30954e-09	10	76732000	77042000	14509
11	63840000	63845000	11	63905000	63910000	.	.	.	.	0,255,255	50	16752285	17163328	24537083	19192451	0.744649	9.20746	0.00302498	8.16233	1	63842500	63907500	0
11	32320000	32325000	11	32790000	32795000	.	.	.	.	0,255,255	50	63003697	5556384	65284047	7022524	2.17308e-12	2.35968e-16	2.95265e-12	3.34968e-12	7	32323928	32792500	6428
11	22335000	22340000	11	22535000	22540000	.	.	.	.	0,255,255	50	10291935	9861488	1222174	13059103	3.13025e-05	2.50698e-05	3.47688e-06	0.0711584	8	22335625	22536875	9561
11	20645000	20650000	11	22130000	22135000	.	.	.	.	0,255,255	50	54321523	60132384	8849262	7024699	4.40128e-16	2.35968e-16	1.21949e-08	3.34968e-12	7	20646785	22133214	13132
11	113895000	113900000	11	114260000	114265000	.	.	.	.	0,255,255	49	4547185	52728033	5602577	6579803	7.90311e-20	1.67062e-15	4.01951e-16	1.80689e-11	9	113894722	114263055	10914
11	96825000	96830000	11	99015000	99020000	.	.	.	.	0,255,255	49	79662576	70417876	8164153	9196557	4.2016e-08	7.9088e-12	5.49996e-09	5.90844e-09	8	96828125	99016875	10643
11	77195000	77200000	11	77545000	77550000	.	.	.	.	0,255,255	49	12894948	13653381	12167743	18206856	0.196389	0.191634	0.000126431	193.072	4	77192500	77548750	5154
11	74450000	74455000	11	74570000	74575000	.	.	.	.	0,255,255	49	1635877	14012952	1189641	15785845	176.076	0.191634	0.000126431	193.072	3	74457500	74570833	6009
11	8190000	8195000	11	8565000	8570000	.	.	.	.	0,255,255	49	10416173	8652272	71171474	1773709	0.000114816	2.85133e-08	1.65552e-11	193.072	1	8192500	8567500	0
11	7570000	7575000	11	7685000	7690000	.	.	.	.	0,255,255	49	12575289	12131464	15417844	13924381	0.196389	9.37651e-06	0.22376	0.212829	3	7570833	7684166	12133
11	133925000	133930000	11	134045000	134050000	.	.	.	.	0,255,255	48	16249556	119101515	11229413	16411768	402.011	0.000340846	0.000455558	440.238	9	133941944	134038611	16960
11	120510000	120515000	11	120680000	120685000	.	.	.	.	0,255,255	48	8855916	78414264	10319419	853801	1.9058e-07	1.29278e-08	0.000455558	2.65057e-07	5	120511500	120685500	6325
11	93545000	93550000	11	93650000	93655000	.	.	.	.	0,255,255	48	18843422	152283535	18536055	18135548	402.011	0.0552862	424.124	440.238	1	93547500	93652500	0
11	78645000	78650000	11	81235000	81240000	.	.	.	.	0,255,255	48	39959595	52652316	5589024	5808473	6.697e-18	1.13058e-14	2.69871e-14	3.06934e-14	9	78645277	81238611	9163
11	22165000	22170000	11	22305000	22310000	.	.	.	.	0,255,255	48	9975532	79188666	792865	99755535	4.09978e-05	1.29278e-08	2.45368e-08	4.65265e-05	4	22170000	22305000	3536
11	6605000	6610000	11	6680000	6685000	.	.	.	.	0,255,255	48	19304073	17116463	21339542	18908367	402.011	502.309	0.0101917	440.238	2	6605000	6682500	2500
11	2425000	2430000	11	2530000	2535000	.	.	.	.	0,255,255	48	15003688	11048285	11671903	14498448	0.567364	0.000340846	0.000455558	0.0613541	4	2427500	2528750	5154
11	123300000	123305000	11	123475000	123480000	.	.	.	.	0,255,255	47	75461216	71093335	68678265	78734007	3.71076e-10	2.39681e-10	4.79534e-10	1.14527e-06	5	123302500	123477500	7071
11	113995000	114000000	11	114260000	114265000	.	.	.	.	0,255,255	47	8509018	71477566	6898331	14927651	8.42779e-08	2.39681e-10	4.79534e-10	1.74955	5	113992500	114259500	7000
11	96460000	96465000	11	99735000	99740000	.	.	.	.	0,255,255	47	5857643	5993715	7467312	71383286	1.26921e-12	7.58233e-14	4.79534e-10	5.0934e-10	10	96463000	99738000	9513
11	95065000	95070000	11	95760000	95765000	.	.	.	.	0,255,255	47	14774236	14089895	17404257	1880152	1.60945	1.58442	955.951	99.9393	4	95070000	95765000	3536
11	94620000	94625000	11	95760000	95765000	.	.	.	.	0,255,255	47	555317	5774269	73655696	6524368	1.26921e-12	7.58233e-14	4.79534e-10	5.0934e-10	3	94624166	95764166	3727
11	35615000	35620000	11	36260000	36265000	.	.	.	.	0,255,255	47	5198757	6604348	935069	8146536	1.26921e-12	2.39681e-10	1.08235e-05	1.14527e-06	7	35615357	36266785	9716
11	30345000	30350000	11	30915000	30920000	.	.	.	.	0,255,255	47	6012821	51578903	6359995	84046335	1.26921e-12	7.58233e-14	4.79534e-10	1.14527e-06	9	30344166	30916944	9445
11	29450000	29455000	11	30195000	30200000	.	.	.	.	0,255,255	47	7317934	10033861	12947422	10440122	3.71076e-10	0.0012092	1.83812	0.00164419	5	29445500	30196500	13038
11	7095000	7100000	11	7440000	7445000	.	.	.	.	0,255,255	47	8081932	8882194	9728665	12520897	8.42779e-08	5.78213e-08	1.08235e-05	1.74955	3	7100833	7440833	3727
11	134070000	134075000	11	134125000	134130000	.	.	.	.	0,255,255	46	16568106	1874995	23872377	2178504	1973.17	2471.17	0.0310751	0.0296581	2	134072500	134122500	5000
11	120510000	120515000	11	120950000	120955000	.	.	.	.	0,255,255	46	8009036	7036057	10460355	75078926	3.60026e-07	1.29216e-09	0.000555594	2.6624e-09	4	120512500	120953750	5154
11	74610000	74615000	11	74725000	74730000	.	.	.	.	0,255,255	46	15155373	14034945	16230843	18256989	4.45676	4.41928	2110.75	2194.5	2	74612500	74732500	5000
11	72725000	72730000	11	73240000	73245000	.	.	.	.	0,255,255	46	1164825	10798683	15276325	10791437	0.00503345	0.00418306	5.04935	0.000571675	1	72727500	73242500	0
11	13775000	13780000	11	14245000	14250000	.	.	.	.	0,255,255	46	8518946	7472313	8708287	869617	3.60026e-07	1.29216e-09	4.68581e-07	4.85149e-06	8	13771875	14248750	9458
11	97090000	97095000	11	99015000	99020000	.	.	.	.	0,255,255	45	864015	7712616	80922785	11046189	1.50357e-05	6.81146e-09	1.95547e-05	0.0193734	4	97095000	99015000	3536
11	93895000	93900000	11	94420000	94425000	.	.	.	.	0,255,255	45	12899007	11298327	11992236	12637378	1.2034	0.0141758	0.00187715	12.9223	4	93895000	94420000	3536
11	75545000	75550000	11	75865000	75870000	.	.	.	.	0,255,255	45	8874808	75583806	11630642	10696137	1.50357e-05	6.81146e-09	0.00187715	0.0193734	8	75547500	75868750	8750
11	66545000	66550000	11	66830000	66835000	.	.	.	.	0,255,255	45	17562668	18269169	1861994	2402089	4195.24	523.276	4493.67	0.0491338	2	66545000	66832500	2500
11	19255000	19260000	11	19550000	19555000	.	.	.	.	0,255,255	45	8183019	56519456	6486125	10013914	1.50357e-05	3.18645e-12	1.30444e-08	0.0193734	8	19260625	19553750	13184
11	18320000	18325000	11	18395000	18400000	.	.	.	.	0,255,255	45	16127413	15849754	15254313	16227306	4195.24	523.276	13.5238	4661.66	1	18322500	18397500	0
11	7890000	7895000	11	7985000	7990000	.	.	.	.	0,255,255	45	10779088	7867333	7819015	56860113	0.0170325	1.07607e-05	1.30444e-08	8.26219e-13	1	7892500	7987500	0
11	6250000	6255000	11	6350000	6355000	.	.	.	.	0,255,255	45	13668795	13201022	18131407	13606983	1.2034	11.8582	4493.67	12.9223	3	6250833	6357500	5271
11	1200000	1205000	11	1515000	1520000	.	.	.	.	0,255,255	45	7773398	5884431	51106663	9127348	1.04045e-08	3.18645e-12	7.05248e-12	2.02828e-05	2	1200000	1517500	2500
11	122860000	122865000	11	123020000	123025000	.	.	.	.	0,255,255	44	75140123	7991439	13876455	8503725	5.24522e-08	4.42613e-06	35.8769	8.22758e-06	6	122863333	123026666	10866
11	111600000	111605000	11	111840000	111845000	.	.	.	.	0,255,255	44	7836126	10894863	14185119	12317409	6.08088e-05	0.0470516	35.8769	0.062512	4	111601250	111838750	6374
11	86670000	86675000	11	86805000	86810000	.	.	.	.	0,255,255	44	20174433	18836403	18239294	21744083	0.0733448	0.00109353	9443.17	0.0798377	3	86675833	86802500	8334
11	75895000	75900000	11	76205000	76210000	.	.	.	.	0,255,255	44	9850905	9668475	15008061	9627953	0.0561291	4.42613e-06	35.8769	8.22758e-06	3	75897500	76207500	5000
11	64555000	64560000	11	64650000	64655000	.	.	.	.	0,255,255	44	121113405	11753137	14932486	11781301	0.0561291	0.0470516	35.8769	0.062512	4	64552500	64651250	5154
11	61895000	61900000	11	62080000	62085000	.	.	.	.	0,255,255	44	13249973	14165008	1944755	1722665	31.8925	31.451	9443.17	97.3442	4	61898750	62090000	17545
11	17595000	17600000	11	17725000	17730000	.	.	.	.	0,255,255	44	14628024	11279037	13203801	11615458	31.8925	0.0470516	35.8769	0.062512	2	17600000	17727500	2500
11	9755000	9760000	11	10320000	10325000	.	.	.	.	0,255,255	44	66207104	56711245	8514461	7273211	5.24522e-08	2.04669e-11	7.80256e-06	6.78778e-08	5	9757500	10318500	11000
11	133950000	133955000	11	134045000	134050000	.	.	.	.	0,255,255	43	131191	12464006	1521652	16387918	8.24288	8.06748	9.22593	0.00197347	1	133952500	134047500	0
11	128285000	128290000	11	128625000	128630000	.	.	.	.	0,255,255	43	898127	8252696	9194211	8226803	2.41847e-05	0.000179754	0.000306225	3.19328e-05	6	128290000	128629166	7683
11	122630000	122635000	11	122850000	122855000	.	.	.	.	0,255,255	43	8519338	8149199	9648322	11243794	2.41847e-05	0.000179754	0.000306225	0.201215	7	122633214	122854642	7890
11	84380000	84385000	11	84525000	84530000	.	.	.	.	0,255,255	43	16647572	15151459	18384047	16817297	0.0017809	8.06748	0.00193971	0.00197347	3	84389166	84525833	8976
11	83830000	83835000	11	84380000	84385000	.	.	.	.	0,255,255	43	12313499	8417374	12898202	79941154	0.180495	0.000179754	9.22593	3.19328e-05	4	83832500	84383750	5154
11	82715000	82720000	11	83815000	83820000	.	.	.	.	0,255,255	43	4997211	3609605	4555136	5959491	2.12793e-11	4.39631e-17	2.35637e-13	3.31136e-10	7	82721785	83819642	7890
11	65705000	65710000	11	65985000	65990000	.	.	.	.	0,255,255	43	67543325	7908294	11034081	8380855	2.50337e-07	0.000179754	0.197008	3.19328e-05	1	65707500	65987500	0
11	63835000	63840000	11	64145000	64150000	.	.	.	.	0,255,255	43	6427543	8533816	11022072	8385739	2.50337e-07	0.000179754	0.197008	3.19328e-05	9	63835277	64151388	11332
11	36560000	36565000	11	36670000	36675000	.	.	.	.	0,255,255	43	9059335	8070134	9971213	8475054	2.41847e-05	0.000179754	0.197008	3.19328e-05	1	36562500	36672500	0
11	12330000	12335000	11	12895000	12900000	.	.	.	.	0,255,255	43	79502115	73104315	9527806	10403138	2.41847e-05	1.68214e-07	0.000306225	0.201215	5	12330500	12893500	6325
11	130210000	130215000	11	130425000	130430000	.	.	.	.	0,255,255	42	72614446	5181337	8065056	5001223	1.19884e-07	7.78104e-11	0.000121447	1.95199e-09	6	130213333	130428333	5893
11	111930000	111935000	11	111975000	111980000	.	.	.	.	0,255,255	42	15398637	15131633	15132383	16259197	206.644	206.078	231.366	0.00393531	2	111932500	111980000	2500
11	111280000	111285000	11	111445000	111450000	.	.	.	.	0,255,255	42	12437809	10252154	14237733	10218923	206.644	0.48321	231.366	0.00626621	7	111282500	111444642	9314
11	83520000	83525000	11	83815000	83820000	.	.	.	.	0,255,255	42	13089665	919971	8824662	11167064	206.644	0.000713969	0.000121447	0.00626621	3	83524166	83815833	3728
11	75275000	75280000	11	75530000	75535000	.	.	.	.	0,255,255	42	77081256	60520716	8460567	8221465	1.19884e-07	7.78104e-11	0.000121447	0.00124326	7	75281071	75532500	6429
11	66405000	66410000	11	66830000	66835000	.	.	.	.	0,255,255	42	11446523	11986999	12881716	15636044	0.568914	0.48321	231.366	0.00393531	1	66407500	66832500	0
11	44620000	44625000	11	44725000	44730000	.	.	.	.	0,255,255	42	18471064	150972185	16873947	13639479	0.00352922	206.078	0.0038727	221.271	1	44622500	44727500	0
11	131065000	131070000	11	131670000	131675000	.	.	.	.	0,255,255	41	54649496	51607533	58985553	77081075	7.37766e-10	4.3949e-09	9.52438e-10	7.65763e-06	9	131066388	131674166	9196
11	99015000	99020000	11	100570000	100575000	.	.	.	.	0,255,255	41	8061442	60019226	6383976	6953511	0.0003686	4.3949e-09	7.28839e-08	7.65763e-06	9	99019722	100570833	11399
11	33995000	34000000	11	34360000	34365000	.	.	.	.	0,255,255	41	4755509	60213614	6597738	8871537	8.11058e-13	4.3949e-09	7.28839e-08	0.000477134	4	33998750	34362500	5154
11	32175000	32180000	11	32295000	32300000	.	.	.	.	0,255,255	41	9253735	74666834	6464993	9867136	0.0003686	4.02302e-07	7.28839e-08	1.91009	3	32177500	32297500	5000
11	19310000	19315000	11	19555000	19560000	.	.	.	.	0,255,255	41	17770197	11571828	973085	1758701	0.00676208	1.4913	0.00456386	0.0075939	4	19321250	19553750	11319
11	6390000	6395000	11	6480000	6485000	.	.	.	.	0,255,255	41	13451995	12783942	13813785	11865793	503.234	502.419	56.6372	1.91009	1	6392500	6482500	0
11	4635000	4640000	11	5000000	5005000	.	.	.	.	0,255,255	41	7238932	60449696	7185273	8504327	5.65244e-06	4.3949e-09	7.28839e-08	0.000477134	6	4635000	5000833	8700
11	122630000	122635000	11	122780000	122785000	.	.	.	.	0,255,255	40	10486147	9840646	12253027	14076626	5.16447	0.0104103	5.62874	1301	3	122634166	122784166	3727
11	95230000	95235000	11	95700000	95705000	.	.	.	.	0,255,255	40	9845905	11798917	11253488	16072893	0.0137737	4.46534	5.62874	0.0142292	1	95232500	95702500	0
11	85855000	85860000	11	86815000	86820000	.	.	.	.	0,255,255	40	48733935	65497785	739966	6224363	5.93761e-11	1.85837e-05	3.40798e-05	6.17833e-08	4	85857500	86815000	7500
11	40130000	40135000	11	40290000	40295000	.	.	.	.	0,255,255	40	12179522	7962738	8199341	12306506	5.16447	0.0104103	0.0168096	5.69302	1	40132500	40292500	0
11	35615000	35620000	11	36130000	36135000	.	.	.	.	0,255,255	40	69875574	72437844	11845294	68964624	2.61988e-05	1.85837e-05	5.62874	3.55209e-05	3	35617500	36132500	5000
11	33165000	33170000	11	33325000	33330000	.	.	.	.	0,255,255	40	8386343	8651457	13528977	10184901	0.0137737	0.0104103	1348.26	5.69302	4	33170000	33335000	12748
11	11795000	11800000	11	12280000	12285000	.	.	.	.	0,255,255	40	6616224	5068713	6322929	6401076	2.61988e-05	2.60004e-08	3.40798e-05	3.55209e-05	8	11800625	12283750	8221
11	7140000	7145000	11	7440000	7445000	.	.	.	.	0,255,255	40	7494975	8629336	7221927	11650253	2.61988e-05	0.0104103	3.40798e-05	5.69302	3	7144166	7442500	6010
11	116790000	116795000	11	117105000	117110000	.	.	.	.	0,255,255	39	55490265	7282707	7551219	10850259	2.40832e-08	8.5412e-06	0.000152691	16.5082	3	116789166	117102500	6010
11	78645000	78650000	11	79435000	79440000	.	.	.	.	0,255,255	39	70620313	66028905	9310958	6574073	0.000119207	8.5412e-06	0.00604513	0.000162666	2	78647500	79440000	2500
11	67630000	67635000	11	67790000	67795000	.	.	.	.	0,255,255	39	14976403	1200819	11004681	16917309	2764.92	1.29691	16.2957	0.0256913	2	67630000	67792500	2500
11	67050000	67055000	11	67380000	67385000	.	.	.	.	0,255,255	39	13971192	11639662	13430443	144785385	2764.92	1.29691	3106.91	300.014	2	67052500	67380000	2500
11	57345000	57350000	11	57525000	57530000	.	.	.	.	0,255,255	39	6784647	69882107	11235483	8667075	0.000119207	8.5412e-06	16.2957	0.00635917	2	57347500	57525000	2500
11	57000000	57005000	11	57250000	57255000	.	.	.	.	0,255,255	39	6136577	5599385	7974633	67106333	2.40832e-08	1.48865e-07	0.00604513	0.000162666	3	57002500	57247500	5000
11	35820000	35825000	11	36065000	36070000	.	.	.	.	0,255,255	39	8866386	8815394	10523816	9666384	0.0502786	0.00380067	16.2957	0.00635917	2	35822500	36070000	2500
11	16820000	16825000	11	17075000	17080000	.	.	.	.	0,255,255	39	8736135	1071013	14073809	13734943	0.0502786	1.29691	3106.91	300.014	1	16822500	17077500	0
11	15100000	15105000	11	15205000	15210000	.	.	.	.	0,255,255	39	66799726	70748553	8061464	8205017	0.000119207	8.5412e-06	0.00604513	0.00635917	4	15102500	15205000	7500
11	11620000	11625000	11	11785000	11790000	.	.	.	.	0,255,255	39	1197251	9056502	9363983	11144549	0.148649	0.00380067	0.00604513	16.5082	1	11622500	11787500	0
11	6375000	6380000	11	6505000	6510000	.	.	.	.	0,255,255	39	14906686	95426035	13800719	73995495	2764.92	0.00380067	3106.91	0.000162666	1	6377500	6507500	0
11	123510000	123515000	11	123575000	123580000	.	.	.	.	0,255,255	38	97783575	8960797	12797316	8247931	0.179265	1.3634	697.248	0.221765	2	123512500	123575000	2500
11	122580000	122585000	11	122850000	122855000	.	.	.	.	0,255,255	38	9402009	78253927	7203414	11624219	0.179265	0.000378435	6.56242e-05	4.67752	4	122580000	122855000	3536
11	95090000	95095000	11	95705000	95710000	.	.	.	.	0,255,255	38	10580272	13949475	12666331	18094494	4.23467	6367.45	697.248	0.0451535	2	95082500	95707500	10000
11	92225000	92230000	11	92885000	92890000	.	.	.	.	0,255,255	38	10856347	9502634	12618142	11528751	4.23467	1.3634	697.248	4.67752	2	92227500	92880000	7500
11	77045000	77050000	11	77545000	77550000	.	.	.	.	0,255,255	38	9100833	9935015	11003947	11079204	0.179265	3.70062	46.3171	4.67752	4	77048750	77547500	5154
11	59665000	59670000	11	59800000	59805000	.	.	.	.	0,255,255	38	11292286	9790673	11174585	10690983	4.23467	1.3634	46.3171	4.67752	2	59670000	59802500	2500
11	59535000	59540000	11	59800000	59805000	.	.	.	.	0,255,255	38	53149724	5498389	6761811	63226514	1.27294e-06	8.02644e-08	6.56242e-05	6.97085e-05	3	59535833	59804166	3728
11	59170000	59175000	11	59425000	59430000	.	.	.	.	0,255,255	38	45606623	4777687	4354337	10388416	2.50906e-09	1.75381e-09	4.15711e-10	4.67752	2	59170000	59430000	3536
11	44935000	44940000	11	45290000	45295000	.	.	.	.	0,255,255	38	53569226	7141604	12454645	7734581	1.27294e-06	0.000378435	697.248	6.97085e-05	3	44935833	45290833	8498
11	35615000	35620000	11	36475000	36480000	.	.	.	.	0,255,255	38	38576756	57046075	6165377	5857112	3.55447e-12	8.02644e-08	1.81971e-06	1.93573e-06	6	35615833	36480000	12611
11	35615000	35620000	11	35820000	35825000	.	.	.	.	0,255,255	38	12947399	8700556	11861531	9148136	615.329	1.3634	46.3171	0.221765	2	35620000	35822500	2500
11	33860000	33865000	11	34355000	34360000	.	.	.	.	0,255,255	38	40585866	70805893	7753685	116648035	2.50906e-09	0.000378435	6.56242e-05	4.67752	5	33858500	34360500	6325
11	26295000	26300000	11	26650000	26655000	.	.	.	.	0,255,255	38	10215493	73163233	865515	971326	4.23467	0.000378435	0.214503	0.221765	4	26292500	26651250	10078
11	22875000	22880000	11	26275000	26280000	.	.	.	.	0,255,255	38	53218546	38175669	4019512	48548217	1.27294e-06	2.95009e-12	4.15711e-10	3.92057e-09	4	22878750	26273750	6374
11	19950000	19955000	11	20110000	20115000	.	.	.	.	0,255,255	38	11203434	10829233	14347922	12402126	4.23467	3.70062	697.248	6781.58	5	19952500	20123500	12083
11	121450000	121455000	11	121585000	121590000	.	.	.	.	0,255,255	37	12268926	11239272	13672681	11733575	116.478	101.966	0.00152121	128.552	6	121451666	121579166	8376
11	119670000	119675000	11	120105000	120110000	.	.	.	.	0,255,255	37	74467144	7314818	78944855	9890252	0.00221104	0.00164246	0.0735587	128.552	6	119666666	120105833	8375
11	118195000	118200000	11	118350000	118355000	.	.	.	.	0,255,255	37	9182165	8240255	8240021	11495489	0.0618325	0.0471847	0.0735587	128.552	2	118202500	118350000	5590
11	117820000	117825000	11	118050000	118055000	.	.	.	.	0,255,255	37	49237995	43320556	4676356	59208856	1.62461e-08	1.17746e-08	2.73347e-09	1.03324e-05	6	117821666	118053333	10865
11	113305000	113310000	11	113530000	113535000	.	.	.	.	0,255,255	37	8640954	63757176	7910859	7708931	0.0618325	0.00164246	0.0735587	0.00296938	3	113307500	113529166	8333
11	107575000	107580000	11	107770000	107775000	.	.	.	.	0,255,255	37	6305814	6948618	8987865	9446552	0.00221104	0.00164246	0.0735587	0.0749891	6	107572500	107772500	10000
11	102340000	102345000	11	102665000	102670000	.	.	.	.	0,255,255	37	108754	11465756	13708693	13666356	116.478	101.966	0.00152121	0.00148208	3	102342500	102667500	5000
11	96460000	96465000	11	100850000	100855000	.	.	.	.	0,255,255	37	69929223	8252199	9842167	5488748	0.00221104	0.0471847	0.0735587	1.03324e-05	4	96462500	100856250	5154
11	57345000	57350000	11	57455000	57460000	.	.	.	.	0,255,255	37	13251873	11674932	17204584	11301543	0.00134441	101.966	0.0756098	128.552	2	57345000	57457500	2500
11	47930000	47935000	11	48110000	48115000	.	.	.	.	0,255,255	37	11807614	10084362	10295057	14164303	116.478	101.966	1272.87	0.00148208	2	47932500	48110000	2500
11	47845000	47850000	11	48110000	48115000	.	.	.	.	0,255,255	37	7620238	7846564	672009	1431665	0.00221104	0.0471847	0.00280116	0.00148208	3	47852500	48112500	5000
11	31105000	31110000	11	31230000	31235000	.	.	.	.	0,255,255	37	8635766	7573413	7274517	8166068	0.0618325	0.00164246	0.00280116	0.0749891	3	31107500	31234166	6010
11	27185000	27190000	11	27295000	27300000	.	.	.	.	0,255,255	37	9007633	8856124	10366496	9844464	0.0618325	0.0471847	1272.87	0.0749891	2	27185000	27297500	2500
11	11025000	11030000	11	11785000	11790000	.	.	.	.	0,255,255	37	76639943	71850934	8211448	8374684	0.00221104	0.00164246	0.0735587	0.0749891	5	11031500	11786500	9055
11	1695000	1700000	11	2150000	2155000	.	.	.	.	0,255,255	37	7443479	9533195	79097586	16708387	0.00221104	0.0471847	0.0735587	0.0771041	3	1694166	2150833	3728
11	129115000	129120000	11	129330000	129335000	.	.	.	.	0,255,255	36	5688769	491665	69752545	51237726	3.39511e-07	7.42154e-09	0.0115651	5.02208e-05	8	129117500	129331875	16020
11	126605000	126610000	11	126990000	126995000	.	.	.	.	0,255,255	36	1034559	75515733	10481849	9983273	312.059	0.00684768	341.162	34.224	4	126606250	126988750	6374
11	112585000	112590000	11	113290000	113295000	.	.	.	.	0,255,255	36	63485465	4808029	62469387	5229741	0.00920629	7.42154e-09	0.0115651	5.02208e-05	6	112588333	113287500	7683
11	109945000	109950000	11	110375000	110380000	.	.	.	.	0,255,255	36	349561	3224441	44108124	4347345	2.36843e-10	1.80578e-10	1.7654e-07	1.49683e-07	2	109947500	110372500	5000
11	25980000	25985000	11	26275000	26280000	.	.	.	.	0,255,255	36	6409047	48533783	7128775	5608984	0.00920629	7.42154e-09	0.0115651	5.02208e-05	6	25981666	26277500	6508
11	17895000	17900000	11	17940000	17945000	.	.	.	.	0,255,255	36	149309845	15521171	15335369	14593199	0.00282606	0.00301194	0.00322224	0.00316293	1	17897500	17942500	0
11	14905000	14910000	11	15075000	15080000	.	.	.	.	0,255,255	36	69397426	59680834	7392371	5602331	0.00920629	2.24398e-05	0.0115651	5.02208e-05	3	14909166	15075833	3728
11	12960000	12965000	11	13180000	13185000	.	.	.	.	0,255,255	36	12287963	8923111	11550657	10488171	312.059	1.5944	341.162	34.224	2	12965000	13182500	2500
11	128170000	128175000	11	128625000	128630000	.	.	.	.	0,255,255	35	70860033	68865476	73689165	6618407	0.00374809	0.0280555	0.00462397	0.00489487	2	128172500	128630000	2500
11	81640000	81645000	11	82695000	82700000	.	.	.	.	0,255,255	35	6368146	49053593	5773605	62490177	0.00374809	4.72698e-08	0.000236281	0.00489487	4	81642500	82698750	5154
11	62395000	62400000	11	62540000	62545000	.	.	.	.	0,255,255	35	12950727	11962801	15402038	13203983	0.00580936	71.8706	0.00666437	0.00651571	2	62395000	62542500	2500
11	33160000	33165000	11	33255000	33260000	.	.	.	.	0,255,255	35	14009873	12520438	11474823	13958505	0.00580936	0.00624669	88.3264	0.00651571	1	33162500	33257500	0
11	29450000	29455000	11	30140000	30145000	.	.	.	.	0,255,255	35	8108294	8650216	11092331	9242037	6.77351	5.24553	88.3264	0.815244	4	29450000	30145000	3536
11	14520000	14525000	11	14890000	14895000	.	.	.	.	0,255,255	35	71326957	53931146	48675704	67611976	0.00374809	0.000111342	1.06806e-06	0.00489487	2	14530000	14895000	7906
11	6475000	6480000	11	6605000	6610000	.	.	.	.	0,255,255	35	109959755	9557812	8947504	10298303	807.828	5.24553	7.95748	886.92	4	6477500	6611250	6250
11	4185000	4190000	11	4495000	4500000	.	.	.	.	0,255,255	35	62495728	5648734	8010345	553769	0.00374809	0.000111342	7.95748	0.000243533	2	4187500	4495000	2500
11	123580000	123585000	11	123705000	123710000	.	.	.	.	0,255,255	34	73186483	8236413	8349166	11878194	0.0147618	16.8019	25.0268	2261.73	1	123582500	123707500	0
11	96480000	96485000	11	96700000	96705000	.	.	.	.	0,255,255	34	13700196	12118668	13843016	1116519	0.0114642	1827.27	0.0132132	2261.73	2	96485000	96700000	3536
11	95760000	95765000	11	100980000	100985000	.	.	.	.	0,255,255	34	61695614	69233155	8547759	76764903	0.000798513	0.110771	25.0268	0.194209	7	95765357	100982500	9313
11	78645000	78650000	11	81005000	81010000	.	.	.	.	0,255,255	34	2743919	41503735	55959883	39427729	7.12517e-12	2.72283e-06	0.0112201	2.61129e-08	3	78647500	81002500	5000
11	74250000	74255000	11	74570000	74575000	.	.	.	.	0,255,255	34	9951636	9973268	8731831	10645693	2047.11	1827.27	25.0268	2261.73	7	74252500	74573214	10025
11	72585000	72590000	11	73175000	73180000	.	.	.	.	0,255,255	34	59209776	67577596	68726697	9064006	0.000798513	0.110771	0.178544	25.2765	2	72587500	73180000	2500
11	65275000	65280000	11	65510000	65515000	.	.	.	.	0,255,255	34	44659076	55925527	5937311	794003	3.85701e-06	0.000550659	0.0112201	25.2765	5	65273500	65512500	6403
11	59170000	59175000	11	59280000	59285000	.	.	.	.	0,255,255	34	8278359	79941998	8104284	11539313	21.3896	16.8019	25.0268	2261.73	3	59169166	59284166	3727
11	45655000	45660000	11	45765000	45770000	.	.	.	.	0,255,255	34	14710229	12396747	10615866	13429169	0.0114642	0.0124777	2240.91	0.0130059	2	45662500	45767500	5000
11	44925000	44930000	11	45330000	45335000	.	.	.	.	0,255,255	34	11786764	7290769	1093582	8059497	2047.11	0.110771	2240.91	25.2765	2	44932500	45332500	5000
11	35820000	35825000	11	36265000	36270000	.	.	.	.	0,255,255	34	5127508	53225455	5451944	7349076	0.000798513	0.000550659	0.0112201	0.194209	2	35822500	36265000	2500
11	12675000	12680000	11	12885000	12890000	.	.	.	.	0,255,255	34	13048541	9719295	12636212	9295434	0.0114642	16.8019	0.0132132	25.2765	2	12685000	12887500	7500
11	131745000	131750000	11	131905000	131910000	.	.	.	.	0,255,255	33	7116203	70324492	9242073	7835085	0.563573	0.430154	7.63504	0.0727936	2	131747500	131910000	2500
11	81640000	81645000	11	82230000	82235000	.	.	.	.	0,255,255	33	79262643	7428784	79983993	8535964	6.59792	0.430154	7.63504	7.73745	4	81643750	82232500	5154
11	78645000	78650000	11	82695000	82700000	.	.	.	.	0,255,255	33	23122048	2803131	37549608	37737687	1.77631e-12	2.92219e-10	1.89023e-08	1.98924e-07	5	78646500	82699500	6325
11	77125000	77130000	11	77615000	77620000	.	.	.	.	0,255,255	33	8723457	8862543	104928255	10805406	6.59792	5.16586	550.073	55.5272	1	77127500	77617500	0
11	41460000	41465000	11	42520000	42525000	.	.	.	.	0,255,255	33	665907	5203794	5395771	10082423	0.563573	0.0026306	0.000539685	55.5272	1	41462500	42522500	0
11	31105000	31110000	11	32170000	32175000	.	.	.	.	0,255,255	33	67441325	6326835	67168794	66631804	0.563573	0.430154	0.0678337	0.0727936	6	31108333	32176666	5893
11	19950000	19955000	11	20335000	20340000	.	.	.	.	0,255,255	33	45589623	63622074	75095377	7421361	2.1975e-05	0.430154	0.0678337	0.0727936	6	19950000	20349166	11931
11	10770000	10775000	11	11785000	11790000	.	.	.	.	0,255,255	33	41073623	35853364	39000735	59135027	2.1975e-05	7.88452e-09	1.89023e-08	0.00537058	4	10773750	11788750	13807
11	6020000	6025000	11	6350000	6355000	.	.	.	.	0,255,255	33	8343858	7284114	10659888	7788061	6.59792	0.430154	550.073	0.0727936	3	6022500	6357500	5000
11	125090000	125095000	11	125400000	125405000	.	.	.	.	0,255,255	32	7769144	8135724	14296238	7440655	2.05367	155.013	0.0467022	2.6769	2	125092500	125405000	2500
11	94125000	94130000	11	94490000	94495000	.	.	.	.	0,255,255	32	8321316	79497404	9653852	8505351	194.874	155.013	224.902	227.828	2	94130000	94492500	2500
11	66690000	66695000	11	66975000	66980000	.	.	.	.	0,255,255	32	8558279	8197145	8117392	10292783	194.874	155.013	224.902	0.00130913	3	66695833	66975833	3727
11	29430000	29435000	11	30915000	30920000	.	.	.	.	0,255,255	32	52885046	4722805	52869244	57916965	0.017358	9.28988e-06	0.00242122	0.0242918	3	29435833	30917500	11667
11	10205000	10210000	11	10300000	10305000	.	.	.	.	0,255,255	32	14760981	12486025	13434192	14169948	0.0400032	0.0444304	0.0467022	0.0464217	2	10207500	10305000	2500
11	8685000	8690000	11	8910000	8915000	.	.	.	.	0,255,255	32	73198605	6222151	6073024	67326465	2.05367	0.0120346	0.00242122	2.6769	1	8687500	8912500	0
11	120505000	120510000	11	121110000	121115000	.	.	.	.	0,255,255	31	5054894	6057275	70546784	57102404	0.00764187	0.00543417	0.887513	0.107047	2	120510000	121112500	2500
11	117230000	117235000	11	117315000	117320000	.	.	.	.	0,255,255	31	9686395	8515701	9810064	9325759	561.618	450.735	63.9038	649.878	1	117232500	117317500	0
11	109945000	109950000	11	110090000	110095000	.	.	.	.	0,255,255	31	7446	6083967	8357012	6611685	7.38533	0.00543417	63.9038	0.943317	2	109950000	110092500	2500
11	94125000	94130000	11	94410000	94415000	.	.	.	.	0,255,255	31	8992389	11571569	11625015	11809368	561.618	0.00248654	0.00296953	0.00298473	1	94127500	94412500	0
11	84555000	84560000	11	84780000	84785000	.	.	.	.	0,255,255	31	9232769	7571506	8802918	6902151	561.618	0.576892	63.9038	0.943317	2	84557500	84785000	2500
11	84555000	84560000	11	84710000	84715000	.	.	.	.	0,255,255	31	1054306	8951285	9642728	9820748	0.00268129	450.735	63.9038	649.878	2	84560000	84712500	2500
11	61825000	61830000	11	61965000	61970000	.	.	.	.	0,255,255	31	1179715	110024605	10373547	12123207	0.00268129	0.00248654	0.00296953	0.00298473	2	61822500	61970000	5590
11	57345000	57350000	11	57640000	57645000	.	.	.	.	0,255,255	31	4138659	49684796	64887276	58212724	0.000678291	0.00543417	0.887513	0.107047	5	57342500	57652500	14142
11	46120000	46125000	11	46235000	46240000	.	.	.	.	0,255,255	31	10331398	77633867	7609016	68499317	0.00268129	0.576892	0.887513	0.943317	1	46122500	46237500	0
11	44555000	44560000	11	45100000	45105000	.	.	.	.	0,255,255	31	4247344	36137846	4296073	4079052	0.000678291	4.02076e-06	0.0113347	0.000101761	3	44557500	45099166	8333
11	35620000	35625000	11	36065000	36070000	.	.	.	.	0,255,255	31	6622929	79696712	10061964	76273775	7.38533	450.735	0.00296953	0.943317	5	35619500	36067500	10198
11	31240000	31245000	11	32170000	32175000	.	.	.	.	0,255,255	31	41302743	44726977	57323337	51253524	0.000678291	0.000510239	0.107992	0.107047	2	31242500	32170000	2500
11	30340000	30345000	11	30855000	30860000	.	.	.	.	0,255,255	31	61919575	5486257	6698232	7488448	0.00764187	0.00543417	0.887513	0.943317	3	30345833	30855833	3727
11	29430000	29435000	11	30310000	30315000	.	.	.	.	0,255,255	31	8236591	72661977	9210457	7905836	561.618	0.576892	63.9038	649.878	3	29444166	30312500	11666
11	26295000	26300000	11	27160000	27165000	.	.	.	.	0,255,255	31	67721767	46462073	63902464	63974466	7.38533	0.000510239	0.887513	0.943317	11	26292954	27159318	10928
11	22335000	22340000	11	22785000	22790000	.	.	.	.	0,255,255	31	6242596	71565676	1086369	820545	7.38533	0.576892	0.00296953	649.878	2	22335000	22787500	2500
11	12330000	12335000	11	12960000	12965000	.	.	.	.	0,255,255	31	7875763	6806932	971602	74411516	561.618	0.576892	63.9038	0.943317	2	12330000	12962500	2500
11	2695000	2700000	11	2885000	2890000	.	.	.	.	0,255,255	31	11736781	9027723	11305564	1007082	0.00268129	450.735	0.00296953	0.00298473	3	2695833	2885833	3727
11	1835000	1840000	11	2150000	2155000	.	.	.	.	0,255,255	31	55701103	4673804	3893557	70965004	0.00764187	0.000510239	8.53057e-08	0.943317	3	1835833	2150833	3727
11	130920000	130925000	11	131670000	131675000	.	.	.	.	0,255,255	30	4208639	29738665	44264636	40253725	0.000354424	2.18782e-08	0.000602888	0.00525986	3	130922500	131672500	5000
11	130430000	130435000	11	130905000	130910000	.	.	.	.	0,255,255	30	8574883	6096019	11920596	5008416	1556.91	0.237281	0.00653779	0.04529	1	130432500	130907500	0
11	122100000	122105000	11	122205000	122210000	.	.	.	.	0,255,255	30	11324162	8974536	10601993	10205228	0.0058735	125.66	0.00653779	0.00659047	1	122102500	122207500	0
11	118790000	118795000	11	118925000	118930000	.	.	.	.	0,255,255	30	8244624	77684484	117206745	6228035	1556.91	20.0671	0.00653779	0.04529	1	118792500	118927500	0
11	118140000	118145000	11	118350000	118355000	.	.	.	.	0,255,255	30	57846165	50872574	49832077	75914717	0.0326659	0.237281	0.0453265	3.24266	1	118142500	118352500	0
11	101860000	101865000	11	102495000	102500000	.	.	.	.	0,255,255	30	10358041	10682316	11398917	12309304	0.0058735	0.00554587	0.00653779	0.00659047	2	101855000	102497500	7500
11	94970000	94975000	11	95765000	95770000	.	.	.	.	0,255,255	30	78610334	72329698	9010746	9459449	1556.91	20.0671	1756.1	176.975	1	94972500	95767500	0
11	87350000	87355000	11	89610000	89615000	.	.	.	.	0,255,255	30	44307237	6981256	74450727	9056069	0.000354424	20.0671	30.7455	176.975	4	87353750	89617500	5154
11	73960000	73965000	11	74445000	74450000	.	.	.	.	0,255,255	30	4711191	56485457	6326403	73592253	0.000354424	0.237281	30.7455	3.24266	4	73965000	74450000	7906
11	61475000	61480000	11	61730000	61735000	.	.	.	.	0,255,255	30	8480421	8968601	8489207	11964881	1556.91	125.66	1756.1	0.00659047	1	61477500	61732500	0
11	43580000	43585000	11	43735000	43740000	.	.	.	.	0,255,255	30	9223038	9486218	11213065	10115184	1556.91	125.66	0.00653779	0.00659047	3	43579166	43732500	10138
11	13205000	13210000	11	13465000	13470000	.	.	.	.	0,255,255	30	5799696	55864997	6863577	8349934	0.0326659	0.237281	30.7455	176.975	3	13209166	13465833	3728
11	125085000	125090000	11	125355000	125360000	.	.	.	.	0,255,255	29	66158834	6474282	7513248	8257312	8.57581	6.76294	101.183	4678.63	2	125090000	125352500	5590
11	112285000	112290000	11	113285000	113290000	.	.	.	.	0,255,255	29	51081605	42691555	67811213	52551513	1.32008	0.0136007	101.183	0.183702	4	112287500	113290000	5590
11	99015000	99020000	11	100855000	100860000	.	.	.	.	0,255,255	29	4084537	5084376	64663835	5068547	0.000175169	0.989784	101.183	0.183702	2	99020000	100857500	2500
11	96460000	96465000	11	97140000	97145000	.	.	.	.	0,255,255	29	8910783	6566362	8562249	6811245	415.28	6.76294	464.102	106.476	2	96465000	97142500	2500
11	94620000	94625000	11	95065000	95070000	.	.	.	.	0,255,255	29	9618787	75472608	10973772	6330511	415.28	6.76294	0.0137558	106.476	2	94620000	95067500	2500
11	89100000	89105000	11	89610000	89615000	.	.	.	.	0,255,255	29	4398744	4802831	59456496	7028549	0.000175169	0.0136007	1.83994	106.476	3	89100833	89614166	3728
11	86455000	86460000	11	86915000	86920000	.	.	.	.	0,255,255	29	7868323	7278435	9757034	6937805	415.28	6.76294	464.102	106.476	1	86457500	86917500	0
11	64450000	64455000	11	64650000	64655000	.	.	.	.	0,255,255	29	1039092	9476949	9482355	11121909	0.012336	3375.81	464.102	0.0139374	3	64449166	64654166	3727
11	47640000	47645000	11	47765000	47770000	.	.	.	.	0,255,255	29	9540497	9694091	1145369	76588144	415.28	3375.81	0.0137558	106.476	1	47642500	47767500	0
[truncated: 15,401 more rows]

## Sheet: Contact Domains Neu D868D
#chr1	x1	x2	chr2	y1	y2	name	score	strand1	strand2	color	score	uVarScore	lVarScore	upSign	loSign
# juicer_tools version 1.19.02
9	22470000	23820000	9	22470000	23820000	.	.	.	.	255,255,0	0.362398	0.396431	0.398761	0.462636	0.406669
9	27695000	29210000	9	27695000	29210000	.	.	.	.	255,255,0	0.783917	0.320164	0.356396	0.644304	0.452264
9	107445000	108815000	9	107445000	108815000	.	.	.	.	255,255,0	0.872786	0.323116	0.350075	0.62742	0.555729
9	38425000	38740000	9	38425000	38740000	.	.	.	.	255,255,0	0.551847	0.26299	0.401921	0.463867	0.478516
9	105815000	107190000	9	105815000	107190000	.	.	.	.	255,255,0	1.04712e+16	0.291099	0.338631	0.680634	0.572726
9	105840000	106860000	9	105840000	106860000	.	.	.	.	255,255,0	1.00664e+16	0.277378	0.28973	0.644203	0.509804
9	31830000	32305000	9	31830000	32305000	.	.	.	.	255,255,0	0.494937	0.263296	0.277801	0.417101	0.519965
9	116715000	117460000	9	116715000	117460000	.	.	.	.	255,255,0	1.27002e+16	0.236558	0.25533	0.718933	0.641778
9	110640000	111305000	9	110640000	111305000	.	.	.	.	255,255,0	1.01243e+16	0.240012	0.242125	0.569837	0.650033
9	18245000	19025000	9	18245000	19025000	.	.	.	.	255,255,0	1.37377e+16	0.235553	0.22036	0.616683	0.739533
9	70740000	71260000	9	70740000	71260000	.	.	.	.	255,255,0	1.00181e+16	0.273923	0.180035	0.517779	0.722424
9	33795000	34320000	9	33795000	34320000	.	.	.	.	255,255,0	0.572156	0.241562	0.211859	0.464934	0.47953
9	78595000	79115000	9	78595000	79115000	.	.	.	.	255,255,0	0.71617	0.22745	0.208348	0.498549	0.454282
9	21225000	21795000	9	21225000	21795000	.	.	.	.	255,255,0	1.33382e+16	0.235335	0.178317	0.681186	0.76588
9	79130000	79565000	9	79130000	79565000	.	.	.	.	255,255,0	0.754777	0.21099	0.201315	0.402376	0.596074
9	75290000	75830000	9	75290000	75830000	.	.	.	.	255,255,0	0.516366	0.171947	0.217818	0.400673	0.410774
9	16150000	16730000	9	16150000	16730000	.	.	.	.	255,255,0	0.621002	0.205108	0.183912	0.498831	0.404734
9	99830000	100320000	9	99830000	100320000	.	.	.	.	255,255,0	0.802669	0.184719	0.196944	0.479592	0.6
9	119520000	119980000	9	119520000	119980000	.	.	.	.	255,255,0	0.655069	0.218871	0.161447	0.500925	0.402868
9	137620000	138120000	9	137620000	138120000	.	.	.	.	255,255,0	1.45527e+16	0.166344	0.210839	0.833725	0.771373
9	68560000	69025000	9	68560000	69025000	.	.	.	.	255,255,0	1.27422e+16	0.232616	0.133286	0.665007	0.804889
9	115595000	116125000	9	115595000	116125000	.	.	.	.	255,255,0	1.05201e+16	0.183458	0.17892	0.779525	0.4116
9	17115000	17465000	9	17115000	17465000	.	.	.	.	255,255,0	1.15043e+16	0.16518	0.191661	0.448413	0.78254
9	99275000	99815000	9	99275000	99815000	.	.	.	.	255,255,0	1.17483e+16	0.185002	0.17045	0.751515	0.617172
9	71275000	71775000	9	71275000	71775000	.	.	.	.	255,255,0	1.06587e+16	0.163273	0.175836	0.711765	0.561961
9	110265000	110610000	9	110265000	110610000	.	.	.	.	255,255,0	1.00383e+16	0.161916	0.167432	0.530612	0.662041
9	14440000	14770000	9	14440000	14770000	.	.	.	.	255,255,0	0.961023	0.170854	0.155698	0.641711	0.416996
9	32595000	32965000	9	32595000	32965000	.	.	.	.	255,255,0	1.36228e+16	0.158392	0.167524	0.70128	0.834282
9	115035000	115535000	9	115035000	115535000	.	.	.	.	255,255,0	1.23771e+16	0.151088	0.172517	0.54549	0.768235
9	75880000	76295000	9	75880000	76295000	.	.	.	.	255,255,0	1.28116e+16	0.157718	0.15713	0.574263	0.764172
9	73220000	73570000	9	73220000	73570000	.	.	.	.	255,255,0	1.06733e+16	0.155437	0.152465	0.788889	0.477778
9	14805000	15130000	9	14805000	15130000	.	.	.	.	255,255,0	0.906684	0.161413	0.145518	0.493113	0.551882
9	88595000	89000000	9	88595000	89000000	.	.	.	.	255,255,0	1.10342e+16	0.150961	0.146779	0.600238	0.707317
9	12700000	13020000	9	12700000	13020000	.	.	.	.	255,255,0	1.49572e+16	0.150058	0.144982	0.786932	0.626894
9	90240000	90640000	9	90240000	90640000	.	.	.	.	255,255,0	1.0322e+16	0.144841	0.146347	0.557317	0.638415
9	98300000	98775000	9	98300000	98775000	.	.	.	.	255,255,0	1.45538e+16	0.143564	0.145934	0.733941	0.799045
9	17815000	18205000	9	17815000	18205000	.	.	.	.	255,255,0	1.44964e+15	0.147363	0.139723	0.615385	0.827564
9	122415000	122800000	9	122415000	122800000	.	.	.	.	255,255,0	1.60528e+16	0.153722	0.130648	0.665352	0.893491
9	26350000	26655000	9	26350000	26655000	.	.	.	.	255,255,0	0.951027	0.141046	0.135895	0.663892	0.550468
9	94675000	95125000	9	94675000	95125000	.	.	.	.	255,255,0	1.69025e+15	0.151017	0.122306	0.821739	0.838164
9	19940000	20325000	9	19940000	20325000	.	.	.	.	255,255,0	1.33426e+16	0.138775	0.128544	0.827745	0.65549
9	123545000	123925000	9	123545000	123925000	.	.	.	.	255,255,0	1.06107e+16	0.144741	0.120314	0.694332	0.571525
9	74760000	75080000	9	74760000	75080000	.	.	.	.	255,255,0	1.69686e+16	0.119562	0.143537	0.817235	0.779356
9	70925000	71250000	9	70925000	71250000	.	.	.	.	255,255,0	1.11354e+16	0.142811	0.11832	0.46281	0.828283
9	35115000	35475000	9	35115000	35475000	.	.	.	.	255,255,0	1.26832e+16	0.115144	0.141207	0.8003	0.673423
9	117785000	118155000	9	117785000	118155000	.	.	.	.	255,255,0	0.957051	0.134892	0.114167	0.640825	0.501422
9	86950000	87320000	9	86950000	87320000	.	.	.	.	255,255,0	1.08227e+16	0.122764	0.11491	0.418919	0.825747
9	89595000	90105000	9	89595000	90105000	.	.	.	.	255,255,0	1.77209e+15	0.117537	0.117316	0.897059	0.884992
9	7065000	7380000	9	7065000	7380000	.	.	.	.	255,255,0	0.884404	0.116588	0.116529	0.523438	0.479492
9	8465000	8855000	9	8465000	8855000	.	.	.	.	255,255,0	1.52889e+16	0.112409	0.109297	0.487821	0.879487
9	95515000	95870000	9	95515000	95870000	.	.	.	.	255,255,0	1.09315e+16	0.110845	0.10833	0.755401	0.516204
9	2860000	3215000	9	2860000	3215000	.	.	.	.	255,255,0	1.42576e+15	0.101457	0.110158	0.912037	0.508488
9	121700000	121995000	9	121700000	121995000	.	.	.	.	255,255,0	1.18046e+16	0.0935515	0.106339	0.536667	0.83
9	114450000	114645000	9	114450000	114645000	.	.	.	.	255,255,0	0.91753	0.113404	0.0864117	0.52	0.5625
9	12475000	12630000	9	12475000	12630000	.	.	.	.	255,255,0	1.18017e+15	0.0956071	0.103845	0.574219	0.644531
9	78060000	78230000	9	78060000	78230000	.	.	.	.	255,255,0	1.14444e+16	0.102291	0.0964976	0.617328	0.630227
9	124880000	125160000	9	124880000	125160000	.	.	.	.	255,255,0	1.23154e+16	0.109159	0.0893359	0.78202	0.71798
9	22285000	22425000	9	22285000	22425000	.	.	.	.	255,255,0	0.895503	0.0866387	0.111553	0.509524	0.642857
9	123080000	123340000	9	123080000	123340000	.	.	.	.	255,255,0	1.20678e+16	0.095562	0.101774	0.522792	0.861823
9	114400000	114650000	9	114400000	114650000	.	.	.	.	255,255,0	1.4563e+16	0.105323	0.0918866	0.859826	0.630209
9	38075000	38360000	9	38075000	38360000	.	.	.	.	255,255,0	1.2702e+16	0.0923451	0.104328	0.563615	0.877527
9	17575000	17745000	9	17575000	17745000	.	.	.	.	255,255,0	1.04288e+16	0.11037	0.0856978	0.689542	0.53268
9	91470000	91670000	9	91470000	91670000	.	.	.	.	255,255,0	0.843443	0.108543	0.0873836	0.554762	0.511905
9	76455000	76655000	9	76455000	76655000	.	.	.	.	255,255,0	132752515495645	0.0897785	0.105999	0.759524	0.702381
9	126590000	126800000	9	126590000	126800000	.	.	.	.	255,255,0	1.24561e+16	0.0999603	0.0934694	0.686147	0.850649
9	109895000	110155000	9	109895000	110155000	.	.	.	.	255,255,0	1.6733e+16	0.0892286	0.103509	0.799145	0.839031
9	72870000	73070000	9	72870000	73070000	.	.	.	.	255,255,0	1.19415e+16	0.0926986	0.0999879	0.801984	0.512302
9	134045000	134155000	9	134045000	134155000	.	.	.	.	255,255,0	1.03492e+16	0.0958691	0.0963848	0.613636	0.734848
9	3245000	3465000	9	3245000	3465000	.	.	.	.	255,255,0	1.07596e+16	0.0810743	0.110256	0.66996	0.63834
9	121230000	121410000	9	121230000	121410000	.	.	.	.	255,255,0	1.2091e+16	0.0913388	0.0992687	0.687005	0.697767
9	135085000	135345000	9	135085000	135345000	.	.	.	.	255,255,0	1.14782e+16	0.0751179	0.113802	0.887464	0.599715
9	10045000	10275000	9	10045000	10275000	.	.	.	.	255,255,0	1.64884e+16	0.10222	0.0861353	0.893116	0.577899
9	20625000	20930000	9	20625000	20930000	.	.	.	.	255,255,0	1.35688e+16	0.0929877	0.0953287	0.765869	0.776275
9	131760000	132250000	9	131760000	132250000	.	.	.	.	255,255,0	1.72065e+16	0.0881148	0.0995654	0.939184	0.916327
9	114080000	114300000	9	114080000	114300000	.	.	.	.	255,255,0	1.64031e+16	0.093682	0.0934633	0.717391	0.887352
9	77180000	77395000	9	77180000	77395000	.	.	.	.	255,255,0	1.47489e+16	0.0906232	0.0955533	0.789256	0.766529
9	101025000	101230000	9	101025000	101230000	.	.	.	.	255,255,0	0.825138	0.0916403	0.0945179	0.503016	0.573675
9	86635000	86940000	9	86635000	86940000	.	.	.	.	255,255,0	0.87776	0.0985678	0.0872477	0.501561	0.618106
9	89320000	89560000	9	89320000	89560000	.	.	.	.	255,255,0	1.59773e+16	0.0889639	0.0948384	0.855	0.831667
9	85040000	85215000	9	85040000	85215000	.	.	.	.	255,255,0	0.783849	0.0862534	0.0969839	0.518519	0.503086
9	84400000	84650000	9	84400000	84650000	.	.	.	.	255,255,0	1.66484e+15	0.0930388	0.0897631	0.835385	0.843077
9	4795000	4980000	9	4795000	4980000	.	.	.	.	255,255,0	1.03195e+16	0.0876957	0.0943834	0.6759	0.587258
9	4390000	4600000	9	4390000	4600000	.	.	.	.	255,255,0	1.28277e+16	0.0913213	0.0893262	0.867965	0.508658
9	134165000	134440000	9	134165000	134440000	.	.	.	.	255,255,0	1.59158e+15	0.0941297	0.0864832	0.901786	0.878827
9	126935000	127195000	9	126935000	127195000	.	.	.	.	255,255,0	1.3379e+16	0.110477	0.0698113	0.827635	0.807692
9	134450000	134685000	9	134450000	134685000	.	.	.	.	255,255,0	1.15334e+15	0.0890225	0.0894655	0.890625	0.595486
9	101400000	101550000	9	101400000	101550000	.	.	.	.	255,255,0	1.28793e+15	0.0809972	0.0974041	0.729167	0.7125
9	72040000	72265000	9	72040000	72265000	.	.	.	.	255,255,0	1.63964e+16	0.0932335	0.0851525	0.783672	0.868581
9	33075000	33245000	9	33075000	33245000	.	.	.	.	255,255,0	1.71646e+15	0.0957886	0.081534	0.879085	0.879085
9	113445000	113660000	9	113445000	113660000	.	.	.	.	255,255,0	1.77682e+15	0.0869729	0.0897352	0.836777	0.86157
9	133175000	133305000	9	133175000	133305000	.	.	.	.	255,255,0	1.17145e+16	0.0795747	0.0966306	0.818681	0.686813
9	70410000	70600000	9	70410000	70600000	.	.	.	.	255,255,0	1.43115e+16	0.074497	0.10135	0.513158	0.923684
9	125750000	125905000	9	125750000	125905000	.	.	.	.	255,255,0	1.24808e+16	0.0773247	0.097483	0.847656	0.652344
9	97410000	97610000	9	97410000	97610000	.	.	.	.	255,255,0	1.37672e+16	0.0816939	0.0930855	0.602381	0.880952
9	85820000	85935000	9	85820000	85935000	.	.	.	.	255,255,0	1.12648e+16	0.138012	0.0361369	0.715278	0.618056
9	124770000	124855000	9	124770000	124855000	.	.	.	.	255,255,0	1.40542e+16	0.0867118	0.0874017	0.740741	0.740741
9	137090000	137240000	9	137090000	137240000	.	.	.	.	255,255,0	1.07483e+16	0.0805011	0.0928288	0.645833	0.7625
9	32380000	32575000	9	32380000	32575000	.	.	.	.	255,255,0	182144038967644	0.0849465	0.0880992	0.9225	0.9175
9	122120000	122345000	9	122120000	122345000	.	.	.	.	255,255,0	1.6356e+15	0.0881329	0.0845707	0.862004	0.89603
9	133505000	133740000	9	133505000	133740000	.	.	.	.	255,255,0	1.32227e+16	0.0922693	0.0800995	0.769097	0.866319
9	112480000	112705000	9	112480000	112705000	.	.	.	.	255,255,0	1.34902e+16	0.0909749	0.0813212	0.706994	0.771267
9	133025000	133155000	9	133025000	133155000	.	.	.	.	255,255,0	1.12464e+15	0.0776917	0.094465	0.697802	0.763736
9	98060000	98275000	9	98060000	98275000	.	.	.	.	255,255,0	1.14608e+15	0.0747841	0.0954114	0.588843	0.766529
9	109580000	109775000	9	109580000	109775000	.	.	.	.	255,255,0	0.97	0.100483	0.0696224	0.6325	0.5075
9	125965000	126220000	9	125965000	126220000	.	.	.	.	255,255,0	0.912248	0.0943993	0.0733848	0.693787	0.566568
9	33625000	33725000	9	33625000	33725000	.	.	.	.	255,255,0	0.982261	0.0870294	0.0795698	0.503472	0.700694
9	27330000	27540000	9	27330000	27540000	.	.	.	.	255,255,0	1.78396e+16	0.0858687	0.0806174	0.911255	0.898268
9	95315000	95505000	9	95315000	95505000	.	.	.	.	255,255,0	1.26412e+16	0.075794	0.0898422	0.628947	0.786842
9	37120000	37320000	9	37120000	37320000	.	.	.	.	255,255,0	0.917602	0.0780855	0.0869639	0.659524	0.521429
9	77795000	78030000	9	77795000	78030000	.	.	.	.	255,255,0	1.50154e+16	0.0903808	0.0746159	0.592014	0.904514
9	97630000	97695000	9	97630000	97695000	.	.	.	.	255,255,0	1.03202e+16	0.0891399	0.0751379	0.571429	0.571429
9	133785000	133995000	9	133785000	133995000	.	.	.	.	255,255,0	1.60638e+16	0.0801766	0.0831317	0.898268	0.898268
9	136130000	136295000	9	136130000	136295000	.	.	.	.	255,255,0	1.29057e+16	0.0624442	0.100784	0.865052	0.740484
9	127930000	128110000	9	127930000	128110000	.	.	.	.	255,255,0	1.32848e+16	0.0637252	0.0984515	0.856725	0.745614
9	112090000	112340000	9	112090000	112340000	.	.	.	.	255,255,0	1.72798e+16	0.0716725	0.0904857	0.887692	0.841538
9	2635000	2835000	9	2635000	2835000	.	.	.	.	255,255,0	1.41342e+16	0.0723838	0.0894556	0.535714	0.907143
9	74575000	74745000	9	74575000	74745000	.	.	.	.	255,255,0	1.15139e+16	0.0761213	0.0846658	0.571895	0.761438
9	134845000	135050000	9	134845000	135050000	.	.	.	.	255,255,0	0.858211	0.0781162	0.0826029	0.502891	0.736905
9	136485000	136640000	9	136485000	136640000	.	.	.	.	255,255,0	1.46781e+15	0.0697099	0.0908769	0.910156	0.769531
9	20950000	21110000	9	20950000	21110000	.	.	.	.	255,255,0	1.19567e+15	0.066515	0.0936503	0.5625	0.8125
9	84670000	84975000	9	84670000	84975000	.	.	.	.	255,255,0	1.39109e+15	0.0749719	0.0844082	0.935818	0.527258
9	3530000	3710000	9	3530000	3710000	.	.	.	.	255,255,0	1.53497e+16	0.0858185	0.0735478	0.868421	0.780702
9	100600000	100705000	9	100600000	100705000	.	.	.	.	255,255,0	1.19145e+15	0.0840522	0.0752169	0.760331	0.528926
9	133345000	133485000	9	133345000	133485000	.	.	.	.	255,255,0	1.17687e+16	0.0842465	0.074777	0.77619	0.747619
9	97705000	97905000	9	97705000	97905000	.	.	.	.	255,255,0	1.6469e+16	0.0808751	0.0777148	0.897619	0.816667
9	129495000	129605000	9	129495000	129605000	.	.	.	.	255,255,0	1.17365e+15	0.0571159	0.100968	0.583333	0.810606
9	96450000	96650000	9	96450000	96650000	.	.	.	.	255,255,0	1.296e+16	0.0729976	0.0850061	0.721429	0.783333
9	88390000	88575000	9	88390000	88575000	.	.	.	.	255,255,0	1.00825e+15	0.0772834	0.0801045	0.711283	0.546445
9	132605000	132815000	9	132605000	132815000	.	.	.	.	255,255,0	0.757696	0.0714282	0.0856564	0.577922	0.521645
9	20355000	20615000	9	20355000	20615000	.	.	.	.	255,255,0	1.57892e+16	0.0793316	0.0776279	0.864672	0.839031
9	100450000	100590000	9	100450000	100590000	.	.	.	.	255,255,0	1.36885e+15	0.0703983	0.0862472	0.565079	0.881793
9	129835000	130050000	9	129835000	130050000	.	.	.	.	255,255,0	1.24492e+16	0.0806435	0.0755719	0.820248	0.762397
9	113715000	113855000	9	113715000	113855000	.	.	.	.	255,255,0	1.07107e+16	0.0922999	0.0632436	0.719048	0.519048
9	129630000	129800000	9	129630000	129800000	.	.	.	.	255,255,0	1.66635e+15	0.0740237	0.0810982	0.911765	0.866013
9	21815000	21965000	9	21815000	21965000	.	.	.	.	255,255,0	1.37632e+16	0.084098	0.0701732	0.879167	0.579167
9	131125000	131335000	9	131125000	131335000	.	.	.	.	255,255,0	1.20817e+16	0.0844386	0.069164	0.742424	0.807359
9	83325000	83535000	9	83325000	83535000	.	.	.	.	255,255,0	0.911587	0.0803743	0.0720258	0.530303	0.612554
9	19790000	19905000	9	19790000	19905000	.	.	.	.	255,255,0	1.12527e+15	0.0456227	0.105121	0.552083	0.680823
9	113585000	113660000	9	113585000	113660000	.	.	.	.	255,255,0	1.10514e+15	0.0508968	0.0991688	0.546875	0.640625
9	36795000	37025000	9	36795000	37025000	.	.	.	.	255,255,0	0.901772	0.0721986	0.0777739	0.577899	0.574275
9	130870000	131050000	9	130870000	131050000	.	.	.	.	255,255,0	0.839726	0.0718387	0.0767375	0.505848	0.692982
9	90760000	90870000	9	90760000	90870000	.	.	.	.	255,255,0	1.0196e+16	0.057882	0.0885533	0.55303	0.704545
9	131535000	131745000	9	131535000	131745000	.	.	.	.	255,255,0	1.32818e+15	0.0733762	0.072841	0.655844	0.915584
9	124545000	124760000	9	124545000	124760000	.	.	.	.	255,255,0	1.50717e+15	0.0668027	0.079299	0.86157	0.844008
9	36400000	36570000	9	36400000	36570000	.	.	.	.	255,255,0	129212408959383	0.0719593	0.0737315	0.781046	0.735294
9	19095000	19210000	9	19095000	19210000	.	.	.	.	255,255,0	0.842232	0.0995154	0.0460224	0.534722	0.506944
9	105245000	105400000	9	105245000	105400000	.	.	.	.	255,255,0	137843718823561	0.0647632	0.0807451	0.667969	0.863281
9	132270000	132400000	9	132270000	132400000	.	.	.	.	255,255,0	1.22501e+16	0.0806959	0.0624205	0.807692	0.763736
9	105445000	105555000	9	105445000	105555000	.	.	.	.	255,255,0	1.20645e+16	0.067796	0.0752252	0.75	0.628788
9	13115000	13280000	9	13115000	13280000	.	.	.	.	255,255,0	1.06648e+15	0.0732912	0.0692978	0.620483	0.553799
9	69440000	69545000	9	69440000	69545000	.	.	.	.	255,255,0	1.04818e+16	0.0987155	0.0434821	0.727273	0.628099
9	81550000	81680000	9	81550000	81680000	.	.	.	.	255,255,0	1.36545e+16	0.0668998	0.0747198	0.642857	0.840659
9	89165000	89290000	9	89165000	89290000	.	.	.	.	255,255,0	1.10111e+15	0.0569677	0.0846181	0.508876	0.781065
9	85625000	85735000	9	85625000	85735000	.	.	.	.	255,255,0	0.919603	0.0433858	0.0981162	0.55303	0.613636
9	26730000	26865000	9	26730000	26865000	.	.	.	.	255,255,0	0.948361	0.0655926	0.074844	0.505102	0.69898
9	129175000	129315000	9	129175000	129315000	.	.	.	.	255,255,0	1.15191e+15	0.0860013	0.0542605	0.842857	0.604762
9	113875000	114045000	9	113875000	114045000	.	.	.	.	255,255,0	0.833986	0.0702774	0.0692298	0.53268	0.509804
9	69040000	69190000	9	69040000	69190000	.	.	.	.	255,255,0	1.51459e+15	0.071972	0.0666143	0.8875	0.745833
9	125555000	125740000	9	125555000	125740000	.	.	.	.	255,255,0	1.07984e+16	0.0606786	0.0768663	0.542936	0.853186
9	78440000	78590000	9	78440000	78590000	.	.	.	.	255,255,0	1.09488e+15	0.0676135	0.0697595	0.6625	0.604167
9	130455000	130680000	9	130455000	130680000	.	.	.	.	255,255,0	1.57989e+16	0.0682237	0.06861	0.877127	0.930057
9	136360000	136480000	9	136360000	136480000	.	.	.	.	255,255,0	1.14535e+16	0.0621748	0.0744526	0.673077	0.788462
9	132410000	132580000	9	132410000	132580000	.	.	.	.	255,255,0	1.39247e+16	0.0692417	0.0660975	0.905229	0.794118
9	93150000	93315000	9	93150000	93315000	.	.	.	.	255,255,0	1.05962e+15	0.0783071	0.0569594	0.67128	0.629758
9	130705000	130860000	9	130705000	130860000	.	.	.	.	255,255,0	1.47537e+15	0.0746165	0.0602628	0.910156	0.800781
9	134175000	134315000	9	134175000	134315000	.	.	.	.	255,255,0	1.1353e+16	0.0838976	0.0506058	0.852381	0.595238
9	37790000	37900000	9	37790000	37900000	.	.	.	.	255,255,0	1.13403e+15	0.0514416	0.0829287	0.511154	0.791544
9	27575000	27685000	9	27575000	27685000	.	.	.	.	255,255,0	1.294e+16	0.0663179	0.0678174	0.765152	0.704545
9	34990000	35075000	9	34990000	35075000	.	.	.	.	255,255,0	1.04197e+16	0.0593289	0.0743019	0.641975	0.617284
9	125280000	125375000	9	125280000	125375000	.	.	.	.	255,255,0	1.11626e+16	0.0473254	0.0860122	0.549675	0.818046
9	111900000	112050000	9	111900000	112050000	.	.	.	.	255,255,0	0.9901	0.0540741	0.0773077	0.504167	0.670833
9	127735000	127920000	9	127735000	127920000	.	.	.	.	255,255,0	1.00881e+16	0.0706781	0.0603128	0.520776	0.831025
9	69970000	70110000	9	69970000	70110000	.	.	.	.	255,255,0	1.17278e+16	0.0711189	0.0596172	0.795238	0.585714
9	34530000	34600000	9	34530000	34600000	.	.	.	.	255,255,0	0.851487	0.0376396	0.0929102	0.517857	0.553571
9	615000	775000	9	615000	775000	.	.	.	.	255,255,0	0.838373	0.0667642	0.0634793	0.513292	0.530302
9	126500000	126585000	9	126500000	126585000	.	.	.	.	255,255,0	1.06548e+16	0.0847659	0.0452256	0.716049	0.641975
9	137310000	137405000	9	137310000	137405000	.	.	.	.	255,255,0	1.11479e+16	0.0784069	0.051037	0.75	0.73
9	5890000	6030000	9	5890000	6030000	.	.	.	.	255,255,0	1.00785e+16	0.0516346	0.0775226	0.554167	0.570833
9	113445000	113580000	9	113445000	113580000	.	.	.	.	255,255,0	1.32399e+15	0.0702759	0.0585972	0.852041	0.576531
9	135965000	136120000	9	135965000	136120000	.	.	.	.	255,255,0	1.46175e+16	0.0732325	0.0555416	0.855469	0.894531
9	87495000	87660000	9	87495000	87660000	.	.	.	.	255,255,0	1.14576e+16	0.0509708	0.0777265	0.615917	0.768166
9	35765000	35890000	9	35765000	35890000	.	.	.	.	255,255,0	1.09311e+16	0.0699539	0.0581934	0.627219	0.721893
9	124410000	124535000	9	124410000	124535000	.	.	.	.	255,255,0	1.43844e+16	0.0742987	0.053745	0.840237	0.840237
9	96220000	96320000	9	96220000	96320000	.	.	.	.	255,255,0	1.25708e+15	0.0688109	0.0584336	0.7	0.718182
9	130255000	130415000	9	130255000	130415000	.	.	.	.	255,255,0	0.841231	0.0607127	0.0661235	0.533088	0.658088
9	127220000	127395000	9	127220000	127395000	.	.	.	.	255,255,0	1.2499e+16	0.0581021	0.0686676	0.830247	0.756173
9	37915000	38065000	9	37915000	38065000	.	.	.	.	255,255,0	1.29767e+16	0.0719377	0.051823	0.860489	0.578464
9	105605000	105695000	9	105605000	105695000	.	.	.	.	255,255,0	0.861876	0.0721781	0.0514338	0.544444	0.522222
9	114725000	114900000	9	114725000	114900000	.	.	.	.	255,255,0	0.955718	0.0633614	0.0597997	0.548203	0.574231
9	92670000	92790000	9	92670000	92790000	.	.	.	.	255,255,0	1.03835e+16	0.0520666	0.0707181	0.685897	0.583333
9	126705000	126785000	9	126705000	126785000	.	.	.	.	255,255,0	1.00905e+15	0.0446188	0.0781051	0.597222	0.708333
9	116570000	116665000	9	116570000	116665000	.	.	.	.	255,255,0	10904279322532	0.0438245	0.0782583	0.59	0.69
9	113275000	113405000	9	113275000	113405000	.	.	.	.	255,255,0	1.3212e+16	0.0459616	0.0757227	0.631868	0.796703
9	117640000	117775000	9	117640000	117775000	.	.	.	.	255,255,0	1.23426e+15	0.0684536	0.0525693	0.709184	0.709184
9	6575000	6675000	9	6575000	6675000	.	.	.	.	255,255,0	1.40693e+16	0.0549362	0.0648485	0.7	0.772727
9	127785000	127915000	9	127785000	127915000	.	.	.	.	255,255,0	1.01874e+16	0.0589257	0.0603704	0.554945	0.796703
9	5450000	5595000	9	5450000	5595000	.	.	.	.	255,255,0	1.2237e+15	0.0583025	0.0592849	0.702222	0.657778
9	19230000	19370000	9	19230000	19370000	.	.	.	.	255,255,0	1.17275e+16	0.0455366	0.0720099	0.652381	0.719048
9	72290000	72360000	9	72290000	72360000	.	.	.	.	255,255,0	0.977487	0.066173	0.0507704	0.597222	0.515873
9	93450000	93565000	9	93450000	93565000	.	.	.	.	255,255,0	1.39943e+16	0.0536452	0.062907	0.756944	0.8125
9	37480000	37570000	9	37480000	37570000	.	.	.	.	255,255,0	1.22714e+16	0.0685917	0.0465524	0.766667	0.722222
9	132165000	132240000	9	132165000	132240000	.	.	.	.	255,255,0	0.858943	0.0320598	0.0830508	0.515625	0.671875
9	37595000	37745000	9	37595000	37745000	.	.	.	.	255,255,0	1.1834e+16	0.0549001	0.0598858	0.720833	0.729167
9	131360000	131500000	9	131360000	131500000	.	.	.	.	255,255,0	1.26985e+16	0.059559	0.0549212	0.861905	0.785714
9	130110000	130240000	9	130110000	130240000	.	.	.	.	255,255,0	1.16021e+16	0.0632981	0.0505905	0.735343	0.769819
9	87340000	87490000	9	87340000	87490000	.	.	.	.	255,255,0	1.36445e+15	0.0680992	0.0451606	0.895833	0.670833
9	85265000	85410000	9	85265000	85410000	.	.	.	.	255,255,0	1.10284e+16	0.0569419	0.0550909	0.773333	0.568889
9	36620000	36740000	9	36620000	36740000	.	.	.	.	255,255,0	0.834028	0.0580031	0.053783	0.529583	0.599861
9	86280000	86350000	9	86280000	86350000	.	.	.	.	255,255,0	1.0308e+16	0.0464413	0.0644445	0.625	0.625
9	131640000	131735000	9	131640000	131735000	.	.	.	.	255,255,0	1.04213e+16	0.0200877	0.0899045	0.53	0.79
9	2150000	2245000	9	2150000	2245000	.	.	.	.	255,255,0	1.06157e+16	0.0541554	0.055705	0.67	0.59
9	123400000	123535000	9	123400000	123535000	.	.	.	.	255,255,0	1.33652e+16	0.0671869	0.0422426	0.831633	0.780612
9	137455000	137535000	9	137455000	137535000	.	.	.	.	255,255,0	0.860735	0.0445455	0.0647055	0.50463	0.70564
9	114305000	114385000	9	114305000	114385000	.	.	.	.	255,255,0	0.936472	0.0527609	0.0563883	0.541667	0.569444
9	122830000	122890000	9	122830000	122890000	.	.	.	.	255,255,0	0.802304	0.0828	0.0263205	0.5	0.5
9	90915000	91020000	9	90915000	91020000	.	.	.	.	255,255,0	1.04167e+16	0.0679606	0.0409283	0.743802	0.512397
9	109170000	109320000	9	109170000	109320000	.	.	.	.	255,255,0	0.830816	0.0501184	0.0585561	0.504167	0.545833
9	34890000	34985000	9	34890000	34985000	.	.	.	.	255,255,0	1.03179e+16	0.0552436	0.0531717	0.63	0.69
9	132670000	132795000	9	132670000	132795000	.	.	.	.	255,255,0	0.756274	0.0558085	0.0521237	0.508876	0.60355
9	134325000	134440000	9	134325000	134440000	.	.	.	.	255,255,0	1.07919e+16	0.04519	0.0620439	0.520833	0.854167
9	127590000	127730000	9	127590000	127730000	.	.	.	.	255,255,0	1.15536e+15	0.0506841	0.0542755	0.757143	0.766667
9	9815000	9920000	9	9815000	9920000	.	.	.	.	255,255,0	1.01251e+15	0.0529616	0.0506592	0.566952	0.578786
9	89035000	89130000	9	89035000	89130000	.	.	.	.	255,255,0	0.955094	0.0669453	0.0365657	0.69	0.51
9	129030000	129105000	9	129030000	129105000	.	.	.	.	255,255,0	0.87386	0.0348773	0.0678999	0.546875	0.609375
9	121310000	121395000	9	121310000	121395000	.	.	.	.	255,255,0	0.885845	0.035262	0.0665973	0.54321	0.592593
9	122020000	122090000	9	122020000	122090000	.	.	.	.	255,255,0	0.920929	0.0495967	0.0508816	0.530534	0.622465
9	98855000	98955000	9	98855000	98955000	.	.	.	.	255,255,0	0.949152	0.0629477	0.037519	0.681818	0.5
9	98065000	98195000	9	98065000	98195000	.	.	.	.	255,255,0	0.822094	0.0438132	0.0566167	0.576923	0.510989
9	96330000	96420000	9	96330000	96420000	.	.	.	.	255,255,0	1.24605e+16	0.0627154	0.0372389	0.744444	0.722222
9	135800000	135935000	9	135800000	135935000	.	.	.	.	255,255,0	0.853396	0.0420745	0.0574332	0.545918	0.658163
9	127455000	127585000	9	127455000	127585000	.	.	.	.	255,255,0	1.18271e+16	0.0522159	0.0469172	0.774725	0.763736
9	34390000	34500000	9	34390000	34500000	.	.	.	.	255,255,0	0.941275	0.0615494	0.0375546	0.659091	0.583333
9	33375000	33465000	9	33375000	33465000	.	.	.	.	255,255,0	0.827046	0.042807	0.0559947	0.522222	0.566667
9	69770000	69895000	9	69770000	69895000	.	.	.	.	255,255,0	0.956789	0.0394958	0.058681	0.527847	0.670122
9	120615000	120710000	9	120615000	120710000	.	.	.	.	255,255,0	1.1539e+16	0.0610173	0.0364827	0.71	0.71
9	35655000	35730000	9	35655000	35730000	.	.	.	.	255,255,0	0.929591	0.0490715	0.0475343	0.578125	0.609375
9	15305000	15415000	9	15305000	15415000	.	.	.	.	255,255,0	1.07424e+16	0.0433635	0.0522966	0.628788	0.643939
9	120975000	121070000	9	120975000	121070000	.	.	.	.	255,255,0	1.11431e+16	0.0481342	0.0474008	0.65	0.73
9	83220000	83300000	9	83220000	83300000	.	.	.	.	255,255,0	1.01847e+16	0.0750283	0.0201674	0.680556	0.569444
9	76815000	76905000	9	76815000	76905000	.	.	.	.	255,255,0	1.12531e+16	0.0554237	0.0388834	0.7	0.588889
9	83985000	84075000	9	83985000	84075000	.	.	.	.	255,255,0	0.950657	0.0633402	0.0307806	0.677778	0.5
9	130770000	130855000	9	130770000	130855000	.	.	.	.	255,255,0	0.866003	0.0367262	0.05711	0.518519	0.716049
9	121075000	121185000	9	121075000	121185000	.	.	.	.	255,255,0	1.18835e+15	0.0380042	0.0557314	0.689394	0.795455
9	3745000	3850000	9	3745000	3850000	.	.	.	.	255,255,0	0.970772	0.058271	0.0347552	0.644628	0.512397
9	4300000	4365000	9	4300000	4365000	.	.	.	.	255,255,0	0.954034	0.0173073	0.075039	0.571429	0.571429
9	93330000	93430000	9	93330000	93430000	.	.	.	.	255,255,0	0.929083	0.0441045	0.0480654	0.5	0.681818
9	98195000	98265000	9	98195000	98265000	.	.	.	.	255,255,0	0.850264	0.0252952	0.0665662	0.517857	0.517857
9	6935000	7040000	9	6935000	7040000	.	.	.	.	255,255,0	1.07701e+16	0.0362798	0.0554705	0.506198	0.709768
9	105160000	105240000	9	105160000	105240000	.	.	.	.	255,255,0	0.873754	0.0519046	0.0389973	0.513889	0.569444
9	126400000	126485000	9	126400000	126485000	.	.	.	.	255,255,0	0.933923	0.0289521	0.0607678	0.518519	0.716049
9	109930000	110030000	9	109930000	110030000	.	.	.	.	255,255,0	0.862569	0.0546467	0.0337417	0.553182	0.505
9	124255000	124355000	9	124255000	124355000	.	.	.	.	255,255,0	0.756774	0.0339295	0.0542535	0.518182	0.5
9	132500000	132575000	9	132500000	132575000	.	.	.	.	255,255,0	0.856799	0.0234116	0.0634712	0.546875	0.671875
9	110050000	110145000	9	110050000	110145000	.	.	.	.	255,255,0	1.1478e+16	0.0287859	0.0569487	0.53	0.77
9	94555000	94655000	9	94555000	94655000	.	.	.	.	255,255,0	0.95577	0.0420749	0.0436002	0.572727	0.663636
9	4675000	4735000	9	4675000	4735000	.	.	.	.	255,255,0	0.836179	0.0409522	0.0424556	0.5	0.5
9	83625000	83705000	9	83625000	83705000	.	.	.	.	255,255,0	0.987827	0.0383606	0.0441822	0.625	0.597222
9	69570000	69665000	9	69570000	69665000	.	.	.	.	255,255,0	0.946598	0.0338008	0.0480752	0.51	0.69
9	98995000	99095000	9	98995000	99095000	.	.	.	.	255,255,0	1.00106e+16	0.0301004	0.0500771	0.5	0.754545
9	114910000	115010000	9	114910000	115010000	.	.	.	.	255,255,0	1.05441e+15	0.0325267	0.0463672	0.572727	0.7
9	130865000	130935000	9	130865000	130935000	.	.	.	.	255,255,0	0.745415	0.0478477	0.0277297	0.517857	0.553571
9	69670000	69755000	9	69670000	69755000	.	.	.	.	255,255,0	1.08266e+16	0.0438526	0.0315083	0.691358	0.641975
9	136865000	136940000	9	136865000	136940000	.	.	.	.	255,255,0	0.854233	0.0391294	0.0338326	0.609375	0.578125
9	126610000	126695000	9	126610000	126695000	.	.	.	.	255,255,0	0.980231	0.0443899	0.0272062	0.716049	0.617284
9	128555000	128630000	9	128555000	128630000	.	.	.	.	255,255,0	0.80995	0.03828	0.0306358	0.546875	0.578125
9	35950000	36030000	9	35950000	36030000	.	.	.	.	255,255,0	0.795316	0.0317556	0.0359769	0.541667	0.513889
9	13615000	13695000	9	13615000	13695000	.	.	.	.	255,255,0	0.860303	0.0365181	0.0309762	0.513889	0.513889
9	114505000	114580000	9	114505000	114580000	.	.	.	.	255,255,0	0.911515	0.027245	0.034007	0.515625	0.640625
9	126325000	126395000	9	126325000	126395000	.	.	.	.	255,255,0	0.753298	0.0250385	0.033023	0.553571	0.517857
9	128950000	129025000	9	128950000	129025000	.	.	.	.	255,255,0	0.77718	0.0276698	0.0270172	0.546875	0.578125
10	18680000	20820000	10	18680000	20820000	.	.	.	.	255,255,0	0.337836	0.398579	0.414526	0.463595	0.448729
10	15430000	16805000	10	15430000	16805000	.	.	.	.	255,255,0	0.353638	0.41945	0.377777	0.435465	0.542113
10	80660000	81835000	10	80660000	81835000	.	.	.	.	255,255,0	0.188351	0.398191	0.393175	0.418773	0.400388
10	43680000	44870000	10	43680000	44870000	.	.	.	.	255,255,0	0.435214	0.377234	0.385574	0.535644	0.503221
10	35630000	36815000	10	35630000	36815000	.	.	.	.	255,255,0	0.483866	0.368582	0.39143	0.533437	0.409152
10	49575000	49945000	10	49575000	49945000	.	.	.	.	255,255,0	0.290115	0.369803	0.379833	0.514936	0.42532
10	98465000	99310000	10	98465000	99310000	.	.	.	.	255,255,0	0.318811	0.360254	0.364021	0.454671	0.451428
10	84550000	86385000	10	84550000	86385000	.	.	.	.	255,255,0	1.00221e+16	0.366347	0.325218	0.550715	0.62497
10	111050000	112135000	10	111050000	112135000	.	.	.	.	255,255,0	0.727209	0.330572	0.343731	0.574026	0.561821
10	130190000	131875000	10	130190000	131875000	.	.	.	.	255,255,0	117810277641768	0.352501	0.304963	0.608382	0.656455
10	119935000	120810000	10	119935000	120810000	.	.	.	.	255,255,0	0.883261	0.297482	0.323495	0.646952	0.595558
10	1310000	3035000	10	1310000	3035000	.	.	.	.	255,255,0	1.01152e+16	0.348883	0.249649	0.492833	0.755521
10	15880000	16790000	10	15880000	16790000	.	.	.	.	255,255,0	0.857954	0.289215	0.266795	0.540612	0.708075
10	19810000	20780000	10	19810000	20780000	.	.	.	.	255,255,0	0.76481	0.28354	0.272336	0.498422	0.677782
10	66250000	66925000	10	66250000	66925000	.	.	.	.	255,255,0	0.53123	0.26004	0.276612	0.445502	0.536332
10	89785000	90855000	10	89785000	90855000	.	.	.	.	255,255,0	1.31608e+16	0.264416	0.258783	0.713655	0.740135
10	50270000	50625000	10	50270000	50625000	.	.	.	.	255,255,0	0.736005	0.285781	0.201161	0.450617	0.670525
10	66930000	67515000	10	66930000	67515000	.	.	.	.	255,255,0	0.964152	0.20885	0.264243	0.691755	0.602988
10	32445000	32925000	10	32445000	32925000	.	.	.	.	255,255,0	0.922299	0.219222	0.241074	0.633503	0.551446
10	4835000	5390000	10	4835000	5390000	.	.	.	.	255,255,0	1.37109e+15	0.182697	0.229063	0.852679	0.689732
10	31320000	31810000	10	31320000	31810000	.	.	.	.	255,255,0	0.807572	0.200778	0.204149	0.431429	0.638367
10	18315000	18655000	10	18315000	18655000	.	.	.	.	255,255,0	0.818944	0.194026	0.196784	0.472269	0.731092
10	76555000	76990000	10	76555000	76990000	.	.	.	.	255,255,0	0.806481	0.170424	0.196681	0.495868	0.678719
10	75395000	76035000	10	75395000	76035000	.	.	.	.	255,255,0	1.03754e+15	0.186401	0.179922	0.807933	0.508654
10	46990000	47455000	10	46990000	47455000	.	.	.	.	255,255,0	1.66507e+16	0.154888	0.20863	0.85378	0.78995
10	19415000	19795000	10	19415000	19795000	.	.	.	.	255,255,0	0.701085	0.16562	0.180533	0.4278	0.640351
10	25725000	26280000	10	25725000	26280000	.	.	.	.	255,255,0	1.35871e+16	0.168468	0.177425	0.822704	0.628827
10	125160000	125715000	10	125160000	125715000	.	.	.	.	255,255,0	1.24353e+16	0.166073	0.175368	0.62787	0.816008
10	25110000	25685000	10	25110000	25685000	.	.	.	.	255,255,0	1.46587e+15	0.185755	0.155404	0.685791	0.859096
10	28650000	29305000	10	28650000	29305000	.	.	.	.	255,255,0	1.64406e+15	0.146373	0.176281	0.879477	0.726125
10	113685000	114155000	10	113685000	114155000	.	.	.	.	255,255,0	1.35917e+16	0.153558	0.163586	0.808067	0.701684
10	43130000	43460000	10	43130000	43460000	.	.	.	.	255,255,0	1.00845e+16	0.145673	0.160729	0.613191	0.64082
10	27750000	28175000	10	27750000	28175000	.	.	.	.	255,255,0	0.869056	0.141342	0.158597	0.489454	0.624121
10	15435000	15745000	10	15435000	15745000	.	.	.	.	255,255,0	1.07294e+16	0.144091	0.149538	0.787298	0.586694
10	93900000	94330000	10	93900000	94330000	.	.	.	.	255,255,0	1.31153e+16	0.138856	0.149959	0.766385	0.693975
10	3195000	3780000	10	3195000	3780000	.	.	.	.	255,255,0	1.35063e+16	0.132756	0.155024	0.891123	0.578857
10	95995000	96320000	10	95995000	96320000	.	.	.	.	255,255,0	1.16729e+16	0.128875	0.137083	0.585859	0.778696
10	12255000	12685000	10	12255000	12685000	.	.	.	.	255,255,0	1.21608e+16	0.145671	0.11544	0.7574	0.559725
10	125980000	126385000	10	125980000	126385000	.	.	.	.	255,255,0	1.22931e+15	0.135339	0.118446	0.828673	0.605592
10	123580000	123965000	10	123580000	123965000	.	.	.	.	255,255,0	1.38251e+16	0.125648	0.118446	0.757396	0.823143
10	90890000	91265000	10	90890000	91265000	.	.	.	.	255,255,0	1.76081e+16	0.105842	0.134781	0.914127	0.791551
10	12715000	13070000	10	12715000	13070000	.	.	.	.	255,255,0	1.3287e+16	0.106131	0.128833	0.576389	0.821759
10	30000000	30340000	10	30000000	30340000	.	.	.	.	255,255,0	0.827038	0.110237	0.119977	0.515126	0.518487
10	123990000	124390000	10	123990000	124390000	.	.	.	.	255,255,0	1.80149e+16	0.100124	0.106837	0.893902	0.907927
10	5685000	5885000	10	5685000	5885000	.	.	.	.	255,255,0	1.08325e+16	0.0982482	0.101502	0.707143	0.607143
10	70545000	70800000	10	70545000	70800000	.	.	.	.	255,255,0	1.05666e+16	0.0932108	0.106347	0.661243	0.64645
10	24720000	24960000	10	24720000	24960000	.	.	.	.	255,255,0	1.16757e+15	0.0954629	0.103943	0.705	0.655
10	70170000	70375000	10	70170000	70375000	.	.	.	.	255,255,0	1.1963e+15	0.105611	0.0933848	0.585034	0.78458
10	35350000	35540000	10	35350000	35540000	.	.	.	.	255,255,0	0.900431	0.0758762	0.122359	0.622091	0.541482
10	17880000	18125000	10	17880000	18125000	.	.	.	.	255,255,0	0.838655	0.0979751	0.0997408	0.6016	0.5776
10	71310000	71705000	10	71310000	71705000	.	.	.	.	255,255,0	1.4744e+16	0.0861158	0.111592	0.923125	0.696875
10	26330000	26550000	10	26330000	26550000	.	.	.	.	255,255,0	1.37175e+16	0.0983802	0.0985002	0.780632	0.749012
10	70910000	71215000	10	70910000	71215000	.	.	.	.	255,255,0	1.55153e+16	0.0784523	0.118312	0.884495	0.807492
10	114920000	115125000	10	114920000	115125000	.	.	.	.	255,255,0	1.09641e+16	0.0986277	0.0976029	0.510581	0.791942
10	57860000	58045000	10	57860000	58045000	.	.	.	.	255,255,0	1.01407e+16	0.0834407	0.112659	0.509695	0.742382
10	58525000	58710000	10	58525000	58710000	.	.	.	.	255,255,0	0.777428	0.0766659	0.119351	0.504155	0.520776
10	80135000	80220000	10	80135000	80220000	.	.	.	.	255,255,0	1.02566e+15	0.0771985	0.118603	0.567901	0.617284
10	30385000	30585000	10	30385000	30585000	.	.	.	.	255,255,0	1.43539e+16	0.0854849	0.110175	0.745238	0.778571
10	73880000	74075000	10	73880000	74075000	.	.	.	.	255,255,0	114144566547977	0.112869	0.0826621	0.7275	0.6775
10	100590000	100875000	10	100590000	100875000	.	.	.	.	255,255,0	1.68787e+16	0.102432	0.0903643	0.785116	0.919303
10	95405000	95600000	10	95405000	95600000	.	.	.	.	255,255,0	1.5267e+16	0.0932758	0.0990189	0.8025	0.8375
10	114545000	114780000	10	114545000	114780000	.	.	.	.	255,255,0	1.19252e+16	0.0949454	0.0968057	0.654514	0.777808
10	73520000	73640000	10	73520000	73640000	.	.	.	.	255,255,0	1.19907e+16	0.0569024	0.134647	0.737179	0.737179
10	119685000	119890000	10	119685000	119890000	.	.	.	.	255,255,0	1.06635e+16	0.0957977	0.0950911	0.551644	0.740312
10	63230000	63465000	10	63230000	63465000	.	.	.	.	255,255,0	1.01054e+16	0.128333	0.0625008	0.779514	0.505208
10	16840000	17240000	10	16840000	17240000	.	.	.	.	255,255,0	1.81471e+16	0.0854616	0.104874	0.941463	0.889634
10	118755000	119025000	10	118755000	119025000	.	.	.	.	255,255,0	1.17749e+16	0.086781	0.103204	0.607143	0.808201
10	84325000	84535000	10	84325000	84535000	.	.	.	.	255,255,0	1.3971e+16	0.108976	0.0780625	0.62987	0.898268
10	99845000	100045000	10	99845000	100045000	.	.	.	.	255,255,0	1.18728e+16	0.0964713	0.0888568	0.730952	0.654762
10	52315000	52485000	10	52315000	52485000	.	.	.	.	255,255,0	1.14188e+16	0.105866	0.0789823	0.803922	0.545752
10	97445000	97660000	10	97445000	97660000	.	.	.	.	255,255,0	113260666461708	0.0782631	0.105339	0.700413	0.650826
10	67655000	67775000	10	67655000	67775000	.	.	.	.	255,255,0	0.988229	0.0970849	0.0863018	0.570513	0.685897
10	14185000	14480000	10	14185000	14480000	.	.	.	.	255,255,0	1.1455e+16	0.0892096	0.093664	0.576667	0.794444
10	9425000	9595000	10	9425000	9595000	.	.	.	.	255,255,0	0.817343	0.0965589	0.0860474	0.548938	0.508524
10	14600000	14835000	10	14600000	14835000	.	.	.	.	255,255,0	1.09321e+15	0.0939821	0.0881188	0.500579	0.81735
10	129985000	130100000	10	129985000	130100000	.	.	.	.	255,255,0	1.21525e+16	0.114011	0.0680108	0.753396	0.503472
10	11780000	12005000	10	11780000	12005000	.	.	.	.	255,255,0	1.15176e+16	0.0885984	0.0913133	0.79017	0.551985
10	88585000	88810000	10	88585000	88810000	.	.	.	.	255,255,0	1.13164e+16	0.0998135	0.0789624	0.729679	0.601134
10	15200000	15375000	10	15200000	15375000	.	.	.	.	255,255,0	1.33939e+15	0.0854736	0.0928641	0.700413	0.861578
10	127700000	127855000	10	127700000	127855000	.	.	.	.	255,255,0	1.1729e+16	0.0923814	0.0842666	0.566406	0.769531
10	70910000	71285000	10	70910000	71285000	.	.	.	.	255,255,0	1.71534e+16	0.0850759	0.0912954	0.889889	0.898199
10	11510000	11725000	10	11510000	11725000	.	.	.	.	255,255,0	1.31435e+16	0.0827209	0.0934054	0.783058	0.733471
10	13785000	14095000	10	13785000	14095000	.	.	.	.	255,255,0	1.29157e+15	0.0919135	0.0840538	0.797379	0.720766
10	30835000	31025000	10	30835000	31025000	.	.	.	.	255,255,0	0.968104	0.0951623	0.0802884	0.671053	0.5
10	102155000	102380000	10	102155000	102380000	.	.	.	.	255,255,0	1.52098e+16	0.101389	0.07397	0.827977	0.835539
10	117205000	117365000	10	117205000	117365000	.	.	.	.	255,255,0	1.0647e+15	0.0898587	0.0843485	0.672794	0.650735
10	31825000	32040000	10	31825000	32040000	.	.	.	.	255,255,0	1.29834e+16	0.0970028	0.0767983	0.778926	0.642562
10	99435000	99610000	10	99435000	99610000	.	.	.	.	255,255,0	1.15981e+16	0.084307	0.0891443	0.66358	0.700617
10	102715000	102905000	10	102715000	102905000	.	.	.	.	255,255,0	0.910296	0.0862434	0.0866703	0.597368	0.576316
10	93080000	93285000	10	93080000	93285000	.	.	.	.	255,255,0	1.15026e+16	0.078267	0.0944037	0.62585	0.748299
10	95695000	95870000	10	95695000	95870000	.	.	.	.	255,255,0	1.15889e+16	0.0863012	0.0855443	0.830247	0.533951
10	133140000	133300000	10	133140000	133300000	.	.	.	.	255,255,0	1.3158e+16	0.0752151	0.0962879	0.569853	0.764706
10	110310000	110560000	10	110310000	110560000	.	.	.	.	255,255,0	1.69947e+16	0.0744329	0.0939036	0.915385	0.86
10	124530000	124740000	10	124530000	124740000	.	.	.	.	255,255,0	1.55002e+16	0.0985281	0.0694869	0.859307	0.859307
10	95180000	95360000	10	95180000	95360000	.	.	.	.	255,255,0	1.07184e+16	0.0964447	0.0704186	0.529778	0.755232
10	7525000	7695000	10	7525000	7695000	.	.	.	.	255,255,0	1.31192e+15	0.0897843	0.0764974	0.888985	0.60025
10	118255000	118455000	10	118255000	118455000	.	.	.	.	255,255,0	1.05489e+16	0.0714684	0.0941128	0.697619	0.640476
10	118565000	118725000	10	118565000	118725000	.	.	.	.	255,255,0	1.21231e+16	0.0830841	0.0824719	0.797794	0.628676
10	89250000	89410000	10	89250000	89410000	.	.	.	.	255,255,0	1.62543e+16	0.0919535	0.073223	0.841912	0.805147
10	13605000	13780000	10	13605000	13780000	.	.	.	.	255,255,0	1.36568e+16	0.0877068	0.0764513	0.719136	0.824074
10	97905000	98115000	10	97905000	98115000	.	.	.	.	255,255,0	0.926657	0.0835035	0.080392	0.638528	0.538961
10	58955000	59180000	10	58955000	59180000	.	.	.	.	255,255,0	1.42781e+16	0.0722198	0.0912317	0.741021	0.877127
10	77835000	78025000	10	77835000	78025000	.	.	.	.	255,255,0	1.48025e+15	0.0851923	0.078254	0.728947	0.923684
10	60440000	60645000	10	60440000	60645000	.	.	.	.	255,255,0	1.43061e+16	0.0768581	0.085753	0.793651	0.877551
10	26715000	26865000	10	26715000	26865000	.	.	.	.	255,255,0	1.47655e+16	0.0786435	0.083274	0.779167	0.829167
10	5445000	5620000	10	5445000	5620000	.	.	.	.	255,255,0	1.49136e+16	0.0824916	0.0787778	0.885802	0.75
10	79350000	79500000	10	79350000	79500000	.	.	.	.	255,255,0	1.17719e+16	0.073535	0.0874849	0.745833	0.7375
10	104265000	104350000	10	104265000	104350000	.	.	.	.	255,255,0	1.15569e+16	0.0855458	0.0748055	0.641975	0.691358
10	127905000	128010000	10	127905000	128010000	.	.	.	.	255,255,0	1.44607e+16	0.0805485	0.0796899	0.826446	0.727273
10	91790000	91920000	10	91790000	91920000	.	.	.	.	255,255,0	1.18591e+16	0.0899617	0.06998	0.598901	0.796703
10	113135000	113380000	10	113135000	113380000	.	.	.	.	255,255,0	1.02583e+15	0.0827361	0.0771477	0.7136	0.6016
10	99625000	99730000	10	99625000	99730000	.	.	.	.	255,255,0	0.818799	0.0950472	0.0646107	0.528926	0.578512
10	75265000	75390000	10	75265000	75390000	.	.	.	.	255,255,0	1.14437e+16	0.0825753	0.076444	0.686391	0.792899
10	110130000	110300000	10	110130000	110300000	.	.	.	.	255,255,0	1.30949e+16	0.0777807	0.0810267	0.591503	0.885621
10	69645000	69930000	10	69645000	69930000	.	.	.	.	255,255,0	1.26576e+16	0.0698096	0.0886502	0.765755	0.749108
10	129845000	129965000	10	129845000	129965000	.	.	.	.	255,255,0	1.6335e+16	0.0616565	0.0962475	0.724359	0.852564
10	3065000	3170000	10	3065000	3170000	.	.	.	.	255,255,0	1.4212e+16	0.0619066	0.0952709	0.793388	0.809917
10	4660000	4765000	10	4660000	4765000	.	.	.	.	255,255,0	1.33471e+15	0.0586023	0.0985415	0.760331	0.809917
10	117010000	117130000	10	117010000	117130000	.	.	.	.	255,255,0	0.711476	0.0665378	0.0900452	0.519231	0.50641
10	132455000	132640000	10	132455000	132640000	.	.	.	.	255,255,0	1.33356e+16	0.0797394	0.0760712	0.592798	0.781163
10	112165000	112310000	10	112165000	112310000	.	.	.	.	255,255,0	1.1553e+15	0.1002	0.0550062	0.702222	0.746667
10	69230000	69400000	10	69230000	69400000	.	.	.	.	255,255,0	1.53756e+16	0.0830483	0.0712665	0.813725	0.879085
10	119200000	119440000	10	119200000	119440000	.	.	.	.	255,255,0	1.52781e+15	0.0774332	0.076866	0.925	0.731667
10	84140000	84245000	10	84140000	84245000	.	.	.	.	255,255,0	1.11231e+16	0.0791374	0.0738881	0.710744	0.61157
10	113395000	113575000	10	113395000	113575000	.	.	.	.	255,255,0	0.798958	0.0709402	0.0820605	0.587102	0.507371
10	13350000	13580000	10	13350000	13580000	.	.	.	.	255,255,0	1.37594e+16	0.0741291	0.077852	0.788043	0.806159
10	21285000	21490000	10	21285000	21490000	.	.	.	.	255,255,0	1.27867e+16	0.0702631	0.0815112	0.535147	0.911565
10	7880000	8030000	10	7880000	8030000	.	.	.	.	255,255,0	1.03022e+16	0.0821198	0.0696033	0.679167	0.5875
10	62610000	62800000	10	62610000	62800000	.	.	.	.	255,255,0	0.991887	0.0731312	0.0785028	0.665789	0.655263
10	22990000	23090000	10	22990000	23090000	.	.	.	.	255,255,0	1.01742e+16	0.0651716	0.0861921	0.645455	0.663636
10	93370000	93495000	10	93370000	93495000	.	.	.	.	255,255,0	1.54564e+16	0.0800066	0.0711244	0.840237	0.816568
10	69425000	69625000	10	69425000	69625000	.	.	.	.	255,255,0	1.15234e+16	0.0822481	0.0688734	0.697619	0.730952
10	58785000	58945000	10	58785000	58945000	.	.	.	.	255,255,0	1.28432e+16	0.085841	0.0646461	0.841912	0.650735
10	24365000	24515000	10	24365000	24515000	.	.	.	.	255,255,0	1.00972e+16	0.0548174	0.0953081	0.570833	0.695833
10	23195000	23295000	10	23195000	23295000	.	.	.	.	255,255,0	1.02083e+16	0.0807816	0.0691443	0.604762	0.700433
10	121735000	121900000	10	121735000	121900000	.	.	.	.	255,255,0	1.05271e+16	0.0603768	0.0880398	0.532872	0.775087
10	27555000	27740000	10	27555000	27740000	.	.	.	.	255,255,0	0.934364	0.0785839	0.0697693	0.531856	0.631579
10	101835000	102045000	10	101835000	102045000	.	.	.	.	255,255,0	1.80265e+16	0.0666119	0.0813313	0.937229	0.876623
10	72235000	72350000	10	72235000	72350000	.	.	.	.	255,255,0	131635886217849	0.0466736	0.101144	0.645833	0.840278
10	121955000	122110000	10	121955000	122110000	.	.	.	.	255,255,0	0.928537	0.0968095	0.0504269	0.683594	0.503906
10	125720000	125845000	10	125720000	125845000	.	.	.	.	255,255,0	1.27776e+15	0.0697988	0.077029	0.840237	0.60355
10	13160000	13295000	10	13160000	13295000	.	.	.	.	255,255,0	1.3288e+16	0.0905727	0.0556042	0.780612	0.821429
10	119030000	119170000	10	119030000	119170000	.	.	.	.	255,255,0	1.1417e+15	0.0719844	0.0738708	0.566667	0.804762
10	97065000	97205000	10	97065000	97205000	.	.	.	.	255,255,0	1.70746e+16	0.0788757	0.0666868	0.842857	0.9
10	132030000	132170000	10	132030000	132170000	.	.	.	.	255,255,0	1.22101e+16	0.0672534	0.0775401	0.538095	0.757143
10	86755000	86895000	10	86755000	86895000	.	.	.	.	255,255,0	1.37898e+16	0.0702908	0.0743747	0.690476	0.852381
10	122485000	122560000	10	122485000	122560000	.	.	.	.	255,255,0	0.789626	0.0274061	0.116911	0.515625	0.546875
10	132200000	132345000	10	132200000	132345000	.	.	.	.	255,255,0	1.46934e+16	0.087398	0.056674	0.835556	0.604444
10	89025000	89205000	10	89025000	89205000	.	.	.	.	255,255,0	1.5036e+16	0.069029	0.0745316	0.669591	0.915205
10	97755000	97880000	10	97755000	97880000	.	.	.	.	255,255,0	1.43898e+16	0.0771716	0.0662627	0.828402	0.792899
10	60660000	60770000	10	60660000	60770000	.	.	.	.	255,255,0	1.22292e+16	0.0685122	0.0730471	0.795455	0.689394
10	60815000	60960000	10	60815000	60960000	.	.	.	.	255,255,0	1.26171e+15	0.0794631	0.0610027	0.853333	0.631111
10	28245000	28390000	10	28245000	28390000	.	.	.	.	255,255,0	1.34667e+16	0.0665144	0.0728583	0.791111	0.728889
10	75115000	75230000	10	75115000	75230000	.	.	.	.	255,255,0	1.30679e+16	0.0639337	0.0753011	0.726107	0.846737
10	116870000	117005000	10	116870000	117005000	.	.	.	.	255,255,0	0.882961	0.0662413	0.0729875	0.66878	0.528474
10	495000	690000	10	495000	690000	.	.	.	.	255,255,0	121815127947298	0.0671374	0.0702734	0.7625	0.7375
10	67885000	68060000	10	67885000	68060000	.	.	.	.	255,255,0	1.30489e+15	0.0861783	0.0510605	0.87963	0.66358
10	22335000	22435000	10	22335000	22435000	.	.	.	.	255,255,0	0.962352	0.0766272	0.0604398	0.681818	0.536364
10	28535000	28630000	10	28535000	28630000	.	.	.	.	255,255,0	1.41452e+16	0.0790478	0.058018	0.75	0.79
10	96375000	96510000	10	96375000	96510000	.	.	.	.	255,255,0	1.21497e+16	0.0818774	0.0537382	0.821429	0.617347
10	74825000	75015000	10	74825000	75015000	.	.	.	.	255,255,0	122046357704943	0.0628688	0.0723471	0.813158	0.75
10	101590000	101775000	10	101590000	101775000	.	.	.	.	255,255,0	1.6835e+16	0.0657481	0.0692891	0.886427	0.886427
10	122295000	122445000	10	122295000	122445000	.	.	.	.	255,255,0	1.04637e+16	0.0699299	0.064239	0.781283	0.51406
10	50995000	51065000	10	50995000	51065000	.	.	.	.	255,255,0	0.890668	0.0581787	0.0757032	0.553571	0.553571
10	132650000	132790000	10	132650000	132790000	.	.	.	.	255,255,0	1.24186e+15	0.0559857	0.0777233	0.766667	0.519048
10	82795000	82980000	10	82795000	82980000	.	.	.	.	255,255,0	0.871749	0.0704913	0.0626444	0.626291	0.503621
10	17270000	17425000	10	17270000	17425000	.	.	.	.	255,255,0	1.16933e+16	0.0810585	0.0518234	0.847656	0.621094
10	88395000	88550000	10	88395000	88550000	.	.	.	.	255,255,0	1.25229e+15	0.0606628	0.07147	0.636719	0.785156
10	89425000	89555000	10	89425000	89555000	.	.	.	.	255,255,0	1.3693e+16	0.0695636	0.0616902	0.785714	0.741758
10	113185000	113325000	10	113185000	113325000	.	.	.	.	255,255,0	0.845767	0.0710579	0.0598713	0.644003	0.501523
10	110920000	111030000	10	110920000	111030000	.	.	.	.	255,255,0	1.11137e+15	0.0608323	0.0695375	0.795455	0.598485
10	78050000	78180000	10	78050000	78180000	.	.	.	.	255,255,0	1.40209e+15	0.0860889	0.0442277	0.873626	0.741758
10	21535000	21730000	10	21535000	21730000	.	.	.	.	255,255,0	1.58995e+16	0.0658451	0.0640582	0.9375	0.7625
10	131895000	131975000	10	131895000	131975000	.	.	.	.	255,255,0	1.24291e+16	0.0928071	0.0367226	0.708333	0.541667
10	33185000	33325000	10	33185000	33325000	.	.	.	.	255,255,0	1.22206e+16	0.0570048	0.072359	0.538095	0.804762
10	91950000	92055000	10	91950000	92055000	.	.	.	.	255,255,0	0.89039	0.076486	0.0519018	0.578512	0.578512
10	86400000	86515000	10	86400000	86515000	.	.	.	.	255,255,0	1.34895e+16	0.0879993	0.0400874	0.840278	0.631944
10	96835000	97000000	10	96835000	97000000	.	.	.	.	255,255,0	1.46372e+16	0.056889	0.071115	0.878893	0.788927
10	91285000	91390000	10	91285000	91390000	.	.	.	.	255,255,0	0.909716	0.0617984	0.065244	0.61157	0.545455
10	22230000	22315000	10	22230000	22315000	.	.	.	.	255,255,0	1.11195e+16	0.0548664	0.0721747	0.617284	0.740741
10	93535000	93680000	10	93535000	93680000	.	.	.	.	255,255,0	1.14281e+16	0.066889	0.0596195	0.622222	0.755556
10	34665000	34810000	10	34665000	34810000	.	.	.	.	255,255,0	1.22491e+16	0.0755249	0.0495754	0.844444	0.515556
10	116285000	116385000	10	116285000	116385000	.	.	.	.	255,255,0	1.15047e+16	0.0684689	0.0560255	0.772727	0.645455
10	26580000	26690000	10	26580000	26690000	.	.	.	.	255,255,0	0.970015	0.0575423	0.065638	0.677715	0.530745
10	62435000	62590000	10	62435000	62590000	.	.	.	.	255,255,0	0.756335	0.0629114	0.0599426	0.527344	0.542969
10	17610000	17740000	10	17610000	17740000	.	.	.	.	255,255,0	1.02075e+16	0.068634	0.0541623	0.807692	0.532967
10	71900000	72050000	10	71900000	72050000	.	.	.	.	255,255,0	1.07076e+15	0.061698	0.0608976	0.7375	0.604167
10	116670000	116785000	10	116670000	116785000	.	.	.	.	255,255,0	1.12147e+16	0.0575447	0.0647634	0.604167	0.784722
10	71395000	71570000	10	71395000	71570000	.	.	.	.	255,255,0	0.918319	0.0800352	0.0421664	0.719136	0.503086
10	60220000	60430000	10	60220000	60430000	.	.	.	.	255,255,0	135784661335925	0.0634103	0.0586009	0.814935	0.863636
10	71210000	71290000	10	71210000	71290000	.	.	.	.	255,255,0	1.0193e+16	0.0442291	0.0774857	0.569444	0.708333
10	14850000	14955000	10	14850000	14955000	.	.	.	.	255,255,0	0.869862	0.0580056	0.0634436	0.644628	0.545455
10	100185000	100275000	10	100185000	100275000	.	.	.	.	255,255,0	1.0001e+16	0.0654913	0.0559094	0.611111	0.677778
10	102830000	102910000	10	102830000	102910000	.	.	.	.	255,255,0	1.18249e+15	0.048922	0.0719382	0.652778	0.708333
10	76995000	77115000	10	76995000	77115000	.	.	.	.	255,255,0	1.11432e+15	0.0443906	0.0762935	0.673077	0.762821
10	62095000	62240000	10	62095000	62240000	.	.	.	.	255,255,0	1.27495e+16	0.0605026	0.0594285	0.711111	0.853333
10	114305000	114450000	10	114305000	114450000	.	.	.	.	255,255,0	1.0682e+16	0.05437	0.0655449	0.72	0.648889
10	103715000	103860000	10	103715000	103860000	.	.	.	.	255,255,0	1.58413e+16	0.0513208	0.068484	0.853333	0.888889
10	93700000	93815000	10	93700000	93815000	.	.	.	.	255,255,0	1.20699e+15	0.0601306	0.0587713	0.784722	0.659722
10	88825000	88930000	10	88825000	88930000	.	.	.	.	255,255,0	1.27481e+16	0.0593945	0.0593986	0.727273	0.710744
10	68530000	68715000	10	68530000	68715000	.	.	.	.	255,255,0	0.997648	0.0636981	0.0548262	0.614958	0.709141
10	101290000	101445000	10	101290000	101445000	.	.	.	.	255,255,0	1.18698e+16	0.0628201	0.0555593	0.722656	0.699219
10	102505000	102610000	10	102505000	102610000	.	.	.	.	255,255,0	1.26214e+16	0.0545639	0.0630523	0.760331	0.694215
10	28415000	28525000	10	28415000	28525000	.	.	.	.	255,255,0	1.06614e+15	0.0461644	0.071441	0.598485	0.674242
10	110610000	110735000	10	110610000	110735000	.	.	.	.	255,255,0	0.938455	0.0724454	0.0446349	0.686391	0.532544
10	14965000	15085000	10	14965000	15085000	.	.	.	.	255,255,0	1.07616e+16	0.074724	0.0409409	0.660256	0.762821
10	61900000	62035000	10	61900000	62035000	.	.	.	.	255,255,0	1.11043e+15	0.0538338	0.0615142	0.790816	0.637755
10	110745000	110890000	10	110745000	110890000	.	.	.	.	255,255,0	1.40087e+16	0.0424213	0.0723822	0.817778	0.844444
10	132940000	133080000	10	132940000	133080000	.	.	.	.	255,255,0	1.20073e+16	0.0510424	0.0636884	0.671429	0.652381
10	110225000	110300000	10	110225000	110300000	.	.	.	.	255,255,0	0.96604	0.0320325	0.082088	0.546875	0.671875
10	68995000	69120000	10	68995000	69120000	.	.	.	.	255,255,0	1.10537e+16	0.0638326	0.050084	0.698225	0.721893
10	24620000	24720000	10	24620000	24720000	.	.	.	.	255,255,0	1.07078e+15	0.058364	0.0553315	0.7	0.645455
10	23335000	23435000	10	23335000	23435000	.	.	.	.	255,255,0	1.12335e+16	0.0656866	0.0479896	0.754545	0.645455
10	58175000	58265000	10	58175000	58265000	.	.	.	.	255,255,0	1.1206e+16	0.0733506	0.0397375	0.744444	0.588889
10	7260000	7405000	10	7260000	7405000	.	.	.	.	255,255,0	1.33996e+16	0.0416457	0.0711069	0.56	0.906667
10	35125000	35215000	10	35125000	35215000	.	.	.	.	255,255,0	1.19183e+16	0.0554164	0.0566318	0.7	0.655556
10	59245000	59360000	10	59245000	59360000	.	.	.	.	255,255,0	1.12239e+16	0.0696118	0.0410942	0.770833	0.604167
10	63290000	63460000	10	63290000	63460000	.	.	.	.	255,255,0	0.731934	0.0707388	0.0397388	0.53268	0.5
10	59915000	60040000	10	59915000	60040000	.	.	.	.	255,255,0	0.828731	0.050612	0.0596555	0.556213	0.556213
10	112950000	113120000	10	112950000	113120000	.	.	.	.	255,255,0	1.18448e+16	0.0485688	0.0615791	0.728758	0.781046
10	58075000	58150000	10	58075000	58150000	.	.	.	.	255,255,0	0.875614	0.0469978	0.0630934	0.546875	0.546875
10	7420000	7500000	10	7420000	7500000	.	.	.	.	255,255,0	0.985918	0.0733076	0.0364606	0.708333	0.513889
10	100330000	100430000	10	100330000	100430000	.	.	.	.	255,255,0	0.929162	0.0591328	0.0497387	0.645455	0.536364
10	63630000	63715000	10	63630000	63715000	.	.	.	.	255,255,0	1.1128e+15	0.0485	0.0601863	0.691358	0.691358
10	79070000	79190000	10	79070000	79190000	.	.	.	.	255,255,0	1.43134e+16	0.0460782	0.062232	0.852564	0.852564
10	72695000	72830000	10	72695000	72830000	.	.	.	.	255,255,0	0.938624	0.0509939	0.0561892	0.627551	0.668367
10	103595000	103690000	10	103595000	103690000	.	.	.	.	255,255,0	1.12329e+16	0.0528817	0.0542315	0.61	0.75
10	97905000	98040000	10	97905000	98040000	.	.	.	.	255,255,0	1.08999e+16	0.055224	0.0513619	0.75	0.596939
10	70235000	70360000	10	70235000	70360000	.	.	.	.	255,255,0	1.29941e+15	0.0499245	0.0562117	0.745562	0.852071
10	125045000	125155000	10	125045000	125155000	.	.	.	.	255,255,0	1.14513e+16	0.0509562	0.0546139	0.55303	0.825758
10	101070000	101185000	10	101070000	101185000	.	.	.	.	255,255,0	0.996761	0.0611728	0.0442092	0.659722	0.618056
10	52640000	52725000	10	52640000	52725000	.	.	.	.	255,255,0	0.895592	0.0409922	0.0630584	0.567901	0.592593
10	74290000	74410000	10	74290000	74410000	.	.	.	.	255,255,0	1.01187e+16	0.0635238	0.0396263	0.779957	0.528248
10	61155000	61260000	10	61155000	61260000	.	.	.	.	255,255,0	0.748918	0.051538	0.0504306	0.528926	0.512397
10	119750000	119865000	10	119750000	119865000	.	.	.	.	255,255,0	1.26584e+16	0.0415665	0.060344	0.715278	0.847222
10	6100000	6200000	10	6100000	6200000	.	.	.	.	255,255,0	0.911066	0.0548309	0.046921	0.640152	0.503788
10	122140000	122265000	10	122140000	122265000	.	.	.	.	255,255,0	0.964549	0.0423404	0.057791	0.508876	0.757396
10	62270000	62365000	10	62270000	62365000	.	.	.	.	255,255,0	1.07545e+16	0.0594513	0.039807	0.77	0.57
10	102395000	102480000	10	102395000	102480000	.	.	.	.	255,255,0	1.02323e+15	0.0542591	0.0444106	0.691358	0.567901
10	72080000	72210000	10	72080000	72210000	.	.	.	.	255,255,0	1.17313e+16	0.0538404	0.0443196	0.686813	0.796703
10	70815000	70885000	10	70815000	70885000	.	.	.	.	255,255,0	0.926494	0.0319243	0.0660152	0.589286	0.589286
10	102920000	103065000	10	102920000	103065000	.	.	.	.	255,255,0	1.46721e+16	0.0481591	0.0494989	0.897778	0.773333
10	101485000	101565000	10	101485000	101565000	.	.	.	.	255,255,0	1.10143e+16	0.0334471	0.0623929	0.562812	0.730938
10	77520000	77635000	10	77520000	77635000	.	.	.	.	255,255,0	1.15355e+16	0.0308187	0.0641589	0.604167	0.840278
10	27155000	27235000	10	27155000	27235000	.	.	.	.	255,255,0	1.05128e+16	0.027538	0.0666916	0.541667	0.680556
10	87655000	87745000	10	87655000	87745000	.	.	.	.	255,255,0	0.835733	0.0428369	0.0499288	0.522222	0.522222
10	123045000	123125000	10	123045000	123125000	.	.	.	.	255,255,0	0.855805	0.0450948	0.0472472	0.513889	0.569444
10	24210000	24350000	10	24210000	24350000	.	.	.	.	255,255,0	1.03289e+15	0.0497277	0.0408817	0.747619	0.566667
10	104125000	104210000	10	104125000	104210000	.	.	.	.	255,255,0	0.87985	0.0314389	0.0572664	0.592593	0.592593
10	5685000	5805000	10	5685000	5805000	.	.	.	.	255,255,0	1.18235e+16	0.0442472	0.044294	0.826923	0.596154
10	34825000	34965000	10	34825000	34965000	.	.	.	.	255,255,0	0.882999	0.0384842	0.0497234	0.5	0.585714
10	12070000	12185000	10	12070000	12185000	.	.	.	.	255,255,0	0.804748	0.0402436	0.047426	0.506944	0.576389
10	75020000	75100000	10	75020000	75100000	.	.	.	.	255,255,0	0.957614	0.0360006	0.0515808	0.625	0.680556
10	116430000	116520000	10	116430000	116520000	.	.	.	.	255,255,0	0.893054	0.0501247	0.0372412	0.655556	0.522222
10	68405000	68515000	10	68405000	68515000	.	.	.	.	255,255,0	0.832924	0.0462325	0.0388193	0.583333	0.537879
10	35335000	35465000	10	35335000	35465000	.	.	.	.	255,255,0	1.09189e+16	0.0385272	0.0464931	0.807692	0.510989
10	110135000	110215000	10	110135000	110215000	.	.	.	.	255,255,0	0.913569	0.0427945	0.041843	0.625	0.569444
10	121610000	121715000	10	121610000	121715000	.	.	.	.	255,255,0	0.839105	0.0410911	0.0428559	0.595041	0.528926
10	48540000	48650000	10	48540000	48650000	.	.	.	.	255,255,0	0.906074	0.028154	0.0555911	0.522727	0.704545
10	11515000	11605000	10	11515000	11605000	.	.	.	.	255,255,0	0.921912	0.0541231	0.0275667	0.655556	0.5
10	114470000	114545000	10	114470000	114545000	.	.	.	.	255,255,0	0.861584	0.0448549	0.0361065	0.609375	0.515625
10	78975000	79060000	10	78975000	79060000	.	.	.	.	255,255,0	111504833905801	0.033251	0.0473597	0.691358	0.740741
10	695000	780000	10	695000	780000	.	.	.	.	255,255,0	1.03374e+15	0.0424179	0.0377299	0.617284	0.691358
10	63525000	63620000	10	63525000	63620000	.	.	.	.	255,255,0	0.950628	0.0340725	0.0443821	0.57	0.69
10	21080000	21165000	10	21080000	21165000	.	.	.	.	255,255,0	0.975084	0.040229	0.0371566	0.691358	0.592593
10	102155000	102225000	10	102155000	102225000	.	.	.	.	255,255,0	0.873695	0.0468642	0.0302643	0.589286	0.553571
10	10905000	11000000	10	10905000	11000000	.	.	.	.	255,255,0	0.893101	0.0265424	0.0499385	0.539899	0.637542
10	132390000	132450000	10	132390000	132450000	.	.	.	.	255,255,0	0.900473	0.0309171	0.0453584	0.5	0.5
10	124800000	124905000	10	124800000	124905000	.	.	.	.	255,255,0	0.798423	0.0387608	0.0370964	0.545455	0.545455
10	21180000	21260000	10	21180000	21260000	.	.	.	.	255,255,0	1.01351e+16	0.0288682	0.0467464	0.625	0.680556
10	101215000	101285000	10	101215000	101285000	.	.	.	.	255,255,0	0.885327	0.0389691	0.0364986	0.625	0.517857
10	78210000	78295000	10	78210000	78295000	.	.	.	.	255,255,0	0.992839	0.0390819	0.0355372	0.666667	0.666667
10	13820000	13885000	10	13820000	13885000	.	.	.	.	255,255,0	0.817968	0.0458249	0.0285116	0.530612	0.530612
10	24865000	24950000	10	24865000	24950000	.	.	.	.	255,255,0	0.969291	0.0304121	0.0433188	0.518519	0.716049
10	103405000	103485000	10	103405000	103485000	.	.	.	.	255,255,0	0.768795	0.0472989	0.025097	0.513889	0.513889
10	49410000	49500000	10	49410000	49500000	.	.	.	.	255,255,0	0.74452	0.0365692	0.0346427	0.544444	0.522222
10	25020000	25090000	10	25020000	25090000	.	.	.	.	255,255,0	0.873045	0.0336062	0.0368382	0.517857	0.589286
10	35245000	35325000	10	35245000	35325000	.	.	.	.	255,255,0	0.812801	0.0390934	0.0300672	0.513889	0.513889
10	59710000	59805000	10	59710000	59805000	.	.	.	.	255,255,0	0.842072	0.0324603	0.0350817	0.61	0.53
10	132460000	132535000	10	132460000	132535000	.	.	.	.	255,255,0	1.0556e+16	0.0379167	0.0294028	0.640625	0.546875
10	60120000	60200000	10	60120000	60200000	.	.	.	.	255,255,0	0.830819	0.0335184	0.0337972	0.532645	0.594353
10	127600000	127675000	10	127600000	127675000	.	.	.	.	255,255,0	0.791019	0.031831	0.0339839	0.515625	0.515625
10	70460000	70540000	10	70460000	70540000	.	.	.	.	255,255,0	0.867738	0.0369895	0.0283682	0.569444	0.597222
10	7155000	7250000	10	7155000	7250000	.	.	.	.	255,255,0	0.785634	0.033043	0.0319849	0.54	0.51
10	114700000	114780000	10	114700000	114780000	.	.	.	.	255,255,0	0.801344	0.0236144	0.0406208	0.521605	0.570988
10	118340000	118415000	10	118340000	118415000	.	.	.	.	255,255,0	0.733513	0.0262613	0.0367979	0.515625	0.515625
10	825000	920000	10	825000	920000	.	.	.	.	255,255,0	0.875778	0.0293104	0.0303005	0.59	0.59
10	71615000	71705000	10	71615000	71705000	.	.	.	.	255,255,0	0.797075	0.0242676	0.0317049	0.541146	0.567882
10	73415000	73490000	10	73415000	73490000	.	.	.	.	255,255,0	0.872221	0.019347	0.0356982	0.578125	0.609375
11	103620000	105905000	11	103620000	105905000	.	.	.	.	255,255,0	0.55964	0.397342	0.390104	0.452413	0.477184
11	123745000	124615000	11	123745000	124615000	.	.	.	.	255,255,0	0.510402	0.369969	0.383793	0.53605	0.454676
11	22855000	26275000	11	22855000	26275000	.	.	.	.	255,255,0	0.578509	0.354212	0.390215	0.479259	0.441427
11	26285000	27175000	11	26285000	27175000	.	.	.	.	255,255,0	0.615004	0.34286	0.348734	0.586142	0.449438
11	87315000	89740000	11	87315000	89740000	.	.	.	.	255,255,0	0.765441	0.392164	0.273985	0.463513	0.632776
11	41460000	42525000	11	41460000	42525000	.	.	.	.	255,255,0	0.578169	0.319674	0.322009	0.528692	0.462748
11	110460000	111260000	11	110460000	111260000	.	.	.	.	255,255,0	0.855391	0.286581	0.29212	0.545835	0.604436
11	114310000	114755000	11	114310000	114755000	.	.	.	.	255,255,0	0.696127	0.289213	0.264003	0.644938	0.458567
11	63045000	63430000	11	63045000	63430000	.	.	.	.	255,255,0	0.694405	0.29774	0.250049	0.452991	0.571992
11	42645000	43285000	11	42645000	43285000	.	.	.	.	255,255,0	0.96678	0.270295	0.246834	0.483654	0.734135
11	96450000	99015000	11	96450000	99015000	.	.	.	.	255,255,0	0.804635	0.239705	0.254518	0.761086	0.43343
11	107040000	107450000	11	107040000	107450000	.	.	.	.	255,255,0	0.626882	0.235223	0.257374	0.488386	0.520325
11	110705000	111235000	11	110705000	111235000	.	.	.	.	255,255,0	0.730168	0.23704	0.218767	0.418239	0.621593
11	89095000	89615000	11	89095000	89615000	.	.	.	.	255,255,0	1.05412e+15	0.216467	0.237052	0.50762	0.743106
11	29425000	30195000	11	29425000	30195000	.	.	.	.	255,255,0	1.3002e+16	0.187956	0.250604	0.821678	0.569098
11	133075000	133840000	11	133075000	133840000	.	.	.	.	255,255,0	1.52618e+16	0.199412	0.23373	0.832012	0.759487
11	90520000	91260000	11	90520000	91260000	.	.	.	.	255,255,0	0.46604	0.255514	0.17016	0.428649	0.400541
11	129385000	129735000	11	129385000	129735000	.	.	.	.	255,255,0	1.04305e+16	0.189646	0.207515	0.712698	0.521628
11	103230000	103605000	11	103230000	103605000	.	.	.	.	255,255,0	0.745611	0.218146	0.164437	0.448061	0.693906
11	99765000	100565000	11	99765000	100565000	.	.	.	.	255,255,0	0.694736	0.198131	0.182804	0.552006	0.625463
11	32320000	32805000	11	32320000	32805000	.	.	.	.	255,255,0	1.06354e+16	0.164843	0.209092	0.731362	0.555602
11	13760000	14250000	11	13760000	14250000	.	.	.	.	255,255,0	1.17174e+16	0.198658	0.164595	0.59551	0.788571
11	9760000	10315000	11	9760000	10315000	.	.	.	.	255,255,0	1.03424e+16	0.18895	0.171342	0.598214	0.705995
11	4635000	5015000	11	4635000	5015000	.	.	.	.	255,255,0	0.742201	0.176758	0.170722	0.587045	0.423752
11	30335000	30920000	11	30335000	30920000	.	.	.	.	255,255,0	1.63402e+16	0.160624	0.151527	0.792014	0.854639
11	121655000	122080000	11	121655000	122080000	.	.	.	.	255,255,0	1.46023e+16	0.141481	0.161282	0.891293	0.618172
11	84760000	85585000	11	84760000	85585000	.	.	.	.	255,255,0	1.39796e+16	0.162159	0.133811	0.714037	0.868051
11	34920000	35410000	11	34920000	35410000	.	.	.	.	255,255,0	1.39306e+16	0.152447	0.14322	0.752653	0.812245
11	27720000	28095000	11	27720000	28095000	.	.	.	.	255,255,0	1.08762e+16	0.148165	0.142896	0.848338	0.41205
11	87350000	87865000	11	87350000	87865000	.	.	.	.	255,255,0	0.803989	0.138412	0.150821	0.694527	0.412722
11	27180000	27490000	11	27180000	27490000	.	.	.	.	255,255,0	1.51562e+16	0.128862	0.154961	0.80746	0.81754
11	26755000	27155000	11	26755000	27155000	.	.	.	.	255,255,0	1.31549e+16	0.136658	0.144859	0.744512	0.769512
11	130435000	130860000	11	130435000	130860000	.	.	.	.	255,255,0	1.68735e+16	0.1402	0.14104	0.84424	0.864251
11	112590000	112955000	11	112590000	112955000	.	.	.	.	255,255,0	0.91768	0.139403	0.13527	0.658145	0.535427
11	112960000	113275000	11	112960000	113275000	.	.	.	.	255,255,0	1.32955e+15	0.132903	0.139468	0.635742	0.84375
11	71100000	71415000	11	71100000	71415000	.	.	.	.	255,255,0	1.29989e+16	0.191869	0.0741906	0.776367	0.758789
11	26290000	26660000	11	26290000	26660000	.	.	.	.	255,255,0	1.37689e+16	0.122347	0.142657	0.890469	0.592461
11	7130000	7440000	11	7130000	7440000	.	.	.	.	255,255,0	0.965178	0.140726	0.115793	0.61996	0.599798
11	2535000	2885000	11	2535000	2885000	.	.	.	.	255,255,0	1.54734e+16	0.138261	0.11246	0.72381	0.907937
11	62575000	62880000	11	62575000	62880000	.	.	.	.	255,255,0	1.47853e+16	0.133879	0.113427	0.541103	0.905307
11	126600000	126990000	11	126600000	126990000	.	.	.	.	255,255,0	1.37886e+16	0.12407	0.121468	0.655769	0.833974
11	34585000	34905000	11	34585000	34905000	.	.	.	.	255,255,0	1.14119e+16	0.125746	0.113175	0.745265	0.597723
11	119740000	120105000	11	119740000	120105000	.	.	.	.	255,255,0	1.22741e+16	0.10674	0.123817	0.584368	0.780131
11	15295000	15615000	11	15295000	15615000	.	.	.	.	255,255,0	0.715667	0.117768	0.111098	0.52178	0.474432
11	12350000	12665000	11	12350000	12665000	.	.	.	.	255,255,0	1.07819e+16	0.122063	0.0997711	0.817383	0.481445
11	117430000	117805000	11	117430000	117805000	.	.	.	.	255,255,0	1.74726e+15	0.120712	0.0962217	0.860803	0.882964
11	99020000	99660000	11	99020000	99660000	.	.	.	.	255,255,0	1.10345e+16	0.0948576	0.113833	0.836538	0.606502
11	865000	1050000	11	865000	1050000	.	.	.	.	255,255,0	0.924213	0.110887	0.0889549	0.587258	0.537396
11	10385000	10740000	11	10385000	10740000	.	.	.	.	255,255,0	176880393035685	0.119931	0.0798806	0.813657	0.940586
11	87020000	87290000	11	87020000	87290000	.	.	.	.	255,255,0	1.23507e+16	0.101712	0.098093	0.585979	0.866402
11	94625000	94925000	11	94625000	94925000	.	.	.	.	255,255,0	0.919567	0.112396	0.0873441	0.734409	0.532258
11	14310000	14450000	11	14310000	14450000	.	.	.	.	255,255,0	0.906078	0.112827	0.0865112	0.557143	0.585714
11	64795000	65100000	11	64795000	65100000	.	.	.	.	255,255,0	0.997388	0.0998662	0.0993299	0.574402	0.620187
11	83830000	84370000	11	83830000	84370000	.	.	.	.	255,255,0	1.37025e+16	0.0779865	0.121102	0.940067	0.554545
11	93235000	93530000	11	93235000	93530000	.	.	.	.	255,255,0	1.27003e+16	0.0972509	0.101239	0.912222	0.626667
11	101235000	102025000	11	101235000	102025000	.	.	.	.	255,255,0	1.14019e+16	0.107763	0.0905175	0.874209	0.524684
11	75545000	75870000	11	75545000	75870000	.	.	.	.	255,255,0	0.893498	0.0957942	0.10225	0.719927	0.527089
11	64415000	64645000	11	64415000	64645000	.	.	.	.	255,255,0	0.953236	0.112058	0.0859123	0.51721	0.578804
11	555000	770000	11	555000	770000	.	.	.	.	255,255,0	1.1765e+16	0.0900727	0.107709	0.698013	0.665819
11	8020000	8100000	11	8020000	8100000	.	.	.	.	255,255,0	1.15572e+16	0.109157	0.0885312	0.662987	0.608442
11	128640000	128825000	11	128640000	128825000	.	.	.	.	255,255,0	0.938944	0.0916357	0.105842	0.529498	0.64528
11	129120000	129260000	11	129120000	129260000	.	.	.	.	255,255,0	0.924887	0.0851009	0.111412	0.657143	0.547619
11	18530000	18735000	11	18530000	18735000	.	.	.	.	255,255,0	0.839719	0.0743236	0.122009	0.507937	0.585034
11	33365000	33620000	11	33365000	33620000	.	.	.	.	255,255,0	1.09364e+16	0.0827533	0.113406	0.806213	0.510355
11	111910000	112085000	11	111910000	112085000	.	.	.	.	255,255,0	1.06635e+16	0.102981	0.0930495	0.635269	0.634995
11	82900000	83255000	11	82900000	83255000	.	.	.	.	255,255,0	1.28961e+16	0.0925207	0.103001	0.756944	0.781636
11	116880000	117100000	11	116880000	117100000	.	.	.	.	255,255,0	14857780613057	0.103585	0.0911596	0.673913	0.887352
11	8690000	8905000	11	8690000	8905000	.	.	.	.	255,255,0	1.14268e+16	0.0948324	0.0996984	0.768595	0.605372
11	122625000	122780000	11	122625000	122780000	.	.	.	.	255,255,0	1.18577e+16	0.10487	0.088903	0.707031	0.621094
11	36535000	36665000	11	36535000	36665000	.	.	.	.	255,255,0	1.16267e+16	0.115402	0.0782671	0.78022	0.576923
11	61315000	61425000	11	61315000	61425000	.	.	.	.	255,255,0	1.22522e+16	0.134041	0.0595385	0.643939	0.75
11	120155000	120310000	11	120155000	120310000	.	.	.	.	255,255,0	1.35433e+16	0.0878115	0.105695	0.616153	0.810547
11	7515000	7690000	11	7515000	7690000	.	.	.	.	255,255,0	1.06592e+16	0.0842932	0.108383	0.515432	0.743827
11	75545000	75795000	11	75545000	75795000	.	.	.	.	255,255,0	0.911647	0.0904762	0.101595	0.733846	0.558462
11	13515000	13650000	11	13515000	13650000	.	.	.	.	255,255,0	1.03316e+16	0.115455	0.0748725	0.617347	0.688776
11	130940000	131040000	11	130940000	131040000	.	.	.	.	255,255,0	0.92976	0.116513	0.0736511	0.656061	0.529915
11	2200000	2380000	11	2200000	2380000	.	.	.	.	255,255,0	1.07632e+15	0.100392	0.0889203	0.751462	0.540936
11	45365000	45660000	11	45365000	45660000	.	.	.	.	255,255,0	1.51459e+16	0.0783647	0.11093	0.938889	0.716667
11	41225000	41455000	11	41225000	41455000	.	.	.	.	255,255,0	1.23436e+15	0.0940287	0.0951501	0.570652	0.858696
11	20385000	20615000	11	20385000	20615000	.	.	.	.	255,255,0	1.77312e+15	0.085684	0.102277	0.871377	0.88587
11	22175000	22315000	11	22175000	22315000	.	.	.	.	255,255,0	1.30431e+15	0.104865	0.0822709	0.766667	0.77619
11	134860000	135070000	11	134860000	135070000	.	.	.	.	255,255,0	1.56395e+16	0.113924	0.0720674	0.632035	0.919913
11	128875000	128955000	11	128875000	128955000	.	.	.	.	255,255,0	1.2064e+16	0.0930502	0.0924475	0.680556	0.652778
11	57090000	57275000	11	57090000	57275000	.	.	.	.	255,255,0	1.25204e+16	0.0777592	0.106599	0.582527	0.74971
11	125450000	125585000	11	125450000	125585000	.	.	.	.	255,255,0	0.823172	0.0802261	0.103963	0.535714	0.505102
11	120330000	120490000	11	120330000	120490000	.	.	.	.	255,255,0	1.75242e+15	0.0873441	0.096618	0.871324	0.849265
11	92220000	92890000	11	92220000	92890000	.	.	.	.	255,255,0	1.50663e+16	0.0856366	0.0981325	0.813213	0.898156
11	118360000	118530000	11	118360000	118530000	.	.	.	.	255,255,0	1.33533e+15	0.0975012	0.0862449	0.800654	0.676471
11	123085000	123255000	11	123085000	123255000	.	.	.	.	255,255,0	1.55714e+16	0.107765	0.0757694	0.852941	0.761438
11	65365000	65505000	11	65365000	65505000	.	.	.	.	255,255,0	1.31056e+16	0.0886438	0.094727	0.538095	0.852381
11	123635000	123730000	11	123635000	123730000	.	.	.	.	255,255,0	1.16547e+16	0.0766743	0.106001	0.551162	0.730584
11	12955000	13175000	11	12955000	13175000	.	.	.	.	255,255,0	1.32853e+16	0.107505	0.0748102	0.764822	0.77668
11	65415000	65500000	11	65415000	65500000	.	.	.	.	255,255,0	1.23437e+16	0.073426	0.108661	0.54321	0.740741
11	7570000	7695000	11	7570000	7695000	.	.	.	.	255,255,0	1.05702e+16	0.0728816	0.108497	0.518047	0.758192
11	59690000	59820000	11	59690000	59820000	.	.	.	.	255,255,0	0.943733	0.0875813	0.0937469	0.521111	0.542039
11	77195000	77585000	11	77195000	77585000	.	.	.	.	255,255,0	1.20883e+16	0.0881056	0.0927557	0.645513	0.814744
11	111600000	111770000	11	111600000	111770000	.	.	.	.	255,255,0	1.55327e+16	0.0873156	0.0931041	0.898693	0.70915
11	131915000	132120000	11	131915000	132120000	.	.	.	.	255,255,0	0.798815	0.0873458	0.0928687	0.566893	0.539683
11	62895000	63035000	11	62895000	63035000	.	.	.	.	255,255,0	1.71461e+16	0.0923671	0.0874695	0.861905	0.785714
11	35425000	35605000	11	35425000	35605000	.	.	.	.	255,255,0	1.01785e+15	0.0926526	0.0864419	0.523392	0.72807
11	124645000	124765000	11	124645000	124765000	.	.	.	.	255,255,0	1.18121e+16	0.124029	0.0544096	0.737179	0.596154
11	10760000	10925000	11	10760000	10925000	.	.	.	.	255,255,0	1.12121e+16	0.0976497	0.080645	0.761246	0.553633
11	43580000	43850000	11	43580000	43850000	.	.	.	.	255,255,0	1.36809e+16	0.0862694	0.0915007	0.805556	0.781746
11	68460000	69045000	11	68460000	69045000	.	.	.	.	255,255,0	0.882422	0.0839944	0.0935832	0.619937	0.52686
11	95790000	96420000	11	95790000	96420000	.	.	.	.	255,255,0	1.81849e+15	0.103269	0.0735318	0.889385	0.959573
11	7890000	7980000	11	7890000	7980000	.	.	.	.	255,255,0	1.07112e+16	0.0924381	0.0835983	0.5	0.744444
11	22335000	22540000	11	22335000	22540000	.	.	.	.	255,255,0	1.28103e+16	0.0931368	0.0819338	0.807256	0.684807
11	65860000	66000000	11	65860000	66000000	.	.	.	.	255,255,0	0.96034	0.0737791	0.101245	0.661905	0.5
11	57660000	57815000	11	57660000	57815000	.	.	.	.	255,255,0	1.33313e+16	0.0760682	0.0988018	0.527344	0.777344
11	19070000	19245000	11	19070000	19245000	.	.	.	.	255,255,0	1.0677e+16	0.0965597	0.0781914	0.746914	0.601852
11	95345000	95725000	11	95345000	95725000	.	.	.	.	255,255,0	0.99108	0.0747853	0.0991015	0.404184	0.854251
11	118190000	118350000	11	118190000	118350000	.	.	.	.	255,255,0	1.20015e+16	0.0762273	0.097214	0.569853	0.8125
11	78730000	79045000	11	78730000	79045000	.	.	.	.	255,255,0	0.795819	0.119791	0.0532027	0.575195	0.504883
11	46890000	47150000	11	46890000	47150000	.	.	.	.	255,255,0	1.69194e+16	0.0985292	0.0741067	0.827635	0.918803
11	112220000	112285000	11	112220000	112285000	.	.	.	.	255,255,0	0.936863	0.0647068	0.107596	0.507812	0.585938
11	47175000	47405000	11	47175000	47405000	.	.	.	.	255,255,0	1.2368e+15	0.0931863	0.0786943	0.806159	0.639493
11	122865000	123055000	11	122865000	123055000	.	.	.	.	255,255,0	1.77819e+16	0.08524	0.0862453	0.855263	0.886842
11	111275000	111440000	11	111275000	111440000	.	.	.	.	255,255,0	1.35464e+16	0.0913785	0.0797266	0.775087	0.726644
11	43880000	44050000	11	43880000	44050000	.	.	.	.	255,255,0	1.38735e+16	0.0809024	0.0894097	0.77451	0.787582
11	126305000	126430000	11	126305000	126430000	.	.	.	.	255,255,0	1.10405e+15	0.0958093	0.0739932	0.686391	0.662722
11	101280000	101845000	11	101280000	101845000	.	.	.	.	255,255,0	1.25335e+16	0.103057	0.0667223	0.840083	0.737329
11	86445000	86815000	11	86445000	86815000	.	.	.	.	255,255,0	1.7165e+16	0.0830921	0.0845914	0.866999	0.91963
11	121450000	121590000	11	121450000	121590000	.	.	.	.	255,255,0	1.18104e+16	0.0555949	0.111998	0.557143	0.757143
11	16615000	16725000	11	16615000	16725000	.	.	.	.	255,255,0	0.959254	0.0899528	0.0775315	0.628788	0.598485
11	109950000	110085000	11	109950000	110085000	.	.	.	.	255,255,0	1.22103e+16	0.0925019	0.0747104	0.80102	0.586735
11	79740000	80150000	11	79740000	80150000	.	.	.	.	255,255,0	0.685367	0.0810787	0.0853213	0.473287	0.520906
11	62145000	62330000	11	62145000	62330000	.	.	.	.	255,255,0	1.52166e+15	0.0820299	0.0829351	0.792244	0.797784
11	119345000	119475000	11	119345000	119475000	.	.	.	.	255,255,0	1.22192e+16	0.0853949	0.0795145	0.587912	0.774725
11	123280000	123480000	11	123280000	123480000	.	.	.	.	255,255,0	1.34878e+16	0.0727975	0.0917169	0.735714	0.797619
11	122315000	122460000	11	122315000	122460000	.	.	.	.	255,255,0	0.800727	0.0599146	0.10405	0.506667	0.542222
11	45130000	45325000	11	45130000	45325000	.	.	.	.	255,255,0	1.53333e+16	0.0856842	0.0781768	0.73822	0.899713
11	109855000	109935000	11	109855000	109935000	.	.	.	.	255,255,0	1.02282e+16	0.0576127	0.10551	0.513889	0.680556
[truncated: 5,628 more rows]

## Sheet: Loops Neu D868N
#chr1	x1	x2	chr2	y1	y2	name	score	strand1	strand2	color	observed	expectedBL	expectedDonut	expectedH	expectedV	fdrBL	fdrDonut	fdrH	fdrV	numCollapsed	centroid1	centroid2	radius
[truncated: 23,286 more rows]

[truncated: 10 more sheets: Contact domains Neu D868N, Loops NeuvNPCs D868D fold>=1.5, Loops NeuvNPCs D868D fold<-=1.5, Loops NeuvNPCs D868D unchanged, Loops NeuvNPCs D868N fold>=1.5, Loops NeuvNPCs D868N fold<=-1.5, Loops NeuvNPCs D868N unchanged, Anchors up only in Neu D868D , Anchors up in dev Common, Anchors up only in Neu D868N]
