# Supplementary material for: Balanced SET levels favor the correct enhancer repertoire during cell fate acquisition
Source: Nat Commun. 2023 Jun 3;14:3212. doi: 10.1038/s41467-023-39043-x (PMC10239470; doi:10.1038/s41467-023-39043-x)
Supplement: Supplementary file 16 — Supplementary Data 13 [file 41467_2023_39043_MOESM16_ESM.xls]

## Sheet: normalized_counts
Gene	Geneid	Neurons_D868D_1	Neurons_D868D_2	Neurons_D868D_3	Neurons_D868N_1	Neurons_D868N_2	Neurons_D868N_3	NPCs_D868D_1	NPCs_D868D_2	NPCs_D868D_4	NPCs_D868N_5	NPCs_D868N_6	NPCs_D868N_7	NPCs_D868N_8
DDX11L1	ENSG00000223972	597821070785902	6.47285e+15	6.85438e+15	2.41838e+16	4.79278e+15	0	8.92446e+15	675127499752343	5.39069e+15	494902774430752	5.51833e+16	1.79493e+16	0.741199
WASH7P	ENSG00000227232	1.1807e+16	9.81716e+15	1.27948e+16	1.06409e+16	1.04243e+16	1.00641e+16	8.25513e+15	1.00144e+16	1.17248e+16	1.63318e+16	1.41112e+16	2.60264e+16	3.3354e+15
MIR6859-1	ENSG00000278267	0.747276	0	0	0	0	0	2.23112e+16	5.62606e+15	0	0.824838	157666589659005	7.17971e+16	8.15319e+15
MIR1302-2	ENSG00000243485	0	1.07881e+16	0.761598	2.41838e+16	3.59458e+15	3.07302e+15	5.57779e+15	2.25042e+16	1.34767e+16	0	157666589659005	0.897463	2.2236e+15
FAM138A	ENSG00000237613	0	0	0	0	1.19819e+16	0	0	0	5.39069e+15	0.824838	0	0	0.741199
OR4G4P	ENSG00000268020	0	0	0	1.20919e+16	0	0	0	0	1.34767e+16	0	0.788333	0	0
OR4G11P	ENSG00000240361	2.24183e+16	3.23643e+16	0	4.83676e+15	0	1.53651e+16	0	0	1.34767e+16	0	0.788333	0	0
OR4F5	ENSG00000186092	0	1.07881e+16	0	0	0	1.53651e+16	0	0	0	0	0	0	0
RP11-34P13.7	ENSG00000238009	4.48366e+15	4.31524e+15	1.5232e+16	1.20919e+16	4.79278e+15	4.60953e+15	0	0	2.69535e+16	0.824838	0.788333	0	0.741199
CICP27	ENSG00000233750	2.24183e+16	2.15762e+16	0.761598	1.20919e+16	3.59458e+15	0.768255	1.11556e+16	1.12521e+16	4.04302e+15	3.29935e+15	7.095e+15	2.78214e+16	1.40828e+16
RP11-34P13.15	ENSG00000268903	8.22004e+15	6.47285e+15	9.90077e+15	0	1.07837e+16	9.21906e+15	1.11556e+16	675127499752343	0	3.29935e+15	157666589659005	2.87188e+16	2.81656e+16
RP11-34P13.16	ENSG00000269981	4.48366e+15	3.23643e+16	0	3.62757e+16	1.19819e+16	2.30477e+15	2.23112e+16	2.25042e+16	0	247451387215376	157666589659005	4.03859e+15	4.66955e+16
RP11-34P13.14	ENSG00000239906	2.24183e+16	1.07881e+16	0	0	0	0	0	0	0	0.824838	157666589659005	0	2.9648e+15
RP11-34P13.13	ENSG00000241860	9.71459e+15	1.40245e+16	1.44704e+16	846432446423264	4.79278e+15	1.30603e+16	2.45423e+16	1.91286e+16	2.42581e+16	2.72197e+16	283799861386209	2.15391e+16	3.40952e+15
RNU6-1100P	ENSG00000222623	0	0	0	0	0	0	0	0	1.34767e+16	0	0	0	0
RP11-34P13.9	ENSG00000241599	0	0	0	1.20919e+16	0	0	0	1.12521e+16	0	0	0	0	0
FO538757.2	ENSG00000279928	2.24183e+16	4.31524e+15	9.13918e+15	1.33011e+16	1.31801e+16	6.9143e+15	1.004e+16	7.87649e+15	6.73836e+16	3.71177e+15	3.62633e+15	1.25645e+16	1.18592e+16
FO538757.1	ENSG00000279457	1.13586e+15	9.38564e+15	9.29149e+15	1.22128e+16	9.70537e+15	1.17543e+16	1.53947e+15	1.3165e+15	1.60373e+16	1.95487e+16	1.72645e+16	8.7054e+15	963558613711133
MIR6859-2	ENSG00000273874	0	0	0	0	0	0	1.11556e+16	0	0	0	0	0	0
AP006222.2	ENSG00000228463	5.30566e+15	4.531e+16	4.26495e+15	1.57195e+16	1.43783e+15	3.3035e+16	2.67734e+16	1.91286e+16	2.02151e+16	8.24838e+15	788332948295025	2.69239e+16	0
NA	ENSG00000286448	0	0	0	0	0	0	0	0	0	0	0	0	0.741199
RPL23AP24	ENSG00000236679	0.747276	0	1.5232e+16	0	0	0	1.11556e+16	0	0	0	0	0	0
RP4-669L17.2	ENSG00000236601	0	0	0	0	0	0	0	0	0	0.824838	0	0	0
RP4-669L17.10	ENSG00000237094	2.98911e+16	4.42312e+15	4.18879e+16	6.52962e+15	4.67296e+15	5.76192e+16	4.01601e+15	4.38833e+15	4.31255e+15	1.59194e+15	1.40323e+16	1.9116e+16	2.11983e+16
CICP7	ENSG00000233653	0	0	0	0	0	0	0	0	0	0	0.788333	0	0
RP4-669L17.8	ENSG00000250575	0.747276	0	0	0	0	0	0	0	0	0	0	0	1.4824e+15
U6	ENSG00000278757	597821070785902	3.23643e+16	1.5232e+16	0	2.39639e+15	4.60953e+15	4.46223e+15	2.25042e+16	5.39069e+15	3.29935e+15	472999768977015	7.17971e+16	8.89439e+15
RP5-857K21.4	ENSG00000230021	1.3451e+16	8.63047e+15	1.59936e+16	1.81378e+16	2.27657e+15	1.99746e+16	7.80891e+15	7.87649e+15	2.69535e+16	2.06209e+16	189199907590806	1.52569e+15	1.55652e+15
MTND1P23	ENSG00000225972	2.66778e+15	3.54928e+15	3.20633e+16	4.83676e+15	1.07837e+16	5.37779e+16	9.37069e+15	1.06895e+16	4.31255e+15	4.12419e+16	3.94166e+15	0.897463	0.741199
MTND2P28	ENSG00000225630	73233081171273	1.66137e+16	6.85438e+15	1.21644e+16	1.30364e+16	1.11013e+15	1.89645e+16	3.03807e+16	1.61721e+16	2.49926e+16	1.63185e+15	1.68723e+15	2.36665e+15
MTCO1P12	ENSG00000237973	1.71874e+16	3.87292e+16	1.4775e+16	3.32527e+15	4.0499e+16	2.56597e+15	1.62871e+16	1.53029e+16	1.81936e+16	6.18628e+15	4.17816e+16	2.22571e+16	2.7795e+15
MTCO2P12	ENSG00000229344	9.78932e+15	1.80161e+16	1.02054e+16	1.23337e+15	1.92909e+16	1.32908e+15	7.47424e+15	7.53892e+15	4.85162e+15	1.07229e+16	7.095e+15	1.07696e+16	1.18592e+16
MTATP8P1	ENSG00000240409	3.73638e+15	1.07881e+16	0.761598	2.41838e+16	0	0.768255	1.11556e+16	2.25042e+16	0	0	0	0.897463	0
MTATP6P1	ENSG00000248527	9.50536e+15	1.50278e+16	1.19419e+16	1.03507e+15	1.15027e+16	8.7197e+15	3.2909e+16	3.73571e+15	2.3719e+16	2.30955e+16	1.73433e+15	5.24478e+15	495565607020972
MTCO3P12	ENSG00000198744	9.93878e+15	2.31944e+16	1.2414e+16	1.97098e+16	2.13279e+16	1.61334e+15	4.46223e+15	3.60068e+15	5.66023e+15	1.31974e+16	3.94166e+15	1.07696e+16	6.67079e+15
WBP1LP6	ENSG00000268663	0	2.15762e+16	0.761598	0	3.59458e+15	2.30477e+15	0	0	0	0	2.365e+15	0	0
NA	ENSG00000284662	0.747276	0	0	0	0	0	0	0	0	0	0	0	0
CICP3	ENSG00000229376	1.04619e+16	1.40245e+16	7.61598e+15	3.62757e+16	2.39639e+15	7.68255e+16	2.23112e+16	4.50085e+15	4.04302e+15	1.73216e+16	1.49783e+16	1.61543e+15	1.77888e+16
RP11-206L10.2	ENSG00000228327	1.22553e+16	1.16511e+16	1.18809e+16	1.3422e+15	1.01846e+16	1.51346e+16	1.14902e+16	1.30525e+16	1.57678e+16	2.32604e+16	2.71187e+15	2.26161e+16	3.29834e+15
RNU6-1199P	ENSG00000223181	1.49455e+15	0	2.28479e+16	1.20919e+16	8.38736e+15	1.53651e+16	2.23112e+16	1.12521e+16	4.04302e+15	247451387215376	0.788333	4.48732e+15	4.44719e+15
RP11-206L10.4	ENSG00000229905	0.747276	0	0	1.20919e+16	2.39639e+15	3.84128e+16	2.23112e+16	3.37564e+15	4.04302e+15	247451387215376	31533317931801	0	0.741199
RP11-206L10.9	ENSG00000237491	6.44899e+15	6.60231e+15	554443290919069	715840011832246	6.85367e+15	720623559267548	2.80005e+16	3.38689e+15	2.87054e+16	3.02716e+16	3.3583e+16	3.92192e+15	4.52873e+16
RP11-206L10.8	ENSG00000230092	1.15828e+16	1.3593e+16	1.01293e+16	6.04595e+16	8.627e+15	852763486979721	4.46223e+15	5.73858e+16	5.39069e+16	2.14458e+15	1.1825e+16	1.43594e+16	244595648095903
FAM87B	ENSG00000177757	1.27037e+16	1.42403e+16	1.08909e+16	1.59613e+16	2.09684e+16	1.90527e+16	6.02401e+15	4.83841e+15	3.50395e+15	7.09361e+15	5.51833e+15	1.02311e+16	9.19087e+15
LINC01128	ENSG00000228794	1.715e+16	1.76062e+16	1.7372e+16	1.11729e+16	1.23174e+15	1.30142e+16	3.96023e+16	3.64569e+15	3.67915e+16	4.19843e+16	409144800165118	3.82319e+15	3.60964e+16
LINC00115	ENSG00000225880	7.54749e+15	7.87531e+15	7.31134e+15	6.65054e+15	6.82971e+15	6.06922e+15	1.14902e+16	1.04645e+16	9.56848e+15	8.90825e+15	8.59283e+15	771818529890999	9.70971e+15
NA	ENSG00000288531	5.23093e+15	9.70928e+15	7.61598e+15	4.83676e+15	4.79278e+15	5.37779e+16	1.11556e+16	0	1.34767e+16	3.29935e+15	31533317931801	2.69239e+16	0.741199
FAM41C	ENSG00000230368	1.49455e+15	4.31524e+15	0.761598	2.41838e+16	1.19819e+16	2.30477e+15	0	1.12521e+16	0	3.29935e+15	472999768977015	0.897463	0.741199
TUBB8P11	ENSG00000234711	0	0	0	0	2.39639e+15	0	0	0	2.69535e+16	1.64968e+15	2.365e+15	0	0
FAM166AP3	ENSG00000283040	0	1.07881e+16	0	0	0	0	0	0	1.34767e+16	0	0.788333	0	0
RP11-54O7.16	ENSG00000272438	3.28802e+15	1.94186e+16	2.81791e+15	846432446423264	4.79278e+15	1.22921e+16	1.45023e+16	1.12521e+16	1.88674e+16	9.07322e+15	94599953795403	1.07696e+16	1.33416e+16
RP11-54O7.1	ENSG00000230699	9.56514e+15	1.30536e+15	1.19571e+16	3.62757e+16	2.87567e+15	4.37906e+15	3.56979e+16	3.26312e+15	3.36918e+15	5.69138e+15	409933133113413	717970725479999	7.63435e+15
RP11-54O7.2	ENSG00000241180	4.48366e+15	2.15762e+16	3.04639e+15	2.41838e+16	0	0.768255	2.23112e+16	0	0	0	0	0	0.741199
RP11-54O7.3	ENSG00000223764	2.02512e+16	1.72609e+15	1.70598e+16	5.19951e+16	4.43332e+15	5.76192e+16	7.92046e+15	4.50085e+16	7.14267e+15	1.21251e+16	1.24557e+16	8.88489e+15	8.52379e+15
SAMD11	ENSG00000187634	3.54956e+16	2.94515e+16	3.22918e+16	5.80411e+15	5.63151e+15	6.45335e+15	7.80891e+15	1.91286e+16	3.09965e+16	3.43957e+15	3.20852e+15	1.06798e+16	1.08215e+16
NOC2L	ENSG00000188976	1.47139e+16	1.2169e+16	1.63058e+16	8.85127e+15	8.83069e+15	8.45081e+15	1.06759e+15	1.0397e+15	1.43527e+16	2.21634e+15	1.94482e+16	1.28786e+16	1.23854e+15
KLHL17	ENSG00000187961	2.6603e+15	2.24392e+16	2.56659e+15	1.31802e+16	1.22216e+15	1.65175e+15	2.55463e+16	2.20542e+16	3.5309e+15	6.26877e+15	5.80213e+15	4.55911e+15	4.74367e+16
PLEKHN1	ENSG00000187583	3.73638e+15	1.07881e+16	2.28479e+16	4.83676e+15	4.79278e+15	2.30477e+15	7.80891e+15	2.25042e+16	9.43371e+15	3.21687e+15	4.57233e+15	2.60264e+16	2.5942e+16
PERM1	ENSG00000187642	896731606178853	9.70928e+15	4.56959e+15	3.62757e+16	1.19819e+16	2.30477e+15	3.34667e+16	1.23773e+15	5.39069e+15	2.06209e+16	472999768977015	1.3462e+16	1.33416e+16
RP11-54O7.17	ENSG00000272512	2.76492e+15	3.12855e+15	1.59936e+16	1.33011e+16	8.38736e+15	1.38286e+16	7.58579e+15	6.18867e+15	1.01075e+16	6.1038e+16	7.96216e+15	2.88086e+16	1.88265e+16
HES4	ENSG00000188290	6.21734e+15	5.0704e+15	4.70668e+15	3.14389e+15	3.36693e+15	3.66458e+15	4.24693e+15	4.84967e+15	8.37174e+15	5.94708e+15	502956421012226	1.42786e+16	1.25559e+16
ISG15	ENSG00000187608	8.89259e+15	755166412772762	7.46366e+15	9.35912e+15	1.38991e+16	8.37398e+15	2.74427e+15	2.67801e+16	3.57133e+15	3.67053e+16	3.30312e+15	2.30648e+16	2.1643e+16
RP11-54O7.10	ENSG00000231702	0.747276	1.07881e+16	0	0	0	1.53651e+16	0	1.12521e+16	1.34767e+16	1.64968e+15	0.788333	5.38478e+15	5.18839e+16
RP11-54O7.11	ENSG00000224969	1.94292e+16	1.72609e+15	1.1424e+16	2.29746e+16	1.91711e+16	1.69016e+16	5.68935e+16	4.61337e+15	4.98639e+15	2.96942e+16	409933133113413	5.83351e+16	6.00371e+15
AGRN	ENSG00000188157	8.45917e+15	7.5193e+15	6.13086e+15	9.08101e+15	6.36241e+15	1.20309e+16	2.16418e+15	1.49316e+16	2.09563e+16	1.11312e+16	961529697035442	1.40453e+16	1.18243e+16
RP11-465B22.3	ENSG00000217801	5.60457e+15	5.28616e+16	9.06302e+15	3.26481e+15	3.35494e+16	3.45715e+15	3.90445e+15	3.37564e+15	5.52546e+15	5.69138e+15	5.9125e+15	3.32061e+16	4.52131e+15
RP11-54O7.18	ENSG00000273443	1.49455e+15	1.07881e+16	3.04639e+15	1.20919e+16	1.19819e+16	0.768255	2.23112e+16	3.37564e+15	5.39069e+15	4.12419e+16	1.1825e+16	8.97463e+15	8.15319e+15
RNF223	ENSG00000237330	6.72549e+16	0	4.56959e+15	0	0	0.768255	1.11556e+16	0	2.69535e+16	6.5987e+15	788332948295025	0.897463	1.4824e+15
C1orf159	ENSG00000131591	3.04141e+15	3.03145e+15	3.86892e+15	304715680712375	2.42035e+16	3.31886e+15	2.15303e+16	2.07039e+16	2.45276e+16	3.09314e+16	2.68033e+15	3.70652e+15	3.5874e+15
NA	ENSG00000285812	3.36274e+15	496252214107815	3.35103e+15	3.26481e+15	2.15675e+15	5.22414e+15	1.67334e+15	7.87649e+15	6.73836e+16	2.14458e+15	2.68033e+15	6.37199e+16	6.30019e+16
LINC01342	ENSG00000223823	0	0	0	0	0	0	1.11556e+16	0	2.69535e+16	0.824838	157666589659005	1.1667e+16	1.1118e+16
MIR200B	ENSG00000207730	0	0	0	0	0	0	0	0	0	0	0	0	0
MIR200A	ENSG00000207607	0	0	0	0	0	0	0	0	0	0	2.365e+15	1.79493e+16	0.741199
MIR429	ENSG00000198976	0	0	0	0	0	0.768255	0	0	0	0	0.788333	0.897463	1.4824e+15
RP11-465B22.8	ENSG00000272141	0	0	0	0	0	0	0	0	1.34767e+16	0	0.788333	2.69239e+16	4.44719e+15
TTLL10-AS1	ENSG00000205231	0	0	0.761598	0	0	0.768255	0	0	0	6.5987e+15	3.94166e+15	5.38478e+15	2.2236e+15
TTLL10	ENSG00000162571	0	0	3.04639e+15	0	1.19819e+16	0.768255	0	1.12521e+16	8.08604e+15	8.24838e+15	8.67166e+15	4.48732e+15	5.92959e+15
TNFRSF18	ENSG00000186891	0.747276	1.07881e+16	0	2.41838e+16	0	1.53651e+16	0	2.25042e+16	0	2.06209e+16	252266543454408	1.88467e+16	2.14948e+16
TNFRSF4	ENSG00000186827	0.747276	1.07881e+16	0.761598	2.41838e+16	0	0.768255	2.23112e+16	2.25042e+16	1.34767e+16	1.07229e+16	7.095e+15	1.07696e+16	7.41199e+15
SDF4	ENSG00000078808	1.10447e+15	8.68441e+15	1.09594e+16	9.90326e+15	1.07837e+16	1.00795e+16	1.48258e+16	1.45715e+16	2.25061e+16	3.77281e+15	3.34884e+15	2.32982e+15	2.18654e+16
B3GALT6	ENSG00000176022	1.1239e+15	9.37485e+15	1.14392e+16	7.50906e+15	7.06935e+15	7.83621e+15	6.55948e+15	5.24349e+15	9.64934e+15	9.46914e+15	851399584158627	7.09894e+15	6.30019e+15
FAM132A	ENSG00000184163	5.23093e+15	4.31524e+15	6.09278e+15	4.83676e+15	2.39639e+15	6.14604e+15	4.68534e+16	528849874806002	9.29894e+15	1.44347e+16	1.17462e+16	6.28224e+15	7.63435e+15
RP5-902P8.12	ENSG00000260179	9.71459e+15	3.23643e+16	8.37758e+15	0	718916457531293	7.68255e+16	6.69335e+15	1.12521e+16	2.02151e+16	5.85635e+15	5.12416e+15	4.39757e+16	4.00247e+15
UBE2J2	ENSG00000160087	9.11677e+15	7.96161e+15	9.29149e+15	5.47763e+15	5.95502e+15	6.01544e+15	1.25723e+16	1.09821e+16	1.57543e+16	9.96404e+15	8.49035e+15	9.88107e+15	1.05843e+16
RP5-902P8.10	ENSG00000230415	1.41983e+16	1.51033e+16	1.1424e+16	278113518110501	1.79729e+16	2.45842e+16	8.92446e+15	4.50085e+15	1.34767e+16	5.77387e+15	378399815181612	3.6796e+15	3.40952e+15
SCNN1D	ENSG00000162572	1.10597e+16	8.52259e+15	9.13918e+15	8.948e+15	718916457531293	1.38286e+16	5.68935e+16	4.05076e+15	5.25592e+15	2.96942e+16	2.91683e+16	1.8398e+16	1.99383e+16
ACAP3	ENSG00000131584	1.13362e+16	8.45786e+15	9.89316e+15	8.36759e+15	6.35043e+15	9.97964e+15	1.0252e+16	9.04671e+15	1.20347e+16	3.07335e+16	2.80016e+16	2.24097e+16	2.22286e+16
PUSL1	ENSG00000169972	1.13586e+15	1.07881e+16	1.07385e+16	689237849230372	7.54862e+15	9.21906e+15	2.25343e+16	1.98037e+16	3.9352e+15	3.96747e+16	3.44501e+16	2.16289e+16	2.09759e+16
CPSF3L	ENSG00000127054	154013653361218	1.2115e+15	1.46379e+15	9.83071e+15	8.67493e+15	1.11013e+15	1.73469e+15	1.51454e+16	2.23983e+16	2.28975e+16	1.99527e+16	2.21853e+15	2.06646e+16
RP5-890O3.9	ENSG00000240731	4.78257e+15	7.01226e+15	6.16894e+15	3.86941e+15	5.51169e+15	4.60953e+16	5.24312e+15	5.96363e+15	6.33406e+15	5.77387e+15	4.80883e+15	9.51311e+15	1.08956e+16
CPTP	ENSG00000224051	3.56451e+15	3.41983e+15	4.07455e+16	2.52721e+16	2.56414e+15	3.01156e+16	2.39845e+16	2.10415e+16	3.66567e+15	5.3202e+15	4.32795e+15	4.83733e+16	3.56517e+15
TAS1R3	ENSG00000169962	7.47276e+15	4.531e+16	5.48351e+15	5.92503e+15	3.23512e+15	5.45461e+16	7.36268e+15	821405124698684	1.11857e+16	3.02716e+16	2.75128e+16	1.40902e+16	1.51946e+16
DVL1	ENSG00000107404	1.9743e+16	1.64734e+15	2.11572e+16	1.25877e+15	1.24253e+16	1.43049e+16	1.30074e+15	1.15109e+15	1.93391e+16	3.29605e+15	2.82381e+16	1.54992e+15	1.30673e+16
MXRA8	ENSG00000162576	6.38921e+15	614921221829249	6.02424e+15	2.04353e+15	2.91161e+16	3.55702e+16	2.72196e+15	2.73427e+15	2.318e+15	381075136311679	3.33465e+15	1.66031e+15	1.64546e+16
AURKAIP1	ENSG00000175756	5.98568e+15	5.24301e+15	6.26795e+15	4.19589e+16	4.62503e+15	3.7414e+15	1.0397e+16	1.0667e+15	1.7978e+16	1.32799e+16	1.23374e+15	9.79133e+15	8.99074e+15
NDUFB4P8	ENSG00000223663	2.24183e+16	2.15762e+16	5.33119e+15	1.20919e+16	1.19819e+16	0	1.11556e+16	5.62606e+15	4.04302e+15	3.29935e+15	31533317931801	1.79493e+16	5.18839e+16
CCNL2	ENSG00000221978	2.65283e+16	2.38848e+16	2.68159e+16	2.21523e+15	2.22624e+16	2.33089e+15	5.80425e+16	5.20973e+15	5.87855e+15	6.51127e+15	6.31928e+15	6.34866e+15	618901109575997
RP4-758J18.2	ENSG00000224870	4.04276e+15	3.6248e+15	4.04408e+16	2.74486e+15	2.54017e+16	2.55829e+15	4.81921e+16	4.91718e+15	5.75456e+15	566663676723211	5.16358e+15	4.3168e+16	3.57999e+16
MRPL20	ENSG00000242485	6.21734e+15	5.38326e+15	660305402784111	4.55864e+16	5.7753e+15	4.80928e+15	7.25113e+15	737014187229641	1.07814e+16	5.96358e+15	5.51833e+15	6.29122e+15	5.2551e+15
RP4-758J18.13	ENSG00000272455	6.80021e+15	8.63047e+15	6.77822e+15	278113518110501	51522346123076	4.60953e+16	2.68849e+15	2.18291e+16	2.85707e+16	9.40315e+15	8.82933e+15	1.06798e+16	129709813384191
ANKRD65	ENSG00000235098	2.76492e+15	2.58914e+16	1.59936e+16	1.20919e+16	1.31801e+16	2.07429e+16	1.78489e+16	2.36295e+16	3.50395e+15	3.62929e+15	283799861386209	744894627685499	8.96851e+15
RP4-758J18.7	ENSG00000225905	3.73638e+15	1.07881e+16	5.33119e+15	2.41838e+16	2.39639e+15	2.30477e+15	3.34667e+16	3.37564e+15	5.39069e+15	6.5987e+15	788332948295025	3.58985e+16	2.9648e+15
TMEM88B	ENSG00000205116	298910535392951	2.15762e+16	1.5232e+16	6.04595e+15	9.58555e+15	9.21906e+15	7.80891e+15	5.62606e+15	2.69535e+16	9.07322e+15	5.51833e+16	2.15391e+16	3.70599e+15
RP4-758J18.10	ENSG00000225285	4.48366e+15	1.07881e+16	0.761598	0	2.39639e+15	0	1.56178e+16	5.62606e+15	1.07814e+16	1.15477e+16	1.419e+15	8.97463e+15	9.63559e+15
VWA1	ENSG00000179403	1.52444e+16	1.70452e+16	1.61459e+16	1.98307e+16	1.64153e+15	202819423930312	1.76258e+15	1.37276e+16	3.26137e+16	3.34059e+16	2.58573e+15	2.83598e+16	2.5349e+15
ATAD3C	ENSG00000215915	7.47276e+15	1.72609e+15	1.37088e+16	3.62757e+16	4.79278e+15	0	2.78889e+15	4.38833e+15	5.39069e+16	2.39203e+15	2.04967e+15	2.60264e+16	2.81656e+16
ATAD3B	ENSG00000160072	1.52967e+16	1.37117e+16	1.41962e+16	5.57436e+15	5.99097e+15	5.93093e+15	2.96404e+15	3.07296e+16	4.95674e+15	2.07364e+16	1.96137e+16	1.00247e+16	1.06807e+16
NA	ENSG00000284740	1.64401e+16	5.39405e+16	1.59936e+16	2.17654e+16	1.43783e+15	1.61334e+15	7.80891e+15	675127499752343	6.73836e+16	5.114e+15	3.86283e+16	2.78214e+16	1.70476e+15
ATAD3A	ENSG00000197785	2.96669e+15	2.42732e+16	3.04639e+16	2.59976e+15	2.30053e+16	3.06534e+15	4.22796e+15	4.19704e+15	5.55241e+15	1.29912e+16	1.15097e+16	7.27843e+15	6.58926e+15
TMEM240	ENSG00000205090	1.00135e+15	755166412772762	9.67229e+15	1.40266e+16	1.06639e+16	1.37518e+16	9.37069e+15	8.32657e+15	9.43371e+15	2.36728e+16	1.71857e+16	1.96544e+16	2.07536e+16
SSU72	ENSG00000160075	1.9489e+16	1.94294e+15	2.18274e+15	1.63361e+16	1.6571e+16	1.52191e+16	2.50554e+16	2.32581e+16	3.94868e+16	1.83609e+16	1.76744e+16	1.75903e+16	1.64027e+15
RP5-832C2.5	ENSG00000215014	7.09913e+15	5.0704e+15	6.09278e+15	4.474e+16	5.27205e+15	4.76318e+16	6.8049e+15	821405124698684	1.28029e+16	4.45412e+15	5.83366e+15	4.12833e+15	4.81779e+15
RP11-345P4.11	ENSG00000274481	0	0	0.761598	0	0	0	0	0	0	0	31533317931801	0	0
FNDC10	ENSG00000228594	3.24318e+15	3.23643e+16	3.38911e+16	2.91415e+16	2.95954e+16	3.47251e+15	2.23112e+16	1.12521e+16	3.50395e+15	8.33086e+15	7.64683e+15	1.56159e+15	1.33416e+16
NA	ENSG00000286989	73233081171273	8.41471e+15	8.30142e+15	9.06892e+15	718916457531293	9.98732e+15	8.92446e+15	1.35025e+15	1.34767e+16	1.40222e+16	1.49783e+16	1.70518e+15	2.07536e+16
RP11-345P4.9	ENSG00000272106	5.09642e+15	4.8007e+15	5.8643e+15	3.86941e+15	4.7089e+15	3.7875e+15	4.55148e+15	3.972e+15	6.73836e+15	1.60019e+15	1.45842e+16	1.3103e+16	1.40087e+16
MIB2	ENSG00000197530	9.65481e+15	812343298311271	1.0472e+16	7.21886e+15	7.32097e+15	9.82599e+15	1.32751e+16	1.13872e+16	1.58217e+16	4.34855e+15	3.90067e+16	2.00763e+16	1.88265e+16
MMP23B	ENSG00000189409	597821070785902	2.15762e+16	2.28479e+16	846432446423264	2.39639e+15	2.30477e+15	5.57779e+15	1.23773e+15	2.02151e+16	6.26877e+15	5.12416e+15	4.8463e+16	5.55899e+15
CDK11B	ENSG00000248333	3.57945e+15	3.52771e+15	394507726230876	2.80532e+16	2.52819e+16	2.47378e+16	7.17304e+15	7.4039e+15	6.6575e+15	9.56812e+15	8.71108e+15	6.96432e+15	7.12292e+15
RP11-345P4.10	ENSG00000272004	0.747276	0	1.5232e+16	1.20919e+16	1.19819e+16	0	6.69335e+15	3.37564e+15	1.48244e+16	8.24838e+15	126133271727204	3.58985e+16	3.70599e+16
SLC35E2B	ENSG00000189339	2.53626e+16	2.62474e+16	2.40665e+15	1.99879e+16	1.8596e+15	2.04202e+16	2.73646e+15	2.38883e+15	3.06191e+16	2.72197e+16	2.41939e+15	3.31613e+15	3.15084e+15
RP11-345P4.6	ENSG00000269737	963986476642267	6.36497e+15	7.08286e+15	5.44135e+15	3.47476e+16	729842623991653	2.62156e+16	2.30669e+16	2.19671e+15	1.65792e+15	1.58455e+16	2.09109e+16	2.05312e+16
MMP23A	ENSG00000215914	298910535392951	1.07881e+16	3.04639e+15	1.20919e+16	0	0.768255	5.57779e+15	3.37564e+15	5.39069e+15	1.64968e+15	0.788333	1.79493e+16	2.2236e+15
CDK11A	ENSG00000008128	4.78257e+15	7.01226e+15	5.02655e+15	1.57195e+16	3.47476e+16	2.30477e+16	2.13072e+16	2.28418e+15	2.50667e+16	8.90825e+15	7.48916e+15	1.05003e+16	7.56023e+15
RP1-283E3.8	ENSG00000268575	1.29279e+15	2.23313e+16	1.89638e+16	4.23216e+15	5.63151e+15	4.53271e+15	2.81121e+15	2.46422e+16	3.15355e+16	1.60019e+15	1.45842e+16	1.66928e+15	1.63064e+16
RP1-283E3.4	ENSG00000227775	3.06383e+15	3.45219e+15	2.74175e+16	1.08827e+16	1.79729e+16	1.69016e+16	4.68534e+16	4.72589e+16	8.08604e+15	1.81464e+16	252266543454408	2.69239e+16	2.81656e+16
SLC35E2	ENSG00000215790	1.10373e+16	1.23847e+16	1.13935e+16	7.35187e+15	8.65096e+15	8.8964e+15	9.51571e+15	7.78647e+15	1.10913e+15	8.32261e+15	7.0477e+15	1.06798e+16	1.09772e+16
NADK	ENSG00000008130	1.09028e+16	1.00329e+16	1.1066e+16	689237849230372	7.81223e+15	7.91303e+15	1.22154e+16	1.12746e+16	1.61586e+16	2.0423e+16	1.82263e+16	1.51312e+15	1.39494e+16
GNB1	ENSG00000078369	1.98663e+15	2.04499e+16	2.10399e+15	1.27316e+16	1.38475e+16	1.24296e+15	6.40442e+15	6.24718e+15	7.8165e+15	4.47805e+16	4.03153e+15	8.72245e+15	7.90118e+15
RP1-140A9.1	ENSG00000231050	3.96056e+15	4.42312e+15	5.78814e+16	5.19951e+16	3.7144e+15	3.45715e+15	5.24312e+15	3.82572e+16	4.85162e+15	3.46432e+16	4.0205e+16	2.42315e+16	4.59543e+15
CALML6	ENSG00000169885	3.73638e+15	0	3.80799e+15	1.20919e+16	1.19819e+16	3.07302e+15	1.11556e+16	1.12521e+16	5.39069e+15	7.42354e+15	94599953795403	2.69239e+16	6.67079e+15
TMEM52	ENSG00000178821	2.24183e+16	2.8049e+16	1.90399e+15	1.33011e+16	1.19819e+16	1.53651e+16	1.67334e+15	7.87649e+15	2.02151e+16	1.81464e+16	126133271727204	1.07696e+16	8.15319e+15
CFAP74	ENSG00000142609	1.56928e+15	7.55166e+15	5.33119e+15	1.08827e+16	1.19819e+16	1.38286e+16	5.57779e+15	4.50085e+15	2.29104e+16	3.95922e+15	5.51833e+15	6.28224e+15	6.67079e+15
RP11-547D24.1	ENSG00000233542	0	0	0	0	0	0	2.23112e+16	1.12521e+16	4.04302e+15	6.5987e+15	157666589659005	0	0.741199
GABRD	ENSG00000187730	4.48366e+15	0	0	0	0	2.30477e+15	2.23112e+16	4.50085e+15	9.43371e+15	4.12419e+16	1.1825e+16	0.897463	0.741199
RP11-547D24.3	ENSG00000226969	0	0	0	0	0	0	0	0	0	0	0	0	0
PRKCZ	ENSG00000067606	8.35455e+15	8.1558e+15	9.48189e+15	8.41596e+15	8.84267e+15	8.32021e+15	129404714698704	9.45178e+15	1.69807e+16	7.67099e+15	8.59283e+15	3.58985e+15	4.22483e+16
RP5-892K4.1	ENSG00000271806	1.12091e+16	1.29457e+16	6.85438e+15	967351367340873	1.67747e+16	1.22921e+16	4.46223e+15	3.37564e+15	4.04302e+15	494902774430752	788332948295025	1.79493e+16	6.67079e+15
RP11-181G12.2	ENSG00000182873	7.39804e+15	9.38564e+15	5.33119e+16	4.35308e+16	2.51621e+16	4.2254e+15	3.7929e+16	4.16329e+16	4.58209e+16	676367125055361	31533317931801	9.51311e+15	7.11551e+15
FAAP20	ENSG00000162585	4.92455e+15	4.86543e+15	5.12555e+15	3.50665e+16	3.41485e+16	3.99493e+16	2.63272e+15	2.20542e+16	3.54438e+15	600482032975979	536066404840617	1.00965e+16	8.36072e+15
RP11-181G12.4	ENSG00000234396	0.747276	0	0	4.83676e+15	0	0	0	0	2.69535e+16	1.64968e+15	157666589659005	0	1.4824e+15
SKI	ENSG00000157933	1.18443e+16	1.49631e+16	7.92823e+15	702538930531309	6.27854e+15	9.8183e+15	5.55548e+15	4.12953e+16	7.1831e+15	1.49461e+15	1.25424e+16	3.30536e+15	3.14639e+16
NA	ENSG00000287356	6.05294e+15	3.66795e+15	6.85438e+15	5.68319e+16	2.99549e+15	5.53144e+15	423911996426789	4.95093e+15	6.06453e+15	1.78165e+15	1.54513e+15	1.30132e+16	1.16368e+16
MORN1	ENSG00000116151	3.71396e+16	3.73268e+15	4.16594e+15	3.2769e+15	2.77981e+15	4.38674e+16	3.46939e+16	2.94806e+15	3.89477e+16	6.27702e+15	5.56563e+15	6.02198e+15	5.95183e+15
RP4-713A8.1	ENSG00000272161	1.49455e+15	6.47285e+15	1.5232e+16	1.20919e+16	0	1.53651e+16	1.11556e+16	1.12521e+16	1.34767e+16	4.12419e+16	3.94166e+15	8.97463e+15	5.92959e+15
RP4-740C4.5	ENSG00000269896	1.13586e+15	1.28378e+15	1.07385e+16	1.31802e+16	1.13828e+16	1.3214e+16	1.33867e+16	1.35025e+15	1.75197e+15	6.68119e+15	472999768977015	753869261753999	6.37431e+16
RP4-740C4.7	ENSG00000272420	3.06383e+15	3.23643e+16	3.80799e+15	4.474e+16	2.39639e+16	2.61207e+16	7.80891e+15	7.87649e+15	1.48244e+16	1.31974e+16	1.81317e+16	1.97442e+16	1.92712e+16
RER1	ENSG00000157916	1.55135e+16	1.45639e+16	1.52548e+16	1.00242e+16	1.15746e+16	1.03407e+15	1.85294e+16	1.91624e+16	2.26544e+16	2.51493e+16	2.34214e+16	1.58223e+16	1.50908e+16
PEX10	ENSG00000157911	3.69155e+15	3.46298e+16	4.2878e+15	3.02297e+15	3.21116e+15	3.05766e+15	3.03432e+15	2.84679e+15	4.78424e+16	6.92039e+15	62751302684284	5.74377e+15	4.74367e+16
PLCH2	ENSG00000149527	6.00063e+15	4.531e+16	5.22456e+15	5.45344e+15	3.67846e+16	5.29328e+15	2.19765e+16	2.07039e+16	3.49047e+16	2.0291e+15	1.69492e+16	1.68723e+16	1.57875e+16
RP3-395M20.2	ENSG00000224387	1.04619e+16	3.23643e+16	5.33119e+15	3.62757e+16	2.39639e+15	1.53651e+16	2.23112e+16	2.25042e+16	5.39069e+15	3.29935e+15	157666589659005	1.79493e+16	2.9648e+15
RP3-395M20.3	ENSG00000229393	3.73638e+15	1.07881e+16	1.06624e+16	2.41838e+16	3.59458e+15	1.30603e+16	5.57779e+15	5.62606e+15	2.69535e+16	247451387215376	0.788333	4.48732e+15	4.44719e+15
PANK4	ENSG00000157881	8.06311e+15	6.73177e+15	8.37758e+15	6.21523e+15	5.84719e+15	5.64668e+15	1.63429e+16	1.44252e+16	2.29778e+16	1.35521e+16	1.18171e+16	8.51693e+15	8.09389e+15
HES5	ENSG00000197921	1.3451e+16	9.70928e+15	1.90399e+15	2.17654e+16	2.03693e+16	2.45842e+16	7.6795e+15	6.30907e+15	1.30104e+16	2.03735e+16	1.85258e+16	2.25622e+15	1.40605e+16
RP3-395M20.12	ENSG00000272449	5.23093e+15	8.63047e+15	1.06624e+16	3.62757e+16	718916457531293	5.37779e+16	7.12841e+15	6.37995e+15	1.06736e+16	6.26877e+15	409933133113413	2.35135e+15	1.06733e+16
RP3-395M20.8	ENSG00000238164	2.24183e+16	1.07881e+16	0.761598	1.20919e+16	3.59458e+15	3.07302e+15	2.67734e+16	2.25042e+16	363871652908059	1.15477e+16	126133271727204	1.79493e+16	1.70476e+15
TNFRSF14	ENSG00000157873	5.23093e+15	1.07881e+16	9.13918e+15	1.08827e+16	1.55765e+16	8.45081e+15	1.45023e+16	1.46278e+16	2.56058e+15	1.73216e+16	2.44383e+16	2.5129e+15	3.40952e+15
RP3-395M20.7	ENSG00000225931	0	2.15762e+16	2.28479e+16	0	0	0.768255	1.11556e+16	3.37564e+15	0	7.42354e+15	63066635863602	3.58985e+16	2.2236e+15
RP3-395M20.9	ENSG00000228037	1.71874e+16	9.70928e+15	1.90399e+15	1.45103e+16	8.38736e+15	1.61334e+15	1.89645e+16	1.35025e+15	2.56058e+15	5.77387e+15	126133271727204	7.17971e+16	9.63559e+15
FAM213B	ENSG00000157870	4.34168e+16	4.27208e+16	4.60767e+15	3.80895e+15	4.24161e+16	4.04871e+15	5.16503e+15	4.47835e+16	6.01062e+15	4.01696e+16	3.76035e+15	5.47453e+15	5.30698e+15
MMEL1	ENSG00000142606	1.64401e+16	1.61821e+16	1.5232e+16	3.62757e+16	2.39639e+15	5.37779e+16	5.13157e+15	3.93824e+15	5.52546e+15	1.56719e+16	189199907590806	6.28224e+15	1.55652e+15
RP13-436F16.1	ENSG00000237058	0	0	0	0	0	0	3.34667e+16	1.12521e+16	1.34767e+16	0	0	0.897463	0
TTC34	ENSG00000215912	7.54749e+15	8.63047e+15	6.85438e+15	5.19951e+16	5.63151e+15	5.30096e+15	8.25513e+15	7.20136e+15	9.16417e+15	6.68119e+15	5.9125e+15	1.3462e+16	1.60099e+16
NA	ENSG00000285945	0	0	0.761598	1.20919e+16	0	0	0	0	0	1.64968e+15	0	0	0
ABC14-1188822O7.1	ENSG00000283259	0	0	0	0	0	0	0	1.12521e+16	1.34767e+16	1.64968e+15	31533317931801	0	0.741199
RP11-740P5.2	ENSG00000233234	0	0	0	0	0	0	0	0	0	0	157666589659005	0	0
NA	ENSG00000287396	0.747276	0	0	0	0	0	0	0	2.69535e+16	0.824838	0	0	0
RP11-740P5.3	ENSG00000231630	0	0	0	0	0	0	0	0	1.34767e+16	247451387215376	0.788333	0	0
NA	ENSG00000284745	0.747276	0	0	0	0	0	0	0	0	5.77387e+15	0.788333	0	0
ACTRT2	ENSG00000169717	0	0	0	0	0	0	0	1.12521e+16	4.04302e+15	3.29935e+15	0	0	0
LINC00982	ENSG00000177133	1.41983e+16	1.83398e+16	8.37758e+15	4.83676e+15	2.39639e+15	1.53651e+16	3.34667e+15	2.92555e+16	3.09965e+16	2.39203e+15	2.04967e+15	3.14112e+15	2.5942e+16
PRDM16	ENSG00000142611	4.48366e+15	4.31524e+15	2.20863e+16	846432446423264	3.59458e+15	8.45081e+15	2.38729e+15	2.18291e+16	1.37463e+16	1.8064e+16	1.76587e+16	1.40902e+16	1.34898e+16
MIR4251	ENSG00000283572	0	0	0	0	0	0	0	0	0	3.29935e+15	3.94166e+15	0.897463	3.70599e+16
RP1-163G9.2	ENSG00000226286	1.49455e+15	1.07881e+16	0.761598	0	1.19819e+16	1.53651e+16	6.69335e+15	1.12521e+16	1.34767e+16	247451387215376	5.51833e+16	0	0.741199
RP11-193J6.1	ENSG00000279839	8.22004e+15	5.39405e+16	3.04639e+15	0	0	0.768255	0	3.37564e+15	1.34767e+16	3.29935e+15	3.94166e+15	5.38478e+15	5.18839e+16
RP11-22L13.1	ENSG00000272235	8.22004e+15	3.23643e+16	3.80799e+15	0	2.39639e+15	1.53651e+16	5.57779e+15	5.62606e+15	1.34767e+16	5.77387e+15	94599953795403	807717066164999	8.15319e+15
NA	ENSG00000287828	0.747276	1.07881e+16	4.56959e+15	0	0	0	0	1.12521e+16	1.34767e+16	247451387215376	8.67166e+15	2.69239e+16	5.92959e+15
NA	ENSG00000286518	2.24183e+16	1.07881e+16	1.5232e+16	1.20919e+16	0	1.53651e+16	1.11556e+16	1.12521e+16	6.73836e+16	494902774430752	0	1.79493e+16	0
ARHGEF16	ENSG00000130762	3.73638e+15	3.23643e+16	4.49343e+15	1.81378e+16	1.67747e+16	1.92064e+15	9.03602e+15	7.76397e+15	1.03771e+16	9.89806e+15	1.1352e+15	6.46174e+15	4.37307e+15
RP11-168F9.2	ENSG00000272088	2.24183e+16	4.31524e+15	0.761598	2.41838e+16	1.19819e+16	0	0	3.37564e+15	1.34767e+16	0.824838	0	2.69239e+16	2.2236e+15
MEGF6	ENSG00000162591	3.81111e+15	2.2655e+16	2.97023e+16	2.05562e+15	2.39639e+16	3.3035e+16	3.41361e+15	2.41921e+16	3.05922e+15	4.12419e+15	3.1218e+15	3.24882e+15	2.91291e+15
MIR551A	ENSG00000207776	0	0	0	0	0	0	0	0	0	1.64968e+15	0	2.69239e+16	2.2236e+15
RP11-46F15.2	ENSG00000238260	1.04619e+16	7.55166e+15	1.82784e+16	1.20919e+16	1.19819e+16	8.45081e+15	2.23112e+16	1.35025e+15	1.48244e+16	1.64968e+15	126133271727204	7.17971e+16	1.18592e+16
TPRG1L	ENSG00000158109	9.87152e+15	1.00006e+16	114239689062995	5.50181e+15	6.1707e+15	5.46998e+15	6.36984e+15	5.69358e+15	9.58195e+15	456960228391061	3.80765e+15	5.5194e+15	5.14392e+15
WRAP73	ENSG00000116213	4.17727e+16	3.47377e+16	3.38911e+16	2.5393e+16	2.37242e+16	2.61975e+15	7.42962e+15	6.45872e+15	1.00132e+16	7.44829e+15	6.45645e+15	5.33991e+15	4.74367e+16
TP73	ENSG00000078900	3.73638e+15	3.45219e+15	3.50335e+16	3.26481e+15	2.75585e+15	2.30477e+16	4.46223e+15	5.17598e+15	4.04302e+15	8.41335e+15	8.82933e+15	6.10275e+15	7.11551e+15
RP5-1092A11.5	ENSG00000227589	0.747276	0	1.5232e+16	0	1.19819e+16	0.768255	0	0	1.34767e+16	0.824838	3.94166e+15	0	4.44719e+15
RP5-1092A11.2	ENSG00000235131	0	0	0	0	0	3.07302e+15	0	0	0	247451387215376	0.788333	1.79493e+16	0
TP73-AS1	ENSG00000227372	7.04682e+15	7.34669e+15	7.93585e+15	4.81257e+16	4.9126e+15	543156563328525	1.33421e+16	1.20285e+16	1.0431e+16	1.51028e+15	1.3512e+15	1.3094e+16	1.17925e+15
CCDC27	ENSG00000162592	1.41983e+16	1.29457e+16	1.82784e+16	1.9347e+15	1.31801e+16	1.15238e+16	3.34667e+15	1.91286e+16	444732020220961	4.94903e+15	4.4935e+16	2.69239e+16	2.9648e+15
SMIM1	ENSG00000235169	1.12091e+16	9.70928e+15	1.1424e+16	1.20919e+16	1.43783e+15	1.45969e+16	1.03747e+16	1.13646e+16	2.15628e+15	1.07229e+16	1.02483e+16	6.1925e+15	5.85547e+16
LRRC47	ENSG00000130764	2.21119e+15	1.97746e+16	2.52165e+16	1.39178e+15	1.36834e+16	1.29221e+16	1.34313e+16	1.32325e+16	2.14415e+15	1.65298e+16	1.50256e+16	1.23311e+16	1.01767e+16
RN7SL574P	ENSG00000266075	2.24183e+16	5.39405e+16	5.33119e+15	3.62757e+16	1.19819e+16	2.30477e+15	5.57779e+15	7.87649e+15	1.48244e+16	494902774430752	8.67166e+15	807717066164999	1.1118e+16
RP1-286D6.5	ENSG00000272153	1.04619e+16	1.29457e+16	1.21856e+16	1.08827e+16	1.19819e+16	1.30603e+16	5.57779e+15	4.38833e+15	5.66023e+15	3.87674e+15	4.57233e+15	2.87188e+16	3.3354e+15
CEP104	ENSG00000116198	1.46093e+15	1.58046e+16	1.35564e+15	8.75453e+15	8.51916e+15	9.00395e+15	1.5417e+16	1.44927e+15	1.59969e+16	1.34943e+16	1.2771e+16	1.19452e+16	1.25114e+16
DFFB	ENSG00000169598	1.77852e+16	1.72609e+15	174405925302839	1.62031e+16	1.5936e+16	1.55188e+15	2.13072e+16	2.04789e+16	2.22366e+16	2.32604e+16	2.16003e+16	2.01032e+16	1.84559e+15
C1orf174	ENSG00000198912	5.58963e+15	6.01976e+15	5.87192e+15	4.19589e+16	4.10981e+15	3.31118e+15	1.27954e+16	1.20735e+16	1.73176e+16	7.9102e+15	7.37091e+15	4.3886e+16	4.35084e+15
LINC01134	ENSG00000236423	6.72549e+16	6.47285e+15	0.761598	3.62757e+16	1.19819e+16	3.84128e+16	3.56979e+16	2.70051e+15	2.56058e+15	2.30955e+16	189199907590806	2.24366e+15	2.29772e+16
LINC01346	ENSG00000233304	896731606178853	1.18669e+16	8.37758e+15	846432446423264	5.99097e+15	6.9143e+15	2.23112e+16	1.23773e+15	1.07814e+16	1.64968e+15	472999768977015	0	0
RP13-614K11.2	ENSG00000226374	1.49455e+15	0	0.761598	1.20919e+16	0	0	1.11556e+16	2.25042e+16	2.69535e+16	1.64968e+15	157666589659005	0	0
NA	ENSG00000284668	0	0	0	0	0	0	0	0	0	4.12419e+16	31533317931801	0.897463	0.741199
NA	ENSG00000284703	0.747276	1.07881e+16	0	1.20919e+16	0	0	1.11556e+16	0	2.69535e+16	1.64968e+15	63066635863602	0	0
EEF1DP6	ENSG00000229280	0	0	0	0	0	0	0	0	0	1.64968e+15	157666589659005	0	0
RP5-1166F10.1	ENSG00000235054	6.72549e+16	1.07881e+16	9.13918e+15	0	0	0.768255	2.23112e+16	4.50085e+15	1.34767e+16	1.64968e+15	63066635863602	0	0
NA	ENSG00000284694	0.747276	0	0	0	0	0	0	0	6.73836e+16	494902774430752	31533317931801	0	0
RP1-37J18.1	ENSG00000227169	0	0	0	0	0	0	0	0	0	0.824838	2.365e+15	0	0
RP1-37J18.2	ENSG00000232596	0.747276	3.23643e+16	1.5232e+16	0	0	1.53651e+16	0	1.12521e+16	4.04302e+15	5.77387e+15	63066635863602	0	0
AJAP1	ENSG00000196581	2.2493e+16	2.44998e+16	2.27718e+16	1.00725e+15	1.04243e+15	1.16621e+15	1.3052e+16	9.33926e+15	1.84631e+16	1.07229e+16	1.49783e+16	6.28224e+15	2.9648e+15
NA	ENSG00000287586	5.82876e+15	4.42312e+15	5.63582e+15	2.29746e+16	2.99549e+15	3.45715e+15	6.69335e+15	675127499752343	2.69535e+16	1.64968e+15	31533317931801	0	0
NA	ENSG00000284739	0	0	0	0	0	0	0	0	1.34767e+16	0	2.365e+15	0	0
NA	ENSG00000284674	0	0	0	0	0	0	0	1.12521e+16	1.34767e+16	4.12419e+16	31533317931801	0	0
RP11-542C10.1	ENSG00000231510	0	1.07881e+16	0	0	0	0	0	2.25042e+16	1.34767e+16	0	0.788333	0	0
NA	ENSG00000284616	0	0	0	0	0	0	0	0	0	0.824838	0.788333	0	0
NA	ENSG00000284692	0	0	0	0	0	0	0	0	0	1.64968e+15	157666589659005	0	0
NA	ENSG00000284666	0	0	0	0	0	0	0	0	0	0	0.788333	0	0
RP1-58B11.1	ENSG00000260972	0	0	0	0	0	0.768255	0	2.25042e+16	2.69535e+16	247451387215376	2.365e+15	0	0.741199
RP3-491M17.1	ENSG00000283356	0	0	0	0	0	0	0	0	0	0	0	0	0
RP11-154H17.1	ENSG00000236948	1.49455e+15	0	0	0	0	0	0	0	2.69535e+16	6.5987e+15	31533317931801	0	0
MIR4417	ENSG00000264341	0.747276	0	0.761598	0	0	0	0	0	0	0	0	0	0
MIR4689	ENSG00000264101	0	1.07881e+16	0.761598	1.20919e+16	2.39639e+15	0	0	0	0	0	0	2.69239e+16	0
NPHP4	ENSG00000131697	1.14109e+16	1.12196e+16	1.11803e+16	1.29746e+16	1.23294e+16	1.54343e+16	1.11444e+16	1.02619e+16	1.48918e+16	4.93253e+16	4.61175e+16	816691700233499	7.40458e+15
KCNAB2	ENSG00000069424	4.24453e+16	4.00238e+16	4.5772e+15	4.20798e+16	358260034669761	405638847860624	2.16418e+15	1.99163e+15	308617068577576	3.43957e+15	3.0745e+16	4.47834e+16	4.49167e+16
CHD5	ENSG00000116254	1.86595e+16	1.67971e+16	2.05708e+16	2.5925e+16	1.96025e+15	2.81719e+15	5.57779e+15	1.01269e+16	3.23441e+15	552641431447673	472999768977015	2.15391e+16	1.77888e+16
NA	ENSG00000285629	1.49455e+15	1.07881e+16	1.5232e+16	0	0	0	1.11556e+16	1.12521e+16	0	3.29935e+15	2.365e+15	0	2.2236e+15
RPL22	ENSG00000116251	2.36588e+16	2.41653e+15	2.46834e+15	2.07376e+16	2.43353e+15	1.91833e+16	484040566446273	4.62687e+15	4.54435e+15	1.42944e+16	1.38589e+15	1.56697e+15	1.44979e+16
RP1-120G22.11	ENSG00000226944	2.24183e+16	8.63047e+15	6.09278e+15	2.41838e+16	718916457531293	1.38286e+16	6.69335e+15	675127499752343	0	1.97961e+15	126133271727204	1.61543e+15	1.18592e+16
RNF207	ENSG00000158286	1.35257e+16	1.28378e+15	1.11193e+16	1.28174e+16	1.01846e+16	1.452e+15	1.19365e+15	1.04645e+16	1.18595e+16	2.39203e+15	2.05755e+16	2.49495e+16	2.49043e+15
ICMT	ENSG00000116237	1.58348e+15	1.56751e+15	1.64429e+15	1.1318e+16	1.19819e+16	1.11243e+16	2.22665e+15	202088164925868	32182426190535	1.46326e+16	1.32755e+16	1.05093e+16	9.73194e+15
LINC00337	ENSG00000225077	5.23093e+15	7.55166e+15	2.28479e+16	4.83676e+15	4.79278e+15	3.84128e+16	2.67734e+16	1.46278e+16	3.77348e+16	1.15477e+16	2.04967e+15	1.61543e+15	2.14948e+16
HES3	ENSG00000173673	298910535392951	3.23643e+16	9.90077e+15	2.41838e+16	2.39639e+15	5.37779e+16	1.3052e+16	9.0017e+15	1.60373e+16	1.07229e+16	7.095e+15	3.14112e+15	3.40952e+15
GPR153	ENSG00000158292	1.04768e+16	1.14138e+16	1.18885e+16	8.33131e+15	7.36889e+15	1.02332e+16	8.16588e+15	6.24493e+15	8.51729e+15	9.25468e+15	7.8045e+15	1.08862e+16	9.96913e+15
ACOT7	ENSG00000097021	2.49142e+16	2.31836e+15	2.62904e+16	1.74365e+16	1.90992e+16	1.58875e+16	3.07894e+15	2.95931e+16	5.79499e+15	2.89518e+15	2.57785e+16	4.33475e+16	3.85423e+15
HES2	ENSG00000069812	1.8383e+16	1.75846e+16	1.91161e+16	1.60822e+16	1.55765e+16	2.08965e+15	6.24712e+15	5.73858e+16	2.69535e+16	3.58805e+15	3.4529e+16	1.04106e+16	993206571056091
ESPN	ENSG00000187017	5.05906e+15	6.85044e+15	3.68613e+15	4.69165e+15	3.70242e+15	6.72223e+15	1.32751e+16	1.26024e+16	9.97278e+15	8.89175e+15	7.63106e+15	5.82454e+15	5.29957e+15
MIR4252	ENSG00000265392	0	1.07881e+16	0.761598	2.41838e+16	0	4.60953e+15	2.23112e+16	1.12521e+16	0	8.24838e+15	472999768977015	1.79493e+16	2.2236e+15
RP1-202O8.2	ENSG00000231868	4.48366e+15	8.63047e+15	6.09278e+15	1.81378e+16	3.59458e+15	2.22794e+16	2.23112e+16	4.50085e+15	4.04302e+15	2.88693e+15	2.6015e+16	1.1667e+16	1.18592e+16
TNFRSF25	ENSG00000215788	3.90078e+15	2.61072e+15	3.53381e+15	3.49456e+16	2.14477e+16	3.77982e+16	3.07894e+15	2.34044e+16	2.47972e+15	1.57627e+16	1.43555e+16	9.68363e+15	8.57567e+15
PLEKHG5	ENSG00000171680	1.58273e+16	1.36254e+16	1.78671e+16	1.27569e+16	1.10713e+16	1.64407e+15	9.68304e+15	944053287153693	1.04445e+16	7.65615e+15	6.79858e+15	2.89163e+16	2.78913e+16
NOL9	ENSG00000162408	1.86296e+16	1.92136e+15	1.95198e+15	1.18017e+16	1.11192e+16	1.19464e+16	1.33755e+16	1.19835e+16	1.48648e+16	1.13498e+16	1.10603e+16	1.40722e+16	1.26374e+16
RNU6-731P	ENSG00000253022	1.49455e+15	3.23643e+16	4.56959e+15	7.25514e+16	0	5.37779e+16	8.92446e+15	7.87649e+15	9.43371e+15	6.5987e+15	3.94166e+15	2.69239e+16	5.92959e+15
RP11-58A11.2	ENSG00000229519	1.86819e+15	2.15762e+16	2.28479e+16	2.41838e+16	1.43783e+15	3.22667e+15	4.90845e+15	4.50085e+16	444732020220961	5.36145e+15	756799630363224	5.11554e+15	4.07659e+15
TAS1R1	ENSG00000173662	1.12091e+16	1.40245e+16	1.90399e+15	1.45103e+16	3.59458e+15	8.45081e+15	3.34667e+15	2.58799e+15	4.17779e+15	4.04171e+15	4.41466e+16	1.25645e+16	2.14948e+16
ZBTB48	ENSG00000204859	5.37292e+15	4.30445e+15	5.87192e+15	3.8815e+15	3.91809e+16	3.51093e+15	6.42561e+15	6.13241e+15	7.35829e+15	8.05042e+15	7.50493e+15	5.94121e+15	5.58864e+15
KLHL21	ENSG00000162413	4.09507e+15	3.67874e+16	3.5262e+15	2.55139e+16	2.8517e+16	3.74909e+16	4.93077e+15	4.37708e+16	6.81922e+15	2.5669e+16	2.42255e+16	1.53825e+15	1.47869e+16
PHF13	ENSG00000116273	4.9395e+15	5.32932e+15	4.37919e+15	3.92986e+16	4.19368e+15	4.27918e+16	6.6041e+15	5.59231e+15	613191118789507	7.34106e+15	7.62318e+15	1.07067e+16	9.29463e+15
THAP3	ENSG00000041988	4.07266e+16	3.65716e+16	4.18117e+16	2.75695e+15	255215342423609	278876707904179	1.00512e+16	9.42928e+15	1.42719e+16	7.1101e+15	6.68506e+15	3.25779e+15	2.85362e+15
DNAJC11	ENSG00000007923	7.27847e+15	7.37905e+15	7.98155e+15	4.98186e+15	4.64899e+15	5.03976e+15	7.80891e+15	7.43765e+15	8.26123e+15	7.11835e+15	6.45645e+15	8.76822e+15	8.42002e+15
RP11-242F24.1	ENSG00000228750	0.747276	1.07881e+16	0	0	0	0	0	0	2.69535e+16	0.824838	5.51833e+16	0	0
NA	ENSG00000284744	0	0	0	0	0	0	1.11556e+16	0	2.69535e+16	3.29935e+15	8.67166e+15	1.79493e+16	0
RP11-312B8.1	ENSG00000237436	1.79346e+15	1.83398e+16	1.1424e+16	2.41838e+16	1.07837e+16	8.45081e+15	6.58179e+15	6.18867e+15	1.26681e+16	1.31974e+16	1.02483e+16	807717066164999	1.03768e+16
CAMTA1	ENSG00000171735	1.05089e+16	1.08927e+15	1.11871e+16	7.6191e+15	8.3586e+15	7.02032e+16	1.8931e+16	1.93649e+15	2.08485e+16	8.1659e+15	8.01735e+15	1.01054e+16	1.00507e+16
RP11-312B8.2	ENSG00000227950	1.86819e+15	3.23643e+16	1.98015e+16	1.81378e+16	1.07837e+16	1.76699e+15	1.11556e+16	1.12521e+16	1.61721e+16	1.23726e+16	1.34017e+16	2.5129e+15	2.5942e+16
RP11-334N17.1	ENSG00000237365	6.72549e+16	2.15762e+16	2.28479e+16	2.41838e+16	0	7.68255e+16	0	3.37564e+15	1.34767e+16	1.64968e+15	157666589659005	5.38478e+15	2.2236e+15
RNU1-8P	ENSG00000207056	2.24183e+16	0	0.761598	0	3.59458e+15	4.60953e+15	0	0	0	0.824838	31533317931801	5.38478e+15	1.4824e+15
CAMTA1-IT1	ENSG00000237402	1.27037e+16	2.91278e+16	1.29472e+16	1.69286e+15	5.99097e+15	1.69016e+16	4.46223e+15	1.12521e+16	1.34767e+16	6.5987e+15	157666589659005	5.38478e+15	9.63559e+15
RP3-453P22.2	ENSG00000237728	3.06383e+15	2.04974e+16	1.75168e+16	1.33011e+16	9.58555e+15	1.84381e+16	6.69335e+15	2.25042e+16	4.04302e+15	8.24838e+15	94599953795403	1.79493e+16	1.26004e+16
RP4-549F15.1	ENSG00000225126	896731606178853	6.47285e+15	9.13918e+15	846432446423264	718916457531293	8.45081e+15	0	1.12521e+16	5.39069e+15	4.12419e+16	157666589659005	1.79493e+16	2.2236e+15
RP11-338N10.1	ENSG00000270171	1.51697e+16	1.45639e+16	15155798749024	1.06409e+16	730898398490148	1.09861e+16	6.24712e+15	5.06346e+16	3.09965e+16	2.63948e+15	3.62633e+15	3.6796e+15	489191296191806
RP11-338N10.2	ENSG00000270035	6.42658e+15	733590229550683	7.0067e+15	5.44135e+15	4.43332e+15	6.45335e+15	2.45423e+16	1.35025e+15	1.34767e+16	1.31974e+16	189199907590806	2.06417e+16	2.00124e+15
RP11-338N10.3	ENSG00000269978	6.87494e+15	8.52259e+15	1.02816e+16	8.70616e+15	718916457531293	7.45208e+15	2.56578e+15	1.68782e+16	1.21291e+16	1.73216e+16	1.81317e+16	1.1667e+16	1.63064e+15
VAMP3	ENSG00000049245	1.67315e+16	1.80485e+15	1.72883e+16	1.24305e+16	1.43064e+15	1.11935e+16	2.24004e+16	2.12778e+16	2.72365e+16	1.59276e+16	1.59322e+16	1.31837e+16	1.2971e+16
RP3-467L1.6	ENSG00000269925	3.5122e+15	377583206386381	3.65567e+15	4.35308e+16	2.63603e+16	2.9962e+15	5.91246e+16	3.15059e+16	4.85162e+15	2.63948e+15	2.75917e+16	1.52569e+15	2.37184e+16
PER3	ENSG00000049246	6.67318e+15	6.81807e+15	6.63352e+15	3.73639e+15	4.16972e+15	41639442337208	1.02408e+16	1.00932e+16	1.28972e+15	4.72632e+15	4.72211e+16	5.65402e+15	6.13713e+15
RP3-467L1.4	ENSG00000236266	1.12091e+16	8.63047e+15	2.13247e+15	846432446423264	0	9.21906e+15	1.56178e+16	1.46278e+16	2.96488e+16	1.15477e+16	8.67166e+15	1.25645e+16	1.40828e+16
UTS2	ENSG00000049247	1.49455e+16	1.51033e+16	1.59936e+16	1.20919e+16	0	1.53651e+16	2.23112e+16	0	5.39069e+15	247451387215376	63066635863602	0	2.2236e+15
TNFRSF9	ENSG00000049249	1.64401e+16	2.37338e+16	3.42719e+15	0	0	2.30477e+15	2.23112e+16	1.12521e+16	5.39069e+15	494902774430752	126133271727204	1.79493e+16	6.67079e+15
RP5-892F13.2	ENSG00000270330	0.747276	0	0	0	0	0	0	0	1.34767e+16	494902774430752	472999768977015	0.897463	0
PARK7	ENSG00000116288	1.94516e+16	210799310079711	2.25205e+15	1.86094e+16	2.23703e+15	1.6625e+16	3.205e+15	328787092379391	3.92442e+16	2.22541e+16	2.06622e+15	1.55351e+15	1.50019e+15
Y_RNA	ENSG00000200344	2.24183e+16	4.31524e+15	2.28479e+16	3.62757e+16	2.39639e+15	2.30477e+15	2.34267e+16	1.23773e+15	1.75197e+15	989805548861504	7.095e+15	5.38478e+15	7.41199e+15
NA	ENSG00000284747	2.09237e+15	1.18669e+16	3.19871e+16	2.17654e+16	1.43783e+15	2.15112e+16	3.56979e+16	2.58799e+15	1.75197e+15	1.97961e+15	3.0745e+16	3.76935e+15	3.40952e+15
NA	ENSG00000284716	0.747276	1.07881e+16	0.761598	6.04595e+15	1.19819e+16	0.768255	4.46223e+15	1.12521e+16	1.34767e+16	494902774430752	31533317931801	0.897463	3.70599e+16
ERRFI1	ENSG00000116285	1.15454e+16	9.89268e+15	1.20409e+16	7.50906e+15	8.35141e+15	6.66077e+15	1.37325e+16	1.28724e+16	1.66707e+16	6.42549e+15	5.94403e+15	840923212218449	8.58308e+15
RP11-431K24.1	ENSG00000238290	9.71459e+15	7.55166e+15	4.56959e+15	3.62757e+16	1.55765e+16	6.14604e+15	1.22711e+16	4.50085e+15	9.43371e+15	1.23726e+16	1.10367e+16	1.3462e+16	1.63064e+15
CTA-215D11.4	ENSG00000232848	0	3.23643e+16	0.761598	1.20919e+16	0	3.07302e+15	0	3.37564e+15	4.04302e+15	247451387215376	5.51833e+16	0	0
RP11-431K24.2	ENSG00000229305	0	2.15762e+16	0	0	0	1.53651e+16	0	0	1.34767e+16	0.824838	2.365e+15	0	0.741199
RP11-431K24.3	ENSG00000227634	0.747276	0	0.761598	1.20919e+16	0	0.768255	0	0	1.34767e+16	0.824838	2.365e+15	0.897463	0
RNU1-7P	ENSG00000200975	0	0	0	0	0	0	0	0	0	0.824838	0	0	0
RP11-431K24.4	ENSG00000233645	0	0	0	0	0	0	1.11556e+16	0	0	5.77387e+15	0	0	0
RNU6-991P	ENSG00000251977	0	0	0	0	0	0	0	0	0	0	0.788333	0	0
SLC45A1	ENSG00000162426	3.08625e+15	3.52771e+15	3.50335e+15	2.11608e+16	2.49224e+16	2.8195e+15	8.25513e+15	5.06346e+16	8.35557e+15	1.13003e+16	9.85416e+15	1.33722e+16	1.10439e+16
Y_RNA	ENSG00000252254	2.24183e+16	1.07881e+16	0.761598	1.20919e+16	1.19819e+16	0	1.11556e+16	1.12521e+16	0	0.824838	31533317931801	0	0
RERE	ENSG00000142599	8.56528e+15	923352760988867	6.99375e+15	3.96493e+15	4.38898e+15	420927130194765	2.55574e+15	3.26537e+16	3.30988e+15	1.55399e+16	1.4663e+16	6.17006e+15	5.91996e+15
RP5-1115A15.1	ENSG00000232912	7.77167e+15	9.49352e+15	8.07294e+15	6.52962e+15	5.39187e+15	6.76065e+15	3.90445e+15	4.50085e+16	1.34767e+16	3.0519e+16	2.99567e+15	807717066164999	7.18963e+15
SNORA77	ENSG00000221083	8.22004e+15	2.15762e+16	8.37758e+15	1.20919e+16	4.79278e+15	4.60953e+15	4.46223e+15	5.62606e+15	2.69535e+16	7.42354e+15	788332948295025	6.28224e+15	8.15319e+15
RP5-1115A15.2	ENSG00000270282	3.73638e+15	1.51033e+16	8.37758e+15	4.83676e+15	0	1.61334e+15	6.69335e+15	9.0017e+15	4.04302e+15	5.77387e+15	472999768977015	2.96163e+16	2.74244e+16
RPL7P11	ENSG00000234619	6.87494e+15	5.50193e+15	7.15902e+15	4.83676e+15	3.1153e+16	5.76192e+16	1.78489e+16	3.93824e+15	2.02151e+16	2.557e+16	252266543454408	5.83351e+16	4.74367e+16
RPL7P7	ENSG00000224315	6.05294e+15	3.66795e+15	7.23518e+15	5.44135e+15	4.07386e+16	7.98986e+15	2.90045e+16	4.95093e+15	1.21291e+16	3.21687e+15	3.86283e+16	825666334301999	1.07474e+16
Y_RNA	ENSG00000222511	3.58693e+15	3.45219e+15	2.51327e+16	3.38573e+15	9.58555e+15	2.07429e+16	1.78489e+16	3.15059e+16	8.08604e+15	989805548861504	1.1825e+16	1.52569e+15	1.40828e+16
RP4-633I8.3	ENSG00000226545	7.62222e+15	755166412772762	7.15902e+15	5.19951e+16	2.39639e+16	6.06922e+15	5.91246e+16	5.17598e+15	1.21291e+16	3.46432e+16	3.94166e+15	4.12833e+15	4.07659e+15
RP4-633I8.4	ENSG00000228423	7.17385e+15	6.58074e+15	6.77822e+15	5.07859e+15	3.23512e+15	5.53144e+15	3.90445e+15	5.51354e+15	2.15628e+15	3.13438e+15	3.62633e+15	6.013e+15	5.48487e+15
RPL23AP19	ENSG00000229716	0.747276	0	0	0	0	0	1.11556e+16	1.12521e+16	0	0.824838	2.365e+15	0	0.741199
ENO1	ENSG00000074800	1.01219e+16	906415457159535	1.04902e+16	7.52237e+15	8.75041e+15	7.08716e+16	1.14769e+16	1.11587e+16	1.68041e+16	1.17482e+16	1.06181e+16	836974373228309	7.19482e+15
MIR6728	ENSG00000274258	0	0	0	1.20919e+16	0	0	2.23112e+16	9.0017e+15	8.08604e+15	1.64968e+15	472999768977015	2.69239e+16	1.4824e+15
ENO1-AS1	ENSG00000230679	9.71459e+15	8.63047e+15	1.37088e+16	4.83676e+15	1.31801e+16	8.45081e+15	1.11556e+16	1.35025e+15	1.34767e+16	7.42354e+15	5.51833e+16	3.58985e+16	8.15319e+15
RNU6-304P	ENSG00000201725	298910535392951	1.07881e+16	3.04639e+15	0	0	0.768255	1.11556e+16	2.25042e+16	1.34767e+16	1.64968e+15	0.788333	0	0
HMGN2P17	ENSG00000238249	1.49455e+15	5.39405e+16	9.13918e+15	967351367340873	2.39639e+15	7.68255e+16	3.34667e+16	3.37564e+15	9.43371e+15	3.29935e+15	157666589659005	0.897463	0
RP3-477M7.5	ENSG00000232208	0.747276	2.15762e+16	2.28479e+16	1.20919e+16	0	1.53651e+16	0	0	1.34767e+16	0	0.788333	0	0.741199
RP3-477M7.6	ENSG00000232663	0	0	0	0	0	0	0	0	0	0	0	0	0
CA6	ENSG00000131686	1.49455e+15	0	0	1.20919e+16	1.19819e+16	3.84128e+16	4.46223e+15	4.50085e+15	1.21291e+16	7.42354e+15	472999768977015	0	1.4824e+15
RN7SL451P	ENSG00000265141	0	0	0.761598	0	0	0	0	0	5.39069e+15	0.824838	2.365e+15	0	0
SLC2A7	ENSG00000197241	0	0	0	0	0	0	0	2.25042e+16	6.73836e+16	3.29935e+15	31533317931801	0	0
SLC2A5	ENSG00000142583	9.71459e+15	2.15762e+16	3.04639e+15	3.62757e+16	1.19819e+16	0	0	0	1.07814e+16	8.24838e+15	63066635863602	0.897463	0.741199
SCARNA16	ENSG00000252404	0	0	0	0	0	0	0	0	0	0	0.788333	0	0
GPR157	ENSG00000180758	2.83965e+15	2.2655e+16	2.81791e+15	3.62757e+16	3.59458e+15	4.60953e+15	9.37069e+15	8.88918e+15	9.16417e+15	5.114e+15	4.80883e+15	1.88467e+16	2.2236e+16
MIR34A	ENSG00000228526	1.94292e+16	5.39405e+16	7.61598e+15	3.62757e+16	3.59458e+15	6.14604e+15	3.34667e+16	0	5.39069e+15	1.15477e+16	1.81317e+16	0.897463	0
RP3-510D11.2	ENSG00000234546	1.49455e+15	2.15762e+16	0	0	0	0.768255	0	0	4.04302e+15	247451387215376	0.788333	0	0
H6PD	ENSG00000049239	8.32466e+15	8.34998e+15	7.60836e+15	8.65779e+15	7.78826e+15	9.98732e+15	9.21451e+15	7.98901e+15	951456988715147	1.43852e+15	1.24399e+16	1.78326e+16	1.55948e+16
SPSB1	ENSG00000171621	1.14333e+16	7.87531e+15	1.02054e+16	3.62757e+16	4.3135e+15	2.76572e+16	8.14357e+15	6.97632e+15	9.29894e+15	2.72197e+15	2.39653e+15	1.08593e+16	9.04263e+15
NA	ENSG00000284652	1.79346e+15	1.51033e+16	1.82784e+16	846432446423264	2.39639e+15	1.07556e+16	2.34267e+16	2.25042e+16	1.48244e+16	1.23726e+16	1.1825e+16	1.79493e+16	2.9648e+15
NA	ENSG00000284693	5.30566e+15	6.36497e+15	6.09278e+15	5.92503e+15	5.75133e+15	4.53271e+15	5.8009e+15	3.26312e+15	6.6036e+15	3.79425e+15	409933133113413	3.50011e+15	3.85423e+15
RNA5SP40	ENSG00000252956	0	0	0	0	0	0	0	0	0	0	0	0	0
RP13-392I16.1	ENSG00000235263	1.49455e+15	0	0	0	0	0	1.11556e+16	0	0	0.824838	157666589659005	0	0
SLC25A33	ENSG00000171612	8.65346e+15	8.28525e+15	8.68222e+15	6.07013e+15	615871765285141	5.05512e+15	873481824216252	8.15779e+15	1.29646e+15	2.59824e+15	2.32558e+16	2.19879e+15	1.68993e+16
RP13-15M17.1	ENSG00000231181	1.49455e+16	1.40245e+16	1.21856e+16	1.33011e+16	718916457531293	8.45081e+15	2.11956e+15	1.46278e+16	1.07814e+16	1.97961e+15	1.10367e+16	1.52569e+15	1.1118e+16
TMEM201	ENSG00000188807	3.61682e+15	3.66795e+15	3.38149e+16	2.76904e+15	2.26459e+16	3.40337e+16	2.34267e+16	2.21667e+16	2.69535e+15	532845320470443	4.64328e+16	774510920111549	705621384809999
PIK3CD	ENSG00000171608	2.39876e+15	2.3518e+16	220101800928037	1.13664e+16	8.38736e+15	1.36749e+16	2.72196e+15	2.55423e+15	2.91097e+15	7.69574e+15	6.47221e+15	5.25016e+15	4.98086e+15
PIK3CD-AS1	ENSG00000179840	0.747276	0	0	1.20919e+16	0	0	0	0	1.34767e+16	0.824838	0.788333	0	0
RP11-558F24.2	ENSG00000233268	0	0	0	0	0	0	0	1.12521e+16	0	247451387215376	157666589659005	0	0
PIK3CD-AS2	ENSG00000231789	5.23093e+15	3.12855e+15	3.35103e+15	3.99032e+15	3.23512e+15	4.99366e+15	6.91646e+15	6.8638e+15	8.62511e+15	3.0519e+16	2.75917e+16	3.85909e+15	4.07659e+15
CLSTN1	ENSG00000171603	5.31015e+15	5.77594e+15	4.24058e+15	4.35429e+16	3.96722e+15	5.10352e+15	2.62379e+15	2.43271e+16	2.93254e+16	5.75902e+15	5.30233e+16	8.83283e+15	8.17617e+15
MZT1P1	ENSG00000271264	597821070785902	2.04974e+16	7.61598e+15	4.83676e+15	4.79278e+15	6.14604e+15	1.004e+16	7.87649e+15	4.04302e+15	247451387215376	3.94166e+15	8.97463e+15	5.92959e+15
AL357140.1	ENSG00000280113	896731606178853	4.31524e+15	4.56959e+15	2.41838e+16	1.19819e+16	5.37779e+16	3.34667e+16	4.50085e+15	1.34767e+16	247451387215376	3.94166e+15	3.58985e+16	4.44719e+15
CTNNBIP1	ENSG00000178585	906446198579124	8.56574e+15	9.55805e+15	6.66263e+15	6.78178e+15	720623559267548	7.69735e+15	6.80754e+15	1.11857e+16	2.19407e+16	1.89988e+16	4.33475e+16	3.07598e+16
NA	ENSG00000285701	3.36274e+15	1.29457e+16	2.97023e+16	1.33011e+16	1.79729e+16	3.3035e+16	2.23112e+16	3.37564e+15	1.88674e+16	1.31974e+16	1.97083e+16	3.50011e+15	3.70599e+15
LZIC	ENSG00000162441	2.12301e+15	2.15762e+15	235257599677061	1.62031e+16	1.71701e+16	1.41589e+15	3.41695e+15	3.29237e+16	3.31258e+15	1.05497e+16	1.00434e+16	8.79514e+15	778258880305146
RP11-84A14.4	ENSG00000228150	1.3451e+16	7.55166e+15	2.43711e+16	1.33011e+16	8.38736e+15	1.15238e+16	4.68534e+16	4.38833e+15	3.90825e+15	1.73216e+16	1.97083e+16	2.24366e+15	2.14948e+16
NMNAT1	ENSG00000173614	2.91438e+16	3.36588e+16	3.12255e+16	2.33374e+15	2.33648e+15	2.10502e+16	6.15788e+15	5.78359e+15	66844570311999	3.49731e+15	3.2164e+15	2.12699e+16	2.2903e+15
RN7SKP269	ENSG00000202415	1.27037e+16	9.70928e+15	1.75168e+16	1.08827e+16	2.39639e+15	1.15238e+16	1.78489e+16	1.23773e+15	1.88674e+16	1.23726e+16	1.81317e+16	1.25645e+16	1.26004e+16
RP11-84A14.6	ENSG00000283611	1.41983e+16	1.61821e+16	1.90399e+15	1.08827e+16	8.38736e+15	1.22921e+16	2.90045e+16	2.25042e+16	2.29104e+16	2.39203e+15	4.0205e+16	2.87188e+16	3.63187e+15
MIR5697	ENSG00000265521	1.49455e+15	1.07881e+16	0.761598	1.20919e+16	1.19819e+16	1.53651e+16	4.46223e+15	3.37564e+15	1.34767e+16	0.824838	2.365e+15	1.79493e+16	2.9648e+15
RBP7	ENSG00000162444	298910535392951	3.23643e+16	0	6.04595e+15	4.79278e+15	2.30477e+15	1.004e+16	7.87649e+15	1.48244e+16	2.14458e+15	1.49783e+16	1.61543e+15	1.55652e+15
UBE4B	ENSG00000130939	3.02946e+15	3.22456e+16	2.63056e+15	1.69649e+15	1.86199e+15	1.79234e+15	4.14207e+15	3.80884e+15	4.20204e+15	2.35739e+16	2.17107e+15	2.86291e+16	2.66313e+15
RP11-496H15.2	ENSG00000224340	5.23093e+15	2.15762e+16	7.61598e+15	2.41838e+16	2.39639e+15	5.37779e+16	1.89645e+16	5.62606e+15	0	4.12419e+16	5.51833e+16	807717066164999	6.67079e+15
PGAM1P11	ENSG00000233623	6.72549e+16	4.31524e+15	6.85438e+15	3.62757e+16	0	5.37779e+16	1.004e+16	1.35025e+15	1.07814e+16	1.89713e+15	2.1285e+16	2.87188e+16	1.853e+16
RNU6-828P	ENSG00000201746	2.24183e+16	3.23643e+16	7.61598e+15	6.04595e+15	0	1.53651e+16	6.69335e+15	9.0017e+15	1.61721e+16	9.07322e+15	126133271727204	1.07696e+16	1.33416e+16
KIF1B	ENSG00000054523	3.01003e+16	3.22078e+16	2.65097e+16	1.48428e+15	1.53537e+16	1.55956e+16	1.95156e+16	1.95067e+16	1.73445e+15	1.18142e+16	1.13867e+16	1.79547e+15	1.65992e+15
MIR1273D	ENSG00000264881	0.747276	1.07881e+16	3.80799e+15	1.20919e+16	1.19819e+16	6.9143e+15	1.45023e+16	4.50085e+15	2.69535e+16	1.40222e+16	1.49783e+16	1.25645e+16	1.33416e+16
RNU6-37P	ENSG00000199562	8.22004e+15	7.98319e+15	7.0067e+15	3.99032e+15	3.7144e+15	6.22287e+16	4.35068e+15	4.95093e+15	2.42581e+16	1.23726e+16	788332948295025	2.96163e+16	4.81779e+15
NA	ENSG00000284735	2.64536e+16	2.88042e+16	2.90169e+16	2.07981e+15	1.16225e+16	2.1127e+15	2.07494e+16	2.0929e+16	7.95127e+15	1.85589e+16	1.60032e+16	2.81804e+16	3.11304e+16
NA	ENSG00000284642	2.42865e+15	2.17919e+16	288645614365834	1.47521e+16	1.13828e+16	1.91296e+16	1.13787e+16	1.49653e+16	9.56848e+15	8.82577e+15	1.0879e+16	2.18084e+16	1.69735e+16
PGD	ENSG00000142657	4.95071e+15	4.43283e+15	5.81556e+16	3.88875e+16	4.2464e+15	3.52552e+15	6.80044e+15	6.98982e+15	905231812067938	4.39391e+15	410248466292731	3.66075e+16	3.38431e+15
RP4-736L20.3	ENSG00000271989	1.49455e+15	2.15762e+16	0.761598	2.41838e+16	0	0.768255	4.46223e+15	1.12521e+16	4.04302e+15	0.824838	157666589659005	4.48732e+15	0.741199
APITD1-CORT	ENSG00000251503	5.23093e+15	3.23643e+16	1.29472e+16	1.20919e+16	718916457531293	3.84128e+16	1.45023e+16	1.5753e+16	1.34767e+16	4.12419e+16	7.095e+15	0.897463	7.41199e+15
APITD1	ENSG00000175279	2.09237e+15	1.29457e+16	2.13247e+15	1.08827e+16	1.43783e+15	1.92064e+15	1.67334e+15	1.5753e+16	1.61721e+16	7.42354e+15	1.73433e+15	2.24366e+15	2.29772e+16
CORT	ENSG00000241563	6.94967e+15	1.04644e+16	6.16894e+15	2.29746e+16	2.63603e+16	3.9181e+15	4.7969e+16	5.40102e+15	3.50395e+15	3.71177e+15	409933133113413	3.50011e+15	2.81656e+16
DFFA	ENSG00000160049	1.86969e+16	1.83721e+16	2.19949e+16	145707299705719	1.43663e+16	1.3698e+16	2.16976e+16	1.89261e+16	2.51071e+16	2.35574e+15	2.19235e+16	1.9466e+16	1.81371e+15
PEX14	ENSG00000142655	6.02305e+15	6.11685e+15	5.59774e+15	3.68803e+16	3.66647e+15	354933991878046	4.9977e+15	4.09577e+16	4.73033e+15	4.21492e+15	3.7367e+16	5.61812e+15	4.37307e+16
NA	ENSG00000287727	433420276319779	4.74676e+16	2.97023e+16	2.17654e+16	9.58555e+15	3.22667e+15	2.45423e+16	2.70051e+15	3.23441e+15	3.87674e+15	4.80883e+15	5.20529e+15	6.00371e+15
RN7SL614P	ENSG00000243267	7.47276e+15	4.31524e+15	3.04639e+15	1.20919e+16	0	0	2.23112e+16	3.37564e+15	8.08604e+15	4.12419e+16	5.51833e+16	3.58985e+16	8.15319e+15
CASZ1	ENSG00000130940	1.24048e+16	1.51033e+15	1.05101e+16	1.37848e+15	8.74682e+15	1.81308e+16	2.74427e+15	2.17166e+16	3.5309e+15	404995437075832	3.52385e+16	769126139670449	720445363482478
RP4-734G22.3	ENSG00000272078	1.49455e+16	6.47285e+15	1.44704e+16	967351367340873	718916457531293	9.21906e+15	4.7969e+16	528849874806002	6.73836e+15	3.38184e+15	4.17816e+16	1.00516e+16	8.82027e+15
HSPE1P24	ENSG00000225158	0	0	0	1.20919e+16	0	0.768255	0	0	0	0	0.788333	0	0
C1orf127	ENSG00000175262	298910535392951	2.15762e+16	2.28479e+16	1.20919e+16	1.19819e+16	2.30477e+15	1.11556e+16	2.25042e+16	6.73836e+16	494902774430752	63066635863602	4.48732e+15	2.9648e+15
CFL1P6	ENSG00000215785	1.49455e+15	1.07881e+16	1.5232e+16	0	0	4.60953e+15	1.11556e+16	0	0	0	2.365e+15	0	0.741199
TARDBP	ENSG00000120948	912424409286983	1.09823e+16	7.7683e+15	6.17896e+15	7.39286e+15	6.28433e+15	1.54728e+16	1.52804e+16	1.49457e+15	4.01696e+16	3.94955e+16	1.57236e+15	1.64843e+16
MASP2	ENSG00000009724	3.63176e+15	4.06711e+15	3.04639e+16	2.47884e+15	2.51621e+16	2.51988e+16	2.63272e+15	2.6555e+16	2.84359e+15	1.33624e+16	1.26922e+16	2.83598e+16	2.5349e+15
RP4-635E18.8	ENSG00000271895	4.55839e+15	6.47285e+15	5.25503e+15	4.23216e+15	3.59458e+15	4.53271e+15	4.12756e+15	2.81303e+16	3.09965e+16	989805548861504	8.67166e+15	5.20529e+15	6.07783e+15
SRM	ENSG00000116649	671054151957175	7.48694e+15	6.55736e+15	4.15961e+15	4.3135e+15	4.54807e+15	1.39445e+15	1.15897e+16	1.77893e+15	2.80445e+16	2.7434e+16	6.24635e+15	5.51452e+15
EXOSC10	ENSG00000171824	1.8794e+16	1.90733e+16	2.05022e+16	1.32769e+16	1.37073e+16	1.31525e+16	1.99016e+16	2.00738e+16	2.28431e+15	1.25128e+16	1.19669e+15	1.31658e+16	118072990126295
RP4-635E18.7	ENSG00000226849	6.72549e+16	5.39405e+16	6.09278e+15	4.83676e+15	1.19819e+16	1.53651e+16	2.45423e+16	2.81303e+16	5.52546e+15	1.15477e+16	1.419e+15	1.43594e+16	1.40828e+16
RP4-635E18.6	ENSG00000230337	1.49455e+15	8.63047e+15	3.04639e+15	6.04595e+15	5.99097e+15	1.53651e+16	4.46223e+15	1.12521e+16	5.39069e+15	6.5987e+15	63066635863602	4.48732e+15	4.44719e+15
MTOR	ENSG00000198793	4.48067e+15	4.40154e+15	4.9938e+15	2.9214e+16	2.62644e+16	2.76879e+16	3.32771e+16	3.21136e+15	4.3705e+15	4.5795e+15	4.28932e+15	3.62934e+16	3.33021e+15
MTOR-AS1	ENSG00000225602	2.1671e+15	3.45219e+15	2.36095e+15	1.45103e+16	5.99097e+15	25352427991289	2.23112e+16	2.36295e+16	2.56058e+15	1.23726e+16	2.1285e+16	2.69239e+16	2.81656e+16
RNU6-537P	ENSG00000253086	5.23093e+15	6.47285e+15	8.37758e+15	6.04595e+15	1.19819e+16	0.768255	2.23112e+16	5.62606e+15	4.04302e+15	5.77387e+15	7.095e+15	6.28224e+15	3.70599e+16
ANGPTL7	ENSG00000171819	5.60457e+15	5.28616e+16	5.25503e+15	3.86941e+15	3.59458e+15	4.99366e+15	5.02001e+15	3.60068e+15	444732020220961	5.03151e+15	472999768977015	9.15413e+15	8.15319e+15
RNU6-291P	ENSG00000207451	4.48366e+15	9.70928e+15	3.04639e+15	0	0	0.768255	7.80891e+15	3.37564e+15	2.69535e+16	3.29935e+15	472999768977015	1.79493e+16	5.18839e+16
RPL39P6	ENSG00000238173	1.12091e+16	6.47285e+15	9.90077e+15	846432446423264	3.59458e+15	1.15238e+16	1.56178e+16	1.46278e+16	2.56058e+15	7.42354e+15	788332948295025	2.69239e+16	3.70599e+16
UBIAD1	ENSG00000120942	4.46124e+15	4.60652e+15	4.23448e+15	2.39419e+16	2.5881e+16	2.91169e+15	6.35868e+15	6.05364e+15	7.29091e+15	5.01501e+16	4.37525e+15	5.04374e+16	5.29957e+15
UBE2V2P3	ENSG00000238199	597821070785902	1.07881e+16	2.36095e+15	1.81378e+16	1.07837e+16	8.45081e+15	2.008e+16	1.35025e+15	1.88674e+16	1.31974e+16	2.04967e+15	1.61543e+15	1.70476e+15
NA	ENSG00000284646	2.24183e+16	3.23643e+16	3.80799e+15	0	0	3.84128e+16	423911996426789	3.60068e+15	4.31255e+15	494902774430752	63066635863602	2.69239e+16	9.63559e+15
MTCYBP45	ENSG00000224338	0	0	0	0	0	0	0	0	0	0	0.788333	0	0
DISP3	ENSG00000204624	2.73503e+15	2.76175e+15	2.78745e+16	1.54776e+16	1.16225e+16	1.99746e+16	1.17134e+16	9.33926e+15	1.11857e+16	5.6089e+16	4.0205e+16	5.29503e+16	5.48487e+15
NA	ENSG00000285833	1.49455e+15	4.31524e+15	0.761598	0	0	0	0	0	1.34767e+16	0	0	0	0.741199
RP1-69M21.2	ENSG00000235643	0	0	0	1.20919e+16	1.19819e+16	0	1.11556e+16	0	2.69535e+16	1.64968e+15	63066635863602	0	0.741199
NA	ENSG00000284708	896731606178853	8.63047e+15	6.85438e+15	2.41838e+16	0	7.68255e+16	8.92446e+15	3.37564e+15	1.34767e+16	1.40222e+16	8.67166e+15	807717066164999	8.89439e+15
FBXO2	ENSG00000116661	1.16575e+15	1.05723e+16	15155798749024	1.1971e+16	1.28207e+16	1.02946e+16	4.68534e+16	5.06346e+16	6.6036e+15	1.48471e+16	1.419e+15	762843895822499	5.48487e+15
FBXO44	ENSG00000132879	1.44972e+16	1.35714e+16	1.63667e+16	1.04595e+15	1.00049e+16	8.86567e+15	4.50685e+15	4.36582e+16	6.41492e+15	5.3532e+15	5.09263e+16	5.16939e+15	4.43237e+16
FBXO6	ENSG00000116663	934095423102972	7.87531e+15	1.23379e+16	7.49697e+15	7.4288e+15	8.14351e+15	1.37214e+15	1.14772e+16	1.36115e+16	2.2683e+15	1.80528e+16	1.47184e+15	1.20074e+16
MAD2L2	ENSG00000116670	8.42928e+15	773506168511529	7.85207e+15	7.23095e+15	7.53664e+15	7.21392e+15	1.3911e+15	1.22536e+16	2.10237e+16	1.15477e+16	1.04848e+16	6.81175e+15	6.22607e+15
DRAXIN	ENSG00000162490	1.76432e+16	1.75306e+16	1.88191e+16	1.96735e+16	1.91112e+15	2.00745e+16	8.32206e+15	6.09865e+15	6.77879e+15	7.26682e+15	6.83485e+15	4.01166e+15	3.80235e+15
AGTRAP	ENSG00000177674	1.89061e+16	1.73688e+16	2.01062e+16	2.14026e+16	2.08486e+16	1.82077e+16	3.2909e+16	2.77927e+16	3.78696e+15	5.70788e+15	5.09263e+16	3.45523e+15	3.17233e+16
C1orf167	ENSG00000215910	5.23093e+15	3.23643e+16	1.5232e+16	1.20919e+16	0	0.768255	7.80891e+15	5.62606e+15	1.07814e+16	1.89713e+15	157666589659005	4.48732e+15	8.15319e+15
RP11-56N19.5	ENSG00000177553	0	0	0	0	0	0	0	0	0	0	31533317931801	0	0.741199
MTHFR	ENSG00000177000	1.51921e+16	1.4305e+15	159478605931941	8.52478e+15	6.93754e+15	9.35735e+15	1.58855e+15	1.57755e+16	1.84227e+16	1.77258e+16	1.55144e+16	1.37132e+16	1.34231e+16
CLCN6	ENSG00000011021	1.46616e+16	182642390974898	1.18428e+16	9.31076e+15	8.32745e+15	1.01333e+16	2.82125e+15	3.01332e+15	2.76003e+15	3.17563e+15	2.96492e+15	2.33699e+15	2.22953e+16
NPPA	ENSG00000175206	597821070785902	6.47285e+15	0.761598	846432446423264	1.19819e+16	6.14604e+15	5.57779e+15	4.50085e+15	6.73836e+16	1.31974e+16	1.49783e+16	2.69239e+16	1.70476e+15
NPPB	ENSG00000120937	0.747276	3.23643e+16	1.5232e+16	0	0	3.07302e+15	0	2.25042e+16	1.34767e+16	4.12419e+16	3.94166e+15	1.79493e+16	4.44719e+15
RP5-934G17.6	ENSG00000224904	1.49455e+15	1.07881e+16	2.28479e+16	1.20919e+16	0	0	1.11556e+16	1.12521e+16	2.69535e+16	4.12419e+16	472999768977015	3.58985e+16	2.2236e+15
NA	ENSG00000285646	8.44422e+15	7.12014e+15	7.08286e+15	5.19951e+16	4.3135e+15	3.68763e+15	3.63672e+15	2.98181e+16	3.98911e+15	6.02132e+15	693732994499622	5.92326e+16	5.92959e+15
RNU5E-4P	ENSG00000201801	2.31656e+16	1.40245e+16	1.21856e+16	7.25514e+16	1.19819e+16	4.60953e+15	6.35868e+15	4.72589e+16	7.68173e+15	8.24838e+15	94599953795403	1.88467e+16	1.03768e+16
KIAA2013	ENSG00000116685	8.2574e+15	6.50522e+15	8.41566e+15	5.33252e+15	5.75133e+15	5.44693e+15	1.1546e+16	1.04757e+16	1.82744e+16	1.82867e+16	1.64367e+16	8.09512e+15	8.13836e+15
PLOD1	ENSG00000083444	4.13991e+16	3.3551e+15	3.99839e+16	9.43168e+15	9.33393e+15	984903414691894	2.84467e+16	2.81303e+16	4.31255e+15	3.29275e+16	3.01932e+16	2.43482e+15	2.3244e+15
NA	ENSG00000287384	597821070785902	6.47285e+15	5.33119e+15	7.25514e+16	1.07837e+16	1.07556e+16	7.80891e+15	4.50085e+15	1.48244e+16	4.12419e+16	3.94166e+15	4.48732e+15	3.70599e+16
MFN2	ENSG00000116688	3.75432e+15	3.42953e+15	4.13015e+15	2.4607e+16	2.49584e+16	2.42231e+15	3.205e+15	2.85354e+15	3.66971e+15	3.62764e+16	3.18092e+15	2.48059e+16	2.22434e+16
RP5-1077B9.5	ENSG00000270914	0	1.07881e+16	0.761598	1.20919e+16	0	0	0	1.12521e+16	2.69535e+16	3.29935e+15	2.365e+15	1.79493e+16	2.2236e+15
MIIP	ENSG00000116691	6.97209e+15	5.90109e+15	68315334059671	4.98186e+15	5.63151e+15	4.48661e+15	8.891e+15	8.4616e+15	1.34093e+15	9.98879e+15	8.47458e+15	5.42068e+15	4.95121e+15
Y_RNA	ENSG00000202461	4.48366e+15	5.39405e+16	3.04639e+15	1.20919e+16	5.99097e+15	2.30477e+15	7.80891e+15	675127499752343	5.39069e+15	1.15477e+16	126133271727204	1.07696e+16	9.63559e+15
RN7SL649P	ENSG00000243539	0	0	0	0	0	0.768255	2.23112e+16	1.12521e+16	1.34767e+16	1.64968e+15	3.94166e+15	0.897463	0.741199
TNFRSF8	ENSG00000120949	6.72549e+16	1.07881e+16	0	3.62757e+16	1.19819e+16	3.84128e+16	4.46223e+15	3.37564e+15	6.73836e+16	1.31974e+16	1.02483e+16	2.69239e+16	2.2236e+15
RNU6-777P	ENSG00000201135	0	0	0	0	0	0	0	0	0	0	0	0	0
RPL23AP89	ENSG00000227875	0	0	0	0	0	0	0	0	0	1.64968e+15	157666589659005	0	0
NA	ENSG00000285604	0.747276	0	0	0	0	0	0	0	0	4.12419e+16	2.365e+15	0	0.741199
TNFRSF1B	ENSG00000028137	2.24183e+16	2.91278e+16	3.35103e+15	2.05562e+15	2.03693e+16	6.14604e+15	258809429397408	1.82284e+15	2.50667e+16	7.67099e+15	472999768977015	8.79514e+15	993206571056091
MIR4632	ENSG00000263676	0	0	0	0	0	0	0	0	0	0	0	0	0
RP5-1118D24.2	ENSG00000225196	0	0	0	0	0	0	1.11556e+16	1.12521e+16	0	0	0	0.897463	0
SNORA70	ENSG00000252969	0	0	0	0	0	0	0	0	0	0	0	0	0
VPS13D	ENSG00000048707	6.2151e+15	6.82239e+15	5.65258e+15	3.90447e+15	3.97441e+15	4.03411e+15	5.61349e+15	5.64969e+15	5.2128e+16	4.49289e+15	4.26646e+15	4.59681e+15	4.3538e+15
SNORA59A	ENSG00000239149	6.72549e+16	5.39405e+16	7.61598e+15	1.45103e+16	4.79278e+15	6.9143e+15	4.57379e+16	3.82572e+16	5.66023e+15	1.89713e+15	1.81317e+16	0.897463	3.70599e+16
RP5-888M10.2	ENSG00000229484	0.747276	2.15762e+16	0.761598	0	0	0	0	0	1.34767e+16	1.64968e+15	2.365e+15	0	0.741199
DHRS3	ENSG00000162496	2.32403e+16	2.04974e+16	3.13017e+16	7.37605e+15	5.27205e+15	6.53017e+15	4.47339e+15	4.08452e+15	5.86238e+15	1.07229e+16	725266312431423	3.16805e+15	3.04633e+16
RNU6ATAC18P	ENSG00000221340	3.73638e+15	2.15762e+16	0.761598	0	0	0	2.23112e+16	4.50085e+15	2.69535e+16	0.824838	0.788333	2.69239e+16	0.741199
MIR6730	ENSG00000276830	0	0	0	0	0	0	0	0	1.34767e+16	0	0	0.897463	2.9648e+15
RP11-474O21.5	ENSG00000272482	896731606178853	2.15762e+16	6.85438e+15	1.20919e+16	0	1.53651e+16	2.34267e+16	2.36295e+16	2.69535e+16	247451387215376	31533317931801	5.38478e+15	5.18839e+16
AADACL4	ENSG00000204518	0.747276	0	0	0	0	0	0	0	2.69535e+16	0.824838	157666589659005	0	0
RP11-474O21.2	ENSG00000226166	0	0	0	0	0	0	0	0	0	0.824838	0	0	0
AADACL3	ENSG00000188984	0.747276	0	0	0	0	0	0	1.12521e+16	4.04302e+15	1.07229e+16	94599953795403	0	0
C1orf158	ENSG00000157330	1.95039e+16	1.73688e+16	2.06393e+15	2.90205e+15	3.1153e+16	3.38032e+15	0	0	4.04302e+15	3.29935e+15	5.51833e+16	0	0
PRAMEF12	ENSG00000116726	0.747276	0	0.761598	0	0	0	0	0	1.34767e+16	1.64968e+15	2.365e+15	0	0
PRAMEF1	ENSG00000116721	0.747276	0	0	0	0	0	0	2.25042e+16	2.69535e+16	3.29935e+15	3.94166e+15	0	0
RP5-845O24.8	ENSG00000228338	0	0	0	0	0	0	0	0	0	0	2.365e+15	0	0
PRAMEF11	ENSG00000239810	0	0	0	0	0	0	0	0	1.34767e+16	1.64968e+15	31533317931801	0	0
PRAMEF30P	ENSG00000231103	0	0	0	0	0	0	0	0	0	0	157666589659005	0	0
HNRNPCL1	ENSG00000179172	5.23093e+15	2.15762e+16	2.28479e+16	4.83676e+15	718916457531293	1.53651e+16	1.45023e+16	2.1379e+15	2.02151e+16	7.42354e+15	788332948295025	2.69239e+16	0
PRAMEF2	ENSG00000120952	0	0	0	0	0	0	0	0	0	494902774430752	7.095e+15	0	0
PRAMEF4	ENSG00000243073	0	0	0	0	0	0	0	0	1.34767e+16	1.64968e+15	3.94166e+15	0	0
PRAMEF10	ENSG00000187545	0	0	0	0	0	0	0	0	0	0	0	0	0
PRAMEF7	ENSG00000204510	0	0	0	0	0	0	0	0	0	0	0	0	0
RNU6-1072P	ENSG00000207434	0	0	0	0	0	0	0	0	0	0	0	0	0
PRAMEF29P	ENSG00000234064	0	0	0	0	0	0	0	0	0	0.824838	0	0	0
PRAMEF6	ENSG00000232423	0	0	0	0	0	0	0	0	0	3.29935e+15	31533317931801	0	0
PRAMEF28P	ENSG00000274178	0	0	0	0	0	0	0	0	0	0.824838	0.788333	0	0
PRAMEF27	ENSG00000274764	0	0	0.761598	0	0	0	0	0	1.34767e+16	1.64968e+15	157666589659005	0	0
HNRNPCL3	ENSG00000277058	1.49455e+15	0	0	0	1.19819e+16	0	3.34667e+16	1.12521e+16	2.69535e+16	0.824838	0.788333	0	0
PRAMEF25	ENSG00000229571	0	0	0	0	0	0	0	0	0	0	0	0	0
PRAMEF35P	ENSG00000236179	0	0	0	0	0	0	0	0	0	247451387215376	2.365e+15	0	0
HNRNPCL2	ENSG00000275774	0	0	0	0	0	0	2.23112e+16	2.25042e+16	4.04302e+15	3.29935e+15	0.788333	0	0
PRAMEF26	ENSG00000280267	0	0	0	0	0	0	0	0	0	0	0	0	0
HNRNPCL4	ENSG00000179412	0	0	0	0	0	0.768255	2.23112e+16	0	0	0	0.788333	0	0
PRAMEF9	ENSG00000204505	0	0	0	0	0	0	1.11556e+16	0	0	0.824838	157666589659005	0	0
PRAMEF13	ENSG00000279169	0	0	0	0	0	0	0	0	2.69535e+16	1.64968e+15	157666589659005	0	0
PRAMEF18	ENSG00000279804	0	0	0	0	0	0	0	0	0	0.824838	3.94166e+15	0	0
PRAMEF31P	ENSG00000250894	0	0	0	0	0	0	0	0	2.69535e+16	4.12419e+16	157666589659005	0	0
PRAMEF5	ENSG00000270601	0	0	0	0	0	0	1.11556e+16	0	0	0	3.94166e+15	0	0
PRAMEF32P	ENSG00000231219	0	0	0	0	0	0	0	0	0	0	0	0	0
RNU6-771P	ENSG00000207511	0	0	0	0	0	0	0	0	0	0	0	0	0
PRAMEF8	ENSG00000182330	0	0	0	0	0	0	0	0	4.04302e+15	0.824838	3.94166e+15	0	0
PRAMEF33P	ENSG00000237700	0	0	0	0	0	0	0	0	0	4.12419e+16	157666589659005	0	0
PRAMEF15	ENSG00000204501	0	0	0	0	0	0	0	0	1.34767e+16	0	157666589659005	0	0
RP11-219C24.10	ENSG00000228229	0	0	0	0	0	0	0	0	1.34767e+16	1.64968e+15	0	0	0
PRAMEF14	ENSG00000204481	0.747276	0	0	0	0	0	0	0	1.34767e+16	0.824838	0	0	0
PRAMEF19	ENSG00000204480	0	0	0	0	0	0	0	0	1.34767e+16	1.64968e+15	0.788333	0	0
PRAMEF17	ENSG00000204479	0.747276	0	0	0	0	0	0	0	0	1.64968e+15	3.94166e+15	0	0
PRAMEF20	ENSG00000204478	0	0	0	0	0	0	0	0	1.34767e+16	247451387215376	2.365e+15	0	0
LRRC38	ENSG00000162494	0	1.07881e+16	0	0	0	0	0	0	2.69535e+16	0.824838	0	0	0
RP4-597A16.2	ENSG00000259961	0	0	0	0	0	0.768255	0	0	1.34767e+16	0.824838	31533317931801	0	0
BRWD1P1	ENSG00000215909	0	0	0.761598	0	0	0	1.11556e+16	1.12521e+16	0	0	0	0	0
PDPN	ENSG00000162493	1.51323e+16	1.52112e+16	1.51177e+15	8.40387e+15	974131799954902	8.20497e+15	3.76166e+16	3.26649e+15	436511216210816	4.34112e+16	4.07095e+16	3.73435e+15	3.47326e+15
RNA5SP41	ENSG00000222952	0	1.07881e+16	0	0	0	0	1.22711e+16	7.87649e+15	5.39069e+15	6.5987e+15	1.81317e+16	1.70518e+15	1.63064e+15
CTA-520D8.2	ENSG00000237445	1.49455e+15	3.23643e+16	0	1.20919e+16	0	0	2.008e+16	2.58799e+15	1.07814e+16	1.64968e+15	788332948295025	1.07696e+16	1.4824e+15
SCARNA11	ENSG00000253085	0	1.07881e+16	0	1.20919e+16	1.19819e+16	0	2.23112e+16	2.25042e+16	1.34767e+16	247451387215376	157666589659005	0.897463	0
PRDM2	ENSG00000116731	3.45092e+16	4.3681e+15	2.57039e+15	1.62515e+16	1.7266e+16	1.6579e+16	2.18203e+16	2.21667e+16	2.13741e+16	672242935268438	6.07805e+15	1.89365e+16	1.92563e+16
KAZN	ENSG00000189337	1.98925e+16	1.98393e+15	1.82707e+16	9.77025e+15	981320964530215	1.16621e+15	1.09882e+16	1.09258e+16	1.22908e+16	2.06374e+16	1.7974e+15	1.6971e+16	1.62916e+16
RNU6-1265P	ENSG00000252151	0	4.31524e+15	0	0	2.39639e+15	0.768255	2.23112e+16	0	0	0.824838	31533317931801	0	0
RP11-344F13.1	ENSG00000231606	5.38039e+15	4.20736e+15	7.0067e+15	1.69286e+15	718916457531293	1.38286e+16	1.33867e+16	1.01269e+16	2.96488e+16	8.24838e+15	126133271727204	2.69239e+16	2.2236e+15
RP4-704D23.1	ENSG00000234593	3.28802e+15	377583206386381	2.97023e+16	3.74849e+15	1.19819e+16	3.07302e+16	1.45023e+16	1.80034e+16	2.42581e+16	1.40222e+16	1.1825e+16	1.79493e+16	5.92959e+15
TBCAP2	ENSG00000235829	1.59917e+15	1.42403e+16	1.79737e+16	1.29383e+16	8.627e+15	1.69016e+16	2.78889e+15	2.25042e+16	1.48244e+16	2.80445e+16	1.81317e+16	4.48732e+15	4.44719e+15
NA	ENSG00000287756	7.92113e+15	1.05723e+16	1.00531e+16	1.06409e+16	7.06935e+15	9.83367e+15	3.34667e+15	2.92555e+16	1.88674e+16	3.79425e+15	3.23217e+15	1.12183e+16	9.85795e+15
TMEM51-AS1	ENSG00000175147	10686051640298	1.26221e+16	9.36765e+15	411124331119871	2.75585e+15	6.14604e+15	6.58179e+15	6.30119e+16	6.6036e+15	4.37164e+15	4.257e+16	6.28224e+15	6.96727e+15
TMEM51	ENSG00000171729	7.24858e+15	6.90438e+15	7.08286e+15	3.02297e+16	2.27657e+15	2.91937e+16	2.82236e+16	2.01413e+16	3.32875e+15	9.07322e+15	819866266226826	1.71416e+16	1.83076e+15
C1orf195	ENSG00000204464	5.23093e+15	4.31524e+15	3.80799e+15	0	3.59458e+15	2.30477e+15	1.004e+16	1.5753e+16	8.08604e+15	3.29935e+15	1.10367e+16	1.43594e+16	1.77888e+16
RP1-21O18.3	ENSG00000215720	3.73638e+15	0	0.761598	0	0	2.30477e+15	4.46223e+15	7.87649e+15	0	1.64968e+15	5.51833e+16	8.97463e+15	1.1118e+16
RP5-903E17.2	ENSG00000278480	2.24183e+16	0	4.56959e+15	2.41838e+16	0	0.768255	3.34667e+16	1.12521e+16	4.04302e+15	0.824838	31533317931801	1.79493e+16	5.92959e+15
FHAD1	ENSG00000142621	8.07058e+15	1.07881e+16	9.06302e+15	9.43168e+15	730898398490148	9.60319e+15	258809429397408	2.08164e+16	2.34495e+16	7.91844e+15	7.095e+15	8.16692e+15	6.52255e+15
RP3-467K16.2	ENSG00000233485	2.24183e+16	1.07881e+16	1.5232e+16	0	0	1.53651e+16	5.57779e+15	2.25042e+16	4.04302e+15	0	0	0	0.741199
RP3-467K16.7	ENSG00000236045	1.49455e+15	1.07881e+16	0.761598	3.62757e+16	0	0	0	675127499752343	4.04302e+15	0.824838	31533317931801	0.897463	2.2236e+15
RP3-467K16.4	ENSG00000228140	2.09237e+15	1.61821e+16	1.37088e+16	846432446423264	4.79278e+15	9.21906e+15	1.67334e+15	1.80034e+16	2.02151e+16	1.73216e+16	1.81317e+16	1.07696e+16	6.67079e+15
EFHD2	ENSG00000142634	3.73638e+15	3.54928e+15	3.89938e+15	2.46675e+15	2.13279e+16	2.37391e+15	4.27259e+16	4.17454e+16	5.4985e+15	2.2848e+15	2.14427e+15	3.77832e+16	3.51328e+15
CTRC	ENSG00000162438	8.22004e+15	4.31524e+15	5.33119e+15	3.62757e+16	0	4.60953e+15	5.57779e+15	7.87649e+15	1.21291e+16	1.89713e+15	126133271727204	1.1667e+16	5.92959e+15
CELA2A	ENSG00000142615	1.71874e+16	1.07881e+16	1.44704e+16	7.25514e+16	1.43783e+15	9.21906e+15	2.11956e+15	2.58799e+15	1.75197e+15	2.39203e+15	1.419e+15	7.17971e+16	5.92959e+15
CELA2B	ENSG00000215704	3.5122e+15	3.66795e+15	2.58943e+15	2.17654e+16	2.27657e+15	3.68763e+15	5.8009e+15	5.51354e+15	3.36918e+15	4.04171e+15	2.6015e+16	1.88467e+16	1.70476e+15
CASP9	ENSG00000132906	4.46124e+15	4.43391e+16	4.05932e+15	3.38573e+15	3.34296e+15	3.1268e+15	3.3913e+15	358942787368329	415083218872897	2.48276e+16	2.01813e+15	4.00269e+15	3.24645e+16
DNAJC16	ENSG00000116138	1.508e+15	1.60311e+16	1.46912e+16	1.07376e+15	1.21018e+16	1.01563e+16	1.67334e+16	1.5978e+16	1.94604e+16	9.4279e+15	9.05795e+15	1.25555e+16	1.07919e+16
SCARNA21	ENSG00000251866	597821070785902	4.31524e+15	4.56959e+15	3.62757e+16	4.79278e+15	1.53651e+16	1.11556e+16	9.0017e+15	1.34767e+16	3.29935e+15	5.51833e+16	3.58985e+16	9.63559e+15
RP4-680D5.8	ENSG00000272510	2.24183e+16	1.07881e+16	0.761598	0	0	2.30477e+15	6.69335e+15	3.37564e+15	4.04302e+15	0	0	0.897463	1.4824e+15
AGMAT	ENSG00000116771	2.46601e+15	2.48126e+15	2.05631e+16	1.81378e+16	1.19819e+16	2.07429e+16	3.12356e+16	2.25042e+16	3.36918e+15	4.86654e+16	5.9125e+15	6.37199e+16	5.63311e+15
RP4-680D5.2	ENSG00000237301	2.39128e+15	2.91278e+16	3.27487e+16	1.08827e+16	2.39639e+16	1.38286e+16	4.57379e+16	5.40102e+15	6.19929e+16	1.97961e+15	1.73433e+15	1.25645e+16	7.41199e+15
CHCHD2P6	ENSG00000235084	1.56928e+15	4.31524e+15	9.13918e+15	3.62757e+16	2.03693e+16	7.68255e+16	2.67734e+16	1.80034e+16	1.88674e+16	1.40222e+16	1.419e+15	3.58985e+16	7.41199e+15
RNU7-179P	ENSG00000252417	0.747276	0	0	0	0	0	1.11556e+16	0	1.34767e+16	0	0	0	0
RP4-680D5.4	ENSG00000236500	0.747276	1.07881e+16	0	1.20919e+16	0	0	2.23112e+16	1.12521e+16	1.34767e+16	0.824838	0	0	0
DDI2	ENSG00000197312	9.32601e+15	934248733516017	7.77591e+15	570737306731115	6.61403e+15	6.15373e+15	1.80274e+16	1.72945e+16	1.54443e+16	899898211506584	8.3721e+15	1.20978e+16	1.21779e+16
RP4-680D5.9	ENSG00000271742	2.24183e+16	0	0	0	0	0	0	0	1.34767e+16	0	0	0.897463	2.2236e+15
PLEKHM2	ENSG00000116786	1.36602e+16	1.38627e+16	1.64277e+16	1.07497e+15	9.23808e+15	1.10398e+16	9.57149e+15	8.63038e+15	1.2156e+16	1.96476e+16	1.78242e+16	2.05429e+15	1.90043e+15
RP11-288I21.1	ENSG00000237938	2.83965e+15	1.83398e+16	2.36095e+15	3.14389e+16	2.03693e+16	1.69016e+16	6.58179e+15	5.51354e+15	6.73836e+15	5.114e+15	5.75483e+15	744894627685499	7.18963e+15
SLC25A34	ENSG00000162461	3.28802e+15	2.2655e+16	3.19871e+16	4.59492e+15	3.83422e+15	537778775572797	1.67334e+15	1.01269e+16	2.96488e+16	5.19648e+15	4.4935e+16	5.74377e+16	6.52255e+15
RP11-169K16.4	ENSG00000224459	1.49455e+15	3.23643e+16	1.5232e+16	0	0	3.07302e+15	1.11556e+16	1.12521e+16	4.04302e+15	0	2.365e+15	0	0.741199
TMEM82	ENSG00000162460	4.48366e+15	7.55166e+15	0.761598	0	0	0.768255	3.34667e+16	2.25042e+16	1.34767e+16	494902774430752	157666589659005	5.38478e+15	3.70599e+16
FBLIM1	ENSG00000162458	4.09507e+15	3.90529e+15	4.82853e+16	4.28053e+15	3.13927e+16	360311779633774	1.87414e+16	1.71032e+16	2.57406e+15	9.46089e+15	8.6086e+15	8.76822e+15	7.83447e+15
RPL12P14	ENSG00000224321	7.47276e+15	7.55166e+15	4.56959e+15	4.83676e+15	8.38736e+15	6.9143e+15	1.22711e+16	675127499752343	1.61721e+16	5.77387e+15	3.94166e+15	2.69239e+16	3.70599e+16
UQCRHL	ENSG00000233954	1.25542e+16	1.30536e+15	1.21856e+16	9.18984e+15	1.17423e+16	8.37398e+15	2.81121e+15	2.76802e+15	3.07269e+16	1.05579e+16	1.08002e+16	2.70136e+16	2.6609e+15
RP11-169K16.8	ENSG00000178715	1.12091e+16	1.29457e+16	1.5232e+16	2.41838e+16	3.59458e+15	3.84128e+16	1.7068e+16	2.31794e+15	308617068577576	2.72197e+16	3.0745e+16	2.87188e+16	3.85423e+15
FLJ37453	ENSG00000179743	1.68884e+16	1.27299e+16	1.8583e+15	1.1971e+16	1.49774e+16	1.15238e+16	5.12041e+15	50522041231467	7.27743e+15	1.92187e+16	1.38747e+15	2.17186e+16	2.11242e+16
SPEN	ENSG00000065526	4.64806e+15	5.35197e+15	2.97556e+15	2.52479e+16	2.84092e+15	3.00849e+15	3.22731e+16	3.64006e+15	260774684584109	1.87898e+16	1.77296e+16	6.50212e+15	6.21051e+15
RP1-134O19.3	ENSG00000270620	2.1671e+15	5.39405e+16	5.33119e+15	967351367340873	2.39639e+15	1.61334e+15	2.23112e+16	1.12521e+16	1.75197e+15	7.42354e+15	63066635863602	1.25645e+16	1.03768e+16
ZBTB17	ENSG00000116809	8.28729e+15	733590229550683	9.16202e+15	6.28778e+15	520016237614302	6.21519e+15	8.83522e+15	7.39265e+15	1.00671e+16	985681359074581	851399584158627	7.00021e+15	6.17419e+15
RP11-5P18.1	ENSG00000234607	1.27037e+16	2.04974e+16	1.21856e+16	1.57195e+16	1.07837e+16	1.38286e+16	5.57779e+15	9.0017e+15	4.04302e+15	5.77387e+15	472999768977015	1.97442e+16	2.00124e+15
RP11-5P18.3	ENSG00000231353	0	0	0	0	0	0	0	0	0	0	0	0	0
RP11-5P18.11	ENSG00000275503	0.747276	0	0	0	0	0	0	0	0	1.64968e+15	0	0	0
TBC1D3P6	ENSG00000224966	0	0	0	0	0	0	0	0	2.69535e+16	1.64968e+15	31533317931801	1.79493e+16	0.741199
C1orf64	ENSG00000183888	0	0	0	0	0	0.768255	0	0	2.69535e+16	5.77387e+15	0	0	0
HSPB7	ENSG00000173641	298910535392951	0	2.28479e+16	3.62757e+16	3.59458e+15	3.07302e+15	1.004e+16	675127499752343	1.48244e+16	1.15477e+16	788332948295025	4.48732e+15	5.92959e+15
CLCNKA	ENSG00000186510	3.73638e+15	2.15762e+16	1.5232e+16	1.20919e+16	1.19819e+16	0.768255	1.11556e+16	1.35025e+15	1.34767e+16	8.24838e+15	157666589659005	6.28224e+15	4.44719e+15
RP11-5P18.10	ENSG00000232456	4.48366e+15	1.07881e+16	3.80799e+15	1.20919e+16	0	3.84128e+16	1.11556e+16	3.37564e+15	2.69535e+16	7.42354e+15	8.67166e+15	3.58985e+16	2.9648e+15
CLCNKB	ENSG00000184908	1.86819e+15	1.29457e+16	2.81791e+15	6.04595e+15	5.99097e+15	6.14604e+15	2.78889e+15	3.48816e+16	5.12116e+15	2.96942e+16	2.20733e+16	8.97463e+15	1.33416e+16
FAM131C	ENSG00000185519	1.06113e+16	99250442821563	1.18809e+16	4.474e+16	4.19368e+16	4.91683e+16	2.78889e+15	1.68782e+16	4.17779e+15	428915737839985	3.62633e+15	4.8463e+16	3.63187e+15
EPHA2	ENSG00000142627	6.5013e+15	4.09947e+15	3.57951e+15	3.38573e+15	2.99549e+15	3.38032e+15	6.12441e+15	481590949823338	8.82726e+15	1.61751e+16	1.44896e+15	1.24747e+16	1.07474e+16
RP11-276H7.2	ENSG00000227959	0	1.07881e+16	2.28479e+16	0	0	0.768255	2.56578e+15	1.5753e+16	3.36918e+15	2.96942e+16	3.0745e+16	3.76935e+15	3.48363e+16
RP11-276H7.3	ENSG00000224621	0	0	0	0	0	0	1.11556e+16	3.37564e+15	2.69535e+16	3.29935e+15	788332948295025	3.58985e+16	6.67079e+15
ARHGEF19	ENSG00000142632	1.71874e+16	1.40245e+16	1.75168e+16	6.04595e+15	1.19819e+16	1.07556e+16	4.57379e+16	3.48816e+16	4.98639e+15	1.12178e+16	9.85416e+15	9.51311e+15	6.96727e+15
ANO7L1	ENSG00000237276	896731606178853	1.18669e+16	1.29472e+16	1.08827e+16	1.43783e+15	6.14604e+15	1.67334e+15	1.46278e+16	2.42581e+16	4.94903e+15	3.94166e+15	3.41036e+15	2.81656e+16
NA	ENSG00000288398	354208984440647	3.19328e+15	3.96031e+16	3.09552e+16	3.23512e+16	3.0807e+16	1.34983e+15	1.20398e+15	1.14552e+16	2.86219e+16	2.86165e+16	1.7321e+16	1.77147e+15
RSG1	ENSG00000132881	1.38993e+16	99250442821563	1.44704e+16	1.00363e+16	1.11432e+16	1.22153e+16	1.12671e+16	911422124665663	1.07814e+16	2.63123e+16	2.08908e+16	1.24747e+16	8.22731e+15
MT1XP1	ENSG00000233929	6.72549e+16	9.70928e+15	1.5232e+16	4.83676e+15	2.39639e+15	3.84128e+16	1.004e+16	1.01269e+16	1.48244e+16	989805548861504	94599953795403	807717066164999	0.741199
FBXO42	ENSG00000037637	2.5243e+16	2.56433e+15	2.51784e+16	1.65659e+15	1.67148e+16	1.63024e+16	2.00689e+16	2.00288e+16	2.11854e+15	1.22653e+16	1.19432e+16	1.37312e+16	1.2341e+16
SZRD1	ENSG00000055070	6.79274e+15	7.69191e+15	5.81861e+15	4.52237e+15	520016237614302	441746851363369	1.78601e+15	1.43577e+15	1.74389e+16	9.1722e+15	8.36421e+15	1.6989e+15	1.56319e+16
RP11-430L17.1	ENSG00000226457	2.98911e+16	1.83398e+16	2.66559e+16	2.5393e+16	2.15675e+15	1.07556e+16	4.01601e+15	2.58799e+15	2.15628e+15	2.14458e+15	3.38983e+15	1.61543e+15	3.63187e+15
SPATA21	ENSG00000187144	2.31656e+16	2.15762e+16	1.1424e+16	967351367340873	8.38736e+15	1.07556e+16	5.68935e+16	5.8511e+15	5.92976e+16	676367125055361	6.54316e+15	5.47453e+15	3.78011e+15
NECAP2	ENSG00000157191	8.81786e+15	9.062e+15	8.90308e+15	715840011832246	7.02142e+15	7.16782e+15	1.60863e+16	1.51004e+16	1.78297e+16	1.63565e+15	1.51202e+15	1.1685e+16	1.08882e+16
RP4-798A10.2	ENSG00000226029	1.41235e+16	1.20827e+16	1.43942e+15	1.37848e+15	1.19819e+16	1.59797e+16	1.74027e+15	1.8566e+16	1.05118e+16	2.0126e+16	1.80528e+16	2.75521e+16	2.57937e+15
CROCCP3	ENSG00000080947	5.01422e+16	4.87622e+15	6.03947e+15	6.07013e+15	4.45728e+16	6.34579e+15	4.70765e+15	4.56836e+15	4.12388e+16	7.1101e+15	662199676567821	8.91181e+15	8.87215e+15
RNU1-1	ENSG00000206652	3.36274e+15	3.66795e+15	3.04639e+15	3.02297e+16	4.3135e+15	2.22794e+16	1.27174e+15	1.28274e+16	1.49592e+16	2.80445e+16	3.38983e+15	807717066164999	1.40828e+16
RP4-798A10.7	ENSG00000261135	597821070785902	1.29457e+16	1.21856e+16	4.83676e+15	1.79729e+16	3.07302e+15	2.45423e+16	2.02538e+15	4.58209e+16	3.29935e+15	157666589659005	0	0
NA	ENSG00000285853	1.04619e+16	3.23643e+16	2.28479e+16	4.83676e+15	2.39639e+15	3.84128e+16	1.11556e+16	1.12521e+16	2.69535e+16	247451387215376	0.788333	0.897463	0
RP5-875O13.1	ENSG00000233421	2.54074e+16	2.2655e+16	1.90399e+15	2.5393e+16	2.39639e+16	1.92064e+15	2.72196e+15	2.32919e+16	4.19126e+15	6.1038e+16	567599722772418	5.20529e+15	5.26251e+16
RP5-875O13.6	ENSG00000225710	0.747276	1.07881e+16	0	0	0	0	0	0	2.69535e+16	0	5.51833e+16	0	0
NBPF1	ENSG00000219481	3.07131e+16	2.96888e+16	3.21547e+16	2.40145e+15	2.62644e+16	2.3693e+16	3.1548e+15	3.26199e+16	2.74251e+16	1.80062e+16	1.62791e+16	1.74467e+16	1.85596e+16
RP5-1182A14.5	ENSG00000271732	1.64401e+16	2.15762e+16	2.97023e+16	1.08827e+16	2.39639e+15	1.38286e+16	1.45023e+16	1.80034e+16	1.48244e+16	2.39203e+15	1.34017e+16	1.79493e+16	1.70476e+15
CROCCP2	ENSG00000215908	9.52777e+15	7.87531e+15	1.03425e+15	7.82345e+15	6.1707e+15	7.07563e+15	2.04036e+16	2.02988e+16	2.06868e+15	1.89053e+16	1.65865e+16	1.5221e+16	1.39568e+15
MST1P2	ENSG00000186301	3.28802e+15	1.51033e+16	1.5232e+16	3.26481e+15	2.03693e+16	2.68889e+15	2.90045e+16	1.91286e+16	4.85162e+15	1.2785e+16	1.10367e+15	3.94884e+15	6.74491e+15
RP1-163M9.8	ENSG00000282143	0	1.07881e+16	0	0	1.19819e+16	0	6.69335e+15	1.12521e+16	1.34767e+16	0	0	0	0
RNU1-3	ENSG00000207513	9.71459e+15	6.47285e+15	2.28479e+16	0	1.19819e+16	3.07302e+15	1.89645e+16	1.23773e+15	1.61721e+16	9.07322e+15	31533317931801	1.79493e+16	0.741199
RP5-875O13.7	ENSG00000280114	2.24183e+16	3.23643e+16	2.28479e+16	1.20919e+16	1.19819e+16	0.768255	3.34667e+16	2.25042e+16	2.42581e+16	6.5987e+15	63066635863602	0	0.741199
EIF1AXP1	ENSG00000236698	2.1671e+15	2.8049e+16	2.89407e+16	3.02297e+16	4.19368e+16	1.99746e+16	1.89645e+16	1.23773e+15	2.96488e+16	7.42354e+15	788332948295025	5.38478e+15	2.9648e+15
ESPNP	ENSG00000268869	1.56928e+15	1.07881e+16	9.13918e+15	2.41838e+16	3.59458e+15	4.60953e+15	1.33867e+16	1.46278e+16	2.42581e+16	2.88693e+15	189199907590806	1.43594e+16	7.41199e+15
RP1-163M9.7	ENSG00000279151	0	0	0	0	0	0.768255	0	0	1.34767e+16	1.64968e+15	0	0	0
RP5-1182A14.7	ENSG00000282740	3.73638e+15	0	0.761598	0	0	0	1.11556e+16	5.62606e+15	6.73836e+16	0.824838	0	0	0
CROCC	ENSG00000058453	4.70037e+15	3.53849e+16	4.67621e+15	4.15961e+15	3.25909e+16	4.80928e+15	2.16976e+16	2.02426e+16	2.16436e+16	2.53803e+16	2.28222e+16	2.60354e+16	2.38888e+16
CROCCP4	ENSG00000227684	0.747276	0	0	0	1.19819e+16	0.768255	1.11556e+16	1.12521e+16	6.73836e+16	0.824838	2.365e+15	0	2.2236e+15
RNU1-4	ENSG00000207389	7.47276e+15	8.63047e+15	6.09278e+15	1.20919e+16	1.07837e+16	3.84128e+16	2.90045e+16	1.46278e+16	2.56058e+15	1.07229e+16	8.67166e+15	0.897463	0
MST1L	ENSG00000186715	1.12091e+16	2.37338e+16	9.13918e+15	1.08827e+16	1.19819e+16	1.69016e+16	2.45423e+16	3.15059e+16	4.71685e+15	3.62929e+15	2.91683e+16	1.61543e+15	2.9648e+15
RP11-108M9.1	ENSG00000223643	0	0	0	0	0	0	0	0	0	3.29935e+15	0	0	1.4824e+15
RP11-108M9.2	ENSG00000230239	0	0	0	0	0	0	0	0	1.34767e+16	0	157666589659005	0	0
MIR3675	ENSG00000263811	0	0	0	0	0	0	0	0	0	0	0	0	0
RP11-108M9.3	ENSG00000228549	2.91438e+16	3.88371e+16	4.34111e+15	4.83676e+15	4.55314e+15	3.22667e+15	1.81836e+15	1.86785e+16	2.318e+15	7.75348e+15	7.01616e+15	3.94884e+15	3.55775e+16
RP11-108M9.4	ENSG00000238142	5.23093e+15	6.47285e+15	7.61598e+15	7.25514e+16	9.58555e+15	9.21906e+15	0	3.37564e+15	5.39069e+15	0.824838	63066635863602	0.897463	2.2236e+15
RNU1-2	ENSG00000207005	2.69019e+16	2.48126e+15	2.51327e+16	2.17654e+16	2.87567e+15	2.76572e+16	9.25913e+15	911422124665663	1.48244e+16	5.77387e+15	283799861386209	1.70518e+15	1.18592e+16
RP11-108M9.6	ENSG00000272426	2.46601e+15	1.61821e+16	2.43711e+16	1.45103e+16	1.31801e+16	1.38286e+16	1.46138e+16	1.56405e+16	2.23714e+15	2.63948e+15	2.28617e+16	2.87188e+16	2.9648e+15
MFAP2	ENSG00000117122	5.30566e+15	4.74676e+16	7.08286e+15	5.92503e+15	4.3135e+15	5.14731e+15	4.11641e+15	3.28562e+15	5.6737e+15	1.45171e+16	1.61608e+16	1.56159e+15	1.26745e+15
NA	ENSG00000286898	0	0	0	0	0	0	1.11556e+16	0	1.34767e+16	0	0	0	0
RP1-37C10.3	ENSG00000226526	1.49455e+15	1.07881e+16	0.761598	0	0	0	1.22711e+16	675127499752343	1.34767e+16	3.29935e+15	472999768977015	2.69239e+16	5.18839e+16
ATP13A2	ENSG00000159363	1.72023e+16	1.90194e+16	1.67932e+16	1.5127e+16	1.36474e+16	1.69093e+15	3.20165e+16	3.15059e+15	481119185511767	1.12013e+16	9.99606e+15	1.02849e+16	9.00557e+15
SDHB	ENSG00000117118	1.05441e+16	1.01084e+16	1.09213e+15	7.09794e+15	7.39286e+15	6.17677e+15	1.58521e+15	1.74746e+16	2.44872e+16	1.16962e+16	1.03823e+15	6.7938e+15	5.84065e+15
PADI2	ENSG00000117115	4.03529e+15	3.12855e+15	3.42719e+15	3.26481e+15	3.47476e+16	2.07429e+16	3.01201e+15	4.16329e+16	3.50395e+15	4.70158e+16	504533086908816	1.61543e+15	1.70476e+15
RP11-380J14.1	ENSG00000204362	0	0	0	7.25514e+16	1.19819e+16	3.07302e+15	2.23112e+16	1.12521e+16	1.34767e+16	1.07229e+16	3.94166e+15	0	1.4824e+15
RP11-380J14.4	ENSG00000282843	0	0	0	0	0	0	0	0	0	0	0	0	0
PADI1	ENSG00000142623	0.747276	0	0.761598	0	0	1.53651e+16	0	0	1.34767e+16	2.39203e+15	1.97083e+16	0	1.4824e+15
PADI3	ENSG00000142619	1.49455e+15	1.07881e+16	0	0	0	0	0	0	1.21291e+16	8.24838e+15	7.095e+15	0.897463	0
MIR3972	ENSG00000266634	0	0	0	0	0	0	0	0	0	0	0	0	0
PADI4	ENSG00000159339	0	0	0.761598	0	0	0.768255	0	3.37564e+15	8.08604e+15	1.64968e+15	1.34017e+16	0.897463	0
PADI6	ENSG00000276747	0	0	0	0	1.19819e+16	0	0	2.25042e+16	1.34767e+16	494902774430752	5.51833e+16	0.897463	0.741199
RCC2	ENSG00000179051	7.04682e+15	7.13093e+15	7.1514e+15	74244217443412	6.88962e+15	7.33684e+15	2.53566e+16	2.31231e+15	308617068577576	2.57679e+16	2.42412e+15	3.5728e+16	3.33614e+16
ARHGEF10L	ENSG00000074964	1.55732e+16	1.3593e+16	1.55518e+15	1.20314e+16	1.05681e+16	1.32217e+16	1.51604e+16	1.28274e+16	1.72233e+16	1.88311e+15	1.67915e+16	1.76441e+16	1.57875e+16
RP11-473A10.2	ENSG00000236648	0	0	0	0	0	0	0	2.25042e+16	0	1.64968e+15	31533317931801	0	0.741199
ACTL8	ENSG00000117148	0	2.15762e+16	0.761598	0	0	0	0	1.12521e+16	4.04302e+15	494902774430752	2.365e+15	0	0
NA	ENSG00000284653	0	0	0	0	0	0	0	0	0	3.29935e+15	2.365e+15	0	0
RP11-174G17.2	ENSG00000261781	0	0	0	0	0	0	0	0	0	0.824838	157666589659005	0	0
IGSF21	ENSG00000117154	6.35185e+15	4.74676e+16	6.6259e+15	4.23216e+15	4.19368e+16	3.3035e+16	3.34667e+16	2.25042e+16	4.04302e+15	1.07229e+16	788332948295025	0	0
RP11-174G17.3	ENSG00000280222	1.04619e+16	7.55166e+15	1.1424e+16	1.08827e+16	3.59458e+15	7.68255e+16	0	0	8.08604e+15	494902774430752	8.67166e+15	0	0
RP11-174G17	ENSG00000230035	3.73638e+15	6.47285e+15	0.761598	1.20919e+16	1.19819e+16	0	0	0	4.04302e+15	0	2.365e+15	0	0
RP11-422P22.1	ENSG00000225387	0	0	1.5232e+16	0	2.39639e+15	0	3.34667e+16	3.37564e+15	2.69535e+16	0	2.365e+15	0	0
KLHDC7A	ENSG00000179023	2.24183e+16	0	1.5232e+16	0	0	0	0	2.25042e+16	4.04302e+15	3.29935e+15	63066635863602	0.897463	0
DYNLL1P3	ENSG00000235282	0	0	0	0	0	0	0	0	0	0	0	0	0
RP1-8B22.2	ENSG00000225478	0	0	0	0	0	0	1.11556e+16	3.37564e+15	2.69535e+16	0.824838	0	4.48732e+15	0
PAX7	ENSG00000009709	4.70784e+15	5.39405e+15	4.34111e+15	1.07618e+16	1.07837e+16	1.12165e+16	2.33598e+15	2.08389e+16	3.39074e+15	7.17609e+15	5.51833e+15	1.40633e+16	1.35269e+15
TAS1R2	ENSG00000179002	0.747276	0	1.5232e+16	1.20919e+16	0	0.768255	1.004e+16	3.37564e+15	8.08604e+15	4.12419e+16	8.67166e+15	0.897463	0
ALDH4A1	ENSG00000159423	3.78869e+16	3.05303e+15	3.60236e+15	2.24909e+16	2.13279e+16	2.08965e+15	3.04547e+16	2.58799e+15	3.8813e+16	319212289507835	3.32677e+16	3.59883e+16	3.52069e+16
MIR1290	ENSG00000221662	0	0	0	0	0	0	1.11556e+16	4.50085e+15	2.69535e+16	0.824838	0	0.897463	0.741199
IFFO2	ENSG00000169991	6.91978e+15	6.33261e+15	8.01963e+15	5.55018e+15	4.69692e+15	5.20109e+15	3.22396e+15	2.98181e+16	3.61176e+16	1.44347e+16	1.23216e+16	9.53106e+15	9.67265e+15
RP5-1126H10.2	ENSG00000272084	4.55839e+15	5.82557e+16	3.80799e+15	2.05562e+15	3.59458e+15	3.68763e+15	3.34667e+15	4.50085e+16	9.70324e+15	552641431447673	567599722772418	5.83351e+16	5.33663e+15
UBR4	ENSG00000127481	1.09745e+16	1.1636e+16	857787745277675	6.84401e+15	6.51218e+15	7.83774e+15	9.72209e+15	1.00133e+16	1.09714e+16	1.50533e+16	1.41845e+16	1.60915e+15	1.52902e+16
RP1-43E13.2	ENSG00000230424	2.01765e+16	2.69702e+15	3.42719e+15	1.9347e+15	1.43783e+15	2.30477e+16	5.35468e+15	7.4264e+15	5.12116e+15	2.72197e+16	409933133113413	2.60264e+16	2.9648e+15
EMC1	ENSG00000127463	2.88972e+15	2.8459e+16	2.72804e+16	2.10641e+15	2.30892e+15	2.0789e+15	2.12291e+15	1.91961e+16	2.07407e+16	3.22512e+16	3.08081e+16	3.18061e+15	2.95071e+16
MRTO4	ENSG00000053372	6.43405e+15	6.44049e+15	7.0067e+15	5.10278e+15	5.27205e+15	4.84769e+15	5.36583e+15	5.32226e+15	7.42568e+15	6.31001e+15	5.71541e+15	4.97195e+16	4.69179e+15
NA	ENSG00000286064	2.09237e+15	8.63047e+15	2.05631e+16	1.69286e+15	718916457531293	25352427991289	1.67334e+15	2.58799e+15	2.83011e+16	2.72197e+16	378399815181612	2.69239e+16	2.66832e+16
AKR7L	ENSG00000211454	4.48366e+15	5.17828e+15	5.33119e+16	4.35308e+16	5.03242e+15	5.60826e+16	4.01601e+15	3.37564e+15	4.85162e+15	5.114e+15	599133040704219	6.10275e+15	6.44843e+15
AKR7A3	ENSG00000162482	3.88584e+15	2.15762e+16	3.04639e+15	2.90205e+15	1.67747e+16	4.30223e+16	3.34667e+15	4.05076e+15	2.96488e+16	4.20667e+16	63066635863602	6.46174e+15	6.22607e+15
RP4-657E11.10	ENSG00000270728	1.00135e+15	9.16988e+15	1.08909e+16	8.10157e+15	6.70989e+15	7.75938e+15	9.14757e+15	8.32657e+15	8.49034e+15	9.73309e+15	7.01616e+15	1.07696e+16	1.22298e+16
AKR7A2	ENSG00000053371	8.18268e+15	7.19566e+15	7.32657e+15	5.34462e+15	6.13475e+15	5.86947e+15	1.0542e+15	1.00707e+16	1.6792e+16	1.04837e+16	1.02641e+16	8.45411e+15	7.40458e+15
RNU6-1099P	ENSG00000200403	896731606178853	1.72609e+15	1.5232e+16	1.33011e+16	718916457531293	1.92064e+15	1.11556e+16	1.35025e+15	9.43371e+15	1.89713e+15	1.6555e+16	6.28224e+15	1.92712e+16
PQLC2	ENSG00000040487	4.16233e+15	3.63559e+15	4.50104e+15	3.03506e+15	2.87567e+15	3.35728e+15	3.74827e+15	3.55567e+15	4.82467e+15	6.67294e+15	6.44856e+15	5.32196e+15	4.49908e+16
CAPZB	ENSG00000077549	2.64611e+15	2.62798e+16	2.98927e+16	2.11729e+15	2.03094e+16	1.85226e+15	1.19142e+16	1.11284e+16	1.26277e+16	9.99704e+15	9.35751e+15	2.16917e+16	2.03533e+16
RN7SL277P	ENSG00000240490	0.747276	0	6.09278e+15	1.20919e+16	0	2.30477e+15	1.11556e+16	3.37564e+15	0	3.29935e+15	3.94166e+15	2.69239e+16	9.63559e+15
MINOS1	ENSG00000173436	5.58215e+15	614921221829249	6.1004e+15	3.55502e+15	3.10332e+15	3.20362e+16	1.62871e+16	1.68782e+16	1.87327e+16	8.99073e+15	8.59283e+15	1.1308e+16	1.1118e+16
RNU4-28P	ENSG00000201609	0	0	0	0	0	0	0	0	0	0	0	0.897463	0.741199
RP5-1056L3.1	ENSG00000235185	3.73638e+15	0	3.80799e+15	1.20919e+16	4.79278e+15	2.30477e+15	1.11556e+16	0	0	0.824838	2.365e+15	0	0
NBL1	ENSG00000158747	7.45035e+15	6.62389e+15	7.66929e+15	6.37243e+15	6.86565e+15	644566275293681	1.004e+16	9.45178e+15	1.49592e+16	4.22317e+15	3.38983e+16	1.75005e+15	1.71217e+16
MINOS1-NBL1	ENSG00000270136	1.49455e+15	0	0.761598	0	0	0.768255	1.11556e+16	0	0	0	0.788333	0	0
RP5-1056L3.3	ENSG00000226396	3.06383e+15	3.99159e+16	3.35103e+15	2.90205e+15	3.7144e+15	3.9181e+15	6.58179e+15	6.41371e+15	1.02423e+16	3.5468e+16	3.311e+15	3.85909e+15	4.44719e+15
HTR6	ENSG00000158748	4.48366e+15	2.15762e+16	6.85438e+15	4.83676e+15	3.59458e+15	9.98732e+15	0	1.12521e+16	1.34767e+16	1.40222e+16	5.51833e+16	5.38478e+15	5.18839e+16
TMCO4	ENSG00000162542	896731606178853	7.55166e+15	1.75168e+16	1.20919e+16	5.99097e+15	1.53651e+16	3.34667e+16	4.50085e+15	1.75197e+15	734105782072282	6.77966e+15	3.14112e+15	2.9648e+15
RNF186	ENSG00000178828	0	1.07881e+16	0	0	0	0	0	0	1.34767e+16	247451387215376	3.94166e+15	0	0
RP11-91K11.2	ENSG00000235434	0	0	0	0	0	0	0	0	0	3.29935e+15	0	0	0
OTUD3	ENSG00000169914	1.01256e+16	8.98648e+15	1.02511e+16	6.57799e+15	6.96151e+15	6.88357e+15	167556794377115	1.56967e+16	1.26816e+16	1.22571e+16	1.16121e+16	8.57975e+15	8.89439e+15
PLA2G2E	ENSG00000188784	0.747276	0	2.28479e+16	0	0	0	0	0	0	494902774430752	31533317931801	0	0
RN7SL304P	ENSG00000242688	0	0	0	0	0	0	0	0	0	3.29935e+15	0	0	0
PLA2G2A	ENSG00000188257	0.747276	0	0	0	0	0.768255	1.11556e+16	3.37564e+15	4.04302e+15	0.824838	7.095e+15	0.897463	0
PLA2G5	ENSG00000127472	2.24183e+16	0	0	1.20919e+16	0	0	1.11556e+16	0	9.43371e+15	7.42354e+15	1.6555e+16	0	1.4824e+15
PLA2G2D	ENSG00000117215	0	0	0.761598	0	0	0	1.11556e+16	0	2.69535e+16	494902774430752	31533317931801	1.79493e+16	0
PLA2G2F	ENSG00000158786	0	0	0	0	1.19819e+16	0	2.23112e+16	4.50085e+15	8.08604e+15	6.5987e+15	126133271727204	2.69239e+16	0
RP3-340N1.2	ENSG00000227066	4.48366e+15	0	0	0	0	0.768255	0	0	1.34767e+16	247451387215376	0.788333	0.897463	0.741199
PLA2G2C	ENSG00000187980	2.24183e+16	0	0.761598	0	1.19819e+16	1.53651e+16	2.23112e+16	2.25042e+16	2.69535e+16	5.77387e+15	788332948295025	1.79493e+16	1.4824e+15
UBXN10-AS1	ENSG00000225986	1.49455e+15	2.15762e+16	6.85438e+15	1.20919e+16	1.19819e+16	3.07302e+15	2.11956e+15	1.91286e+16	2.15628e+15	494902774430752	3.94166e+15	5.38478e+15	5.92959e+15
UBXN10	ENSG00000162543	2.89196e+15	2.99909e+15	3.32818e+15	2.10399e+16	2.28855e+16	2.02051e+15	9.14757e+15	7.4264e+15	9.56848e+15	981557169287658	7.3315e+15	825666334301999	5.92959e+15
RP3-340N1.6	ENSG00000228105	0	0	0	0	0	0	0	1.12521e+16	0	1.64968e+15	0.788333	0	0
NA	ENSG00000284710	0	0	2.28479e+16	2.41838e+16	1.19819e+16	0.768255	0	0	4.04302e+15	0.824838	3.94166e+15	0	0
VWA5B1	ENSG00000158816	1.00135e+15	1.12196e+16	9.82461e+15	1.30592e+16	1.06639e+16	1.60565e+16	2.11956e+15	1.5753e+16	4.04302e+15	4.37164e+15	5.9125e+15	1.88467e+16	2.07536e+16
RP4-745E8.2	ENSG00000226664	0.747276	2.15762e+16	0	0	2.39639e+15	3.07302e+15	0	3.37564e+15	0	0.824838	0.788333	0	0
LINC01141	ENSG00000236963	3.73638e+15	2.15762e+16	2.28479e+16	3.62757e+16	0	3.07302e+15	2.23112e+16	2.25042e+16	1.21291e+16	1.48471e+16	1.6555e+16	0	1.4824e+15
RP4-749H3.2	ENSG00000226487	0	0	0	0	0	0	0	1.12521e+16	1.34767e+16	0.824838	0	0	0
NA	ENSG00000284641	0	0	0.761598	0	0	0.768255	4.46223e+15	2.25042e+16	2.69535e+16	1.64968e+15	31533317931801	0.897463	2.9648e+15
NA	ENSG00000284743	2.24183e+16	3.23643e+16	0.761598	1.20919e+16	1.19819e+16	1.53651e+16	1.11556e+16	3.37564e+15	4.04302e+15	0	0.788333	1.79493e+16	1.4824e+15
CAMK2N1	ENSG00000162545	1.47438e+15	1.63763e+16	1.61078e+16	1.47884e+16	1.45461e+15	1.32294e+16	5.67819e+15	5.11972e+15	5.68718e+15	1.61668e+16	1.59243e+16	6.722e+15	7.24893e+15
MUL1	ENSG00000090432	6.6657e+15	5.94424e+15	6.58782e+15	5.34462e+15	6.25457e+15	4.86306e+15	8.04317e+15	7.76397e+15	1.15496e+16	8.70204e+15	7.6626e+15	5.32196e+15	5.10686e+15
RPS4XP4	ENSG00000215520	0.747276	3.23643e+16	1.5232e+16	1.20919e+16	1.19819e+16	0.768255	0	0	0	0.824838	2.365e+15	0	0
FAM43B	ENSG00000183114	366165405856365	3.88371e+16	3.80799e+15	4.71584e+15	5.87115e+15	7.2216e+15	1.89645e+16	3.37564e+15	2.42581e+16	1.89713e+15	157666589659005	9.8721e+15	5.92959e+15
CDA	ENSG00000158825	0	0	0.761598	3.62757e+16	0	0	0	0	0	494902774430752	157666589659005	0	0
PINK1	ENSG00000158828	7.36814e+15	6.8828e+15	9.39812e+15	6.33615e+15	6.31448e+15	5.87715e+15	3.3913e+15	2.85804e+16	4.60904e+15	4.86654e+15	4.28853e+15	3.24882e+15	3.47622e+15
PINK1-AS	ENSG00000117242	9.56514e+15	99250442821563	1.00531e+16	1.08827e+16	1.00648e+16	8.75811e+15	5.13157e+15	6.07615e+15	5.79499e+15	866079855253816	725266312431423	1.12183e+16	7.33787e+15
DDOST	ENSG00000244038	2.42715e+16	2.16625e+15	2.46758e+16	1.91173e+16	225739767664826	1.78927e+16	2.30697e+16	2257176274172	2.93658e+16	4.68508e+15	4.46748e+15	2.47431e+15	2.30809e+15
KIF17	ENSG00000117245	2.79481e+15	2.85884e+15	3.45765e+15	1.76542e+16	1.42585e+16	1.59797e+16	4.62957e+15	3.47691e+16	6.45535e+15	6.05431e+15	5.14781e+15	4.02961e+16	375046660413718
RP5-930J4.5	ENSG00000235432	298910535392951	8.63047e+15	2.28479e+16	2.41838e+16	1.19819e+16	0	4.46223e+15	4.50085e+15	1.34767e+16	4.12419e+16	472999768977015	1.07696e+16	4.44719e+15
SH2D5	ENSG00000189410	1.72621e+16	139166381782409	1.78976e+15	1.25756e+15	9.94501e+15	1.04483e+15	2.13072e+16	193536549929005	2.52015e+15	1.13003e+16	1.19827e+15	9.15413e+15	9.41323e+15
RP5-930J4.2	ENSG00000233069	0.747276	6.47285e+15	0.761598	2.41838e+16	1.19819e+16	0.768255	3.34667e+16	3.37564e+15	0	3.29935e+15	2.365e+15	0.897463	0
HP1BP3	ENSG00000127483	9.35142e+15	9.24324e+15	9.87031e+15	7.1064e+15	7.80983e+15	6.7207e+16	1.2627e+16	1.31346e+16	1.25805e+16	508760052114813	5.03351e+15	5.78325e+15	5.7265e+15
EIF4G3	ENSG00000075151	910556218440777	9.48381e+15	9.11557e+15	6.17896e+15	6.00175e+15	6.04694e+15	5.184e+15	5.25699e+16	5.36643e+16	2.96859e+15	2.82617e+16	5.24388e+15	5.29513e+15
RNU7-200P	ENSG00000251914	8.22004e+15	1.72609e+15	1.44704e+16	1.33011e+16	5.99097e+15	7.68255e+16	6.69335e+15	675127499752343	4.04302e+15	0	157666589659005	0.897463	0.741199
MIR1256	ENSG00000221808	1.12091e+16	7.55166e+15	5.33119e+15	6.04595e+15	9.58555e+15	8.45081e+15	1.67334e+15	1.12521e+16	5.39069e+15	1.07229e+16	63066635863602	1.43594e+16	1.77888e+16
RPS15AP6	ENSG00000233072	2.76492e+15	1.94186e+16	2.66559e+16	1.33011e+16	2.15675e+15	284254495659907	1.004e+16	1.46278e+16	6.73836e+16	1.48471e+16	252266543454408	1.70518e+15	3.48363e+16
RP11-487E1.2	ENSG00000236073	6.72549e+16	6.47285e+15	1.90399e+15	846432446423264	3.59458e+15	1.38286e+16	1.11556e+16	1.23773e+15	8.08604e+15	6.5987e+15	126133271727204	2.3334e+15	2.07536e+16
HSPE1P27	ENSG00000235112	3.21329e+15	5.17828e+15	3.57951e+15	3.02297e+16	2.03693e+16	4.2254e+15	2.008e+16	3.03807e+16	1.34767e+16	3.46432e+16	3.62633e+15	6.46174e+15	5.78135e+16
NA	ENSG00000287192	1.86819e+15	2.37338e+16	1.98015e+16	3.74849e+15	2.63603e+16	2.45842e+16	1.56178e+16	1.23773e+15	2.29104e+16	8.24838e+15	7.095e+15	1.07696e+16	8.89439e+15
ECE1	ENSG00000117298	1.47139e+16	1.51681e+16	1.2315e+16	7.33978e+15	6.41034e+15	6.3842e+15	8.09895e+15	7.34764e+15	1.08083e+16	6.75047e+15	6.05046e+15	3.13484e+15	3.08116e+15
RP3-329E20.2	ENSG00000236936	1.94292e+16	2.48126e+15	3.42719e+15	846432446423264	1.19819e+16	1.45969e+16	1.67334e+15	7.87649e+15	2.69535e+16	2.88693e+15	3.86283e+16	1.43594e+16	2.00124e+15
RP5-1071N3.1	ENSG00000231105	1.56928e+15	2.37338e+16	2.20863e+16	846432446423264	1.55765e+16	9.98732e+15	1.11556e+16	1.91286e+16	9.43371e+15	5.77387e+15	6.22783e+15	4.12833e+15	3.55775e+16
PPP1R11P1	ENSG00000236216	0.747276	0	1.5232e+16	0	2.39639e+15	1.53651e+16	0	0	1.34767e+16	1.64968e+15	3.94166e+15	0	0
RP11-293F5.8	ENSG00000228823	0	0	0	0	0	0	0	0	0	1.64968e+15	31533317931801	0	0
RP11-293F5.1	ENSG00000236009	0	0	0	0	0	0	0	0	0	0.824838	3.94166e+15	0	0
NBPF2P	ENSG00000227001	2.61547e+16	3.12855e+15	2.13247e+15	2.05562e+15	1.91711e+16	1.53651e+16	2.45423e+16	2.36295e+16	2.69535e+16	2.47451e+16	1.419e+15	4.48732e+15	7.41199e+15
HS6ST1P1	ENSG00000187952	1.27037e+16	1.07881e+16	2.05631e+16	1.08827e+16	1.19819e+16	1.45969e+16	1.67334e+15	5.62606e+15	1.34767e+16	5.69138e+15	4.57233e+15	1.43594e+16	2.00124e+15
CROCCP5	ENSG00000186543	0	0	0	0	1.19819e+16	0	5.57779e+15	675127499752343	1.07814e+16	0.824838	3.94166e+15	0	0
NBPF3	ENSG00000142794	5.83623e+15	573926473707299	6.12325e+15	7.20677e+15	7.5007e+15	6.42262e+15	4.70765e+15	5.10846e+15	5.2694e+15	5.92234e+15	5.24241e+15	3.03343e+15	2.98703e+16
PFN1P10	ENSG00000176378	0	0	0	0	0	0.768255	0	0	0	1.64968e+15	31533317931801	1.79493e+16	8.15319e+15
ALPL	ENSG00000162551	1.49455e+16	1.51033e+16	1.67552e+15	6.04595e+15	718916457531293	3.84128e+16	1.1044e+16	1.11396e+15	1.49592e+16	6.02132e+15	6.149e+15	1.97442e+16	2.89068e+16
RP11-63N8.3	ENSG00000233431	2.24183e+16	2.15762e+16	1.5232e+16	1.20919e+16	0	0.768255	5.57779e+15	0	1.34767e+16	0.824838	0	0	0
RAP1GAP	ENSG00000076864	94605184451869	9.08357e+15	9.71037e+15	6.05804e+15	5.69142e+15	6.16909e+15	5.02001e+15	5.06346e+16	7.68173e+15	1.55894e+16	1.38747e+15	5.38478e+16	5.92959e+15
USP48	ENSG00000090686	3.35004e+16	3.63451e+16	34926880936193	2.39903e+15	2.61805e+15	2.31783e+16	3.04994e+16	326761709880134	2.76812e+16	1.84434e+16	1.82499e+15	2.32353e+16	2.34812e+15
RP11-132G19.3	ENSG00000231978	0.747276	0	2.28479e+16	0	1.19819e+16	1.53651e+16	3.34667e+16	5.62606e+15	1.34767e+16	494902774430752	2.365e+15	1.3462e+16	1.853e+16
LDLRAD2	ENSG00000187942	0	1.07881e+16	0	2.41838e+16	2.39639e+15	3.84128e+16	7.80891e+15	1.12521e+16	1.07814e+16	1.23726e+16	1.1825e+16	1.70518e+15	1.33416e+16
HSPG2	ENSG00000142798	8.29477e+15	8.63047e+15	5.63582e+15	4.59492e+15	4.79278e+15	9.21906e+15	4.94192e+16	3.9495e+15	5.98367e+15	2.91498e+15	2.6693e+16	4.22885e+15	3.80383e+15
RP11-26H16.1	ENSG00000232037	0	3.23643e+16	0.761598	1.20919e+16	0	3.84128e+16	2.23112e+16	7.87649e+15	2.69535e+16	1.64968e+15	157666589659005	0.897463	2.9648e+15
RP11-26H16.4	ENSG00000283234	0.747276	0	0	0	0	0	0	0	1.34767e+16	0.824838	0.788333	0	0
CELA3B	ENSG00000219073	0	0	0	0	0	0	0	0	2.69535e+16	4.12419e+16	2.365e+15	0	0
NA	ENSG00000285959	0	0	0	0	0	0	0	0	0	4.12419e+16	0.788333	0	0
RN7SL386P	ENSG00000273610	0	0	0	0	0	0	0	1.12521e+16	0	0	0	0	0
RNU6-1022P	ENSG00000201919	0	0	0	0	0	0	0	0	0	0	0	0	0
CELA3A	ENSG00000142789	0	0	2.28479e+16	0	0	0	0	0	0	1.64968e+15	5.51833e+16	0	1.4824e+15
RN7SL186P	ENSG00000278124	0	0	0	0	0	0	0	0	0	0	0.788333	0	0
RNU6-776P	ENSG00000201273	0	0	0	0	0	0	0	0	0	0	0.788333	0	0
RP1-224A6.3	ENSG00000228397	0	1.07881e+16	1.5232e+16	4.83676e+15	2.39639e+15	2.30477e+15	5.57779e+15	9.0017e+15	9.43371e+15	247451387215376	472999768977015	0	5.92959e+15
LINC00339	ENSG00000218510	5.97821e+15	6.58074e+15	5.8643e+15	4.71584e+15	5.27205e+15	5.83874e+15	194107072048056	1.41777e+16	1.49592e+16	8.1659e+16	7.095e+15	9.96184e+15	8.59791e+15
CDC42	ENSG00000070831	1.39726e+16	1.38681e+16	1.53462e+16	9.52841e+15	1.09024e+15	8.47309e+15	1.64946e+16	1.74509e+15	1.82178e+16	7.45159e+15	7.2164e+15	4.42449e+15	4.65028e+15
NA	ENSG00000285752	1.04619e+16	9.70928e+15	1.98015e+16	1.45103e+16	718916457531293	1.22921e+16	4.7969e+16	4.05076e+15	4.98639e+15	1.56719e+16	1.97083e+16	1.97442e+16	3.03892e+15
CDC42-IT1	ENSG00000230068	7.8464e+15	8.52259e+15	6.77822e+15	4.35308e+16	2.87567e+15	5.30096e+15	5.8009e+15	2.92555e+16	5.52546e+15	676367125055361	6.46433e+15	5.92326e+16	8.00495e+15
RP1-224A6.8	ENSG00000271428	3.21329e+15	496252214107815	4.49343e+15	278113518110501	3.23512e+15	2.07429e+16	5.02001e+15	3.82572e+16	2.02151e+16	3.0519e+16	346866497249811	4.03859e+15	4.07659e+15
WNT4	ENSG00000162552	3.56451e+15	3.49534e+16	3.29772e+15	1.7896e+15	1.94107e+15	1.8054e+15	1.47254e+15	1.45152e+16	1.19943e+16	1.33624e+16	1.39535e+16	789767798027999	7.63435e+15
NA	ENSG00000285873	1.19564e+15	9.70928e+15	6.09278e+15	2.41838e+16	2.39639e+15	2.30477e+15	5.57779e+15	2.25042e+16	4.04302e+15	494902774430752	0.788333	1.79493e+16	3.70599e+16
MIR4418	ENSG00000266564	0	0	0	0	0	0	0	0	2.69535e+16	0	0	0	0
RP11-415K20.1	ENSG00000234397	1.49455e+15	0	1.5232e+16	1.20919e+16	0	0	1.11556e+16	0	0	0	157666589659005	0	0
RP11-415K20.2	ENSG00000279625	0.747276	0	0	0	0	0	0	2.25042e+16	1.34767e+16	0.824838	0	0	0
ZBTB40	ENSG00000184677	1.23226e+16	1.17267e+16	1.1622e+16	1.07497e+15	1.10953e+15	1.08554e+16	1.98235e+16	1.98037e+16	2.04711e+16	1.25458e+16	1.23295e+15	1.33004e+16	1.13774e+15
ZBTB40-IT1	ENSG00000237200	1.27037e+16	1.29457e+16	7.61598e+15	1.33011e+16	1.91711e+16	1.38286e+16	423911996426789	5.17598e+15	3.90825e+15	6.5987e+15	1.6555e+16	1.25645e+16	1.26004e+16
EPHA8	ENSG00000070886	332537970624658	3.40904e+16	3.45765e+15	3.86941e+15	5.75133e+15	5.83874e+15	5.57779e+15	2.25042e+16	8.08604e+15	8.24838e+15	1.34017e+16	2.69239e+16	5.92959e+15
MIR6127	ENSG00000276835	0	0	0	0	0	0	0	0	2.69535e+16	0.824838	157666589659005	0	0
C1QA	ENSG00000173372	597821070785902	2.2655e+16	1.59936e+16	1.45103e+16	1.19819e+16	3.84128e+16	0	0	0	247451387215376	31533317931801	0	0
C1QC	ENSG00000159189	2.24183e+16	5.39405e+16	3.04639e+15	2.41838e+16	1.19819e+16	0	0	0	4.04302e+15	247451387215376	0.788333	0	0
C1QB	ENSG00000173369	2.24183e+16	1.07881e+16	7.61598e+15	3.62757e+16	718916457531293	0.768255	1.11556e+16	1.12521e+16	0	494902774430752	63066635863602	0	0.741199
EPHB2	ENSG00000133216	3.38367e+16	3.43816e+16	2.92911e+15	1.89722e+16	1.83803e+15	1.91603e+16	4.42765e+16	4.16216e+15	5.5012e+15	2.43657e+16	2.11273e+15	2.38366e+16	2.09685e+16
MIR4684	ENSG00000265422	2.24183e+16	1.07881e+16	2.28479e+16	0	0	0	3.34667e+16	5.62606e+15	1.34767e+16	3.29935e+15	2.365e+15	6.28224e+15	5.92959e+15
RP11-69E9.1	ENSG00000225952	1.86819e+15	1.18669e+16	2.13247e+15	846432446423264	5.99097e+15	1.15238e+16	8.92446e+15	9.0017e+15	8.08604e+15	494902774430752	7.095e+15	2.06417e+16	2.29772e+16
MIR4253	ENSG00000264014	0	2.15762e+16	0.761598	0	0	3.07302e+15	5.57779e+15	3.37564e+15	4.04302e+15	0	0.788333	0.897463	2.9648e+15
LACTBL1	ENSG00000215906	0.747276	0	0	0	0	0.768255	1.11556e+16	0	5.39069e+15	6.5987e+15	31533317931801	0	1.4824e+15
C1orf234	ENSG00000227868	7.47276e+15	9.70928e+15	7.61598e+15	3.62757e+16	4.79278e+15	5.37779e+16	1.004e+16	1.23773e+15	1.21291e+16	4.12419e+16	1.02483e+16	4.48732e+15	8.15319e+15
KDM1A	ENSG00000004487	8.20808e+15	7.70054e+15	8.30142e+15	477025143019968	5.43501e+15	4.5596e+15	868908036886384	8.50548e+15	1.01911e+15	4.73045e+15	4.34135e+16	4.40385e+15	4.2315e+16
RP1-184J9.2	ENSG00000240553	3.28802e+15	3.66795e+15	2.05631e+16	1.20919e+16	1.55765e+16	2.9962e+15	9.37069e+15	1.29399e+15	727743305816118	3.71177e+15	2.91683e+16	4.30782e+16	4.15071e+16
MIR3115	ENSG00000263793	1.49455e+15	4.31524e+15	2.28479e+16	4.83676e+15	0	0.768255	0	675127499752343	1.34767e+16	0.824838	157666589659005	4.48732e+15	2.9648e+15
MIR4419A	ENSG00000266802	1.41983e+16	2.04974e+16	1.59936e+16	1.08827e+16	1.19819e+16	1.76699e+15	7.80891e+15	2.02538e+15	1.07814e+16	7.42354e+15	1.10367e+16	1.1667e+16	8.15319e+15
LUZP1	ENSG00000169641	1.5095e+16	1.58909e+16	1.51406e+15	1.05804e+16	1.03284e+15	9.64929e+15	2.12068e+16	196799666177808	1.8517e+16	2.13551e+16	1.99133e+16	2.16737e+16	20798042077488
RP5-979D14.1	ENSG00000229010	1.27037e+16	1.07881e+16	8.37758e+15	967351367340873	9.58555e+15	6.9143e+15	1.004e+16	1.01269e+16	2.69535e+16	4.20667e+16	4.33583e+16	5.47453e+15	3.03892e+15
RNU6-514P	ENSG00000206935	0.747276	3.23643e+16	2.28479e+16	4.83676e+15	1.19819e+16	3.07302e+15	4.46223e+15	9.0017e+15	0	5.77387e+15	157666589659005	1.07696e+16	1.4824e+15
RNU6-135P	ENSG00000252578	7.47276e+15	3.23643e+16	3.80799e+15	3.62757e+16	2.39639e+15	4.60953e+15	2.23112e+16	5.62606e+15	6.73836e+16	9.07322e+15	1.1825e+16	1.07696e+16	1.63064e+15
HTR1D	ENSG00000179546	3.28802e+15	3.66795e+15	3.12255e+16	4.35308e+16	3.83422e+15	3.76445e+15	2.92276e+15	2.44171e+15	2.07542e+15	2.92817e+16	2.92472e+15	2.50392e+16	2.29772e+16
RP5-1057J7.1	ENSG00000215381	0	0	0.761598	0	1.19819e+16	0	1.11556e+16	2.25042e+16	4.04302e+15	4.12419e+16	63066635863602	1.79493e+16	2.2236e+15
LINC01355	ENSG00000261326	9.70712e+15	1.00869e+16	9.83223e+15	5.94921e+15	5.7753e+15	6.11531e+15	1.11667e+15	1.31312e+16	9.3798e+15	532845320470443	4.85613e+15	6.06685e+15	6.35207e+15
NA	ENSG00000284726	1.32268e+16	1.16511e+16	1.07385e+16	7.85973e+15	7.06935e+15	8.91176e+15	1.84067e+16	2.81303e+16	1.28029e+16	1.19602e+16	1.15885e+16	1.30132e+16	1.13403e+16
HNRNPR	ENSG00000125944	8.0123e+15	7.54843e+15	8.43851e+15	6.31318e+15	6.98068e+15	5.65052e+15	1.24206e+16	1.28758e+16	9.86362e+15	4.06975e+16	4.19787e+15	4.70181e+15	4.91489e+15
ZNF436	ENSG00000125945	2.64312e+16	2.68623e+16	2.76232e+16	2.04837e+16	237961347442858	1.92832e+15	1.96338e+15	1.95112e+16	2.0269e+16	2.51576e+15	2.45881e+15	2.09019e+15	1.92267e+16
ZNF436-AS1	ENSG00000249087	1.00135e+15	8.73835e+15	1.22617e+16	1.01572e+16	1.05441e+16	1.04483e+15	3.67019e+15	3.56692e+15	4.04302e+16	1.33624e+16	1.52937e+16	1.93852e+16	2.4089e+15
RP5-1057J7.7	ENSG00000271420	2.24183e+16	1.07881e+16	0	7.25514e+16	0	0	2.23112e+16	3.37564e+15	1.34767e+16	494902774430752	5.51833e+16	807717066164999	9.63559e+15
TCEA3	ENSG00000204219	366165405856365	5.39405e+15	5.63582e+15	4.23216e+15	3.7144e+15	25352427991289	1.04862e+16	1.0802e+16	889464040441922	1.5507e+16	157666589659005	1.2385e+16	1.08215e+16
RP4-654C18.1	ENSG00000232482	6.72549e+16	1.07881e+16	1.5232e+16	6.04595e+15	2.39639e+15	1.53651e+16	7.80891e+15	7.87649e+15	9.43371e+15	4.12419e+16	31533317931801	0	2.2236e+15
ASAP3	ENSG00000088280	7.21122e+15	635418595890224	7.04478e+15	5.19951e+15	5.34395e+15	517804135337236	2.51893e+16	2.28531e+15	2.87189e+16	2.65433e+16	2.35712e+15	1.89185e+16	1.71958e+16
E2F2	ENSG00000007968	1.56928e+15	1.51033e+16	1.75168e+16	3.62757e+16	1.19819e+16	1.22921e+16	1.13787e+16	9.78935e+15	1.61721e+16	1.33624e+16	1.06425e+16	3.6078e+16	2.62384e+15
RP1-150O5.3	ENSG00000235052	0	0	1.5232e+16	1.20919e+16	0	0	1.11556e+16	0	1.34767e+16	5.77387e+15	472999768977015	1.79493e+16	0.741199
ID3	ENSG00000117318	2.96669e+15	2.15762e+16	2.58943e+15	9.31076e+15	1.09036e+16	9.37272e+15	1.34648e+15	1.13759e+16	1.18865e+16	1.45501e+16	1.30942e+16	1.68903e+16	1.30155e+16
NA	ENSG00000285802	0	0	0	0	0	0	2.23112e+16	3.37564e+15	1.34767e+16	0.824838	31533317931801	5.38478e+15	0.741199
MDS2	ENSG00000197880	0	0	0	0	0	0	0	2.25042e+16	1.34767e+16	4.12419e+16	472999768977015	2.69239e+16	1.4824e+15
RP11-223J15.2	ENSG00000229239	0	0	0	0	1.19819e+16	0.768255	0	1.12521e+16	2.69535e+16	0.824838	31533317931801	0	0
RPL11	ENSG00000142676	1.2017e+16	1.0978e+16	1.17515e+15	8.90689e+15	1.12055e+16	8.16348e+15	2.70601e+16	2.87301e+16	3.57511e+16	9.56152e+15	8.57627e+15	795421817491154	8.54454e+15
TCEB3-AS1	ENSG00000236810	5.23093e+15	6.36497e+15	6.70206e+15	4.95768e+15	3.1153e+16	5.91557e+16	1.53947e+15	1.8341e+16	1.3342e+15	1.04754e+16	8.90816e+15	1.08593e+16	1.34157e+15
TCEB3	ENSG00000011007	1.64924e+16	1.84045e+16	1.49502e+15	9.38331e+15	1.06879e+16	9.3343e+15	2.47877e+15	2.36745e+16	2.56866e+15	1.65792e+15	1.56248e+16	1.39466e+16	1.37567e+16
PITHD1	ENSG00000057757	2.50861e+16	2.43487e+16	2.59248e+16	1.70496e+16	1.96743e+16	1.66788e+16	1.86187e+16	1.88698e+16	233551694255432	1.36511e+16	1.17383e+16	784383017586899	7.32305e+15
LYPLA2	ENSG00000011009	1.1792e+16	1.03134e+15	1.30614e+15	7.89601e+15	8.59105e+15	7.9284e+15	6.16904e+15	6.0874e+15	9.23156e+15	6.64819e+15	6.44068e+15	5.73479e+15	5.35146e+15
GALE	ENSG00000117308	3.79616e+15	3.58165e+16	4.37157e+15	2.237e+16	2.36044e+15	2.30477e+15	4.32836e+15	3.78071e+16	5.86238e+15	4.72632e+15	4.15451e+15	3.76935e+15	2.95738e+16
HMGCL	ENSG00000117305	6.6956e+16	6.47285e+15	6.73253e+15	3.78476e+16	4.50521e+15	4.06407e+16	1.0542e+15	1.08808e+16	1.36115e+16	1.09374e+16	1.00828e+15	6.7938e+15	6.64855e+15
FUCA1	ENSG00000179163	8.5339e+15	9.16988e+15	8.97162e+15	6.19105e+15	6.45827e+15	5.16268e+15	2.95623e+16	3.13934e+15	3.90825e+15	6.30176e+15	6.01498e+15	2.24366e+15	1.83817e+16
CNR2	ENSG00000188822	2.24183e+16	2.15762e+16	0	4.83676e+15	0	1.53651e+16	0	1.12521e+16	2.69535e+16	7.42354e+15	7.095e+15	2.69239e+16	5.18839e+16
BTBD6P1	ENSG00000229106	3.73638e+15	1.07881e+16	0.761598	2.41838e+16	1.19819e+16	1.53651e+16	0	0	4.04302e+15	0	472999768977015	0.897463	0
RP11-4M23.3	ENSG00000232557	0	0	0	0	0	0	0	0	1.34767e+16	0	472999768977015	0	0
MIR378F	ENSG00000264926	0	0	0	0	0	0	0	0	0	0	0	0	0
RP11-4M23.4	ENSG00000230228	0	0	0.761598	0	1.19819e+16	0.768255	0	1.12521e+16	0	0	0	0	1.4824e+15
PNRC2	ENSG00000189266	2.70439e+16	2.66358e+15	2.594e+16	1.89117e+16	2.11841e+16	1.56878e+16	8.27298e+15	7.83373e+15	7.29361e+15	1.7734e+15	1.66023e+16	1.53735e+15	1.57653e+16
SRSF10	ENSG00000188529	4.98209e+15	5.07688e+15	529995997459588	4.08343e+16	4.60825e+15	3.64537e+15	954359770902942	9.18961e+15	9.71133e+15	2.94797e+16	2.98936e+15	3.14561e+15	3.43101e+15
RP11-4M23.7	ENSG00000215905	0	0	0	0	0	0	0	0	0	0.824838	0.788333	0	0
RP11-293P20.2	ENSG00000225315	0	0	0	0	0	0	0	0	1.34767e+16	0	2.365e+15	0	0
MYOM3	ENSG00000142661	1.19564e+15	0	6.09278e+15	2.41838e+16	1.19819e+16	5.37779e+16	6.69335e+15	3.37564e+15	1.21291e+16	1.97961e+15	1.10367e+16	0.897463	2.9648e+15
IL22RA1	ENSG00000142677	0	0	0	0	0	1.53651e+16	0	0	1.34767e+16	494902774430752	3.94166e+15	0	0
IFNLR1	ENSG00000185436	3.21329e+15	5.39405e+15	4.03647e+15	278113518110501	2.51621e+16	2.68889e+15	1.56178e+16	2.58799e+15	1.61721e+16	1.23726e+16	1.6555e+16	7.17971e+16	2.9648e+15
RP11-10N16.2	ENSG00000230023	0	0	0	0	0	0.768255	0	0	0	494902774430752	157666589659005	0.897463	0.741199
RP11-10N16.3	ENSG00000232298	2.24183e+16	0	0.761598	0	0	0	0	0	0	6.5987e+15	7.095e+15	0	1.4824e+15
GRHL3	ENSG00000158055	7.47276e+15	1.72609e+15	1.98015e+16	6.04595e+15	5.99097e+15	2.30477e+15	1.33867e+16	9.0017e+15	2.15628e+15	1.03105e+16	1.02483e+16	7.00021e+15	7.26375e+15
STPG1	ENSG00000001460	9.13172e+15	1.00329e+16	1.18048e+16	5.64691e+15	6.36241e+15	5.64668e+15	3.27974e+15	3.07183e+16	3.66567e+15	3.86849e+15	2.99567e+15	2.74624e+16	2.25324e+16
NIPAL3	ENSG00000001461	1.40264e+16	1.61282e+16	1.30538e+16	6.25151e+15	5.85917e+15	5.44693e+15	8.7906e+15	7.73021e+15	7.87041e+15	1.11683e+16	1.08553e+16	8.51693e+15	821248418455335
NA	ENSG00000286061	5.23093e+15	4.31524e+15	4.56959e+15	3.62757e+16	0	3.84128e+16	2.23112e+16	1.12521e+16	2.69535e+16	1.64968e+15	5.51833e+16	0	0
RCAN3	ENSG00000117602	2.04679e+15	2.15222e+16	2.06088e+16	1.24788e+15	1.35995e+16	1.15238e+16	4.86383e+15	4.2533e+15	4.52818e+16	2.67247e+16	2.6488e+15	1.32825e+16	1.33416e+16
RP4-594I10.3	ENSG00000264443	0	1.07881e+16	0	0	0	0	0	0	0	0	3.94166e+15	0	0
NCMAP	ENSG00000184454	2.24183e+16	6.47285e+15	2.28479e+16	0	0	0	3.34667e+16	4.50085e+15	4.04302e+15	494902774430752	7.095e+15	0	0
RP11-496D1.2	ENSG00000227312	0.747276	0	0	0	0	0	0	0	0	0.824838	157666589659005	0	0
Y_RNA	ENSG00000239106	0	0	0	0	0	0	0	0	0	0	0	0	0
SRRM1	ENSG00000133226	2.30311e+16	2.62366e+16	1.69379e+16	1.23942e+16	1.50972e+16	1.43741e+15	4.99101e+15	530875257305259	4.23169e+15	1.83032e+16	1.83051e+16	3.55844e+16	3.63855e+16
NA	ENSG00000284699	0.747276	1.07881e+16	1.5232e+16	0	0	0	3.34667e+16	4.50085e+15	4.04302e+15	1.64968e+15	2.365e+15	5.38478e+15	5.18839e+16
CLIC4	ENSG00000169504	4.72204e+15	4.49324e+16	4.82929e+15	4.15115e+15	4.59747e+15	334959351642485	1.19342e+16	1.20702e+16	1.40603e+16	5.76149e+15	5.94482e+15	4.42988e+15	4.47981e+15
RNU6-1208P	ENSG00000238482	4.48366e+15	7.55166e+15	3.80799e+15	2.41838e+16	0	8.45081e+15	8.92446e+15	9.0017e+15	0	1.31974e+16	1.419e+15	1.1667e+16	7.41199e+15
RUNX3	ENSG00000020633	298910535392951	2.15762e+16	3.04639e+15	2.41838e+16	4.79278e+15	3.07302e+15	2.23112e+16	1.12521e+16	2.29104e+16	6.5987e+15	788332948295025	2.78214e+16	2.89068e+16
MIR6731	ENSG00000278034	0	0	0	0	0	0	0	0	0	0	0	0	0
RP11-84D1.1	ENSG00000229162	0	2.15762e+16	0	0	0	0	2.23112e+16	3.37564e+15	1.34767e+16	3.29935e+15	157666589659005	0	0.741199
RP11-84D1.2	ENSG00000261025	0	0	0	0	1.19819e+16	0	0	0	1.34767e+16	1.64968e+15	3.94166e+15	0	0
MIR4425	ENSG00000264371	0	0	0	0	0	0	1.11556e+16	1.12521e+16	2.69535e+16	0.824838	0.788333	0.897463	0
NA	ENSG00000285823	0.747276	1.07881e+16	0	0	0	0	0	0	2.69535e+16	1.64968e+15	157666589659005	0	0
RP4-799D16.1	ENSG00000233755	0	0	0	0	0	0.768255	0	1.12521e+16	0	4.12419e+16	2.365e+15	0	0.741199
RP4-781L3.1	ENSG00000233419	0	0	0	0	0	0	0	0	0	0	157666589659005	0	0
RP4-706G24.1	ENSG00000231953	1.49455e+15	1.07881e+16	0.761598	1.20919e+16	0	0	0	1.12521e+16	0	0	2.365e+15	0.897463	0.741199
SYF2	ENSG00000117614	1.1112e+16	9.9682e+15	1.22389e+16	1.03265e+15	1.21737e+16	836630123712537	2.70969e+16	2.91655e+15	2.1994e+16	1.05167e+16	1.02799e+16	7.07201e+15	633725088248476
NA	ENSG00000284602	8.74313e+15	1.22984e+15	1.18809e+16	1.00363e+16	9.70537e+15	9.44954e+15	3.98254e+15	4.26456e+15	4.44732e+15	1.37748e+16	1.34017e+16	1.62441e+15	2.0383e+16
NA	ENSG00000284657	3.06383e+15	2.58914e+16	2.36095e+15	278113518110501	2.15675e+15	2.76572e+16	1.27174e+15	1.22648e+16	1.22638e+16	6.84616e+15	5.51833e+15	4.75656e+15	6.00371e+15
RSRP1	ENSG00000117616	1.77254e+16	1.97314e+16	1.98472e+16	1.32769e+16	1.45341e+16	1.35136e+16	444996040459595	4.26793e+15	4.82602e+15	2.49019e+15	2.31533e+16	1.70608e+16	1.96566e+16
RP3-465N24.6	ENSG00000272432	896731606178853	1.40245e+16	9.90077e+15	3.62757e+16	2.39639e+15	4.60953e+15	423911996426789	4.61337e+15	6.19929e+16	1.56719e+16	3.23217e+15	2.24366e+15	2.00124e+15
RP3-465N24.5	ENSG00000261349	2.15216e+16	198500885643126	2.09439e+16	0	2.39639e+15	0	1.51716e+15	1.40652e+16	1.57678e+16	0	0	0	0
RHD	ENSG00000187010	5.82876e+15	8.30683e+15	6.47358e+15	1.20919e+16	5.99097e+15	0.768255	1.07094e+15	9.22674e+15	4.71685e+15	247451387215376	0	0	1.4824e+15
SDHDP6	ENSG00000224183	3.73638e+15	4.31524e+15	6.09278e+15	4.83676e+15	2.39639e+15	1.53651e+16	2.78889e+15	2.1379e+15	1.88674e+16	1.64968e+15	2.365e+15	0	0
RP11-335G20.7	ENSG00000259984	0	0	0	7.25514e+16	3.59458e+15	1.76699e+15	0	1.12521e+16	0	8.24838e+15	472999768977015	5.38478e+15	5.18839e+16
TMEM50A	ENSG00000183726	2.37559e+15	2.45321e+16	2.32364e+15	1.52116e+16	1.71821e+16	1.39131e+16	292387721745951	308420746136862	349047252234027	1.63483e+16	1.60662e+15	1.3444e+16	1.42977e+16
RHCE	ENSG00000188672	8.29477e+15	7.65955e+15	6.85438e+15	2.41838e+16	2.27657e+15	3.3035e+16	1.31636e+15	1.36151e+16	1.83283e+15	1.09703e+16	9.06583e+15	3.14112e+15	3.92835e+15
RP3-469D22.1	ENSG00000238084	5.23093e+15	2.15762e+16	1.5232e+16	0	0	2.30477e+15	7.80891e+15	1.5753e+16	6.73836e+16	6.5987e+15	31533317931801	0.897463	2.2236e+15
TMEM57	ENSG00000204178	3.24916e+16	3.09834e+16	3.52848e+15	2.59008e+16	2.9212e+16	2.4008e+15	1.47142e+16	1.50891e+16	1.57408e+16	762150272623358	7.48128e+15	6.60533e+15	619642308509621
LDLRAP1	ENSG00000157978	1.30026e+16	1.06802e+16	1.0967e+16	7.0133e+15	7.4288e+15	7.06795e+15	3.35783e+15	3.20686e+16	4.47427e+15	3.69527e+15	3.01932e+15	3.15907e+15	2.89809e+16
RP11-70P17.1	ENSG00000225643	2.24183e+16	1.07881e+16	2.28479e+16	3.62757e+16	1.19819e+16	0.768255	1.45023e+16	1.91286e+16	1.61721e+16	1.73216e+16	1.49783e+16	9.8721e+15	9.63559e+15
MAN1C1	ENSG00000117643	4.19222e+15	3.87292e+16	3.70137e+16	1.52358e+15	1.61756e+16	2.05892e+15	294507281728085	2.73427e+15	3.69262e+15	8.50408e+15	7.67048e+15	1.59569e+15	1.68178e+16
RP1-187B23.1	ENSG00000233478	1.41983e+16	1.83398e+16	1.82784e+16	1.20919e+16	718916457531293	1.07556e+16	1.33867e+16	3.37564e+15	1.07814e+16	4.12419e+15	4.33583e+16	1.03208e+16	978382592383612
SEPN1	ENSG00000162430	6.6134e+15	8.02634e+15	5.20171e+15	4.19589e+16	4.42134e+15	5.47766e+15	4.96423e+16	3.9495e+15	495943586185799	1.56059e+16	1.52385e+16	3.84653e+15	3.44287e+15
RP1-317E23.3	ENSG00000228172	8.22004e+15	1.72609e+15	1.67552e+15	1.69286e+15	9.58555e+15	7.68255e+16	4.01601e+15	2.47547e+15	4.17779e+15	3.0519e+16	2.6015e+16	4.66681e+15	3.26128e+15
MTFR1L	ENSG00000117640	9.28117e+15	9.93583e+15	9.39812e+15	5.38089e+15	6.3025e+15	5.43925e+15	1.10886e+16	9.45178e+15	1.44605e+16	6.3595e+15	6.149e+15	762843895822499	5.97406e+15
AUNIP	ENSG00000127423	9.86405e+15	9.49352e+15	1.2414e+16	4.474e+16	4.3135e+15	4.45588e+16	1.62871e+16	1.66531e+16	2.23714e+15	8.33086e+15	9.38116e+15	780793163959499	8.15319e+15
RP1-125I3.2	ENSG00000236528	0	0	1.5232e+16	1.20919e+16	1.19819e+16	0.768255	1.45023e+16	7.87649e+15	1.88674e+16	494902774430752	157666589659005	1.79493e+16	4.44719e+15
PAQR7	ENSG00000182749	2.28667e+16	1.80161e+16	2.36095e+15	1.77751e+15	1.41387e+16	1.81308e+16	1.78489e+16	1.63156e+16	1.63068e+16	3.85199e+16	3.43713e+15	2.80009e+16	2.6609e+15
Y_RNA	ENSG00000207302	3.73638e+15	5.39405e+16	1.5232e+16	1.20919e+16	1.19819e+16	3.07302e+15	1.11556e+16	4.50085e+15	2.69535e+16	0.824838	472999768977015	3.58985e+16	2.9648e+15
STMN1	ENSG00000117632	1.10051e+16	1.39339e+16	8.60453e+15	6.50423e+15	7.79066e+16	6.42415e+15	1.50444e+16	1.57316e+15	2.01464e+16	2.85971e+16	2.73157e+16	3.03163e+16	2.92329e+16
SNRPFP2	ENSG00000229786	1.79346e+15	1.61821e+16	2.13247e+15	2.29746e+16	1.31801e+16	1.38286e+16	1.56178e+16	2.1379e+15	1.34767e+16	7.42354e+15	472999768977015	5.38478e+15	5.92959e+15
RP1-125I3.4	ENSG00000223624	1.12091e+16	1.72609e+15	1.29472e+16	3.62757e+16	5.99097e+15	1.76699e+15	1.22711e+16	9.0017e+15	4.04302e+15	494902774430752	2.365e+15	3.58985e+16	8.89439e+15
NA	ENSG00000283938	0	0	0	0	0	0	1.11556e+16	0	0	0	0	0	0
PAFAH2	ENSG00000158006	3.87089e+16	3.73268e+15	3.70137e+16	2.14026e+16	2.52819e+16	2.07429e+16	4.94192e+16	4.43334e+15	6.26668e+15	2.12808e+16	2.59362e+15	3.25779e+15	3.06115e+16
RNU6-110P	ENSG00000207237	298910535392951	1.07881e+16	0	0	0	0	0	1.12521e+16	1.34767e+16	0.824838	0	0.897463	2.2236e+15
SCARNA17	ENSG00000252190	0	0	0	0	0	0	0	0	0	0	0	0	0
SCARNA18	ENSG00000252691	0	0	1.5232e+16	0	0	0	0	0	0	0	0	0.897463	0
EXTL1	ENSG00000158008	7.92113e+15	8.95412e+15	8.9107e+15	6.04595e+16	718916457531293	7.75938e+15	8.81291e+15	5.8511e+15	1.05118e+16	7.01112e+15	6.77966e+15	4.93605e+15	5.63311e+15
SLC30A2	ENSG00000158014	7.47276e+15	9.70928e+15	6.09278e+15	3.62757e+16	5.99097e+15	3.07302e+15	2.11956e+15	7.87649e+15	2.02151e+16	1.40222e+16	8.67166e+15	6.28224e+15	4.44719e+15
NA	ENSG00000284309	0	0	0	0	0	0	1.11556e+16	0	0	0	0.788333	0.897463	0
TRIM63	ENSG00000158022	0.747276	4.31524e+15	3.80799e+15	1.20919e+16	0	0	3.34667e+16	0	8.08604e+15	9.07322e+15	1.10367e+16	0.897463	1.4824e+15
PDIK1L	ENSG00000175087	2.96445e+16	2.96241e+16	3.00146e+16	2.35066e+16	2.66119e+16	2.04817e+16	1.85852e+16	1.90498e+16	2.06463e+15	5.24597e+15	5.63658e+15	4.20013e+16	4.06918e+15
FAM110D	ENSG00000197245	1.49455e+15	3.23643e+16	3.04639e+15	2.41838e+16	3.59458e+15	4.60953e+15	7.80891e+15	1.12521e+16	1.88674e+16	494902774430752	3.94166e+15	7.17971e+16	3.70599e+16
RP11-96L14.8	ENSG00000282872	8.22004e+15	6.47285e+15	8.37758e+15	846432446423264	3.59458e+15	9.98732e+15	0	3.37564e+15	2.69535e+16	0	0.788333	1.79493e+16	1.4824e+15
RP11-96L14.7	ENSG00000236782	2.46601e+15	2.69702e+15	2.66559e+16	1.57195e+16	1.43783e+15	1.38286e+16	2.90045e+16	2.58799e+15	3.09965e+16	1.89713e+15	2.28617e+16	2.42315e+16	1.55652e+15
CNKSR1	ENSG00000142675	5.23093e+15	5.93345e+15	7.08286e+15	3.38573e+15	1.67747e+16	25352427991289	5.46623e+15	3.37564e+15	3.77348e+16	2.30955e+16	2.1285e+16	3.76935e+15	3.63187e+15
CATSPER4	ENSG00000188782	298910535392951	2.15762e+16	0.761598	0	0	0	0	1.12521e+16	1.21291e+16	4.12419e+16	1.10367e+16	0	0.741199
RP11-231P20.2	ENSG00000236155	8.22004e+15	5.39405e+16	6.85438e+15	7.25514e+16	5.99097e+15	5.37779e+16	1.33867e+16	1.35025e+15	1.61721e+16	2.88693e+15	157666589659005	7.17971e+16	9.63559e+15
RP11-231P20.6	ENSG00000278572	2.24183e+16	0	0.761598	2.41838e+16	0	2.30477e+15	1.11556e+16	3.37564e+15	4.04302e+15	4.12419e+16	157666589659005	0	0.741199
CEP85	ENSG00000130695	9.29612e+15	8.67363e+15	9.55805e+15	5.09069e+15	5.308e+15	5.69277e+15	1.80274e+16	1.83185e+15	2.09563e+16	9.41965e+15	7.90698e+15	6.94637e+15	6.99692e+15
RP11-231P20.5	ENSG00000270733	597821070785902	4.31524e+15	6.85438e+15	3.62757e+16	1.19819e+16	0.768255	1.78489e+16	2.58799e+15	1.75197e+15	1.07229e+16	1.10367e+16	9.8721e+15	1.1118e+16
SH3BGRL3	ENSG00000142669	3.56451e+15	4.02396e+16	3.42719e+15	2.39419e+16	25761173061538	2.52756e+15	1.66218e+16	1.63156e+16	2.11585e+15	343132590271988	3.0272e+15	6.52456e+15	619642308509621
UBXN11	ENSG00000158062	5.54479e+15	4.91937e+15	6.16894e+15	4.36517e+16	5.23611e+15	5.40084e+15	3.65903e+15	3.40939e+16	3.65219e+15	5.05626e+16	4.46196e+16	5.28606e+15	4.76591e+15
CD52	ENSG00000169442	597821070785902	1.51033e+16	3.04639e+15	846432446423264	3.59458e+15	0.768255	1.11556e+16	2.25042e+16	0	0.824838	2.365e+15	0	0
AIM1L	ENSG00000176092	3.21329e+15	1.94186e+16	3.42719e+15	1.20919e+16	4.79278e+15	4.60953e+15	1.45023e+16	1.23773e+15	3.09965e+16	7.42354e+15	1.1825e+16	1.79493e+16	5.92959e+15
RP11-569G9.7	ENSG00000225854	0.747276	3.23643e+16	3.04639e+15	1.20919e+16	1.19819e+16	0	1.11556e+16	2.25042e+16	0	0.824838	0.788333	0	0
ZNF683	ENSG00000176083	0	0	0.761598	0	1.19819e+16	0.768255	0	0	2.69535e+16	1.64968e+15	63066635863602	0.897463	0.741199
LIN28A	ENSG00000131914	73233081171273	4.09947e+15	6.85438e+15	2.05562e+15	1.67747e+16	2.15112e+16	6.61526e+15	5.58105e+15	8.23428e+15	8.24838e+15	1.49783e+16	4.21808e+16	4.74367e+16
DHDDS	ENSG00000117682	1.01106e+16	1.10146e+16	1.18962e+16	7.99274e+15	7.81223e+15	7.51354e+15	1.18918e+16	1.18485e+15	1.22773e+16	1.70741e+16	157508923069346	1.30671e+16	1.17999e+15
RP3-476K8.4	ENSG00000223583	2.69019e+16	3.34431e+15	2.43711e+16	1.69286e+15	1.31801e+16	1.53651e+16	2.78889e+15	3.82572e+16	2.15628e+15	4.70158e+16	3.70516e+16	4.66681e+15	3.3354e+15
RP3-476K8.3	ENSG00000225891	433420276319779	4.09947e+15	4.41727e+16	5.19951e+16	3.35494e+16	4.45588e+16	847823992853578	7.4264e+15	7.8165e+15	5.19648e+15	4.80883e+15	780793163959499	8.89439e+15
HMGN2	ENSG00000198830	4.79826e+15	4.14371e+15	4.65032e+16	4.42926e+15	5.58958e+15	4.00338e+15	5.33906e+15	5.04095e+15	5.79095e+15	2.04477e+16	1.93457e+16	1.9448e+16	1.94639e+15
DPPA2P2	ENSG00000224129	0	0	0	0	2.39639e+15	0	2.23112e+16	0	0	0	3.94166e+15	0	0
RPS6KA1	ENSG00000117676	2.95174e+16	2.95594e+15	3.24441e+15	2.10399e+16	1.97702e+16	1.78235e+16	5.72281e+15	5.47978e+15	8.92159e+15	3.76951e+16	3.72093e+15	3.38344e+15	288326385179716
RN7SL679P	ENSG00000243905	0.747276	2.15762e+16	0	0	0	0	0	0	1.34767e+16	0	2.365e+15	0.897463	0
Y_RNA	ENSG00000252802	0	0	0.761598	2.41838e+16	0	0	1.11556e+16	0	0	0.824838	0.788333	0	0.741199
RNU7-29P	ENSG00000252429	0	0	0	0	0	0	0	0	0	0	0.788333	0	0
RP11-492M19.3	ENSG00000229247	0	2.15762e+16	0	0	0	0	1.11556e+16	0	0	1.64968e+15	0.788333	0	0
snoU13	ENSG00000238316	0	0	0	0	0	0	0	0	0	0	157666589659005	0	0
RP4-785J1.1	ENSG00000235069	0	0	0	0	0	0	0	0	0	0	0	0	0
RP5-968P14.2	ENSG00000260063	2.83965e+15	2.69702e+15	2.89407e+16	967351367340873	2.03693e+16	1.76699e+15	423911996426789	528849874806002	7.0079e+15	1.56719e+16	1.49783e+16	2.24366e+15	1.853e+16
ARID1A	ENSG00000117713	3.45466e+16	4.48892e+15	2.15837e+16	1.4208e+16	1.42106e+16	1.89221e+16	3.28978e+15	3.24399e+15	3.31932e+16	2.14045e+15	1.99921e+16	816960939255554	799086570339979
PIGV	ENSG00000060642	3.56451e+15	3.54928e+15	3.41957e+15	2.90205e+15	3.04341e+16	2.92705e+15	7.36268e+15	6.43622e+15	921808187367083	3.16738e+16	3.24005e+16	2.84496e+16	2.63867e+15
RN7SL165P	ENSG00000241188	2.24183e+16	1.07881e+16	4.56959e+15	0	0	2.30477e+15	4.46223e+15	2.25042e+16	1.34767e+16	0.824838	31533317931801	1.79493e+16	4.44719e+15
NA	ENSG00000287810	0	0	0	2.41838e+16	0	0.768255	2.23112e+16	2.25042e+16	0	3.29935e+15	31533317931801	2.69239e+16	3.70599e+16
ZDHHC18	ENSG00000204160	5.48501e+15	4.88701e+15	5.13317e+15	3.83313e+15	3.61855e+15	4.32528e+16	6.48139e+15	5.89611e+15	8.28819e+15	6.70593e+15	662988009516116	732330139989599	7.59729e+15
SFN	ENSG00000175793	4.48366e+15	5.39405e+16	1.21856e+16	846432446423264	2.39639e+15	6.14604e+15	3.34667e+16	5.62606e+15	6.73836e+16	1.07229e+16	8.67166e+15	1.07696e+16	8.15319e+15
GPN2	ENSG00000142751	42744206561192	4.18578e+15	4.17356e+16	596130280123813	5.67944e+15	6.10763e+15	5.76743e+15	4.72589e+16	5.14811e+15	1.43192e+16	1.22743e+16	8.76822e+15	8.09389e+15
GPATCH3	ENSG00000198746	1.69632e+15	1.34851e+15	1.89638e+16	1.1971e+16	1.52171e+16	1.61334e+15	3.83752e+15	3.1956e+16	3.63872e+16	2.70547e+15	2.24675e+16	3.46421e+16	2.75726e+15
NUDC	ENSG00000090273	8.59368e+15	9.02963e+15	9.67991e+15	6.5659e+15	6.44628e+15	6.03849e+15	1.27062e+16	1.22198e+16	1.50535e+16	1.44842e+15	1.24399e+16	1.15952e+16	1.12069e+16
NR0B2	ENSG00000131910	0	0	0	2.41838e+16	0	0	2.23112e+16	0	1.34767e+16	3.29935e+15	157666589659005	0.897463	0.741199
KDF1	ENSG00000175707	9.71459e+15	6.47285e+15	9.90077e+15	846432446423264	5.99097e+15	1.22921e+16	3.34667e+16	1.46278e+16	6.73836e+16	2.557e+16	252266543454408	3.58985e+16	1.4824e+15
RPL12P13	ENSG00000172746	0.747276	0	0	0	1.19819e+16	0.768255	0	1.12521e+16	2.69535e+16	247451387215376	157666589659005	0	0.741199
RP11-344H11.5	ENSG00000224064	0	0	0	0	0	0	0	0	1.34767e+16	0	0.788333	0.897463	0
OSTCP2	ENSG00000225294	298910535392951	2.15762e+16	2.28479e+16	3.62757e+16	0	2.30477e+15	4.46223e+15	1.23773e+15	1.34767e+16	0	0.788333	0	0
TRNP1	ENSG00000253368	6.12767e+15	6.01976e+15	6.70968e+15	5.57436e+15	6.1707e+15	5.4623e+15	1.14902e+16	1.01269e+16	1.09161e+16	1.69092e+16	157666589659005	771818529890999	6.67079e+15
FAM46B	ENSG00000158246	2.39128e+15	1.94186e+16	2.58943e+15	1.9347e+15	2.63603e+16	2.91937e+16	6.69335e+15	4.95093e+15	1.09161e+16	3.87674e+15	3.91801e+15	798742432096499	8.44967e+15
SLC9A1	ENSG00000090020	1.92797e+15	2.51363e+16	1.5232e+16	1.00363e+16	8.0279e+15	1.17543e+16	1.03747e+16	1.04645e+16	1.68459e+16	3.55505e+16	2.97202e+15	4.99887e+16	4.93638e+16
RP11-40H20.5	ENSG00000229985	0.747276	0	0	0	0	0	0	0	1.34767e+16	0.824838	31533317931801	0	0
CHCHD3P3	ENSG00000214973	298910535392951	3.23643e+16	4.56959e+15	6.04595e+15	3.59458e+15	1.53651e+16	8.92446e+15	1.23773e+15	1.34767e+16	4.12419e+16	5.51833e+16	0	0
NPM1P39	ENSG00000225159	1.27037e+16	1.72609e+15	1.90399e+15	1.45103e+16	3.1153e+16	1.53651e+16	7.13957e+15	7.08884e+15	5.12116e+15	9.07322e+15	1.34017e+16	3.58985e+16	2.2236e+15
SNRPEP7	ENSG00000225990	0	0	0	0	0	0	0	0	0	0.824838	0	0	0
RP11-40H20.4	ENSG00000224311	0	0	0	0	1.19819e+16	0	0	0	2.69535e+16	1.64968e+15	0	0.897463	0
WDTC1	ENSG00000142784	1.21358e+16	1.28486e+16	1.1462e+15	8.76662e+15	7.7643e+15	9.01164e+15	1.14568e+15	1.06333e+16	1.22638e+15	1.71154e+16	1.47497e+16	1.95109e+16	1.77147e+15
Y_RNA	ENSG00000252098	298910535392951	4.31524e+15	3.80799e+15	1.20919e+16	2.39639e+15	4.60953e+15	3.34667e+16	1.23773e+15	4.04302e+15	3.29935e+15	5.51833e+16	807717066164999	5.92959e+15
RP11-4K3__A.3	ENSG00000243659	2.09237e+15	2.91278e+16	2.43711e+16	1.57195e+16	718916457531293	2.38159e+16	2.90045e+16	1.23773e+15	1.88674e+16	7.42354e+15	189199907590806	1.88467e+16	2.2236e+16
TMEM222	ENSG00000186501	9.96119e+15	8.80308e+15	9.90839e+15	7.40024e+15	8.1597e+15	7.85157e+15	711725930842872	5.67107e+15	8.7464e+15	8.18239e+15	7.77296e+15	765536286043049	6.90056e+15
RNU6-48P	ENSG00000206888	2.24183e+16	0	4.56959e+15	3.62757e+16	1.19819e+16	4.60953e+15	4.46223e+15	3.37564e+15	5.39069e+15	4.12419e+16	3.94166e+15	0.897463	8.89439e+15
ACTG1P20	ENSG00000241547	2.09237e+15	2.2655e+16	2.66559e+16	3.02297e+16	1.31801e+16	1.61334e+15	4.46223e+15	5.40102e+15	5.12116e+15	4.20667e+16	3.86283e+16	2.78214e+16	3.26128e+15
SYTL1	ENSG00000142765	2.39128e+15	1.51033e+16	1.82784e+16	4.83676e+15	8.38736e+15	2.45842e+16	7.47424e+15	6.63875e+15	8.2208e+15	1.30324e+16	1.30075e+16	1.46287e+16	1.52687e+16
MAP3K6	ENSG00000142733	2.09985e+15	1.66137e+16	1.72883e+16	955259475249112	9.58555e+15	1.10629e+15	1.02631e+16	9.56431e+15	1.36115e+16	795968628876126	6.80331e+15	5.16939e+15	5.1291e+15
FCN3	ENSG00000142748	0	1.07881e+16	0.761598	1.20919e+16	0	0	2.23112e+16	1.12521e+16	1.34767e+16	494902774430752	2.365e+15	3.58985e+16	5.92959e+15
CD164L2	ENSG00000174950	0.747276	0	0	1.20919e+16	1.19819e+16	1.53651e+16	3.34667e+16	2.25042e+16	4.04302e+15	3.29935e+15	3.94166e+15	0.897463	1.4824e+15
RP1-144C9.2	ENSG00000231207	0	0	0.761598	1.20919e+16	3.59458e+15	0.768255	0	1.12521e+16	0	1.64968e+15	0.788333	0	0
GPR3	ENSG00000181773	8.59368e+15	7.65955e+15	8.1491e+15	5.92503e+15	6.47025e+15	4.76318e+16	1.67334e+15	2.25042e+16	2.29104e+16	6.18628e+15	7.17383e+15	4.93605e+15	5.26251e+16
WASF2	ENSG00000158195	1.30699e+16	1.34096e+16	1.08604e+15	7.04957e+15	7.38088e+15	7.79779e+15	1.58744e+16	1.64844e+15	167515727616562	1.5144e+15	1.35278e+16	3.47318e+16	3.17159e+15
RP4-752I6.1	ENSG00000241169	597821070785902	1.29457e+16	6.85438e+15	967351367340873	4.79278e+15	6.9143e+15	1.33867e+16	1.12521e+16	8.08604e+15	1.23726e+16	1.73433e+15	2.42315e+16	2.89068e+16
RP1-159A19.4	ENSG00000237429	1.71874e+16	7.55166e+15	1.37088e+16	7.25514e+16	2.39639e+15	4.60953e+15	2.23112e+16	1.12521e+16	1.07814e+16	4.12419e+16	3.94166e+15	7.17971e+16	5.18839e+16
AHDC1	ENSG00000126705	1.07981e+16	1.39922e+16	7.84446e+15	5.04232e+16	4.51719e+15	6.86052e+15	4.91961e+15	4.88342e+15	4.23169e+15	5.54291e+15	5.56563e+15	1.6989e+15	1.53206e+16
FGR	ENSG00000000938	2.1671e+15	1.83398e+16	8.37758e+15	2.05562e+15	1.91711e+16	1.76699e+15	5.57779e+15	2.25042e+16	1.61721e+16	1.07229e+16	1.02483e+16	4.48732e+15	3.70599e+16
RP1-159A19.3	ENSG00000235912	5.23093e+15	7.55166e+15	6.09278e+15	6.04595e+15	1.19819e+16	3.84128e+16	1.004e+16	1.5753e+16	1.75197e+15	247451387215376	472999768977015	0	1.4824e+15
RP11-288L9.1	ENSG00000233975	2.24183e+16	0	0	846432446423264	0	0.768255	3.34667e+16	2.25042e+16	2.69535e+16	1.64968e+15	0.788333	0.897463	0
IFI6	ENSG00000126709	8.62357e+15	8.14501e+15	7.85207e+15	4.37364e+15	1.16345e+16	9.78757e+15	6.92761e+15	6.19992e+15	9.08331e+15	5.3202e+15	4.57233e+15	3.0783e+15	2.63126e+15
RP11-288L9.4	ENSG00000225886	597821070785902	5.39405e+16	4.56959e+15	2.90205e+15	3.59458e+15	3.84128e+16	7.80891e+15	675127499752343	1.75197e+15	1.64968e+15	94599953795403	7.17971e+16	9.63559e+15
CHMP1AP1	ENSG00000226662	0	0	0	0	0	0	0	0	0	1.64968e+15	0	0	0
RNU6-424P	ENSG00000207095	0	0	0	0	0	0	0	0	0	0	0	0	0
NA	ENSG00000287244	7.47276e+15	1.07881e+16	5.33119e+15	3.62757e+16	2.39639e+15	5.37779e+16	1.67334e+15	1.80034e+16	3.36918e+15	1.31974e+16	1.10367e+16	5.38478e+15	8.15319e+15
FAM76A	ENSG00000009780	6.68812e+15	6.68862e+15	6.45073e+15	5.04232e+16	5.11629e+16	4.37137e+15	8.27744e+15	7.86524e+15	8.24776e+15	6.97813e+15	6.88215e+15	3.56293e+16	360222681741239
RP3-426I6.2	ENSG00000231344	6.72549e+16	5.39405e+16	1.06624e+16	7.25514e+16	8.38736e+15	7.68255e+16	1.11556e+16	2.1379e+15	5.39069e+15	1.73216e+16	1.73433e+15	6.28224e+15	6.67079e+15
RPEP3	ENSG00000230833	8.22004e+15	1.18669e+16	7.61598e+15	6.04595e+15	1.07837e+16	9.98732e+15	8.92446e+15	2.02538e+15	9.43371e+15	2.557e+16	1.97083e+16	1.70518e+15	9.63559e+15
STX12	ENSG00000117758	5.2257e+15	5.20957e+15	5.65334e+15	4.06046e+16	4.46687e+15	3.67149e+15	3.44373e+16	341839557374603	4.15353e+15	2.2914e+16	2.19866e+15	1.2035e+16	1.24744e+16
RP3-426I6.5	ENSG00000269971	1.19564e+15	4.31524e+15	5.33119e+15	2.41838e+16	4.79278e+15	6.9143e+15	5.02001e+15	3.7132e+15	3.23441e+15	5.03151e+15	4.41466e+16	1.61543e+15	2.74244e+16
RP3-426I6.6	ENSG00000270031	5.23093e+15	1.18669e+16	1.75168e+16	1.45103e+16	2.39639e+15	4.60953e+15	1.45023e+16	1.12521e+16	9.43371e+15	9.07322e+15	1.419e+15	1.07696e+16	4.44719e+15
RNU6-1245P	ENSG00000223062	298910535392951	0	2.28479e+16	0	1.19819e+16	2.30477e+15	1.11556e+16	1.12521e+16	1.34767e+16	0.824838	157666589659005	1.79493e+16	0
NA	ENSG00000286433	8.22004e+15	1.94186e+16	1.06624e+16	1.9347e+15	5.99097e+15	1.30603e+16	6.69335e+15	2.25042e+16	1.21291e+16	1.23726e+16	788332948295025	7.17971e+16	8.15319e+15
PPP1R8	ENSG00000117751	1.82111e+16	1.88899e+16	1.99767e+16	1.47158e+15	1.6595e+16	1.32755e+16	1.95e+16	2.04901e+15	2.07676e+16	1.11353e+15	1.09657e+16	8.96566e+15	777517681371522
SCARNA1	ENSG00000252947	3.81111e+15	4.63888e+15	3.35103e+15	3.99032e+15	2.87567e+15	284254495659907	8.03202e+15	1.0802e+16	1.81936e+16	1.64968e+15	2.1285e+16	1.88467e+16	1.41569e+16
THEMIS2	ENSG00000130775	1.00135e+15	1.00329e+16	1.00531e+16	4.23216e+15	5.99097e+15	3.84128e+15	1.68449e+16	1.22648e+16	2.08889e+16	3.5633e+15	3.72093e+15	1.86672e+16	1.98641e+15
RPA2	ENSG00000117748	6.44152e+15	6.45128e+15	6.6716e+15	4.63119e+16	5.03242e+15	4.17931e+15	1.477e+16	1.62481e+16	2.44064e+15	7.99268e+15	7.11865e+15	6.24635e+15	5.92218e+15
SMPDL3B	ENSG00000130768	1.49455e+15	0	1.5232e+16	1.20919e+16	5.99097e+15	3.07302e+15	0	4.50085e+15	4.04302e+15	1.64968e+15	1.1825e+16	1.43594e+16	8.89439e+15
RP11-460I13.2	ENSG00000227050	0.747276	0	0	0	0	0	0	2.25042e+16	2.69535e+16	1.64968e+15	157666589659005	2.69239e+16	0
XKR8	ENSG00000158156	2.91438e+16	2.48126e+15	2.66559e+16	2.90205e+15	3.35494e+16	1.92064e+15	1.05978e+16	1.02394e+16	2.23714e+15	1.55894e+16	1.34805e+16	1.00516e+16	1.00062e+16
EYA3	ENSG00000158161	1.5648e+16	1.72502e+15	1.57575e+16	1.02781e+16	8.85465e+15	8.81189e+15	1.61867e+16	1.69119e+16	1.83149e+16	1.05414e+16	1.00512e+16	1.09042e+16	1.09179e+16
RP11-460I13.6	ENSG00000238231	896731606178853	1.18669e+16	6.09278e+15	4.83676e+15	4.79278e+15	6.14604e+15	3.12356e+16	1.80034e+16	2.96488e+16	9.07322e+15	1.10367e+16	1.79493e+16	1.853e+16
RN7SL559P	ENSG00000240750	1.71874e+16	2.04974e+16	2.13247e+15	2.05562e+15	1.55765e+16	2.30477e+16	1.78489e+16	3.03807e+16	2.56058e+15	1.31974e+16	1.34017e+16	2.87188e+16	1.55652e+15
SPCS2P4	ENSG00000228589	9.71459e+15	2.04974e+16	9.90077e+15	967351367340873	1.31801e+16	1.07556e+16	2.11956e+15	2.25042e+16	2.29104e+16	8.24838e+15	472999768977015	3.58985e+16	1.4824e+15
RP5-1053E7.2	ENSG00000228943	0	0	0	0	0	0	0	0	0	0	31533317931801	0	0
RP5-1053E7.3	ENSG00000214812	298910535392951	2.15762e+16	1.5232e+16	1.20919e+16	3.59458e+15	0	0	0	1.34767e+16	0	2.365e+15	1.79493e+16	0
RNU6-176P	ENSG00000253005	1.49455e+15	0	0	0	0	0	0	0	1.34767e+16	0	0.788333	0	0
PTAFR	ENSG00000169403	2.24183e+16	8.63047e+15	3.80799e+15	1.20919e+16	5.99097e+15	3.84128e+16	4.46223e+15	675127499752343	1.48244e+16	1.48471e+16	1.419e+15	807717066164999	1.4824e+15
DNAJC8	ENSG00000126698	3.909e+15	3.7726e+15	4.68992e+15	3.32043e+16	3.65928e+16	2.96316e+16	3.44596e+15	3.77171e+16	3.72092e+15	1.97219e+16	1.82736e+15	1.31748e+16	1.23558e+16
ATPIF1	ENSG00000130770	1.60515e+15	1.79945e+16	1.68237e+16	1.10883e+16	1.24492e+16	1.05635e+16	1.52943e+16	1.51679e+16	2.01342e+16	819888929640279	7.20536e+15	738612383837549	7.47129e+15
RP5-1092A3.4	ENSG00000270605	3.58693e+15	4.09947e+15	5.40735e+15	4.35308e+16	2.99549e+15	6.06922e+15	9.03602e+15	8.55161e+15	1.28029e+16	4.78406e+15	4.33583e+16	4.66681e+15	5.92959e+15
RP5-1092A3.5	ENSG00000271398	298910535392951	3.23643e+16	5.33119e+15	2.41838e+16	1.19819e+16	1.53651e+16	8.92446e+15	9.0017e+15	1.21291e+16	247451387215376	3.94166e+15	1.79493e+16	6.67079e+15
SESN2	ENSG00000130766	9.63239e+15	8.28525e+15	9.16964e+15	5.29625e+15	5.27205e+15	5.19341e+15	7.7085e+15	7.01007e+15	9.79758e+15	9.11446e+15	7.48916e+15	5.88736e+15	518839253536764
MED18	ENSG00000130772	2.27919e+16	2.38417e+16	2.22387e+15	2.0919e+15	260008118807151	1.452e+15	4.67419e+15	5.01845e+15	7.46611e+15	3.73652e+16	3.71305e+15	1.61543e+15	1.54911e+16
PHACTR4	ENSG00000204138	1.04768e+16	1.30752e+15	814148184055611	7.58162e+15	7.02142e+15	7.40598e+15	1.56513e+16	1.45828e+15	1.88539e+16	9.86506e+15	9.5546e+15	2.23558e+15	2.05757e+15
Y_RNA	ENSG00000206779	2.46601e+15	9.70928e+15	9.90077e+15	1.08827e+16	1.19819e+16	1.45969e+16	1.004e+16	1.46278e+16	2.69535e+16	8.24838e+15	8.67166e+15	1.52569e+15	2.37184e+16
RP1-308E4.1	ENSG00000229820	2.09237e+15	1.40245e+16	1.75168e+16	1.57195e+16	5.99097e+15	1.99746e+16	8.92446e+15	1.01269e+16	1.34767e+16	1.56719e+16	2.365e+15	1.88467e+16	3.11304e+15
RNU6ATAC27P	ENSG00000221216	6.72549e+16	9.70928e+15	6.09278e+15	7.25514e+16	8.38736e+15	6.9143e+15	8.92446e+15	1.12521e+16	1.07814e+16	6.5987e+15	5.51833e+16	4.48732e+15	7.41199e+15
RCC1	ENSG00000180198	2.91438e+16	2.83727e+15	3.08447e+16	2.75695e+15	260008118807151	2.68121e+15	8.70135e+15	8.23656e+15	8.9755e+15	1.74288e+16	1.5002e+16	1.04375e+16	9.23534e+15
SNHG3	ENSG00000242125	4.97686e+16	4.70361e+16	5.11794e+16	4.31681e+16	4.56512e+16	3.99493e+16	1.03412e+16	1.04982e+16	1.60643e+16	1.2719e+16	1.21955e+16	8.80412e+15	8.2866e+15
SNORA73B	ENSG00000200087	2.31431e+16	3.16199e+16	2.26423e+16	1.87666e+16	2.97152e+15	1.55572e+16	6.44904e+15	6.74115e+15	1.18636e+16	1.00465e+16	6.7166e+15	1.44608e+16	1.19948e+15
PRDX3P2	ENSG00000231468	4.48366e+15	9.70928e+15	6.09278e+15	4.83676e+15	2.39639e+15	1.30603e+16	6.69335e+15	1.35025e+15	1.75197e+15	4.37164e+15	378399815181612	2.42315e+16	2.5942e+16
RP4-669K10.8	ENSG00000279443	1.71874e+16	1.83398e+16	1.98015e+16	1.08827e+16	1.67747e+16	1.45969e+16	423911996426789	4.50085e+16	4.85162e+15	1.295e+15	1.08002e+16	5.74377e+16	6.22607e+15
TRNAU1AP	ENSG00000180098	8.0108e+15	8.65205e+15	9.3905e+15	5.86457e+15	6.93754e+15	5.93093e+15	1.35875e+15	1.33225e+16	1.38406e+16	9.58462e+15	9.94876e+15	6.17455e+15	589253152231039
SNHG12	ENSG00000197989	2.21194e+16	1.55349e+16	2.26195e+16	1.29383e+16	1.50972e+16	1.35213e+16	5.77859e+15	6.16616e+15	8.38252e+15	4.11594e+15	3.29523e+16	3.15907e+15	3.76529e+16
SNORD99	ENSG00000221539	9.71459e+15	1.29457e+16	3.04639e+15	3.62757e+16	8.38736e+15	6.9143e+15	6.69335e+15	675127499752343	1.48244e+16	7.42354e+15	157666589659005	1.70518e+15	9.63559e+15
TAF12	ENSG00000120656	692725165773164	6.86123e+15	7.70737e+15	4.67956e+15	5.93106e+15	4.29455e+15	8.54517e+15	9.03546e+15	9.33937e+15	5.49342e+15	4.90343e+16	3.19497e+15	2.97221e+15
RAB42	ENSG00000188060	2.31656e+16	2.48126e+15	1.06624e+16	1.9347e+15	2.63603e+16	3.76445e+15	847823992853578	7.20136e+15	7.68173e+15	1.05579e+16	8.11983e+15	780793163959499	6.81903e+15
RP11-442N24__B.1	ENSG00000229388	1.27037e+16	2.04974e+16	2.28479e+16	1.33011e+16	2.03693e+16	1.30603e+16	3.68134e+16	5.62606e+16	9.43371e+15	2.88693e+15	3.62633e+15	1.43594e+16	1.18592e+16
RNU11	ENSG00000274978	0	1.07881e+16	1.5232e+16	0	0	0	4.46223e+15	5.62606e+15	9.43371e+15	0	0	0	0
GMEB1	ENSG00000162419	7.42045e+15	7.58403e+15	7.74545e+15	5.8162e+15	5.81124e+15	5.40852e+15	7.95393e+15	7.9665e+15	8.43643e+15	4.46237e+15	4.55656e+16	4.23603e+16	4.2026e+15
SCARNA24	ENSG00000252777	2.24183e+16	1.07881e+16	0.761598	1.20919e+16	1.19819e+16	2.30477e+15	5.57779e+15	3.37564e+15	0	247451387215376	157666589659005	0	2.9648e+15
YTHDF2	ENSG00000198492	2.34047e+16	2.32375e+15	2.33049e+16	1.38815e+16	1.5229e+16	1.34906e+15	3.0477e+15	2.96043e+15	3.81796e+16	1.9095e+16	1.74773e+16	2.10994e+16	1.87227e+16
OPRD1	ENSG00000116329	2.91438e+16	2.91278e+16	3.57951e+15	7.25514e+16	1.43783e+15	1.38286e+16	4.12756e+15	3.03807e+16	2.69535e+16	2.39203e+15	2.75917e+16	1.97442e+16	1.18592e+16
RP1-212P9.3	ENSG00000233427	0	0	1.5232e+16	0	0	0	0	1.12521e+16	0	0	0.788333	0	1.4824e+15
Y_RNA	ENSG00000199756	0	0	0.761598	0	0	0	0	0	1.34767e+16	0	0	0	0.741199
EPB41	ENSG00000159023	6.25919e+15	6.06507e+15	6.46216e+15	2.90689e+16	2.95115e+15	2.89171e+15	6.29844e+15	6.03451e+15	6.7168e+15	2.07282e+15	205360733030854	2.58649e+16	2.4378e+15
RP4-604A21.1	ENSG00000225616	2.1671e+15	1.83398e+16	1.44704e+16	7.25514e+16	5.99097e+15	6.14604e+15	3.7929e+16	3.15059e+16	444732020220961	4.12419e+16	2.365e+15	5.38478e+15	3.70599e+16
Y_RNA	ENSG00000206704	3.73638e+15	3.23643e+16	0	0	0	2.30477e+15	0	1.12521e+16	1.34767e+16	1.64968e+15	5.51833e+16	0	3.70599e+16
Metazoa_SRP	ENSG00000277958	298910535392951	5.39405e+16	3.80799e+15	3.62757e+16	2.39639e+15	3.07302e+15	1.56178e+16	1.68782e+16	5.39069e+15	5.77387e+15	7.095e+15	1.07696e+16	8.89439e+15
TMEM200B	ENSG00000253304	1.86819e+15	1.29457e+16	1.37088e+16	1.81378e+16	8.38736e+15	1.38286e+16	8.92446e+15	7.76397e+15	1.48244e+16	1.60843e+16	1.4663e+16	8.79514e+15	8.67203e+15
RP11-242O24.3	ENSG00000225750	1.79346e+15	2.04974e+16	1.75168e+16	967351367340873	9.58555e+15	1.76699e+15	3.34667e+15	2.70051e+15	2.69535e+16	1.81464e+16	2.20733e+16	1.25645e+16	2.66832e+16
SRSF4	ENSG00000116350	2.28965e+16	2.33562e+16	2.65417e+15	1.95647e+16	1.73738e+15	1.83075e+15	4.47785e+15	4.41983e+15	4.30177e+15	2.71949e+15	2.52818e+15	3.2533e+15	3.13675e+16
MECR	ENSG00000116353	4.04276e+15	4.45548e+15	4.12024e+16	3.53083e+16	3.24711e+16	3.57239e+15	4.3953e+16	3.91574e+15	5.02682e+16	5.49342e+15	5.3922e+15	5.88736e+15	4.6992e+15
RP11-467D18.2	ENSG00000237934	3.43747e+15	3.34431e+15	1.5232e+16	2.41838e+16	1.91711e+16	2.76572e+16	2.11956e+15	2.25042e+16	1.75197e+15	2.47451e+16	2.6015e+16	2.78214e+16	2.14948e+16
PTPRU	ENSG00000060656	1.55433e+16	1.12196e+16	1.24902e+16	9.06892e+15	7.54862e+15	7.45208e+15	4.78574e+15	3.73571e+15	5.56589e+15	4.56135e+15	4.03626e+15	1.47184e+15	1.74923e+16
RP3-437I16.1	ENSG00000230523	1.49455e+15	0	0	2.41838e+16	1.19819e+16	0	1.11556e+16	0	4.04302e+15	5.77387e+15	94599953795403	3.58985e+16	0
RP11-810H18.1	ENSG00000225011	0	0	0	0	0	0	0	0	0	0.824838	157666589659005	0	0
RP4-656G21.1	ENSG00000228176	0	0	0	0	0	0	0	0	0	0	0.788333	0	0
NA	ENSG00000284676	1.49455e+15	0	0	0	0	0	0	0	4.04302e+15	3.29935e+15	3.94166e+15	0	0
RP11-179G8.1	ENSG00000270927	0	0	0	0	0	0	0	0	0	0	0.788333	0	0
RP11-111I12.1	ENSG00000233399	3.73638e+15	1.07881e+16	0	0	0	0	0	0	4.04302e+15	0.824838	5.51833e+16	0	0
RP5-893G23.1	ENSG00000233372	0	0	0	0	0	0	0	0	2.69535e+16	0.824838	157666589659005	0	0
RP3-357I16.1	ENSG00000231251	0	0	0	0	0	0	0	0	0	0	0	0	0
RP4-591L5.1	ENSG00000236335	0	0	0	0	0	0	0	0	0	0	157666589659005	0	0
RP4-591L5.2	ENSG00000231949	0.747276	0	0	0	0	0	0	0	1.34767e+16	3.29935e+15	472999768977015	0	0
MATN1	ENSG00000162510	2.46601e+15	2.2655e+16	2.58943e+15	1.57195e+16	1.31801e+16	6.9143e+15	2.34267e+16	2.47547e+15	2.42581e+16	2.30955e+16	2.44383e+16	1.07696e+16	9.63559e+15
MATN1-AS1	ENSG00000186056	2.09237e+15	1.18669e+16	1.44704e+16	1.33011e+16	5.99097e+15	9.98732e+15	4.7969e+16	4.27581e+15	5.66023e+15	4.70158e+16	4.17816e+16	2.5129e+15	2.14948e+16
NA	ENSG00000287510	0	0	0	0	0	0	1.11556e+16	0	0	0	0.788333	0.897463	1.4824e+15
LAPTM5	ENSG00000162511	1.56928e+15	1.61821e+16	9.90077e+15	1.33011e+16	2.27657e+15	8.45081e+15	1.11556e+16	1.12521e+16	9.43371e+15	3.29935e+15	1.02483e+16	3.58985e+16	1.4824e+15
MIR4420	ENSG00000264773	0	0	0	0	0	0	0	0	0	0	0	0	0
RP5-1125N11.1	ENSG00000229607	0.747276	0	3.04639e+15	1.20919e+16	0	0	0	0	0	0.824838	0	0	0.741199
RP5-1125N11.2	ENSG00000223382	366165405856365	5.17828e+15	3.35103e+15	1.69286e+15	2.39639e+16	25352427991289	5.57779e+15	1.80034e+16	2.56058e+15	2.80445e+16	346866497249811	1.07696e+16	1.1118e+16
RN7SKP91	ENSG00000222784	0.747276	1.07881e+16	3.80799e+15	1.20919e+16	0	0	0	0	0	0	0	0	1.4824e+15
RP1-65J11.5	ENSG00000235143	5.23093e+15	8.63047e+15	9.13918e+15	6.04595e+15	3.59458e+15	0.768255	1.11556e+16	0	1.34767e+16	5.77387e+15	8.67166e+15	0.897463	0.741199
SDC3	ENSG00000162512	1.08564e+15	1.1116e+16	1.10752e+15	752962120553952	7.04778e+15	7.97065e+15	1.6131e+16	1.30075e+16	1.67785e+16	5.68313e+15	5.01537e+16	5.34798e+15	5.03422e+16
RN7SL371P	ENSG00000266210	0	0	0	0	0	0	0	0	0	0.824838	0.788333	0.897463	0
PUM1	ENSG00000134644	1.04544e+16	1.03026e+16	1.0967e+16	8.61426e+15	9.1578e+15	8.04978e+15	933610394235736	9.27513e+15	1.02881e+16	4.7255e+15	4.45172e+15	5.72851e+15	5.13799e+15
RP11-201O14.1	ENSG00000237329	2.09237e+15	1.94186e+16	3.50335e+16	2.29746e+16	9.58555e+15	2.38159e+16	6.69335e+15	6.18867e+15	1.75197e+15	4.20667e+16	346866497249811	3.05138e+15	4.00247e+15
RP11-201O14.2	ENSG00000232768	1.41983e+16	1.94186e+16	1.75168e+16	846432446423264	8.38736e+15	9.98732e+15	4.12756e+15	5.06346e+16	2.96488e+16	2.80445e+16	31533317931801	3.50011e+15	3.40952e+15
SEPW1P	ENSG00000215900	0.747276	0	1.5232e+16	0	0	0.768255	0	0	1.34767e+16	0.824838	0	0	0.741199
RP11-490K7.1	ENSG00000225142	0	0	0	0	0	0	1.11556e+16	0	0	0	0	0	0
NKAIN1	ENSG00000084628	1.18667e+16	1.27731e+16	1.28101e+16	9.72188e+15	9.47772e+15	9.00395e+15	4.64072e+15	3.83697e+15	7.07528e+15	9.56812e+15	1.09578e+16	2.88983e+16	2.39407e+15
SNRNP40	ENSG00000060688	985657490458256	9.40722e+15	9.46666e+15	6.54171e+15	6.9016e+15	5.78496e+15	2.83017e+15	3.08871e+15	3.89073e+15	1.43769e+16	1.33701e+16	9.45029e+15	9.13898e+15
RP11-490K7.4	ENSG00000229447	1.56928e+15	2.04974e+16	1.98015e+16	1.57195e+16	3.59458e+15	1.69016e+16	97053536024028	1.02394e+16	5.52546e+15	4.04171e+15	5.51833e+15	1.88467e+16	2.74244e+16
ZCCHC17	ENSG00000121766	1.41459e+16	1.32909e+15	1.54071e+15	9.74607e+15	1.10473e+16	944954134220772	9.42646e+15	9.46304e+15	8.61163e+15	7.44004e+15	6.56681e+15	5.00785e+16	4.92156e+15
RP11-266K22.2	ENSG00000229044	1.49455e+16	2.15762e+16	1.1424e+16	3.62757e+16	9.58555e+15	1.30603e+16	1.67334e+15	1.35025e+15	8.08604e+15	1.64968e+15	1.34017e+16	7.17971e+16	8.89439e+15
FABP3	ENSG00000121769	9.15414e+15	9.49352e+15	1.12716e+16	6.61426e+15	6.81772e+15	5.65436e+15	5.57779e+15	6.77378e+15	6.26668e+15	3.49731e+15	3.10603e+16	2.10904e+16	230512868357048
SERINC2	ENSG00000168528	1.86072e+16	1.93107e+16	1.85068e+16	1.20919e+16	1.04243e+16	1.18311e+16	715072604498873	6.3687e+15	915069823424341	2.7962e+16	2.63303e+16	2.78214e+15	2.66832e+15
RP11-439L8.2	ENSG00000215899	2.24183e+16	2.15762e+16	0.761598	0	5.99097e+15	0	2.23112e+16	3.37564e+15	2.69535e+16	0	0	0	0
RNU6-40P	ENSG00000206981	0	0	0	0	1.19819e+16	0	1.11556e+16	1.12521e+16	1.34767e+16	1.64968e+15	2.365e+15	0.897463	0
LINC01225	ENSG00000260386	1.49455e+15	1.07881e+16	2.28479e+16	1.20919e+16	0	0	4.46223e+15	4.50085e+15	6.73836e+16	8.24838e+15	94599953795403	0	0
Y_RNA	ENSG00000265961	0	0	0	0	0	0	0	1.12521e+16	1.34767e+16	0	0	0	0
NA	ENSG00000284543	298910535392951	3.23643e+16	5.33119e+15	3.62757e+16	1.19819e+16	1.53651e+16	6.69335e+15	4.50085e+15	1.07814e+16	2.06209e+16	189199907590806	2.69239e+16	3.70599e+16
RP11-73M7.1	ENSG00000229167	1.49455e+15	4.31524e+15	0.761598	3.62757e+16	0	1.53651e+16	0	0	0	6.5987e+15	472999768977015	0	1.4824e+15
TINAGL1	ENSG00000142910	3.73638e+15	1.07881e+16	3.04639e+15	2.41838e+16	8.38736e+15	6.14604e+15	2.23112e+16	1.12521e+16	5.39069e+15	3.0519e+16	283799861386209	5.38478e+15	1.4824e+15
HCRTR1	ENSG00000121764	6.57603e+15	5.82557e+16	6.6259e+15	3.50665e+16	2.75585e+15	4.99366e+15	2.34267e+16	2.36295e+16	2.56058e+15	6.18628e+15	504533086908816	6.46174e+15	3.48363e+16
PEF1	ENSG00000162517	8.22751e+15	8.31762e+15	8.94116e+15	6.46916e+15	7.60853e+15	6.27665e+15	1.19588e+16	1.16234e+16	1.65225e+16	8.80102e+15	7.6153e+15	7.34125e+15	5.96665e+15
RP11-73M7.6	ENSG00000235790	8.22004e+15	5.39405e+16	7.61598e+15	846432446423264	1.43783e+15	8.45081e+15	2.45423e+16	1.80034e+16	1.75197e+15	1.89713e+15	189199907590806	3.58985e+16	1.92712e+16
RP11-73M7.9	ENSG00000264078	5.23093e+15	4.31524e+15	7.61598e+15	3.62757e+16	3.59458e+15	3.07302e+15	4.46223e+15	2.25042e+16	0	4.12419e+16	0.788333	3.58985e+16	2.2236e+15
COL16A1	ENSG00000084636	9.78932e+15	9.49352e+15	1.18809e+16	1.45103e+16	1.37792e+16	1.88991e+16	3.12356e+16	2.02538e+15	4.58209e+16	1.24633e+16	1.12968e+16	3.58985e+15	2.2236e+16
ADGRB2	ENSG00000121753	1.92498e+16	1.96667e+16	1.80194e+16	1.32285e+16	1.10473e+16	1.56109e+16	5.8009e+15	5.72733e+15	6.30711e+15	2.18582e+16	2.00079e+16	1.86762e+16	1.56171e+16
MIR4254	ENSG00000266580	1.49455e+15	3.23643e+16	3.04639e+15	1.20919e+16	1.19819e+16	0.768255	2.23112e+16	2.25042e+16	0	1.64968e+15	2.365e+15	1.79493e+16	2.9648e+15
RP11-84A19.3	ENSG00000254545	0.747276	1.07881e+16	0	0	0	0	1.11556e+16	2.25042e+16	1.34767e+16	3.29935e+15	3.94166e+15	2.69239e+16	5.92959e+15
SPOCD1	ENSG00000134668	1.71874e+16	1.40245e+16	9.90077e+15	4.83676e+15	718916457531293	3.07302e+15	6.69335e+15	7.87649e+15	9.43371e+15	1.5342e+15	1.45842e+16	1.7321e+16	1.46757e+16
RP11-84A19.2	ENSG00000203620	0.747276	0	0.761598	2.41838e+16	0	5.37779e+16	1.11556e+16	0	0	1.64968e+15	472999768977015	0	1.4824e+15
RP11-84A19.4	ENSG00000269967	2.98911e+16	2.37338e+16	2.97023e+16	1.69286e+15	1.19819e+16	1.92064e+15	64702357349352	8.10153e+15	4.04302e+15	3.95922e+15	3.62633e+15	3.41036e+15	4.15071e+16
PTP4A2	ENSG00000184007	9.65406e+15	1.0198e+16	1.05854e+16	6.85731e+15	7.53305e+15	6.16909e+15	6.14449e+15	6.64776e+15	773159878790198	3.44205e+16	3.48995e+15	3.56742e+16	3.41174e+15
RP4-534N18.2	ENSG00000228634	2.91438e+16	377583206386381	2.20863e+16	1.57195e+16	1.79729e+16	2.45842e+16	6.02401e+15	7.53892e+15	3.90825e+15	7.58851e+15	725266312431423	3.6796e+15	5.78135e+16
NA	ENSG00000284702	1.49455e+15	1.07881e+16	0	0	0	0	0	0	2.69535e+16	247451387215376	472999768977015	0	0
KHDRBS1	ENSG00000121774	6.12542e+15	6.06183e+15	620702310575606	4.17533e+15	4.45968e+16	4.08866e+16	4.00932e+16	3.89211e+15	4.02819e+16	1.82867e+16	1.71384e+16	4.64168e+15	4.28339e+15
RP11-277A4.4	ENSG00000203325	8.14531e+15	1.07881e+16	8.45374e+15	6.16686e+15	4.19368e+16	7.45208e+15	6.8049e+15	7.87649e+15	4.85162e+15	5.93883e+15	5.51833e+15	4.66681e+15	6.59667e+15
TMEM39B	ENSG00000121775	3.85595e+15	3.46298e+16	3.70898e+15	2.85369e+15	2.81576e+15	3.18826e+15	2.76658e+16	3.03807e+16	3.89477e+16	2.16108e+16	2.25463e+16	4.43347e+16	3.87647e+15
MIR5585	ENSG00000266203	9.71459e+15	4.31524e+15	1.5232e+16	0	1.19819e+16	2.30477e+15	1.11556e+16	2.25042e+16	1.34767e+16	1.64968e+15	0.788333	3.58985e+16	8.15319e+15
Metazoa_SRP	ENSG00000276493	0	0	0	0	0	1.53651e+16	0	1.12521e+16	0	0.824838	0	1.79493e+16	4.44719e+15
KPNA6	ENSG00000025800	4.19895e+15	4.30229e+15	4.42565e+15	2.56953e+16	2.63483e+15	2.54293e+16	4.30382e+15	4.15766e+15	49513498251267	3.075e+16	2.89791e+15	2.83778e+16	273131807040425
RP4-622L5.2	ENSG00000250135	0.747276	0	0	0	0	0	0	1.12521e+16	0	0	0	0	0
TXLNA	ENSG00000084652	2.60276e+15	2.18567e+16	2.83619e+16	1.70738e+16	1.63314e+16	1.65021e+16	2.49439e+15	2.35282e+16	286380467566528	3.91138e+16	3.52542e+15	2.99932e+15	2.92996e+16
CCDC28B	ENSG00000160050	3.99046e+16	4.08869e+16	4.44012e+16	3.38573e+15	3.39089e+15	3.54166e+15	4.03832e+15	3.96075e+16	5.18854e+15	4.13244e+16	3.77611e+16	4.04756e+16	3.83941e+16
RP4-622L5.7	ENSG00000224066	2.24183e+16	0	0	2.41838e+16	3.59458e+15	0	3.34667e+16	4.50085e+15	0	247451387215376	0.788333	1.88467e+16	244595648095903
IQCC	ENSG00000160051	1.81588e+16	1.79082e+16	1.64505e+16	1.18501e+16	1.19819e+16	1.40591e+16	2.06378e+16	1.86785e+16	2.39886e+15	1.83114e+16	1.72645e+16	2.5129e+15	2.32736e+16
DCDC2B	ENSG00000222046	1.11344e+16	9.38564e+15	7.23518e+15	7.98065e+15	5.63151e+15	9.91049e+15	1.37214e+15	1.27149e+16	8.49034e+15	1.36098e+15	1.19827e+15	1.90262e+16	2.0383e+16
TMEM234	ENSG00000160055	2.60052e+16	2.49205e+16	2.93215e+15	2.01935e+16	1.79729e+16	2.08965e+15	3.3913e+15	3.52192e+15	3.18051e+15	233429141939838	2.05755e+16	3.45523e+15	3.08339e+15
EIF3I	ENSG00000084623	1.69931e+16	1.5017e+16	1.84535e+16	1.33374e+16	1.46659e+16	1.12549e+16	3.56532e+15	3.62318e+16	5.63597e+15	3.84704e+15	3.52227e+15	1.94121e+16	1.80185e+16
MTMR9LP	ENSG00000220785	500675146783193	5.60981e+15	5.17887e+15	6.65054e+15	611078988901599	7.75938e+15	2.33152e+16	2.0929e+16	2.65492e+15	2.91168e+16	2.46748e+16	1.85775e+16	2.1643e+16
FAM167B	ENSG00000183615	4.48366e+15	4.31524e+15	0.761598	3.62757e+16	3.59458e+15	9.21906e+15	1.33867e+16	1.01269e+16	2.69535e+16	1.81464e+16	1.419e+15	3.23087e+15	2.14948e+16
LCK	ENSG00000182866	0.747276	0	1.5232e+16	2.41838e+16	3.59458e+15	0	0	2.25042e+16	4.04302e+15	5.77387e+15	8.67166e+15	0	1.4824e+15
Metazoa_SRP	ENSG00000277617	0	0	0	0	0	0	0	0	0	0	0	1.79493e+16	0
Y_RNA	ENSG00000252450	0	0	0	0	0	0	0	0	0	0	0	0	0
HDAC1	ENSG00000116478	1.40936e+16	1.17914e+16	1.45389e+16	1.04474e+16	1.07957e+15	1.04175e+16	5.29555e+15	5.41565e+15	6.07396e+15	2.51328e+16	2.20181e+16	2.16109e+15	2.16208e+15
MARCKSL1	ENSG00000175130	8.40238e+15	8.4967e+15	9.14222e+15	7.4341e+15	8.02191e+15	7.42749e+15	5.05571e+15	4.13066e+15	5.9621e+15	2.0522e+16	1.79109e+15	6.13416e+15	5.33219e+15
RP4-811H24.9	ENSG00000233775	8.22004e+15	2.15762e+16	9.13918e+15	1.08827e+16	5.99097e+15	7.68255e+16	4.46223e+15	675127499752343	4.04302e+15	9.07322e+15	63066635863602	9.8721e+15	5.92959e+15
TSSK3	ENSG00000162526	2.46601e+15	2.69702e+15	2.74175e+16	1.9347e+15	1.91711e+16	2.30477e+16	4.01601e+15	3.26312e+15	2.69535e+16	3.71177e+15	3.23217e+15	4.57706e+15	5.55899e+15
FAM229A	ENSG00000225828	1.08355e+16	1.14354e+16	8.75838e+15	689237849230372	8.14772e+15	1.04483e+15	4.40645e+15	4.12953e+16	3.45004e+15	3.85199e+16	3.24005e+16	3.46421e+16	3.73564e+16
BSDC1	ENSG00000160058	3.66688e+16	3.08755e+16	3.96716e+16	2.6058e+16	2.57612e+16	2.52756e+15	4.67196e+15	4.61337e+15	4.69394e+15	4.13904e+16	39298397472507	3.06753e+16	2.90921e+15
GAPDHP20	ENSG00000224333	4.48366e+15	8.63047e+15	0.761598	2.41838e+16	0	5.37779e+16	8.92446e+15	1.12521e+16	8.08604e+15	4.12419e+16	472999768977015	1.1667e+16	1.03768e+16
RP11-395N6.4	ENSG00000270850	7.47276e+15	7.55166e+15	3.04639e+15	3.62757e+16	0	8.45081e+15	2.23112e+16	1.12521e+16	1.34767e+16	4.12419e+16	0.788333	2.69239e+16	2.9648e+15
LRRC37A12P	ENSG00000229259	5.23093e+15	8.63047e+15	6.85438e+15	967351367340873	5.99097e+15	7.68255e+16	1.004e+16	1.01269e+16	1.48244e+16	247451387215376	31533317931801	1.43594e+16	8.15319e+15
RN7SL122P	ENSG00000263529	0.747276	0	0.761598	0	0	0	0	1.12521e+16	0	0	157666589659005	0	0
RP1-27O5.3	ENSG00000254553	1.49455e+15	0	0.761598	3.62757e+16	718916457531293	2.30477e+15	2.23112e+16	3.37564e+15	0	1.64968e+15	472999768977015	0	0.741199
ZBTB8B	ENSG00000273274	1.99448e+16	2.01522e+16	2.05251e+16	1.59008e+16	1.50373e+16	1.61795e+16	5.81206e+15	5.97488e+15	3.94868e+15	4.39639e+15	4.37525e+15	2.65649e+16	2.57196e+15
ZBTB8A	ENSG00000160062	6.6134e+15	7.95082e+15	6.4812e+15	7.37605e+15	7.39286e+15	6.56858e+15	8.36668e+15	8.27031e+15	819385055437407	3.24161e+15	3.76823e+16	3.1501e+15	3.17233e+16
ZBTB8OS	ENSG00000176261	7.74178e+15	812343298311271	9.07825e+15	5.98549e+15	5.7034e+15	5.64668e+15	7.86468e+15	7.98901e+15	7.11571e+15	4.62734e+15	4.03626e+15	4.73861e+15	4.99568e+16
Y_RNA	ENSG00000200591	1.49455e+16	1.29457e+16	1.59936e+16	1.57195e+16	8.38736e+15	2.45842e+16	1.004e+16	3.37564e+15	1.34767e+16	1.89713e+15	126133271727204	7.17971e+16	1.55652e+15
RBBP4	ENSG00000162521	6.75239e+15	7.03815e+15	6.43703e+16	392260979456724	4.54116e+15	3.87431e+15	1.00846e+16	998626093383674	1.1218e+16	3.65321e+16	3.60347e+16	5.0231e+15	4.48722e+15
SYNC	ENSG00000162520	1.03871e+16	8.73835e+15	1.00531e+16	4.23216e+15	6.23061e+15	7.75938e+15	1.11556e+16	1.35025e+15	1.75197e+15	2.68897e+16	2.25463e+16	8.79514e+15	1.11921e+16
RP11-114B7.6	ENSG00000224409	0.747276	1.07881e+16	0.761598	1.20919e+16	2.39639e+15	1.53651e+16	3.34667e+16	0	0	494902774430752	3.94166e+15	0.897463	0
KIAA1522	ENSG00000162522	3.16098e+15	3.91608e+16	2.42188e+16	1.30592e+16	1.38991e+16	1.73626e+15	5.57779e+15	4.42209e+16	638796901771926	4.26441e+16	3.82341e+16	5.27708e+15	4.8845e+15
YARS	ENSG00000134684	2.07519e+16	2.23421e+16	174862884059091	1.02297e+16	1.11911e+15	9.61087e+15	2.17868e+16	2.1064e+16	2.91367e+15	3.8058e+16	3.40481e+15	2.62149e+16	2.25992e+15
S100PBP	ENSG00000116497	2.40623e+15	2.3216e+15	2.51175e+16	1.59129e+15	1.65111e+16	1.65405e+16	2.47877e+15	2.51935e+16	2.61179e+15	1.59029e+15	1.67442e+15	1.76172e+16	1.70846e+16
FNDC5	ENSG00000160097	4.81246e+15	3.67874e+16	4.64575e+16	4.01451e+15	4.50521e+15	4.29455e+15	2.04147e+15	1.84535e+16	2.49319e+16	7.01112e+15	8.514e+15	1.43594e+15	1.23039e+16
HPCA	ENSG00000121905	5.30566e+15	4.85464e+15	6.39742e+15	6.52962e+15	6.82971e+15	5.60826e+16	2.67734e+16	2.02538e+15	2.96488e+16	2.30955e+16	1.6555e+16	1.79493e+16	3.03892e+15
TMEM54	ENSG00000121900	2.61547e+16	1.61821e+16	3.57951e+15	7.25514e+16	1.91711e+16	284254495659907	3.01201e+15	2.58799e+15	5.52546e+15	8.41335e+15	1.0879e+16	717970725479999	5.11427e+15
NA	ENSG00000287691	2.54074e+16	1.94186e+16	1.59936e+16	1.45103e+16	1.19819e+16	1.76699e+15	1.89645e+16	1.35025e+15	8.08604e+15	1.97961e+15	1.49783e+16	6.28224e+15	4.44719e+15
RNF19B	ENSG00000116514	1.3025e+16	1.30644e+16	1.36555e+16	7.59371e+15	8.37538e+15	7.49049e+15	5.74512e+15	6.12116e+15	8.1669e+15	4.98202e+15	441466451045214	3.80524e+16	3.28351e+15
RP5-1174N9.2	ENSG00000278966	0	2.15762e+16	1.5232e+16	2.41838e+16	3.59458e+15	0.768255	3.34667e+16	2.25042e+16	1.34767e+16	0.824838	31533317931801	6.28224e+15	3.70599e+16
RP4-803A2.1	ENSG00000217644	298910535392951	1.07881e+16	2.28479e+16	3.62757e+16	1.19819e+16	0.768255	1.11556e+16	1.12521e+16	1.34767e+16	494902774430752	2.365e+15	3.58985e+16	4.44719e+15
RP4-803A2.2	ENSG00000239670	0.747276	1.07881e+16	0.761598	2.41838e+16	1.19819e+16	3.07302e+15	2.23112e+16	1.12521e+16	1.34767e+16	5.77387e+15	2.365e+15	5.38478e+15	7.41199e+15
RP1-117O3.2	ENSG00000236065	1.71874e+16	2.15762e+16	1.98015e+16	2.05562e+15	2.27657e+15	1.38286e+16	2.45423e+16	3.15059e+16	2.83011e+16	3.87674e+15	4.0205e+16	2.96163e+16	3.85423e+15
AK2	ENSG00000004455	1.9743e+16	1.91812e+16	2.10049e+16	1.32769e+16	1.53968e+16	1.29835e+16	3.04101e+15	3.00769e+15	3.19398e+16	1.9161e+16	1.89436e+15	1.79672e+16	1.72181e+16
Metazoa_SRP	ENSG00000276645	4.48366e+15	7.55166e+15	4.56959e+15	4.83676e+15	2.39639e+15	4.60953e+15	7.80891e+15	1.35025e+15	9.43371e+15	1.64968e+15	2.1285e+16	1.25645e+16	1.40828e+16
AZIN2	ENSG00000142920	4.52102e+16	3.64637e+15	4.45535e+16	2.95042e+15	2.46828e+15	3.0807e+16	2.24227e+15	2.0929e+16	2.53362e+16	1.65792e+15	1.45842e+16	1.74108e+16	1.74182e+15
RP11-131M11.2	ENSG00000278997	7.24858e+15	7.01226e+15	5.71198e+15	689237849230372	5.03242e+15	6.22287e+16	5.57779e+15	4.38833e+15	2.83011e+16	1.89713e+15	252266543454408	4.8463e+16	5.92959e+15
TRIM62	ENSG00000116525	5.0217e+16	5.59902e+15	4.49343e+15	3.16808e+16	2.51621e+16	3.71836e+16	2.39845e+16	1.94662e+16	2.39886e+15	1.68267e+16	1.60032e+16	3.7873e+15	3.47622e+15
RP11-131M11.3	ENSG00000279179	500675146783193	4.20736e+15	5.48351e+15	4.95768e+15	2.15675e+15	4.37906e+15	2.23112e+16	4.16329e+16	2.56058e+15	1.73216e+16	2.04967e+15	4.30782e+16	6.74491e+15
NA	ENSG00000284721	298910535392951	0	0	3.62757e+16	0	7.68255e+16	0	0	0	0.824838	0.788333	0.897463	0
ZNF362	ENSG00000160094	1.68884e+16	1.77033e+16	1.70522e+16	9.49214e+15	9.57357e+15	9.64929e+15	7.32922e+15	7.05508e+15	1.02558e+16	4.11594e+15	4.13875e+16	1.12183e+16	1.03471e+16
RP11-415J8.7	ENSG00000270115	2.69019e+16	2.91278e+16	1.75168e+16	2.05562e+15	2.03693e+16	2.22794e+16	2.78889e+15	3.03807e+16	1.61721e+16	2.06209e+16	1.1825e+16	4.30782e+16	4.59543e+15
A3GALT2	ENSG00000184389	4.48366e+15	7.55166e+15	5.33119e+15	1.08827e+16	3.59458e+15	1.53651e+16	3.34667e+16	2.25042e+16	4.04302e+15	6.5987e+15	788332948295025	1.07696e+16	1.1118e+16
RP11-415J8.3	ENSG00000225313	2.71261e+16	3.24722e+15	2.33811e+15	1.66868e+16	154567038369228	1.65175e+15	2.43192e+16	2.30669e+16	293792667903544	9.07322e+15	1.0406e+15	3.0783e+15	3.41693e+15
PHC2	ENSG00000134686	1.44374e+16	1.62037e+16	1.34955e+15	9.79443e+15	1.07358e+16	1.05866e+16	2.89153e+16	2.5171e+15	421686815536784	1.5144e+15	1.47734e+16	1.98519e+16	1.74849e+16
NA	ENSG00000284154	597821070785902	2.15762e+16	8.37758e+15	1.20919e+16	0	1.53651e+16	8.92446e+15	1.12521e+16	9.43371e+15	3.29935e+15	157666589659005	4.48732e+15	6.67079e+15
RN7SKP16	ENSG00000222112	500675146783193	5.0704e+15	4.79807e+15	3.99032e+15	2.03693e+16	284254495659907	1.89645e+16	2.02538e+15	1.48244e+16	1.40222e+16	1.73433e+15	5.29503e+16	3.55775e+16
RP11-415J8.5	ENSG00000233246	3.21329e+15	3.02067e+16	2.97023e+16	2.41838e+16	2.75585e+15	2.30477e+16	5.91246e+16	528849874806002	5.66023e+15	1.23726e+16	126133271727204	1.61543e+15	1.55652e+15
TLR12P	ENSG00000234512	1.49455e+15	0	0	0	0	0	0	0	0	494902774430752	157666589659005	0	0.741199
ZSCAN20	ENSG00000121903	5.36544e+15	4.81149e+16	5.65106e+15	3.63966e+15	3.69044e+15	3.36496e+15	9.04717e+15	8.47285e+15	6.95399e+15	6.05431e+15	502956421012226	4.55911e+15	4.15813e+16
RP4-580O19.2	ENSG00000235907	896731606178853	9.70928e+15	9.13918e+15	3.62757e+16	4.79278e+15	6.14604e+15	1.56178e+16	1.46278e+16	1.48244e+16	9.07322e+15	94599953795403	4.48732e+15	1.03768e+16
CSMD2	ENSG00000121904	73233081171273	8.84624e+15	8.60606e+15	2.10399e+16	1.29405e+16	2.18185e+15	1.1044e+16	1.0577e+15	1.01075e+16	7.58851e+15	9.30233e+15	8.97463e+15	1.26004e+16
HSPD1P14	ENSG00000227000	1.49455e+15	1.07881e+16	0	1.20919e+16	2.39639e+15	3.84128e+16	0	2.25042e+16	0	0	31533317931801	0	0
HMGB4	ENSG00000176256	1.49455e+15	1.07881e+16	0	0	3.59458e+15	0.768255	0	1.12521e+16	4.04302e+15	1.64968e+15	31533317931801	0	0
CSMD2-AS1	ENSG00000231163	2.24183e+16	1.07881e+16	3.80799e+15	1.08827e+16	4.79278e+15	9.21906e+15	2.23112e+16	1.12521e+16	4.04302e+15	4.12419e+16	1.02483e+16	0	0
RNA5SP42	ENSG00000201148	1.49455e+15	0	0	1.20919e+16	1.19819e+16	0	0	0	0	0.824838	157666589659005	0	0
C1orf94	ENSG00000142698	0	2.15762e+16	1.5232e+16	1.20919e+16	2.39639e+15	0.768255	2.23112e+16	0	1.34767e+16	8.24838e+15	94599953795403	0	0
RP4-657M3.2	ENSG00000270241	0	0	0	0	0	0	0	0	1.34767e+16	0	2.365e+15	0	0
NA	ENSG00000287703	0.747276	1.07881e+16	0.761598	2.41838e+16	0	1.53651e+16	1.11556e+16	1.12521e+16	2.69535e+16	7.42354e+15	2.365e+15	0.897463	0.741199
MIR552	ENSG00000207941	0	0	0	0	0	0	0	0	0	0	0	0	0
SMIM12	ENSG00000163866	754001825528719	7.00147e+15	751697154034507	4.49818e+15	5.28404e+15	4.95525e+16	6.91646e+15	627868574769679	8.12647e+15	4.79231e+15	4.7773e+16	5.35786e+15	6.21125e+15
GJB5	ENSG00000189280	8.22004e+15	5.39405e+16	5.33119e+15	6.04595e+15	9.58555e+15	7.68255e+16	4.46223e+15	1.01269e+16	6.73836e+16	1.56719e+16	1.6555e+16	1.07696e+16	1.03768e+16
GJB4	ENSG00000189433	5.23093e+15	2.15762e+16	3.04639e+15	3.62757e+16	1.19819e+16	3.07302e+15	1.11556e+16	1.12521e+16	0	1.64968e+15	3.94166e+15	7.17971e+16	3.70599e+16
RP1-34M23.5	ENSG00000255811	3.73638e+15	0	3.04639e+15	1.20919e+16	2.39639e+15	5.37779e+16	5.57779e+15	2.25042e+16	1.34767e+16	8.24838e+15	94599953795403	5.38478e+15	4.44719e+15
GJB3	ENSG00000188910	1.71874e+16	1.83398e+16	1.1424e+16	7.25514e+16	4.79278e+15	2.07429e+16	7.80891e+15	1.5753e+16	9.43371e+15	3.0519e+16	31533317931801	4.75656e+15	5.26251e+16
GJA4	ENSG00000187513	1.64401e+16	1.29457e+16	1.44704e+16	2.41838e+16	5.99097e+15	2.07429e+16	1.67334e+15	1.5753e+16	1.61721e+16	4.78406e+15	3.311e+15	4.57706e+15	5.92959e+15
DLGAP3	ENSG00000116544	3.72144e+16	3.51692e+16	3.83084e+15	37122108721706	2.24062e+16	3.55702e+16	2.11956e+15	2.25042e+16	6.33406e+15	2.30955e+16	189199907590806	2.42315e+16	2.14948e+16
NA	ENSG00000284773	2.24183e+16	1.72609e+15	2.43711e+16	1.81378e+16	3.23512e+15	2.07429e+16	32351178674676	3.03807e+16	2.42581e+16	3.79425e+15	3.38983e+15	4.93605e+15	4.74367e+16
RP11-244H3.1	ENSG00000241014	1.19564e+15	6.47285e+15	1.06624e+16	967351367340873	9.58555e+15	8.45081e+15	1.56178e+16	1.01269e+16	1.07814e+16	2.22706e+16	1.49783e+16	2.24366e+15	3.03892e+15
RP11-244H3.4	ENSG00000271741	0	0	0	0	0	0	0	0	0	0	0.788333	0	0
TMEM35B	ENSG00000243749	0	0	0	0	0	0	0	0	0	1.64968e+15	0.788333	2.69239e+16	0.741199
ZMYM6	ENSG00000163867	7.41298e+15	7.57324e+15	8.12625e+15	5.53809e+15	5.82322e+15	4.8861e+16	1.03189e+15	1.02732e+16	9.63586e+15	5.03151e+15	5.97556e+15	4.83733e+16	4.92156e+15
ZMYM1	ENSG00000197056	1.4415e+16	1.48552e+16	1.42266e+16	1.13059e+16	1.21137e+16	1.04867e+16	3.12356e+16	3.10221e+15	3.34627e+15	9.26293e+15	110130112876815	7.36817e+15	7.42681e+15
RPL12P45	ENSG00000233940	0	0	1.5232e+16	0	0	0	0	2.25042e+16	1.34767e+16	1.64968e+15	157666589659005	0	0.741199
EFCAB14P1	ENSG00000228348	0.747276	1.07881e+16	5.33119e+15	4.83676e+15	2.39639e+15	4.60953e+15	1.11556e+16	4.50085e+15	4.04302e+15	3.29935e+15	7.095e+15	2.69239e+16	3.70599e+16
NA	ENSG00000284640	896731606178853	9.70928e+15	1.37088e+16	4.83676e+15	718916457531293	1.15238e+16	2.23112e+16	1.01269e+16	1.34767e+16	7.42354e+15	788332948295025	6.28224e+15	9.63559e+15
SFPQ	ENSG00000116560	1.17614e+15	1.03652e+15	1.19396e+15	1.13652e+15	1.14152e+16	1.1109e+16	1.95814e+15	1.91252e+15	1.43918e+15	9.96899e+15	9.73434e+15	1.32493e+16	1.33067e+16
Y_RNA	ENSG00000201868	0.747276	0	0	0	0	1.53651e+16	2.23112e+16	0	0	0	2.365e+15	0.897463	0.741199
ZMYM4	ENSG00000146463	7.87779e+15	824641722747856	7.53144e+15	587786874580498	6.61643e+15	5.34783e+15	4.84152e+15	4.84404e+15	469529199530251	2.30955e+16	2.39496e+15	3.27933e+15	3.27165e+15
RN7SL503P	ENSG00000240374	597821070785902	9.70928e+15	8.37758e+15	2.41838e+16	718916457531293	9.98732e+15	0	2.25042e+16	1.34767e+16	1.64968e+15	3.94166e+15	8.97463e+15	8.15319e+15
SNORA62	ENSG00000201542	597821070785902	1.07881e+16	9.13918e+15	7.25514e+16	2.39639e+15	3.84128e+16	4.46223e+15	3.37564e+15	1.34767e+16	5.77387e+15	1.10367e+16	4.48732e+15	3.70599e+16
RPL5P4	ENSG00000229994	6.12767e+15	5.50193e+15	7.61598e+15	6.16686e+15	6.59007e+15	6.607e+15	1.28289e+16	1.92411e+16	1.11857e+16	5.85635e+15	4.80883e+15	6.37199e+16	6.37431e+16
ZMYM4-AS1	ENSG00000227409	2.61547e+16	3.12855e+15	2.28479e+16	1.9347e+15	1.91711e+16	1.53651e+16	2.67734e+16	4.05076e+15	2.29104e+16	7.42354e+15	126133271727204	1.97442e+16	2.37184e+16
Metazoa_SRP	ENSG00000278702	1.49455e+15	0	2.28479e+16	0	0	0	0	0	0	0	0.788333	0	0
KIAA0319L	ENSG00000142687	3.2103e+15	3.06058e+16	3.28173e+16	219951517149131	2.22385e+16	2.13498e+15	3.05886e+16	2.94356e+16	3.10908e+15	3.95757e+15	3.73197e+16	3.87525e+15	3.64744e+16
RP4-728D4.3	ENSG00000236274	3.28802e+15	3.02067e+16	3.27487e+16	2.90205e+15	2.15675e+15	3.07302e+16	2.67734e+16	3.26312e+15	1.48244e+16	3.79425e+15	4.257e+16	4.8463e+16	6.52255e+15
NCDN	ENSG00000020129	1.48185e+16	1.49954e+16	1.46912e+16	1.36276e+16	1.38152e+15	1.4497e+16	6.0017e+15	5.45728e+15	6.6036e+15	1.43439e+15	1.31179e+16	1.0626e+16	1.00877e+15
RP4-728D4.2	ENSG00000239636	4.11002e+15	6.25709e+15	4.49343e+15	5.32043e+15	2.27657e+15	6.06922e+15	2.34267e+16	1.91286e+16	2.15628e+15	5.114e+15	5.28183e+15	3.6796e+15	3.3354e+15
TFAP2E	ENSG00000116819	1.15081e+16	139166381782409	1.18048e+16	1.11245e+15	9.94501e+15	1.19848e+15	870135150560251	7.31388e+15	5.25592e+15	1.44347e+16	1.30863e+16	1.38209e+16	1.51946e+16
PSMB2	ENSG00000126067	3.50547e+16	3.70463e+16	3.62444e+16	2.03265e+16	21962897777581	1.87608e+16	2.11621e+15	2.43496e+16	3.33279e+16	1.40057e+16	1.37249e+16	1.91608e+16	1.67437e+16
C1orf216	ENSG00000142686	3.66913e+15	3.53849e+16	3.88415e+16	8.58524e+15	1.19819e+16	1.03714e+16	8.14357e+15	7.08884e+15	6.73836e+15	2.49926e+16	2.26252e+16	2.13596e+16	2.00124e+15
CLSPN	ENSG00000092853	1.99523e+16	1.66137e+16	2.15532e+15	1.52358e+15	1.74936e+15	1.55188e+15	5.54432e+15	5.97488e+15	4.73033e+15	4.21492e+15	4.51715e+16	5.53735e+15	5.39593e+15
RP11-435D7.3	ENSG00000232335	0	0	0	0	0	0	0	0	0	0	0	0	1.4824e+15
2004-08-01	ENSG00000134698	4.07041e+16	4.21167e+15	4.19717e+15	2.48851e+15	2.43713e+16	2.34395e+16	2.73981e+16	2.72752e+15	2.39347e+16	1.5078e+16	1.42925e+16	1.48799e+15	1.52687e+15
2001-08-01	ENSG00000092847	3.49053e+16	3.71218e+15	3.0959e+15	2.10036e+16	2.23583e+16	2.41539e+15	7.414e+15	6.83117e+15	6.03084e+15	3.30843e+16	3.0406e+16	5.99326e+15	5.68574e+15
RP4-789D17.4	ENSG00000271164	0.747276	1.07881e+16	0	1.20919e+16	0	0	1.11556e+16	0	0	0.824838	0.788333	0.897463	0
NA	ENSG00000286899	3.06383e+15	2.91278e+16	2.97023e+16	2.17654e+16	1.43783e+15	1.61334e+15	5.8009e+15	4.05076e+15	363871652908059	1.81464e+16	1.81317e+16	6.28224e+15	6.81903e+15
2003-08-01	ENSG00000126070	506354446955659	5.24517e+15	5.21618e+15	3.79685e+16	384021207731299	3.7414e+16	6.46466e+15	6.59375e+15	5.7613e+15	3.18717e+16	3.21482e+15	3.54767e+16	3.63929e+16
RP4-665N4.8	ENSG00000271554	2.09237e+15	2.91278e+16	1.90399e+15	2.17654e+16	9.58555e+15	2.22794e+16	4.46223e+15	6.30119e+16	3.90825e+15	2.30955e+16	2.365e+15	3.05138e+15	2.89068e+16
RP4-665N4.4	ENSG00000232862	7.47276e+15	1.94186e+16	1.75168e+16	1.33011e+16	1.19819e+16	1.30603e+16	1.11556e+16	1.12521e+16	2.69535e+16	1.73216e+16	252266543454408	4.48732e+15	4.44719e+15
TEKT2	ENSG00000092850	1.70379e+16	1.57506e+16	1.91923e+16	1.82588e+15	1.65351e+16	1.88223e+16	3.85983e+15	3.08308e+15	3.54438e+15	4.56135e+15	5.08475e+15	2.63854e+16	2.00865e+16
ADPRHL2	ENSG00000116863	5.96327e+15	5.77163e+15	620702310575606	4.34099e+15	4.56512e+16	4.01798e+16	9.31491e+15	8.27031e+15	1.27625e+16	1.09374e+16	9.57825e+15	6.013e+15	5.01792e+16
COL8A2	ENSG00000171812	3.21329e+15	3.66795e+15	2.89407e+16	2.66022e+16	4.07386e+16	2.91937e+16	3.68134e+16	3.26312e+15	3.77348e+16	4.18193e+15	346078164301516	789767798027999	8.22731e+15
TRAPPC3	ENSG00000054116	1.21432e+16	1.22229e+16	1.20409e+16	8.14994e+15	8.87862e+15	7.61341e+15	1.07205e+16	1.00819e+16	1.32207e+15	9.6671e+15	882932902090428	7.14381e+15	7.15998e+15
MAP7D1	ENSG00000116871	3.63475e+16	3.60106e+16	3.6907e+16	2.13543e+15	1.77692e+15	2.55522e+16	2.54793e+16	2.18066e+16	2.98644e+15	3.35709e+16	3.05321e+16	3.7873e+16	3.41693e+16
RN7SL131P	ENSG00000264592	0	0	0	1.20919e+16	0	2.30477e+15	0	0	0	0	0.788333	2.69239e+16	0
THRAP3	ENSG00000054118	5.96999e+15	5.27753e+15	6.72262e+15	4.81741e+15	5.25168e+15	436369063607641	6.17908e+15	5.89499e+15	5.24649e+15	4.95893e+15	4.61096e+15	4.52591e+15	4.39383e+15
UBE2V2P4	ENSG00000231849	8.22004e+15	1.40245e+16	8.37758e+15	4.83676e+15	5.99097e+15	9.21906e+15	2.45423e+16	1.35025e+15	6.73836e+16	2.14458e+15	1.81317e+16	1.61543e+15	2.14948e+16
SH3D21	ENSG00000214193	3.5122e+16	2.85884e+15	3.89177e+16	2.21282e+15	2.01297e+16	2.72731e+15	6.03517e+15	5.32226e+15	4.98639e+16	6.57396e+15	6.0071e+15	9.25285e+15	8.33849e+15
NA	ENSG00000286379	2.83965e+15	3.34431e+15	2.66559e+16	1.45103e+16	1.31801e+16	9.98732e+15	1.67334e+15	2.25042e+16	2.15628e+15	2.14458e+15	2.20733e+16	5.29503e+16	5.26251e+16
STK40	ENSG00000196182	1.06935e+16	1.15864e+16	1.13478e+16	5.39298e+15	561953030970294	5.61595e+15	1.48369e+16	1.40989e+16	1.99186e+16	1.34696e+16	1.17225e+16	1.55351e+15	1.36974e+15
LSM10	ENSG00000181817	1.80094e+16	2.02816e+15	1.4775e+16	1.0399e+16	1.35396e+15	1.07556e+15	391560817752113	5.04095e+16	7.52001e+15	2.91993e+16	2.54632e+16	3.38344e+15	3.32798e+15
RNU4-27P	ENSG00000222821	4.48366e+15	1.18669e+16	7.61598e+15	3.62757e+16	1.19819e+16	5.37779e+16	5.57779e+15	5.62606e+15	1.34767e+16	3.29935e+15	0.788333	1.79493e+16	2.9648e+15
OSCP1	ENSG00000116885	7.64464e+15	7.85373e+15	7.9587e+15	5.77992e+15	5.37989e+15	4.85537e+15	5.45508e+15	5.13097e+15	5.92976e+15	2.98591e+16	2.99567e+15	3.09625e+15	3.57258e+15
SNORA63	ENSG00000201448	3.81111e+15	377583206386381	2.43711e+16	2.05562e+15	1.43783e+15	1.69016e+16	3.34667e+15	5.40102e+15	8.2208e+15	6.5987e+15	3.94166e+15	2.87188e+16	2.66832e+16
MRPS15	ENSG00000116898	9.4381e+15	1.06802e+16	106319070621294	6.67472e+15	7.45277e+15	6.09995e+15	1.05755e+16	1.03295e+16	1.39619e+16	6.09555e+15	5.5341e+15	4.954e+15	4.97344e+15
CSF3R	ENSG00000119535	2.24183e+16	4.31524e+15	4.56959e+15	2.41838e+16	2.39639e+15	3.84128e+16	1.56178e+16	1.80034e+16	1.07814e+16	2.06209e+16	2.91683e+16	2.42315e+16	2.66832e+16
FTLP18	ENSG00000230214	4.48366e+15	2.15762e+16	6.85438e+15	0	0	0	0	2.25042e+16	0	1.64968e+15	0	2.69239e+16	0
NA	ENSG00000284705	1.71874e+16	1.29457e+16	1.59936e+16	1.20919e+16	2.39639e+15	1.53651e+16	1.11556e+16	2.25042e+16	6.73836e+16	4.12419e+16	7.095e+15	0	2.9648e+15
NA	ENSG00000284720	0.747276	4.31524e+15	2.28479e+16	0	0	0	1.11556e+16	0	1.34767e+16	0	2.365e+15	0	0
RP4-614N24.1	ENSG00000234481	298910535392951	3.23643e+16	1.5232e+16	0	0	0	1.11556e+16	0	1.34767e+16	1.64968e+15	3.94166e+15	0	0
GRIK3	ENSG00000163873	4.40893e+16	5.05961e+15	4.97323e+15	1.6445e+15	1.58162e+16	1.92832e+15	4.35068e+15	4.95093e+15	7.8165e+15	2.30955e+16	2.1285e+16	7.17971e+16	2.2236e+15
NA	ENSG00000284650	0	0	0	1.20919e+16	0	0	0	0	1.34767e+16	247451387215376	2.365e+15	0	0
RP5-1180C18.1	ENSG00000223944	0	1.07881e+16	0	0	0	0	0	1.12521e+16	2.69535e+16	247451387215376	7.095e+15	0	0
MIR4255	ENSG00000264698	0	0	0	0	0	0	0	0	0	0	0.788333	0	0
RNU6-636P	ENSG00000207328	0	0	0	0	0	0	0	0	0	0	0.788333	0	0
RNA5SP43	ENSG00000252368	0	0	0	0	0	0	0	0	0	0	0	0	0
RPS29P6	ENSG00000230451	0.747276	0	0	0	0	0	0	0	1.34767e+16	1.64968e+15	0.788333	0.897463	0
LINC01137	ENSG00000233621	3.43747e+15	2.2655e+16	2.36095e+15	1.57195e+16	1.79729e+16	1.45969e+16	5.24312e+15	4.83841e+15	4.04302e+15	6.92864e+15	5.75483e+15	4.75656e+15	3.70599e+15
ZC3H12A	ENSG00000163874	4.63311e+15	3.45219e+15	4.11263e+15	3.74849e+15	2.87567e+15	3.6108e+15	1.21596e+16	1.22648e+16	1.44201e+16	2.76321e+15	2.2231e+16	1.37312e+16	1.14886e+16
MEAF6	ENSG00000163875	4.52999e+15	4.33034e+15	4.53379e+15	3.0532e+16	3.49274e+16	2.68966e+16	3.32548e+15	3.33513e+16	3.96351e+15	1.45254e+15	1.4458e+15	9.71055e+15	9.769e+15
MIR5581	ENSG00000263675	2.31656e+16	2.2655e+16	1.37088e+16	1.33011e+16	3.59458e+15	25352427991289	4.01601e+15	3.7132e+15	4.31255e+15	4.20667e+16	4.33583e+16	2.78214e+16	1.55652e+15
SNIP1	ENSG00000163877	787629260760426	6.89359e+15	8.89546e+15	5.64691e+15	5.91908e+15	5.7696e+15	1.33309e+15	1.25461e+16	1.38945e+16	8.32261e+15	8.09618e+15	5.40273e+15	5.48487e+15
FTH1P1	ENSG00000232273	3.73638e+15	5.39405e+16	4.56959e+15	4.83676e+15	2.39639e+15	1.07556e+16	2.11956e+15	2.47547e+15	5.39069e+15	2.06209e+16	189199907590806	2.69239e+16	2.5942e+16
RP3-423B22.5	ENSG00000237749	1.3451e+16	2.15762e+16	1.98015e+16	1.57195e+16	2.51621e+16	1.30603e+16	2.67734e+16	1.80034e+16	2.02151e+16	247451387215376	788332948295025	0	1.4824e+15
DNALI1	ENSG00000163879	1.84353e+16	1.83398e+16	1.8781e+16	1.51028e+15	1.55645e+16	1.30066e+16	2.18649e+16	2.19979e+15	2.67783e+15	1.51358e+16	1.43082e+16	1.24927e+16	1.26078e+16
GNL2	ENSG00000134697	1.85773e+16	1.81995e+16	2.0327e+15	1.2636e+16	1.24253e+16	1.10091e+15	3.8074e+16	4.03726e+15	3.86513e+15	1.81959e+15	1.67915e+16	1.15145e+16	1.10587e+16
NA	ENSG00000284748	298910535392951	5.39405e+16	3.80799e+15	2.41838e+16	1.19819e+16	1.53651e+16	0	1.12521e+16	5.39069e+15	247451387215376	7.095e+15	0	1.4824e+15
RSPO1	ENSG00000169218	0.747276	0	0	0	0	0.768255	6.02401e+15	4.38833e+15	3.90825e+15	8.24838e+15	7.095e+15	0	0.741199
C1orf109	ENSG00000116922	5.71666e+15	6.63468e+15	6.61067e+15	2.8295e+16	3.79828e+15	3.42642e+15	1.03189e+15	9.53055e+15	1.38945e+16	8.4051e+15	7.8518e+15	4.46039e+16	4.1433e+16
CDCA8	ENSG00000134690	6.87494e+15	733590229550683	4.95039e+15	5.19951e+16	4.43332e+15	4.2254e+15	1.83509e+16	202088164925868	2.27891e+16	5.12224e+15	4.50926e+15	4.8463e+15	4.95121e+15
EPHA10	ENSG00000183317	3.45242e+16	3.64637e+15	3.51858e+16	3.36155e+16	3.21116e+15	3.90274e+16	1.11556e+16	675127499752343	3.36918e+15	1.89713e+15	2.28617e+16	6.28224e+15	1.26004e+16
Y_RNA	ENSG00000200421	2.24183e+16	0	1.5232e+16	0	1.19819e+16	0.768255	0	0	1.34767e+16	0	0	0	0
ACTN4P2	ENSG00000214141	2.24183e+16	4.31524e+15	4.56959e+15	2.41838e+16	0	0	1.11556e+16	0	0	4.12419e+16	5.51833e+16	0	0
RP11-109P14.2	ENSG00000227416	1.49455e+15	0	0.761598	0	0	0.768255	2.23112e+16	1.12521e+16	1.34767e+16	1.64968e+15	157666589659005	0	0
MANEAL	ENSG00000185090	4.1698e+15	4.25051e+15	4.52389e+15	3.37364e+16	3.28305e+15	3.59544e+15	6.35868e+15	4.83841e+15	8.75987e+15	6.18628e+15	5.83366e+15	1.29235e+16	1.31933e+16
YRDC	ENSG00000196449	4.23706e+15	436917710247098	4.66098e+15	3.14389e+15	3.10332e+15	329581563886757	5.62241e+15	4.65838e+16	7.31786e+15	3.25811e+15	3.04297e+16	2.13596e+16	1.86041e+15
C1orf122	ENSG00000197982	5.73908e+15	5.67454e+15	5.43019e+15	3.59129e+15	4.19368e+15	3.95652e+16	7.39615e+15	7.80897e+15	1.30724e+16	6.91214e+15	5.5814e+15	4.46937e+15	4.12848e+16
MTF1	ENSG00000188786	8.34708e+15	8.29604e+15	7.83684e+15	5.07859e+16	4.93656e+15	4.67868e+15	6.41446e+15	6.01989e+15	6.69793e+15	3.44782e+16	3.42925e+15	774510920111549	7.55282e+15
RP11-109P14.8	ENSG00000235673	2.24183e+16	6.47285e+15	4.56959e+15	846432446423264	2.39639e+15	2.30477e+15	1.56178e+16	4.50085e+15	6.73836e+16	7.42354e+15	126133271727204	1.43594e+16	1.26004e+16
INPP5B	ENSG00000204084	7.09165e+15	6.4297e+15	7.76068e+15	5.01814e+16	4.87665e+16	5.49303e+15	7.84237e+15	6.93131e+15	94067560640676	1.0195e+15	9.85416e+15	8.94771e+15	8.31625e+15
SNORA63	ENSG00000252448	298910535392951	2.15762e+16	3.80799e+15	2.41838e+16	3.59458e+15	5.37779e+16	1.004e+16	9.0017e+15	1.34767e+16	7.42354e+15	2.365e+15	1.79493e+16	4.44719e+15
RNU6-584P	ENSG00000222282	1.49455e+15	3.23643e+16	5.33119e+15	4.83676e+15	0	2.30477e+15	3.34667e+16	4.50085e+15	1.21291e+16	4.12419e+16	5.51833e+16	2.69239e+16	2.2236e+15
Metazoa_SRP	ENSG00000277168	0	0	0	0	0	0	0	1.12521e+16	1.34767e+16	0	0	0	0
SF3A3	ENSG00000183431	2.97117e+15	2.67437e+16	3.05401e+16	1.99274e+16	2.22265e+16	1.76315e+16	3.26858e+16	3.23949e+15	3.32067e+15	2.08766e+16	2.02996e+16	1.67556e+15	1.57727e+16
RNU6-510P	ENSG00000212541	1.41983e+16	2.2655e+16	2.05631e+16	1.20919e+16	5.99097e+15	1.07556e+16	2.11956e+15	1.01269e+16	1.88674e+16	2.72197e+16	1.97083e+16	2.06417e+16	8.15319e+15
FHL3	ENSG00000183386	9.86405e+15	1.07881e+16	1.17286e+16	5.32043e+15	6.70989e+15	8.60446e+15	1.75143e+16	1.40652e+16	1.60373e+16	3.82725e+16	2.97202e+15	3.58088e+16	3.34281e+15
UTP11	ENSG00000183520	1.03199e+16	1.04644e+16	1.07918e+16	7.17049e+15	7.83619e+15	623055124270769	1.33755e+16	1.33788e+16	146896333951772	7.41529e+15	7.29996e+15	5.34888e+15	5.07721e+16
POU3F1	ENSG00000185668	3.30296e+15	3.61401e+15	3.15302e+16	1.89843e+16	2.15675e+15	2.02051e+15	1.7068e+16	1.42902e+16	1.84631e+16	1.73216e+16	1.73433e+15	2.87188e+16	2.29772e+16
RP5-884C9.2	ENSG00000224592	3.88584e+15	3.12855e+15	3.96031e+16	1.08827e+16	4.79278e+15	1.61334e+15	4.46223e+15	3.37564e+15	5.12116e+15	494902774430752	94599953795403	5.38478e+15	4.44719e+15
RP5-884C9.3	ENSG00000223589	8.22004e+15	9.70928e+15	9.90077e+15	4.83676e+15	1.19819e+16	4.60953e+15	0	1.12521e+16	1.34767e+16	1.64968e+15	0.788333	0.897463	0
MIR3659	ENSG00000265596	0	2.15762e+16	0	0	0	0.768255	0	1.12521e+16	1.34767e+16	0.824838	157666589659005	0	0
NA	ENSG00000284623	9.71459e+15	5.39405e+16	2.28479e+16	1.20919e+16	0	0	3.34667e+16	675127499752343	2.69535e+16	0	0.788333	0.897463	0.741199
NA	ENSG00000286552	298910535392951	1.07881e+16	2.28479e+16	0	0	1.53651e+16	1.11556e+16	9.0017e+15	5.39069e+15	0.824838	0.788333	0	0.741199
NA	ENSG00000287987	5.23093e+15	0	3.04639e+15	0	0	0	2.23112e+16	2.25042e+16	0	0	0.788333	0	0
LINC01343	ENSG00000237290	4.48366e+15	4.31524e+15	3.04639e+15	3.62757e+16	1.19819e+16	1.53651e+16	7.80891e+15	4.50085e+15	9.43371e+15	0.824838	2.365e+15	1.79493e+16	0
RP11-329N22.2	ENSG00000275350	1.49455e+15	0	2.28479e+16	0	2.39639e+15	2.30477e+15	0	0	0	1.64968e+15	0.788333	0	0
RNU6-753P	ENSG00000200796	1.49455e+15	1.07881e+16	0	0	0	0	0	0	0	0	0.788333	0	0
RP11-329N22.1	ENSG00000238063	1.27037e+16	1.18669e+16	8.37758e+15	3.62757e+16	4.79278e+15	1.53651e+16	3.34667e+16	3.37564e+15	1.34767e+16	494902774430752	63066635863602	0.897463	0
RP11-334L9.1	ENSG00000215895	1.27037e+16	1.61821e+16	4.56959e+15	846432446423264	1.43783e+15	6.14604e+15	3.01201e+15	2.92555e+16	2.15628e+15	6.5987e+15	788332948295025	1.79493e+16	0
NA	ENSG00000284632	1.49455e+15	1.07881e+16	4.56959e+15	2.41838e+16	1.19819e+16	0	1.11556e+16	1.12521e+16	0	494902774430752	3.94166e+15	0	0
RRAGC	ENSG00000116954	6.73296e+15	6.41891e+15	537688136523163	2.64812e+16	414575157176379	2.81181e+15	3.80405e+15	3.26312e+15	3.57133e+15	2.524e+15	2.75128e+16	3.96679e+15	375046660413718
RP5-864K19.4	ENSG00000228436	1.96534e+15	1.96343e+15	2.01062e+16	7.0133e+15	7.66844e+15	1.15238e+16	1.02631e+16	1.01269e+16	1.21291e+16	7.17609e+15	6.70083e+15	1.2026e+16	1.06733e+16
MYCBP	ENSG00000214114	5.82128e+15	7.03384e+15	5.05701e+16	3.08343e+16	3.33098e+16	2.86559e+15	4.2949e+16	4.12953e+16	4.24517e+16	1.93012e+16	2.27828e+16	2.84496e+16	3.23163e+16
RP5-864K19.6	ENSG00000274944	597821070785902	4.31524e+15	3.80799e+15	3.62757e+16	5.99097e+15	3.84128e+16	3.34667e+16	0	1.34767e+16	0.824838	157666589659005	6.28224e+15	0.741199
GJA9	ENSG00000131233	6.72549e+16	4.31524e+15	1.06624e+16	967351367340873	2.39639e+15	4.60953e+15	5.57779e+15	1.01269e+16	4.04302e+15	8.24838e+15	8.67166e+15	1.3462e+16	8.15319e+15
RHBDL2	ENSG00000158315	2.64536e+16	3.15012e+16	3.04639e+16	1.58404e+16	7.78826e+15	1.69016e+16	8.25513e+15	8.55161e+15	3.90825e+15	800092818663049	788332948295025	1.62441e+15	1.86041e+15
RNU6-605P	ENSG00000199963	1.49455e+15	1.07881e+16	2.28479e+16	1.20919e+16	0	3.07302e+15	0	0	0	0	0	6.28224e+15	2.2236e+15
Y_RNA	ENSG00000207466	4.48366e+15	0	3.04639e+15	2.41838e+16	1.19819e+16	4.60953e+15	2.23112e+16	0	0	0	0	0.897463	0.741199
EIF1P2	ENSG00000235549	597821070785902	4.31524e+15	3.04639e+15	2.41838e+16	2.39639e+15	3.07302e+15	1.11556e+16	0	0	0	157666589659005	1.79493e+16	5.18839e+16
AKIRIN1	ENSG00000174574	4.66749e+15	4.23433e+15	5.0532e+15	2.76542e+16	2.93797e+16	2.55138e+15	4.44327e+15	4.26568e+15	5.66831e+15	2.43575e+16	2.49507e+16	2.06327e+16	2.01532e+15
NDUFS5	ENSG00000168653	3.18938e+16	293651853652494	3.25202e+16	2.04474e+16	2.3209e+15	1.79772e+16	2.95623e+16	3.11009e+15	4.13196e+15	1.81134e+15	1.65944e+16	1.37312e+16	1.21631e+16
MACF1	ENSG00000127603	4.41954e+15	4.40262e+15	442709259036189	2.35344e+16	2.42143e+16	2.40587e+16	1.78277e+16	1.90195e+15	1.59928e+15	2.589e+16	2.41537e+16	2.52555e+15	2.39667e+16
RNU6-608P	ENSG00000206654	1.64401e+16	1.51033e+16	1.21856e+16	2.05562e+15	1.19819e+16	1.69016e+16	6.69335e+15	9.0017e+15	1.34767e+16	7.42354e+15	5.51833e+16	1.52569e+15	2.37184e+16
RNA5SP44	ENSG00000222378	2.24183e+16	1.18669e+16	1.75168e+16	1.57195e+16	8.38736e+15	1.99746e+16	5.57779e+15	9.0017e+15	1.34767e+16	494902774430752	7.095e+15	1.70518e+15	2.89068e+16
NA	ENSG00000287422	3.36274e+15	1.94186e+16	2.74175e+16	411124331119871	2.15675e+15	2.76572e+16	1.33867e+16	1.23773e+15	5.39069e+15	1.31974e+16	2.28617e+16	3.76935e+15	489191296191806
RP11-420K8.1	ENSG00000226438	597821070785902	5.39405e+16	9.90077e+15	6.04595e+15	2.39639e+15	6.14604e+15	1.45023e+16	1.23773e+15	1.61721e+16	1.23726e+16	94599953795403	9.8721e+15	1.1118e+16
HSPE1P8	ENSG00000217897	597821070785902	8.63047e+15	1.06624e+16	2.41838e+16	4.79278e+15	1.22921e+16	7.80891e+15	1.12521e+16	6.73836e+16	8.24838e+15	1.6555e+16	1.70518e+15	2.66832e+16
BMP8A	ENSG00000183682	1.43477e+16	1.32694e+15	1.46988e+16	8.58524e+15	6.82971e+15	7.5289e+15	2.67734e+16	2.02538e+15	2.83011e+16	6.84616e+15	6.8585e+15	4.93605e+15	6.44843e+15
OXCT2P1	ENSG00000237624	8.22004e+15	4.31524e+15	9.90077e+15	846432446423264	2.39639e+15	7.68255e+16	1.11556e+16	9.0017e+15	5.39069e+15	3.38184e+15	31533317931801	6.28224e+15	4.44719e+15
PPIEL	ENSG00000243970	1.00882e+16	1.05723e+16	1.12716e+16	3.74849e+15	3.23512e+15	50704855982578	423911996426789	5.8511e+15	6.46883e+15	1.0393e+15	9.933e+15	1.32825e+16	1.20815e+16
PABPC4	ENSG00000090621	1.30474e+16	1.25681e+16	1.19952e+16	7.38815e+15	8.50718e+15	8.05132e+15	1.83509e+16	1.76433e+16	1.99321e+16	1.56967e+16	1.42925e+16	2.43931e+15	2.12353e+16
RP11-69E11.8	ENSG00000228060	2.69019e+16	1.72609e+15	2.66559e+16	1.57195e+16	1.43783e+15	2.38159e+16	1.506e+16	1.50778e+16	1.68459e+16	1.22076e+16	1.1825e+16	8.7054e+15	6.74491e+15
SNORA55	ENSG00000201457	298910535392951	7.55166e+15	3.04639e+15	3.62757e+16	2.39639e+15	3.84128e+16	2.23112e+16	2.25042e+16	2.42581e+16	1.97961e+15	189199907590806	2.06417e+16	1.70476e+15
HEYL	ENSG00000163909	3.73638e+15	1.07881e+16	3.04639e+15	2.41838e+16	2.39639e+15	4.60953e+15	4.7969e+16	5.96363e+15	7.0079e+15	552641431447673	4.257e+16	1.3462e+16	1.70476e+15
RP1-144F13.3	ENSG00000225903	0	0	0.761598	0	0	0	2.23112e+16	1.12521e+16	0	0.824838	2.365e+15	0	0
NT5C1A	ENSG00000116981	2.01765e+16	3.34431e+15	3.96031e+16	1.08827e+16	1.19819e+16	7.68255e+16	6.69335e+15	7.87649e+15	8.08604e+15	3.29935e+15	3.94166e+15	0	0
HPCAL4	ENSG00000116983	649980959211972	6.82563e+15	7.46137e+15	4.71826e+15	4.96891e+16	430991275851913	9.25913e+15	967682749645025	9.70324e+15	2.557e+16	1.73433e+15	9.8721e+15	7.41199e+15
PPIE	ENSG00000084072	1.07757e+16	1.03997e+16	1.18885e+16	6.60217e+15	7.58457e+15	6.68382e+15	1.92545e+16	1.91624e+16	2.58753e+16	8.85876e+15	8.00946e+15	772715993297849	8.44226e+15
RP1-144F13.4	ENSG00000225333	3.06383e+15	1.51033e+16	1.75168e+16	3.62757e+16	5.99097e+15	9.21906e+15	0	3.37564e+15	1.34767e+16	1.64968e+15	0.788333	0	0
RNU7-121P	ENSG00000252413	2.24183e+16	5.39405e+16	1.5232e+16	0	0	0.768255	0	0	0	0	0	0	0
BMP8B	ENSG00000116985	9.04204e+15	8.63047e+15	6.85438e+15	5.07859e+15	4.3135e+15	7.2216e+15	1.34983e+15	1.04645e+16	1.06466e+16	7.17609e+15	5.51833e+15	852590236507499	8.82027e+15
OXCT2	ENSG00000198754	1.19564e+15	2.15762e+16	7.61598e+15	3.62757e+16	4.79278e+15	3.07302e+15	6.69335e+15	2.25042e+16	5.39069e+15	989805548861504	1.02483e+16	0	0.741199
NA	ENSG00000285905	2.24183e+16	1.07881e+16	0	0	1.19819e+16	0.768255	0	2.25042e+16	1.34767e+16	5.77387e+15	63066635863602	1.79493e+16	5.92959e+15
RP1-118J21.25	ENSG00000261798	0.747276	0	0.761598	0	0	1.53651e+16	1.11556e+16	2.25042e+16	2.69535e+16	247451387215376	0.788333	0.897463	0.741199
RP1-118J21.24	ENSG00000229213	0	0	0	0	1.19819e+16	0.768255	0	0	1.34767e+16	1.64968e+15	157666589659005	0	0
NA	ENSG00000284719	0	0	0	0	0	0	1.11556e+16	1.12521e+16	1.34767e+16	247451387215376	31533317931801	1.79493e+16	1.4824e+15
NA	ENSG00000284678	0	2.15762e+16	0	0	0	0.768255	0	0	0	4.12419e+16	157666589659005	0	0
TRIT1	ENSG00000043514	1.62533e+15	1.59987e+16	1.54833e+16	9.34703e+15	9.6215e+15	9.08078e+15	2.07271e+15	2.16491e+16	2.10641e+15	6.66469e+15	6.1963e+15	769126139670449	7.64917e+15
Y_RNA	ENSG00000202222	1.86819e+15	1.51033e+16	1.59936e+16	1.45103e+16	8.38736e+15	2.30477e+16	4.12756e+15	3.03807e+16	1.88674e+16	1.40222e+16	2.44383e+16	2.60264e+16	1.853e+16
MYCL	ENSG00000116990	2.20447e+16	1.83398e+16	2.18579e+16	1.41475e+16	1.52171e+16	1.28299e+16	1.34871e+15	1.07683e+15	1.87596e+16	1.7569e+16	1.72645e+16	3.98474e+16	4.12848e+16
RP1-118J21.5	ENSG00000236546	597821070785902	3.23643e+16	7.61598e+15	2.41838e+16	2.39639e+15	0	5.35468e+15	3.26312e+15	5.39069e+16	7.42354e+15	3.94166e+15	9.8721e+15	8.89439e+15
Y_RNA	ENSG00000207356	0	3.23643e+16	3.04639e+15	0	0	0	0	0	0	0	0	0	0
MFSD2A	ENSG00000168389	2.40623e+16	2.74018e+15	2.17055e+16	1.25756e+15	1.2581e+16	1.20616e+16	4.2949e+16	4.69214e+16	6.67098e+15	1.21334e+15	1.14072e+16	3.67063e+16	3.63187e+15
RP3-342P20.2	ENSG00000228477	1.3451e+16	9.70928e+15	9.90077e+15	2.17654e+16	1.31801e+16	1.38286e+16	1.56178e+16	2.81303e+16	1.07814e+16	5.85635e+15	4.80883e+15	2.3334e+15	1.853e+16
CAP1	ENSG00000131236	2.95025e+16	2.62582e+16	3.19871e+16	1.92261e+16	2.03573e+16	1.70245e+16	3.13918e+16	3.10559e+16	3.48643e+16	2.67165e+15	2.38392e+16	2.27417e+15	2.18431e+16
PPT1	ENSG00000131238	3.76254e+15	3.86753e+15	3.57342e+15	2.74728e+16	3.06977e+16	2.36008e+16	3.53074e+16	3.62318e+16	4.59422e+16	2.37058e+15	2.24044e+15	2.60085e+16	2.44373e+16
RP11-115D7.3	ENSG00000226745	0	1.07881e+16	0	0	0	0	1.11556e+16	0	2.69535e+16	0.824838	0.788333	0	0
RLF	ENSG00000117000	5.18834e+15	5.21281e+15	5.15221e+15	3.48367e+16	410860755479134	3.0638e+16	5.63245e+15	5.42915e+15	5.25458e+15	2.01095e+15	2.13481e+15	1.40453e+16	1.45423e+16
RNU6-1237P	ENSG00000207508	1.49455e+15	1.29457e+16	7.61598e+15	1.20919e+16	3.59458e+15	3.07302e+15	1.11556e+16	1.68782e+16	6.73836e+16	3.29935e+15	788332948295025	1.61543e+15	9.63559e+15
TMCO2	ENSG00000188800	2.24183e+16	9.70928e+15	3.04639e+15	0	0	0	1.11556e+16	2.25042e+16	1.34767e+16	0.824838	3.94166e+15	2.69239e+16	4.44719e+15
RP1-39G22.7	ENSG00000259943	5.97074e+15	4.59573e+16	5.51397e+15	4.01451e+15	4.07386e+16	3.34191e+15	6.9053e+15	6.81879e+15	8.78683e+15	1.22076e+16	9.933e+15	1.21158e+16	1.45275e+16
ZMPSTE24	ENSG00000084073	1.52071e+16	1.58369e+16	1.45008e+16	1.1971e+16	1.39709e+16	1.04636e+15	1.49596e+16	1.41664e+15	1.63473e+15	923818512270737	9.00276e+15	6.11173e+15	5.92959e+15
RP1-39G22.4	ENSG00000231296	896731606178853	1.40245e+16	1.1424e+16	846432446423264	1.19819e+16	9.98732e+15	1.67334e+15	1.91286e+16	1.07814e+16	1.31974e+16	8.67166e+15	1.1667e+16	1.33416e+16
COL9A2	ENSG00000049089	6.72549e+15	5.0704e+15	7.61598e+15	5.32043e+15	4.79278e+15	5.83874e+15	1.19365e+15	7.65144e+15	1.26681e+16	5.16349e+15	4.72211e+16	3.6796e+15	3.69117e+15
RP1-228H13.1	ENSG00000227311	0.747276	1.07881e+16	0.761598	0	4.79278e+15	4.60953e+15	4.46223e+15	675127499752343	6.73836e+16	4.12419e+16	157666589659005	0	0.741199
SMAP2	ENSG00000084070	2.30834e+16	2.45645e+15	2.37085e+15	1.14631e+16	1.23534e+16	1.13702e+15	5.8009e+15	5.38977e+15	6.44188e+15	4.36339e+16	4.17816e+16	4.92707e+16	4.69179e+15
RP1-228H13.2	ENSG00000213172	0	0	0.761598	0	0	0	0	0	0	0.824838	157666589659005	0	0
NA	ENSG00000284677	3.43747e+15	2.37338e+16	3.73183e+16	278113518110501	2.27657e+15	3.3035e+16	7.80891e+15	9.0017e+15	1.21291e+16	4.12419e+16	63066635863602	8.97463e+15	7.41199e+15
ZFP69B	ENSG00000187801	5.71666e+15	6.6131e+15	5.8643e+15	5.53809e+15	5.95502e+15	517804135337236	3.07894e+15	2.44171e+15	2.35843e+15	8.82577e+15	788332948295025	1.66031e+15	1.60099e+16
RP1-228H13.5	ENSG00000260920	3.98298e+16	4.49863e+15	4.58482e+15	4.34099e+15	4.88863e+15	3.66458e+15	1.85183e+16	1.68782e+16	1.54982e+15	6.02132e+15	4.65116e+16	1.04106e+16	9.85795e+15
RP11-656D10.7	ENSG00000279667	2.46601e+15	3.66795e+15	5.94046e+15	6.04595e+16	6.70989e+15	4.2254e+15	3.45823e+15	2.58799e+15	2.15628e+15	7.42354e+15	8.67166e+15	807717066164999	1.92712e+16
ZFP69	ENSG00000187815	5.88854e+15	6.36497e+15	6.8163e+15	4.15961e+15	4.66098e+16	4.1409e+15	3.65903e+15	3.21811e+15	3.42309e+15	2.07034e+16	2.23098e+16	2.74624e+16	2.81656e+15
RP11-656D10.3	ENSG00000238287	4.48366e+15	4.63888e+15	4.87423e+16	1.69286e+15	1.67747e+16	3.3035e+16	2.78889e+15	4.16329e+16	2.29104e+16	1.81464e+16	1.49783e+16	2.96163e+16	4.96603e+15
EXO5	ENSG00000164002	259304889453385	2.52441e+16	3.26726e+16	1.41475e+16	1.86918e+16	1.72089e+16	3.41361e+15	3.03807e+16	293792667903544	1.43522e+16	1.34805e+16	1.48979e+15	1.2378e+15
RP11-656D10.5	ENSG00000227278	0	0	0	0	0	0	0	0	1.34767e+16	0	0	0	0
RP11-656D10.6	ENSG00000238186	4.11002e+15	3.12855e+15	5.25503e+15	2.41838e+16	2.03693e+16	1.84381e+16	3.56979e+16	2.36295e+16	2.15628e+15	2.39203e+15	1.49783e+16	1.70518e+15	1.77888e+16
ZNF684	ENSG00000117010	1.91303e+16	2.06053e+15	1.88876e+16	1.3422e+15	1.43783e+15	1.34445e+16	4.8973e+15	4.84967e+15	4.83815e+15	1.88063e+16	2.06543e+16	1.33722e+16	1.36381e+16
NA	ENSG00000286838	4.48366e+15	7.55166e+15	6.09278e+15	4.83676e+15	1.19819e+16	5.37779e+16	4.46223e+15	675127499752343	0	4.12419e+16	472999768977015	6.28224e+15	2.2236e+15
RP1-63P18.2	ENSG00000236505	0.747276	1.07881e+16	0.761598	0	2.39639e+15	1.53651e+16	1.11556e+16	3.37564e+15	4.04302e+15	0	0.788333	0	2.2236e+15
GTF2F2P2	ENSG00000233910	298910535392951	0	2.28479e+16	0	0	0.768255	0	0	0	0	0	1.79493e+16	0
RIMS3	ENSG00000117016	4.94024e+15	4.78452e+16	4.79959e+15	2.18138e+16	2.00698e+15	2.08351e+15	2.25343e+16	1.92524e+16	2.44603e+16	1.11518e+15	9.72015e+15	792460188248549	6.59667e+15
NA	ENSG00000287743	1.41983e+16	1.18669e+16	1.5232e+16	7.25514e+16	1.19819e+16	5.37779e+16	5.57779e+15	9.0017e+15	8.08604e+15	1.40222e+16	8.67166e+15	1.3462e+16	1.4824e+15
RP4-739H11.3	ENSG00000237899	4.48366e+15	9.70928e+15	1.21856e+16	1.20919e+16	3.59458e+15	6.9143e+15	1.89645e+16	2.1379e+15	2.42581e+16	2.96942e+16	3.311e+15	1.97442e+16	1.70476e+15
NFYC-AS1	ENSG00000272145	799585682176144	1.05723e+16	8.83454e+15	8.10157e+15	9.70537e+15	883493702726738	3.78174e+15	3.26312e+15	3.32875e+15	1.10528e+15	8.82933e+15	1.10388e+16	1.19333e+16
NFYC	ENSG00000066136	1.11269e+16	1.2169e+16	1.15611e+16	6.92865e+15	77283519184614	6.06154e+15	1.82728e+16	1.7272e+16	2.25061e+16	4.74282e+15	5.26606e+15	6.92842e+15	6.50031e+15
MIR30E	ENSG00000198974	1.27037e+16	1.07881e+16	8.37758e+15	4.83676e+15	3.59458e+15	6.9143e+15	8.92446e+15	1.12521e+16	1.07814e+16	494902774430752	3.94166e+15	3.58985e+16	9.63559e+15
MIR30C1	ENSG00000207962	4.48366e+15	5.39405e+16	3.80799e+15	1.20919e+16	1.19819e+16	8.45081e+15	1.004e+16	1.46278e+16	8.08604e+15	247451387215376	472999768977015	1.79493e+16	8.89439e+15
KCNQ4	ENSG00000117013	2.24183e+16	1.72609e+15	1.67552e+15	1.81378e+16	9.58555e+15	2.22794e+16	1.45023e+16	675127499752343	2.02151e+16	4.37164e+15	2.91683e+16	2.78214e+16	2.07536e+16
RN7SL326P	ENSG00000264582	1.49455e+15	1.07881e+16	0.761598	1.20919e+16	0	0	1.11556e+16	0	4.04302e+15	247451387215376	0.788333	0	0
CITED4	ENSG00000179862	567930017246607	4.74676e+16	5.78814e+16	3.26481e+15	3.23512e+15	3.9181e+15	7.47424e+15	6.52623e+15	1.02423e+16	3.87674e+15	346866497249811	9.60286e+15	9.33911e+15
RP5-1066H13.4	ENSG00000229528	0	0	2.28479e+16	1.20919e+16	0	0.768255	0	0	0	0.824838	0.788333	0	0
RP11-348A7.1	ENSG00000228940	0	0	0	0	0	0	2.23112e+16	0	0	0	2.365e+15	0	0
NA	ENSG00000286668	0	0	0	0	0	0	0	0	1.34767e+16	0.824838	157666589659005	0	0
UBE2V1P8	ENSG00000233118	0	0	0	0	0	0	0	0	1.34767e+16	0	0	0	0
CTPS1	ENSG00000171793	8.57873e+15	8.1558e+15	7.26564e+15	6.03385e+15	611078988901599	5.74655e+15	9.03602e+15	8.93419e+15	1.09566e+16	5.97183e+15	6.02286e+15	1.28696e+16	1.20593e+16
SLFNL1-AS1	ENSG00000281207	7.47276e+15	6.25709e+15	5.40735e+15	5.68319e+16	3.7144e+15	6.83747e+15	7.13957e+15	4.50085e+16	4.58209e+16	7.50603e+15	5.83366e+15	1.62441e+15	1.86782e+16
SLFNL1	ENSG00000171790	7.09913e+15	6.58074e+15	6.09278e+15	4.59492e+15	5.87115e+15	8.06668e+15	4.90845e+15	4.16329e+16	4.85162e+15	734105782072282	6.46433e+15	1.46287e+16	1.57875e+16
SCMH1	ENSG00000010803	2.08565e+15	2.09505e+16	2.10277e+16	1.37606e+15	1.38511e+16	1.44432e+16	1.28847e+16	1.38401e+15	1.71559e+15	7.83596e+15	7.15018e+15	1.02939e+16	9.72453e+15
RPL23AP17	ENSG00000215893	3.21329e+15	1.72609e+15	3.88415e+15	2.90205e+15	2.15675e+15	3.14985e+16	1.004e+16	2.47547e+15	1.34767e+16	1.31974e+16	1.1825e+16	2.24366e+15	2.89068e+16
NA	ENSG00000287400	2.24183e+16	9.70928e+15	6.09278e+15	1.45103e+16	8.38736e+15	1.30603e+16	1.22711e+16	1.91286e+16	1.61721e+16	5.77387e+15	63066635863602	1.52569e+15	1.77888e+16
RP11-399E6.1	ENSG00000235358	1.41983e+16	1.72609e+15	1.29472e+16	1.81378e+16	1.43783e+15	1.61334e+15	1.78489e+16	5.62606e+15	1.88674e+16	2.14458e+15	2.04967e+15	2.15391e+16	2.00124e+15
RP11-399E6.2	ENSG00000213987	0	0	0	2.41838e+16	0	0.768255	1.11556e+16	0	1.34767e+16	0	157666589659005	2.69239e+16	0.741199
NA	ENSG00000286640	1.27037e+16	6.47285e+15	8.37758e+15	6.04595e+15	718916457531293	4.60953e+15	1.11556e+16	1.12521e+16	2.69535e+16	4.12419e+16	3.94166e+15	7.17971e+16	1.03768e+16
FOXO6	ENSG00000204060	4.8573e+15	4.531e+16	4.34111e+15	4.59492e+15	6.35043e+15	6.607e+15	3.12356e+16	4.16329e+16	7.0079e+15	2.14458e+15	189199907590806	2.42315e+16	3.40952e+15
RP11-399E6.4	ENSG00000229901	1.49455e+15	4.31524e+15	9.90077e+15	3.62757e+16	2.39639e+15	9.21906e+15	3.34667e+16	7.87649e+15	8.08604e+15	4.12419e+16	157666589659005	1.79493e+16	2.9648e+15
RNA5SP45	ENSG00000252563	0	0	0	0	0	0	0	0	0	247451387215376	0	0	0
EDN2	ENSG00000127129	298910535392951	1.07881e+16	2.28479e+16	0	1.19819e+16	0	0	3.37564e+15	8.08604e+15	4.12419e+16	788332948295025	1.79493e+16	2.2236e+15
HIVEP3	ENSG00000127124	7.44287e+15	9.56904e+15	5.36165e+15	4.22007e+16	3.70242e+15	4.8861e+16	4.68534e+16	5.06346e+16	7.68173e+15	1.43522e+16	1.26922e+16	4.08346e+15	3.57258e+15
RP11-486B10.3	ENSG00000230881	7.47276e+15	4.31524e+15	3.04639e+15	0	8.38736e+15	8.45081e+15	0	1.12521e+16	1.34767e+16	1.64968e+15	0	0.897463	0.741199
RP11-486B10.4	ENSG00000230638	2.31656e+16	1.61821e+16	9.90077e+15	846432446423264	3.59458e+15	4.60953e+15	3.34667e+16	1.12521e+16	4.04302e+15	3.29935e+15	7.095e+15	1.43594e+16	1.03768e+16
NA	ENSG00000287587	298910535392951	7.55166e+15	3.80799e+15	0	4.79278e+15	0.768255	7.80891e+15	3.37564e+15	9.43371e+15	6.5987e+15	472999768977015	0	3.70599e+16
HNRNPFP1	ENSG00000227538	0	0	0	2.41838e+16	0	0	1.11556e+16	0	1.34767e+16	1.64968e+15	2.365e+15	0	0
RP11-319C21.1	ENSG00000228776	0	0	0	0	0	0	0	0	0	0	0.788333	0	0
GUCA2B	ENSG00000044012	0	0	0	0	0	0	0	0	0	247451387215376	157666589659005	0	0
GUCA2A	ENSG00000197273	0	0	0	0	0	0	0	0	0	0.824838	157666589659005	0	0
FOXJ3	ENSG00000198815	2.87552e+16	3.20406e+16	2.45844e+15	1.68924e+16	1.80568e+16	1.66865e+16	2.86252e+16	3.04032e+16	3.28697e+15	1.43357e+16	1.39456e+16	1.68095e+15	1.66918e+16
RP11-223A3.1	ENSG00000227527	1.04619e+16	6.47285e+15	1.1424e+16	846432446423264	9.58555e+15	1.53651e+16	2.34267e+16	1.80034e+16	2.02151e+16	5.77387e+15	3.94166e+15	3.58985e+16	6.67079e+15
RIMKLA	ENSG00000177181	1.69781e+16	1.70883e+16	1.84687e+16	9.77025e+15	1.00768e+16	8.5891e+15	4.26143e+15	3.67944e+16	4.8651e+16	6.02132e+15	7.17383e+15	5.29503e+16	4.29895e+15
RP11-157D18.2	ENSG00000235002	5.23093e+15	8.63047e+15	6.09278e+15	2.41838e+16	1.19819e+16	4.60953e+15	2.23112e+16	4.50085e+15	5.39069e+15	3.29935e+15	0	0.897463	0.741199
ZMYND12	ENSG00000066185	5.30566e+15	5.60981e+15	5.63582e+15	2.5393e+16	2.03693e+16	2.45842e+16	32351178674676	3.03807e+16	4.31255e+15	989805548861504	1.10367e+16	1.79493e+16	1.4824e+15
PPCS	ENSG00000127125	8.58621e+15	8.77072e+15	9.18487e+15	5.18742e+15	5.81124e+15	4.80928e+15	1.31747e+16	1.34463e+16	1.37732e+16	5.05626e+16	4.72211e+16	3.63473e+15	3.57258e+15
CCDC30	ENSG00000186409	2.06921e+16	2.29247e+16	2.49347e+15	1.8162e+15	1.60798e+16	1.73856e+16	5.05348e+15	5.8511e+15	3.28832e+15	4.0912e+16	4.05991e+16	2.98855e+15	3.00927e+15
RP11-163G10.2	ENSG00000230116	1.41983e+16	2.58914e+16	9.13918e+15	846432446423264	5.99097e+15	1.07556e+16	2.23112e+16	0	0	0.824838	157666589659005	0.897463	3.70599e+16
TMSB4XP1	ENSG00000236876	1.3451e+16	1.51033e+16	1.1424e+16	7.25514e+16	9.58555e+15	2.61207e+16	4.46223e+15	7.87649e+15	8.08604e+15	5.77387e+15	5.51833e+16	0.897463	2.2236e+15
RNU6-536P	ENSG00000200254	1.56928e+15	1.29457e+16	1.37088e+16	4.83676e+15	2.39639e+15	9.21906e+15	1.11556e+16	3.37564e+15	0	0.824838	2.365e+15	0.897463	2.2236e+15
RP11-163G10.4	ENSG00000236180	2.1671e+15	2.8049e+16	3.80799e+15	2.05562e+15	718916457531293	1.07556e+16	4.46223e+15	3.37564e+15	4.04302e+15	3.29935e+15	2.365e+15	6.28224e+15	1.4824e+15
PPIH	ENSG00000171960	2.03259e+16	2.43811e+15	2.04108e+15	1.28174e+16	1.50972e+16	1.52883e+16	4.95308e+15	5.58105e+15	6.14539e+15	2.16108e+16	2.2231e+16	2.06417e+16	1.92712e+15
NA	ENSG00000285728	2.11479e+16	1.92028e+15	1.95731e+16	1.25756e+15	1.29405e+16	1.23689e+16	3.12356e+16	3.13934e+15	3.00531e+15	1.45996e+16	1.36382e+16	1.46287e+16	1.53428e+16
RP5-994D16.3	ENSG00000234917	1.3451e+16	7.55166e+15	1.59936e+16	1.33011e+16	9.58555e+15	1.53651e+16	1.67334e+15	1.5753e+16	1.61721e+16	9.07322e+15	7.095e+15	4.48732e+15	6.67079e+15
YBX1	ENSG00000065978	3.01556e+16	2.79735e+15	3.24981e+16	2.0653e+16	2.35026e+16	1.96881e+16	2.7223e+15	2.75868e+15	2.98334e+16	9.47491e+15	8.75601e+15	7.20394e+16	8.0976e+15
CLDN19	ENSG00000164007	896731606178853	3.23643e+16	6.09278e+15	846432446423264	2.39639e+15	6.14604e+15	1.45023e+16	1.35025e+15	1.34767e+16	2.22706e+16	157666589659005	1.61543e+15	2.07536e+16
P3H1	ENSG00000117385	7.14396e+15	6.58074e+15	7.02955e+15	503022711017254	5.29602e+15	5.27791e+15	2.71527e+16	2.63637e+16	3.6778e+16	2.88611e+16	2.55262e+15	1.40992e+16	1.33861e+16
C1orf50	ENSG00000164008	4.59575e+15	4.42312e+15	6.03947e+15	3.8815e+15	412178768984608	3.74909e+16	4.11641e+15	3.65694e+16	2.25061e+16	1.74041e+16	1.71857e+16	2.82701e+15	2.87585e+16
RP5-994D16.12	ENSG00000283580	0	0	0.761598	0	0	0	1.11556e+16	0	0	0	0	0	0
RP5-994D16.11	ENSG00000274386	1.10597e+16	99250442821563	1.18048e+16	9.06892e+15	922609453831826	9.98732e+15	3.17934e+16	339814174875346	2.74925e+16	1.5507e+16	1.61608e+16	1.2026e+16	1.34157e+15
SVBP	ENSG00000177868	3.04889e+16	3.40904e+16	3.51858e+16	2.84159e+16	358260034669761	2.9962e+15	6.93877e+15	7.84273e+15	9.3798e+15	1.34449e+16	1.20615e+16	1.89365e+16	1.71217e+16
ERMAP	ENSG00000164010	1.38246e+16	1.28378e+15	1.61459e+16	1.99516e+16	2.2526e+15	1.96673e+16	2.66618e+15	2.56548e+15	2.80316e+15	2.02085e+15	1.96295e+16	2.3693e+15	2.1643e+16
RP11-342M1.3	ENSG00000228192	5.82876e+15	5.17828e+15	6.47358e+15	4.71584e+15	3.23512e+15	6.22287e+16	8.92446e+15	8.32657e+15	6.33406e+15	4.04171e+15	5.51833e+15	744894627685499	8.07907e+15
ZNF691	ENSG00000164011	4.3342e+16	4.37997e+15	4.4782e+15	3.15598e+15	2.97152e+15	2.82718e+16	3.50285e+15	3.18435e+15	3.15355e+16	2.14458e+15	2.11273e+15	3.72447e+15	3.44658e+15
RP11-342M1.7	ENSG00000233708	1.86819e+15	9.70928e+15	2.36095e+15	846432446423264	5.99097e+15	1.07556e+16	6.69335e+15	1.35025e+15	1.21291e+16	1.89713e+15	2.04967e+15	2.15391e+16	2.66832e+16
RP11-342M1.6	ENSG00000237090	1.19564e+15	8.63047e+15	9.13918e+15	967351367340873	3.59458e+15	1.15238e+16	5.57779e+15	4.50085e+15	6.73836e+16	6.5987e+15	5.51833e+16	3.58985e+16	2.2236e+15
ATP6V1E1P1	ENSG00000225099	298910535392951	5.39405e+16	1.37088e+16	1.08827e+16	5.99097e+15	5.37779e+16	7.80891e+15	675127499752343	4.04302e+15	5.77387e+15	31533317931801	0.897463	1.4824e+15
SLC2A1	ENSG00000117394	7.13649e+15	573926473707299	6.44312e+15	4.46191e+16	4.85269e+16	4.84769e+15	7.71185e+15	6.65788e+15	1.5253e+16	1.16302e+15	1.0201e+16	1.05362e+16	9.45029e+15
NA	ENSG00000284138	5.23093e+15	2.15762e+16	1.5232e+16	1.20919e+16	1.19819e+16	6.9143e+15	4.35068e+15	6.63875e+15	3.77348e+16	1.07229e+16	1.02483e+16	3.58985e+15	1.92712e+16
SLC2A1-AS1	ENSG00000227533	3.36274e+15	2.37338e+16	4.72191e+15	2.66022e+16	9.58555e+15	2.30477e+16	2.61041e+15	2.31794e+15	2.34495e+16	3.79425e+15	4.65116e+16	762843895822499	9.11675e+15
NA	ENSG00000283973	1.3451e+16	1.07881e+16	6.09278e+15	2.41838e+16	1.19819e+16	0.768255	7.25113e+15	675127499752343	8.2208e+15	1.31974e+16	2.04967e+15	2.78214e+16	2.89068e+16
RNU6-880P	ENSG00000207256	1.49455e+15	0	3.04639e+15	0	0	2.30477e+15	2.23112e+16	3.37564e+15	5.39069e+15	247451387215376	0	2.69239e+16	2.9648e+15
U6	ENSG00000283136	0	0	0	0	0	0	0	1.12521e+16	0	0	0	0	0
RP3-393B19.1	ENSG00000277513	0	0	0	0	0	0.768255	0	0	0	0	0	0	0
FAM183A	ENSG00000186973	7.54749e+15	7.12014e+15	8.45374e+15	7.49697e+15	5.39187e+15	9.21906e+15	2.77774e+15	2.49797e+15	2.87054e+16	9.73309e+15	1.0406e+15	1.72313e+16	1.67511e+16
EBNA1BP2	ENSG00000117395	872818763347417	8.16659e+15	1.01216e+16	7.52116e+15	7.88412e+15	6.58395e+15	5.9013e+15	5.35601e+15	6.56317e+15	5.58415e+15	5.22665e+15	3.32959e+16	3.53552e+15
CFAP57	ENSG00000243710	9.41568e+15	8.95412e+15	1.05862e+16	1.4873e+16	1.15027e+16	1.22921e+15	3.45823e+15	3.93824e+15	3.23441e+15	4.37164e+15	4.0205e+16	2.06417e+16	2.66832e+16
RNA5SP46	ENSG00000199240	0.747276	0	0	0	0	0	1.11556e+16	0	0	0.824838	3.94166e+15	0	0
TMEM125	ENSG00000179178	0.747276	0	3.04639e+15	0	0	0	1.22711e+16	1.01269e+16	2.42581e+16	1.64968e+15	5.51833e+16	5.38478e+15	1.4824e+15
C1orf210	ENSG00000253313	0	0	0	0	2.39639e+15	0	0	0	4.04302e+15	7.42354e+15	94599953795403	3.58985e+16	2.9648e+15
TIE1	ENSG00000066056	1.04619e+16	8.63047e+15	2.28479e+16	1.20919e+16	1.19819e+16	3.07302e+15	1.33867e+16	1.80034e+16	2.15628e+15	4.86654e+16	63066635863602	4.48732e+15	3.78011e+15
MPL	ENSG00000117400	8.22004e+15	1.18669e+16	9.90077e+15	1.20919e+16	9.58555e+15	8.45081e+15	2.11956e+15	3.48816e+16	2.02151e+16	5.44393e+16	4.80883e+15	5.0258e+15	5.41075e+15
NA	ENSG00000287113	2.24183e+16	0	3.04639e+15	0	0	3.07302e+15	5.57779e+15	675127499752343	5.39069e+15	3.29935e+15	472999768977015	0.897463	5.92959e+15
RP1-92O14.3	ENSG00000234694	6.72549e+16	1.18669e+16	8.37758e+15	7.25514e+16	3.59458e+15	6.9143e+15	5.68935e+16	3.03807e+16	4.85162e+15	1.89713e+15	2.04967e+15	1.61543e+15	1.92712e+16
CDC20	ENSG00000117399	7.54749e+15	7.22802e+15	8.07294e+15	6.65054e+15	9.94501e+15	8.06668e+15	3.1905e+15	3.29912e+15	5.52681e+15	1.20921e+16	1.15018e+16	9.40542e+15	878320736344379
ELOVL1	ENSG00000066322	2.77987e+16	2.43811e+15	2.90169e+16	2.20072e+15	2.03693e+16	1.88223e+16	5.1985e+15	4.91718e+15	6.26668e+15	7.32456e+15	6.72448e+15	5.42068e+15	4.86227e+16
MED8	ENSG00000159479	6.45647e+15	6.80729e+15	7.0524e+15	3.24063e+16	3.82224e+15	3.31118e+15	1.55843e+16	1.68782e+16	2.33013e+16	762150272623358	7.63106e+15	4.40655e+16	4.61767e+16
RP1-92O14.6	ENSG00000229431	366165405856365	3.12855e+15	3.19871e+16	2.41838e+16	2.27657e+15	2.15112e+16	8.25513e+15	6.30119e+16	6.46883e+15	5.27896e+15	472999768977015	6.1925e+15	5.63311e+15
SZT2	ENSG00000198198	1.372e+16	1.28055e+16	1.06243e+16	9.17775e+15	7.41682e+15	1.13394e+16	1.54282e+16	158092356192007	1.57543e+16	2.89023e+16	2.72133e+16	3.03702e+15	2.87882e+15
HYI-AS1	ENSG00000229348	1.12091e+16	1.51033e+16	6.85438e+15	1.69286e+15	5.99097e+15	9.98732e+15	3.34667e+16	675127499752343	4.04302e+15	4.12419e+16	31533317931801	4.48732e+15	5.92959e+15
PTPRF	ENSG00000142949	3.92918e+15	3.71973e+16	3.49116e+16	3.11729e+15	2.81216e+15	3.35036e+16	3.6211e+15	311683862385665	4.40689e+15	7.36828e+16	6.49665e+15	1.01297e+16	9.31613e+15
KDM4A	ENSG00000066135	6.91978e+15	653758351628991	7.0524e+15	5.65901e+15	5.24809e+15	5.04744e+15	7.85353e+15	7.28012e+15	7.43915e+15	6.89565e+15	5.4868e+15	1.00695e+16	9.30946e+15
KDM4A-AS1	ENSG00000236200	1.27037e+16	1.10039e+16	1.08147e+16	1.16082e+16	7.54862e+15	1.07556e+15	1.48369e+16	1.39526e+16	1.41506e+16	1.295e+15	1.11943e+16	2.01929e+16	1.89006e+16
ST3GAL3	ENSG00000126091	2.89943e+15	2.68623e+16	2.48281e+16	2.32164e+16	1.8572e+15	258902067668618	1.75143e+16	2.0929e+16	1.50939e+15	2.63123e+16	3.05085e+15	6.45276e+15	6.1223e+15
RP11-184I16.4	ENSG00000229444	7.47276e+15	7.55166e+15	6.85438e+15	1.33011e+16	5.99097e+15	7.68255e+16	1.11556e+16	1.01269e+16	9.43371e+15	1.97961e+15	2.1285e+16	1.52569e+15	1.853e+16
U6	ENSG00000283414	3.73638e+15	8.63047e+15	3.04639e+15	2.41838e+16	4.79278e+15	1.53651e+16	4.46223e+15	1.01269e+16	5.39069e+15	1.64968e+15	8.67166e+15	9.8721e+15	6.67079e+15
RP11-184I16.3	ENSG00000233674	1.04619e+16	1.61821e+16	1.82784e+16	1.57195e+16	1.79729e+16	1.92064e+15	1.56178e+16	1.23773e+15	0	1.31974e+16	157666589659005	1.88467e+16	1.70476e+15
SHMT1P1	ENSG00000224751	1.12091e+16	2.58914e+16	1.5232e+16	1.45103e+16	4.79278e+15	2.30477e+16	5.57779e+15	1.01269e+16	5.39069e+15	2.22706e+16	1.81317e+16	2.69239e+16	4.37307e+15
ARTN	ENSG00000117407	1.94292e+16	1.29457e+16	2.28479e+16	1.69286e+15	1.19819e+16	2.07429e+16	1.33867e+16	7.87649e+15	1.21291e+16	2.39203e+15	31533317931801	5.20529e+15	4.96603e+15
RP11-7O11.3	ENSG00000237950	6.05294e+15	5.17828e+15	9.51997e+15	6.65054e+15	3.7144e+15	4.60953e+16	1.67334e+15	1.35025e+15	8.08604e+15	1.81464e+16	63066635863602	4.03859e+15	3.03892e+15
NA	ENSG00000288573	2.61547e+16	1.40245e+16	2.89407e+16	1.33011e+16	1.31801e+16	1.69016e+16	5.57779e+15	1.12521e+16	5.39069e+15	5.77387e+15	63066635863602	1.07696e+16	8.15319e+15
IPO13	ENSG00000117408	1.2472e+15	1.2881e+15	1.24674e+16	6.55381e+15	6.99745e+15	7.51354e+15	5.34352e+15	4.97344e+16	6.64403e+15	1.1292e+15	1.01695e+16	1.05272e+16	9.46511e+15
NA	ENSG00000285649	5.23093e+15	1.40245e+16	8.37758e+15	1.20919e+16	5.99097e+15	5.37779e+16	8.92446e+15	1.12521e+16	8.08604e+15	1.23726e+16	1.419e+15	5.38478e+15	8.89439e+15
DPH2	ENSG00000132768	2.04006e+16	1.80161e+16	2.02585e+16	1.40266e+16	1.2581e+16	1.40591e+16	3.14587e+15	2.48672e+16	4.54166e+16	5.27896e+15	441466451045214	3.16805e+15	2.79432e+15
ATP6V0B	ENSG00000117410	2.14543e+15	2.00874e+16	2.06545e+15	1.237e+16	1.58521e+15	1.25379e+16	1.64879e+16	1.60005e+16	260774684584109	2.07199e+16	1.75956e+16	8.87591e+15	8.12354e+15
B4GALT2	ENSG00000117411	1.83232e+16	1.67431e+16	2.03347e+16	1.56832e+16	1.63314e+16	1.62793e+15	8.11011e+15	7.9665e+15	1.36384e+16	1.67112e+16	1.45211e+16	9.908e+15	8.48673e+15
CCDC24	ENSG00000159214	2.07743e+16	1.65058e+16	2.10963e+15	1.65659e+15	2.16873e+15	2.18185e+15	6.91646e+15	8.32657e+15	6.73836e+15	2.2683e+15	2.63303e+16	1.63338e+16	1.55652e+16
SLC6A9	ENSG00000196517	2.36887e+15	2.5352e+15	2.50566e+16	3.24063e+16	2.01297e+16	3.04997e+15	1.52831e+16	1.17022e+16	1.65764e+16	2.35079e+16	2.30982e+16	4.37962e+15	3.51328e+15
RP5-1198O20.4	ENSG00000230615	2.98911e+16	4.09947e+15	3.27487e+16	1.20919e+16	2.15675e+15	2.30477e+16	7.02801e+15	6.63875e+15	1.10509e+16	6.43374e+15	6.07016e+15	4.30782e+16	3.3354e+15
RP5-1198O20.5	ENSG00000227163	0	0	0	0	0	0.768255	0	0	0	0	157666589659005	0	0
RN7SL479P	ENSG00000239560	0	0	0	0	0	0	1.11556e+16	0	0	0	0	0	0
KLF17	ENSG00000171872	1.49455e+15	0	0	1.20919e+16	0	0	1.11556e+16	2.25042e+16	4.04302e+15	3.29935e+15	63066635863602	0	0
RP11-570P14.1	ENSG00000233514	298910535392951	6.47285e+15	3.04639e+15	7.25514e+16	2.39639e+15	2.30477e+15	5.57779e+15	1.12521e+16	8.08604e+15	0	472999768977015	0	0
KLF18	ENSG00000283039	2.24183e+16	1.07881e+16	0	1.20919e+16	0	0	1.11556e+16	0	6.73836e+16	0	157666589659005	0	1.4824e+15
RP4-675G8.3	ENSG00000226804	0.747276	0	0	0	0	0	0	0	0	0.824838	0	0	0
Y_RNA	ENSG00000200171	0	0	0	0	0	0	0	0	1.34767e+16	0	157666589659005	0	0
OOSP1P1	ENSG00000238037	0.747276	0	0	0	0	0	0	0	0	0	0.788333	0	0
RP5-891H21.1	ENSG00000227994	0	0	0	0	0	0	0	0	0	0	0.788333	0	0
RP5-891H21.5	ENSG00000271329	298910535392951	0	1.5232e+16	1.20919e+16	0	0	0	0	1.34767e+16	3.29935e+15	3.94166e+15	2.69239e+16	3.70599e+16
DMAP1	ENSG00000178028	1.33987e+16	123307887114181	1.44475e+16	9.48004e+15	9.1542e+15	9.48027e+15	1.03301e+16	991312212136357	1.04849e+16	1.06404e+16	9.65708e+15	1.06349e+16	9.69488e+15
ERI3	ENSG00000117419	2.03932e+16	1.80161e+16	2.15532e+15	1.49456e+16	1.51212e+16	1.39054e+15	1.52385e+15	1.65744e+16	2.20884e+15	1.27932e+16	1.21482e+16	1.14337e+16	1.02434e+16
ERI3-IT1	ENSG00000233602	3.81111e+15	4.42312e+15	5.55966e+16	3.74849e+15	2.99549e+15	4.45588e+16	3.68134e+16	4.61337e+15	1.61721e+16	7.67099e+15	6.22783e+15	771818529890999	7.70847e+15
RNU6-369P	ENSG00000199385	0	0	0	0	0	0	0	0	0	0	0.788333	0	0
RNF220	ENSG00000187147	9.78185e+15	8.77072e+15	1.04187e+16	8.31922e+15	7.58457e+15	7.24465e+15	1.10552e+16	1.02619e+16	1.28433e+16	7.61325e+15	6.42491e+15	8.54385e+15	8634967576719
MIR5584	ENSG00000263381	0	0	0	1.20919e+16	0	0	0	0	0	0.824838	0	0	0
TMEM53	ENSG00000126106	2.47348e+16	1.78004e+16	2.58182e+16	1.53567e+16	1.49774e+16	1.58261e+15	1.31636e+15	1.28274e+16	1.68459e+16	1.44347e+16	1.39535e+16	2.16289e+16	1.56393e+16
C1orf228	ENSG00000198520	2.34645e+16	1.96343e+15	1.89638e+16	1.45103e+16	1.90513e+16	1.97442e+16	1.506e+16	1.17022e+16	1.13205e+16	1.21251e+16	1.11943e+16	1.81288e+16	1.73441e+16
RNU5F-1	ENSG00000199377	1.56928e+15	2.8049e+16	1.29472e+16	846432446423264	4.79278e+15	5.37779e+16	3.12356e+16	2.81303e+16	4.58209e+16	5.77387e+15	31533317931801	1.79493e+16	1.77888e+16
RNU5D-1	ENSG00000200169	4.11002e+15	5.39405e+15	6.16894e+15	1.81378e+16	2.87567e+15	1.30603e+16	5.57779e+15	7.4264e+15	1.159e+16	1.31974e+16	1.10367e+16	6.82072e+15	3.85423e+15
KIF2C	ENSG00000142945	1.76357e+15	1.61821e+16	1.3328e+15	1.26965e+16	1.48576e+16	1.29835e+15	4.29713e+15	4.8823e+15	656855717138474	1.21499e+16	1.12495e+16	9.06438e+15	8.32366e+15
RP11-269F19.2	ENSG00000225721	2.24183e+16	4.31524e+15	0.761598	0	1.19819e+16	0.768255	1.2048e+16	9.90187e+15	1.83283e+15	1.64968e+15	2.365e+15	1.61543e+15	2.14948e+16
RPS8	ENSG00000142937	1.26387e+16	1271376596361	1.17149e+16	9.474e+15	1.22899e+16	8.67898e+15	3.49348e+16	3.61587e+16	5.06941e+15	1.42161e+15	1.2879e+16	1.16984e+16	1.05206e+16
SNORD46	ENSG00000200913	2.24183e+16	1.40245e+16	6.85438e+15	6.04595e+15	718916457531293	5.37779e+16	1.39445e+15	1.42902e+16	2.45276e+16	2.22706e+16	189199907590806	9.78235e+15	6.30019e+16
SNORD38A	ENSG00000202031	0	0	0	0	1.19819e+16	0	0	0	0	0	0	0.897463	0.741199
RPS15AP11	ENSG00000234093	1.49455e+16	1.29457e+16	1.06624e+16	2.41838e+16	1.43783e+15	1.76699e+15	3.68134e+16	2.81303e+16	6.33406e+15	2.06209e+16	2.75917e+16	1.52569e+15	9.63559e+15
BEST4	ENSG00000142959	1.79346e+15	8.63047e+15	1.5232e+16	2.66022e+16	1.31801e+16	2.45842e+16	1.11556e+16	1.01269e+16	1.34767e+16	4.53661e+15	567599722772418	3.6796e+15	2.89068e+16
PLK3	ENSG00000173846	3.11614e+15	2.8049e+15	2.86361e+16	2.11608e+16	2.09684e+16	1.96673e+16	452916501445464	5.13097e+15	7.73564e+15	6.44198e+15	5.17146e+15	4.56809e+16	4.70661e+16
TCTEX1D4	ENSG00000188396	5.23093e+15	2.15762e+16	5.33119e+15	1.20919e+16	1.19819e+16	3.84128e+16	1.56178e+16	1.01269e+16	1.21291e+16	5.114e+15	4.65116e+16	4.39757e+16	4.00247e+15
BTBD19	ENSG00000222009	6.12767e+15	3.45219e+15	6.85438e+15	4.474e+16	4.19368e+16	5.14731e+15	1.21596e+16	1.21523e+16	9.29894e+15	5.15524e+15	4.71423e+16	4.76553e+15	5.34404e+15
PTCH2	ENSG00000117425	1.44224e+16	1.25142e+16	1.07385e+16	6.77146e+15	5.27205e+15	9.29589e+15	9.14757e+15	967682749645025	7.54697e+15	1.82289e+16	2.2231e+16	2.5129e+15	2.20136e+16
RP5-882O7.1	ENSG00000226499	896731606178853	1.51033e+16	9.13918e+15	1.57195e+16	1.19819e+16	1.38286e+16	6.69335e+15	5.62606e+15	4.04302e+15	3.29935e+15	7.095e+15	6.28224e+15	7.41199e+15
EIF2B3	ENSG00000070785	805563892884003	7.45457e+15	8.06532e+15	4.22007e+16	4.30152e+15	4.00261e+16	7.85353e+15	7.91024e+15	8.42295e+15	4.10769e+15	4.17028e+15	3.1501e+15	2.83879e+15
RNA5SP47	ENSG00000253039	0.747276	2.15762e+16	2.28479e+16	1.20919e+16	2.39639e+15	3.07302e+15	2.23112e+16	1.12521e+16	4.04302e+15	7.42354e+15	31533317931801	1.79493e+16	0
CCNB1IP1P1	ENSG00000229815	2.24183e+16	4.31524e+15	0.761598	2.41838e+16	0	3.84128e+16	2.23112e+16	3.37564e+15	2.69535e+16	4.12419e+16	2.365e+15	0	3.70599e+16
RP5-882O7.4	ENSG00000232369	0	1.07881e+16	1.5232e+16	0	4.79278e+15	0.768255	0	1.12521e+16	4.04302e+15	0.824838	157666589659005	0	2.2236e+15
MRPS17P1	ENSG00000268949	7.47276e+15	4.31524e+15	4.56959e+15	3.62757e+16	718916457531293	2.30477e+15	3.34667e+16	4.50085e+15	6.73836e+16	7.42354e+15	5.51833e+16	0.897463	3.70599e+16
HECTD3	ENSG00000126107	3.63924e+16	3.59243e+15	3.00831e+15	2.0919e+15	1.94107e+15	1.90527e+16	7.17304e+15	6.83004e+15	8.00518e+15	1.34696e+16	1.26212e+15	1.04465e+16	9.79865e+15
UROD	ENSG00000126088	1.33015e+15	1.23632e+16	1.4775e+16	8.948e+15	9.34591e+15	8.46617e+15	1.33867e+16	1.43577e+15	1.89887e+15	1.66865e+16	1.56642e+16	9.07336e+15	8.8425e+15
ZSWIM5	ENSG00000162415	1.32193e+15	1.23739e+16	1.25511e+16	7.61789e+15	7.95601e+16	720623559267548	837783971885575	689755262246977	1.12531e+16	8.24838e+15	1.0406e+15	1.29235e+16	993206571056091
OSTCP5	ENSG00000234315	9.71459e+15	5.39405e+16	7.61598e+15	2.41838e+16	1.31801e+16	5.37779e+16	3.34667e+16	7.87649e+15	4.04302e+15	0	0.788333	3.58985e+16	2.2236e+15
LINC01144	ENSG00000281912	3.13856e+15	2.37338e+16	4.03647e+15	2.05562e+15	1.19819e+16	1.69016e+16	32351178674676	3.15059e+16	4.98639e+15	1.56719e+16	1.10367e+16	1.79493e+16	2.37184e+16
HPDL	ENSG00000186603	6.20239e+15	4.74676e+16	5.71198e+15	2.66022e+16	2.27657e+15	4.68636e+15	2.45423e+16	3.03807e+16	2.96488e+16	3.79425e+15	3.311e+15	3.6796e+15	3.40952e+15
MUTYH	ENSG00000132781	5.30566e+15	5.0704e+15	5.94046e+15	3.38573e+15	4.19368e+16	3.45715e+15	847823992853578	821405124698684	5.92976e+16	6.5987e+15	756799630363224	7.26945e+15	9.48735e+15
TOE1	ENSG00000132773	2.48843e+16	2.18998e+16	2.6199e+15	1.62031e+16	2.07288e+15	1.65175e+15	2.67734e+16	2.82428e+16	2.83011e+16	2.16932e+16	1.82105e+16	2.18981e+15	2.00124e+15
TESK2	ENSG00000070759	4.25948e+15	3.23643e+16	4.87423e+16	3.38573e+15	4.79278e+15	25352427991289	2.11956e+16	2.02538e+15	2.3719e+16	1.18777e+16	1.0406e+15	9.96184e+15	8.44967e+15
RP11-291L19.1	ENSG00000236872	0.747276	0	0	0	0	0	2.23112e+16	3.37564e+15	6.73836e+16	1.64968e+15	3.94166e+15	0.897463	2.9648e+15
CCDC163	ENSG00000280670	1.86819e+15	2.04974e+16	1.90399e+15	1.9347e+15	2.51621e+16	1.76699e+15	5.24312e+15	4.61337e+15	7.0079e+15	5.114e+15	693732994499622	4.75656e+15	2.89068e+16
MMACHC	ENSG00000132763	1.97281e+16	3.08539e+16	1.99539e+16	2.12817e+16	2.42035e+16	1.81308e+16	3.62556e+16	3.54442e+16	4.67642e+15	5.13874e+15	4.47773e+16	4.68476e+15	4.86968e+15
PRDX1	ENSG00000117450	1.42207e+16	1.29241e+15	1.41429e+15	1.06288e+16	1.22695e+16	948795411189149	4.3953e+15	4.66401e+15	6.93512e+15	2.67577e+15	2.47852e+16	2.0175e+16	1.86115e+16
HMGB1P48	ENSG00000234379	0.747276	0	0	0	0	0	0	0	0	0	0	0	0
AKR1A1	ENSG00000117448	1.36228e+16	123307887114181	1.38839e+16	6.15477e+15	8.13574e+15	6.29969e+15	2.07717e+15	1.96012e+16	2.83146e+16	2.00023e+16	1.89121e+15	1.57505e+15	1.33564e+16
AL355480.3	ENSG00000281133	1.49455e+15	3.23643e+16	1.5232e+16	1.20919e+16	2.39639e+15	1.53651e+16	4.46223e+15	0	0	0	3.94166e+15	2.69239e+16	2.2236e+15
AL355480.1	ENSG00000280836	6.72549e+16	0	5.33119e+15	6.04595e+15	1.19819e+16	0.768255	5.57779e+15	7.87649e+15	0	3.29935e+15	157666589659005	0.897463	5.18839e+16
NASP	ENSG00000132780	2.02064e+16	1.88899e+16	2.34115e+16	1.74002e+16	1.67508e+16	1.80079e+16	5.35468e+15	5.0342e+15	4.41902e+15	1.86991e+16	1.8242e+15	3.51626e+16	325312211967551
AL355480.2	ENSG00000281112	0	2.15762e+16	3.80799e+15	0	718916457531293	2.30477e+15	6.69335e+15	3.37564e+15	8.08604e+15	9.07322e+15	472999768977015	807717066164999	5.92959e+15
AL355480.4	ENSG00000281825	298910535392951	0	2.28479e+16	2.41838e+16	0	2.30477e+15	6.69335e+15	4.50085e+15	5.39069e+15	6.5987e+15	7.095e+15	4.48732e+15	1.03768e+16
CCDC17	ENSG00000159588	8.22004e+15	7.44378e+15	8.22526e+15	5.19951e+16	1.91711e+16	76057283973867	1.14902e+16	1.14772e+16	7.68173e+15	1.36098e+15	1.0879e+16	1.49876e+16	1.19333e+16
GPBP1L1	ENSG00000159592	3.1677e+16	3.27419e+15	3.39977e+15	2.43531e+15	2.43473e+16	2.24715e+15	6.75247e+15	7.03708e+15	6.44053e+15	3.36286e+16	3.23295e+16	2.92035e+15	2.90105e+16
RPS15AP10	ENSG00000225447	5.30566e+15	4.09947e+15	4.49343e+15	3.50665e+16	5.63151e+15	3.38032e+15	1.36098e+16	1.32775e+16	5.25592e+15	5.27896e+15	4.65116e+16	3.76935e+15	3.26128e+15
RP11-767N6.2	ENSG00000234329	1.04619e+16	8.52259e+15	9.44381e+15	6.16686e+15	7.54862e+15	6.9143e+15	1.87414e+16	2.18291e+16	9.29894e+15	6.5987e+15	8.2775e+15	780793163959499	1.0525e+16
TMEM69	ENSG00000159596	6.29207e+15	6.10606e+15	5.81099e+15	4.69165e+15	5.33196e+15	3.97188e+15	9.32606e+15	8.86667e+15	1.11453e+16	2.75496e+15	31375651342142	4.08346e+15	3.63187e+15
IPP	ENSG00000197429	7.69695e+15	8.14501e+15	7.98155e+15	4.74002e+16	5.40386e+15	4.90915e+15	9.25913e+15	8.41659e+15	8.03213e+15	6.06256e+15	5.56563e+15	6.54251e+15	6.41137e+15
RP11-767N6.7	ENSG00000230896	1.11344e+16	1.46718e+15	1.25664e+16	1.17291e+16	1.18621e+16	9.52637e+15	1.12671e+16	1.47403e+15	1.14552e+16	6.18628e+15	8.35633e+15	6.28224e+15	5.55899e+15
RP11-630I5.1	ENSG00000236111	0.747276	2.15762e+16	0	1.20919e+16	1.19819e+16	0.768255	1.004e+16	5.62606e+15	6.73836e+16	0	157666589659005	0	0
MAST2	ENSG00000086015	3.54358e+16	3.56007e+16	3.49421e+16	2.59734e+15	2.30533e+16	2.82564e+16	1.27508e+16	1.25461e+16	1.56465e+15	1.81712e+16	1.66023e+16	2.35943e+15	2.23101e+15
TMA16P2	ENSG00000232467	2.98911e+16	3.45219e+15	2.36095e+15	3.50665e+16	1.67747e+16	25352427991289	1.11556e+16	9.0017e+15	6.73836e+16	9.07322e+15	1.34017e+16	9.8721e+15	1.33416e+16
PIK3R3	ENSG00000117461	363325755770132	3.75965e+16	3.99687e+15	3.65417e+16	3.99598e+16	3.29966e+16	2.28912e+16	2.2448e+16	1.94604e+16	4.16543e+15	3.37407e+15	763741359229349	7.15257e+15
RP4-533D7.4	ENSG00000226957	2.1671e+15	3.34431e+15	2.43711e+16	4.35308e+16	1.67747e+16	2.9962e+15	4.35068e+15	4.16329e+16	1.75197e+15	4.12419e+16	189199907590806	1.43594e+16	1.1118e+16
RP4-533D7.3	ENSG00000233114	896731606178853	6.47285e+15	9.90077e+15	4.83676e+15	9.58555e+15	2.30477e+15	7.80891e+15	1.23773e+15	5.39069e+15	3.29935e+15	1.1825e+16	6.28224e+15	2.37184e+16
RP4-533D7.5	ENSG00000227857	5.23093e+15	2.15762e+16	2.28479e+16	4.83676e+15	1.19819e+16	3.07302e+15	1.11556e+16	2.25042e+16	5.39069e+15	0.824838	157666589659005	0	0.741199
TSPAN1	ENSG00000117472	1.19564e+15	1.18669e+16	1.06624e+16	2.29746e+16	1.07837e+16	7.68255e+16	2.34267e+16	2.81303e+16	2.42581e+16	3.13438e+15	2.75917e+16	2.78214e+16	1.40828e+16
RP11-322N21.2	ENSG00000250719	0	0	0	0	0	0	0	0	1.34767e+16	0	0	0	1.4824e+15
POMGNT1	ENSG00000085998	2.08938e+16	1.82103e+16	2.24671e+15	1.46554e+16	1.54088e+15	1.47966e+16	155954992369645	1.48303e+16	1.94065e+16	2.49843e+16	2.33031e+15	2.23468e+15	1.95232e+16
LURAP1	ENSG00000171357	4.25948e+15	4.31524e+15	4.11263e+15	3.99032e+15	2.15675e+15	2.9962e+15	1.004e+16	8.77666e+15	7.14267e+15	3.46432e+16	2.99567e+15	9.6926e+15	8.89439e+15
RAD54L	ENSG00000085999	1.23301e+15	1.06802e+16	1.01293e+16	6.4087e+15	5.75133e+15	5.30096e+15	2.2088e+16	1.92411e+16	2.22366e+16	1.66617e+16	1.71068e+16	3.89499e+15	3.2761e+16
LRRC41	ENSG00000132128	2.39128e+16	2.17704e+15	2.28708e+16	1.58041e+16	1.5241e+15	1.62025e+16	2.25343e+16	2.11202e+15	2.94332e+15	3.17645e+15	283799861386209	2.41418e+15	2.30068e+16
UQCRH	ENSG00000173660	2.95697e+15	2.78225e+15	3.21014e+15	2.0919e+15	2.40597e+16	1.82e+16	4.90845e+15	5.19961e+15	6.14539e+15	1.94662e+16	1.71857e+16	1.26183e+16	1.2126e+16
NSUN4	ENSG00000117481	6.52372e+15	7.59482e+15	6.79345e+15	4.60701e+15	4.49323e+15	4.74782e+15	1.39668e+16	1.35476e+16	1.48648e+16	890000156017969	8.3721e+15	7.10791e+15	719704164548854
RP4-603I14.3	ENSG00000225779	4.48366e+15	5.39405e+16	6.09278e+15	846432446423264	1.19819e+16	5.37779e+16	1.22711e+16	675127499752343	4.04302e+15	2.06209e+16	1.34017e+16	4.48732e+15	1.33416e+16
FAAH	ENSG00000117480	2.95921e+15	2.8049e+15	3.20633e+16	2.43047e+16	2.62405e+16	2.61207e+15	1.04862e+16	1.0802e+16	7.14267e+15	2.74671e+16	2.34923e+16	1.82185e+16	1.80853e+16
FAAHP1	ENSG00000232022	2.24183e+16	9.70928e+15	2.05631e+16	846432446423264	718916457531293	2.15112e+16	4.46223e+15	4.50085e+15	4.04302e+15	1.48471e+16	126133271727204	3.58985e+16	6.67079e+15
LINC01398	ENSG00000224863	2.24183e+16	3.23643e+16	0.761598	1.20919e+16	0	0	0	1.12521e+16	2.69535e+16	4.12419e+16	472999768977015	0	0.741199
DMBX1	ENSG00000197587	0.747276	2.15762e+16	2.28479e+16	1.20919e+16	0	0.768255	6.69335e+15	675127499752343	6.73836e+16	9.07322e+15	94599953795403	5.38478e+15	1.4824e+15
RP11-49P4.7	ENSG00000282881	1.49455e+15	0	0.761598	0	0	0	1.11556e+16	3.37564e+15	2.69535e+16	1.64968e+15	157666589659005	0.897463	0.741199
MKNK1-AS1	ENSG00000269956	3.28802e+15	2.37338e+16	2.51327e+16	2.5393e+16	1.19819e+16	2.07429e+16	5.91246e+16	4.16329e+16	3.77348e+16	2.30955e+16	4.57233e+15	1.43594e+16	4.07659e+15
KNCN	ENSG00000162456	3.73638e+15	2.15762e+16	6.85438e+15	2.41838e+16	2.39639e+15	5.37779e+16	1.11556e+16	2.25042e+16	2.69535e+16	494902774430752	3.94166e+15	1.79493e+16	0
MKNK1	ENSG00000079277	4.10255e+16	4.55257e+16	4.6686e+16	3.19226e+15	2.65999e+15	3.3035e+15	5.6001e+15	5.04095e+16	5.55241e+15	3.42308e+15	3.29523e+16	4.05653e+15	4.24707e+16
MOB3C	ENSG00000142961	1.00882e+16	755166412772762	1.00531e+16	1.22128e+16	1.07837e+16	9.91049e+15	1.55063e+16	1.5753e+16	1.23986e+16	4.95728e+16	3.98896e+16	3.94884e+15	3.7727e+16
ATPAF1	ENSG00000123472	2.4279e+16	2.51039e+15	2.4097e+16	1.74365e+16	1.89195e+16	1.61026e+16	3.06444e+16	2.88617e+15	3.68454e+15	1.15725e+16	1.13993e+16	1.4862e+16	1.37937e+16
NENFP1	ENSG00000233647	1.04619e+16	1.94186e+16	1.5232e+16	1.20919e+16	1.67747e+16	9.98732e+15	1.11556e+16	1.12521e+16	4.04302e+15	8.24838e+15	5.51833e+16	8.97463e+15	1.4824e+15
TEX38	ENSG00000186118	2.09237e+15	1.83398e+16	1.82784e+16	846432446423264	8.38736e+15	1.92064e+15	5.57779e+15	9.0017e+15	1.75197e+15	2.39203e+15	94599953795403	2.3334e+15	1.77888e+16
EFCAB14-AS1	ENSG00000228237	2.39128e+15	3.45219e+15	2.05631e+16	3.14389e+16	1.43783e+15	2.15112e+16	3.01201e+15	3.03807e+16	3.23441e+15	1.23726e+16	1.419e+15	2.24366e+15	1.40828e+16
EFCAB14	ENSG00000159658	2.06472e+15	2.14467e+15	2.03347e+16	1.50665e+16	1.64153e+16	1.44355e+16	2.23112e+16	2.14691e+16	2.49454e+15	2.23779e+16	2.16555e+16	2.54341e+15	2.46967e+16
RP11-8J9.5	ENSG00000236476	0	0	0	0	0	0	0	0	0	1.64968e+15	157666589659005	0	0
CYP4B1	ENSG00000142973	0.747276	0	0	0	0	0	0	0	6.73836e+16	1.31974e+16	1.1825e+16	2.69239e+16	1.4824e+15
CYP4Z2P	ENSG00000154198	0	0	0	1.20919e+16	1.19819e+16	1.53651e+16	0	0	4.04302e+15	1.64968e+15	31533317931801	0	1.4824e+15
RP11-346M5.1	ENSG00000238145	0	2.15762e+16	0.761598	2.41838e+16	0	0	0	0	0	0	0	0	0
CYP4A11	ENSG00000187048	597821070785902	5.39405e+16	5.33119e+15	846432446423264	2.15675e+15	1.07556e+16	0	0	1.34767e+16	1.64968e+15	1.73433e+15	0	0
CYP4A26P	ENSG00000259832	0	1.07881e+16	0	0	0	1.53651e+16	0	1.12521e+16	0	0	0	0	0
CYP4A43P	ENSG00000261196	0	0	0	0	0	0	0	0	0	0	0.788333	0	0
CYP4A27P	ENSG00000261593	0	3.23643e+16	1.5232e+16	0	1.19819e+16	0.768255	0	0	0	1.64968e+15	2.365e+15	0	0
CYP4A44P	ENSG00000261290	0	0	0	0	1.19819e+16	0.768255	0	0	0	0.824838	0	0	0
CYP4X1	ENSG00000186377	1.5917e+16	1.65058e+16	2.05631e+16	1.69286e+16	2.54017e+16	1.94369e+16	1.11556e+16	2.25042e+16	1.34767e+16	3.29935e+15	2.365e+15	0.897463	2.9648e+15
CYP4Z1	ENSG00000186160	4.48366e+15	6.47285e+15	4.56959e+15	1.20919e+16	9.58555e+15	9.98732e+15	0	0	2.69535e+16	1.64968e+15	31533317931801	0	0
RP11-184J23.2	ENSG00000225154	0	0	0	0	1.19819e+16	0.768255	0	0	1.34767e+16	1.64968e+15	31533317931801	0	0
CYP4A22-AS1	ENSG00000225506	3.73638e+15	2.15762e+16	3.04639e+15	2.41838e+16	2.39639e+15	0.768255	0	0	1.34767e+16	1.64968e+15	472999768977015	0.897463	1.4824e+15
CYP4A22	ENSG00000162365	298910535392951	4.31524e+15	3.80799e+15	7.25514e+16	3.59458e+15	6.14604e+15	0	0	1.07814e+16	8.24838e+15	1.49783e+16	3.58985e+16	3.70599e+16
MTND1P34	ENSG00000225514	0.747276	0	0	0	0	0	0	0	0	1.64968e+15	157666589659005	0	0
LINC00853	ENSG00000224805	0	0	0	4.83676e+15	1.19819e+16	1.53651e+16	0	0	1.34767e+16	0.824838	0	0	0.741199
PDZK1IP1	ENSG00000162366	0.747276	0	0	0	0	0	0	0	0	4.12419e+16	31533317931801	0	0
TAL1	ENSG00000162367	4.48366e+15	4.31524e+15	2.28479e+16	3.62757e+16	2.39639e+15	6.14604e+15	1.67334e+15	1.68782e+16	1.88674e+16	9.07322e+15	63066635863602	0.897463	4.44719e+15
RP1-18D14.7	ENSG00000226252	0.747276	0	0	0	2.39639e+15	0	0	0	1.34767e+16	3.29935e+15	157666589659005	0.897463	1.4824e+15
STIL	ENSG00000123473	2.97416e+15	2.67545e+15	2.68082e+16	1.9347e+15	1.97702e+16	1.74394e+15	1.82282e+16	2.16941e+16	2.69939e+15	6.02132e+15	7.05558e+15	6.11173e+15	618901109575997
CMPK1	ENSG00000162368	5.07849e+15	5.4728e+15	5.38678e+16	4.24909e+16	4.59268e+15	3.56086e+16	448342714115596	4.60662e+15	4.97561e+16	2.44894e+16	2.49429e+15	1.65761e+15	1.54688e+16
LINC01389	ENSG00000225762	5.23093e+15	5.71769e+15	4.64575e+16	3.86941e+15	2.51621e+16	4.37906e+15	2.11956e+15	3.37564e+15	2.15628e+15	3.5468e+16	3.5475e+15	2.06417e+16	1.4824e+15
FOXE3	ENSG00000186790	2.24183e+16	0	1.5232e+16	0	1.19819e+16	2.30477e+15	0	1.12521e+16	0	247451387215376	3.94166e+15	0.897463	1.4824e+15
FOXD2-AS1	ENSG00000237424	2.24183e+16	0	0.761598	0	0	3.07302e+15	2.23112e+16	4.50085e+15	4.04302e+15	9.07322e+15	126133271727204	5.38478e+15	5.18839e+16
FOXD2	ENSG00000186564	4.48366e+15	1.07881e+16	0	2.41838e+16	4.79278e+15	1.53651e+16	2.23112e+16	2.25042e+16	1.07814e+16	247451387215376	2.365e+15	4.48732e+15	2.2236e+15
RP4-666O22.3	ENSG00000271355	0	0	0	0	0	0	0	0	1.34767e+16	0	0.788333	0	0
RPL21P24	ENSG00000229554	0	0	0	0	0	0	0	0	0	0	0	0	0
ATP6V0E1P4	ENSG00000227883	0	0	0	0	0	0	0	0	0	0	2.365e+15	0	0
RP11-543D5.1	ENSG00000227947	0	0	0	0	0	0.768255	0	0	4.04302e+15	0	472999768977015	0	0
TRABD2B	ENSG00000269113	298910535392951	1.07881e+16	3.80799e+15	1.20919e+16	0	3.07302e+15	4.68534e+16	3.93824e+15	2.69535e+16	4.12419e+16	1.419e+15	2.69239e+16	0
RP11-330M19.1	ENSG00000225028	0.747276	0	0	0	0	0	0	2.25042e+16	2.69535e+16	0.824838	157666589659005	0	0
RP4-683M8.2	ENSG00000226133	0.747276	1.07881e+16	1.5232e+16	0	0	0	3.34667e+16	4.50085e+15	0	0	5.51833e+16	0	0
RP11-193P11.3	ENSG00000231413	0.747276	0	0	0	0	1.53651e+16	0	0	0	0	0	0	0
CYP46A4P	ENSG00000237180	0	0	0	1.20919e+16	0	0.768255	0	0	0	0.824838	3.94166e+15	0	0
SKINT1L	ENSG00000242267	2.24183e+16	2.37338e+16	8.37758e+15	1.20919e+16	2.15675e+15	2.15112e+16	4.46223e+15	5.62606e+15	4.04302e+15	8.24838e+15	7.095e+15	3.58985e+16	4.44719e+15
AL356289.1	ENSG00000279096	4.48366e+15	3.23643e+16	1.5232e+16	846432446423264	4.79278e+15	5.37779e+16	0	1.12521e+16	2.69535e+16	4.12419e+16	3.94166e+15	0	0.741199
RP5-1024N4.2	ENSG00000223720	4.48366e+15	8.63047e+15	3.04639e+15	3.62757e+16	3.59458e+15	1.53651e+16	1.11556e+16	0	1.34767e+16	247451387215376	5.51833e+16	1.79493e+16	1.4824e+15
SLC5A9	ENSG00000117834	1.71874e+16	1.29457e+16	1.56889e+16	1.72914e+16	1.5936e+16	1.94369e+16	8.92446e+15	1.12521e+16	1.34767e+16	4.20667e+16	4.257e+16	5.47453e+15	5.85547e+16
RP5-1024N4.4	ENSG00000272491	1.41983e+16	1.07881e+16	1.37088e+16	1.08827e+16	9.58555e+15	1.22921e+16	0	1.12521e+16	0	4.12419e+16	5.51833e+16	2.69239e+16	8.15319e+15
RP5-1024N4.5	ENSG00000279214	1.71874e+16	1.94186e+16	1.44704e+16	2.29746e+16	1.79729e+16	1.92064e+15	3.34667e+16	0	0	1.64968e+15	157666589659005	1.79493e+16	0.741199
SPATA6	ENSG00000132122	2.47573e+15	2.67868e+15	2.30993e+16	1.62273e+16	1.96743e+16	1.67326e+15	9.1922e+15	1.01382e+16	8.9755e+15	2.8127e+16	251478210506113	6.0489e+15	5.57382e+15
PPP1R8P1	ENSG00000224986	9.1915e+15	1.16511e+16	8.5299e+15	6.77146e+15	8.627e+15	5.76192e+16	8.92446e+15	2.58799e+15	5.39069e+15	1.48471e+16	189199907590806	4.93605e+15	3.78011e+15
RNU6-723P	ENSG00000206700	1.56928e+15	7.55166e+15	6.85438e+15	7.25514e+16	718916457531293	9.21906e+15	1.11556e+16	4.50085e+15	4.04302e+15	1.64968e+15	5.51833e+16	9.8721e+15	4.44719e+15
RP11-329A14.1	ENSG00000235105	6.12767e+15	6.90438e+15	5.33119e+16	3.26481e+15	5.03242e+15	4.76318e+16	1.67334e+15	1.23773e+15	1.61721e+16	1.15477e+16	1.10367e+16	1.61543e+15	1.1118e+16
RNU4-61P	ENSG00000223175	9.71459e+15	1.29457e+16	3.04639e+15	2.41838e+16	8.38736e+15	1.15238e+16	3.34667e+16	2.25042e+16	1.34767e+16	0	3.94166e+15	2.69239e+16	3.70599e+16
RP11-329A14.2	ENSG00000232514	1.49455e+15	0	0.761598	1.20919e+16	1.19819e+16	2.30477e+15	0	0	0	0	157666589659005	0	0
AGBL4	ENSG00000186094	5.23093e+15	5.17828e+15	5.94046e+15	2.55139e+16	2.26459e+16	2.35086e+16	4.46223e+15	2.25042e+16	9.43371e+15	8.24838e+15	252266543454408	6.28224e+15	2.9648e+15
NA	ENSG00000287661	597821070785902	1.07881e+16	5.33119e+15	1.57195e+16	1.43783e+15	1.45969e+16	0	1.12521e+16	1.34767e+16	3.29935e+15	2.365e+15	1.79493e+16	0
BEND5	ENSG00000162373	5.13379e+15	5.04883e+16	4.99608e+15	4.01451e+15	4.86467e+15	4.32528e+16	4.18334e+16	3.57818e+16	5.40417e+15	1.07229e+16	8.67166e+15	1.42697e+15	1.25263e+15
NA	ENSG00000286597	0	0	3.80799e+15	967351367340873	8.38736e+15	1.22921e+16	0	0	0	1.64968e+15	0.788333	0	0
RP11-141A19.1	ENSG00000229846	2.24183e+16	0	2.28479e+16	1.9347e+15	1.07837e+16	6.9143e+15	0	0	0	0.824838	2.365e+15	0	0
RP11-141A19.2	ENSG00000230114	0	0	0	0	1.19819e+16	3.84128e+16	0	0	0	0	2.365e+15	0	0
AGBL4-IT1	ENSG00000225623	298910535392951	0	2.28479e+16	1.81378e+16	3.7144e+15	2.30477e+16	0	0	0	0.824838	3.94166e+15	0	0
RP5-926E3.1	ENSG00000237478	3.73638e+15	3.23643e+16	6.09278e+15	1.81378e+16	2.51621e+16	2.61207e+16	0	0	0	1.64968e+15	31533317931801	0	0
ZNF859P	ENSG00000215887	298910535392951	0	0.761598	967351367340873	3.59458e+15	8.45081e+15	0	0	4.04302e+15	4.12419e+16	1.419e+15	0	0.741199
RP11-93G23.2	ENSG00000279324	0.747276	1.07881e+16	2.28479e+16	1.45103e+16	1.67747e+16	2.68889e+15	0	0	4.04302e+15	4.12419e+16	472999768977015	0	0
MTND2P29	ENSG00000233595	298910535392951	1.07881e+16	4.56959e+15	2.29746e+16	5.99097e+15	1.30603e+16	0	0	0	0	0.788333	0	0
ELAVL4	ENSG00000162374	1.22553e+16	1.31291e+16	1.42876e+16	4.46795e+16	4.67176e+15	3.8528e+16	2.03032e+16	1.71032e+16	146896333951772	2.30955e+16	2.91683e+16	753869261753999	8.30143e+15
RP11-492I2.1	ENSG00000230828	1.04619e+16	1.94186e+16	2.36095e+15	6.16686e+15	4.3135e+15	3.99493e+16	0	3.37564e+15	1.34767e+16	1.64968e+15	472999768977015	0	0.741199
RP11-567C20.2	ENSG00000237337	8.22004e+15	1.61821e+16	1.21856e+16	1.9347e+15	2.39639e+16	2.45842e+16	0	0	1.34767e+16	0	0	0.897463	1.4824e+15
RP11-567C20.3	ENSG00000233407	298910535392951	0	2.28479e+16	1.08827e+16	8.38736e+15	9.21906e+15	0	0	0	0	157666589659005	0	0.741199
NA	ENSG00000284696	0.747276	0	2.28479e+16	1.20919e+16	2.39639e+15	3.84128e+16	2.23112e+16	1.12521e+16	6.73836e+16	8.24838e+15	1.10367e+16	0	0
NA	ENSG00000284645	5.23093e+15	2.15762e+16	0.761598	3.62757e+16	0	2.30477e+15	0	0	0	3.29935e+15	7.095e+15	0	0
RP11-183G22.1	ENSG00000234080	0	0	0.761598	0	1.19819e+16	0	1.11556e+16	1.12521e+16	1.34767e+16	3.29935e+15	3.94166e+15	0	0
HMGB1P45	ENSG00000229316	0.747276	0	0.761598	1.20919e+16	0	0.768255	0	0	2.69535e+16	0.824838	31533317931801	0	0
FCF1P6	ENSG00000225671	4.48366e+15	0	2.28479e+16	1.20919e+16	1.19819e+16	3.07302e+15	0	0	0	0	0.788333	0	0
DMRTA2	ENSG00000142700	8.22004e+15	7.55166e+15	3.80799e+15	846432446423264	5.99097e+15	4.60953e+15	1.67334e+15	1.01269e+16	1.48244e+16	1.31974e+16	1.419e+15	7.17971e+16	5.18839e+16
NA	ENSG00000284700	3.73638e+15	1.07881e+16	0.761598	0	2.39639e+15	3.07302e+15	1.11556e+16	2.25042e+16	1.34767e+16	247451387215376	0.788333	1.79493e+16	1.4824e+15
FAF1	ENSG00000185104	2.69767e+15	2.76391e+16	2.77755e+15	1.72672e+16	1.89794e+16	1.62793e+15	1.64099e+15	1.55054e+16	2.00938e+15	9.51863e+15	9.90935e+15	1.03837e+16	9.25757e+15
RP5-850O15.3	ENSG00000225767	6.80021e+15	9.81716e+15	7.0067e+15	411124331119871	4.9126e+16	5.60826e+16	2.78889e+15	1.80034e+16	1.34767e+16	2.63948e+15	2.6015e+16	4.12833e+15	3.70599e+15
RNU6-1026P	ENSG00000207194	4.48366e+15	6.47285e+15	3.80799e+15	4.83676e+15	4.79278e+15	2.30477e+15	2.23112e+16	9.0017e+15	0	3.29935e+15	157666589659005	3.58985e+16	6.67079e+15
PHBP12	ENSG00000230585	3.43747e+15	3.34431e+15	3.12255e+16	3.38573e+15	2.03693e+16	2.22794e+16	1.33867e+16	2.81303e+16	1.48244e+16	2.557e+16	2.75917e+16	4.48732e+15	3.03892e+15
MRPS6P2	ENSG00000237130	2.01765e+16	1.18669e+16	2.36095e+15	4.83676e+15	8.38736e+15	1.84381e+16	8.92446e+15	1.23773e+15	8.08604e+15	1.07229e+16	8.67166e+15	7.17971e+16	1.33416e+16
CDKN2C	ENSG00000123080	4.70784e+15	2.48126e+15	3.65567e+15	2.17654e+16	2.03693e+16	2.07429e+16	3.11241e+15	3.15059e+15	4.60904e+15	1.49296e+16	1.28498e+16	9.96184e+15	8.67203e+15
MIR4421	ENSG00000265538	0	0	0	0	0	0	0	0	0	0	0	0	0
MIR6500	ENSG00000275816	0	0	0	0	0	0	0	0	0	0	0.788333	0	0
C1orf185	ENSG00000204006	1.49455e+15	0	0.761598	0	0	2.30477e+15	0	1.12521e+16	0	1.64968e+15	157666589659005	0	0
Y_RNA	ENSG00000200262	0	0	0.761598	0	0	0	0	0	0	0	0	0	0
CFL1P2	ENSG00000213478	0.747276	0	2.28479e+16	2.41838e+16	1.19819e+16	0	1.11556e+16	0	1.34767e+16	0	157666589659005	0.897463	0
LINC01562	ENSG00000203356	1.79346e+15	2.58914e+16	3.04639e+15	1.69286e+15	2.03693e+16	1.84381e+16	0	4.50085e+15	5.39069e+15	6.5987e+15	0.788333	2.69239e+16	1.4824e+15
RNF11	ENSG00000123091	7.62969e+15	7.79116e+15	8.0539e+15	540749414343548	6.25218e+15	5.19341e+15	4.39753e+15	4.21392e+15	521549369168218	2.06127e+15	2.09302e+16	1.45838e+15	1.46906e+15
RP11-296A18.5	ENSG00000233406	2.46601e+15	3.34431e+15	2.97023e+16	3.14389e+16	1.43783e+15	3.38032e+15	2.67734e+16	3.37564e+15	3.77348e+16	4.20667e+16	472999768977015	4.8463e+16	4.52131e+15
RP11-296A18.6	ENSG00000236434	2.09237e+15	1.94186e+16	1.98015e+16	1.45103e+16	1.31801e+16	2.45842e+16	1.56178e+16	1.46278e+16	1.07814e+16	2.30955e+16	157666589659005	2.42315e+16	3.18716e+16
TTC39A	ENSG00000085831	1.68137e+16	1.66137e+16	1.98777e+16	1.37848e+15	8.38736e+15	9.83367e+15	423911996426789	3.60068e+15	6.46883e+15	1.22901e+15	1.00907e+15	789767798027999	6.52255e+15
TTC39A-AS1	ENSG00000261664	0	1.07881e+16	0	1.20919e+16	0	2.30477e+15	1.11556e+16	0	0	6.5987e+15	472999768977015	0	0
EPS15	ENSG00000085832	1.16859e+15	1.21862e+16	1.22351e+16	7.83192e+15	8.95051e+15	7.13556e+15	5.18065e+15	5.50904e+15	5.22223e+16	2.33264e+16	2.45645e+15	2.92932e+15	2.90254e+16
RP11-275F13.3	ENSG00000232027	4.48366e+15	3.66795e+15	3.57951e+15	2.5393e+16	1.67747e+16	1.84381e+16	1.56178e+16	2.58799e+15	1.88674e+16	1.56719e+16	1.419e+15	2.5129e+15	2.52008e+15
RNU6-877P	ENSG00000206595	3.73638e+15	7.55166e+15	1.06624e+16	4.83676e+15	2.39639e+15	6.14604e+15	2.23112e+16	1.35025e+15	1.34767e+16	1.64968e+15	63066635863602	7.17971e+16	4.44719e+15
RP11-253A20.1	ENSG00000238140	8.22004e+15	8.63047e+15	9.90077e+15	6.04595e+15	1.19819e+16	6.9143e+15	2.23112e+16	3.03807e+16	1.07814e+16	1.15477e+16	788332948295025	1.97442e+16	1.55652e+15
RP11-191G24.1	ENSG00000227070	5.23093e+15	1.18669e+16	4.56959e+15	0	8.38736e+15	6.14604e+15	7.80891e+15	4.50085e+15	2.69535e+16	8.24838e+15	472999768977015	2.24366e+15	2.00124e+15
RNU6-1281P	ENSG00000252032	0.747276	0	0.761598	0	1.19819e+16	2.30477e+15	0	0	0	0	0	0.897463	1.4824e+15
CALR4P	ENSG00000227742	597821070785902	8.63047e+15	6.85438e+15	3.62757e+16	2.39639e+15	7.68255e+16	5.57779e+15	3.37564e+15	4.04302e+15	0.824838	1.10367e+16	3.58985e+16	9.63559e+15
OSBPL9	ENSG00000117859	4.99629e+15	5.09629e+15	5.12632e+15	3.16928e+16	3.42324e+16	2.96162e+16	5.18065e+15	5.36726e+15	4.61713e+15	3.08654e+15	3.10288e+16	2.13686e+15	2.15689e+16
GAPDHP51	ENSG00000236973	8.22004e+15	9.70928e+15	4.56959e+15	3.62757e+16	3.59458e+15	3.84128e+16	5.57779e+15	1.12521e+16	8.08604e+15	3.29935e+15	3.94166e+15	7.17971e+16	1.33416e+16
SLC25A6P3	ENSG00000232846	7.47276e+15	1.07881e+16	4.56959e+15	2.41838e+16	4.79278e+15	6.9143e+15	2.23112e+16	9.0017e+15	2.69535e+16	4.12419e+16	8.67166e+15	807717066164999	5.92959e+15
SNORA26	ENSG00000212624	5.23093e+15	3.23643e+16	3.80799e+15	3.62757e+16	4.79278e+15	1.53651e+16	1.11556e+16	7.87649e+15	2.69535e+16	5.77387e+15	31533317931801	5.38478e+15	0.741199
NRDC	ENSG00000078618	5.03141e+15	5.74358e+15	5.09814e+15	3.00242e+16	3.40047e+15	2.76956e+16	5.26878e+15	5.4404e+16	4.2546e+15	2.17097e+15	2.12771e+16	3.26138e+16	3.02854e+16
RP4-657D16.3	ENSG00000266993	5.90348e+15	3.99159e+16	4.34111e+15	3.86941e+15	2.51621e+16	4.2254e+15	5.13157e+15	7.98901e+15	7.4122e+15	3.0519e+16	2.75917e+16	3.94884e+15	5.41075e+15
RP4-657D16.6	ENSG00000272175	1.64401e+16	5.39405e+16	8.37758e+15	3.62757e+16	4.79278e+15	9.21906e+15	1.004e+16	1.01269e+16	5.39069e+15	0	31533317931801	7.17971e+16	5.92959e+15
TSEN15P2	ENSG00000230604	2.24183e+16	1.94186e+16	2.13247e+15	1.9347e+15	1.79729e+16	1.76699e+15	1.67334e+15	2.36295e+16	8.08604e+15	1.56719e+16	2.1285e+16	1.1667e+16	1.18592e+16
RAB3B	ENSG00000169213	7.73655e+15	864557661708702	7.80029e+15	55126936046338	5.49372e+15	5.34859e+15	1.41676e+15	1.47403e+15	1.3881e+15	6.17804e+15	6.4328e+15	1.72313e+16	1.74182e+15
RNA5SP48	ENSG00000200839	4.48366e+15	8.63047e+15	3.04639e+15	6.04595e+15	3.59458e+15	3.07302e+15	2.23112e+16	1.12521e+16	0	0	0	0	1.4824e+15
RP11-91A18.1	ENSG00000229032	1.49455e+15	1.07881e+16	0	4.83676e+15	2.39639e+15	1.53651e+16	0	0	0	1.64968e+15	0.788333	0.897463	0.741199
RN7SL290P	ENSG00000264613	0	0	0	0	0	0	0	0	0	0	0.788333	0	0
TXNDC12	ENSG00000117862	6.5013e+15	7.01226e+15	9.36765e+15	3.50665e+16	7.90808e+15	5.22414e+15	2.76658e+16	2.85804e+16	3.81391e+15	1.22901e+15	9.53883e+15	1.43594e+15	1.39345e+16
KTI12	ENSG00000198841	3.28802e+15	3.66795e+15	4.49343e+15	2.66022e+16	3.83422e+15	3.9181e+15	4.57379e+16	4.50085e+16	4.71685e+15	4.45412e+15	5.9125e+15	6.28224e+15	5.11427e+15
RP11-91A18.4	ENSG00000223390	8.22004e+15	6.47285e+15	8.37758e+15	1.20919e+16	5.99097e+15	6.14604e+15	1.33867e+16	1.23773e+15	8.08604e+15	1.73216e+16	1.10367e+16	8.97463e+15	8.15319e+15
TXNDC12-AS1	ENSG00000228369	1.64401e+16	1.61821e+16	1.82784e+16	1.9347e+15	1.91711e+16	1.76699e+15	32351178674676	4.72589e+16	3.09965e+16	2.557e+16	2.68033e+15	2.42315e+16	1.63064e+15
BTF3L4	ENSG00000134717	5.33929e+15	5.54508e+15	5.71351e+15	3.37122e+16	3.69164e+16	3.01156e+16	5.75963e+15	5.84548e+16	6.1373e+15	1.65627e+16	173354415330076	1.49876e+16	1.52242e+16
ZFYVE9	ENSG00000157077	3.69379e+16	377043801805829	39427924685275	2.36638e+16	2.57013e+16	2.24254e+16	2.44084e+16	2.5081e+16	2.23309e+15	9.56812e+15	1.00985e+15	9.66568e+15	9.3984e+15
RN7SL788P	ENSG00000241745	8.22004e+15	6.47285e+15	6.09278e+15	1.20919e+16	0	5.37779e+16	7.80891e+15	9.0017e+15	5.39069e+15	494902774430752	1.10367e+16	1.07696e+16	5.92959e+15
RP4-800M22.1	ENSG00000228407	1.79346e+15	2.04974e+16	1.5232e+16	1.45103e+16	718916457531293	7.68255e+16	1.22711e+16	1.12521e+16	1.07814e+16	4.12419e+16	788332948295025	1.07696e+16	1.1118e+16
RP4-800M22.2	ENSG00000223429	3.73638e+15	2.69702e+15	2.97023e+16	1.69286e+15	1.67747e+16	3.07302e+16	5.57779e+15	5.62606e+15	5.39069e+15	3.29935e+15	788332948295025	1.61543e+15	2.66832e+16
PDCL3P6	ENSG00000224255	7.47276e+15	1.72609e+15	1.37088e+16	1.45103e+16	5.99097e+15	1.15238e+16	3.34667e+16	675127499752343	4.04302e+15	494902774430752	31533317931801	1.70518e+15	1.77888e+16
RP4-800M22.4	ENSG00000236004	597821070785902	1.18669e+16	5.33119e+15	846432446423264	0	4.60953e+15	4.46223e+15	3.37564e+15	1.34767e+16	0.824838	5.51833e+16	3.58985e+16	5.92959e+15
DNAJC19P7	ENSG00000237663	896731606178853	5.39405e+16	9.13918e+15	4.83676e+15	2.39639e+15	6.9143e+15	1.33867e+16	1.01269e+16	6.73836e+16	1.23726e+16	1.49783e+16	1.07696e+16	1.26004e+16
ANAPC10P1	ENSG00000213735	1.86819e+15	3.23643e+16	1.44704e+16	1.08827e+16	3.59458e+15	1.30603e+16	1.78489e+16	2.70051e+15	8.08604e+15	3.29935e+15	1.6555e+16	807717066164999	1.1118e+16
CC2D1B	ENSG00000154222	1.08131e+16	8.65205e+15	1.04567e+16	702538930531309	7.62051e+15	7.23697e+15	1.09213e+16	1.0667e+15	1.00941e+16	1.59359e+16	1.42215e+16	1.24029e+16	1.14886e+16
RP11-155O18.6	ENSG00000272100	1.3451e+16	1.61821e+16	1.37088e+16	2.17654e+16	5.99097e+15	1.15238e+16	2.56578e+15	2.02538e+15	5.25592e+15	1.15477e+16	63066635863602	8.97463e+15	1.03768e+16
NA	ENSG00000287078	3.36274e+15	2.48126e+15	2.43711e+16	2.17654e+16	1.43783e+15	1.76699e+15	1.45023e+16	1.68782e+16	2.02151e+16	3.13438e+15	2.04967e+15	1.88467e+16	6.67079e+15
PLA2G12AP1	ENSG00000224680	3.06383e+15	2.15762e+16	2.36095e+15	7.25514e+16	9.58555e+15	1.69016e+16	5.57779e+15	3.37564e+15	2.69535e+16	6.5987e+15	7.095e+15	4.48732e+15	1.4824e+15
ORC1	ENSG00000085840	7.39804e+15	7.44378e+15	7.0067e+15	3.86941e+15	5.63151e+15	537778775572797	4.83037e+15	4.69214e+16	6.72489e+15	2.51576e+15	2.49113e+15	2.43213e+15	2.26066e+16
PRPF38A	ENSG00000134748	3.53163e+16	3.36912e+15	3.65491e+16	2.41233e+15	2.60008e+16	2.16571e+16	4.39753e+15	4.25893e+15	4.12118e+16	1.39233e+15	1.38352e+15	1.50505e+16	1.40235e+16
ZCCHC11	ENSG00000134744	6.46768e+16	6.94861e+16	6.28699e+16	3.94075e+15	4.16013e+15	3.86202e+15	1.31379e+16	1.41844e+16	9.40541e+15	2.60979e+16	2.78912e+16	3.64639e+16	3.64003e+15
RP11-25O10.2	ENSG00000272371	4.48366e+15	2.58914e+16	3.96031e+16	4.59492e+15	3.35494e+16	3.45715e+15	2.11956e+15	1.68782e+16	2.96488e+16	6.5987e+15	7.095e+15	1.70518e+15	9.63559e+15
EEF1GP7	ENSG00000236290	9.71459e+15	6.47285e+15	9.90077e+15	7.25514e+16	8.38736e+15	9.21906e+15	1.11556e+16	3.37564e+15	4.04302e+15	247451387215376	2.365e+15	3.58985e+16	2.2236e+15
GPX7	ENSG00000116157	366165405856365	4.74676e+16	3.73183e+16	8.70616e+15	8.26754e+15	7.2216e+15	1.21596e+16	1.06895e+16	2.49319e+16	2.37553e+16	2.19157e+16	7.08996e+15	8.52379e+15
FAM159A	ENSG00000182183	8.22004e+15	6.47285e+15	1.59936e+16	1.08827e+16	718916457531293	1.22921e+16	2.008e+16	9.0017e+15	1.48244e+16	8.24838e+15	1.419e+15	4.48732e+15	1.1118e+16
COA7	ENSG00000162377	1.47737e+16	1.48876e+15	1.69836e+15	1.07497e+15	1.22455e+15	1.00949e+16	5.81206e+15	5.91862e+15	5.35026e+15	590583977487364	5.62081e+15	6.03095e+15	547004813014474
NDUFS5P3	ENSG00000233664	0.747276	0	0.761598	0	0	0	1.11556e+16	0	5.39069e+15	247451387215376	0	0	0
RN7SL62P	ENSG00000239640	0	0	0	0	0	0.768255	0	0	0	0.824838	2.365e+15	0	0
ZYG11B	ENSG00000162378	8.8485e+15	930149258703822	986497794955316	6.66384e+15	7.25866e+15	5.99393e+15	6.30067e+15	5.91862e+15	6.53217e+15	2.81682e+15	2.87584e+16	1.89814e+16	1.9664e+16
RNU2-30P	ENSG00000252018	0.747276	1.07881e+16	2.28479e+16	1.20919e+16	1.19819e+16	3.07302e+15	1.11556e+16	0	1.34767e+16	0	2.365e+15	1.79493e+16	5.18839e+16
RPS13P2	ENSG00000228929	4.70784e+15	6.58074e+15	5.17887e+15	4.83676e+15	7.4288e+15	537778775572797	1.17134e+16	1.20398e+15	1.88674e+16	3.13438e+15	2.68033e+15	1.07696e+16	1.26004e+16
RNU6-969P	ENSG00000206627	1.12091e+16	1.07881e+16	9.90077e+15	846432446423264	9.58555e+15	7.68255e+16	2.23112e+16	2.70051e+15	2.56058e+15	247451387215376	2.365e+15	8.97463e+15	5.92959e+15
ZYG11A	ENSG00000203995	1.56181e+15	1.49954e+16	1.31756e+16	6.28778e+15	7.90808e+15	568508991319814	8.14357e+15	7.98901e+15	1.11857e+16	8.08341e+15	7.8045e+15	1.06798e+16	8.52379e+15
RP4-631H13.2	ENSG00000242391	0.747276	1.07881e+16	0.761598	3.62757e+16	1.19819e+16	0	1.11556e+16	1.12521e+16	0	1.64968e+15	0	0.897463	3.70599e+16
ECHDC2	ENSG00000121310	2.89196e+15	2.51363e+16	2.90169e+16	1.77751e+15	1.33e+15	2.01283e+16	7.92046e+15	6.30119e+16	1.17248e+16	2.31779e+15	2.19945e+16	2.87188e+15	2.82397e+15
RP4-631H13.6	ENSG00000230953	1.04619e+16	1.18669e+16	1.1424e+16	4.83676e+15	4.79278e+15	8.45081e+15	2.23112e+16	1.12521e+16	5.39069e+15	5.77387e+15	157666589659005	8.97463e+15	1.03768e+16
RP4-631H13.4	ENSG00000231866	298910535392951	9.70928e+15	3.04639e+15	967351367340873	718916457531293	3.84128e+16	1.11556e+16	0	0	0	0	0	0
SCP2	ENSG00000116171	2.21866e+15	2.3216e+15	2.35715e+16	1.47884e+16	1.8608e+16	1.30911e+15	3.8721e+16	3.87636e+15	418452400844268	1.61833e+16	1.62081e+16	1.45479e+16	1.34009e+16
MIR1273F	ENSG00000264834	1.04619e+16	8.63047e+15	6.85438e+15	3.62757e+16	4.79278e+15	3.07302e+15	2.23112e+16	2.25042e+16	2.69535e+16	247451387215376	2.365e+15	1.79493e+16	1.4824e+15
MIR5095	ENSG00000266188	0	0	0	0	0	0	0	0	0	0	2.365e+15	0.897463	0
MIR1273G	ENSG00000265815	0.747276	5.39405e+16	0.761598	1.20919e+16	2.39639e+15	3.07302e+15	2.23112e+16	2.25042e+16	0	1.64968e+15	2.365e+15	0	1.4824e+15
RP4-631H13.5	ENSG00000237279	0.747276	0	0.761598	3.62757e+16	1.19819e+16	0.768255	3.34667e+16	0	2.69535e+16	4.12419e+16	2.365e+15	2.69239e+16	2.9648e+15
RP11-334A14.2	ENSG00000236360	0.747276	1.07881e+16	0.761598	0	1.19819e+16	1.53651e+16	0	2.25042e+16	2.69535e+16	0	0	0	0.741199
TUBBP10	ENSG00000226147	0.747276	0	0.761598	1.20919e+16	0	0	0	0	0	0	0	0	0
PODN	ENSG00000174348	5.52984e+15	3.99159e+16	7.23518e+15	6.16686e+15	5.87115e+15	5.91557e+16	4.68534e+16	4.05076e+15	2.83011e+16	6.1038e+16	7.64683e+15	1.92057e+16	1.57134e+16
SLC1A7	ENSG00000162383	5.23093e+15	1.07881e+16	4.56959e+15	967351367340873	4.79278e+15	6.14604e+15	1.004e+16	675127499752343	1.75197e+15	1.73216e+16	2.75917e+16	3.94884e+15	4.00247e+15
RP11-334A14.8	ENSG00000235563	0	1.07881e+16	0	0	0	0.768255	1.11556e+16	0	2.69535e+16	4.12419e+16	472999768977015	0.897463	1.4824e+15
RP5-1024G6.9	ENSG00000277397	0.747276	0	0	0	0	0	1.11556e+16	1.12521e+16	2.69535e+16	247451387215376	0.788333	0	0.741199
CPT2	ENSG00000157184	4.99928e+15	4.62809e+15	45467396247072	3.10762e+16	3.13927e+16	2.93474e+15	5.92361e+15	5.70483e+15	7.22353e+15	3.98397e+15	4.19393e+15	5.25914e+15	5.17357e+15
RP5-1024G6.2	ENSG00000236723	0.747276	0	0	2.41838e+16	1.19819e+16	3.84128e+16	1.11556e+16	1.12521e+16	9.43371e+15	4.12419e+16	157666589659005	807717066164999	0.741199
C1orf123	ENSG00000162384	8.69082e+15	8.95412e+15	9.67991e+15	7.98065e+15	9.44177e+15	8.37398e+15	1.42234e+16	1.36038e+16	1.52557e+16	8.71029e+15	8.54553e+15	6.35404e+15	632983889314852
RP5-1024G6.7	ENSG00000259818	4.40893e+15	3.45219e+15	2.74175e+16	1.69286e+15	3.35494e+16	1.84381e+16	4.7969e+16	5.8511e+15	8.62511e+15	3.13438e+15	2.04967e+15	2.5129e+15	2.14948e+16
MAGOH	ENSG00000162385	4.80499e+16	4.82228e+15	4.97323e+15	3.28899e+15	3.95404e+16	3.18826e+15	1.0754e+16	1.09146e+16	1.02962e+16	3.01891e+15	3.00355e+16	2.90778e+16	3.37246e+15
RP5-1024G6.5	ENSG00000226754	3.36274e+15	377583206386381	4.11263e+15	2.5393e+16	2.15675e+15	1.99746e+16	3.56979e+16	3.03807e+16	5.66023e+15	2.30955e+16	252266543454408	2.78214e+16	1.77888e+16
LRP8	ENSG00000157193	3.1565e+15	293651853652494	3.16368e+16	2.63361e+15	2.57492e+16	2.72039e+16	1.93549e+16	1.73958e+16	1.92987e+16	1.34861e+15	1.24557e+16	1.76352e+16	1.57801e+16
RP4-784A16.2	ENSG00000228838	1.12091e+16	1.61821e+16	1.21856e+16	1.20919e+16	1.55765e+16	1.53651e+16	1.11556e+16	1.12521e+16	2.69535e+16	989805548861504	472999768977015	2.87188e+16	1.92712e+16
RP4-784A16.4	ENSG00000232762	3.06383e+15	3.56007e+15	2.74175e+16	2.17654e+16	1.55765e+16	3.9181e+15	2.008e+16	2.25042e+16	1.07814e+16	3.71177e+15	2.44383e+16	3.58985e+15	4.00247e+15
RP4-784A16.5	ENSG00000225675	1.71874e+16	1.40245e+16	2.05631e+16	1.69286e+15	1.55765e+16	5.37779e+16	1.11556e+16	5.62606e+15	1.34767e+16	5.77387e+15	472999768977015	5.38478e+15	5.18839e+16
NA	ENSG00000285954	1.49455e+15	0	0.761598	0	0	0.768255	0	0	1.34767e+16	494902774430752	0.788333	0.897463	0
RP11-117D22.1	ENSG00000226938	0	0	0	1.20919e+16	0	0	0	0	0	1.64968e+15	0	0	0
RP11-117D22.2	ENSG00000230138	2.24183e+16	0	0.761598	1.20919e+16	1.19819e+16	0.768255	0	0	0	0.824838	3.94166e+15	0	1.4824e+15
SLC25A3P1	ENSG00000236253	0	0	0	1.20919e+16	2.39639e+15	1.53651e+16	0	0	6.73836e+16	3.29935e+15	157666589659005	0.897463	1.4824e+15
NA	ENSG00000288527	0.747276	0	0	0	0	0	0	0	0	0.824838	0	0	0
DMRTB1	ENSG00000143006	0	0	0	0	1.19819e+16	0	1.11556e+16	0	2.69535e+16	7.42354e+15	5.51833e+16	0.897463	1.4824e+15
GLIS1	ENSG00000174332	1.27037e+16	8.63047e+15	3.80799e+15	2.29746e+16	1.19819e+16	2.22794e+16	8.92446e+15	3.37564e+15	1.48244e+16	4.78406e+15	3.70516e+16	3.58985e+16	2.9648e+15
RNU7-95P	ENSG00000239007	1.49455e+15	0	0	0	0	0	0	0	0	0	157666589659005	0	0
NDC1	ENSG00000058804	1.22852e+16	1.21042e+16	1.30309e+16	1.00242e+16	1.13948e+16	8.4969e+15	2.3449e+15	249347089908532	316029268914592	8.72679e+15	9.30233e+15	7.30535e+15	7.61953e+15
SNORA58	ENSG00000201003	5.23093e+15	4.31524e+15	1.5232e+16	1.20919e+16	2.39639e+15	0.768255	1.11556e+16	1.12521e+16	0	0	2.365e+15	0.897463	1.4824e+15
RP4-654H19.2	ENSG00000229687	0	0	0	0	1.19819e+16	0	0	1.12521e+16	1.34767e+16	0	0.788333	0	1.4824e+15
YIPF1	ENSG00000058799	1.17696e+16	1.10362e+16	1.10203e+16	7.03748e+15	8.35141e+15	6.62236e+15	8.86869e+15	8.37158e+15	1.17113e+16	5.16349e+15	5.8179e+15	4.99887e+16	4.42496e+15
DIO1	ENSG00000211452	2.98911e+16	3.34431e+15	1.59936e+16	2.17654e+16	4.07386e+16	3.6108e+15	1.67334e+15	2.25042e+16	1.07814e+16	7.58851e+15	7.8045e+15	6.28224e+15	6.74491e+15
HSPB11	ENSG00000081870	8.58621e+15	8.45786e+15	9.00209e+15	6.52962e+15	6.92556e+15	5.96934e+15	5.04232e+16	5.71608e+15	5.14811e+15	4.20667e+16	4.5408e+15	4.37065e+16	4.13589e+15
LRRC42	ENSG00000116212	5.19357e+15	5.21065e+15	4.88184e+16	384522168517997	4.69692e+15	3.77213e+16	1.02631e+16	1.02057e+16	1.3005e+16	7.81122e+15	6.91368e+15	5.87839e+15	5.15133e+15
HNRNPA3P12	ENSG00000219102	5.23093e+15	6.47285e+15	6.85438e+15	2.41838e+16	718916457531293	6.9143e+15	3.34667e+16	4.50085e+15	2.69535e+16	7.42354e+15	2.365e+15	6.28224e+15	2.2236e+15
LDLRAD1	ENSG00000203985	1.49455e+15	1.07881e+16	0	0	0	0	0	0	2.69535e+16	1.64968e+15	63066635863602	3.58985e+16	0
TMEM59	ENSG00000116209	524886900150022	5.71122e+15	5.28777e+15	3.40145e+16	3.94206e+16	3.07072e+15	5.31006e+15	5.58555e+15	6.99307e+15	275330910174975	2.5747e+16	2.16558e+16	1.95677e+16
RP4-758J24.6	ENSG00000280378	4.25948e+15	3.56007e+15	5.02655e+15	3.38573e+15	3.35494e+16	3.84128e+15	6.24712e+15	5.40102e+15	5.79499e+15	3.5468e+16	3.311e+15	3.94884e+15	4.00247e+15
TCEANC2	ENSG00000116205	1.28158e+16	1.31938e+16	1.3625e+16	7.64208e+15	6.61403e+15	6.92198e+15	1.21484e+16	1.11959e+15	7.15614e+15	6.97813e+15	7.16595e+15	6.61431e+15	6.31501e+15
NA	ENSG00000283749	0	0	0.761598	0	0	0	0	1.12521e+16	1.34767e+16	0	0	0	0.741199
RP4-758J24.4	ENSG00000225183	597821070785902	4.31524e+15	5.33119e+15	6.04595e+15	1.31801e+16	0.768255	4.46223e+15	0	1.34767e+16	3.29935e+15	157666589659005	2.69239e+16	5.18839e+16
RP11-446E24.4	ENSG00000256407	5.23093e+15	3.23643e+16	1.5232e+16	1.20919e+16	1.19819e+16	3.84128e+16	1.11556e+16	3.37564e+15	9.43371e+15	1.23726e+16	1.49783e+16	1.43594e+16	1.853e+16
CDCP2	ENSG00000157211	0.747276	0	1.5232e+16	0	0	0	3.34667e+16	2.25042e+16	0	494902774430752	5.51833e+16	7.17971e+16	8.15319e+15
RP11-446E24.3	ENSG00000280425	9.71459e+15	4.31524e+15	0.761598	3.62757e+16	1.19819e+16	5.37779e+16	1.22711e+16	9.0017e+15	1.34767e+16	1.48471e+16	283799861386209	3.14112e+15	2.66832e+16
CYB5RL	ENSG00000215883	2.8546e+15	2.84806e+16	3.16063e+15	2.0919e+15	1.82126e+16	2.15112e+15	4.17219e+16	3.83697e+15	3.59829e+16	3.95922e+16	3.43713e+15	5.39376e+15	4.81038e+15
MRPL37	ENSG00000116221	1.14483e+16	1.16511e+16	1.11574e+16	715840011832246	8.35141e+15	7.02954e+15	1.15237e+16	1.16797e+16	1.77758e+15	9.99704e+15	1.05006e+16	1.03119e+16	9.15381e+15
SSBP3	ENSG00000157216	3.09522e+16	3.07029e+15	3.16215e+15	1.87787e+16	1.89554e+16	2.0643e+16	8.83522e+15	8.43909e+15	9.59543e+15	672242935268438	6.01498e+15	1.60107e+15	1.68623e+15
SSBP3-AS1	ENSG00000198711	1.15081e+16	1.06802e+16	9.44381e+15	7.98065e+15	4.9126e+16	1.00641e+16	1.09325e+16	1.24899e+16	9.70324e+15	8.82577e+15	7.095e+15	1.85775e+16	1.80111e+15
RP5-997D24.3	ENSG00000225632	1.12091e+16	3.23643e+16	1.06624e+16	967351367340873	3.59458e+15	1.45969e+16	8.92446e+15	675127499752343	4.04302e+15	1.64968e+15	1.34017e+16	3.23087e+15	244595648095903
RP4-705F19.1	ENSG00000232245	0.747276	0	0.761598	1.20919e+16	0	0	0	0	0	0	0	0	0
NA	ENSG00000287582	0	0	0	0	0	0	0	0	0	0.824838	0	0	0
RP5-866L20.1	ENSG00000235741	0.747276	0	0	0	0	0	0	0	0	0	0	0	0
RP5-866L20.2	ENSG00000237173	0.747276	0	0	0	0	0	0	2.25042e+16	1.34767e+16	0	0	0	0
HNRNPA1P63	ENSG00000227453	0	0	0	0	0	0	3.34667e+16	1.12521e+16	6.73836e+16	0	0.788333	0	0.741199
ACOT11	ENSG00000162390	4.11002e+15	4.42312e+15	4.41727e+16	6.77146e+15	730898398490148	101409711965156	8.92446e+15	1.68782e+16	1.75197e+15	1.12178e+16	1.17462e+16	4.57706e+15	3.18716e+16
FAM151A	ENSG00000162391	2.24183e+16	2.15762e+16	3.04639e+15	3.62757e+16	3.59458e+15	2.30477e+15	2.23112e+16	0	2.69535e+16	7.42354e+15	1.10367e+16	1.79493e+16	2.9648e+15
RP11-240D10.4	ENSG00000230728	0.747276	0	0	1.20919e+16	0	0	0	0	0	3.29935e+15	157666589659005	0	1.4824e+15
MROH7	ENSG00000184313	4.48366e+15	1.07881e+16	3.04639e+15	7.25514e+16	9.58555e+15	1.15238e+16	2.23112e+16	1.12521e+16	1.34767e+16	7.42354e+15	2.1285e+16	807717066164999	8.15319e+15
MROH7-TTC4	ENSG00000271723	0	0	0	3.62757e+16	1.19819e+16	0	0	1.12521e+16	1.34767e+16	4.12419e+16	157666589659005	0	1.4824e+15
TTC4	ENSG00000243725	3.43747e+15	3.99159e+16	4.41727e+16	3.02297e+16	9.58555e+15	1.61334e+15	1.1044e+16	1.06895e+16	9.56848e+15	3.79425e+15	3.38983e+15	4.12833e+15	4.52131e+15
PARS2	ENSG00000162396	2.8247e+16	2.36259e+16	2.74175e+16	1.92261e+15	2.00098e+16	1.55188e+15	2.78889e+15	2.62175e+16	4.09693e+15	3.01066e+15	2.70398e+16	2.10006e+16	1.88265e+16
TTC22	ENSG00000006555	2.24183e+16	0	1.5232e+16	1.20919e+16	0	1.53651e+16	1.11556e+16	2.25042e+16	9.43371e+15	494902774430752	1.34017e+16	1.79493e+16	0.741199
RP11-67L3.2	ENSG00000237453	0	2.15762e+16	0	0	0	0	0	1.12521e+16	1.34767e+16	0	0	0	0
LEXM	ENSG00000162398	2.24183e+16	2.58914e+16	1.44704e+16	1.69286e+15	9.58555e+15	1.69016e+16	2.90045e+16	3.37564e+15	2.56058e+15	1.15477e+16	1.49783e+16	1.07696e+16	5.18839e+16
DHCR24	ENSG00000116133	3.95832e+16	365284781949796	4.33349e+15	3.0798e+16	2.79539e+16	2.96777e+15	441314699437994	4.2173e+15	5.11172e+15	4.5564e+15	4.16713e+15	3.63562e+16	3.05003e+16
NA	ENSG00000287724	2.46601e+15	3.23643e+16	1.82784e+16	1.81378e+16	1.55765e+16	1.53651e+16	3.34667e+15	3.60068e+15	3.23441e+15	1.40222e+16	1.419e+15	1.61543e+15	1.70476e+15
RP11-67L3.5	ENSG00000242396	0	0	0	0	0	0	0	0	0	0	0	0.897463	0
RP11-67L3.4	ENSG00000233203	1.49455e+15	6.47285e+15	2.28479e+16	2.41838e+16	1.19819e+16	1.53651e+16	1.11556e+16	675127499752343	8.08604e+15	247451387215376	0	0.897463	4.44719e+15
NA	ENSG00000284601	0	0	0	0	0	0	0	0	2.69535e+16	494902774430752	5.51833e+16	0	0
TMEM61	ENSG00000143001	0	1.07881e+16	0	0	0	0.768255	0	0	1.34767e+16	1.64968e+15	0.788333	0	0.741199
BSND	ENSG00000162399	0	0	0	0	1.19819e+16	0	1.11556e+16	0	6.73836e+16	3.29935e+15	63066635863602	0	0
PCSK9	ENSG00000169174	9.71459e+15	7.55166e+15	7.61598e+15	6.04595e+15	718916457531293	1.07556e+16	7.25113e+15	7.20136e+15	1.11857e+16	1.24551e+16	1.25345e+16	5.74377e+16	489191296191806
USP24	ENSG00000162402	1.02444e+16	1.02767e+16	1.06662e+16	6.17654e+15	6.40914e+15	5.38393e+15	7.97066e+15	8.39071e+15	7.97014e+16	3.87921e+16	3.71147e+16	4.20372e+15	4.26189e+15
RP11-101C11.1	ENSG00000231090	1.49455e+15	2.15762e+16	1.5232e+16	1.20919e+16	2.39639e+15	0.768255	0	2.25042e+16	0	1.64968e+15	63066635863602	0	0.741199
GYG1P3	ENSG00000231095	2.24183e+16	2.15762e+16	1.5232e+16	0	1.19819e+16	1.53651e+16	2.23112e+16	1.12521e+16	1.34767e+16	494902774430752	0.788333	0	0
MIR4422	ENSG00000265822	0	0	0	0	0	0	0	0	0	0	0.788333	0	0
RP11-90C4.1	ENSG00000234810	9.71459e+15	6.47285e+15	1.21856e+16	2.41838e+16	8.38736e+15	1.53651e+16	1.11556e+16	0	1.88674e+16	1.07229e+16	1.97083e+16	0.897463	1.4824e+15
GOT2P1	ENSG00000231900	0.747276	0	0.761598	0	0	0	0	0	2.69535e+16	0	3.94166e+15	0	0
MTCO2P34	ENSG00000232198	0	0	0	0	0	0	0	0	0	0.824838	0	0	0
RN7SKP291	ENSG00000199831	1.04619e+16	9.70928e+15	9.13918e+15	1.81378e+16	2.03693e+16	1.22921e+16	1.78489e+16	1.68782e+16	363871652908059	989805548861504	0	0	0
RNU6-830P	ENSG00000252162	0	0	0	0	0	0	0	0	0	0	0	0	0
Y_RNA	ENSG00000272051	0	0	0	0	0	0	0	0	0	0	0.788333	0	0
RP11-90C4.3	ENSG00000233079	0.747276	0	0	0	0	0	0	0	1.34767e+16	3.29935e+15	7.095e+15	0.897463	0
RP11-90C4.2	ENSG00000230250	0.747276	0	0	0	0	0	0	0	1.34767e+16	0	157666589659005	0	0
PIGQP1	ENSG00000227104	0	0	0	0	0	0	0	0	0	247451387215376	0.788333	0	0
RP1-158P9.1	ENSG00000235612	0.747276	0	0	0	0	0	0	0	0	1.64968e+15	0	0.897463	0.741199
RP11-504A18.1	ENSG00000260971	896731606178853	7.55166e+15	2.13247e+15	1.33011e+16	1.19819e+16	9.21906e+15	2.008e+16	2.92555e+16	2.56058e+15	3.0519e+16	3.70516e+16	1.97442e+16	2.81656e+16
NA	ENSG00000284686	3.73638e+15	1.07881e+16	1.5232e+16	0	718916457531293	0	7.80891e+15	7.87649e+15	5.39069e+15	989805548861504	1.34017e+16	2.06417e+16	1.55652e+15
RPSAP20	ENSG00000229871	0	1.07881e+16	0	0	0	0	1.11556e+16	0	2.69535e+16	0.824838	0.788333	0.897463	3.70599e+16
RP4-710M16.2	ENSG00000223956	298910535392951	0	0	0	0	6.9143e+15	7.80891e+15	675127499752343	5.39069e+15	1.15477e+16	8.67166e+15	1.61543e+15	1.92712e+16
PLPP3	ENSG00000162407	4.8573e+15	4.45548e+15	4.94277e+16	569528117521939	6.02692e+15	559289926595709	1.81613e+16	1.66081e+16	2.32474e+15	1.68844e+16	1.56563e+16	1.49787e+16	1.25781e+16
RPL21P23	ENSG00000236776	0.747276	2.15762e+16	2.28479e+16	4.83676e+15	718916457531293	4.60953e+15	2.45423e+16	3.15059e+16	1.61721e+16	1.48471e+16	2.68033e+15	1.97442e+16	2.9648e+15
RPL23AP85	ENSG00000224980	0	3.23643e+16	2.28479e+16	0	1.19819e+16	2.30477e+15	0	0	1.34767e+16	0	0.788333	0	0
RP11-377K22.2	ENSG00000225475	0	0	3.04639e+15	1.20919e+16	1.19819e+16	1.53651e+16	0	0	0	0.824838	3.94166e+15	0	0
PRKAA2	ENSG00000162409	3.57871e+15	3.86106e+15	3.74021e+16	1.82708e+16	2.17233e+16	1.68863e+16	3.25408e+16	3.25749e+15	2.72095e+15	8.61956e+15	9.85416e+15	8.27461e+15	9.05004e+15
C1orf168	ENSG00000187889	3.88584e+15	3.45219e+15	4.18879e+16	1.33011e+16	2.51621e+16	1.53651e+16	2.67734e+16	2.58799e+15	2.02151e+16	2.96942e+16	2.99567e+15	5.38478e+15	1.26004e+16
RP11-378I13.1	ENSG00000229913	2.24183e+16	2.15762e+16	0	0	0	0	0	0	1.34767e+16	3.29935e+15	5.51833e+16	0	0
C8A	ENSG00000157131	0	0	0	1.20919e+16	0	0	0	0	8.08604e+15	5.77387e+15	8.67166e+15	0	0.741199
C8B	ENSG00000021852	298910535392951	0	2.28479e+16	1.20919e+16	0	0	3.34667e+16	2.25042e+16	6.73836e+16	3.29935e+15	788332948295025	0	0
RP5-1103B4.3	ENSG00000236341	0.747276	1.07881e+16	1.5232e+16	0	0	0.768255	1.11556e+16	0	0	0	31533317931801	0	2.2236e+15
DAB1	ENSG00000173406	924380830702701	1.13383e+16	8.53751e+15	4.00242e+15	3.95404e+16	3.49556e+16	1.10998e+15	1.06445e+16	1.00267e+16	1.50945e+16	1.43477e+16	5.83351e+15	5.49228e+15
RP6-102O10.1	ENSG00000227935	1.71874e+16	3.12855e+15	1.82784e+16	1.69286e+15	1.07837e+16	1.15238e+16	1.89645e+16	1.91286e+16	6.73836e+16	494902774430752	94599953795403	3.50011e+15	2.81656e+16
RPS20P5	ENSG00000236888	1.79346e+15	1.83398e+16	1.29472e+16	2.41838e+16	9.58555e+15	5.37779e+16	2.23112e+16	675127499752343	4.04302e+15	0	0.788333	4.48732e+15	4.44719e+15
DAB1-AS1	ENSG00000226759	2.11479e+16	2.54599e+16	1.99539e+16	1.11245e+15	9.70537e+15	9.52637e+15	8.36668e+15	8.77666e+15	5.79499e+15	8.24838e+15	189199907590806	4.66681e+15	4.29895e+15
HNRNPA1P6	ENSG00000229887	2.54074e+16	1.83398e+16	2.43711e+16	2.17654e+16	8.38736e+15	1.30603e+16	1.11556e+16	1.12521e+16	6.73836e+16	0.824838	63066635863602	7.17971e+16	1.03768e+16
RPS26P15	ENSG00000223416	1.79346e+15	1.07881e+16	1.29472e+16	7.25514e+16	4.79278e+15	4.60953e+15	5.57779e+15	1.01269e+16	1.34767e+16	0.824838	157666589659005	2.69239e+16	1.4824e+15
RP11-393I23.4	ENSG00000235038	4.55839e+15	5.0704e+15	4.95039e+15	3.50665e+16	1.07837e+16	3.99493e+16	8.92446e+15	7.87649e+15	8.08604e+15	4.12419e+16	788332948295025	7.17971e+16	8.15319e+15
RP11-393I23.3	ENSG00000230546	1.19564e+15	1.51033e+16	6.09278e+15	3.62757e+16	4.79278e+15	5.37779e+16	2.23112e+16	2.25042e+16	1.34767e+16	1.64968e+15	0.788333	2.69239e+16	2.9648e+15
RP11-414C16.1	ENSG00000233216	2.91438e+16	2.69702e+15	2.13247e+15	1.9347e+15	5.99097e+15	1.22921e+16	1.11556e+16	5.62606e+15	5.39069e+15	3.29935e+15	2.365e+15	5.38478e+15	8.89439e+15
OMA1	ENSG00000162600	3.06383e+15	2.92357e+16	2.64274e+15	2.30955e+16	2.92359e+15	2.27404e+15	905833002890928	8.91168e+15	7.97822e+15	2.8127e+16	2.5069e+16	3.31164e+16	3.22422e+15
NA	ENSG00000286918	2.91438e+16	2.37338e+16	2.58943e+15	2.41838e+16	1.79729e+16	1.22921e+16	6.02401e+15	5.40102e+15	4.58209e+16	3.62929e+15	346866497249811	2.69239e+16	4.07659e+15
RP4-592A1.4	ENSG00000270209	2.24183e+16	3.23643e+16	1.5232e+16	0	0	0	1.11556e+16	1.12521e+16	1.34767e+16	0	2.365e+15	0	2.9648e+15
RN7SL713P	ENSG00000264128	0	0	0	0	0	0	0	0	0	0	0	0.897463	0
TACSTD2	ENSG00000184292	0	0	0	0	0	0.768255	2.23112e+16	1.12521e+16	9.43371e+15	0.824838	3.94166e+15	2.69239e+16	4.44719e+15
RP4-592A1.2	ENSG00000185839	4.48366e+15	9.70928e+15	8.37758e+15	3.62757e+16	718916457531293	7.68255e+16	1.45023e+16	1.01269e+16	1.21291e+16	4.12419e+16	63066635863602	4.48732e+15	2.9648e+15
MYSM1	ENSG00000162601	3.45092e+16	3.83517e+15	3.2307e+16	2.03507e+16	2.45151e+15	1.89375e+15	4.67419e+15	5.1726e+16	4.18722e+15	2.0423e+16	2.04494e+15	2.24366e+15	2.54231e+16
RP11-63G10.4	ENSG00000283445	3.73638e+15	3.23643e+16	3.80799e+15	0	1.19819e+16	0	0	3.37564e+15	8.08604e+15	1.15477e+16	94599953795403	2.69239e+16	1.4824e+15
JUN	ENSG00000177606	3.02273e+15	2.8815e+16	3.18196e+16	1.14268e+16	1.29525e+15	1.12088e+16	5.02559e+15	524349024807653	5.12924e+15	1.18991e+16	1.06472e+16	4.81399e+15	4.94824e+15
LINC01135	ENSG00000234807	9.1915e+15	7.98319e+15	8.83454e+15	3.86941e+15	2.87567e+15	3.45715e+15	2.008e+16	1.12521e+16	3.77348e+16	4.12419e+15	3.62633e+15	3.05138e+15	489191296191806
RP11-63G10.3	ENSG00000272226	1.27037e+16	7.55166e+15	9.13918e+15	1.08827e+16	2.39639e+15	6.9143e+15	1.11556e+16	2.25042e+16	1.34767e+16	247451387215376	5.51833e+16	4.48732e+15	2.2236e+15
RP11-63G10.2	ENSG00000231740	6.72549e+16	3.23643e+16	3.04639e+15	4.83676e+15	1.19819e+16	4.60953e+15	0	0	2.69535e+16	247451387215376	31533317931801	0.897463	5.92959e+15
RP4-794H19.1	ENSG00000232453	2.61547e+16	3.12855e+15	2.36095e+15	967351367340873	9.58555e+15	9.21906e+15	5.57779e+15	675127499752343	1.61721e+16	5.77387e+15	126133271727204	1.1667e+16	1.40828e+16
LINC01358	ENSG00000237352	1.3451e+16	4.31524e+15	1.06624e+16	2.41838e+16	1.19819e+16	4.60953e+15	0	3.37564e+15	2.69535e+16	1.73216e+16	283799861386209	807717066164999	1.55652e+15
PHBP3	ENSG00000228121	1.49455e+15	3.23643e+16	2.28479e+16	0	718916457531293	1.53651e+16	0	1.12521e+16	5.39069e+15	3.29935e+15	3.94166e+15	0	0.741199
RP11-145M4.1	ENSG00000241042	0	0	0.761598	0	0	0	1.11556e+16	0	1.34767e+16	0	0.788333	0	0.741199
RP11-145M4.2	ENSG00000235215	0	0	0	0	0	0	0	0	0	3.29935e+15	157666589659005	0	0
HSD52	ENSG00000224609	5.38039e+15	5.71769e+15	6.77822e+15	4.59492e+15	2.51621e+16	1.99746e+16	2.11956e+15	2.02538e+15	3.90825e+15	2.96942e+16	472999768977015	9.8721e+15	2.14948e+16
RP11-467C18.1	ENSG00000270457	0.747276	1.61821e+16	3.80799e+15	4.83676e+15	1.19819e+16	3.84128e+16	0	1.12521e+16	2.69535e+16	0	2.365e+15	0	3.70599e+16
FGGY	ENSG00000172456	5.13379e+15	4.90858e+16	5.21695e+15	2.76904e+15	3.16323e+15	2.62743e+15	1.17134e+15	1.44702e+16	1.55117e+16	4.26441e+16	3.91801e+15	2.90778e+16	3.12045e+16
MIR4711	ENSG00000266150	0	1.07881e+16	0	0	0	0	0	1.12521e+16	0	0.824838	0	0	0.741199
RP4-782L23.2	ENSG00000226883	597821070785902	1.72609e+15	6.85438e+15	0	4.79278e+15	5.37779e+16	0	2.25042e+16	1.34767e+16	4.12419e+16	31533317931801	2.69239e+16	1.4824e+15
HOOK1	ENSG00000134709	1.41758e+16	1.51465e+16	1.55442e+16	1.01572e+16	1.13709e+16	8.38935e+15	4.26143e+15	4.14078e+15	3.03226e+16	1.64143e+16	1.43477e+16	9.24387e+15	8.74615e+15
CYP2J2	ENSG00000134716	2.31656e+16	2.37338e+16	3.73183e+16	0	3.59458e+15	0.768255	1.004e+16	1.35025e+15	1.07814e+16	8.24838e+15	94599953795403	2.69239e+16	0.741199
RN7SL475P	ENSG00000265535	0	0	0	0	0	0	0	0	1.34767e+16	0.824838	157666589659005	0	0
C1orf87	ENSG00000162598	2.24183e+16	0	1.5232e+16	1.20919e+16	0	0	0	1.12521e+16	9.43371e+15	1.40222e+16	1.34017e+16	1.79493e+16	3.70599e+16
PGBD4P8	ENSG00000229332	0	0	0	3.62757e+16	0	1.53651e+16	0	0	0	0	0	0.897463	0
RP11-575B7.3	ENSG00000238242	0	0	0	0	0	0	0	0	2.69535e+16	0.824838	157666589659005	0	0
RP11-776H12.1	ENSG00000226476	1.57675e+16	1.93107e+16	1.61459e+16	5.19951e+16	2.51621e+16	2.61207e+16	5.26543e+15	5.58105e+15	7.93779e+15	2.63948e+15	4.65116e+16	5.83351e+16	6.44843e+15
RP11-436K8.1	ENSG00000231252	7.77167e+15	7.01226e+15	9.13918e+15	5.07859e+15	5.03242e+15	3.84128e+15	4.7969e+16	5.51354e+15	2.56058e+15	3.71177e+15	4.257e+16	2.42315e+16	2.74244e+16
NFIA	ENSG00000162599	648710589436552	7.1374e+15	567314295886833	4.14026e+15	4.71489e+15	4.2231e+15	2.13741e+15	254635588656592	8.9755e+15	3.28698e+16	3.32992e+16	5.04823e+15	509648386759827
NFIA-AS2	ENSG00000237928	4.70784e+15	7.76743e+15	7.84446e+15	411124331119871	51522346123076	3.84128e+15	1.11556e+16	2.25042e+16	6.73836e+16	2.14458e+15	3.38983e+15	4.48732e+15	9.63559e+15
NFIA-AS1	ENSG00000237853	7.17385e+15	5.71769e+15	5.94046e+15	6.4087e+15	5.75133e+15	5.60826e+16	1.89645e+16	2.47547e+15	5.39069e+15	4.04171e+15	5.9125e+15	4.48732e+15	4.00247e+15
NA	ENSG00000284808	0.747276	1.07881e+16	0.761598	1.20919e+16	0	2.30477e+15	3.34667e+16	7.87649e+15	2.69535e+16	7.42354e+15	5.51833e+16	0	5.18839e+16
NA	ENSG00000287224	2.24183e+16	1.07881e+16	1.5232e+16	3.62757e+16	0	2.30477e+15	2.23112e+16	3.37564e+15	2.69535e+16	247451387215376	3.94166e+15	0	2.2236e+15
RP11-430G17.1	ENSG00000223920	0.747276	2.15762e+16	0	0	0	0	1.11556e+16	1.12521e+16	4.04302e+15	1.64968e+15	788332948295025	0.897463	1.4824e+15
TM2D1	ENSG00000162604	1.54088e+16	1.44884e+15	1.67247e+16	1.01693e+16	1.07478e+15	943417623433421	1.89756e+16	2.07264e+15	1.87057e+16	6.78017e+15	629878025687725	6.11173e+15	6.2409e+15
RP11-430G17.3	ENSG00000271200	5.23093e+15	1.18669e+16	9.90077e+15	3.62757e+16	1.19819e+16	7.68255e+16	1.45023e+16	1.01269e+16	1.07814e+16	5.77387e+15	3.94166e+15	8.97463e+15	9.63559e+15
PATJ	ENSG00000132849	2.46078e+16	2.55786e+15	2.63437e+15	1.06409e+16	1.02446e+16	1.094e+16	2.38952e+16	2.37195e+16	1.84631e+16	7.1101e+15	7.05558e+15	6.7938e+15	7.38975e+15
RNU6-414P	ENSG00000200575	2.24183e+16	1.07881e+16	3.80799e+15	2.41838e+16	2.39639e+15	0	0	2.25042e+16	0	0.824838	0	0	2.9648e+15
RNU6-1177P	ENSG00000212360	298910535392951	2.15762e+16	0.761598	1.20919e+16	0	0	1.11556e+16	0	0	0	0.788333	3.58985e+16	2.2236e+15
LAMTOR5P1	ENSG00000236646	3.73638e+15	4.31524e+15	8.37758e+15	967351367340873	3.59458e+15	3.84128e+16	5.57779e+15	675127499752343	4.04302e+15	0	0	0.897463	2.2236e+15
RN7SL180P	ENSG00000242860	597821070785902	7.55166e+15	3.04639e+15	2.41838e+16	1.19819e+16	2.30477e+15	1.11556e+16	5.62606e+15	1.34767e+16	3.29935e+15	0.788333	3.58985e+16	7.41199e+15
PIGPP2	ENSG00000234204	0	2.15762e+16	0	0	0	0	0	0	1.34767e+16	0	0	0	0
RPS15AP7	ENSG00000234088	0	2.15762e+16	0.761598	0	0	0	0	0	0	0.824838	3.94166e+15	0	0
L1TD1	ENSG00000240563	3.73638e+15	2.15762e+16	7.61598e+15	0	4.79278e+15	1.53651e+16	4.46223e+15	7.87649e+15	8.08604e+15	1.23726e+16	157666589659005	1.79493e+16	0
RP5-1155K23.4	ENSG00000237227	0	0	0.761598	0	0	0	0	0	0	0.824838	0	0	0
KANK4	ENSG00000132854	1.27037e+16	1.18669e+16	7.61598e+15	6.04595e+15	8.38736e+15	1.22921e+16	5.8009e+15	5.06346e+16	9.02941e+15	1.48471e+16	1.81317e+16	3.58985e+16	3.70599e+16
RNU6-371P	ENSG00000201153	0	0	0	0	0	0	0	0	0	0	0	0	0
USP1	ENSG00000162607	1.1934e+15	1.15217e+16	1.24445e+16	1.21765e+15	1.22935e+15	959550986700605	5.42942e+15	5.68232e+16	4.71955e+15	160595950302779	1.57745e+15	1.2035e+16	1.10809e+15
DOCK7	ENSG00000116641	7.73282e+15	801663087616342	7.50098e+15	4.80169e+15	5.49492e+15	4.61337e+15	6.77032e+15	6.7704e+15	6.23164e+15	2.43162e+15	2.45487e+16	3.35741e+16	3.33095e+15
RP11-293K19.1	ENSG00000270549	1.19564e+15	1.72609e+15	1.59936e+16	2.29746e+16	1.55765e+16	9.98732e+15	2.008e+16	2.1379e+15	8.08604e+15	1.23726e+16	1.10367e+16	1.25645e+16	1.55652e+15
ANGPTL3	ENSG00000132855	5.4327e+15	5.79321e+15	5.81861e+15	2.35792e+15	2.87567e+15	2.32781e+16	715072604498873	8.85542e+15	3.32875e+15	6.51622e+15	7.41033e+15	9.8721e+15	1.11921e+16
RP5-849H19.3	ENSG00000278967	2.06248e+15	1.88792e+16	2.10201e+16	967351367340873	7.54862e+15	7.98986e+15	3.80405e+15	4.5121e+16	1.54982e+15	5.114e+15	3.0745e+16	744894627685499	8.44967e+15
RP5-849H19.2	ENSG00000213703	4.63311e+15	3.66795e+15	4.64575e+16	3.14389e+16	3.35494e+16	2.38159e+16	2.78889e+15	2.58799e+15	1.34767e+16	2.14458e+15	1.49783e+16	1.25645e+16	1.40828e+16
RP11-230B22.1	ENSG00000235545	3.58693e+15	4.63888e+15	2.89407e+16	5.68319e+16	5.75133e+15	822033271232704	1.03747e+16	6.63875e+15	8.49034e+15	1.89713e+15	1.34017e+16	6.46174e+15	5.11427e+15
ATG4C	ENSG00000125703	7.50265e+15	7.74585e+15	7.50174e+15	542925954920065	5.5716e+15	4.84769e+15	1.23938e+15	1.321e+15	1.15496e+16	2.88693e+15	3.32677e+16	2.60264e+15	2.60902e+15
RP4-771M4.3	ENSG00000234318	298910535392951	3.23643e+16	2.28479e+16	1.20919e+16	2.39639e+15	0	1.11556e+16	1.12521e+16	4.04302e+15	0	2.365e+15	0.897463	0.741199
RP4-771M4.2	ENSG00000237163	0.747276	2.15762e+16	0.761598	1.20919e+16	2.39639e+15	2.30477e+15	0	0	0	1.64968e+15	472999768977015	0	0
RP11-5P4.1	ENSG00000229537	2.24183e+16	4.31524e+15	0.761598	0	0	0	0	0	4.04302e+15	1.64968e+15	2.365e+15	0	0.741199
NA	ENSG00000286455	0.747276	0	0	0	0	0	0	0	1.34767e+16	0	0	0	0
RP11-5P4.2	ENSG00000227485	0.747276	0	0	0	0	0	0	1.12521e+16	0	0	0	0	0
RP11-5P4.3	ENSG00000229225	0	0	0	0	0	0	0	0	0	0	157666589659005	0	0
RP11-335E6.2	ENSG00000203605	0	0	0.761598	0	0	0	0	0	0	0	0	0	0
LINC00466	ENSG00000224209	6.72549e+16	7.55166e+15	6.09278e+15	0	1.19819e+16	2.30477e+15	3.34667e+16	4.50085e+15	5.39069e+15	6.5987e+15	1.81317e+16	2.69239e+16	0.741199
RNA5SP49	ENSG00000252259	0	0	0	0	0	0	0	0	0	0	0	0	0
RP11-335E6.3	ENSG00000228734	0	0	0.761598	0	0	0	0	1.12521e+16	1.34767e+16	1.64968e+15	2.365e+15	0.897463	0
FOXD3-AS1	ENSG00000230798	1.29279e+15	1.29457e+16	1.72121e+16	1.69286e+15	3.1153e+16	3.07302e+16	7.80891e+15	1.12521e+16	1.07814e+16	6.5987e+15	788332948295025	3.58985e+16	2.9648e+15
FOXD3	ENSG00000187140	7.69695e+15	7.01226e+15	9.51997e+15	1.33011e+16	1.91711e+16	2.22794e+16	4.46223e+15	4.50085e+15	1.07814e+16	247451387215376	3.94166e+15	0.897463	4.44719e+15
MIR6068	ENSG00000275836	0	2.15762e+16	5.33119e+15	0	0	0	0	0	2.69535e+16	1.64968e+15	0	0	0.741199
Y_RNA	ENSG00000252784	0	0	0	0	0	0	0	0	0	0.824838	0.788333	0	0
RP4-792G4.3	ENSG00000236674	298910535392951	3.23643e+16	3.80799e+15	0	2.39639e+15	0	3.34667e+16	2.25042e+16	2.69535e+16	3.29935e+15	472999768977015	0	2.9648e+15
ALG6	ENSG00000088035	7.12902e+15	732511420389579	7.25041e+15	4.44982e+15	5.09232e+16	4.30991e+16	643676899837519	6.30119e+15	632058537829184	2.0291e+15	2.49113e+15	2.66547e+16	3.15751e+15
ITGB3BP	ENSG00000142856	6.21734e+15	614921221829249	6.64875e+15	8.31922e+15	8.32745e+15	6.90662e+15	1.6566e+15	1.76546e+15	1.89078e+16	5.23772e+15	5.62081e+15	5.0258e+15	6.00371e+15
NA	ENSG00000286429	2.24183e+16	1.94186e+16	1.5232e+16	3.02297e+16	2.27657e+15	2.45842e+16	3.56979e+16	5.06346e+16	363871652908059	2.06209e+16	1.34017e+16	2.96163e+16	3.03892e+15
EFCAB7	ENSG00000203965	1.55284e+16	1.61929e+16	1.67323e+16	1.3555e+16	1.47618e+16	1.07172e+15	1.55732e+16	1.70582e+16	1.47435e+16	4.13244e+16	4.20181e+16	3.36549e+15	3.50587e+15
RN7SL488P	ENSG00000264271	3.73638e+15	8.63047e+15	1.21856e+16	846432446423264	1.19819e+16	7.68255e+16	5.57779e+15	9.0017e+15	5.39069e+15	494902774430752	1.10367e+16	3.58985e+16	8.15319e+15
RNU7-123P	ENSG00000251720	2.39128e+15	1.72609e+15	3.19871e+16	2.90205e+15	2.75585e+15	1.22921e+16	2.34267e+16	2.81303e+16	1.21291e+16	494902774430752	63066635863602	4.48732e+15	7.41199e+15
DLEU2L	ENSG00000116652	1.72621e+16	1.68294e+16	1.92684e+15	1.82588e+15	1.68945e+16	1.75162e+16	2.45423e+16	2.67801e+16	1.45549e+15	7.42354e+15	7.48916e+15	6.55148e+15	8.15319e+15
PGM1	ENSG00000079739	4.83488e+16	4.6173e+16	5.49112e+15	5.28416e+15	5.9071e+15	4.84001e+15	1.0542e+15	9.71058e+15	1.42449e+16	6.12855e+15	5.97556e+15	4.05653e+15	3.95059e+15
RN7SL130P	ENSG00000244256	6.72549e+16	5.39405e+16	2.28479e+16	2.41838e+16	0	3.84128e+16	3.34667e+16	1.46278e+16	4.04302e+15	8.24838e+15	7.095e+15	0.897463	0
ROR1	ENSG00000185483	1.91303e+16	1.93107e+16	1.61459e+16	8.82708e+15	9.58555e+15	9.75684e+15	6.41446e+15	6.84129e+15	8.01865e+15	1.7569e+16	1.80528e+16	1.08593e+16	1.17109e+16
RP4-597J3.1	ENSG00000177452	597821070785902	7.55166e+15	3.80799e+15	1.20919e+16	4.79278e+15	2.30477e+15	1.45023e+16	2.70051e+15	8.08604e+15	1.89713e+15	8.67166e+15	1.43594e+16	8.15319e+15
CFL1P3	ENSG00000228056	1.04619e+16	1.07881e+16	8.37758e+15	7.25514e+16	5.99097e+15	1.53651e+16	1.004e+16	1.46278e+16	1.21291e+16	4.12419e+16	1.34017e+16	1.25645e+16	9.63559e+15
RNU6-809P	ENSG00000207190	1.49455e+15	2.15762e+16	0	0	0	0.768255	1.11556e+16	5.62606e+15	1.34767e+16	0	0	0	0.741199
Y_RNA	ENSG00000200508	0.747276	2.15762e+16	1.5232e+16	1.20919e+16	0	2.30477e+15	2.23112e+16	5.62606e+15	1.34767e+16	0	0	0	0.741199
ROR1-AS1	ENSG00000223949	1.79346e+15	2.48126e+15	2.13247e+15	7.25514e+16	2.27657e+15	2.07429e+16	1.56178e+16	2.47547e+15	2.96488e+16	1.89713e+15	2.75917e+16	1.88467e+16	2.29772e+16
NA	ENSG00000284928	0	0	1.5232e+16	0	2.39639e+15	1.53651e+16	1.11556e+16	1.12521e+16	6.73836e+16	494902774430752	31533317931801	0	0
UBE2U	ENSG00000177414	0.747276	1.07881e+16	0	0	0	0	1.11556e+16	1.12521e+16	2.69535e+16	4.12419e+16	63066635863602	0	0
RNU7-62P	ENSG00000238653	0	0	0	0	0	0	0	0	0	0	0	0	0
CACHD1	ENSG00000158966	3.22973e+15	3.05087e+16	3.15073e+16	3.31076e+16	371799627953267	3.26432e+15	4.09968e+15	3.97538e+15	443923416547832	1.88311e+15	1.90934e+16	3.32151e+16	2.96924e+15
MIR4794	ENSG00000264470	4.48366e+15	3.23643e+16	3.80799e+15	1.20919e+16	8.38736e+15	3.84128e+16	2.23112e+16	5.62606e+15	0	247451387215376	0.788333	4.48732e+15	6.67079e+15
RAVER2	ENSG00000162437	955766436918961	1.01192e+15	8.88023e+15	1.38815e+16	1.74098e+16	1.43817e+16	2.16307e+16	2.37307e+16	2.36517e+15	6.6317e+15	6.59046e+15	8.36436e+15	7.95306e+15
JAK1	ENSG00000162434	6.31972e+15	5.77594e+15	6.23977e+15	4.94317e+15	5.55123e+15	4.71248e+15	3.67799e+16	3.7042e+16	3.97294e+16	4.26441e+15	4.0812e+16	2.57751e+16	2.4378e+15
RP11-182I10.1	ENSG00000234784	1.19564e+15	1.40245e+16	1.67552e+15	2.17654e+16	1.43783e+15	1.45969e+16	1.11556e+16	2.25042e+16	4.04302e+15	1.64968e+15	0.788333	6.28224e+15	5.92959e+15
RP11-182I10.2	ENSG00000233877	2.61547e+16	2.69702e+15	2.20863e+16	2.90205e+15	2.39639e+16	1.61334e+15	1.11556e+16	1.35025e+15	1.07814e+16	6.5987e+15	157666589659005	9.8721e+15	1.4824e+15
LINC01359	ENSG00000226891	9.86405e+15	8.09107e+15	1.05862e+16	8.70616e+15	4.3135e+15	9.06541e+15	8.81291e+15	1.12521e+16	7.68173e+15	8.99073e+15	1.04848e+16	1.38209e+16	1.75664e+15
SLC2A3P2	ENSG00000185031	2.61547e+16	2.58914e+16	1.90399e+15	2.05562e+15	718916457531293	1.61334e+15	1.33867e+16	2.36295e+16	1.34767e+16	2.06209e+16	2.20733e+16	3.85909e+15	3.03892e+15
RP4-535B20.4	ENSG00000272506	1.19564e+15	1.83398e+16	1.06624e+16	967351367340873	8.38736e+15	8.45081e+15	8.92446e+15	4.50085e+15	5.39069e+15	1.64968e+15	1.02483e+16	1.70518e+15	3.3354e+15
RNU6-1176P	ENSG00000212257	1.19564e+15	9.70928e+15	1.21856e+16	967351367340873	2.39639e+15	9.98732e+15	7.80891e+15	5.62606e+15	4.04302e+15	0.824838	157666589659005	3.58985e+16	8.15319e+15
MIR3671	ENSG00000265996	4.93202e+15	3.66795e+15	5.33119e+16	3.86941e+15	2.99549e+15	25352427991289	4.90845e+15	4.05076e+15	4.71685e+15	1.40222e+16	1.6555e+16	1.3462e+16	1.40828e+16
MIR101-1	ENSG00000199135	7.47276e+15	5.39405e+16	4.56959e+15	4.83676e+15	718916457531293	4.60953e+15	5.57779e+15	5.62606e+15	1.61721e+16	494902774430752	5.51833e+16	3.58985e+16	1.26004e+16
RP4-535B20.2	ENSG00000235804	0	0	0	0	0	0	0	0	0	0.824838	157666589659005	0	0
MRPS21P1	ENSG00000234496	298910535392951	2.15762e+16	1.5232e+16	0	3.59458e+15	1.53651e+16	0	2.25042e+16	1.34767e+16	0	0.788333	0	0
AK4	ENSG00000162433	1.40637e+16	1.41108e+16	1.16905e+15	8.18621e+15	9.59753e+15	7.091e+15	3.25966e+16	3.10446e+16	3.96081e+16	5.62539e+15	5.54986e+15	831948578149949	7.93083e+15
RP4-700A9.1	ENSG00000231622	4.48366e+15	5.39405e+16	3.80799e+15	3.62757e+16	5.99097e+15	6.9143e+15	7.80891e+15	1.23773e+15	1.34767e+16	3.29935e+15	0.788333	6.28224e+15	4.44719e+15
DNAJC6	ENSG00000116675	1.0142e+16	1.09402e+16	103356454684927	622732442725687	6.64878e+15	5.77421e+15	5.03117e+15	4.99594e+15	6.30711e+15	1.0228e+16	9.57036e+15	1.03119e+16	9.88759e+15
RP5-1044H5.1	ENSG00000229294	7.54749e+15	8.19895e+15	6.47358e+15	2.5393e+16	3.47476e+16	4.84001e+15	2.23112e+16	5.62606e+15	4.04302e+15	8.24838e+15	1.73433e+15	1.97442e+16	2.66832e+16
COX6CP13	ENSG00000234144	5.30566e+15	6.47285e+15	3.73183e+16	3.50665e+16	3.23512e+15	2.15112e+16	4.46223e+15	3.37564e+15	2.69535e+16	6.5987e+15	3.94166e+15	8.97463e+15	9.63559e+15
RNU2-15P	ENSG00000222624	2.24183e+16	0	2.28479e+16	0	0	2.30477e+15	1.11556e+16	0	1.34767e+16	0	0	0.897463	1.4824e+15
LEPROT	ENSG00000213625	2.31431e+16	2.52765e+16	2.3442e+16	1.40871e+16	1.64153e+16	1.24304e+16	1.66441e+16	1.53029e+16	147704937624901	1.62493e+16	1.61687e+16	2.34687e+15	2.30958e+16
LEPR	ENSG00000116678	1.37798e+16	1.37872e+16	1.25587e+16	1.1838e+16	1.2581e+16	1.01717e+16	1.42457e+16	1.4414e+16	1.21291e+16	7.86648e+15	836342424846192	4.67399e+15	4.79704e+15
RP4-630A11.3	ENSG00000237852	1.79346e+15	1.29457e+16	9.90077e+15	1.81378e+16	2.27657e+15	1.30603e+16	4.46223e+15	1.68782e+16	6.73836e+16	1.81464e+16	1.02483e+16	1.97442e+16	1.77888e+16
RP11-430H12.2	ENSG00000224570	3.58693e+15	3.56007e+15	1.67552e+15	2.5393e+16	2.51621e+16	1.92064e+15	2.67734e+16	2.36295e+16	2.02151e+16	8.82577e+15	914466220022229	1.14875e+16	1.20815e+16
NA	ENSG00000285079	1.27037e+16	9.70928e+15	1.06624e+16	3.62757e+16	718916457531293	3.07302e+15	1.11556e+16	0	4.04302e+15	3.29935e+15	5.51833e+16	0	2.2236e+15
RN7SL854P	ENSG00000239319	298910535392951	4.31524e+15	1.5232e+16	6.04595e+15	0	0	0	0	0	0	0.788333	0.897463	0
PDE4B	ENSG00000184588	941344003586251	942231921308186	1.00264e+16	6.30713e+15	7.04298e+15	5.65129e+15	313137098413157	3.0527e+16	3.98642e+16	6.67294e+15	6.7639e+15	5.18734e+15	5.09204e+16
RP11-397C12.1	ENSG00000227466	4.62564e+15	4.48785e+16	4.48581e+16	2.57557e+16	2.93558e+16	2.97315e+15	4.90845e+15	3.48816e+16	2.83011e+16	3.0519e+16	2.6015e+16	1.70518e+15	2.00124e+15
RNU4-88P	ENSG00000223152	6.12767e+15	8.41471e+15	9.44381e+15	5.68319e+16	6.47025e+15	5.22414e+15	4.46223e+15	1.12521e+16	8.08604e+15	1.64968e+15	5.51833e+16	6.28224e+15	6.67079e+15
SGIP1	ENSG00000118473	6.33093e+15	7.15035e+15	6.14e+15	2.93954e+15	3.42803e+15	2.88326e+16	3.90445e+16	4.36582e+16	2.8975e+15	9.73309e+15	1.3717e+16	1.42697e+15	1.32675e+15
MIR3117	ENSG00000264720	3.81111e+15	4.20736e+15	4.26495e+15	1.45103e+16	1.55765e+16	1.53651e+16	7.80891e+15	3.37564e+15	1.34767e+16	5.77387e+15	31533317931801	0	0
RP4-598P13.1	ENSG00000248458	866840552639558	8.95412e+15	6.70206e+15	3.38573e+15	3.59458e+15	4.37906e+15	1.22711e+16	2.58799e+15	2.69535e+16	8.24838e+15	788332948295025	4.48732e+15	1.26004e+16
TCTEX1D1	ENSG00000152760	5.36544e+15	5.31853e+15	5.30072e+15	2.63603e+15	3.06738e+16	2.53524e+16	1.11556e+16	1.12521e+16	2.29104e+16	7.01112e+15	8.11983e+15	3.58985e+15	3.3354e+15
INSL5	ENSG00000172410	4.48366e+15	1.07881e+16	1.29472e+16	3.62757e+16	3.59458e+15	4.60953e+15	3.34667e+16	1.12521e+16	4.04302e+15	0.824838	31533317931801	0	0
WDR78	ENSG00000152763	1.70005e+15	1.74983e+16	174862884059091	1.05441e+16	1.15626e+16	9.82599e+15	7.17304e+15	7.98901e+15	712918905142086	2.83744e+15	3.06662e+16	2.29751e+15	2.2903e+15
RP11-342H21.2	ENSG00000231080	1.19564e+15	8.63047e+15	3.80799e+15	2.41838e+16	5.99097e+15	2.30477e+15	0	1.12521e+16	0	247451387215376	0.788333	0.897463	1.4824e+15
MIER1	ENSG00000198160	2.30236e+16	2.41437e+16	2.44549e+16	1.72189e+16	1.81886e+16	1.44355e+16	6.00059e+15	652735771010557	4.53761e+15	1.70412e+16	1.8447e+16	1.26812e+16	1.40235e+16
SLC35D1	ENSG00000116704	1.33837e+16	1.40785e+16	1.34498e+16	8.79081e+15	9.36988e+15	8.21265e+15	2.71527e+16	2.58349e+16	2.40425e+16	9.89806e+15	1.00039e+16	8.79514e+15	8.45708e+15
C1orf141	ENSG00000203963	3.73638e+15	3.23643e+16	1.5232e+16	1.20919e+16	0	3.84128e+16	8.92446e+15	2.25042e+16	1.21291e+16	9.07322e+15	157666589659005	0	0
SNORA31	ENSG00000252433	0	0	0	0	1.19819e+16	0	0	0	0	0	0	0	0
RP4-547N15.3	ENSG00000275678	0.747276	3.23643e+16	3.04639e+15	0	0	0	4.46223e+15	1.12521e+16	4.04302e+15	1.64968e+15	5.51833e+16	0	0
IL23R	ENSG00000162594	1.49455e+15	3.23643e+16	2.28479e+16	0	0	0	0	1.12521e+16	5.39069e+15	494902774430752	63066635863602	0	0
RNU6-586P	ENSG00000253074	0	0	0	0	0	0	0	0	0	0	0	0	0
RNU4ATAC4P	ENSG00000252116	0	0	0	0	0	0	0	0	0	0	0	0	0
RP11-131O15.2	ENSG00000228523	0.747276	0	0.761598	0	0	0	1.11556e+16	0	0	1.64968e+15	157666589659005	0	0
IL12RB2	ENSG00000081985	2.61547e+16	1.61821e+16	2.36095e+15	1.81378e+16	1.55765e+16	2.9962e+15	1.56178e+16	3.60068e+15	2.29104e+16	5.85635e+15	725266312431423	4.30782e+16	5.33663e+15
SERBP1	ENSG00000142864	8.74612e+15	8.11588e+16	9.73094e+15	6.43893e+15	7.164e+15	5.69047e+15	1.69297e+15	1.68681e+15	1.58028e+15	6.07658e+15	5.75641e+15	5.72402e+15	5.38036e+15
RNU6-387P	ENSG00000223263	2.01765e+16	2.69702e+15	2.97023e+16	1.57195e+16	1.67747e+16	2.15112e+16	4.57379e+16	5.06346e+16	4.04302e+15	3.62929e+15	3.5475e+15	1.79493e+16	1.03768e+16
RP11-393N21.2	ENSG00000235200	0.747276	0	0	0	0	0	0	0	2.69535e+16	0.824838	5.51833e+16	0	0.741199
RNU6-1031P	ENSG00000207504	0	0	0	0	0	0	0	0	0	0	0	0	0
RP11-393N21.1	ENSG00000238139	0	0	0	0	0	0	0	0	1.34767e+16	0	0	0	0
RN7SL392P	ENSG00000242482	0	0	0	0	0	0	0	0	0	1.64968e+15	157666589659005	0	0
HNRNPCP9	ENSG00000232048	0.747276	0	0	0	0	0	0	0	1.34767e+16	1.64968e+15	157666589659005	0	0
GADD45A	ENSG00000116717	1.65895e+16	1.12196e+16	1.29472e+16	1.20919e+16	1.1263e+15	9.06541e+15	6.3029e+15	599738262279998	6.21277e+15	4.65209e+16	4.28065e+15	3.52703e+16	3.66893e+15
GNG12	ENSG00000172380	7.8053e+15	8.2777e+15	7.74164e+15	3.89117e+16	4.38299e+15	3.56624e+16	3.53074e+16	3.2845e+16	3.55516e+15	3.07582e+16	3.28341e+15	2.17814e+16	2.03904e+16
RNU7-80P	ENSG00000238778	1.27037e+16	1.51033e+16	2.13247e+15	1.9347e+15	9.58555e+15	8.45081e+15	4.46223e+15	9.0017e+15	0	5.77387e+15	94599953795403	3.58985e+16	2.9648e+15
GNG12-AS1	ENSG00000232284	7.1066e+15	674255725689966	60623194996096	1.98307e+16	2.39639e+16	1.88991e+16	3.07894e+15	2.97056e+15	1.77893e+15	2.63948e+15	3.32677e+16	3.20394e+15	2.80173e+16
RP4-609E1.2	ENSG00000235055	6.72549e+16	1.07881e+16	0	4.83676e+15	2.39639e+15	2.30477e+15	0	0	1.34767e+16	1.64968e+15	31533317931801	0	0
DIRAS3	ENSG00000162595	4.63311e+15	5.28616e+16	4.56959e+15	2.25514e+16	2.50902e+16	2.16802e+16	6.69335e+15	5.62606e+15	8.08604e+15	9.35366e+15	9.19985e+15	2.80906e+15	2.89068e+16
ARL5AP3	ENSG00000228431	9.71459e+15	1.07881e+16	6.09278e+15	967351367340873	1.31801e+16	1.30603e+16	2.23112e+16	2.25042e+16	0	7.42354e+15	94599953795403	5.38478e+15	4.44719e+15
WLS	ENSG00000116729	8.34633e+15	7.11043e+15	7.95337e+15	3.09673e+16	3.66647e+16	2.9985e+15	382413243092377	3.65919e+15	321015658232221	5.97678e+15	5.41742e+15	6.28135e+16	582656481721786
CTBP2P8	ENSG00000234383	2.05501e+16	1.47797e+16	1.84307e+16	5.44135e+15	8.0279e+15	7.06795e+15	6.35868e+15	7.65144e+15	5.79499e+15	1.49296e+16	1.40323e+16	1.74108e+16	2.02347e+16
MIR1262	ENSG00000221203	2.1671e+15	3.99159e+16	1.98015e+16	1.33011e+16	5.99097e+15	1.69016e+16	6.69335e+15	1.23773e+15	1.07814e+16	1.56719e+16	1.49783e+16	1.88467e+16	2.89068e+16
RPS7P4	ENSG00000229133	0.747276	0	2.28479e+16	4.83676e+15	5.99097e+15	2.30477e+15	1.45023e+16	1.91286e+16	5.39069e+16	247451387215376	31533317931801	0	0
COX6B1P7	ENSG00000225242	0	0	0	0	0	0	0	0	0	0	0.788333	0	0
TCEB1P18	ENSG00000237622	5.23093e+15	1.07881e+16	0.761598	1.20919e+16	0	0	0	0	1.34767e+16	247451387215376	472999768977015	2.69239e+16	3.70599e+16
RP5-1033K19.2	ENSG00000229440	0	2.15762e+16	0	0	0	0	1.11556e+16	0	0	247451387215376	0.788333	1.79493e+16	4.44719e+15
RPE65	ENSG00000116745	1.32268e+16	1.10039e+16	1.23379e+16	3.99032e+15	5.75133e+15	3.84128e+15	1.87414e+16	1.53029e+16	5.92976e+16	1.40222e+16	1.19827e+15	3.02445e+15	288326385179716
DEPDC1	ENSG00000024526	1.47961e+16	1.80161e+16	1.45465e+16	1.58404e+16	1.91711e+16	1.35981e+15	3.82859e+16	4.55373e+15	4.3705e+15	6.30176e+15	662988009516116	4.60399e+15	5.0698e+15
RP4-694A7.2	ENSG00000233589	4.48366e+15	3.23643e+16	3.04639e+15	1.20919e+16	2.39639e+15	6.9143e+15	1.34983e+15	1.53029e+16	1.54982e+15	1.31974e+16	63066635863602	1.1667e+16	8.89439e+15
DEPDC1-AS1	ENSG00000234264	2.24183e+16	0	0.761598	1.20919e+16	0	0.768255	3.90445e+15	3.48816e+16	5.25592e+15	7.42354e+15	8.67166e+15	5.38478e+15	4.44719e+15
TXNP2	ENSG00000225167	0	0	0	0	1.19819e+16	0.768255	0	0	0	0	0.788333	0	0
NA	ENSG00000285041	0.747276	0	2.28479e+16	2.41838e+16	2.39639e+15	3.84128e+16	1.11556e+16	0	2.69535e+16	1.64968e+15	31533317931801	4.48732e+15	2.2236e+15
NA	ENSG00000285407	5.98568e+15	614921221829249	7.07524e+15	967351367340873	9.58555e+15	6.9143e+15	7.51886e+15	8.11278e+15	7.16962e+15	3.29935e+15	788332948295025	5.0258e+15	4.59543e+15
NA	ENSG00000285473	934095423102972	8.63047e+15	7.46366e+15	0	1.19819e+16	1.53651e+16	1.26058e+16	2.21667e+16	1.7924e+15	0	3.94166e+15	4.48732e+15	6.67079e+15
RP11-424D14.1	ENSG00000223883	3.23571e+15	3.60322e+16	2.66559e+15	6.04595e+15	0	4.60953e+15	1.56178e+16	1.76658e+15	1.57678e+16	247451387215376	63066635863602	7.17971e+16	1.18592e+16
RP11-74K19.1	ENSG00000235446	5.52984e+15	614921221829249	4.87423e+16	0	1.19819e+16	0.768255	1.45023e+16	2.70051e+15	1.75197e+15	0.824838	31533317931801	0	1.4824e+15
RP3-380B4.1	ENSG00000229639	3.36274e+15	2.48126e+15	2.43711e+16	1.20919e+16	0	0.768255	8.92446e+15	7.87649e+15	1.21291e+16	0.824838	157666589659005	0	1.4824e+15
NA	ENSG00000287453	2.1671e+15	3.99159e+16	2.74175e+16	0	4.79278e+15	0.768255	6.69335e+15	7.87649e+15	1.07814e+16	0.824838	2.365e+15	1.79493e+16	0
LRRC7	ENSG00000033122	8.04144e+15	8.67794e+15	7.7325e+15	6.15961e+15	6.47145e+15	5.70506e+15	2.64833e+16	2.81191e+16	2.77351e+15	9.18045e+15	9.04218e+15	2.81534e+16	284768630298321
SGO1P1	ENSG00000270615	2.0027e+15	2.3518e+16	1.96492e+16	1.3422e+15	1.73738e+15	1.10629e+15	4.68534e+16	7.87649e+15	4.58209e+16	1.81464e+16	1.97083e+16	5.20529e+15	6.07783e+15
NA	ENSG00000287283	1.94292e+16	1.90949e+16	1.85068e+16	1.59613e+16	1.44981e+15	1.56724e+16	4.57379e+16	9.78935e+15	5.25592e+15	1.64968e+15	189199907590806	6.10275e+15	8.00495e+15
RN7SL538P	ENSG00000240692	3.06383e+15	1.83398e+16	2.13247e+15	2.41838e+16	1.79729e+16	1.92064e+15	7.80891e+15	1.23773e+15	8.08604e+15	6.5987e+15	472999768977015	1.52569e+15	1.33416e+16
PIN1P1	ENSG00000229359	4.25948e+15	377583206386381	3.19871e+16	2.90205e+15	2.39639e+16	2.45842e+16	7.80891e+15	1.23773e+15	1.61721e+16	1.31974e+16	472999768977015	1.79493e+16	1.77888e+16
RP11-181B18.1	ENSG00000237919	2.36139e+16	2.50284e+16	2.35334e+16	1.59613e+16	1.90513e+16	1.63638e+16	1.1044e+16	1.26024e+16	1.19943e+16	2.88693e+15	378399815181612	5.83351e+16	7.56023e+15
LRRC40	ENSG00000066557	4.2677e+15	4.59573e+15	4.52541e+15	2.55018e+16	2.74386e+15	2.09119e+15	3.32994e+15	3.32163e+16	3.63737e+15	9.98054e+15	1.00276e+16	6.73995e+15	6.75232e+15
RN7SL242P	ENSG00000244389	2.76492e+15	2.58914e+16	2.20863e+16	2.29746e+16	2.63603e+16	2.07429e+16	2.008e+16	2.81303e+16	1.34767e+16	1.23726e+16	8.67166e+15	4.48732e+15	1.4824e+15
SRSF11	ENSG00000116754	7.92412e+15	7.74046e+15	8.48268e+15	5.80411e+15	631807746760418	5.29405e+15	1.23013e+16	1.26361e+16	985283575707711	4.71065e+15	4.77493e+15	4.98002e+16	5.33219e+15
RP4-677H15.4	ENSG00000228988	2.83965e+15	4.31524e+15	2.66559e+16	2.29746e+16	2.51621e+16	284254495659907	4.46223e+15	3.93824e+15	4.17779e+15	2.63948e+15	1.97083e+16	2.69239e+16	3.11304e+15
ANKRD13C	ENSG00000118454	3.55928e+15	3.86753e+15	3.64044e+15	2.14147e+16	2.48985e+16	2.00745e+16	3.75051e+15	3.77846e+15	3.60772e+15	1.45007e+15	1.47655e+16	1.27081e+16	1.2719e+16
HHLA3	ENSG00000197568	1.21059e+16	1.18669e+16	1.43942e+15	1.08827e+16	7.90808e+15	1.09092e+16	9.03602e+15	821405124698684	9.16417e+15	4.94903e+15	6.149e+15	2.17186e+16	1.77147e+15
RP11-180O5.2	ENSG00000226088	3.06383e+15	2.37338e+16	3.80799e+15	1.9347e+15	2.99549e+15	2.38159e+16	2.23112e+16	2.81303e+16	1.34767e+16	4.12419e+16	1.1825e+16	8.97463e+15	1.4824e+15
CTH	ENSG00000116761	3.34033e+16	3.258e+16	3.07686e+16	1.6445e+15	1.97702e+16	1.74394e+15	7.71966e+15	7.85398e+15	8.46339e+15	1.84764e+15	2.08908e+16	1.52569e+15	1.6677e+16
Metazoa_SRP	ENSG00000278636	1.49455e+15	3.23643e+16	1.5232e+16	0	3.59458e+15	0.768255	6.69335e+15	2.25042e+16	5.39069e+15	0.824838	0	0	0
RP11-42O15.3	ENSG00000271992	1.04619e+16	6.47285e+15	8.37758e+15	6.04595e+15	2.39639e+15	1.53651e+16	6.35868e+15	5.96363e+15	3.23441e+15	1.07229e+16	1.419e+15	9.8721e+15	7.41199e+15
RP11-42O15.2	ENSG00000233020	0.747276	1.07881e+16	0	1.20919e+16	0	2.30477e+15	0	2.25042e+16	2.69535e+16	0.824838	3.94166e+15	0.897463	0
CASP3P1	ENSG00000237033	0.747276	0	0	0	0	0	1.11556e+16	0	1.34767e+16	0.824838	0	0	0
RP5-952N6.1	ENSG00000229051	0	1.07881e+16	0.761598	7.25514e+16	2.39639e+15	4.60953e+15	0	0	0	0.824838	31533317931801	0	0
RP11-99H8.1	ENSG00000226208	0	0	0	0	0	0	0	0	0	0.824838	0.788333	0	0
PTGER3	ENSG00000050628	863104170947146	9.89268e+15	1.00988e+16	2.99879e+16	3.59458e+15	2.8195e+15	5.35468e+15	3.26312e+15	3.77348e+16	989805548861504	2.68033e+15	3.58985e+16	2.2236e+15
RP3-333A15.1	ENSG00000235782	3.73638e+15	2.15762e+16	2.28479e+16	2.41838e+16	3.59458e+15	5.37779e+16	0	0	0	0.824838	0.788333	0	0
RP3-333A15.2	ENSG00000269933	1.12091e+16	4.31524e+15	8.37758e+15	1.20919e+16	1.19819e+16	1.53651e+16	1.11556e+16	0	0	0	2.365e+15	0	0
ZRANB2-AS1	ENSG00000235079	4.70784e+15	8.41471e+15	6.09278e+15	4.35308e+16	718916457531293	4.68636e+15	6.24712e+15	5.40102e+15	4.31255e+15	2.14458e+15	3.0745e+16	2.3334e+15	2.00124e+15
ZRANB2	ENSG00000132485	3.71621e+15	3.99807e+16	3.40358e+16	2.47884e+15	2.9835e+15	2.24945e+16	8.5898e+15	8.14541e+15	7.4405e+15	1.70412e+16	1.80213e+15	2.24545e+15	2.40816e+16
MIR186	ENSG00000207721	1.79346e+15	2.15762e+16	1.98015e+16	1.81378e+16	1.31801e+16	1.30603e+16	1.05978e+16	1.19273e+16	727743305816118	2.14458e+15	189199907590806	3.23087e+15	3.63187e+15
ZRANB2-AS2	ENSG00000229956	9.28864e+15	9.39643e+15	8.2938e+15	9.26239e+15	1.1263e+16	8.55837e+15	1.32751e+16	1.39526e+16	9.83801e+15	6.35125e+15	1.02483e+16	1.07696e+16	1.37863e+16
RP11-115M14.1	ENSG00000226324	7.47276e+15	1.18669e+16	5.33119e+15	1.08827e+16	1.07837e+16	9.21906e+15	0	1.12521e+16	1.34767e+16	0	157666589659005	1.79493e+16	0
NEGR1	ENSG00000172260	4.63012e+15	5.14376e+15	5.05168e+15	9.07617e+15	1.01415e+16	7.64875e+15	3.46939e+16	3.18435e+15	2.52015e+15	4.81705e+16	4.65905e+15	6.29122e+15	5.80359e+15
RP11-82L20.1	ENSG00000231985	5.52984e+15	6.7965e+15	4.72191e+15	8.34341e+15	9.58555e+15	8.29716e+15	2.23112e+16	4.50085e+15	2.69535e+16	247451387215376	31533317931801	1.79493e+16	7.41199e+15
RP11-175G14.2	ENSG00000271618	6.72549e+16	2.15762e+16	4.56959e+15	967351367340873	9.58555e+15	1.38286e+16	0	1.12521e+16	0	1.64968e+15	31533317931801	4.48732e+15	4.44719e+15
NEGR1-IT1	ENSG00000228853	2.1671e+15	1.51033e+16	1.67552e+15	2.41838e+16	3.23512e+15	2.9962e+15	0	1.12521e+16	0	0.824838	157666589659005	1.79493e+16	2.2236e+15
GDI2P2	ENSG00000233994	1.3451e+16	1.85555e+16	1.30233e+16	2.06771e+15	2.8517e+16	1.95905e+15	4.01601e+15	4.16329e+16	5.92976e+16	2.96942e+16	252266543454408	3.85909e+15	3.26128e+15
NA	ENSG00000286863	7.77167e+15	852259237272117	7.21995e+15	2.59976e+15	3.7144e+15	2.69658e+16	5.6001e+15	6.96507e+15	3.82739e+15	428915737839985	3.23217e+15	5.83351e+16	1.03768e+16
RPL31P12	ENSG00000227207	0	0	0	846432446423264	9.58555e+15	6.9143e+15	0	0	0	0.824838	0	1.79493e+16	4.44719e+15
RP4-660H19.1	ENSG00000225087	5.06653e+16	5.87951e+15	5.02655e+15	689237849230372	4.79278e+15	568508991319814	556663384781494	7.06633e+15	5.12116e+15	989805548861504	2.365e+15	3.6796e+15	4.52131e+15
RNU6-1246P	ENSG00000212366	8.44422e+15	6.90438e+15	6.93054e+15	3.62757e+16	8.38736e+15	9.21906e+15	2.23112e+16	3.03807e+16	1.48244e+16	0	157666589659005	0.897463	5.18839e+16
RP11-262K1.1	ENSG00000227016	1.05366e+16	6.68862e+15	9.36765e+15	2.29746e+16	2.63603e+16	2.07429e+16	7.36268e+15	1.0802e+16	7.0079e+15	4.12419e+16	63066635863602	8.97463e+15	1.03768e+16
NA	ENSG00000285808	1.10597e+16	1.20827e+16	9.67229e+15	6.04595e+15	2.03693e+16	1.07556e+16	1.13787e+16	1.35025e+15	727743305816118	0.824838	3.94166e+15	9.8721e+15	1.18592e+16
RP11-25L19.1	ENSG00000280317	0	0	0	0	0	0	0	0	1.34767e+16	0	2.365e+15	0	0
KRT8P21	ENSG00000229636	0	0	0	0	0	0.768255	0	0	1.34767e+16	3.29935e+15	157666589659005	0.897463	0
RN7SKP19	ENSG00000251825	0	0	0.761598	0	0	0	0	0	0	0.824838	0.788333	0	0
LINC01360	ENSG00000233973	3.73638e+15	1.07881e+16	3.04639e+15	3.62757e+16	2.39639e+15	3.84128e+16	0	0	4.04302e+15	1.64968e+15	2.365e+15	0	0
RP4-788P17.1	ENSG00000223479	7.47276e+15	5.39405e+16	3.04639e+15	1.33011e+16	718916457531293	1.22921e+16	0	0	0	0.824838	3.94166e+15	0	0
RNA5SP50	ENSG00000200601	0	1.07881e+16	0.761598	2.41838e+16	0	0	0	0	4.04302e+15	0	0.788333	0	0
NA	ENSG00000285778	4.25948e+15	5.71769e+15	4.34111e+15	3.50665e+16	2.63603e+16	1.69016e+16	2.23112e+16	1.12521e+16	5.39069e+15	7.42354e+15	94599953795403	6.28224e+15	2.9648e+15
RNU4ATAC8P	ENSG00000252005	1.49455e+15	2.15762e+16	0.761598	0	0	0	0	0	0	0	2.365e+15	0.897463	0
LRRIQ3	ENSG00000162620	1.49455e+15	0	3.04639e+15	0	1.19819e+16	0.768255	1.11556e+16	0	0	3.29935e+15	5.51833e+16	0	1.4824e+15
FPGT	ENSG00000254685	1.49455e+15	2.15762e+16	3.04639e+15	278113518110501	2.39639e+16	1.84381e+16	0	0	1.34767e+16	3.95922e+15	504533086908816	2.24366e+15	1.70476e+15
FPGT-TNNI3K	ENSG00000259030	1.04619e+16	8.63047e+15	1.1424e+16	4.83676e+15	1.55765e+16	9.21906e+15	0	0	0	1.31974e+16	94599953795403	2.69239e+16	6.67079e+15
TNNI3K	ENSG00000116783	1.49455e+15	0	0	2.41838e+16	0	3.07302e+15	0	0	0	247451387215376	31533317931801	0	6.67079e+15
RP11-439H8.4	ENSG00000237324	1.49455e+15	1.07881e+16	0.761598	1.20919e+16	0	3.07302e+15	0	2.25042e+16	1.34767e+16	1.64968e+15	7.095e+15	0	1.4824e+15
RP4-650F12.2	ENSG00000233894	3.73638e+15	5.39405e+16	3.80799e+15	2.41838e+16	2.39639e+15	0.768255	0	0	0	0	2.365e+15	0	0
LRRC53	ENSG00000162621	6.05294e+15	614921221829249	5.78814e+16	1.20919e+16	1.91711e+16	1.45969e+16	0	1.12521e+16	2.69535e+16	494902774430752	126133271727204	807717066164999	5.18839e+16
ERICH3	ENSG00000178965	1.64401e+16	2.2655e+16	1.70598e+16	5.68319e+16	718916457531293	3.99493e+16	1.33867e+16	1.35025e+15	2.02151e+16	2.72197e+16	2.75917e+16	3.05138e+15	2.5942e+16
ERICH3-AS1	ENSG00000234497	4.48366e+15	5.39405e+16	1.1424e+16	2.41838e+16	1.19819e+16	1.53651e+16	2.23112e+16	2.25042e+16	2.69535e+16	1.64968e+15	5.51833e+16	6.28224e+15	7.41199e+15
RP11-17E13.2	ENSG00000272864	2.24183e+16	1.61821e+16	2.28479e+16	1.20919e+16	1.19819e+16	0	1.45023e+16	1.46278e+16	2.69535e+16	0.824838	157666589659005	0	3.70599e+16
CRYZ	ENSG00000116791	1.04843e+16	1.37332e+16	1.21932e+16	2.49093e+15	3.06738e+16	2.21258e+15	1.50935e+16	1.50328e+16	1.44201e+16	4.26441e+16	4.95861e+15	4.32577e+16	4.48425e+15
TYW3	ENSG00000162623	5.88854e+15	63433978672912	6.06994e+15	2.01935e+16	2.64801e+15	1.8515e+16	1.13452e+16	1.06108e+16	9.43371e+15	1.81464e+16	1.96295e+16	1.79493e+16	1.69735e+16
RP11-93N20.1	ENSG00000229943	0	0	0	0	0	0	0	0	0	0	0	0	0
RP11-510C10.4	ENSG00000261213	0	0	0	0	0	0	0	0	0	0	0.788333	0	0
RP11-510C10.2	ENSG00000224127	1.49455e+15	0	0	0	0	0	0	0	1.34767e+16	0.824838	0	0	0
LHX8	ENSG00000162624	0	1.07881e+16	0.761598	2.41838e+16	1.19819e+16	0	0	1.12521e+16	2.69535e+16	494902774430752	5.51833e+16	0	0.741199
RP11-510C10.3	ENSG00000224149	0	0	0	0	0	0	0	1.12521e+16	1.34767e+16	0.824838	0.788333	0	0
RNU6-622P	ENSG00000206999	0	0	0	0	0	0	0	0	1.34767e+16	1.64968e+15	0	0	0
SLC44A5	ENSG00000137968	3.0728e+16	3.19759e+16	2.89255e+15	1.62394e+16	1.78411e+16	1.4689e+16	5.33014e+15	5.33013e+15	4.63599e+16	7.79472e+15	9.23926e+15	1.47184e+15	1.51501e+16
RP11-87O11.1	ENSG00000224493	8.81786e+15	1.14354e+16	6.39742e+15	4.474e+16	4.3135e+15	3.84128e+15	2.23112e+16	3.82572e+16	1.34767e+16	1.81464e+16	1.419e+15	3.41036e+15	4.44719e+15
RNU6-503P	ENSG00000252338	5.15621e+15	6.58074e+15	4.87423e+16	2.17654e+16	3.59458e+15	284254495659907	1.22711e+16	1.46278e+16	4.04302e+15	7.42354e+15	1.10367e+16	1.88467e+16	1.03768e+16
RP4-595K12.1	ENSG00000213579	4.40893e+15	5.93345e+15	4.11263e+15	3.02297e+16	2.51621e+16	3.38032e+15	2.11956e+15	2.1379e+15	1.61721e+16	1.73216e+16	2.1285e+16	4.8463e+16	4.44719e+15
RP4-595K12.2	ENSG00000230863	5.30566e+15	7.22802e+15	5.40735e+15	5.92503e+15	6.23061e+15	50704855982578	5.68935e+16	6.63875e+15	6.33406e+15	2.88693e+15	2.6015e+16	1.07696e+16	1.03027e+16
ACADM	ENSG00000117054	1.22852e+16	1.3237e+16	1.26273e+15	1.41959e+15	1.7218e+16	1.36903e+15	1.58298e+16	1.48641e+16	1.54848e+16	6.12855e+15	6.68506e+15	7.34125e+15	7.2934e+15
RP4-682C21.2	ENSG00000181227	6.35185e+15	5.60981e+15	5.71198e+15	7.13422e+15	7.90808e+15	6.06922e+15	6.35868e+15	7.31388e+15	4.31255e+15	5.93883e+15	6.46433e+15	7.00021e+15	7.04139e+15
RABGGTB	ENSG00000137955	1.03049e+16	1.07665e+16	1.01673e+16	1.23095e+16	1.36474e+16	1.07556e+15	2.4453e+15	2.67913e+16	2.63605e+16	1.7734e+15	1.79109e+15	1.23311e+16	1.26004e+16
MSH4	ENSG00000057468	1.86819e+15	3.23643e+16	2.51327e+16	2.5393e+16	2.99549e+15	4.2254e+15	3.34667e+15	3.7132e+15	1.88674e+16	7.42354e+15	5.83366e+15	3.76935e+15	2.14948e+16
ASB17	ENSG00000154007	298910535392951	0	3.04639e+15	1.20919e+16	1.19819e+16	3.07302e+15	0	0	0	0.824838	157666589659005	0	2.2236e+15
RP11-550H2.1	ENSG00000225605	6.72549e+16	9.70928e+15	5.33119e+15	0	1.07837e+16	5.37779e+16	1.11556e+16	0	5.39069e+15	7.42354e+15	94599953795403	4.48732e+15	5.18839e+16
RP11-550H2.2	ENSG00000230027	1.49455e+15	0	4.56959e+15	0	2.39639e+15	1.53651e+16	1.11556e+16	0	0	1.64968e+15	3.94166e+15	2.69239e+16	0.741199
ST6GALNAC3	ENSG00000184005	6.74043e+15	6.81807e+15	6.83915e+15	6.61426e+15	7.41682e+15	6.16909e+15	8.07664e+15	8.25906e+15	1.0121e+16	1.81464e+16	1.80528e+16	1.36414e+16	1.33416e+16
RP11-335E14.1	ENSG00000223905	298910535392951	3.23643e+16	3.04639e+15	4.83676e+15	2.39639e+15	2.30477e+15	2.23112e+16	3.37564e+15	0	0.824838	157666589659005	6.28224e+15	2.2236e+15
RP5-1102E8.3	ENSG00000272855	0.747276	3.23643e+16	6.09278e+15	3.62757e+16	718916457531293	3.07302e+15	6.69335e+15	5.62606e+15	6.73836e+16	0	0.788333	2.69239e+16	2.9648e+15
TPI1P1	ENSG00000226415	9.71459e+15	1.83398e+16	2.74175e+16	1.81378e+16	2.39639e+16	1.99746e+16	2.67734e+16	2.70051e+15	7.8165e+15	2.39203e+15	1.1825e+16	6.28224e+15	5.18839e+16
RNU6-161P	ENSG00000199921	0	0	0	0	0	0	0	0	0	0	0	0	0
RP11-415A20.1	ENSG00000237552	1.49455e+15	0	1.5232e+16	0	2.39639e+15	0	0	0	4.04302e+15	0.824838	472999768977015	0	0
ST6GALNAC5	ENSG00000117069	8.2574e+15	8.6089e+15	8.46897e+15	8.77871e+15	1.03404e+16	9.25748e+15	1.78935e+16	1.82172e+16	2.11585e+15	1.39398e+16	1.48207e+15	1.56159e+15	2.11983e+16
MIR7156	ENSG00000276081	0	7.55166e+15	6.09278e+15	967351367340873	4.79278e+15	3.84128e+16	8.92446e+15	4.50085e+15	5.39069e+15	0.824838	0.788333	0.897463	0
NA	ENSG00000288543	4.63311e+15	4.531e+16	3.88415e+15	5.07859e+15	730898398490148	5.91557e+16	129404714698704	1.37276e+16	1.64416e+16	1.15477e+16	1.419e+15	1.52569e+15	2.52008e+15
RP4-564M11.2	ENSG00000230498	4.8573e+15	2.58914e+16	3.27487e+16	411124331119871	4.3135e+15	284254495659907	7.92046e+15	911422124665663	6.33406e+15	1.40222e+16	157666589659005	2.60264e+16	3.26128e+15
PIGK	ENSG00000142892	1.41758e+16	1.48444e+16	1.39982e+16	1.50907e+16	1.90992e+16	1.3529e+16	1.32194e+16	1.31087e+16	1.24795e+16	8.4216e+15	8.93181e+15	5.32196e+15	5.26251e+15
RP4-706A16.3	ENSG00000226084	8.22004e+15	6.68862e+15	7.0067e+15	8.34341e+15	9.94501e+15	599239207066831	2.17534e+16	2.38545e+16	3.31528e+15	6.1038e+16	6.46433e+15	2.78214e+16	4.22483e+16
RP11-363H12.1	ENSG00000228187	896731606178853	1.51033e+16	1.1424e+16	1.20919e+16	1.43783e+15	1.22921e+16	4.46223e+15	1.23773e+15	9.43371e+15	989805548861504	1.1825e+16	5.38478e+15	7.41199e+15
NA	ENSG00000287870	1.12839e+16	1.29457e+16	1.3328e+15	6.04595e+16	5.39187e+15	4.30223e+16	2.67734e+16	3.37564e+15	1.88674e+16	6.5987e+15	63066635863602	5.38478e+15	5.18839e+16
AK5	ENSG00000154027	1.05067e+16	1.07342e+15	1.28558e+16	1.08706e+15	1.1958e+16	1.00488e+15	129404714698704	1.21523e+16	1.7385e+16	1.93012e+16	1.9393e+16	1.42697e+15	1.36381e+16
RP11-375A5.1	ENSG00000233099	6.72549e+16	6.47285e+15	1.5232e+16	846432446423264	718916457531293	1.07556e+16	0	0	1.34767e+16	247451387215376	157666589659005	2.69239e+16	0.741199
RNU7-8P	ENSG00000251767	5.23093e+15	4.31524e+15	0.761598	2.41838e+16	1.19819e+16	3.07302e+15	0	0	0	0.824838	0	0	1.4824e+15
NA	ENSG00000287647	2.98911e+16	3.45219e+15	4.03647e+15	2.66022e+16	3.83422e+15	3.53397e+15	1.11556e+16	2.25042e+16	4.04302e+15	1.64968e+15	94599953795403	3.58985e+16	5.18839e+16
ZZZ3	ENSG00000036549	3.94936e+15	3.87832e+16	3.78819e+16	3.84764e+16	4.21645e+16	3.29121e+16	3.93457e+16	3.84935e+15	3.44196e+15	2.14788e+16	2.16634e+15	2.02109e+16	1.90562e+16
RNA5SP20	ENSG00000251785	1.19564e+15	1.29457e+16	6.85438e+15	1.45103e+16	5.99097e+15	9.21906e+15	7.80891e+15	1.80034e+16	1.48244e+16	1.23726e+16	1.81317e+16	1.1667e+16	1.4824e+15
RN7SL370P	ENSG00000243437	1.56928e+15	1.94186e+16	1.44704e+16	1.20919e+16	2.03693e+16	2.22794e+16	1.11556e+16	1.01269e+16	9.43371e+15	2.39203e+15	2.44383e+16	2.06417e+16	2.14948e+16
USP33	ENSG00000077254	5.36171e+15	535628748488109	5.80718e+15	5.03748e+15	5.5093e+16	4.52733e+15	5.6001e+15	5.69583e+15	4.8058e+15	3.03045e+15	314229513190397	2.29481e+15	2.29105e+15
ACTG1P21	ENSG00000232672	0.747276	0	0	0	0	0	0	0	0	247451387215376	31533317931801	0	0
MIGA1	ENSG00000180488	1.61711e+16	1.68186e+16	1.64581e+16	1.66384e+16	1.69065e+15	1.47505e+16	1.98346e+15	1.97025e+16	2.22636e+15	1.28097e+15	1.42531e+16	1.02311e+16	1.03175e+16
RP11-181C21.4	ENSG00000219201	6.72549e+16	1.94186e+16	1.1424e+16	7.25514e+16	9.58555e+15	6.9143e+15	3.12356e+16	2.70051e+15	3.50395e+15	5.77387e+15	7.095e+15	1.1667e+16	7.41199e+15
NSRP1P1	ENSG00000235613	4.55839e+15	3.34431e+15	5.71198e+15	5.80411e+15	4.19368e+16	5.60826e+16	3.45823e+15	4.05076e+15	1.88674e+16	2.96942e+16	378399815181612	5.65402e+15	5.41075e+15
HSPE1P25	ENSG00000232015	1.04619e+16	1.51033e+16	6.85438e+15	967351367340873	1.31801e+16	7.68255e+16	6.69335e+15	1.23773e+15	8.08604e+15	9.07322e+15	157666589659005	4.48732e+15	1.55652e+15
NEXN-AS1	ENSG00000235927	1.27037e+16	1.72609e+15	1.90399e+15	2.66022e+16	3.59458e+15	2.45842e+16	1.78489e+16	2.58799e+15	1.75197e+15	2.80445e+16	283799861386209	3.76935e+15	3.92835e+15
NEXN	ENSG00000162614	2.35392e+16	2.3518e+16	2.35334e+16	2.88996e+15	2.94756e+15	2.6428e+16	3.20165e+16	3.40939e+16	2.25061e+16	1.64968e+15	1.7028e+16	1.56159e+15	1.63805e+16
FUBP1	ENSG00000162613	6.73969e+15	647717020326809	6.92902e+16	8.1318e+15	9.2884e+15	7.3161e+15	1.13475e+15	1.24887e+16	1.06574e+16	4.24544e+15	4.22073e+15	3.82409e+16	4.32415e+15
DNAJB4	ENSG00000162616	1.02078e+16	9.86032e+15	1.02054e+16	1.00605e+15	1.14188e+16	7.80547e+15	1.93884e+16	2.17279e+15	1.7385e+16	1.04919e+16	1.15254e+16	5.94121e+15	7.54541e+15
GIPC2	ENSG00000137960	1.41983e+16	1.94186e+16	2.36095e+15	2.17654e+16	3.7144e+15	1.30603e+16	7.80891e+15	1.68782e+16	1.75197e+15	8.24838e+15	1.02483e+16	3.58985e+16	3.70599e+16
RP11-386I14.4	ENSG00000273338	3.43747e+15	4.42312e+15	4.64575e+16	2.05562e+15	2.27657e+15	3.07302e+16	7.47424e+15	8.77666e+15	7.4122e+15	1.73216e+16	126133271727204	1.52569e+15	1.92712e+16
NA	ENSG00000285928	1.66643e+16	1.66137e+16	1.5232e+16	1.54776e+16	1.67747e+16	1.59029e+16	5.35468e+15	4.16329e+16	363871652908059	4.53661e+15	5.12416e+15	2.15391e+16	2.9648e+15
RP11-386I14.2	ENSG00000213561	1.49455e+15	1.07881e+16	2.28479e+16	1.20919e+16	0	0.768255	1.11556e+16	1.12521e+16	0	1.64968e+15	3.94166e+15	3.58985e+16	0
RNU6-1102P	ENSG00000251958	0	0	0.761598	0	0	0	0	0	0	0	157666589659005	0	0
RP11-386I14.3	ENSG00000213560	2.24183e+16	3.23643e+16	4.56959e+15	1.20919e+16	0	0.768255	4.46223e+15	1.12521e+16	4.04302e+15	3.29935e+15	3.94166e+15	0.897463	1.4824e+15
RNA5SP22	ENSG00000202263	0	0	0	0	0	0.768255	0	0	0	0	0	0	0
RNFT1P2	ENSG00000233333	0	2.15762e+16	0	0	1.19819e+16	0.768255	0	0	0	0	0	0	0.741199
MGC27382	ENSG00000237413	5.23093e+15	1.07881e+16	2.28479e+16	2.41838e+16	5.99097e+15	2.30477e+15	2.23112e+16	1.12521e+16	0	1.64968e+15	7.095e+15	0	0
PTGFR	ENSG00000122420	6.42658e+15	5.28616e+16	4.72191e+15	2.41838e+16	4.9126e+16	3.14985e+16	4.01601e+16	3.72445e+16	2.56058e+15	1.13003e+16	1.0879e+16	4.21808e+16	3.70599e+15
RP11-472F19.1	ENSG00000227556	0	0	0	0	0	0	0	0	0	0.824838	0	0	0
RNA5SP23	ENSG00000212308	0	0	0	0	0	0	0	0	0	0	0.788333	0	0
IFI44L	ENSG00000137959	9.25875e+15	9.13751e+15	8.36996e+15	548488225282275	7.08133e+15	573886779075542	4.33952e+15	4.70339e+15	1.90022e+16	5.77387e+15	5.75483e+15	2.9706e+16	2.97221e+15
IFI44	ENSG00000137965	2.35392e+16	2.77254e+16	2.31526e+15	1.06046e+15	2.5881e+16	2.20489e+15	769734940880222	5.96363e+15	2.42581e+16	2.07859e+15	2.13638e+16	1.01413e+16	1.13403e+16
RP4-641G12.3	ENSG00000238015	4.48366e+15	5.39405e+16	3.04639e+15	1.08827e+16	1.19819e+16	2.30477e+15	0	0	0	5.77387e+15	1.02483e+16	0.897463	2.2236e+15
RP4-641G12.4	ENSG00000235400	5.23093e+15	5.39405e+16	3.04639e+15	2.41838e+16	4.79278e+15	0.768255	5.57779e+15	9.0017e+15	0	1.64968e+15	2.365e+15	0	0.741199
ADGRL4	ENSG00000162618	8.59368e+15	99250442821563	9.90077e+15	1.45103e+16	2.39639e+16	1.76699e+15	2.23112e+16	4.50085e+15	1.34767e+16	7.58851e+15	7.8045e+15	1.05003e+16	1.03027e+16
PSAT1P3	ENSG00000230787	0	3.23643e+16	0.761598	1.20919e+16	0	1.53651e+16	5.57779e+15	3.37564e+15	4.04302e+15	0.824838	5.51833e+16	0.897463	4.44719e+15
RP4-726F1.2	ENSG00000282898	0	0	0	0	0	0	0	0	0	0	0	0	0
[truncated: 55,193 more rows]

## Sheet: dge NPCs D868N vs D868D
Gene	Geneid	baseMean	log2FoldChange	lfcSE	stat	pvalue	padj
DDX11L1	ENSG00000223972	5.69654	-1.53383	1.33356	-1.15018	0.250069	0.452704
WASH7P	ENSG00000227232	101.622	-0.369613	0.637185	-0.580072	0.561866	0.729213
MIR6859-1	ENSG00000278267	4.52766	0.836052	1.27527	0.655589	0.512089	NA
MIR1302-2	ENSG00000243485	2.79492	-1.31422	1.91262	-0.68713	0.492001	NA
FAM138A	ENSG00000237613	0.404796	1.3207	5.27637	0.250305	0.802352	NA
OR4G4P	ENSG00000268020	1.09218	0	4.03783	0	1	NA
OR4G11P	ENSG00000240361	2.75265	0	2.72596	0	1	NA
OR4F5	ENSG00000186092	0.911428	0	4.04913	0	1	NA
RP11-34P13.7	ENSG00000238009	4.42221	0.382681	2.21245	0.172967	0.862677	NA
CICP27	ENSG00000233750	8.10024	3.29999	1.39886	2.35905	0.0183216	0.0819426
RP11-34P13.15	ENSG00000268903	9.23198	2.2587	1.21371	1.86099	0.0627462	0.186506
RP11-34P13.16	ENSG00000269981	8.96153	3.2859	1.43512	2.28964	0.0220424	0.0925963
RP11-34P13.14	ENSG00000239906	1.32107	2.6	3.3696	0.771606	0.440348	NA
RP11-34P13.13	ENSG00000241860	18.8256	0.140379	0.425185	0.330159	0.74128	0.853759
RNU6-1100P	ENSG00000222623	0.105338	-1.43952	6.00631	-0.239667	0.810588	NA
RP11-34P13.9	ENSG00000241599	0.225185	-1.43952	6.00631	-0.239667	0.810588	NA
FO538757.2	ENSG00000279928	23.7496	1.23245	0.930539	1.32445	0.185355	0.375008
FO538757.1	ENSG00000279457	151.375	-0.220165	0.398805	-0.552062	0.580906	0.742647
MIR6859-2	ENSG00000273874	0.0956662	-2.34483	5.97683	-0.392321	0.694821	NA
AP006222.2	ENSG00000228463	26.119	-2.55124	0.991233	-2.5738	0.0100588	0.0550301
NA	ENSG00000286448	0.927772	-0.477737	6.00631	-0.0795392	0.936604	NA
RPL23AP24	ENSG00000236679	0.574463	-2.94203	4.23009	-0.695501	0.486742	NA
RP4-669L17.2	ENSG00000236601	0.387578	0.484042	6.00631	0.0805889	0.935769	NA
RP4-669L17.10	ENSG00000237094	88.5733	2.16555	0.432058	5.01219	5.38153e-07	4.48533e-05
CICP7	ENSG00000233653	0.103489	0	6.00631	0	1	NA
RP4-669L17.8	ENSG00000250575	0.229657	1.24559	5.98611	0.20808	0.835167	NA
U6	ENSG00000278757	3.79273	0.166311	1.14776	0.144901	0.884789	NA
RP5-857K21.4	ENSG00000230021	17.4125	1.03444	0.839111	1.23278	0.217659	0.414654
MTND1P23	ENSG00000225972	77.248	-5.79625	1.5338	-3.77901	0.00015745	0.00307838
MTND2P28	ENSG00000225630	1254.72	5.74893	1.55137	3.7057	0.000210805	0.00379894
MTCO1P12	ENSG00000237973	261.375	0.366277	0.89824	0.407772	0.683441	0.812335
MTCO2P12	ENSG00000229344	66.7905	-2.75802	1.04438	-2.64082	0.00827053	0.0481443
MTATP8P1	ENSG00000240409	1.4244	-2.37026	2.30242	-1.02946	0.303261	NA
MTATP6P1	ENSG00000248527	1577.17	3.25562	1.07572	3.02645	0.00247443	0.0209629
MTCO3P12	ENSG00000198744	141.954	-2.07842	0.6819	-3.04799	0.00230378	0.0199272
WBP1LP6	ENSG00000268663	2.91403	0	3.25418	0	1	NA
NA	ENSG00000284662	0.346761	0	6.00631	0	1	NA
CICP3	ENSG00000229376	10.7833	2.68969	0.907906	2.96252	0.00305127	0.0241932
RP11-206L10.2	ENSG00000228327	164.667	0.946992	0.29969	3.1599	0.00157821	0.0153695
RNU6-1199P	ENSG00000223181	2.72181	1.75294	1.58257	1.10765	0.268013	NA
RP11-206L10.4	ENSG00000229905	3.02755	-1.30148	1.7873	-0.728182	0.466502	NA
RP11-206L10.9	ENSG00000237491	377.345	0.259966	0.400906	0.648447	0.516696	0.696097
RP11-206L10.8	ENSG00000230092	42.9368	-1.22374	0.718872	-1.7023	0.0886992	0.233803
FAM87B	ENSG00000177757	76.1693	0.733631	0.390479	1.8788	0.0602723	0.181449
LINC01128	ENSG00000228794	705.672	0.0116192	0.212383	0.0547084	0.956371	0.976574
LINC00115	ENSG00000225880	71.2262	-0.274512	0.402791	-0.681524	0.49554	0.678631
NA	ENSG00000288531	11.0131	1.54949	1.88448	0.822239	0.410941	0.609368
FAM41C	ENSG00000230368	4.13842	2.00929	2.22599	0.902647	0.366713	NA
TUBB8P11	ENSG00000234711	3.10314	1.38874	2.98512	0.465221	0.641773	NA
FAM166AP3	ENSG00000283040	1.87591	0	3.09012	0	1	NA
RP11-54O7.16	ENSG00000272438	19.3224	-0.176169	0.625952	-0.281442	0.778371	0.878504
RP11-54O7.1	ENSG00000230699	79.4161	0.728937	0.602091	1.21068	0.22602	0.424243
RP11-54O7.2	ENSG00000241180	0.952187	-1.35352	2.49692	-0.542075	0.587767	NA
RP11-54O7.3	ENSG00000223764	174.596	0.642873	0.769549	0.835389	0.403499	0.602854
SAMD11	ENSG00000187634	370.677	3.53685	1.09587	3.22743	0.00124908	0.0131373
NOC2L	ENSG00000188976	1624.95	0.529156	0.538415	0.982803	0.325705	0.531999
KLHL17	ENSG00000187961	343.643	0.903704	0.367949	2.45606	0.014047	0.0686383
PLEKHN1	ENSG00000187583	19.7249	2.62716	1.15319	2.27817	0.0227165	0.0944078
PERM1	ENSG00000187642	11.2984	1.13253	1.28528	0.881159	0.378232	0.581156
RP11-54O7.17	ENSG00000272512	59.472	1.17447	0.770344	1.5246	0.127358	0.294416
HES4	ENSG00000188290	1978.18	-2.26023	1.17929	-1.91661	0.0552872	0.171381
ISG15	ENSG00000187608	222.602	-0.0707374	0.727136	-0.0972823	0.922502	0.95775
RP11-54O7.10	ENSG00000231702	2.06333	1.39932	1.74144	0.803544	0.421661	NA
RP11-54O7.11	ENSG00000224969	33.8133	-0.171333	0.751563	-0.227969	0.819671	0.903779
AGRN	ENSG00000188157	3766.82	2.66557	0.708718	3.76112	0.000169156	0.00323672
RP11-465B22.3	ENSG00000217801	43.6737	0.231864	0.744314	0.311513	0.755411	0.863336
RP11-54O7.18	ENSG00000273443	3.85336	1.64167	1.19149	1.37783	0.168257	NA
RNF223	ENSG00000237330	3.39786	2.87435	1.58519	1.81325	0.0697933	NA
C1orf159	ENSG00000131591	378.277	0.689077	0.377231	1.82667	0.0677491	0.195885
NA	ENSG00000285812	36.8855	1.65679	0.810066	2.04525	0.0408302	0.139864
LINC01342	ENSG00000223823	1.79724	4.26815	2.32398	1.83657	0.066274	NA
MIR200B	ENSG00000207730	0.139165	0	6.00631	0	1	NA
MIR200A	ENSG00000207607	0.598286	2.00822	4.96803	0.404228	0.686045	NA
MIR429	ENSG00000198976	0.66272	1.92553	3.09954	0.621231	0.534448	NA
RP11-465B22.8	ENSG00000272141	3.22886	3.50707	2.82802	1.24011	0.214934	NA
TTLL10-AS1	ENSG00000205231	1.93882	4.49364	1.85932	2.41683	0.0156565	NA
TTLL10	ENSG00000162571	16.3974	3.92994	1.84546	2.12952	0.0332115	0.122052
TNFRSF18	ENSG00000186891	9.83399	4.15423	1.36677	3.03945	0.00237014	0.0203303
TNFRSF4	ENSG00000186827	6.2276	2.67737	1.41935	1.88634	0.0592496	0.179716
SDF4	ENSG00000078808	2012.56	0.885385	0.521911	1.69643	0.089805	0.235698
B3GALT6	ENSG00000176022	1018.8	0.33494	0.55359	0.605033	0.545157	0.716604
FAM132A	ENSG00000184163	49.8876	0.637224	0.666008	0.956781	0.338678	0.544627
RP5-902P8.12	ENSG00000260179	21.4707	2.50939	0.990181	2.53427	0.0112681	0.0595516
UBE2J2	ENSG00000160087	1097.99	-0.234293	0.487644	-0.480459	0.630901	0.776823
RP5-902P8.10	ENSG00000230415	22.0343	2.73184	0.55224	4.94684	7.54291e-07	5.85319e-05
SCNN1D	ENSG00000162572	123.993	2.02649	0.547488	3.70143	0.000214386	0.00384368
ACAP3	ENSG00000131584	1303.87	1.27481	0.42	3.03525	0.00240333	0.0205194
PUSL1	ENSG00000169972	242.807	0.26357	0.472116	0.558275	0.576657	0.739728
CPSF3L	ENSG00000127054	1631.96	0.393015	0.430903	0.912075	0.361729	0.566241
RP5-890O3.9	ENSG00000240731	58.1587	0.491612	0.380849	1.29083	0.196763	0.389198
CPTP	ENSG00000224051	371.18	0.977196	0.353096	2.76751	0.0056487	0.0372015
TAS1R3	ENSG00000169962	95.4466	1.3139	0.487135	2.6972	0.00699262	0.0429952
DVL1	ENSG00000107404	1567.68	0.738006	0.543105	1.35886	0.17419	0.360398
MXRA8	ENSG00000162576	384.057	0.00130721	0.495531	0.002638	0.997895	1
AURKAIP1	ENSG00000175756	1100.52	-0.0128651	0.54305	-0.0236904	0.9811	0.990353
NDUFB4P8	ENSG00000223663	2.59689	0.383175	1.243	0.308266	0.75788	NA
CCNL2	ENSG00000221978	4338.93	0.138564	0.524216	0.264327	0.791528	0.886748
RP4-758J18.2	ENSG00000224870	428.995	-0.124887	0.396245	-0.315177	0.752627	0.861422
MRPL20	ENSG00000242485	781.811	-0.308288	0.472601	-0.652322	0.514194	0.694342
RP4-758J18.13	ENSG00000272455	128.545	-1.10806	0.644254	-1.7199	0.0854497	0.228159
ANKRD65	ENSG00000235098	27.6557	1.62354	0.810839	2.0023	0.0452524	0.149915
RP4-758J18.7	ENSG00000225905	3.29471	0.356232	1.11608	0.319183	0.749588	NA
TMEM88B	ENSG00000205116	9.37092	1.72295	1.21982	1.41247	0.157813	0.338537
RP4-758J18.10	ENSG00000225285	12.6764	-0.679879	0.879603	-0.772938	0.439559	0.633159
VWA1	ENSG00000179403	330.786	0.683299	0.568921	1.20104	0.229734	0.428549
ATAD3C	ENSG00000215915	33.3181	-0.781586	0.942655	-0.829132	0.40703	0.606085
ATAD3B	ENSG00000160072	2003.66	-1.11408	0.592403	-1.88061	0.0600248	0.181031
NA	ENSG00000284740	15.8386	1.80283	0.779094	2.31401	0.0206672	0.0887579
ATAD3A	ENSG00000197785	706.698	1.09287	0.513269	2.12924	0.0332343	0.122095
TMEM240	ENSG00000205090	125.809	1.28403	0.417098	3.0785	0.00208046	0.0186071
SSU72	ENSG00000160075	2455.06	-0.543196	0.478197	-1.13592	0.255988	0.459097
RP5-832C2.5	ENSG00000215014	65.5005	-0.713502	0.492975	-1.44734	0.147802	0.324185
RP11-345P4.11	ENSG00000274481	1.80948	0	4.40826	0	1	NA
FNDC10	ENSG00000228594	222.19	2.86229	0.653168	4.38216	1.17509e-05	0.000464483
NA	ENSG00000286989	40.1212	0.756439	0.67023	1.12863	0.259055	0.462654
RP11-345P4.9	ENSG00000272106	327.102	-1.55749	0.702372	-2.21747	0.0265908	0.105022
MIB2	ENSG00000197530	1391.56	1.0649	0.519055	2.05161	0.0402078	0.138513
MMP23B	ENSG00000189409	20.261	2.43213	0.767579	3.16857	0.0015319	0.0150784
CDK11B	ENSG00000248333	615.422	0.0350684	0.411009	0.0853228	0.932005	0.963389
RP11-345P4.10	ENSG00000272004	5.01877	-0.325933	1.02262	-0.318722	0.749937	NA
SLC35E2B	ENSG00000189339	2349.26	0.232033	0.445984	0.520272	0.602874	0.75824
RP11-345P4.6	ENSG00000269737	149.345	-0.359234	0.329137	-1.09144	0.275078	0.479452
MMP23A	ENSG00000215914	2.13919	-1.13739	1.17958	-0.964231	0.33493	NA
CDK11A	ENSG00000008128	105.546	-1.29905	0.648903	-2.00192	0.045293	0.149982
RP1-283E3.8	ENSG00000268575	163.011	-0.677538	0.451672	-1.50007	0.133597	0.304011
RP1-283E3.4	ENSG00000227775	33.6793	-0.959812	0.51881	-1.85003	0.0643095	0.189703
SLC35E2	ENSG00000215790	1025.49	0.204063	0.373229	0.546749	0.584551	0.745257
NADK	ENSG00000008130	1326.74	0.46416	0.408408	1.13651	0.255743	0.458892
GNB1	ENSG00000078369	10343.3	0.122432	0.696991	0.175658	0.860563	0.925274
RP1-140A9.1	ENSG00000231050	41.2236	-0.391692	0.485387	-0.806969	0.419684	0.616715
CALML6	ENSG00000169885	4.41114	1.29462	0.954041	1.35699	0.174786	NA
TMEM52	ENSG00000178821	25.0468	0.118387	0.686824	0.172368	0.863148	0.926164
CFAP74	ENSG00000142609	51.5265	1.61517	1.26967	1.27212	0.203329	0.397482
RP11-547D24.1	ENSG00000233542	7.80784	1.12224	2.1529	0.521268	0.60218	0.757857
GABRD	ENSG00000187730	16.2733	-0.660883	1.56427	-0.422486	0.672671	0.804974
RP11-547D24.3	ENSG00000226969	0.205278	0	6.00631	0	1	NA
PRKCZ	ENSG00000067606	311.987	-1.21074	0.681602	-1.77632	0.0756799	0.211159
RP5-892K4.1	ENSG00000271806	10.0858	-0.141323	1.14737	-0.123171	0.901971	0.945268
RP11-181G12.2	ENSG00000182873	76.4105	0.883516	0.669028	1.3206	0.186636	0.376662
FAAP20	ENSG00000162585	681.444	1.72728	0.529828	3.26008	0.00111382	0.0121434
RP11-181G12.4	ENSG00000234396	1.5006	2.32747	2.57166	0.905044	0.365442	NA
SKI	ENSG00000157933	1686.84	2.38088	0.415766	5.7265	1.02524e-08	2.12309e-06
NA	ENSG00000287356	75.101	1.60995	0.519037	3.10179	0.00192354	0.0176318
MORN1	ENSG00000116151	440.958	0.922583	0.267638	3.44712	0.000566587	0.00755863
RP4-713A8.1	ENSG00000272161	5.04254	2.47403	1.58814	1.55782	0.119275	NA
RP4-740C4.5	ENSG00000269896	65.9724	2.4112	0.658744	3.66031	0.000251915	0.00428806
RP4-740C4.7	ENSG00000272420	18.7968	1.2715	0.540691	2.35161	0.0186922	0.083026
RER1	ENSG00000157916	1767.16	-0.0359261	0.487411	-0.073708	0.941243	0.968672
PEX10	ENSG00000157911	420.589	1.02178	0.392662	2.6022	0.00926282	0.0520422
PLCH2	ENSG00000149527	280.816	-0.354634	0.452343	-0.783994	0.433044	0.627862
RP3-395M20.2	ENSG00000224387	4.89316	-0.183486	1.36946	-0.133984	0.893415	NA
RP3-395M20.3	ENSG00000229393	7.8551	-0.371602	1.12134	-0.331391	0.740349	0.853285
PANK4	ENSG00000157881	1153.01	-0.64168	0.475512	-1.34945	0.177192	0.364562
HES5	ENSG00000197921	2545.38	-2.50506	2.04494	-1.22501	0.220572	0.417873
RP3-395M20.12	ENSG00000272449	234.074	-2.40852	1.37614	-1.75019	0.0800855	0.218487
RP3-395M20.8	ENSG00000238164	19.8889	-0.90302	1.08083	-0.83549	0.403442	0.602798
TNFRSF14	ENSG00000157873	22.5983	0.822715	1.10961	0.741442	0.458425	0.648092
RP3-395M20.7	ENSG00000225931	6.02964	1.5523	1.90495	0.814878	0.415142	0.612639
RP3-395M20.9	ENSG00000228037	14.9735	-0.929327	0.783032	-1.18683	0.235294	0.435554
FAM213B	ENSG00000157870	577.155	0.0800778	0.555891	0.144053	0.885458	0.936441
MMEL1	ENSG00000142606	32.9601	-1.8877	1.05016	-1.79754	0.0722507	0.204739
RP13-436F16.1	ENSG00000237058	0.64995	-2.95708	4.01828	-0.735907	0.461787	NA
TTC34	ENSG00000215912	95.0447	0.594155	0.577744	1.02841	0.303759	0.509566
NA	ENSG00000285945	2.12487	1.38983	4.04166	0.343875	0.73094	NA
ABC14-1188822O7.1	ENSG00000283259	4.04664	0.97211	2.77216	0.350668	0.725837	NA
RP11-740P5.2	ENSG00000233234	1.16997	0	4.45433	0	1	NA
NA	ENSG00000287396	2.32341	0.484048	3.7406	0.129404	0.897038	NA
RP11-740P5.3	ENSG00000231630	1.27916	1.97531	4.70085	0.420203	0.674337	NA
NA	ENSG00000284745	5.97122	3.19775	3.35062	0.954376	0.339893	0.545729
ACTRT2	ENSG00000169717	4.04556	1.42798	2.90515	0.491532	0.623051	NA
LINC00982	ENSG00000177133	29.5518	-0.0278003	0.831205	-0.0334458	0.973319	0.985639
PRDM16	ENSG00000142611	143.584	-0.450223	0.409854	-1.0985	0.271988	0.476009
MIR4251	ENSG00000283572	1.52089	2.69207	2.89281	0.930608	0.352056	NA
RP1-163G9.2	ENSG00000226286	2.71787	-1.47841	1.24966	-1.18305	0.236789	NA
RP11-193J6.1	ENSG00000279839	13.041	0.782552	1.39672	0.56028	0.575288	0.739002
RP11-22L13.1	ENSG00000272235	12.9829	0.966786	1.15957	0.833743	0.404426	0.603826
NA	ENSG00000287828	6.52867	3.18826	1.60713	1.98382	0.0472755	0.154525
NA	ENSG00000286518	7.9179	1.56716	1.76976	0.885521	0.375876	0.578806
ARHGEF16	ENSG00000130762	96.9285	-0.261308	0.45672	-0.572141	0.567226	0.732987
RP11-168F9.2	ENSG00000272088	3.31709	0.753759	1.52348	0.494762	0.620768	NA
MEGF6	ENSG00000162591	807.442	0.20463	0.739542	0.276698	0.782012	0.880738
MIR551A	ENSG00000207776	2.28443	3.38182	1.93222	1.75022	0.0800806	NA
RP11-46F15.2	ENSG00000238260	11.7083	-0.710325	0.860314	-0.825658	0.408998	0.607827
TPRG1L	ENSG00000158109	596.606	-0.239014	0.581364	-0.411126	0.68098	0.81029
WRAP73	ENSG00000116213	521.119	-0.293753	0.420779	-0.698116	0.485105	0.670506
TP73	ENSG00000078900	65.2702	0.591321	0.638346	0.926332	0.354273	0.559424
RP5-1092A11.5	ENSG00000227589	5.79702	3.09046	2.06199	1.49877	0.133932	0.304445
RP5-1092A11.2	ENSG00000235131	2.43534	2.75013	2.21678	1.2406	0.214754	NA
TP73-AS1	ENSG00000227372	1150.05	0.0820732	0.383913	0.213781	0.830718	0.909999
CCDC27	ENSG00000162592	39.2127	0.140512	0.775945	0.181085	0.856301	0.923
SMIM1	ENSG00000235169	89.6029	-0.642649	0.477701	-1.3453	0.17853	0.366064
LRRC47	ENSG00000130764	1596.93	-0.103438	0.46474	-0.222572	0.823869	0.906415
RN7SL574P	ENSG00000266075	8.06743	0.160405	0.705164	0.227472	0.820057	0.903979
RP1-286D6.5	ENSG00000272153	30.5111	-0.541462	0.364481	-1.48557	0.137393	0.309278
CEP104	ENSG00000116198	1164.46	-0.281875	0.337894	-0.834209	0.404163	0.603511
DFFB	ENSG00000169598	218.907	-0.0418664	0.227317	-0.184177	0.853875	0.921868
C1orf174	ENSG00000198912	876.413	-1.22881	0.523111	-2.34905	0.0188214	0.0833895
LINC01134	ENSG00000236423	24.1462	-0.410187	0.851624	-0.481652	0.630053	0.776431
LINC01346	ENSG00000233304	13.9825	-3.87103	1.73461	-2.23164	0.0256387	0.102487
RP13-614K11.2	ENSG00000226374	6.06616	-1.03786	2.4194	-0.428975	0.667941	0.802425
NA	ENSG00000284668	3.52703	2.23283	2.64714	0.843486	0.398957	NA
NA	ENSG00000284703	7.00775	0.425378	2.42624	0.175324	0.860825	0.925281
EEF1DP6	ENSG00000229280	1.25522	1.39004	4.50232	0.30874	0.75752	NA
RP5-1166F10.1	ENSG00000235054	10.8586	-2.79919	1.95083	-1.43487	0.151323	0.329057
NA	ENSG00000284694	8.25003	2.9751	2.91872	1.01932	0.308052	0.513887
RP1-37J18.1	ENSG00000227169	1.02872	0.484044	5.48713	0.0882144	0.929706	NA
RP1-37J18.2	ENSG00000232596	11.601	2.23533	2.33058	0.959131	0.337493	0.543595
AJAP1	ENSG00000196581	500.154	-4.18006	0.926484	-4.51174	6.42973e-06	0.000294145
NA	ENSG00000287586	17.4194	-3.5587	1.6451	-2.16321	0.0305248	0.115342
NA	ENSG00000284739	1.27328	0	4.38111	0	1	NA
NA	ENSG00000284674	7.61511	1.74996	2.70862	0.646071	0.518234	0.697616
RP11-542C10.1	ENSG00000231510	1.44368	-2.31913	4.00638	-0.578858	0.562685	NA
NA	ENSG00000284616	4.26744	0.484048	3.40198	0.142284	0.886855	NA
NA	ENSG00000284692	6.54156	1.38952	3.60091	0.385879	0.699586	0.822944
NA	ENSG00000284666	1.4156	0	4.42092	0	1	NA
RP1-58B11.1	ENSG00000260972	3.2501	0.51392	2.47049	0.208024	0.83521	NA
RP3-491M17.1	ENSG00000283356	0.381737	0	6.00631	0	1	NA
RP11-154H17.1	ENSG00000236948	5.14695	3.39045	3.3564	1.01015	0.312425	NA
MIR4417	ENSG00000264341	1.42683	0	4.59897	0	1	NA
MIR4689	ENSG00000264101	0.635049	1.11333	2.91298	0.382198	0.702315	NA
NPHP4	ENSG00000131697	1013.53	-0.662043	0.511236	-1.29498	0.195326	0.387628
KCNAB2	ENSG00000069424	361.172	0.898351	0.430677	2.0859	0.0369874	0.131056
CHD5	ENSG00000116254	592.568	1.84576	1.07541	1.71632	0.0861029	0.229274
NA	ENSG00000285629	2.26745	-0.0458973	1.56835	-0.0292647	0.976653	NA
RPL22	ENSG00000116251	2700.62	-1.68132	0.599888	-2.80272	0.0050673	0.0344752
RP1-120G22.11	ENSG00000226944	8.91375	1.39196	0.763638	1.8228	0.0683333	0.197115
RNF207	ENSG00000158286	185.813	1.19595	0.458385	2.60905	0.00907948	0.0513667
ICMT	ENSG00000116237	2274.63	-0.889593	0.453446	-1.96185	0.0497798	0.159888
LINC00337	ENSG00000225077	23.7089	-0.499976	0.658187	-0.759626	0.447478	0.639144
HES3	ENSG00000173673	50.0916	-2.08924	1.21645	-1.71748	0.0858913	0.228972
GPR153	ENSG00000158292	895.487	0.418251	0.446036	0.937708	0.348395	0.553542
ACOT7	ENSG00000097021	1249.25	0.285235	0.724618	0.393635	0.693851	0.819282
HES2	ENSG00000069812	105.607	2.04316	1.32247	1.54496	0.122356	0.287101
ESPN	ENSG00000187017	295.654	2.63883	1.04194	2.53261	0.0113218	0.0597089
MIR4252	ENSG00000265392	1.9503	1.86287	2.21055	0.842718	0.399386	NA
RP1-202O8.2	ENSG00000231868	9.61543	2.72409	1.44046	1.89112	0.0586086	0.178281
TNFRSF25	ENSG00000215788	403.824	1.96528	0.66186	2.96933	0.00298448	0.0238847
PLEKHG5	ENSG00000171680	1483.08	2.15377	0.325129	6.62437	3.48731e-11	2.30275e-08
NOL9	ENSG00000162408	1572.82	-0.0345425	0.429604	-0.0804054	0.935915	0.965631
RNU6-731P	ENSG00000253022	5.61791	-0.641415	0.797686	-0.804094	0.421343	0.618039
RP11-58A11.2	ENSG00000229519	36.8033	-0.0289622	0.43556	-0.0664941	0.946984	0.971481
TAS1R1	ENSG00000173662	30.6081	-0.381914	0.881414	-0.433297	0.664799	0.800398
ZBTB48	ENSG00000204859	551.429	0.0475904	0.302432	0.157359	0.874962	0.931099
KLHL21	ENSG00000162413	840.602	1.92523	0.508848	3.7835	0.000154638	0.00303866
PHF13	ENSG00000116273	759.795	0.606556	0.49935	1.21469	0.224484	0.422562
THAP3	ENSG00000041988	592.928	-1.16833	0.625372	-1.86822	0.0617316	0.184494
DNAJC11	ENSG00000007923	904.516	0.100452	0.436793	0.229975	0.818111	0.902959
RP11-242F24.1	ENSG00000228750	7.58113	-0.477744	2.78437	-0.17158	0.863767	0.926397
NA	ENSG00000284744	4.61552	2.05126	2.98117	0.688072	0.491407	NA
RP11-312B8.1	ENSG00000237436	35.376	-2.67327	0.885086	-3.02035	0.00252484	0.0212511
CAMTA1	ENSG00000171735	3464.88	-0.995683	0.348219	-2.85936	0.00424498	0.0304679
RP11-312B8.2	ENSG00000227950	14.9546	0.752839	0.457755	1.64463	0.100046	0.252473
RP11-334N17.1	ENSG00000237365	3.27068	0.683389	1.31394	0.520108	0.602989	NA
RNU1-8P	ENSG00000207056	2.21413	2.63976	2.01191	1.31207	0.189497	NA
CAMTA1-IT1	ENSG00000237402	7.55203	1.24981	1.00535	1.24316	0.213807	0.409883
RP3-453P22.2	ENSG00000237728	13.5283	1.38523	1.10877	1.24934	0.211539	0.407309
RP4-549F15.1	ENSG00000225126	3.59849	1.24341	1.29808	0.957886	0.33812	NA
RP11-338N10.1	ENSG00000270171	54.6884	-0.564492	0.344623	-1.638	0.101422	0.254845
RP11-338N10.2	ENSG00000270035	27.2333	-0.0206407	0.461809	-0.0446953	0.96435	0.980744
RP11-338N10.3	ENSG00000269978	31.4801	-0.379643	0.438897	-0.864994	0.387042	0.588466
VAMP3	ENSG00000049245	1732.97	-0.64357	0.484047	-1.32956	0.183663	0.372731
RP3-467L1.6	ENSG00000269925	33.9765	-1.1673	0.446398	-2.61494	0.0089244	0.0507519
PER3	ENSG00000049246	661.791	-0.970816	0.552583	-1.75687	0.0789403	0.216731
RP3-467L1.4	ENSG00000236266	12.1359	-0.396142	0.834734	-0.474573	0.635091	0.779948
UTS2	ENSG00000049247	6.82871	0.0568806	1.55676	0.0365378	0.970854	0.984326
TNFRSF9	ENSG00000049249	24.1051	1.24035	1.3588	0.912826	0.361334	0.565843
RP5-892F13.2	ENSG00000270330	2.84423	3.21364	2.68198	1.19823	0.230827	NA
PARK7	ENSG00000116288	3110.67	-0.865722	0.586252	-1.47671	0.139754	0.312595
Y_RNA	ENSG00000200344	9.6953	-1.10146	0.528588	-2.08378	0.0371805	0.131541
NA	ENSG00000284747	39.2163	0.123638	0.697763	0.177192	0.859358	0.924643
NA	ENSG00000284716	4.23824	0.271565	1.34716	0.201583	0.840243	NA
ERRFI1	ENSG00000116285	1374.23	-0.842288	0.604583	-1.39317	0.163568	0.346492
RP11-431K24.1	ENSG00000238290	15.3995	1.13598	1.02561	1.10761	0.26803	0.471997
CTA-215D11.4	ENSG00000232848	6.67068	-0.884269	1.94531	-0.454564	0.649423	0.789817
RP11-431K24.2	ENSG00000229305	4.96683	1.3414	2.33817	0.573697	0.566173	NA
RP11-431K24.3	ENSG00000227634	4.13292	1.4171	2.14928	0.659335	0.509681	NA
RNU1-7P	ENSG00000200975	1.3653	0.484042	6.00631	0.0805889	0.935769	NA
RP11-431K24.4	ENSG00000233645	2.20983	2.23608	3.88236	0.575959	0.564643	NA
RNU6-991P	ENSG00000251977	0.894607	0	5.69216	0	1	NA
SLC45A1	ENSG00000162426	141.034	0.993709	0.484324	2.05174	0.0401945	0.138492
Y_RNA	ENSG00000252254	1.55078	-1.95866	1.90758	-1.02678	0.304524	NA
RERE	ENSG00000142599	4717.09	0.675819	0.671612	1.00627	0.314288	0.520595
RP5-1115A15.1	ENSG00000232912	53.5942	0.546787	0.512706	1.06647	0.28621	0.491318
SNORA77	ENSG00000221083	4.84362	0.682089	0.907626	0.751509	0.452346	NA
RP5-1115A15.2	ENSG00000270282	10.2722	1.39078	0.829215	1.67722	0.0934994	0.241973
RPL7P11	ENSG00000234619	36.8809	0.597876	0.507084	1.17905	0.23838	0.439268
RPL7P7	ENSG00000224315	46.0826	0.9498	0.564973	1.68114	0.0927352	0.240773
Y_RNA	ENSG00000222511	16.2457	-0.963579	0.516782	-1.86458	0.0622409	0.185461
RP4-633I8.3	ENSG00000226545	38.848	-0.428122	0.362377	-1.18143	0.237433	0.438215
RP4-633I8.4	ENSG00000228423	45.1597	-0.0324729	0.581149	-0.055877	0.95544	0.976025
RPL23AP19	ENSG00000229716	2.28843	-0.509597	3.34668	-0.15227	0.878974	NA
ENO1	ENSG00000074800	16041.5	-0.279938	0.712236	-0.393041	0.694289	0.819689
MIR6728	ENSG00000274258	3.048	-1.23626	1.17329	-1.05367	0.292035	NA
ENO1-AS1	ENSG00000230679	9.00497	-1.00779	0.737549	-1.36641	0.17181	0.357396
RNU6-304P	ENSG00000201725	2.20009	-2.06709	2.24687	-0.919989	0.357578	NA
HMGN2P17	ENSG00000238249	6.48163	-1.8484	1.2746	-1.45019	0.147006	0.323039
RP3-477M7.5	ENSG00000232208	2.2958	-0.477744	2.3438	-0.203833	0.838484	NA
RP3-477M7.6	ENSG00000232663	1.28881	0	6.00631	0	1	NA
CA6	ENSG00000131686	16.5113	-0.846044	1.64411	-0.514592	0.606838	0.760934
RN7SL451P	ENSG00000265141	0.996992	0.484049	2.49448	0.194048	0.846138	NA
SLC2A7	ENSG00000197241	13.5634	0.541884	2.1274	0.254716	0.798942	0.89125
SLC2A5	ENSG00000142583	25.571	2.08832	1.907	1.09508	0.273482	0.477597
SCARNA16	ENSG00000252404	0.516072	0	6.00631	0	1	NA
GPR157	ENSG00000180758	126.125	-1.45833	0.647258	-2.25308	0.024254	0.0987111
MIR34A	ENSG00000228526	57.4029	1.8799	1.68515	1.11557	0.264608	0.468648
RP3-510D11.2	ENSG00000234546	9.2148	1.97264	2.19769	0.897597	0.369401	0.573046
H6PD	ENSG00000049239	1680.73	0.910779	0.614783	1.48146	0.138483	0.310873
SPSB1	ENSG00000171621	237.416	1.18045	0.713986	1.65332	0.0982656	0.249484
NA	ENSG00000284652	16.3841	-1.8104	0.781741	-2.31586	0.0205659	0.0885403
NA	ENSG00000284693	57.101	-0.329927	0.406566	-0.811495	0.417081	0.614516
RNA5SP40	ENSG00000252956	0.917219	0	6.00631	0	1	NA
RP13-392I16.1	ENSG00000235263	2.62928	-0.477743	3.13579	-0.152352	0.87891	NA
SLC25A33	ENSG00000171612	686.577	-1.96225	0.513224	-3.82338	0.000131633	0.00273075
RP13-15M17.1	ENSG00000231181	17.2978	-0.278837	0.536631	-0.519607	0.603338	0.758506
TMEM201	ENSG00000188807	647.391	1.42923	0.650793	2.19614	0.0280822	0.109017
PIK3CD	ENSG00000171608	254.99	1.15501	0.589322	1.9599	0.0500074	0.160262
PIK3CD-AS1	ENSG00000179840	3.5026	0.484049	2.63868	0.183444	0.85445	NA
RP11-558F24.2	ENSG00000233268	2.99405	1.01239	2.7873	0.363216	0.716444	NA
PIK3CD-AS2	ENSG00000231789	57.7358	-0.891594	0.441526	-2.01935	0.0434509	0.145531
CLSTN1	ENSG00000171603	4438.73	1.57572	0.73103	2.15548	0.0311243	0.116796
MZT1P1	ENSG00000271264	6.22434	-0.230745	1.0051	-0.229574	0.818422	0.903088
AL357140.1	ENSG00000280113	6.0531	0.217676	1.24125	0.175368	0.86079	0.925274
CTNNBIP1	ENSG00000178585	858.875	-1.20665	0.661548	-1.82398	0.0681553	0.196769
NA	ENSG00000285701	30.7119	0.141107	0.625291	0.225666	0.821461	0.905037
LZIC	ENSG00000162441	2010.74	-1.86444	0.478305	-3.89802	9.69813e-05	0.00221111
RP11-84A14.4	ENSG00000228150	24.2109	-0.960347	0.519135	-1.8499	0.064328	0.189742
NMNAT1	ENSG00000173614	407.005	-1.21036	0.261466	-4.62912	3.67224e-06	0.000189275
RN7SKP269	ENSG00000202415	13.7987	-0.453761	0.539021	-0.841825	0.399886	0.599991
RP11-84A14.6	ENSG00000283611	26.1345	-0.020489	0.477524	-0.0429067	0.965776	0.981597
MIR5697	ENSG00000265521	2.54933	-1.15119	1.00897	-1.14095	0.253889	NA
RBP7	ENSG00000162444	17.1784	0.839805	0.784847	1.07002	0.284609	0.489385
UBE4B	ENSG00000130939	2775.66	-0.591859	0.508757	-1.16334	0.24469	0.446794
RP11-496H15.2	ENSG00000224340	5.30901	-0.580765	0.992617	-0.585084	0.558491	NA
PGAM1P11	ENSG00000233623	14.0673	0.85675	0.751485	1.14008	0.254255	0.457206
RNU6-828P	ENSG00000201746	7.13051	0.338167	0.77205	0.438012	0.661378	0.798091
KIF1B	ENSG00000054523	14998.6	-0.288489	0.65605	-0.439736	0.660128	0.797236
MIR1273D	ENSG00000264881	5.9169	0.218312	0.990818	0.220335	0.82561	0.907385
RNU6-37P	ENSG00000199562	29.9664	-0.493736	0.549229	-0.898961	0.368673	0.572425
NA	ENSG00000284735	182.583	0.238769	0.803967	0.296989	0.766475	0.870856
NA	ENSG00000284642	124.711	0.224394	0.634949	0.353405	0.723785	0.841231
PGD	ENSG00000142657	6102.08	-0.834244	0.661087	-1.26193	0.206975	0.401792
RP4-736L20.3	ENSG00000271989	2.72768	-0.431318	1.15907	-0.372126	0.709799	NA
APITD1-CORT	ENSG00000251503	7.41435	-1.81112	0.812027	-2.23037	0.0257229	0.102683
APITD1	ENSG00000175279	22.9063	-0.0532398	0.549374	-0.09691	0.922798	0.957948
CORT	ENSG00000241563	40.7	-0.685311	0.325378	-2.1062	0.035187	0.126626
DFFA	ENSG00000160049	2103.63	-0.0122787	0.329434	-0.037272	0.970268	0.983968
PEX14	ENSG00000142655	524.62	0.105637	0.436579	0.241965	0.808808	0.897828
NA	ENSG00000287727	42.6743	0.897139	0.581929	1.54166	0.123155	0.288125
RN7SL614P	ENSG00000243267	6.48106	0.630553	1.11336	0.566353	0.571154	0.736258
CASZ1	ENSG00000130940	326.493	1.2359	0.764962	1.61563	0.106173	0.26243
RP4-734G22.3	ENSG00000272078	45.0914	0.520283	0.859883	0.605063	0.545137	0.716604
HSPE1P24	ENSG00000225158	1.05084	0	4.73618	0	1	NA
C1orf127	ENSG00000175262	18.1565	1.11461	1.5708	0.709581	0.477964	0.664599
CFL1P6	ENSG00000215785	3.18499	-0.477744	2.87409	-0.166224	0.86798	NA
TARDBP	ENSG00000120948	1406.74	-0.360248	0.717755	-0.501909	0.615731	0.76659
MASP2	ENSG00000009724	225.207	-0.325537	0.378368	-0.860371	0.389585	0.590646
RP4-635E18.8	ENSG00000271895	31.2223	0.0896142	0.632053	0.141783	0.887252	0.937478
SRM	ENSG00000116649	811.744	1.78397	0.958751	1.86073	0.062783	0.186568
EXOSC10	ENSG00000171824	1800.57	-0.688155	0.376733	-1.82664	0.067754	0.195885
RP4-635E18.7	ENSG00000226849	16.768	-0.88691	0.650306	-1.36383	0.17262	0.358305
RP4-635E18.6	ENSG00000230337	6.62215	1.19127	1.12236	1.0614	0.288509	0.493762
MTOR	ENSG00000198793	3687.08	0.189241	0.423607	0.446738	0.655064	0.793757
MTOR-AS1	ENSG00000225602	21.3544	-0.0907818	0.525202	-0.172851	0.862768	0.926017
RNU6-537P	ENSG00000253086	4.62507	0.45856	0.805596	0.569218	0.569208	NA
ANGPTL7	ENSG00000171819	56.0924	0.83496	0.453939	1.83937	0.0658614	0.192545
RNU6-291P	ENSG00000207451	4.26206	-0.98364	0.877213	-1.12132	0.26215	NA
RPL39P6	ENSG00000238173	9.75384	-1.68176	0.818521	-2.05463	0.0399144	0.13776
UBIAD1	ENSG00000120942	525.284	-0.319326	0.325791	-0.980157	0.327009	0.532972
UBE2V2P3	ENSG00000238199	13.9246	-0.0764997	0.64626	-0.118373	0.905772	0.947174
NA	ENSG00000284646	13.8199	-2.86531	0.99902	-2.86812	0.00412919	0.0299067
MTCYBP45	ENSG00000224338	1.24807	0	5.39255	0	1	NA
DISP3	ENSG00000204624	161.994	-1.01368	0.652162	-1.55434	0.120104	0.283967
NA	ENSG00000285833	1.43788	0.484049	2.70125	0.179194	0.857785	NA
RP1-69M21.2	ENSG00000235643	5.57286	0.977517	2.1701	0.450448	0.652387	0.792049
NA	ENSG00000284708	11.9047	0.967072	1.50485	0.642638	0.520459	0.699159
FBXO2	ENSG00000116661	94.7491	0.91491	0.52896	1.72964	0.0836945	0.225036
FBXO44	ENSG00000132879	616.914	0.115179	0.420126	0.274154	0.783966	0.881833
FBXO6	ENSG00000116663	120.993	0.393615	0.321085	1.22589	0.22024	0.417672
MAD2L2	ENSG00000116670	1189.54	-0.623893	0.553289	-1.12761	0.259485	0.463113
DRAXIN	ENSG00000162490	970.519	-0.447905	0.756823	-0.591824	0.553969	0.72327
AGTRAP	ENSG00000177674	317.588	0.462606	0.327929	1.41069	0.158336	0.33918
C1orf167	ENSG00000215910	20.7058	0.46775	1.41633	0.330254	0.741208	0.853759
RP11-56N19.5	ENSG00000177553	0.399484	0.484044	5.21276	0.0928577	0.926017	NA
MTHFR	ENSG00000177000	1323.58	-0.0517239	0.332396	-0.155609	0.876341	0.931858
CLCN6	ENSG00000011021	1853.58	-0.198033	0.502097	-0.394412	0.693277	0.818852
NPPA	ENSG00000175206	11.9735	1.73591	0.949261	1.82869	0.0674457	0.195428
NPPB	ENSG00000120937	9.06729	2.19885	1.79395	1.2257	0.220311	0.417721
RP5-934G17.6	ENSG00000224904	5.37853	1.53573	1.66445	0.922669	0.35618	0.560892
NA	ENSG00000285646	167	-2.47986	0.686589	-3.61185	0.000304022	0.0048874
RNU5E-4P	ENSG00000201801	30.7822	-2.10059	1.02681	-2.04574	0.0407818	0.139761
KIAA2013	ENSG00000116685	1070.01	0.00484484	0.515403	0.0094001	0.9925	0.998118
PLOD1	ENSG00000083444	1585.4	3.1826	0.704137	4.51986	6.18802e-06	0.00028495
NA	ENSG00000287384	7.73152	-0.657452	0.874009	-0.752226	0.451915	0.642888
MFN2	ENSG00000116688	3304.27	-0.150582	0.509417	-0.295596	0.767538	0.871362
RP5-1077B9.5	ENSG00000270914	1.49039	1.67679	1.7198	0.974988	0.329566	NA
MIIP	ENSG00000116691	799.059	-0.431406	0.526245	-0.819782	0.412341	0.610484
Y_RNA	ENSG00000202461	9.80737	0.344324	0.778523	0.442278	0.658288	0.795844
RN7SL649P	ENSG00000243539	2.39693	-1.06858	1.77206	-0.603015	0.546499	NA
TNFRSF8	ENSG00000120949	22.3149	0.825931	1.38369	0.596905	0.550571	0.720874
RNU6-777P	ENSG00000201135	0.54724	0	6.00631	0	1	NA
RPL23AP89	ENSG00000227875	1.04558	-0.510394	3.58046	-0.14255	0.886646	NA
NA	ENSG00000285604	4.84055	2.95248	3.06283	0.96397	0.335061	NA
TNFRSF1B	ENSG00000028137	153.168	-1.30512	0.628515	-2.07651	0.037847	0.133105
MIR4632	ENSG00000263676	0.425191	0	5.17163	0	1	NA
RP5-1118D24.2	ENSG00000225196	0.769615	-1.35284	3.57989	-0.377899	0.705506	NA
SNORA70	ENSG00000252969	0.102593	0	6.00631	0	1	NA
VPS13D	ENSG00000048707	4547.22	-0.353387	0.31568	-1.11944	0.26295	0.466979
SNORA59A	ENSG00000239149	22.3024	-2.18937	1.0261	-2.13367	0.0328697	0.121242
RP5-888M10.2	ENSG00000229484	3.6267	1.94073	2.07227	0.936522	0.349004	NA
DHRS3	ENSG00000162496	846.853	-0.725961	0.883099	-0.822061	0.411042	0.609467
RNU6ATAC18P	ENSG00000221340	4.97658	-0.913948	1.66181	-0.549972	0.582338	NA
MIR6730	ENSG00000276830	2.21076	0.755555	1.93202	0.391069	0.695746	NA
RP11-474O21.5	ENSG00000272482	29.4505	-2.28542	0.923303	-2.47526	0.0133138	0.066317
AADACL4	ENSG00000204518	5.73718	0.484049	2.73631	0.176899	0.859588	0.924718
RP11-474O21.2	ENSG00000226166	0.448056	0.484042	6.00631	0.0805889	0.935769	NA
AADACL3	ENSG00000188984	12.946	3.12913	2.80197	1.11676	0.264097	0.468051
C1orf158	ENSG00000157330	41.1801	2.3878	2.01645	1.18416	0.236349	0.436791
PRAMEF12	ENSG00000116726	5.5385	1.38847	2.84714	0.487671	0.625783	0.773593
PRAMEF1	ENSG00000116721	6.68055	0.545008	2.56422	0.212544	0.831683	0.910458
RP5-845O24.8	ENSG00000228338	1.07515	0	6.00631	0	1	NA
PRAMEF11	ENSG00000239810	5.30828	1.38928	3.36393	0.412994	0.679611	NA
PRAMEF30P	ENSG00000231103	4.49934	0	4.02085	0	1	NA
HNRNPCL1	ENSG00000179172	11.3734	-2.53619	1.17605	-2.15653	0.0310421	0.116564
PRAMEF2	ENSG00000120952	6.24704	2.97535	3.52695	0.843603	0.398891	0.599142
PRAMEF4	ENSG00000243073	6.12249	1.38961	3.71355	0.3742	0.708256	0.829601
PRAMEF10	ENSG00000187545	3.65975	0	5.64098	0	1	NA
PRAMEF7	ENSG00000204510	1.61078	0	6.00631	0	1	NA
RNU6-1072P	ENSG00000207434	0.282568	0	6.00631	0	1	NA
PRAMEF29P	ENSG00000234064	0.670124	0.484042	5.91062	0.0818937	0.934731	NA
PRAMEF6	ENSG00000232423	2.27042	2.3904	4.33519	0.551394	0.581363	NA
PRAMEF28P	ENSG00000274178	1.20237	0.484044	5.44974	0.0888197	0.929225	NA
PRAMEF27	ENSG00000274764	0.491497	1.38947	3.54539	0.391908	0.695126	NA
HNRNPCL3	ENSG00000277058	1.19289	-2.35048	2.61028	-0.900472	0.367869	NA
PRAMEF25	ENSG00000229571	0.730417	0	6.00631	0	1	NA
PRAMEF35P	ENSG00000236179	3.05601	1.97519	4.20628	0.46958	0.638655	NA
HNRNPCL2	ENSG00000275774	4.55331	-0.446789	2.63724	-0.169415	0.86547	NA
PRAMEF26	ENSG00000280267	0.405842	0	6.00631	0	1	NA
HNRNPCL4	ENSG00000179412	0.699312	-2.307	4.85081	-0.47559	0.634367	NA
PRAMEF9	ENSG00000204505	4.62492	-0.477742	3.74547	-0.127552	0.898503	NA
PRAMEF13	ENSG00000279169	5.10559	1.3899	4.16603	0.333626	0.738662	NA
PRAMEF18	ENSG00000279804	3.63258	0.484047	4.18428	0.115682	0.907904	NA
PRAMEF31P	ENSG00000250894	5.15379	2.71194	2.93662	0.923491	0.355751	NA
PRAMEF5	ENSG00000270601	2.24133	-1.43952	5.10574	-0.281942	0.777988	NA
PRAMEF32P	ENSG00000231219	0.264672	0	6.00631	0	1	NA
RNU6-771P	ENSG00000207511	0.0661123	0	6.00631	0	1	NA
PRAMEF8	ENSG00000182330	2.96964	0.484048	3.42375	0.141379	0.88757	NA
PRAMEF33P	ENSG00000237700	3.36439	2.71248	4.9611	0.54675	0.58455	NA
PRAMEF15	ENSG00000204501	5.62043	0	3.59973	0	1	1
RP11-219C24.10	ENSG00000228229	1.29384	1.39007	4.58095	0.303446	0.76155	NA
PRAMEF14	ENSG00000204481	4.62681	0.484049	2.69198	0.179811	0.857301	NA
PRAMEF19	ENSG00000204480	2.57595	1.38912	3.22815	0.430314	0.666967	NA
PRAMEF17	ENSG00000204479	5.77208	1.38926	3.33993	0.415953	0.677444	0.808086
PRAMEF20	ENSG00000204478	4.90298	1.97498	3.69161	0.534993	0.592655	NA
LRRC38	ENSG00000162494	3.0177	0.484049	3.13097	0.1546	0.877137	NA
RP4-597A16.2	ENSG00000259961	1.51179	0.484049	3.08956	0.156672	0.875503	NA
BRWD1P1	ENSG00000215909	1.37312	-2.31352	4.14753	-0.557806	0.576977	NA
PDPN	ENSG00000162493	2153.92	0.166367	0.955383	0.174137	0.861758	0.925717
RNA5SP41	ENSG00000222952	6.21564	-0.00864708	1.43615	-0.00602102	0.995196	0.999179
CTA-520D8.2	ENSG00000237445	8.03625	-0.62305	1.28871	-0.483466	0.628765	0.775513
SCARNA11	ENSG00000253085	1.20754	-1.0401	1.45067	-0.716975	0.473389	NA
PRDM2	ENSG00000116731	2247.67	-0.564044	0.56978	-0.989933	0.322207	0.528708
KAZN	ENSG00000189337	1418.15	0.66719	0.511691	1.30389	0.192271	0.384037
RNU6-1265P	ENSG00000252151	0.782308	-1.34592	4.3512	-0.309321	0.757077	NA
RP11-344F13.1	ENSG00000231606	22.029	-1.80418	0.891575	-2.02359	0.0430124	0.144664
RP4-704D23.1	ENSG00000234593	26.8184	-1.3634	0.98077	-1.39013	0.164488	0.347816
TBCAP2	ENSG00000235829	55.4028	0.620455	0.503129	1.23319	0.217504	0.414483
NA	ENSG00000287756	55.7532	1.52529	0.526544	2.8968	0.00376993	0.0280359
TMEM51-AS1	ENSG00000175147	67.0261	-0.188361	0.685	-0.27498	0.783332	0.881399
TMEM51	ENSG00000171729	165.335	-0.664205	0.650776	-1.02063	0.307428	0.513338
C1orf195	ENSG00000204464	8.90027	-0.437627	0.643049	-0.68055	0.496156	0.679183
RP1-21O18.3	ENSG00000215720	6.03871	0.165389	1.17402	0.140874	0.88797	0.9378
RP5-903E17.2	ENSG00000278480	4.71654	0.937475	1.5234	0.615382	0.538302	NA
FHAD1	ENSG00000142621	146.865	-1.73307	0.81316	-2.13127	0.0330666	0.121724
RP3-467K16.2	ENSG00000233485	4.03611	-3.53516	1.98039	-1.78509	0.0742473	NA
RP3-467K16.7	ENSG00000236045	4.15982	-0.994897	1.64572	-0.604537	0.545487	NA
RP3-467K16.4	ENSG00000228140	23.8362	-0.493997	1.1331	-0.435971	0.662858	0.799192
EFHD2	ENSG00000142634	474.263	-0.409613	0.504015	-0.812701	0.416389	0.613806
CTRC	ENSG00000162438	19.1529	0.750731	1.19027	0.630722	0.528222	0.704968
CELA2A	ENSG00000142615	16.8964	-1.09257	1.02024	-1.0709	0.284215	0.488924
CELA2B	ENSG00000215704	34.8382	-1.11363	0.829921	-1.34185	0.179644	0.367425
CASP9	ENSG00000132906	294.011	-0.140018	0.449526	-0.311479	0.755437	0.863336
DNAJC16	ENSG00000116138	1197.9	-0.577474	0.416642	-1.38602	0.165741	0.349466
SCARNA21	ENSG00000251866	4.81746	-0.578355	0.834272	-0.693246	0.488155	NA
RP4-680D5.8	ENSG00000272510	1.65795	-2.06952	1.65623	-1.24953	0.21147	NA
AGMAT	ENSG00000116771	48.2688	0.920525	0.59548	1.54585	0.12214	0.286842
RP4-680D5.2	ENSG00000237301	32.8199	-1.80527	0.748607	-2.41151	0.0158866	0.0745985
CHCHD2P6	ENSG00000235084	12.4593	-1.28943	0.767369	-1.68033	0.0928929	0.240928
RNU7-179P	ENSG00000252417	0.942784	-1.43952	5.84787	-0.246161	0.805558	NA
RP4-680D5.4	ENSG00000236500	1.49024	-1.93784	2.58656	-0.749196	0.453739	NA
DDI2	ENSG00000197312	1174.15	-0.654566	0.400148	-1.63581	0.10188	0.255645
RP4-680D5.9	ENSG00000271742	1.33456	2.31936	2.93427	0.790438	0.429272	NA
PLEKHM2	ENSG00000116786	1473.25	1.12203	0.52525	2.13618	0.0326646	0.120662
RP11-288I21.1	ENSG00000237938	49.6708	0.0696002	0.40347	0.172504	0.863041	0.926131
SLC25A34	ENSG00000162461	44.8177	2.13177	0.578523	3.68484	0.000228845	0.00401448
RP11-169K16.4	ENSG00000224459	2.0511	-1.9587	1.97139	-0.993562	0.320436	NA
TMEM82	ENSG00000162460	6.64297	1.04527	1.53528	0.680829	0.49598	0.679021
FBLIM1	ENSG00000162458	844.199	2.10954	0.741567	2.8447	0.00444534	0.0315025
RPL12P14	ENSG00000224321	7.28214	-1.22249	0.834415	-1.46508	0.142899	0.316983
UQCRHL	ENSG00000233954	160.185	-0.382227	0.651979	-0.586256	0.557703	0.726042
RP11-169K16.8	ENSG00000178715	73.8435	-2.74297	1.23185	-2.22671	0.0259664	0.103349
FLJ37453	ENSG00000179743	274.334	-1.24692	0.657888	-1.89534	0.058047	0.177189
SPEN	ENSG00000065526	3647.18	0.500998	0.667208	0.750886	0.452721	0.643666
RP1-134O19.3	ENSG00000270620	11.7915	-0.971963	0.79078	-1.22912	0.219027	0.416312
ZBTB17	ENSG00000116809	798.484	-0.0356364	0.355355	-0.100284	0.920119	0.956411
RP11-5P18.1	ENSG00000234607	10.3363	1.07249	0.685563	1.56439	0.117727	0.280308
RP11-5P18.3	ENSG00000231353	0.625614	0	6.00631	0	1	NA
RP11-5P18.11	ENSG00000275503	1.4819	1.38986	4.09472	0.339427	0.734288	NA
TBC1D3P6	ENSG00000224966	6.67027	2.72942	2.66675	1.0235	0.306072	0.511978
C1orf64	ENSG00000183888	5.35637	3.19765	3.04535	1.05001	0.293714	0.499567
HSPB7	ENSG00000173641	15.9899	-0.11994	1.09659	-0.109375	0.912905	0.951456
CLCNKA	ENSG00000186510	24.409	-0.989709	1.20518	-0.821213	0.411525	0.609821
RP11-5P18.10	ENSG00000232456	6.59797	1.02834	1.45783	0.705388	0.480569	0.667066
CLCNKB	ENSG00000184908	39.8135	-0.789051	0.771941	-1.02217	0.306703	0.512616
FAM131C	ENSG00000185519	45.3158	0.73626	0.827972	0.889233	0.373878	0.576804
EPHA2	ENSG00000142627	787.946	1.16076	0.475486	2.44121	0.0146383	0.0705747
RP11-276H7.2	ENSG00000227959	19.4927	0.576729	0.542105	1.06387	0.287388	0.492471
RP11-276H7.3	ENSG00000224621	6.44381	1.58965	1.41643	1.12229	0.261739	0.465641
ARHGEF19	ENSG00000142632	90.7869	1.11519	0.561674	1.98548	0.0470907	0.154137
ANO7L1	ENSG00000237276	31.1952	1.41141	0.961166	1.46844	0.141986	0.315722
NA	ENSG00000288398	206.963	0.742361	0.411692	1.8032	0.0713576	0.203033
RSG1	ENSG00000132881	127.341	0.632936	0.354647	1.78469	0.0743111	0.208504
MT1XP1	ENSG00000233929	8.20574	-1.07476	0.791609	-1.35769	0.174561	0.360951
FBXO42	ENSG00000037637	1676.3	-0.639971	0.4047	-1.58135	0.113799	0.274513
SZRD1	ENSG00000055070	1801.82	-0.225104	0.633233	-0.355483	0.722228	0.839923
RP11-430L17.1	ENSG00000226457	29.9407	-0.396022	0.420525	-0.941732	0.34633	0.5517
SPATA21	ENSG00000187144	56.6323	-0.114055	0.587244	-0.194221	0.846003	0.917613
NECAP2	ENSG00000157191	1309.81	-0.263598	0.344406	-0.765368	0.444052	0.636854
RP4-798A10.2	ENSG00000226029	155	0.40916	0.221225	1.84952	0.0643821	0.189869
CROCCP3	ENSG00000080947	579.438	0.813704	0.326047	2.49567	0.0125721	0.0637375
RNU1-1	ENSG00000206652	65.9665	-2.87525	0.742985	-3.86986	0.000108898	0.00240926
RP4-798A10.7	ENSG00000261135	11.9648	-4.3266	1.56258	-2.76889	0.0056248	0.0371207
NA	ENSG00000285853	3.2336	-0.0402223	1.55617	-0.0258471	0.979379	NA
RP5-875O13.1	ENSG00000233421	117.12	-2.03399	0.805536	-2.52502	0.0115692	0.0605575
RP5-875O13.6	ENSG00000225710	5.66992	0	3.39547	0	1	1
NBPF1	ENSG00000219481	2340.12	-0.867585	0.26502	-3.27365	0.00106166	0.0117492
RP5-1182A14.5	ENSG00000271732	20.8194	0.410173	0.856794	0.47873	0.632131	0.777817
CROCCP2	ENSG00000215908	1396.45	-0.389882	0.209923	-1.85726	0.0632735	0.187596
MST1P2	ENSG00000186301	56.4423	1.73455	0.768598	2.25677	0.0240223	0.0981905
RP1-163M9.8	ENSG00000282143	1.17715	-5.04305	2.28071	-2.21118	0.0270236	NA
RNU1-3	ENSG00000207513	8.21346	-1.97562	1.04536	-1.88989	0.0587722	0.178613
RP5-875O13.7	ENSG00000280114	7.25412	-0.488213	1.4954	-0.326476	0.744065	0.855424
EIF1AXP1	ENSG00000236698	17.4	-1.68229	0.604329	-2.78373	0.00537384	0.0359593
ESPNP	ENSG00000268869	26.59	0.0391534	1.05489	0.0371161	0.970392	0.983972
RP1-163M9.7	ENSG00000279151	1.60585	1.38957	3.65685	0.37999	0.703953	NA
RP5-1182A14.7	ENSG00000282740	1.97727	-3.37106	2.68447	-1.25576	0.209203	NA
CROCC	ENSG00000058453	1452.14	0.174419	0.375687	0.464266	0.642457	0.784976
CROCCP4	ENSG00000227684	1.73987	-0.115446	1.51303	-0.0763012	0.939179	NA
RNU1-4	ENSG00000207389	10.3278	-2.40459	1.09095	-2.20414	0.0275146	0.107518
MST1L	ENSG00000186715	35.9022	-0.0780146	0.856835	-0.0910498	0.927453	0.96081
RP11-108M9.1	ENSG00000223643	2.79183	2.92778	4.25722	0.687721	0.491629	NA
RP11-108M9.2	ENSG00000230239	1.76505	0	3.69477	0	1	NA
MIR3675	ENSG00000263811	0.261865	0	6.00631	0	1	NA
RP11-108M9.3	ENSG00000228549	94.0338	-1.78769	0.829901	-2.1541	0.0312321	0.117002
RP11-108M9.4	ENSG00000238142	5.64829	-0.173594	1.12897	-0.153762	0.877797	0.932528
RNU1-2	ENSG00000207005	63.614	-1.62768	0.643584	-2.52909	0.0114359	0.0601115
RP11-108M9.6	ENSG00000272426	58.0776	-2.42	1.09285	-2.21439	0.0268019	0.105605
MFAP2	ENSG00000117122	467.431	-1.40478	0.600868	-2.33792	0.0193916	0.0850329
NA	ENSG00000286898	0.203936	-1.43952	6.00631	-0.239667	0.810588	NA
RP1-37C10.3	ENSG00000226526	6.60069	-1.45362	0.977876	-1.4865	0.137146	0.308941
ATP13A2	ENSG00000159363	998.873	1.66045	0.464988	3.57096	0.000355678	0.0054546
SDHB	ENSG00000117118	1214.91	-1.02979	0.553646	-1.86002	0.0628824	0.186736
PADI2	ENSG00000117115	33.4239	-0.0406727	0.611657	-0.0664959	0.946983	0.971481
RP11-380J14.1	ENSG00000204362	10.2326	1.42681	1.81591	0.785726	0.432028	0.627034
RP11-380J14.4	ENSG00000282843	0.65867	0	6.00631	0	1	NA
PADI1	ENSG00000142623	22.7207	5.33563	2.0139	2.6494	0.00806339	0.0472284
PADI3	ENSG00000142619	16.0108	1.97174	2.0767	0.949459	0.342387	0.548123
MIR3972	ENSG00000266634	1.24632	0	6.00631	0	1	NA
PADI4	ENSG00000159339	16.1832	-0.426438	2.21064	-0.192903	0.847035	0.918102
PADI6	ENSG00000276747	12.4012	0.517242	2.10973	0.24517	0.806325	0.89621
RCC2	ENSG00000179051	3287.25	0.310909	0.465056	0.668541	0.503789	0.685421
ARHGEF10L	ENSG00000074964	1298.73	0.312955	0.409848	0.763587	0.445114	0.637513
RP11-473A10.2	ENSG00000236648	4.17804	0.0896773	2.80824	0.0319336	0.974525	NA
ACTL8	ENSG00000117148	5.08513	2.01243	2.15569	0.933544	0.350539	NA
NA	ENSG00000284653	7.28621	2.39018	3.56452	0.670546	0.50251	0.684506
RP11-174G17.2	ENSG00000261781	0.949861	0.484046	4.57681	0.105761	0.915772	NA
IGSF21	ENSG00000117154	21.9763	0.228983	1.01646	0.225276	0.821765	0.905149
RP11-174G17.3	ENSG00000280222	18.0279	2.01183	1.95198	1.03066	0.302701	0.508624
RP11-174G17	ENSG00000230035	3.6898	0	2.61905	0	1	NA
RP11-422P22.1	ENSG00000225387	5.59138	-4.66161	1.764	-2.64264	0.00822636	0.047959
KLHDC7A	ENSG00000179023	13.6671	-0.140476	1.72915	-0.0812402	0.935251	0.965294
DYNLL1P3	ENSG00000235282	0.841385	-1.43953	4.71552	-0.305274	0.760157	NA
RP1-8B22.2	ENSG00000225478	1.6988	-0.606061	2.67434	-0.22662	0.820719	NA
PAX7	ENSG00000009709	901.923	-1.38019	1.35006	-1.02231	0.306632	0.512567
TAS1R2	ENSG00000179002	10.7956	-1.76324	1.7482	-1.0086	0.313166	0.5194
ALDH4A1	ENSG00000159423	336.882	0.274389	0.277942	0.987216	0.323537	0.530045
MIR1290	ENSG00000221662	2.20001	-2.07059	1.80682	-1.14598	0.251802	NA
IFFO2	ENSG00000169991	591.436	1.72557	0.531075	3.2492	0.00115731	0.0124738
RP5-1126H10.2	ENSG00000272084	53.1436	0.383246	0.41702	0.91901	0.35809	0.562759
UBR4	ENSG00000127481	10827.6	0.593687	0.474202	1.25197	0.21058	0.406217
RP1-43E13.2	ENSG00000230424	37.0888	-1.37482	0.547171	-2.51259	0.0119849	0.0619357
EMC1	ENSG00000127463	2539.06	0.612404	0.460803	1.32899	0.183851	0.372949
MRTO4	ENSG00000053372	942.728	-0.00664418	0.551313	-0.0120516	0.990384	0.996586
NA	ENSG00000286064	26.783	0.537865	0.52688	1.02085	0.307326	0.513242
AKR7L	ENSG00000211454	53.0085	0.451634	0.346696	1.30268	0.192684	0.384384
AKR7A3	ENSG00000162482	42.1424	0.658114	0.415006	1.58579	0.112786	0.272953
RP4-657E11.10	ENSG00000270728	84.5806	0.360778	0.268046	1.34596	0.178317	0.365889
AKR7A2	ENSG00000053371	1115.39	-0.234392	0.463287	-0.505934	0.612903	0.764831
RNU6-1099P	ENSG00000200403	13.3676	0.395635	0.513388	0.770636	0.440923	0.634237
PQLC2	ENSG00000040487	467.043	0.576701	0.279232	2.06531	0.0388937	0.135547
CAPZB	ENSG00000077549	2508.69	0.630892	0.70808	0.890991	0.372934	0.576076
RN7SL277P	ENSG00000240490	5.14758	1.19999	1.2903	0.930014	0.352364	NA
MINOS1	ENSG00000173436	294.236	-0.801611	0.471465	-1.70026	0.0890828	0.234529
RNU4-28P	ENSG00000201609	0.882625	1.38054	5.82352	0.237063	0.812608	NA
RP5-1056L3.1	ENSG00000235185	3.07696	-0.477744	2.58096	-0.185103	0.853148	NA
NBL1	ENSG00000158747	761.545	1.12217	0.962622	1.16574	0.243719	0.445669
MINOS1-NBL1	ENSG00000270136	2.10401	-2.34028	2.13829	-1.09446	0.273753	NA
RP5-1056L3.3	ENSG00000226396	46.1864	-0.825393	0.475254	-1.73674	0.0824331	0.222584
HTR6	ENSG00000158748	15.3398	3.42476	1.57325	2.17686	0.0294907	0.112784
TMCO4	ENSG00000162542	45.4218	3.7167	1.00861	3.68498	0.000228718	0.00401427
RNF186	ENSG00000178828	3.25974	1.97431	2.87924	0.685706	0.492899	NA
RP11-91K11.2	ENSG00000235434	0.708933	2.39058	5.93349	0.402896	0.687025	NA
OTUD3	ENSG00000169914	1151.41	-0.745991	0.287799	-2.59206	0.00954042	0.0530736
PLA2G2E	ENSG00000188784	5.33337	2.97461	2.3776	1.2511	0.210899	0.406478
RN7SL304P	ENSG00000242688	1.85918	2.39053	5.26197	0.454303	0.649611	NA
PLA2G2A	ENSG00000188257	5.86134	-1.75085	2.11157	-0.829168	0.407009	0.606085
PLA2G5	ENSG00000127472	15.0136	0.620196	1.77418	0.349567	0.726664	0.843372
PLA2G2D	ENSG00000117215	10.3226	2.45666	2.57793	0.952955	0.340613	0.546542
PLA2G2F	ENSG00000158786	19.0397	0.22493	1.87338	0.120066	0.904431	0.946485
RP3-340N1.2	ENSG00000227066	8.51095	2.70738	2.37433	1.14027	0.254173	0.457118
PLA2G2C	ENSG00000187980	13.643	0.402678	1.70678	0.235929	0.813488	0.90042
UBXN10-AS1	ENSG00000225986	12.3459	-1.91961	0.99931	-1.92094	0.0547398	0.170196
UBXN10	ENSG00000162543	123.713	0.0348079	0.695416	0.0500533	0.96008	0.978429
RP3-340N1.6	ENSG00000228105	3.28028	0.427612	3.4766	0.122997	0.902109	NA
NA	ENSG00000284710	5.67757	-1.40555	2.44729	-0.574327	0.565747	0.732011
VWA5B1	ENSG00000158816	73.5134	0.251856	1.08211	0.232745	0.815959	0.901858
RP4-745E8.2	ENSG00000226664	2.59825	-1.94422	2.57852	-0.754005	0.450846	NA
LINC01141	ENSG00000236963	22.5584	1.85888	1.83539	1.0128	0.311156	0.517342
RP4-749H3.2	ENSG00000226487	2.04686	-0.477744	3.07471	-0.155378	0.876523	NA
NA	ENSG00000284641	5.30026	-0.710384	1.78219	-0.398601	0.690187	NA
NA	ENSG00000284743	2.59709	-0.465022	1.74781	-0.266059	0.790194	NA
CAMK2N1	ENSG00000162545	672.915	-0.085075	0.745574	-0.114107	0.909153	0.948826
MUL1	ENSG00000090432	745.571	-0.320002	0.432855	-0.739283	0.459735	0.649135
RPS4XP4	ENSG00000215520	2.52297	0.484049	2.98315	0.162261	0.8711	NA
FAM43B	ENSG00000183114	33.5051	-0.119131	0.693055	-0.171892	0.863522	0.926319
CDA	ENSG00000158825	4.51068	2.97483	2.56095	1.16161	0.245393	NA
PINK1	ENSG00000158828	416.581	0.257688	0.34333	0.750557	0.45292	0.643765
PINK1-AS	ENSG00000117242	101.138	0.718845	0.42787	1.68006	0.0929464	0.241005
DDOST	ENSG00000244038	3120.23	0.466736	0.595194	0.784175	0.432938	0.627862
KIF17	ENSG00000117245	310.267	0.229292	0.767499	0.298752	0.765129	0.869927
RP5-930J4.5	ENSG00000235432	5.50029	0.494685	1.33387	0.370865	0.710738	0.83134
SH2D5	ENSG00000189410	163.618	-1.30321	0.710073	-1.83531	0.0664592	0.1937
RP5-930J4.2	ENSG00000233069	2.79448	-0.700259	1.50931	-0.463961	0.642676	NA
HP1BP3	ENSG00000127483	8463.68	-1.22513	0.537057	-2.28119	0.0225374	0.0939311
EIF4G3	ENSG00000075151	5298.82	-0.241496	0.508806	-0.474633	0.635049	0.779948
RNU7-200P	ENSG00000251914	5.29458	-3.80704	1.21675	-3.12885	0.0017549	NA
MIR1256	ENSG00000221808	7.935	0.494431	0.684259	0.722578	0.469939	0.657832
RPS15AP6	ENSG00000233072	16.9623	0.788072	0.600173	1.31308	0.189157	0.380107
RP11-487E1.2	ENSG00000236073	11.8811	0.472694	0.58689	0.805422	0.420576	0.617404
HSPE1P27	ENSG00000235112	34.0681	0.89182	0.557225	1.60047	0.109495	0.267579
NA	ENSG00000287192	19.535	-0.636801	0.687416	-0.926369	0.354254	0.559424
ECE1	ENSG00000117298	1920.14	2.46641	0.759105	3.2491	0.00115771	0.0124743
RP3-329E20.2	ENSG00000236936	14.52	0.995391	0.7423	1.34095	0.179935	0.367848
RP5-1071N3.1	ENSG00000231105	27.0963	1.52388	0.726887	2.09644	0.0360428	0.128871
PPP1R11P1	ENSG00000236216	2.76451	1.38844	2.83381	0.489954	0.624166	NA
RP11-293F5.8	ENSG00000228823	1.84162	1.38998	4.34451	0.319939	0.749015	NA
RP11-293F5.1	ENSG00000236009	2.83877	0.484047	3.90061	0.124095	0.90124	NA
NBPF2P	ENSG00000227001	29.8597	-1.0822	0.680968	-1.58922	0.112012	0.271755
HS6ST1P1	ENSG00000187952	14.0908	1.41802	0.912483	1.55402	0.12018	0.284051
CROCCP5	ENSG00000186543	8.22516	-4.54823	2.16083	-2.10486	0.0353038	0.126929
NBPF3	ENSG00000142794	538.738	-0.352307	0.255837	-1.37707	0.16849	0.353197
PFN1P10	ENSG00000176378	0.954754	4.2089	2.50782	1.67831	0.0932869	NA
ALPL	ENSG00000162551	144.702	-1.51108	0.785733	-1.92314	0.0544619	0.169588
RP11-63N8.3	ENSG00000233431	3.35842	-2.94394	2.33218	-1.26232	0.206835	NA
RAP1GAP	ENSG00000076864	291.02	0.740628	0.670849	1.10402	0.269586	0.473547
USP48	ENSG00000090686	2572.92	-0.570575	0.33475	-1.70448	0.0882917	0.232967
RP11-132G19.3	ENSG00000231978	5.30018	1.10654	0.874339	1.26557	0.205666	NA
LDLRAD2	ENSG00000187942	13.9733	0.584227	0.912727	0.64009	0.522114	0.700491
HSPG2	ENSG00000142798	1812.76	2.81909	0.480193	5.87076	4.3381e-09	1.08443e-06
RP11-26H16.1	ENSG00000232037	3.14432	-1.01734	1.17338	-0.867018	0.385932	NA
RP11-26H16.4	ENSG00000283234	3.07154	0.484049	3.10292	0.155998	0.876035	NA
CELA3B	ENSG00000219073	4.88297	2.71224	3.57235	0.759231	0.447714	NA
NA	ENSG00000285959	1.68631	2.71235	4.00719	0.676871	0.498488	NA
RN7SL386P	ENSG00000273610	1.28757	-1.43952	5.52116	-0.260728	0.794302	NA
RNU6-1022P	ENSG00000201919	0.173235	0	6.00631	0	1	NA
CELA3A	ENSG00000142789	4.16054	2.3238	3.04792	0.762419	0.44581	NA
RN7SL186P	ENSG00000278124	0.982729	0	5.56334	0	1	NA
RNU6-776P	ENSG00000201273	0.103489	0	6.00631	0	1	NA
RP1-224A6.3	ENSG00000228397	4.77841	-1.17713	1.25789	-0.935799	0.349377	NA
LINC00339	ENSG00000218510	98.408	-0.941405	0.316453	-2.97486	0.00293118	0.0236041
CDC42	ENSG00000070831	11795.6	-1.58661	0.607803	-2.61041	0.00904345	0.0512374
NA	ENSG00000285752	26.3659	-1.00053	0.460736	-2.17159	0.0298865	0.113763
CDC42-IT1	ENSG00000230068	47.8711	0.57377	0.396462	1.44723	0.147833	0.324188
RP1-224A6.8	ENSG00000271428	30.1028	-0.242682	0.407537	-0.595484	0.55152	0.721391
WNT4	ENSG00000162552	173.663	-0.486509	0.2888	-1.68459	0.0920677	0.239675
NA	ENSG00000285873	8.38614	-0.11718	1.19759	-0.0978468	0.922054	0.957552
MIR4418	ENSG00000266564	1.12982	0	6.00631	0	1	NA
RP11-415K20.1	ENSG00000234397	1.38365	-1.43954	3.06926	-0.469018	0.639057	NA
RP11-415K20.2	ENSG00000279625	4.64365	-1.35918	3.07195	-0.442448	0.658165	NA
ZBTB40	ENSG00000184677	1531.39	-0.711357	0.342499	-2.07696	0.0378054	0.133048
ZBTB40-IT1	ENSG00000237200	20.9093	-2.12915	0.54313	-3.92015	8.84939e-05	0.00209825
EPHA8	ENSG00000070886	58.9428	-0.11358	0.770928	-0.147329	0.882872	0.935264
MIR6127	ENSG00000276835	1.36744	0.484047	3.86063	0.12538	0.900222	NA
C1QA	ENSG00000173372	8.25417	1.97364	2.50644	0.787428	0.431031	0.626068
C1QC	ENSG00000159189	4.5955	1.97337	2.40274	0.8213	0.411475	NA
C1QB	ENSG00000173369	11.0789	1.33618	2.09978	0.636342	0.524553	0.702368
EPHB2	ENSG00000133216	2624.92	-0.914977	0.779302	-1.1741	0.240355	0.441653
MIR4684	ENSG00000265422	2.8499	0.308928	1.28367	0.240661	0.809818	NA
RP11-69E9.1	ENSG00000225952	11.3039	0.709692	0.929153	0.763806	0.444983	0.637388
MIR4253	ENSG00000264014	1.52777	-1.66801	1.51003	-1.10462	0.269325	NA
LACTBL1	ENSG00000215906	7.71904	2.72345	2.29102	1.18875	0.234538	0.434652
C1orf234	ENSG00000227868	11.7691	-1.11907	1.00161	-1.11727	0.26388	0.467769
KDM1A	ENSG00000004487	6831.61	-0.965555	0.672158	-1.4365	0.15086	0.328464
RP1-184J9.2	ENSG00000240553	45.9177	-1.52157	0.561057	-2.71197	0.00668838	0.0417409
MIR3115	ENSG00000263793	2.29294	-0.860744	1.31874	-0.652702	0.513948	NA
MIR4419A	ENSG00000266802	10.9608	-0.789486	0.554638	-1.42343	0.154613	0.334135
LUZP1	ENSG00000169641	2093.84	0.0594674	0.467811	0.127118	0.898847	0.943586
RP5-979D14.1	ENSG00000229010	23.2461	2.04525	0.725472	2.8192	0.00481441	0.0332956
RNU6-514P	ENSG00000206935	5.68398	1.09651	1.06819	1.02652	0.304647	0.510595
RNU6-135P	ENSG00000252578	6.33142	1.66937	0.811544	2.05702	0.039684	0.137328
HTR1D	ENSG00000179546	124.358	0.141895	0.861125	0.164779	0.869118	0.928364
RP5-1057J7.1	ENSG00000215381	3.77291	1.26648	1.77959	0.71167	0.476669	NA
LINC01355	ENSG00000261326	700.981	-1.07724	0.400046	-2.69279	0.00708573	0.0433196
NA	ENSG00000284726	144.062	-1.0462	0.537265	-1.94728	0.0515011	0.163556
HNRNPR	ENSG00000125944	7887.96	-1.49346	0.588487	-2.5378	0.0111552	0.0591368
ZNF436	ENSG00000125945	1787.36	0.225556	0.490285	0.460051	0.64548	0.787076
ZNF436-AS1	ENSG00000249087	176.892	-0.887952	0.76177	-1.16564	0.243759	0.445683
RP5-1057J7.7	ENSG00000271420	5.00587	1.31065	1.45564	0.900392	0.367912	NA
TCEA3	ENSG00000204219	98.9732	0.226215	0.516181	0.438248	0.661207	0.797967
RP4-654C18.1	ENSG00000232482	5.4342	-1.58717	1.2538	-1.26588	0.205555	0.400234
ASAP3	ENSG00000088280	1885.5	-0.189707	0.406707	-0.466446	0.640897	0.783934
E2F2	ENSG00000007968	412.767	1.18314	0.738583	1.6019	0.109177	0.267137
RP1-150O5.3	ENSG00000235052	3.41815	0.841956	1.69815	0.495808	0.62003	NA
ID3	ENSG00000117318	2886.76	0.484149	0.848911	0.570318	0.568462	0.733924
NA	ENSG00000285802	4.66191	0.29038	1.8351	0.158237	0.87427	NA
MDS2	ENSG00000197880	10.78	1.27334	2.02969	0.627358	0.530424	0.706799
RP11-223J15.2	ENSG00000229239	6.12832	-0.477744	2.83513	-0.168509	0.866183	0.927135
RPL11	ENSG00000142676	16478.6	-1.63812	0.805278	-2.03423	0.0419288	0.142312
TCEB3-AS1	ENSG00000236810	96.6944	-0.551634	0.333442	-1.65437	0.0980533	0.249206
TCEB3	ENSG00000011007	1821.98	-0.762843	0.476501	-1.60093	0.109393	0.267386
PITHD1	ENSG00000057757	1532.7	-1.01623	0.553958	-1.8345	0.0665803	0.193885
LYPLA2	ENSG00000011009	923.657	-0.101891	0.508754	-0.200275	0.841265	0.915053
GALE	ENSG00000117308	448.404	-0.125084	0.355418	-0.351935	0.724887	0.842096
HMGCL	ENSG00000117305	722.732	-0.374717	0.462016	-0.811047	0.417338	0.614732
FUCA1	ENSG00000179163	404.304	0.260227	0.513355	0.506915	0.612214	0.764483
CNR2	ENSG00000188822	10.9659	2.74069	1.82248	1.50382	0.132627	0.30236
BTBD6P1	ENSG00000229106	3.25038	0.48405	2.2635	0.21385	0.830664	NA
RP11-4M23.3	ENSG00000232557	2.17256	0	4.32195	0	1	NA
MIR378F	ENSG00000264926	1.03499	0	6.00631	0	1	NA
RP11-4M23.4	ENSG00000230228	1.22137	0.326901	2.49798	0.130866	0.895881	NA
PNRC2	ENSG00000189266	3817.05	-2.27262	0.660316	-3.44172	0.000578028	0.0076665
SRSF10	ENSG00000188529	5806.45	-1.55324	0.552445	-2.81157	0.00493007	0.0338009
RP11-4M23.7	ENSG00000215905	0.392786	-0.477741	4.33495	-0.110207	0.912245	NA
RP11-293P20.2	ENSG00000225315	2.23984	0	4.1876	0	1	NA
MYOM3	ENSG00000142661	41.8435	0.677763	1.54841	0.437716	0.661592	0.798295
IL22RA1	ENSG00000142677	10.3155	2.01322	2.77451	0.725614	0.468076	0.6563
IFNLR1	ENSG00000185436	33.3573	-1.34107	0.936187	-1.43248	0.152005	0.330028
RP11-10N16.2	ENSG00000230023	5.74881	3.38781	2.81681	1.20271	0.229088	0.427754
RP11-10N16.3	ENSG00000232298	5.55226	3.68484	2.49927	1.47437	0.140383	0.313428
GRHL3	ENSG00000158055	40.0878	2.94813	1.01949	2.89177	0.00383079	0.0283438
STPG1	ENSG00000001460	420.211	-0.0545104	0.472833	-0.115285	0.90822	0.948635
NIPAL3	ENSG00000001461	714.125	0.23894	0.405401	0.589393	0.555598	0.724586
NA	ENSG00000286061	4.42606	-1.46912	1.74525	-0.841781	0.39991	NA
RCAN3	ENSG00000117602	718.453	-1.30983	0.45095	-2.9046	0.00367727	0.0275634
RP4-594I10.3	ENSG00000264443	3.25676	0	3.67531	0	1	NA
NCMAP	ENSG00000184454	11.7115	-0.870931	1.9001	-0.45836	0.646694	0.787815
RP11-496D1.2	ENSG00000227312	2.54034	0.484047	3.9855	0.121452	0.903333	NA
Y_RNA	ENSG00000239106	0.617883	0	6.00631	0	1	NA
SRRM1	ENSG00000133226	3423.51	-0.785669	0.633634	-1.23994	0.214997	0.411431
NA	ENSG00000284699	4.24015	-0.286054	1.17457	-0.243539	0.807588	NA
CLIC4	ENSG00000169504	9256.5	-1.27155	0.708067	-1.7958	0.0725264	0.20529
RNU6-1208P	ENSG00000238482	8.21976	0.174544	0.82026	0.212791	0.83149	0.910388
RUNX3	ENSG00000020633	20.8663	3.20322	1.29053	2.4821	0.0130609	0.0655125
MIR6731	ENSG00000278034	0.302258	0	6.00631	0	1	NA
RP11-84D1.1	ENSG00000229162	3.47783	-0.975419	1.84929	-0.527457	0.597877	NA
RP11-84D1.2	ENSG00000261025	4.72652	1.38763	2.54371	0.545512	0.585401	NA
MIR4425	ENSG00000264371	0.546159	-1.00947	2.70721	-0.372883	0.709235	NA
NA	ENSG00000285823	3.17979	1.38863	2.92457	0.474814	0.634919	NA
RP4-799D16.1	ENSG00000233755	2.92062	1.99135	2.53558	0.785365	0.43224	NA
RP4-781L3.1	ENSG00000233419	0.885224	0	6.00631	0	1	NA
RP4-706G24.1	ENSG00000231953	0.899878	0.415645	2.18142	0.190539	0.848887	NA
SYF2	ENSG00000117614	1251.76	-1.78011	0.56083	-3.17407	0.00150318	0.0148869
NA	ENSG00000284602	220.981	-1.30028	0.751111	-1.73114	0.0834269	0.224509
NA	ENSG00000284657	57.6987	-1.08552	0.578244	-1.87727	0.0604813	0.181797
RSRP1	ENSG00000117616	2455.48	-1.07383	0.599235	-1.792	0.0731331	0.206506
RP3-465N24.6	ENSG00000272432	23.9399	-1.10691	0.73593	-1.50409	0.132557	0.302242
RP3-465N24.5	ENSG00000261349	67.0811	-9.98066	1.81718	-5.4924	3.96503e-08	6.27892e-06
RHD	ENSG00000187010	35.3515	-6.15931	1.05147	-5.85781	4.6901e-09	1.132e-06
SDHDP6	ENSG00000224183	8.33533	-5.27565	1.3295	-3.96815	7.24331e-05	0.00181496
RP11-335G20.7	ENSG00000259984	3.46352	3.94073	1.55738	2.53036	0.0113945	NA
TMEM50A	ENSG00000183726	2048.41	-1.00916	0.571704	-1.76517	0.077535	0.214336
RHCE	ENSG00000188672	74.4072	-1.08787	0.779925	-1.39484	0.163064	0.345612
RP3-469D22.1	ENSG00000238084	5.29959	-1.70814	1.1511	-1.48392	0.137829	NA
TMEM57	ENSG00000204178	1562.83	-1.12323	0.442095	-2.54069	0.0110633	0.0587978
LDLRAP1	ENSG00000157978	381.899	-0.104323	0.401353	-0.259928	0.794919	0.888953
RP11-70P17.1	ENSG00000225643	10.089	-0.635391	0.630909	-1.00711	0.313884	0.520099
MAN1C1	ENSG00000117643	501.658	2.19049	0.586635	3.73399	0.000188472	0.00349548
RP1-187B23.1	ENSG00000233478	26.5948	3.08508	0.865044	3.56638	0.000361948	0.00553079
SEPN1	ENSG00000162430	1728.62	2.73115	0.85327	3.2008	0.00137045	0.0139228
RP1-317E23.3	ENSG00000228172	23.8287	0.270003	0.531677	0.507832	0.611571	0.763962
MTFR1L	ENSG00000117640	845.072	-0.675144	0.450756	-1.4978	0.134185	0.304687
AUNIP	ENSG00000127423	176.103	-0.976898	0.446003	-2.19034	0.0284995	0.110128
RP1-125I3.2	ENSG00000236528	5.54705	-1.60153	0.955974	-1.67529	0.0938782	0.242594
PAQR7	ENSG00000182749	261.023	0.925169	0.441634	2.09488	0.0361817	0.129227
Y_RNA	ENSG00000207302	2.64911	-0.311964	1.33619	-0.233472	0.815395	NA
STMN1	ENSG00000117632	10878.6	-2.35755	0.740217	-3.18494	0.00144783	0.014477
SNRPFP2	ENSG00000229786	13.0955	-1.34619	0.723763	-1.85999	0.0628874	0.186736
RP1-125I3.4	ENSG00000223624	9.24505	-0.632087	0.878524	-0.719487	0.471841	0.659413
NA	ENSG00000283938	0.103758	-1.43952	6.00631	-0.239667	0.810588	NA
PAFAH2	ENSG00000158006	338.108	-0.726825	0.364694	-1.99297	0.0462643	0.152272
RNU6-110P	ENSG00000207237	1.34492	0.193752	2.30384	0.0840997	0.932977	NA
SCARNA17	ENSG00000252190	0.17434	0	6.00631	0	1	NA
SCARNA18	ENSG00000252691	0.890129	0.484046	4.28201	0.113042	0.909997	NA
EXTL1	ENSG00000158008	95.2063	-0.32978	0.474049	-0.695666	0.486638	0.671836
SLC30A2	ENSG00000158014	21.5607	-0.683449	1.14468	-0.597064	0.550464	0.720792
NA	ENSG00000284309	2.70996	-1.38158	3.29209	-0.419667	0.674728	NA
TRIM63	ENSG00000158022	14.721	0.50841	1.81374	0.28031	0.77924	0.879031
PDIK1L	ENSG00000175087	1409.33	-2.03839	0.622819	-3.27285	0.0010647	0.0117612
FAM110D	ENSG00000197245	36.4154	-1.02308	0.938309	-1.09034	0.275564	0.480059
RP11-96L14.8	ENSG00000282872	6.3517	-0.478662	1.6957	-0.282279	0.777729	0.878063
RP11-96L14.7	ENSG00000236782	26.8955	-0.697076	0.459514	-1.51699	0.12927	0.297645
CNKSR1	ENSG00000142675	53.6517	-0.519227	0.668954	-0.776178	0.437644	0.631753
CATSPER4	ENSG00000188782	13.038	1.99268	2.02679	0.983171	0.325523	0.531856
RP11-231P20.2	ENSG00000236155	22.5472	0.529893	1.10486	0.479602	0.63151	0.777327
RP11-231P20.6	ENSG00000278572	4.59347	-0.219946	1.93047	-0.113934	0.90929	NA
CEP85	ENSG00000130695	1324.66	-1.29635	0.490151	-2.6448	0.008174	0.0477333
RP11-231P20.5	ENSG00000270733	11.2629	-0.979708	0.482767	-2.02936	0.0424218	0.143305
SH3BGRL3	ENSG00000142669	485.458	1.66997	0.430153	3.88226	0.000103489	0.00232644
UBXN11	ENSG00000158062	498.109	0.557052	0.299993	1.85688	0.0633281	0.187694
CD52	ENSG00000169442	7.18904	-1.94418	2.10971	-0.921538	0.35677	0.561535
AIM1L	ENSG00000176092	42.836	-1.47327	1.17891	-1.24968	0.211415	0.407136
RP11-569G9.7	ENSG00000225854	1.69299	-1.94007	2.82262	-0.68733	0.491875	NA
ZNF683	ENSG00000176083	12.6317	2.38396	2.30459	1.03444	0.300931	0.506915
LIN28A	ENSG00000131914	411.223	-4.40865	1.13086	-3.89851	9.67865e-05	0.00221046
DHDDS	ENSG00000117682	1120.01	0.206962	0.352175	0.587666	0.556756	0.725313
RP3-476K8.4	ENSG00000223583	25.9578	0.208759	0.387641	0.538536	0.590207	0.749435
RP3-476K8.3	ENSG00000225891	59.2251	-0.0976099	0.252081	-0.387216	0.698596	0.822336
HMGN2	ENSG00000198830	5578.53	-1.33584	0.692658	-1.92857	0.0537843	0.168256
DPPA2P2	ENSG00000224129	2.36245	-2.31103	3.15386	-0.732764	0.463702	NA
RPS6KA1	ENSG00000117676	460.253	-0.823968	0.467738	-1.7616	0.0781364	0.215386
RN7SL679P	ENSG00000243905	2.37578	0.484049	2.99324	0.161714	0.871531	NA
Y_RNA	ENSG00000252802	0.632608	0.377645	2.43117	0.155335	0.876557	NA
RNU7-29P	ENSG00000252429	0.745969	0	6.00631	0	1	NA
RP11-492M19.3	ENSG00000229247	0.85905	0.428151	4.25755	0.100563	0.919897	NA
snoU13	ENSG00000238316	0.0656944	0	6.00631	0	1	NA
RP4-785J1.1	ENSG00000235069	0.438898	0	6.00631	0	1	NA
RP5-968P14.2	ENSG00000260063	39.0128	-1.25926	0.581375	-2.166	0.0303114	0.114848
ARID1A	ENSG00000117713	4630.14	0.851359	0.755043	1.12756	0.259504	0.463124
PIGV	ENSG00000060642	402.53	-1.17788	0.516304	-2.28136	0.0225273	0.0939037
RN7SL165P	ENSG00000241188	3.14129	-0.351044	1.53764	-0.2283	0.819413	NA
NA	ENSG00000287810	1.72333	1.10914	2.05185	0.540556	0.588813	NA
ZDHHC18	ENSG00000204160	726.821	0.14972	0.377634	0.396468	0.69176	0.817808
SFN	ENSG00000175793	8.62459	1.24109	0.902056	1.37585	0.168869	0.35376
GPN2	ENSG00000142751	686.658	0.926345	0.443025	2.09095	0.0365321	0.129982
GPATCH3	ENSG00000198746	277.921	-0.23657	0.376022	-0.62914	0.529257	0.705797
NUDC	ENSG00000090273	1499.57	-0.0167607	0.538003	-0.0311535	0.975147	0.986643
NR0B2	ENSG00000131910	3.58989	0.531229	2.11934	0.250658	0.802079	NA
KDF1	ENSG00000175707	15.1483	0.40528	0.947491	0.42774	0.66884	0.802931
RPL12P13	ENSG00000172746	3.22554	0.493132	2.16418	0.227861	0.819755	NA
RP11-344H11.5	ENSG00000224064	1.80484	0.484049	3.11037	0.155624	0.876329	NA
OSTCP2	ENSG00000225294	4.09031	-5.49656	1.85674	-2.96033	0.00307313	NA
TRNP1	ENSG00000253368	329.59	0.0378997	0.409632	0.0925214	0.926284	0.960224
FAM46B	ENSG00000158246	187.084	1.69286	0.818751	2.06762	0.038676	0.135125
SLC9A1	ENSG00000090020	443.256	2.11652	0.700103	3.02315	0.00250158	0.0211162
RP11-40H20.5	ENSG00000229985	2.29426	0.484049	3.0649	0.157933	0.87451	NA
CHCHD3P3	ENSG00000214973	6.15972	-2.84639	1.27848	-2.22638	0.0259885	0.103408
NPM1P39	ENSG00000225159	27.1537	-3.86856	0.781607	-4.9495	7.44056e-07	5.78661e-05
SNRPEP7	ENSG00000225990	2.08235	0.484044	5.20567	0.0929841	0.925916	NA
RP11-40H20.4	ENSG00000224311	2.12153	2.00637	2.6626	0.75354	0.451125	NA
WDTC1	ENSG00000142784	1274.96	0.69208	0.444567	1.55675	0.11953	0.282954
Y_RNA	ENSG00000252098	4.81637	-0.247405	0.781056	-0.316757	0.751428	NA
RP11-4K3__A.3	ENSG00000243659	14.9811	-0.16429	0.578439	-0.284022	0.776393	0.877007
TMEM222	ENSG00000186501	811.001	0.258336	0.324704	0.795606	0.426261	0.621862
RNU6-48P	ENSG00000206888	3.63865	0.0473989	0.881815	0.0537515	0.957133	NA
ACTG1P20	ENSG00000241547	31.5278	-0.61941	0.408426	-1.51658	0.129373	0.297815
SYTL1	ENSG00000142765	85.8429	0.910231	0.521249	1.74625	0.0807675	0.219637
MAP3K6	ENSG00000142733	365.286	2.58401	0.533148	4.84671	1.25525e-06	8.48072e-05
FCN3	ENSG00000142748	11.0625	1.67325	1.49105	1.12219	0.26178	0.465642
CD164L2	ENSG00000174950	6.93848	-0.255878	1.64608	-0.155447	0.876469	0.931937
RP1-144C9.2	ENSG00000231207	2.3765	0.42598	2.5873	0.164643	0.869225	NA
GPR3	ENSG00000181773	82.4718	1.7494	0.741928	2.35791	0.0183783	0.0821182
WASF2	ENSG00000158195	2271.69	0.728966	0.425721	1.71231	0.0868402	0.230542
RP4-752I6.1	ENSG00000241169	12.5219	1.15411	0.53291	2.16567	0.0303361	0.114887
RP1-159A19.4	ENSG00000237429	8.4776	-0.146768	0.968925	-0.151475	0.879601	0.933503
AHDC1	ENSG00000126705	1181.06	1.39837	0.752814	1.85752	0.0632371	0.187552
FGR	ENSG00000000938	21.305	0.462458	1.27192	0.36359	0.716164	0.835648
RP1-159A19.3	ENSG00000235912	9.73563	-3.07615	0.949942	-3.23826	0.00120263	0.012824
RP11-288L9.1	ENSG00000233975	4.87103	-1.85831	2.03825	-0.911719	0.361917	NA
IFI6	ENSG00000126709	785.947	-0.805592	0.601348	-1.33964	0.180361	0.368482
RP11-288L9.4	ENSG00000225886	16.0866	-0.148154	1.10045	-0.13463	0.892905	0.940158
CHMP1AP1	ENSG00000226662	2.67312	0.42823	4.43554	0.0965451	0.923088	NA
RNU6-424P	ENSG00000207095	0.489964	0	6.00631	0	1	NA
NA	ENSG00000287244	15.0652	-0.969782	0.841142	-1.15294	0.248937	0.451354
FAM76A	ENSG00000009780	578.947	-0.741056	0.37543	-1.97388	0.048395	0.156997
RP3-426I6.2	ENSG00000231344	9.42989	-0.391075	0.664648	-0.588394	0.556268	0.725
RPEP3	ENSG00000230833	11.8953	0.265908	0.594845	0.44702	0.65486	0.793642
STX12	ENSG00000117758	2797.52	-1.0785	0.619507	-1.7409	0.0817003	0.221381
RP3-426I6.5	ENSG00000269971	21.0351	-0.567032	0.583111	-0.972425	0.330839	0.53691
RP3-426I6.6	ENSG00000270031	8.53212	-0.335611	0.941679	-0.356396	0.721544	0.839435
RNU6-1245P	ENSG00000223062	1.66699	-0.419598	1.91573	-0.219027	0.826629	NA
NA	ENSG00000286433	10.9691	0.594656	1.03654	0.573696	0.566174	0.732347
PPP1R8	ENSG00000117751	1630.06	-1.10678	0.492474	-2.24738	0.0246159	0.0996535
SCARNA1	ENSG00000252947	97.9112	0.317474	1.00903	0.314634	0.75304	0.861753
THEMIS2	ENSG00000130775	159.806	0.777165	0.530931	1.46378	0.143255	0.317576
RPA2	ENSG00000117748	1208.67	-1.23411	0.53813	-2.29333	0.0218289	0.0920791
SMPDL3B	ENSG00000130768	15.7712	2.5348	1.31997	1.92035	0.0548142	0.170357
RP11-460I13.2	ENSG00000227050	2.12123	0.328508	2.40939	0.136345	0.891548	NA
XKR8	ENSG00000158156	107.882	0.086207	0.359307	0.239926	0.810388	0.898699
EYA3	ENSG00000158161	1532.42	-0.648252	0.376416	-1.72217	0.0850393	0.227463
RP11-460I13.6	ENSG00000238231	15.8531	-0.629736	0.488471	-1.2892	0.197329	0.389688
RN7SL559P	ENSG00000240750	18.6185	-0.443732	0.433743	-1.02303	0.306293	0.512202
SPCS2P4	ENSG00000228589	12.0528	-2.42214	0.696334	-3.47842	0.000504378	0.007013
RP5-1053E7.2	ENSG00000228943	1.256	0	5.28578	0	1	NA
RP5-1053E7.3	ENSG00000214812	2.15693	1.46993	2.57122	0.571685	0.567535	NA
RNU6-176P	ENSG00000253005	0.429312	0	6.00631	0	1	NA
PTAFR	ENSG00000169403	20.4934	0.238134	1.19406	0.199431	0.841925	0.915484
DNAJC8	ENSG00000126698	3215.65	-1.2425	0.569467	-2.18186	0.0291196	0.111768
ATPIF1	ENSG00000130770	1300.44	-0.981106	0.531724	-1.84514	0.065017	0.190969
RP5-1092A3.4	ENSG00000270605	56.909	-0.868417	0.650724	-1.33454	0.182027	0.370653
RP5-1092A3.5	ENSG00000271398	5.96601	-1.36894	1.12151	-1.22062	0.222229	0.419671
SESN2	ENSG00000130766	766.698	-0.0895837	0.409269	-0.218887	0.826738	0.908105
MED18	ENSG00000130772	434.365	-1.0896	0.507734	-2.146	0.0318732	0.118591
PHACTR4	ENSG00000204138	1582.8	0.158869	0.503332	0.315636	0.752279	0.861192
Y_RNA	ENSG00000206779	11.8103	0.425735	0.585774	0.72679	0.467355	0.655669
RP1-308E4.1	ENSG00000229820	14.3757	1.1504	0.625421	1.83939	0.0658575	0.192545
RNU6ATAC27P	ENSG00000221216	7.63117	-0.77711	0.574425	-1.35285	0.176103	0.363132
RCC1	ENSG00000180198	1052.99	0.486803	0.543499	0.895684	0.370422	0.574006
SNHG3	ENSG00000242125	1170.51	-0.110542	0.448074	-0.246705	0.805137	0.895572
SNORA73B	ENSG00000200087	6464.39	0.533209	1.20469	0.442613	0.658046	0.795725
PRDX3P2	ENSG00000231468	19.8243	1.31204	0.623687	2.10369	0.0354055	0.127164
RP4-669K10.8	ENSG00000279443	46.8098	0.791042	0.615248	1.28573	0.198538	0.391295
TRNAU1AP	ENSG00000180098	870.164	-0.880898	0.40026	-2.20082	0.027749	0.108144
SNHG12	ENSG00000197989	386.362	-0.71356	0.366963	-1.9445	0.0518354	0.164304
SNORD99	ENSG00000221539	10.0103	0.904571	1.00721	0.898096	0.369134	0.572766
TAF12	ENSG00000120656	608.615	-1.13434	0.426027	-2.66261	0.00775383	0.0460402
RAB42	ENSG00000188060	72.3805	0.00337711	0.43775	0.0077147	0.993845	0.998696
RP11-442N24__B.1	ENSG00000229388	28.666	-1.2877	0.708303	-1.818	0.0690636	0.198535
RNU11	ENSG00000274978	2.43106	-4.91528	2.91818	-1.68436	0.092112	NA
GMEB1	ENSG00000162419	752.874	-0.891683	0.33048	-2.69814	0.00697278	0.0429397
SCARNA24	ENSG00000252777	2.19573	-0.700463	1.25024	-0.560264	0.5753	NA
YTHDF2	ENSG00000198492	2508.91	-0.620013	0.545227	-1.13717	0.255469	0.458593
OPRD1	ENSG00000116329	69.3425	-0.964853	0.87129	-1.10738	0.268128	0.472045
RP1-212P9.3	ENSG00000233427	2.41213	0.323905	2.57221	0.125925	0.899792	NA
Y_RNA	ENSG00000199756	1.00121	0.484047	4.0495	0.119533	0.904853	NA
EPB41	ENSG00000159023	4239.21	-1.44161	0.609594	-2.36487	0.0180364	0.0811608
RP4-604A21.1	ENSG00000225616	14.7093	-2.82114	0.894925	-3.15238	0.00161948	0.0156058
Y_RNA	ENSG00000206704	2.20207	2.14252	2.27404	0.942166	0.346107	NA
Metazoa_SRP	ENSG00000277958	8.86569	-1.17181	0.889472	-1.31743	0.187696	0.378125
TMEM200B	ENSG00000253304	144.358	0.230123	0.509572	0.451601	0.651557	0.79148
RP11-242O24.3	ENSG00000225750	22.2168	-0.520466	0.411349	-1.26527	0.205775	0.400503
SRSF4	ENSG00000116350	3125.7	-0.57721	0.466283	-1.23789	0.215755	0.412386
MECR	ENSG00000116353	496.316	0.366882	0.25016	1.46659	0.142487	0.31649
RP11-467D18.2	ENSG00000237934	25.0823	0.349737	0.416541	0.839623	0.40112	0.600913
PTPRU	ENSG00000060656	561.819	-0.730442	0.448388	-1.62904	0.103304	0.258054
RP3-437I16.1	ENSG00000230523	8.7591	2.02445	1.77169	1.14266	0.253178	0.455926
RP11-810H18.1	ENSG00000225011	2.07508	0.484049	3.01097	0.160762	0.872281	NA
RP4-656G21.1	ENSG00000228176	3.58918	0	3.37234	0	1	NA
NA	ENSG00000284676	6.11759	2.38922	2.48199	0.96262	0.335738	0.541741
RP11-179G8.1	ENSG00000270927	1.85032	0	6.00631	0	1	NA
RP11-111I12.1	ENSG00000233399	7.61208	0.484049	2.77392	0.1745	0.861473	0.92569
RP5-893G23.1	ENSG00000233372	2.23914	0.484048	3.72316	0.13001	0.896559	NA
RP3-357I16.1	ENSG00000231251	1.11558	0	6.00631	0	1	NA
RP4-591L5.1	ENSG00000236335	1.21711	0	5.2907	0	1	NA
RP4-591L5.2	ENSG00000231949	3.16637	2.38981	2.95432	0.808921	0.41856	NA
MATN1	ENSG00000162510	29.6804	-0.548365	0.692741	-0.791588	0.428601	0.62382
MATN1-AS1	ENSG00000186056	43.6587	-0.471284	0.494134	-0.953758	0.340206	0.546127
NA	ENSG00000287510	0.530047	0.960674	4.32651	0.222044	0.82428	NA
LAPTM5	ENSG00000162511	22.3799	0.532562	1.19355	0.446202	0.655451	0.794003
MIR4420	ENSG00000264773	0.313972	0	6.00631	0	1	NA
RP5-1125N11.1	ENSG00000229607	1.918	1.33019	3.10257	0.428739	0.668113	NA
RP5-1125N11.2	ENSG00000223382	27.8891	0.545703	0.889059	0.613798	0.539349	0.712657
RN7SKP91	ENSG00000222784	2.47071	0.321529	2.63615	0.121969	0.902924	NA
RP1-65J11.5	ENSG00000235143	7.70294	2.59542	1.97183	1.31625	0.188091	0.378725
SDC3	ENSG00000162512	5475.11	1.86837	0.652776	2.86219	0.00420719	0.0302961
RN7SL371P	ENSG00000266210	1.47202	1.44808	5.50458	0.263068	0.792498	NA
PUM1	ENSG00000134644	7327.88	-0.83592	0.589231	-1.41866	0.155997	0.335986
RP11-201O14.1	ENSG00000237329	36.2117	-0.7546	0.43024	-1.7539	0.0794469	0.217539
RP11-201O14.2	ENSG00000232768	24.5854	-0.530326	0.391573	-1.35435	0.175626	0.362468
SEPW1P	ENSG00000215900	1.53211	1.33118	3.00276	0.443318	0.657536	NA
RP11-490K7.1	ENSG00000225142	1.06018	-1.43952	6.00631	-0.239667	0.810588	NA
NKAIN1	ENSG00000084628	788.517	-1.08202	1.06109	-1.01973	0.307857	0.513779
SNRNP40	ENSG00000060688	2015.98	-1.44853	0.525286	-2.75761	0.0058225	0.038031
RP11-490K7.4	ENSG00000229447	43.8371	-1.86574	0.543181	-3.43483	0.000592919	0.00781558
ZCCHC17	ENSG00000121766	887.377	-0.682326	0.385561	-1.76969	0.076778	0.212961
RP11-266K22.2	ENSG00000229044	9.92351	-1.28089	0.712721	-1.79719	0.0723062	0.204859
FABP3	ENSG00000121769	557.83	-1.22281	0.443897	-2.75473	0.00587414	0.0382612
SERINC2	ENSG00000168528	519.525	-1.35926	0.475655	-2.85765	0.00426784	0.0305818
RP11-439L8.2	ENSG00000215899	4.19499	-4.51366	2.19188	-2.05927	0.0394685	NA
RNU6-40P	ENSG00000206981	0.627289	0.168417	2.75478	0.0611362	0.951251	NA
LINC01225	ENSG00000260386	12.7779	-0.459385	1.79858	-0.255416	0.798402	0.890997
Y_RNA	ENSG00000265961	0.944001	-1.43952	6.00631	-0.239667	0.810588	NA
NA	ENSG00000284543	27.2825	1.12368	1.53048	0.734206	0.462823	0.651651
RP11-73M7.1	ENSG00000229167	6.51294	3.68527	2.2777	1.61798	0.105668	0.26172
TINAGL1	ENSG00000142910	26.4183	2.44168	1.22668	1.99048	0.0465382	0.152771
HCRTR1	ENSG00000121764	43.0383	1.07425	0.63679	1.68698	0.0916074	0.238807
PEF1	ENSG00000162517	1018.03	-0.667994	0.548269	-1.21837	0.223083	0.420698
RP11-73M7.6	ENSG00000235790	18.1766	-0.488423	0.622849	-0.784176	0.432937	0.627862
RP11-73M7.9	ENSG00000264078	3.60147	-0.206802	1.08655	-0.190329	0.849052	NA
COL16A1	ENSG00000084636	876.995	4.21197	1.27526	3.30283	0.000957139	0.0109452
ADGRB2	ENSG00000121753	1209.02	1.66157	0.417427	3.9805	6.87697e-05	0.00175546
MIR4254	ENSG00000266580	2.83634	-0.504283	1.08612	-0.464298	0.642435	NA
RP11-84A19.3	ENSG00000254545	3.37482	1.39326	1.83056	0.761109	0.446592	NA
SPOCD1	ENSG00000134668	59.3888	4.61549	0.987641	4.67325	2.96467e-06	0.000161216
RP11-84A19.2	ENSG00000203620	6.24172	1.36611	2.53065	0.539824	0.589318	0.748752
RP11-84A19.4	ENSG00000269967	35.3762	-0.892427	0.324512	-2.75006	0.00595846	0.0386235
PTP4A2	ENSG00000184007	6341.2	-0.902078	0.558217	-1.616	0.106094	0.262272
RP4-534N18.2	ENSG00000228634	45.1022	-0.399618	0.392055	-1.01929	0.308065	0.513887
NA	ENSG00000284702	6.49539	1.9744	2.94855	0.669617	0.503102	0.684966
KHDRBS1	ENSG00000121774	5010.26	-0.169352	0.754786	-0.224371	0.822469	0.905497
RP11-277A4.4	ENSG00000203325	66.8145	-0.421645	0.523953	-0.804739	0.42097	0.617723
TMEM39B	ENSG00000121775	432.715	0.250243	0.401741	0.622897	0.533352	0.708697
MIR5585	ENSG00000266203	3.80853	0.747586	1.11391	0.671139	0.502132	NA
Metazoa_SRP	ENSG00000276493	2.21912	1.63094	2.01307	0.810172	0.417841	NA
KPNA6	ENSG00000025800	3682.58	-0.56804	0.491431	-1.15589	0.247727	0.45001
RP4-622L5.2	ENSG00000250135	0.0780204	-1.43952	6.00631	-0.239667	0.810588	NA
TXLNA	ENSG00000084652	3135.31	0.39922	0.529852	0.753456	0.451176	0.642381
CCDC28B	ENSG00000160050	388.803	-0.030054	0.359488	-0.0836022	0.933373	0.964088
RP4-622L5.7	ENSG00000224066	5.53968	1.86659	1.29411	1.44237	0.149197	0.326108
IQCC	ENSG00000160051	179.223	0.223152	0.317002	0.703943	0.481468	0.667562
DCDC2B	ENSG00000222046	96.9369	0.471445	0.322902	1.46003	0.144283	0.318906
TMEM234	ENSG00000160055	261.927	-0.173621	0.337669	-0.514176	0.607129	0.761111
EIF3I	ENSG00000084623	3164.39	-0.515378	0.56002	-0.920285	0.357424	0.562136
MTMR9LP	ENSG00000220785	216.147	0.0314302	0.393895	0.0797933	0.936402	0.9658
FAM167B	ENSG00000183615	18.19	0.845056	0.849427	0.994853	0.319808	0.526313
LCK	ENSG00000182866	14.5667	1.08641	1.78137	0.609873	0.541946	0.714557
Metazoa_SRP	ENSG00000277617	1.37377	1.50525	5.97034	0.252121	0.800948	NA
Y_RNA	ENSG00000252450	0.88076	0	6.00631	0	1	NA
HDAC1	ENSG00000116478	2624.24	-1.26131	0.605469	-2.08319	0.0372335	0.131662
MARCKSL1	ENSG00000175130	7993.63	-0.0341131	0.944796	-0.0361063	0.971198	0.98439
RP4-811H24.9	ENSG00000233775	7.09093	0.743382	0.728533	1.02038	0.307547	0.513494
TSSK3	ENSG00000162526	30.8006	0.297459	0.323819	0.918596	0.358307	0.562922
FAM229A	ENSG00000225828	207.446	-0.230037	0.61185	-0.375969	0.70694	0.828614
BSDC1	ENSG00000160058	3007.46	-0.427109	0.579273	-0.737319	0.460928	0.649976
GAPDHP20	ENSG00000224333	6.71488	-0.121382	0.915269	-0.132619	0.894495	0.941096
RP11-395N6.4	ENSG00000270850	2.68963	1.10549	1.30555	0.846768	0.397124	NA
LRRC37A12P	ENSG00000229259	10.4664	-0.24834	1.15142	-0.215681	0.829236	0.9094
RN7SL122P	ENSG00000263529	0.933301	-1.43954	2.74419	-0.524577	0.599877	NA
RP1-27O5.3	ENSG00000254553	3.8241	-1.91764	1.61014	-1.19098	0.233661	NA
ZBTB8B	ENSG00000273274	728.334	-0.905782	0.241623	-3.74874	0.000177725	0.00336027
ZBTB8A	ENSG00000160062	658.863	-1.35355	0.276207	-4.90048	9.5604e-07	7.01437e-05
ZBTB8OS	ENSG00000176261	591.054	-0.683508	0.246334	-2.77473	0.0055248	0.0366404
Y_RNA	ENSG00000200591	14.4674	-0.733177	0.525737	-1.39457	0.163146	0.345723
RBBP4	ENSG00000162521	7152.32	-1.21873	0.560442	-2.17459	0.0296611	0.113237
SYNC	ENSG00000162520	87.1759	3.78041	0.905988	4.17269	3.01025e-05	0.000949097
RP11-114B7.6	ENSG00000224409	3.68993	0.79188	2.1121	0.374925	0.707716	NA
KIAA1522	ENSG00000162522	544.537	-0.177537	0.594858	-0.298453	0.765358	0.870046
YARS	ENSG00000134684	2586.61	0.383852	0.507319	0.756628	0.449273	0.640665
S100PBP	ENSG00000116497	1915.13	-0.584674	0.343699	-1.70112	0.0889205	0.234228
FNDC5	ENSG00000160097	665.32	-0.841811	0.982361	-0.856927	0.391485	0.592263
HPCA	ENSG00000121905	37.6413	0.14583	0.478525	0.304749	0.760557	0.866813
TMEM54	ENSG00000121900	63.0214	1.33632	0.711627	1.87784	0.0604036	0.181642
NA	ENSG00000287691	14.7947	-0.37903	0.72961	-0.519496	0.603415	0.758511
RNF19B	ENSG00000116514	644.648	-0.568415	0.399979	-1.42111	0.155285	0.335049
RP5-1174N9.2	ENSG00000278966	4.2056	0.238467	1.38899	0.171683	0.863686	NA
RP4-803A2.1	ENSG00000217644	2.09878	1.9262	1.48598	1.29624	0.194892	NA
RP4-803A2.2	ENSG00000239670	4.55238	2.03214	1.5845	1.28251	0.199663	NA
RP1-117O3.2	ENSG00000236065	25.6155	0.513776	0.338328	1.51857	0.12887	0.296909
AK2	ENSG00000004455	2459.78	-0.758789	0.430641	-1.762	0.0780691	0.215285
Metazoa_SRP	ENSG00000276645	12.3748	0.7913	0.631102	1.25384	0.209901	0.405402
AZIN2	ENSG00000142920	285.371	-0.286849	0.325744	-0.880596	0.378536	0.581514
RP11-131M11.2	ENSG00000278997	53.5224	-0.395942	0.550593	-0.71912	0.472067	0.659571
TRIM62	ENSG00000116525	422.711	0.426005	0.582485	0.731359	0.46456	0.653202
RP11-131M11.3	ENSG00000279179	51.1353	0.435369	0.760149	0.572742	0.56682	0.73283
NA	ENSG00000284721	6.23664	1.43655	3.06754	0.468306	0.639566	0.783002
ZNF362	ENSG00000160094	1479.96	0.224114	0.659874	0.339632	0.734134	0.848889
RP11-415J8.7	ENSG00000270115	35.1124	0.400809	0.679157	0.590156	0.555086	0.724311
A3GALT2	ENSG00000184389	8.62242	1.64227	0.962858	1.70562	0.0880791	0.232683
RP11-415J8.3	ENSG00000225313	238.158	-0.00040888	0.390224	-0.00104781	0.999164	1
PHC2	ENSG00000134686	2429.61	-0.673099	0.513705	-1.31028	0.1901	0.381279
NA	ENSG00000284154	5.56289	-0.331575	0.854583	-0.387996	0.698019	0.821985
RN7SKP16	ENSG00000222112	30.2234	1.03408	0.477958	2.16354	0.0304994	0.115281
RP11-415J8.5	ENSG00000233246	30.4907	-1.85307	0.559706	-3.3108	0.000930306	0.0107416
TLR12P	ENSG00000234512	8.93771	3.17822	2.76344	1.1501	0.250105	0.452744
ZSCAN20	ENSG00000121903	507.071	-0.791791	0.320941	-2.46709	0.0136215	0.0672816
RP4-580O19.2	ENSG00000235907	9.03681	-0.922199	0.79275	-1.16329	0.244711	0.446794
CSMD2	ENSG00000121904	168.331	-1.54053	1.05766	-1.45655	0.145241	0.320408
HSPD1P14	ENSG00000227000	2.65161	-2.92352	2.32366	-1.25815	0.208338	NA
HMGB4	ENSG00000176256	2.10261	0.425677	2.50085	0.170213	0.864843	NA
CSMD2-AS1	ENSG00000231163	15.138	-0.141973	1.81644	-0.0781601	0.937701	0.966344
RNA5SP42	ENSG00000201148	1.16512	-0.477744	2.95025	-0.161933	0.871359	NA
C1orf94	ENSG00000142698	11.4201	1.87234	2.0463	0.914989	0.360198	0.564942
RP4-657M3.2	ENSG00000270241	1.09651	0	3.75987	0	1	NA
NA	ENSG00000287703	6.91415	2.00415	2.00478	0.999686	0.317462	0.524055
MIR552	ENSG00000207941	0.191223	0	6.00631	0	1	NA
SMIM12	ENSG00000163866	711.522	-0.263303	0.257823	-1.02125	0.307134	0.513117
GJB5	ENSG00000189280	10.0191	0.616446	0.921339	0.669076	0.503447	0.685143
GJB4	ENSG00000189433	3.09992	2.46507	1.69252	1.45645	0.145269	NA
RP1-34M23.5	ENSG00000255811	4.26912	0.666743	1.11319	0.598948	0.549207	NA
GJB3	ENSG00000188910	20.1107	1.50871	0.908928	1.65987	0.0969396	0.247353
GJA4	ENSG00000187513	23.2463	1.54234	0.621246	2.48266	0.0130406	0.0654593
DLGAP3	ENSG00000116544	126.008	-0.324137	0.806886	-0.401714	0.687895	0.815229
NA	ENSG00000284773	24.9879	0.680245	0.446979	1.52187	0.128041	0.295407
RP11-244H3.1	ENSG00000241014	13.2826	0.797001	0.409658	1.94553	0.0517117	0.164021
RP11-244H3.4	ENSG00000271741	0.160179	0	6.00631	0	1	NA
TMEM35B	ENSG00000243749	0.358859	3.01219	4.15665	0.724666	0.468657	NA
ZMYM6	ENSG00000163867	587.132	-1.02258	0.468183	-2.18415	0.0289515	0.11133
ZMYM1	ENSG00000197056	1624.8	-1.96124	0.548346	-3.57665	0.000348023	0.00537501
RPL12P45	ENSG00000233940	2.58279	0.0895195	2.89422	0.0309304	0.975325	NA
EFCAB14P1	ENSG00000228348	4.76936	0.285849	1.14957	0.248657	0.803626	NA
NA	ENSG00000284640	10.271	0.452052	1.34481	0.336144	0.736762	0.850832
SFPQ	ENSG00000116560	14187.7	-0.70772	0.518205	-1.36571	0.172029	0.357725
Y_RNA	ENSG00000201868	1.2573	-0.468428	1.86258	-0.251493	0.801433	NA
ZMYM4	ENSG00000146463	4728.58	-0.689465	0.476445	-1.4471	0.147868	0.324244
RN7SL503P	ENSG00000240374	6.47017	2.45481	1.30031	1.88787	0.0590437	0.1792
SNORA62	ENSG00000201542	4.94021	0.292014	0.944996	0.309011	0.757313	NA
RPL5P4	ENSG00000229994	78.1938	-1.34984	0.508016	-2.65708	0.00788217	0.0465652
ZMYM4-AS1	ENSG00000227409	21.9605	-1.15085	0.516563	-2.2279	0.025887	0.103174
Metazoa_SRP	ENSG00000278702	1.03436	0	4.94112	0	1	NA
KIAA0319L	ENSG00000142687	2590.96	0.335234	0.431976	0.776048	0.437721	0.631781
RP4-728D4.3	ENSG00000236274	28.9164	0.772367	0.422645	1.82746	0.0676306	0.195683
NCDN	ENSG00000020129	1001.95	1.02864	0.413913	2.48515	0.0129498	0.0650686
RP4-728D4.2	ENSG00000239636	30.8536	0.638268	0.703762	0.906936	0.364441	0.568525
TFAP2E	ENSG00000116819	88.9084	0.825928	0.498208	1.6578	0.0973583	0.248071
PSMB2	ENSG00000126067	2724.34	-0.447941	0.560279	-0.799496	0.424003	0.620091
C1orf216	ENSG00000142686	349.431	1.34692	0.831151	1.62055	0.105115	0.260957
CLSPN	ENSG00000092853	1103.16	-0.304492	0.654545	-0.465196	0.641791	0.784491
RP11-435D7.3	ENSG00000232335	0.755836	1.24564	5.96761	0.208734	0.834656	NA
AGO4	ENSG00000134698	2102.91	-0.849282	0.357998	-2.37231	0.0176773	0.0801247
AGO1	ENSG00000092847	4421.4	-0.569189	0.589907	-0.96488	0.334605	0.540744
RP4-789D17.4	ENSG00000271164	1.52825	0.46532	2.48767	0.18705	0.851621	NA
NA	ENSG00000286899	32.2909	-0.02321	0.578933	-0.040091	0.968021	0.982735
AGO3	ENSG00000126070	4144.72	-0.955532	0.402653	-2.37309	0.0176399	0.0800049
RP4-665N4.8	ENSG00000271554	30.9429	-1.13123	0.388317	-2.91315	0.00357802	0.0269987
RP4-665N4.4	ENSG00000232862	11.8488	1.92285	1.38393	1.38942	0.164706	0.348144
TEKT2	ENSG00000092850	221.84	-0.0933124	0.769485	-0.121266	0.90348	0.945972
ADPRHL2	ENSG00000116863	747.146	-0.260823	0.454462	-0.573916	0.566025	0.732236
COL8A2	ENSG00000171812	320.739	2.5326	1.06422	2.37976	0.017324	0.0790776
TRAPPC3	ENSG00000054116	1015.63	-0.405781	0.401079	-1.01172	0.311671	0.517902
MAP7D1	ENSG00000116871	3484.11	0.53127	0.629705	0.843681	0.398848	0.599127
RN7SL131P	ENSG00000264592	0.830784	2.08505	3.81355	0.546749	0.584551	NA
THRAP3	ENSG00000054118	5741.98	-0.418085	0.554648	-0.753785	0.450978	0.642259
UBE2V2P4	ENSG00000231849	12.1069	0.211992	0.566798	0.374016	0.708392	0.82965
SH3D21	ENSG00000214193	452.448	0.489341	0.197932	2.47228	0.0134256	0.0666838
NA	ENSG00000286379	39.5634	1.21819	0.830882	1.46615	0.142609	0.316659
STK40	ENSG00000196182	1737.71	-0.0929786	0.567934	-0.163714	0.869957	0.928794
LSM10	ENSG00000181817	399.013	-0.477155	0.531007	-0.898585	0.368874	0.572526
RNU4-27P	ENSG00000222821	4.46226	-0.619018	0.989213	-0.625768	0.531467	NA
OSCP1	ENSG00000116885	429.641	-0.653666	0.376864	-1.73449	0.0828316	0.223298
SNORA63	ENSG00000201448	28.1999	-1.0548	1.00825	-1.04617	0.295484	0.501336
MRPS15	ENSG00000116898	1007.87	-0.953119	0.475699	-2.00362	0.0451112	0.149546
CSF3R	ENSG00000119535	32.7048	0.512714	1.06353	0.482086	0.629745	0.776192
FTLP18	ENSG00000230214	1.99503	0.331768	2.82574	0.117409	0.906536	NA
NA	ENSG00000284705	10.549	0.650632	1.60859	0.404474	0.685864	0.813833
NA	ENSG00000284720	4.10881	-1.43954	2.70335	-0.532501	0.594379	NA
RP4-614N24.1	ENSG00000234481	3.02145	0.426401	2.73287	0.156027	0.876012	NA
GRIK3	ENSG00000163873	134.439	-2.34629	1.05285	-2.22851	0.0258463	0.103047
NA	ENSG00000284650	1.00378	1.97484	3.43774	0.574458	0.565658	NA
RP5-1180C18.1	ENSG00000223944	9.74712	-0.489732	2.37152	-0.206506	0.836396	0.912798
MIR4255	ENSG00000264698	0.217698	0	6.00631	0	1	NA
RNU6-636P	ENSG00000207328	0.655259	0	6.00631	0	1	NA
RNA5SP43	ENSG00000252368	0.423852	0	6.00631	0	1	NA
RPS29P6	ENSG00000230451	0.847552	2.00747	2.7869	0.720323	0.471326	NA
LINC01137	ENSG00000233621	39.735	0.0900383	0.545045	0.165194	0.868791	0.928256
ZC3H12A	ENSG00000163874	108.979	0.516538	0.363382	1.42148	0.155178	0.334914
MEAF6	ENSG00000163875	2543.63	-1.52155	0.599799	-2.53677	0.0111881	0.059263
MIR5581	ENSG00000263675	26.2829	-0.355528	0.669549	-0.530996	0.595421	0.753007
SNIP1	ENSG00000163877	834.155	-1.03304	0.446157	-2.31541	0.0205906	0.088603
FTH1P1	ENSG00000232273	14.3655	0.232883	0.564335	0.412667	0.67985	0.809534
RP3-423B22.5	ENSG00000237749	13.7604	-3.92949	1.10288	-3.56295	0.000366713	0.00557994
DNALI1	ENSG00000163879	1418.67	-0.681524	0.715776	-0.952147	0.341022	0.546964
GNL2	ENSG00000134697	2217.79	-1.54048	0.488268	-3.15499	0.00160504	0.0155342
NA	ENSG00000284748	7.47999	-0.205161	1.51199	-0.13569	0.892066	0.939643
RSPO1	ENSG00000169218	42.8655	-4.00341	1.05506	-3.7945	0.000147942	0.00296028
C1orf109	ENSG00000116922	737.423	-0.843532	0.463054	-1.82167	0.0685053	0.197502
CDCA8	ENSG00000134690	1185.94	-1.98936	0.804908	-2.47154	0.0134532	0.0667168
EPHA10	ENSG00000183317	105.064	0.242833	0.902462	0.269078	0.787869	0.884193
Y_RNA	ENSG00000200421	1.56199	0	4.25704	0	1	NA
ACTN4P2	ENSG00000214141	6.90392	1.74983	2.59312	0.674799	0.499803	0.681907
RP11-109P14.2	ENSG00000227416	1.6124	-1.03455	2.44398	-0.423306	0.672072	NA
MANEAL	ENSG00000185090	156.036	0.958134	0.491493	1.94943	0.0512435	0.162974
YRDC	ENSG00000196449	370.243	-1.12029	0.623366	-1.79716	0.0723096	0.204859
C1orf122	ENSG00000197982	720.356	-0.612681	0.569583	-1.07566	0.282077	0.486658
MTF1	ENSG00000188786	601.081	0.0179748	0.463446	0.0387852	0.969062	0.983449
RP11-109P14.8	ENSG00000235673	7.9268	0.335441	0.861725	0.389267	0.697079	0.821568
INPP5B	ENSG00000204084	812.7	0.294445	0.167222	1.76081	0.0782711	0.215655
SNORA63	ENSG00000252448	6.68688	-1.21601	0.693514	-1.7534	0.0795332	0.217659
RNU6-584P	ENSG00000222282	3.71787	-0.605674	0.938643	-0.645266	0.518755	NA
Metazoa_SRP	ENSG00000277168	1.41572	-1.43953	3.96425	-0.363128	0.716509	NA
SF3A3	ENSG00000183431	2871.62	-0.859608	0.475226	-1.80884	0.0704755	0.201268
RNU6-510P	ENSG00000212541	17.2995	0.0546813	0.58336	0.0937351	0.92532	0.959679
FHL3	ENSG00000183386	425.39	1.21425	0.746035	1.6276	0.10361	0.258523
UTP11	ENSG00000183520	1115.4	-1.15536	0.470852	-2.45376	0.0141371	0.0689363
POU3F1	ENSG00000185668	171.13	-2.7736	0.939522	-2.95214	0.00315583	0.0247301
RP5-884C9.2	ENSG00000224592	25.4451	-3.03343	1.02269	-2.96613	0.00301576	0.0240361
RP5-884C9.3	ENSG00000223589	4.25296	0.131363	1.98277	0.0662524	0.947177	NA
MIR3659	ENSG00000265596	1.67481	-1.97956	2.54957	-0.776431	0.437495	NA
NA	ENSG00000284623	7.77259	-3.18036	1.98347	-1.60343	0.108839	0.266644
NA	ENSG00000286552	4.91365	-3.21516	1.91189	-1.68167	0.0926336	NA
NA	ENSG00000287987	2.02385	-3.64924	2.45589	-1.48591	0.137303	NA
LINC01343	ENSG00000237290	7.5991	-3.38192	1.47886	-2.28684	0.022205	0.0930668
RP11-329N22.2	ENSG00000275350	2.01404	1.38838	2.81025	0.494043	0.621276	NA
RNU6-753P	ENSG00000200796	0.738263	0	6.00631	0	1	NA
RP11-329N22.1	ENSG00000238063	16.1165	-0.643574	1.54627	-0.416211	0.677256	0.808058
RP11-334L9.1	ENSG00000215895	15.2823	-3.43445	1.08231	-3.17327	0.00150735	0.0149133
NA	ENSG00000284632	6.29739	1.13489	2.54662	0.445648	0.655852	0.794244
RRAGC	ENSG00000116954	347.82	-0.0556713	0.423629	-0.131415	0.895447	0.941733
RP5-864K19.4	ENSG00000228436	97.2199	-0.0208778	0.527031	-0.039614	0.968401	0.98295
MYCBP	ENSG00000214114	377.619	-0.63118	0.409272	-1.5422	0.123025	0.288013
RP5-864K19.6	ENSG00000274944	2.21544	0.764218	1.40852	0.542568	0.587427	NA
GJA9	ENSG00000131233	5.04324	0.4612	0.798551	0.577547	0.56357	NA
RHBDL2	ENSG00000158315	104.464	0.794042	0.52728	1.50592	0.132087	0.301595
RNU6-605P	ENSG00000199963	0.920102	3.75366	2.91907	1.28591	0.198474	NA
Y_RNA	ENSG00000207466	1.39413	-0.455786	2.82904	-0.16111	0.872007	NA
EIF1P2	ENSG00000235549	2.45478	2.5227	2.00119	1.2606	0.207453	NA
AKIRIN1	ENSG00000174574	3473.53	-1.02174	0.555334	-1.83986	0.0657884	0.192428
NDUFS5	ENSG00000168653	2643.19	-0.999018	0.630938	-1.58339	0.113334	0.273748
MACF1	ENSG00000127603	22615.7	0.427221	0.468607	0.911682	0.361936	0.56639
RNU6-608P	ENSG00000206654	9.10827	1.18634	0.698474	1.69847	0.0894185	0.235094
RNA5SP44	ENSG00000222378	11.0194	1.31705	0.789383	1.66845	0.0952254	0.244703
NA	ENSG00000287422	23.4825	1.28087	0.902884	1.41864	0.156004	0.335986
RP11-420K8.1	ENSG00000226438	9.77392	-0.377471	0.619259	-0.609553	0.542158	0.714755
HSPE1P8	ENSG00000217897	9.90519	0.651136	0.73974	0.880224	0.378738	0.581663
BMP8A	ENSG00000183682	69.8544	1.34482	0.540163	2.48965	0.0127869	0.0645284
OXCT2P1	ENSG00000237624	8.35256	1.47608	1.137	1.29822	0.194213	0.386289
PPIEL	ENSG00000243970	124.884	1.19323	0.54926	2.17242	0.0298237	0.113623
[truncated: 55,988 more rows]

## Sheet: dge Neu D868N vs D868D
SYMBOL	baseMean	log2FoldChange	lfcSE	stat	pvalue	padj
[truncated: 57,058 more rows]
