# Supplementary material for: Balanced SET levels favor the correct enhancer repertoire during cell fate acquisition
Source: Nat Commun. 2023 Jun 3;14:3212. doi: 10.1038/s41467-023-39043-x (PMC10239470; doi:10.1038/s41467-023-39043-x)
Supplement: Supplementary file 19 — Supplementary Data 16 [file 41467_2023_39043_MOESM19_ESM.xls]

## Sheet: AP_RGC
SYMBOL	WT_count	MUT_count	Common_count	Unique_WT	Unique_MUT	Perc_of_common	Condition	p_val	avg_log2FC	pct.1	pct.2	p_val_adj	DEGS
1600010M07Rik	3	3	3	0	0	100	AP_RGC	6.07488e-06	-0.287814	0.281	0.393	0.151829	DOWN
2410006H16Rik	1	1	1	0	0	100	AP_RGC	2.75587e-09	-0.370134	0.261	0.412	6.88775e-05	DOWN
2610035D17Rik	18	20	12	6	8	46.1538	AP_RGC	6.83174e-06	-0.335846	0.421	0.545	0.170746	DOWN
Adamts18	4	5	3	1	2	50	AP_RGC	0.0112334	-0.262958	0.129	0.178	1	DOWN
Aff3	12	21	11	1	10	50	AP_RGC	0.00437214	-0.252782	0.546	0.606	1	DOWN
Alk	8	13	7	1	6	50	AP_RGC	0.000200736	-0.343127	0.12	0.195	1	DOWN
Atox1	2	2	1	1	1	33.3333	AP_RGC	9.69632e-05	-0.263477	0.194	0.282	1	DOWN
Atp5e	1	1	1	0	0	100	AP_RGC	1.75788e-16	-0.540882	0.396	0.593	4.39347e-12	DOWN
Atp5j2	1	1	1	0	0	100	AP_RGC	1.64148e-11	-0.420558	0.394	0.56	4.10254e-07	DOWN
Atp5k	1	1	1	0	0	100	AP_RGC	7.8053e-06	-0.26487	0.303	0.411	0.195078	DOWN
Atp5l	1	1	1	0	0	100	AP_RGC	1.61858e-15	-0.511624	0.376	0.565	4.04531e-11	DOWN
Atp5mpl	1	1	1	0	0	100	AP_RGC	1.8591e-09	-0.373351	0.274	0.423	4.64646e-05	DOWN
Atp6v0b	1	1	1	0	0	100	AP_RGC	7.12489e-09	-0.34765	0.327	0.48	0.000178072	DOWN
Atpif1	1	1	1	0	0	100	AP_RGC	3.454e-13	-0.4711	0.55	0.691	8.63257e-09	DOWN
Bola2	2	3	2	0	1	66.6667	AP_RGC	2.46884e-08	-0.29903	0.16	0.297	0.000617038	DOWN
Cdh6	9	11	6	3	5	42.8571	AP_RGC	0.0233702	-0.302911	0.203	0.247	1	DOWN
Cdon	13	22	13	0	9	59.0909	AP_RGC	9.21423e-06	-0.26743	0.895	0.923	0.230291	DOWN
Celsr1	21	20	14	7	6	51.8519	AP_RGC	2.44184e-07	-0.348849	0.557	0.666	0.00610288	DOWN
Clpp	2	1	1	1	0	50	AP_RGC	4.19218e-07	-0.292613	0.276	0.403	0.0104775	DOWN
Cops9	1	2	1	0	1	50	AP_RGC	1.7751e-08	-0.3492	0.209	0.342	0.00044365	DOWN
Cox5b	1	1	1	0	0	100	AP_RGC	1.14098e-12	-0.479987	0.379	0.532	2.85165e-08	DOWN
Cox6a1	2	2	2	0	0	100	AP_RGC	1.78615e-08	-0.382611	0.57	0.668	0.000446414	DOWN
Cox6b1	1	1	1	0	0	100	AP_RGC	1.88829e-15	-0.547966	0.437	0.609	4.7194e-11	DOWN
Cox6c	2	2	1	1	1	33.3333	AP_RGC	4.37944e-13	-0.474641	0.497	0.643	1.09455e-08	DOWN
Cox7a2	1	1	1	0	0	100	AP_RGC	5.02993e-12	-0.436368	0.412	0.568	1.25713e-07	DOWN
Cox7b	1	0	0	1	0	0	AP_RGC	1.34703e-09	-0.412085	0.388	0.526	3.36664e-05	DOWN
Cox7c	3	4	3	0	1	75	AP_RGC	6.85793e-12	-0.378587	0.655	0.77	1.714e-07	DOWN
Cox8a	1	1	1	0	0	100	AP_RGC	3.03285e-16	-0.477754	0.514	0.694	7.58e-12	DOWN
Creb5	32	30	26	6	4	72.2222	AP_RGC	0.000454895	-0.252942	0.862	0.9	1	DOWN
Dbi	2	3	2	0	1	66.6667	AP_RGC	2.83838e-07	-0.417862	0.724	0.788	0.00709395	DOWN
Dgki	6	7	4	2	3	44.4444	AP_RGC	0.00102704	-0.259547	0.258	0.336	1	DOWN
Dvl1	1	1	1	0	0	100	AP_RGC	2.76017e-08	-0.316437	0.143	0.269	0.000689849	DOWN
Elavl3	3	6	3	0	3	50	AP_RGC	1.80461e-06	-0.308353	0.372	0.508	0.0451025	DOWN
Elob	1	1	1	0	0	100	AP_RGC	9.21377e-14	-0.450146	0.519	0.675	2.3028e-09	DOWN
Epha3	8	13	7	1	6	50	AP_RGC	0.000612669	-0.453686	0.245	0.33	1	DOWN
Epha5	11	12	9	2	3	64.2857	AP_RGC	4.45319e-13	-0.381254	0.862	0.959	1.11299e-08	DOWN
Etv6	6	10	4	2	6	33.3333	AP_RGC	4.8738e-05	-0.2689	0.548	0.657	1	DOWN
Fau	2	4	2	0	2	50	AP_RGC	5.62058e-34	-0.574074	0.866	0.959	1.40475e-29	DOWN
Fgfr2	18	24	15	3	9	55.5556	AP_RGC	6.14921e-08	-0.345394	0.717	0.798	0.00153687	DOWN
Fhod3	11	10	7	4	3	50	AP_RGC	9.0919e-05	-0.317962	0.43	0.532	1	DOWN
Foxp2	17	21	14	3	7	58.3333	AP_RGC	0.000669679	-0.254602	0.664	0.744	1	DOWN
Gas5	1	2	1	0	1	50	AP_RGC	1.4126e-11	-0.411874	0.686	0.799	3.5305e-07	DOWN
Gm1673	1	1	1	0	0	100	AP_RGC	9.86218e-13	-0.461722	0.274	0.456	2.46486e-08	DOWN
Gpc3	2	1	0	2	1	0	AP_RGC	4.1902e-05	-0.334083	0.107	0.186	1	DOWN
Grcc10	2	2	2	0	0	100	AP_RGC	7.13794e-07	-0.296858	0.483	0.601	0.0178399	DOWN
Hectd2os	4	5	3	1	2	50	AP_RGC	9.64647e-09	-0.25418	0.049	0.153	0.000241094	DOWN
Hint1	3	2	2	1	0	66.6667	AP_RGC	2.63678e-06	-0.265038	0.717	0.788	0.065901	DOWN
Hk2	4	4	3	1	1	60	AP_RGC	1.96927e-06	-0.300766	0.343	0.462	0.0492179	DOWN
Igfbpl1	8	9	7	1	2	70	AP_RGC	0.00417732	-0.267821	0.604	0.671	1	DOWN
Igsf8	5	8	4	1	4	44.4444	AP_RGC	2.64089e-06	-0.297077	0.332	0.454	0.0660038	DOWN
Jpt1	4	3	2	2	1	40	AP_RGC	1.44347e-05	-0.25401	0.731	0.81	0.360766	DOWN
Kif26b	11	11	6	5	5	37.5	AP_RGC	0.029916	-0.314821	0.118	0.158	1	DOWN
Lrp4	4	7	3	1	4	37.5	AP_RGC	0.00574189	-0.268936	0.312	0.372	1	DOWN
Lrrc4	2	5	1	1	4	16.6667	AP_RGC	8.12769e-07	-0.333117	0.154	0.261	0.0203135	DOWN
Lsm7	1	1	1	0	0	100	AP_RGC	2.18979e-07	-0.321351	0.269	0.397	0.00547295	DOWN
Manf	1	2	1	0	1	50	AP_RGC	0.000136542	-0.254993	0.472	0.564	1	DOWN
Mapt	6	8	5	1	3	55.5556	AP_RGC	1.22087e-06	-0.308953	0.131	0.236	0.0305132	DOWN
Meis2	25	35	20	5	15	50	AP_RGC	2.98653e-08	-0.318198	0.857	0.951	0.000746424	DOWN
Mgat5	5	5	4	1	1	66.6667	AP_RGC	3.25487e-05	-0.286486	0.305	0.403	0.813489	DOWN
Mif	4	5	3	1	2	50	AP_RGC	1.97087e-09	-0.394062	0.722	0.824	4.9258e-05	DOWN
Mrpl52	1	1	1	0	0	100	AP_RGC	4.00261e-08	-0.360083	0.296	0.43	0.00100037	DOWN
Mrps21	2	2	1	1	1	33.3333	AP_RGC	2.69869e-08	-0.358652	0.198	0.321	0.000674483	DOWN
Ndufa12	2	3	2	0	1	66.6667	AP_RGC	1.60806e-06	-0.306844	0.354	0.472	0.0401902	DOWN
Ndufa2	1	2	1	0	1	50	AP_RGC	2.162e-06	-0.327368	0.354	0.455	0.0540349	DOWN
Ndufa3	1	2	1	0	1	50	AP_RGC	8.36718e-10	-0.353266	0.22	0.372	2.09121e-05	DOWN
Ndufa5	1	1	1	0	0	100	AP_RGC	4.03901e-07	-0.264947	0.165	0.285	0.0100947	DOWN
Ndufa7	2	0	0	2	0	0	AP_RGC	1.21321e-11	-0.445834	0.343	0.497	3.03218e-07	DOWN
Ndufaf4	2	1	1	1	0	50	AP_RGC	1.00529e-05	-0.278857	0.207	0.31	0.251252	DOWN
Ndufb6	1	1	1	0	0	100	AP_RGC	7.2471e-05	-0.259743	0.254	0.347	1	DOWN
Ndufb7	1	1	1	0	0	100	AP_RGC	7.25482e-06	-0.285219	0.332	0.444	0.18132	DOWN
Ndufs6	5	4	4	1	0	80	AP_RGC	9.93275e-08	-0.335638	0.238	0.367	0.00248249	DOWN
Ndufv3	2	3	1	1	2	25	AP_RGC	1.95097e-05	-0.251036	0.196	0.301	0.487607	DOWN
Neurod6	5	7	4	1	3	50	AP_RGC	8.16286e-14	-0.521813	0.183	0.376	2.04014e-09	DOWN
Nop10	1	1	1	0	0	100	AP_RGC	3.88931e-06	-0.285862	0.281	0.381	0.0972056	DOWN
Notch2	10	20	10	0	10	50	AP_RGC	2.04167e-05	-0.272984	0.595	0.68	0.510276	DOWN
Nr6a1	4	3	3	1	0	75	AP_RGC	1.04994e-05	-0.300131	0.359	0.469	0.262411	DOWN
Nrcam	11	18	10	1	8	52.6316	AP_RGC	6.80656e-09	-0.363725	0.541	0.701	0.000170116	DOWN
Pax6	21	26	18	3	8	62.069	AP_RGC	3.34406e-07	-0.260154	0.693	0.806	0.00835782	DOWN
Phactr1	15	16	6	9	10	24	AP_RGC	0.00805933	-0.256109	0.372	0.44	1	DOWN
Ppwd1	1	1	1	0	0	100	AP_RGC	1.38361e-06	-0.268071	0.261	0.39	0.0345806	DOWN
Prdm16	21	32	17	4	15	47.2222	AP_RGC	9.34708e-05	-0.285098	0.612	0.693	1	DOWN
Prickle1	9	10	5	4	5	35.7143	AP_RGC	0.00263185	-0.265302	0.114	0.169	1	DOWN
Ptprz1	15	15	11	4	4	57.8947	AP_RGC	0.000127543	-0.261384	0.597	0.693	1	DOWN
Rbx1	4	3	3	1	0	75	AP_RGC	4.11115e-07	-0.27117	0.517	0.63	0.010275	DOWN
Robo2	8	6	4	4	2	40	AP_RGC	0.296031	-0.332762	0.372	0.381	1	DOWN
Romo1	2	0	0	2	0	0	AP_RGC	5.53036e-10	-0.384109	0.198	0.349	1.3822e-05	DOWN
Rpl11	4	3	2	2	1	40	AP_RGC	1.23819e-08	-0.27957	0.918	0.956	0.000309462	DOWN
Rpl18a	2	3	2	0	1	66.6667	AP_RGC	5.00271e-11	-0.314356	0.909	0.957	1.25033e-06	DOWN
Rpl21	1	1	1	0	0	100	AP_RGC	1.03483e-12	-0.358758	0.891	0.931	2.58635e-08	DOWN
Rpl22	1	2	1	0	1	50	AP_RGC	2.32096e-06	-0.316639	0.675	0.743	0.0580078	DOWN
Rpl23	1	1	1	0	0	100	AP_RGC	1.02233e-18	-0.471711	0.906	0.95	2.55512e-14	DOWN
Rpl23a	1	1	1	0	0	100	AP_RGC	2.68689e-15	-0.427182	0.853	0.923	6.71535e-11	DOWN
Rpl26	1	1	0	1	1	0	AP_RGC	1.4773e-12	-0.366355	0.842	0.916	3.69222e-08	DOWN
Rpl27	1	2	1	0	1	50	AP_RGC	8.33577e-20	-0.4692	0.782	0.899	2.08336e-15	DOWN
Rpl27a	2	3	2	0	1	66.6667	AP_RGC	3.24401e-25	-0.531962	0.864	0.955	8.10775e-21	DOWN
Rpl28	1	3	1	0	2	33.3333	AP_RGC	8.59895e-17	-0.450996	0.833	0.919	2.14914e-12	DOWN
Rpl30	2	2	2	0	0	100	AP_RGC	7.12343e-23	-0.567822	0.8	0.902	1.78036e-18	DOWN
Rpl31	1	3	1	0	2	33.3333	AP_RGC	1.87602e-15	-0.500001	0.684	0.79	4.68873e-11	DOWN
Rpl32	3	1	1	2	0	33.3333	AP_RGC	7.84997e-24	-0.559365	0.86	0.967	1.96194e-19	DOWN
Rpl34	8	6	6	2	0	75	AP_RGC	5.71645e-30	-0.664271	0.762	0.893	1.42871e-25	DOWN
Rpl35	2	1	1	1	0	50	AP_RGC	1.10417e-23	-0.644918	0.561	0.758	2.75964e-19	DOWN
Rpl35a	1	1	1	0	0	100	AP_RGC	6.35681e-39	-0.709141	0.782	0.893	1.58876e-34	DOWN
Rpl36	2	3	2	0	1	66.6667	AP_RGC	7.11223e-41	-0.775834	0.713	0.878	1.77756e-36	DOWN
Rpl36a	1	1	1	0	0	100	AP_RGC	6.55165e-19	-0.543882	0.608	0.772	1.63745e-14	DOWN
Rpl37	1	1	1	0	0	100	AP_RGC	1.16697e-51	-0.887606	0.766	0.925	2.9166e-47	DOWN
Rpl37a	5	7	5	0	2	71.4286	AP_RGC	2.99124e-43	-0.71699	0.822	0.928	7.476e-39	DOWN
Rpl38	5	8	4	1	4	44.4444	AP_RGC	5.65212e-31	-0.695158	0.724	0.877	1.41264e-26	DOWN
Rpl39	1	1	1	0	0	100	AP_RGC	7.46132e-32	-0.762768	0.684	0.869	1.86481e-27	DOWN
Rpl41	2	1	1	1	0	50	AP_RGC	2.60747e-38	-0.641368	0.884	0.965	6.51686e-34	DOWN
Rplp1	16	15	12	4	3	63.1579	AP_RGC	1.12993e-26	-0.519979	0.92	0.975	2.82403e-22	DOWN
Rplp2	1	1	1	0	0	100	AP_RGC	6.4843e-25	-0.612499	0.775	0.892	1.62062e-20	DOWN
Rps10	3	3	2	1	1	50	AP_RGC	3.52051e-08	-0.286142	0.911	0.967	0.000879882	DOWN
Rps11	2	1	1	1	0	50	AP_RGC	7.7315e-13	-0.362047	0.909	0.962	1.93233e-08	DOWN
Rps12	1	1	1	0	0	100	AP_RGC	3.66499e-16	-0.444447	0.873	0.959	9.1599e-12	DOWN
Rps13	1	2	1	0	1	50	AP_RGC	1.64641e-12	-0.409451	0.835	0.903	4.11487e-08	DOWN
Rps14	3	4	2	1	2	40	AP_RGC	8.18033e-15	-0.37921	0.924	0.965	2.04451e-10	DOWN
Rps15	1	1	1	0	0	100	AP_RGC	7.39112e-26	-0.538707	0.875	0.934	1.84726e-21	DOWN
Rps16	1	2	1	0	1	50	AP_RGC	9.68616e-09	-0.307516	0.909	0.956	0.000242086	DOWN
Rps17	1	4	1	0	3	25	AP_RGC	6.81551e-13	-0.423739	0.753	0.83	1.7034e-08	DOWN
Rps18	2	1	1	1	0	50	AP_RGC	2.54882e-14	-0.391956	0.898	0.945	6.37027e-10	DOWN
Rps20	1	2	1	0	1	50	AP_RGC	8.46191e-18	-0.472297	0.878	0.947	2.11489e-13	DOWN
Rps21	1	2	1	0	1	50	AP_RGC	1.21529e-51	-0.873945	0.737	0.917	3.03736e-47	DOWN
Rps23	4	4	4	0	0	100	AP_RGC	1.11613e-11	-0.366388	0.911	0.957	2.78955e-07	DOWN
Rps24	21	24	17	4	7	60.7143	AP_RGC	2.78933e-12	-0.349281	0.915	0.969	6.97138e-08	DOWN
Rps26	2	1	1	1	0	50	AP_RGC	5.23461e-34	-0.69194	0.835	0.939	1.30829e-29	DOWN
Rps27a	1	1	1	0	0	100	AP_RGC	2.52369e-16	-0.37668	0.922	0.976	6.30746e-12	DOWN
Rps28	1	1	1	0	0	100	AP_RGC	1.43671e-35	-0.723593	0.808	0.91	3.59077e-31	DOWN
Rps29	8	7	6	2	1	66.6667	AP_RGC	3.14427e-25	-0.59067	0.84	0.937	7.85848e-21	DOWN
Rtn1	4	9	4	0	5	44.4444	AP_RGC	3.44137e-08	-0.380428	0.521	0.651	0.000860103	DOWN
Sbf1	1	2	1	0	1	50	AP_RGC	7.5917e-08	-0.292202	0.165	0.289	0.00189739	DOWN
Sec61b	8	6	5	3	1	55.5556	AP_RGC	6.72123e-05	-0.252914	0.33	0.435	1	DOWN
Sec61g	4	6	3	1	3	42.8571	AP_RGC	4.54682e-10	-0.399845	0.361	0.51	1.13639e-05	DOWN
Sem1	3	8	3	0	5	37.5	AP_RGC	6.16325e-14	-0.46477	0.566	0.703	1.54038e-09	DOWN
Sema5a	5	7	5	0	2	71.4286	AP_RGC	4.75979e-05	-0.287676	0.532	0.628	1	DOWN
Sh3rf3	13	15	7	6	8	33.3333	AP_RGC	1.19412e-07	-0.505389	0.361	0.498	0.00298446	DOWN
Slc15a2	3	2	2	1	0	66.6667	AP_RGC	1.40256e-05	-0.256467	0.192	0.295	0.350541	DOWN
Slc22a23	14	15	13	1	2	81.25	AP_RGC	0.000617944	-0.327895	0.401	0.471	1	DOWN
Snrpd2	1	1	1	0	0	100	AP_RGC	1.12225e-05	-0.296165	0.477	0.566	0.280485	DOWN
Snrpe	1	2	1	0	1	50	AP_RGC	2.21851e-09	-0.378991	0.503	0.627	5.54473e-05	DOWN
Snrpg	2	2	2	0	0	100	AP_RGC	2.23476e-11	-0.438158	0.512	0.635	5.58534e-07	DOWN
Stmn3	3	3	3	0	0	100	AP_RGC	7.32435e-11	-0.384613	0.236	0.405	1.83058e-06	DOWN
Thsd4	19	18	10	9	8	37.037	AP_RGC	0.000265108	-0.468944	0.207	0.287	1	DOWN
Tiam2	17	22	12	5	10	44.4444	AP_RGC	8.79436e-09	-0.502327	0.138	0.269	0.000219797	DOWN
Tmem132b	21	25	15	6	10	48.3871	AP_RGC	3.30227e-05	-0.314114	0.269	0.375	0.825337	DOWN
Tmem258	1	0	0	1	0	0	AP_RGC	6.00269e-12	-0.417388	0.185	0.351	1.50025e-07	DOWN
Tmsb10	6	7	5	1	2	62.5	AP_RGC	1.67235e-69	-1.04651	0.655	0.922	4.17971e-65	DOWN
Tmsb4x	1	3	1	0	2	33.3333	AP_RGC	2.5468e-19	-0.399889	0.942	0.991	6.36521e-15	DOWN
Tnik	7	10	5	2	5	41.6667	AP_RGC	8.69629e-08	-0.317687	0.514	0.659	0.00217346	DOWN
Tomm6	1	1	1	0	0	100	AP_RGC	2.93762e-06	-0.305758	0.323	0.435	0.07342	DOWN
Tomm7	2	2	2	0	0	100	AP_RGC	3.97613e-13	-0.440802	0.256	0.436	9.93753e-09	DOWN
Tox	5	14	5	0	9	35.7143	AP_RGC	0.000628745	-0.340994	0.203	0.282	1	DOWN
Trim2	18	22	16	2	6	66.6667	AP_RGC	8.56224e-09	-0.327898	0.782	0.866	0.000213996	DOWN
Tshr	6	5	5	1	0	83.3333	AP_RGC	0.000206894	-0.266984	0.065	0.128	1	DOWN
Ttr	1	1	1	0	0	100	AP_RGC	5.16255e-14	-0.440898	0.294	0.499	1.29028e-09	DOWN
Tuba1a	3	3	3	0	0	100	AP_RGC	7.1604e-14	-0.289997	0.964	0.997	1.7896e-09	DOWN
Tubb3	3	3	2	1	1	50	AP_RGC	5.23647e-08	-0.2645	0.465	0.623	0.00130875	DOWN
Uba52	2	2	2	0	0	100	AP_RGC	1.06349e-29	-0.752797	0.327	0.591	2.65799e-25	DOWN
Uchl1	2	1	1	1	0	50	AP_RGC	3.70429e-06	-0.25416	0.512	0.615	0.0925814	DOWN
Unc5d	10	10	6	4	4	42.8571	AP_RGC	0.011462	-0.352501	0.156	0.208	1	DOWN
Uqcr10	1	1	1	0	0	100	AP_RGC	3.87625e-07	-0.298432	0.254	0.377	0.00968792	DOWN
Uqcr11	1	3	1	0	2	33.3333	AP_RGC	4.62313e-09	-0.357682	0.272	0.419	0.000115546	DOWN
Uqcrh	1	0	0	1	0	0	AP_RGC	6.87561e-09	-0.358532	0.552	0.671	0.000171842	DOWN
Vangl2	14	14	10	4	4	55.5556	AP_RGC	4.19121e-08	-0.311519	0.523	0.647	0.00104751	DOWN
Ndufa1	0	1	0	0	1	0	AP_RGC	7.35841e-08	-0.297563	0.174	0.299	0.00183909	DOWN
Stmn2	0	1	0	0	1	0	AP_RGC	1.53653e-12	-0.471388	0.269	0.458	3.84026e-08	DOWN
Ubl5	0	1	0	0	1	0	AP_RGC	2.29281e-09	-0.366818	0.361	0.5	5.73042e-05	DOWN
0610009E02Rik	2	1	1	1	0	50	AP_RGC						NO_DEGS
0610012G03Rik	1	1	1	0	0	100	AP_RGC						NO_DEGS
0610030E20Rik	1	1	1	0	0	100	AP_RGC						NO_DEGS
0610038B21Rik	3	6	3	0	3	50	AP_RGC						NO_DEGS
0610039K10Rik	1	1	1	0	0	100	AP_RGC						NO_DEGS
0610040B10Rik	1	2	1	0	1	50	AP_RGC						NO_DEGS
0610040F04Rik	4	5	4	0	1	80	AP_RGC						NO_DEGS
0610043K17Rik	1	0	0	1	0	0	AP_RGC						NO_DEGS
1110002E22Rik	1	3	1	0	2	33.3333	AP_RGC						NO_DEGS
1110002J07Rik	5	9	5	0	4	55.5556	AP_RGC						NO_DEGS
1110002L01Rik	3	2	2	1	0	66.6667	AP_RGC						NO_DEGS
1110004F10Rik	3	3	3	0	0	100	AP_RGC						NO_DEGS
1110006O24Rik	1	1	1	0	0	100	AP_RGC						NO_DEGS
1110015O18Rik	5	6	5	0	1	83.3333	AP_RGC						NO_DEGS
1110017D15Rik	1	3	1	0	2	33.3333	AP_RGC						NO_DEGS
1110020A21Rik	1	1	1	0	0	100	AP_RGC						NO_DEGS
1110028F11Rik	1	0	0	1	0	0	AP_RGC						NO_DEGS
1110038B12Rik	1	2	1	0	1	50	AP_RGC						NO_DEGS
1110038F14Rik	4	4	3	1	1	60	AP_RGC						NO_DEGS
1110059E24Rik	5	3	2	3	1	33.3333	AP_RGC						NO_DEGS
1110065P20Rik	3	2	2	1	0	66.6667	AP_RGC						NO_DEGS
1190005I06Rik	3	4	2	1	2	40	AP_RGC						NO_DEGS
1190007I07Rik	1	1	1	0	0	100	AP_RGC						NO_DEGS
1190028D05Rik	1	2	1	0	1	50	AP_RGC						NO_DEGS
1300002E11Rik	1	2	1	0	1	50	AP_RGC						NO_DEGS
1500009L16Rik	2	5	2	0	3	40	AP_RGC						NO_DEGS
1500011B03Rik	2	1	1	1	0	50	AP_RGC						NO_DEGS
1500015A07Rik	3	3	3	0	0	100	AP_RGC						NO_DEGS
1500015L24Rik	5	3	2	3	1	33.3333	AP_RGC						NO_DEGS
1600002D24Rik	2	2	2	0	0	100	AP_RGC						NO_DEGS
1600012H06Rik	1	1	1	0	0	100	AP_RGC						NO_DEGS
1600012P17Rik	1	1	1	0	0	100	AP_RGC						NO_DEGS
1600014C10Rik	4	4	4	0	0	100	AP_RGC						NO_DEGS
1600014C23Rik	4	4	4	0	0	100	AP_RGC						NO_DEGS
1600020E01Rik	4	6	3	1	3	42.8571	AP_RGC						NO_DEGS
1600027J07Rik	3	4	2	1	2	40	AP_RGC						NO_DEGS
1700001C19Rik	1	1	0	1	1	0	AP_RGC						NO_DEGS
1700001D01Rik	5	6	3	2	3	37.5	AP_RGC						NO_DEGS
1700001G11Rik	3	3	2	1	1	50	AP_RGC						NO_DEGS
1700001G17Rik	1	2	1	0	1	50	AP_RGC						NO_DEGS
1700001K23Rik	3	1	1	2	0	33.3333	AP_RGC						NO_DEGS
1700001L19Rik	1	1	1	0	0	100	AP_RGC						NO_DEGS
1700001O22Rik	9	6	5	4	1	50	AP_RGC						NO_DEGS
1700003E16Rik	2	1	1	1	0	50	AP_RGC						NO_DEGS
1700003F12Rik	1	1	1	0	0	100	AP_RGC						NO_DEGS
1700003L19Rik	2	3	2	0	1	66.6667	AP_RGC						NO_DEGS
1700003M07Rik	7	6	5	2	1	62.5	AP_RGC						NO_DEGS
1700006F04Rik	2	1	1	1	0	50	AP_RGC						NO_DEGS
1700006H21Rik	6	6	4	2	2	50	AP_RGC						NO_DEGS
1700007F19Rik	2	4	2	0	2	50	AP_RGC						NO_DEGS
1700007L15Rik	5	5	5	0	0	100	AP_RGC						NO_DEGS
1700008C04Rik	10	11	7	3	4	50	AP_RGC						NO_DEGS
1700008K24Rik	2	1	1	1	0	50	AP_RGC						NO_DEGS
1700008O03Rik	3	3	3	0	0	100	AP_RGC						NO_DEGS
1700008P02Rik	2	2	2	0	0	100	AP_RGC						NO_DEGS
1700009N14Rik	4	2	1	3	1	20	AP_RGC						NO_DEGS
1700010I02Rik	3	3	2	1	1	50	AP_RGC						NO_DEGS
1700010I14Rik	4	6	3	1	3	42.8571	AP_RGC						NO_DEGS
1700010K23Rik	1	2	1	0	1	50	AP_RGC						NO_DEGS
1700011C11Rik	1	1	1	0	0	100	AP_RGC						NO_DEGS
1700011L22Rik	1	0	0	1	0	0	AP_RGC						NO_DEGS
1700012A03Rik	6	8	5	1	3	55.5556	AP_RGC						NO_DEGS
1700012C14Rik	1	4	1	0	3	25	AP_RGC						NO_DEGS
1700012D14Rik	7	9	7	0	2	77.7778	AP_RGC						NO_DEGS
1700012D16Rik	3	6	2	1	4	28.5714	AP_RGC						NO_DEGS
1700012I11Rik	2	2	2	0	0	100	AP_RGC						NO_DEGS
1700013G24Rik	1	2	1	0	1	50	AP_RGC						NO_DEGS
1700016A09Rik	1	1	1	0	0	100	AP_RGC						NO_DEGS
1700016C15Rik	1	1	1	0	0	100	AP_RGC						NO_DEGS
1700016D06Rik	1	2	1	0	1	50	AP_RGC						NO_DEGS
1700016G22Rik	3	3	2	1	1	50	AP_RGC						NO_DEGS
1700016H13Rik	1	4	1	0	3	25	AP_RGC						NO_DEGS
1700016K05Rik	1	2	1	0	1	50	AP_RGC						NO_DEGS
1700016K19Rik	2	2	2	0	0	100	AP_RGC						NO_DEGS
1700017B05Rik	5	3	3	2	0	60	AP_RGC						NO_DEGS
1700017G19Rik	6	10	5	1	5	45.4545	AP_RGC						NO_DEGS
1700017J07Rik	4	4	2	2	2	33.3333	AP_RGC						NO_DEGS
1700017L05Rik	10	11	9	1	2	75	AP_RGC						NO_DEGS
1700018B08Rik	5	8	3	2	5	30	AP_RGC						NO_DEGS
1700018G05Rik	2	3	2	0	1	66.6667	AP_RGC						NO_DEGS
1700018L02Rik	1	1	1	0	0	100	AP_RGC						NO_DEGS
1700019C18Rik	2	2	2	0	0	100	AP_RGC						NO_DEGS
1700019E08Rik	4	8	3	1	5	33.3333	AP_RGC						NO_DEGS
1700019M22Rik	2	3	1	1	2	25	AP_RGC						NO_DEGS
1700019P21Rik	1	1	1	0	0	100	AP_RGC						NO_DEGS
1700020L13Rik	1	1	1	0	0	100	AP_RGC						NO_DEGS
1700020L24Rik	2	1	1	1	0	50	AP_RGC						NO_DEGS
1700020M21Rik	3	5	3	0	2	60	AP_RGC						NO_DEGS
1700021F02Rik	2	6	2	0	4	33.3333	AP_RGC						NO_DEGS
1700021F07Rik	5	4	3	2	1	50	AP_RGC						NO_DEGS
1700021N21Rik	3	2	2	1	0	66.6667	AP_RGC						NO_DEGS
1700022A21Rik	2	2	2	0	0	100	AP_RGC						NO_DEGS
1700023C21Rik	2	4	2	0	2	50	AP_RGC						NO_DEGS
1700023F02Rik	1	7	1	0	6	14.2857	AP_RGC						NO_DEGS
1700024B18Rik	1	2	1	0	1	50	AP_RGC						NO_DEGS
1700024G13Rik	2	0	0	2	0	0	AP_RGC						NO_DEGS
1700024I08Rik	7	5	5	2	0	71.4286	AP_RGC						NO_DEGS
1700025C18Rik	6	7	5	1	2	62.5	AP_RGC						NO_DEGS
1700025G04Rik	11	15	8	3	7	44.4444	AP_RGC						NO_DEGS
1700025N23Rik	3	6	3	0	3	50	AP_RGC						NO_DEGS
1700026J14Rik	1	1	1	0	0	100	AP_RGC						NO_DEGS
1700027F09Rik	1	3	1	0	2	33.3333	AP_RGC						NO_DEGS
1700027H10Rik	2	0	0	2	0	0	AP_RGC						NO_DEGS
1700027J07Rik	3	3	2	1	1	50	AP_RGC						NO_DEGS
1700028D13Rik	18	15	11	7	4	50	AP_RGC						NO_DEGS
1700028E10Rik	1	3	1	0	2	33.3333	AP_RGC						NO_DEGS
1700028I16Rik	2	4	2	0	2	50	AP_RGC						NO_DEGS
1700028M03Rik	2	2	1	1	1	33.3333	AP_RGC						NO_DEGS
1700028P15Rik	5	8	2	3	6	18.1818	AP_RGC						NO_DEGS
1700029F12Rik	1	2	0	1	2	0	AP_RGC						NO_DEGS
1700029H14Rik	3	4	3	0	1	75	AP_RGC						NO_DEGS
1700029I15Rik	1	0	0	1	0	0	AP_RGC						NO_DEGS
1700029M20Rik	1	0	0	1	0	0	AP_RGC						NO_DEGS
1700029N11Rik	5	6	3	2	3	37.5	AP_RGC						NO_DEGS
1700030A11Rik	2	1	1	1	0	50	AP_RGC						NO_DEGS
1700030C10Rik	1	1	1	0	0	100	AP_RGC						NO_DEGS
1700030J22Rik	3	2	2	1	0	66.6667	AP_RGC						NO_DEGS
1700030K09Rik	1	1	1	0	0	100	AP_RGC						NO_DEGS
1700030M09Rik	1	1	1	0	0	100	AP_RGC						NO_DEGS
1700031L13Rik	2	2	2	0	0	100	AP_RGC						NO_DEGS
1700031P21Rik	2	3	2	0	1	66.6667	AP_RGC						NO_DEGS
1700034G24Rik	8	12	6	2	6	42.8571	AP_RGC						NO_DEGS
1700034H15Rik	1	2	1	0	1	50	AP_RGC						NO_DEGS
1700034K08Rik	3	3	2	1	1	50	AP_RGC						NO_DEGS
1700034P13Rik	2	2	2	0	0	100	AP_RGC						NO_DEGS
1700036G14Rik	2	5	2	0	3	40	AP_RGC						NO_DEGS
1700037H04Rik	2	3	2	0	1	66.6667	AP_RGC						NO_DEGS
1700039E22Rik	2	2	1	1	1	33.3333	AP_RGC						NO_DEGS
1700039M10Rik	2	3	2	0	1	66.6667	AP_RGC						NO_DEGS
1700042G15Rik	2	2	2	0	0	100	AP_RGC						NO_DEGS
1700042O10Rik	3	3	3	0	0	100	AP_RGC						NO_DEGS
1700044C05Rik	5	10	4	1	6	36.3636	AP_RGC						NO_DEGS
1700044K03Rik	1	3	1	0	2	33.3333	AP_RGC						NO_DEGS
1700045H11Rik	1	1	1	0	0	100	AP_RGC						NO_DEGS
1700047G03Rik	1	1	1	0	0	100	AP_RGC						NO_DEGS
1700048O20Rik	1	1	1	0	0	100	AP_RGC						NO_DEGS
1700049E22Rik	9	10	7	2	3	58.3333	AP_RGC						NO_DEGS
1700049L16Rik	7	7	5	2	2	55.5556	AP_RGC						NO_DEGS
1700054K19Rik	5	6	4	1	2	57.1429	AP_RGC						NO_DEGS
1700055C04Rik	2	1	1	1	0	50	AP_RGC						NO_DEGS
1700056E22Rik	1	1	1	0	0	100	AP_RGC						NO_DEGS
1700057H15Rik	13	13	10	3	3	62.5	AP_RGC						NO_DEGS
1700060C16Rik	1	1	0	1	1	0	AP_RGC						NO_DEGS
1700060C20Rik	4	7	4	0	3	57.1429	AP_RGC						NO_DEGS
1700061F12Rik	2	0	0	2	0	0	AP_RGC						NO_DEGS
1700061J23Rik	2	4	2	0	2	50	AP_RGC						NO_DEGS
1700063D05Rik	4	4	4	0	0	100	AP_RGC						NO_DEGS
1700063H04Rik	1	1	1	0	0	100	AP_RGC						NO_DEGS
1700063O14Rik	3	3	3	0	0	100	AP_RGC						NO_DEGS
1700064J06Rik	3	3	2	1	1	50	AP_RGC						NO_DEGS
1700064M15Rik	6	5	5	1	0	83.3333	AP_RGC						NO_DEGS
1700065D16Rik	1	1	0	1	1	0	AP_RGC						NO_DEGS
1700066B17Rik	2	2	1	1	1	33.3333	AP_RGC						NO_DEGS
1700066B19Rik	1	2	1	0	1	50	AP_RGC						NO_DEGS
1700066C05Rik	2	1	1	1	0	50	AP_RGC						NO_DEGS
1700066J03Rik	1	1	1	0	0	100	AP_RGC						NO_DEGS
1700066M21Rik	1	1	1	0	0	100	AP_RGC						NO_DEGS
1700066O22Rik	1	0	0	1	0	0	AP_RGC						NO_DEGS
1700067G17Rik	1	1	1	0	0	100	AP_RGC						NO_DEGS
1700067K01Rik	1	0	0	1	0	0	AP_RGC						NO_DEGS
1700067P10Rik	2	1	1	1	0	50	AP_RGC						NO_DEGS
1700069L16Rik	2	2	2	0	0	100	AP_RGC						NO_DEGS
1700071K01Rik	5	15	4	1	11	25	AP_RGC						NO_DEGS
1700072O05Rik	4	4	3	1	1	60	AP_RGC						NO_DEGS
1700073E17Rik	6	5	5	1	0	83.3333	AP_RGC						NO_DEGS
1700080N15Rik	6	6	4	2	2	50	AP_RGC						NO_DEGS
1700083H02Rik	1	1	1	0	0	100	AP_RGC						NO_DEGS
1700084F23Rik	1	1	1	0	0	100	AP_RGC						NO_DEGS
1700085C21Rik	5	5	3	2	2	42.8571	AP_RGC						NO_DEGS
1700086L19Rik	2	1	1	1	0	50	AP_RGC						NO_DEGS
1700086O06Rik	2	3	2	0	1	66.6667	AP_RGC						NO_DEGS
1700088E04Rik	1	1	1	0	0	100	AP_RGC						NO_DEGS
1700092E19Rik	1	1	1	0	0	100	AP_RGC						NO_DEGS
1700092K14Rik	8	8	4	4	4	33.3333	AP_RGC						NO_DEGS
1700094M24Rik	3	6	3	0	3	50	AP_RGC						NO_DEGS
1700095B10Rik	1	2	1	0	1	50	AP_RGC						NO_DEGS
1700096J18Rik	1	2	1	0	1	50	AP_RGC						NO_DEGS
1700096K18Rik	2	3	2	0	1	66.6667	AP_RGC						NO_DEGS
1700101I11Rik	1	1	1	0	0	100	AP_RGC						NO_DEGS
1700101O22Rik	6	6	4	2	2	50	AP_RGC						NO_DEGS
1700102H20Rik	1	2	0	1	2	0	AP_RGC						NO_DEGS
1700104L18Rik	3	5	3	0	2	60	AP_RGC						NO_DEGS
1700108F19Rik	4	4	3	1	1	60	AP_RGC						NO_DEGS
1700108J01Rik	4	6	4	0	2	66.6667	AP_RGC						NO_DEGS
1700109G14Rik	3	3	2	1	1	50	AP_RGC						NO_DEGS
1700109G15Rik	2	6	2	0	4	33.3333	AP_RGC						NO_DEGS
1700109K24Rik	1	1	0	1	1	0	AP_RGC						NO_DEGS
1700110C19Rik	4	2	2	2	0	50	AP_RGC						NO_DEGS
1700110K17Rik	1	1	1	0	0	100	AP_RGC						NO_DEGS
1700112H15Rik	1	1	1	0	0	100	AP_RGC						NO_DEGS
1700113A16Rik	3	3	2	1	1	50	AP_RGC						NO_DEGS
1700113H08Rik	8	11	7	1	4	58.3333	AP_RGC						NO_DEGS
1700116B05Rik	3	5	2	1	3	33.3333	AP_RGC						NO_DEGS
1700120G07Rik	2	3	2	0	1	66.6667	AP_RGC						NO_DEGS
1700121N20Rik	12	11	4	8	7	21.0526	AP_RGC						NO_DEGS
1700122O11Rik	9	7	7	2	0	77.7778	AP_RGC						NO_DEGS
1700123L14Rik	5	8	3	2	5	30	AP_RGC						NO_DEGS
1700123M08Rik	1	1	1	0	0	100	AP_RGC						NO_DEGS
1700123O12Rik	1	1	1	0	0	100	AP_RGC						NO_DEGS
1700123O20Rik	1	1	1	0	0	100	AP_RGC						NO_DEGS
1700125H03Rik	2	2	2	0	0	100	AP_RGC						NO_DEGS
1700125H20Rik	2	2	2	0	0	100	AP_RGC						NO_DEGS
1700128A07Rik	2	3	2	0	1	66.6667	AP_RGC						NO_DEGS
1700129C05Rik	7	7	4	3	3	40	AP_RGC						NO_DEGS
1810007C17Rik	8	7	6	2	1	66.6667	AP_RGC						NO_DEGS
1810008I18Rik	2	2	2	0	0	100	AP_RGC						NO_DEGS
1810010H24Rik	6	4	3	3	1	42.8571	AP_RGC						NO_DEGS
1810013L24Rik	6	11	6	0	5	54.5455	AP_RGC						NO_DEGS
1810014B01Rik	3	2	2	1	0	66.6667	AP_RGC						NO_DEGS
1810019D21Rik	2	2	2	0	0	100	AP_RGC						NO_DEGS
1810020O05Rik	1	1	1	0	0	100	AP_RGC						NO_DEGS
1810024B03Rik	1	2	1	0	1	50	AP_RGC						NO_DEGS
1810030O07Rik	1	2	1	0	1	50	AP_RGC						NO_DEGS
1810034E14Rik	1	1	1	0	0	100	AP_RGC						NO_DEGS
1810037I17Rik	1	1	1	0	0	100	AP_RGC						NO_DEGS
1810044D09Rik	1	1	1	0	0	100	AP_RGC						NO_DEGS
1810053B23Rik	6	6	5	1	1	71.4286	AP_RGC						NO_DEGS
1810055G02Rik	3	3	3	0	0	100	AP_RGC						NO_DEGS
1810058I24Rik	2	1	1	1	0	50	AP_RGC						NO_DEGS
1810062G17Rik	1	1	1	0	0	100	AP_RGC						NO_DEGS
1810065E05Rik	1	2	0	1	2	0	AP_RGC						NO_DEGS
2010001A14Rik	4	5	4	0	1	80	AP_RGC						NO_DEGS
2010003K11Rik	1	1	1	0	0	100	AP_RGC						NO_DEGS
2010009K17Rik	1	1	1	0	0	100	AP_RGC						NO_DEGS
2010010A06Rik	4	3	2	2	1	40	AP_RGC						NO_DEGS
2010106C02Rik	2	5	2	0	3	40	AP_RGC						NO_DEGS
2010109A12Rik	1	1	1	0	0	100	AP_RGC						NO_DEGS
2010204K13Rik	4	5	4	0	1	80	AP_RGC						NO_DEGS
2010308F09Rik	5	6	4	1	2	57.1429	AP_RGC						NO_DEGS
2010310C07Rik	2	0	0	2	0	0	AP_RGC						NO_DEGS
2010315B03Rik	1	1	1	0	0	100	AP_RGC						NO_DEGS
2010320M18Rik	1	2	1	0	1	50	AP_RGC						NO_DEGS
2200002D01Rik	1	3	0	1	3	0	AP_RGC						NO_DEGS
2200002J24Rik	1	0	0	1	0	0	AP_RGC						NO_DEGS
2210016F16Rik	1	3	1	0	2	33.3333	AP_RGC						NO_DEGS
2210016L21Rik	1	1	1	0	0	100	AP_RGC						NO_DEGS
2210406O10Rik	2	1	0	2	1	0	AP_RGC						NO_DEGS
2210408I21Rik	1	1	0	1	1	0	AP_RGC						NO_DEGS
2210409D07Rik	3	1	1	2	0	33.3333	AP_RGC						NO_DEGS
2210416O15Rik	1	1	1	0	0	100	AP_RGC						NO_DEGS
2210417A02Rik	2	3	1	1	2	25	AP_RGC						NO_DEGS
2210420H20Rik	5	2	2	3	0	40	AP_RGC						NO_DEGS
2300002M23Rik	2	3	2	0	1	66.6667	AP_RGC						NO_DEGS
2300009A05Rik	5	5	4	1	1	66.6667	AP_RGC						NO_DEGS
2310001H17Rik	1	2	1	0	1	50	AP_RGC						NO_DEGS
2310003N18Rik	5	9	4	1	5	40	AP_RGC						NO_DEGS
2310005E17Rik	3	5	2	1	3	33.3333	AP_RGC						NO_DEGS
2310008N11Rik	7	6	3	4	3	30	AP_RGC						NO_DEGS
2310009B15Rik	1	1	1	0	0	100	AP_RGC						NO_DEGS
2310010J17Rik	1	2	1	0	1	50	AP_RGC						NO_DEGS
2310011J03Rik	2	1	1	1	0	50	AP_RGC						NO_DEGS
2310015A10Rik	4	8	4	0	4	50	AP_RGC						NO_DEGS
2310016G11Rik	1	1	1	0	0	100	AP_RGC						NO_DEGS
2310020H05Rik	3	3	3	0	0	100	AP_RGC						NO_DEGS
2310022A10Rik	1	1	1	0	0	100	AP_RGC						NO_DEGS
2310022B05Rik	3	2	2	1	0	66.6667	AP_RGC						NO_DEGS
2310033P09Rik	2	2	2	0	0	100	AP_RGC						NO_DEGS
2310034O05Rik	3	3	2	1	1	50	AP_RGC						NO_DEGS
2310039H08Rik	1	3	1	0	2	33.3333	AP_RGC						NO_DEGS
2310039L15Rik	2	0	0	2	0	0	AP_RGC						NO_DEGS
2310040G24Rik	1	1	1	0	0	100	AP_RGC						NO_DEGS
2310043L19Rik	4	3	2	2	1	40	AP_RGC						NO_DEGS
2310057M21Rik	1	1	1	0	0	100	AP_RGC						NO_DEGS
2310061I04Rik	2	2	2	0	0	100	AP_RGC						NO_DEGS
2310065F04Rik	1	1	1	0	0	100	AP_RGC						NO_DEGS
2310068J16Rik	1	1	1	0	0	100	AP_RGC						NO_DEGS
2310069B03Rik	1	0	0	1	0	0	AP_RGC						NO_DEGS
2410002F23Rik	1	2	1	0	1	50	AP_RGC						NO_DEGS
2410003L11Rik	2	1	1	1	0	50	AP_RGC						NO_DEGS
2410004B18Rik	4	3	3	1	0	75	AP_RGC						NO_DEGS
2410004I01Rik	1	2	1	0	1	50	AP_RGC						NO_DEGS
2410004P03Rik	2	2	1	1	1	33.3333	AP_RGC						NO_DEGS
2410012E07Rik	1	0	0	1	0	0	AP_RGC						NO_DEGS
2410018L13Rik	1	2	1	0	1	50	AP_RGC						NO_DEGS
2410022M11Rik	2	2	2	0	0	100	AP_RGC						NO_DEGS
2410124H12Rik	1	1	1	0	0	100	AP_RGC						NO_DEGS
2500002B13Rik	2	3	2	0	1	66.6667	AP_RGC						NO_DEGS
2500004C02Rik	1	1	1	0	0	100	AP_RGC						NO_DEGS
2510003B16Rik	1	0	0	1	0	0	AP_RGC						NO_DEGS
2510009E07Rik	4	5	4	0	1	80	AP_RGC						NO_DEGS
2510039O18Rik	2	4	1	1	3	20	AP_RGC						NO_DEGS
2610008E11Rik	1	3	1	0	2	33.3333	AP_RGC						NO_DEGS
2610016A17Rik	1	2	1	0	1	50	AP_RGC						NO_DEGS
2610027K06Rik	1	1	1	0	0	100	AP_RGC						NO_DEGS
2610028E06Rik	9	14	7	2	7	43.75	AP_RGC						NO_DEGS
2610035F20Rik	3	2	2	1	0	66.6667	AP_RGC						NO_DEGS
2610037D02Rik	3	3	2	1	1	50	AP_RGC						NO_DEGS
2610044O15Rik8	1	1	1	0	0	100	AP_RGC						NO_DEGS
2610203C22Rik	4	6	4	0	2	66.6667	AP_RGC						NO_DEGS
2610206C17Rik	2	3	2	0	1	66.6667	AP_RGC						NO_DEGS
2610307P16Rik	10	14	7	3	7	41.1765	AP_RGC						NO_DEGS
2610316D01Rik	4	4	4	0	0	100	AP_RGC						NO_DEGS
2610318M16Rik	1	2	1	0	1	50	AP_RGC						NO_DEGS
2610318N02Rik	2	1	1	1	0	50	AP_RGC						NO_DEGS
2610507B11Rik	2	2	2	0	0	100	AP_RGC						NO_DEGS
2610524H06Rik	2	3	2	0	1	66.6667	AP_RGC						NO_DEGS
2610528J11Rik	3	1	1	2	0	33.3333	AP_RGC						NO_DEGS
2700038G22Rik	1	2	1	0	1	50	AP_RGC						NO_DEGS
2700046G09Rik	1	1	1	0	0	100	AP_RGC						NO_DEGS
2700049A03Rik	1	2	1	0	1	50	AP_RGC						NO_DEGS
2700054A10Rik	4	11	4	0	7	36.3636	AP_RGC						NO_DEGS
2700062C07Rik	2	2	2	0	0	100	AP_RGC						NO_DEGS
2700069I18Rik	1	1	1	0	0	100	AP_RGC						NO_DEGS
2700070H01Rik	4	1	1	3	0	25	AP_RGC						NO_DEGS
2700089I24Rik	4	5	3	1	2	50	AP_RGC						NO_DEGS
2810001G20Rik	2	2	1	1	1	33.3333	AP_RGC						NO_DEGS
2810002D19Rik	1	1	1	0	0	100	AP_RGC						NO_DEGS
2810004N23Rik	1	0	0	1	0	0	AP_RGC						NO_DEGS
2810013P06Rik	1	1	1	0	0	100	AP_RGC						NO_DEGS
2810021J22Rik	1	1	1	0	0	100	AP_RGC						NO_DEGS
2810025M15Rik	1	1	1	0	0	100	AP_RGC						NO_DEGS
2810029C07Rik	1	1	1	0	0	100	AP_RGC						NO_DEGS
2810032G03Rik	4	4	1	3	3	14.2857	AP_RGC						NO_DEGS
2810049E08Rik	5	8	5	0	3	62.5	AP_RGC						NO_DEGS
2810403D21Rik	2	1	1	1	0	50	AP_RGC						NO_DEGS
2810404M03Rik	5	4	2	3	2	28.5714	AP_RGC						NO_DEGS
2810405F15Rik	3	2	1	2	1	25	AP_RGC						NO_DEGS
2810410L24Rik	8	7	6	2	1	66.6667	AP_RGC						NO_DEGS
2810414N06Rik	1	1	1	0	0	100	AP_RGC						NO_DEGS
2810429I04Rik	1	1	1	0	0	100	AP_RGC						NO_DEGS
2810433D01Rik	1	1	1	0	0	100	AP_RGC						NO_DEGS
2810442N19Rik	6	6	3	3	3	33.3333	AP_RGC						NO_DEGS
2810459M11Rik	2	3	2	0	1	66.6667	AP_RGC						NO_DEGS
2900005J15Rik	1	0	0	1	0	0	AP_RGC						NO_DEGS
2900009J06Rik	1	2	1	0	1	50	AP_RGC						NO_DEGS
2900026A02Rik	14	17	10	4	7	47.619	AP_RGC						NO_DEGS
2900040C04Rik	11	13	10	1	3	71.4286	AP_RGC						NO_DEGS
2900041M22Rik	7	6	5	2	1	62.5	AP_RGC						NO_DEGS
2900052L18Rik	7	6	5	2	1	62.5	AP_RGC						NO_DEGS
2900052N01Rik	12	11	8	4	3	53.3333	AP_RGC						NO_DEGS
2900057B20Rik	1	3	1	0	2	33.3333	AP_RGC						NO_DEGS
2900060B14Rik	1	1	0	1	1	0	AP_RGC						NO_DEGS
2900076A07Rik	1	1	1	0	0	100	AP_RGC						NO_DEGS
2900079G21Rik	4	1	1	3	0	25	AP_RGC						NO_DEGS
2900093K20Rik	1	1	1	0	0	100	AP_RGC						NO_DEGS
3010001F23Rik	1	1	1	0	0	100	AP_RGC						NO_DEGS
3100003L05Rik	9	12	8	1	4	61.5385	AP_RGC						NO_DEGS
3110009E18Rik	3	5	2	1	3	33.3333	AP_RGC						NO_DEGS
3110039M20Rik	9	17	8	1	9	44.4444	AP_RGC						NO_DEGS
3110040N11Rik	1	2	1	0	1	50	AP_RGC						NO_DEGS
3110056K07Rik	2	2	2	0	0	100	AP_RGC						NO_DEGS
3110082I17Rik	1	1	1	0	0	100	AP_RGC						NO_DEGS
3110082J24Rik	3	2	2	1	0	66.6667	AP_RGC						NO_DEGS
3110099E03Rik	8	7	5	3	2	50	AP_RGC						NO_DEGS
3300002I08Rik	2	1	1	1	0	50	AP_RGC						NO_DEGS
3300005D01Rik	8	7	5	3	2	50	AP_RGC						NO_DEGS
3425401B19Rik	1	2	1	0	1	50	AP_RGC						NO_DEGS
3632454L22Rik	1	1	1	0	0	100	AP_RGC						NO_DEGS
3830406C13Rik	2	2	1	1	1	33.3333	AP_RGC						NO_DEGS
3830408C21Rik	7	7	4	3	3	40	AP_RGC						NO_DEGS
3830432H09Rik	2	2	2	0	0	100	AP_RGC						NO_DEGS
3930402G23Rik	10	11	8	2	3	61.5385	AP_RGC						NO_DEGS
4631405J19Rik	1	0	0	1	0	0	AP_RGC						NO_DEGS
4632404H12Rik	1	1	1	0	0	100	AP_RGC						NO_DEGS
4632415L05Rik	4	5	3	1	2	50	AP_RGC						NO_DEGS
4632427E13Rik	1	3	1	0	2	33.3333	AP_RGC						NO_DEGS
4632428C04Rik	2	3	2	0	1	66.6667	AP_RGC						NO_DEGS
4732414G09Rik	1	1	1	0	0	100	AP_RGC						NO_DEGS
4732471J01Rik	3	3	3	0	0	100	AP_RGC						NO_DEGS
4732490B19Rik	12	8	7	5	1	53.8462	AP_RGC						NO_DEGS
4732491K20Rik	2	1	1	1	0	50	AP_RGC						NO_DEGS
4833412C05Rik	2	4	2	0	2	50	AP_RGC						NO_DEGS
4833417C18Rik	3	3	3	0	0	100	AP_RGC						NO_DEGS
4833419F23Rik	1	0	0	1	0	0	AP_RGC						NO_DEGS
4833420G17Rik	1	1	1	0	0	100	AP_RGC						NO_DEGS
4833422C13Rik	1	1	1	0	0	100	AP_RGC						NO_DEGS
4833427F10Rik	2	2	1	1	1	33.3333	AP_RGC						NO_DEGS
4833428L15Rik	2	5	2	0	3	40	AP_RGC						NO_DEGS
4833438C02Rik	1	1	1	0	0	100	AP_RGC						NO_DEGS
4833439L19Rik	1	2	1	0	1	50	AP_RGC						NO_DEGS
4921504A21Rik	1	2	1	0	1	50	AP_RGC						NO_DEGS
4921504E06Rik	1	2	1	0	1	50	AP_RGC						NO_DEGS
4921507G05Rik	2	3	2	0	1	66.6667	AP_RGC						NO_DEGS
4921507P07Rik	3	2	2	1	0	66.6667	AP_RGC						NO_DEGS
4921508D12Rik	2	2	2	0	0	100	AP_RGC						NO_DEGS
4921509O07Rik	1	3	1	0	2	33.3333	AP_RGC						NO_DEGS
4921511C10Rik	2	1	1	1	0	50	AP_RGC						NO_DEGS
4921511I17Rik	13	13	9	4	4	52.9412	AP_RGC						NO_DEGS
4921513I03Rik	10	9	3	7	6	18.75	AP_RGC						NO_DEGS
4921515E04Rik	2	3	2	0	1	66.6667	AP_RGC						NO_DEGS
4921524J17Rik	2	2	1	1	1	33.3333	AP_RGC						NO_DEGS
4921525O09Rik	7	8	3	4	5	25	AP_RGC						NO_DEGS
4921531C22Rik	1	3	1	0	2	33.3333	AP_RGC						NO_DEGS
4921531P14Rik	10	13	7	3	6	43.75	AP_RGC						NO_DEGS
4921533I20Rik	1	1	1	0	0	100	AP_RGC						NO_DEGS
4921534H16Rik	4	2	2	2	0	50	AP_RGC						NO_DEGS
4921536K21Rik	1	1	1	0	0	100	AP_RGC						NO_DEGS
4930401G09Rik	3	3	2	1	1	50	AP_RGC						NO_DEGS
4930401O10Rik	1	0	0	1	0	0	AP_RGC						NO_DEGS
4930402F11Rik	2	6	2	0	4	33.3333	AP_RGC						NO_DEGS
4930404A05Rik	2	2	2	0	0	100	AP_RGC						NO_DEGS
4930404H11Rik	4	6	2	2	4	25	AP_RGC						NO_DEGS
4930404N11Rik	2	1	1	1	0	50	AP_RGC						NO_DEGS
4930405A10Rik	2	3	2	0	1	66.6667	AP_RGC						NO_DEGS
4930405D11Rik	1	2	1	0	1	50	AP_RGC						NO_DEGS
4930405L22Rik	8	7	5	3	2	50	AP_RGC						NO_DEGS
4930405O22Rik	4	7	4	0	3	57.1429	AP_RGC						NO_DEGS
4930406D18Rik	1	1	1	0	0	100	AP_RGC						NO_DEGS
4930407G08Rik	1	0	0	1	0	0	AP_RGC						NO_DEGS
4930407I19Rik	1	2	1	0	1	50	AP_RGC						NO_DEGS
4930412B13Rik	3	3	2	1	1	50	AP_RGC						NO_DEGS
4930412C18Rik	2	1	1	1	0	50	AP_RGC						NO_DEGS
4930413E15Rik	5	9	4	1	5	40	AP_RGC						NO_DEGS
4930413G21Rik	1	1	1	0	0	100	AP_RGC						NO_DEGS
4930417O13Rik	1	1	1	0	0	100	AP_RGC						NO_DEGS
4930417O22Rik	2	1	1	1	0	50	AP_RGC						NO_DEGS
4930423M02Rik	1	1	1	0	0	100	AP_RGC						NO_DEGS
4930425L21Rik	6	5	3	3	2	37.5	AP_RGC						NO_DEGS
4930425O10Rik	2	4	1	1	3	20	AP_RGC						NO_DEGS
4930428D20Rik	3	2	2	1	0	66.6667	AP_RGC						NO_DEGS
4930428E07Rik	6	5	4	2	1	57.1429	AP_RGC						NO_DEGS
4930428O21Rik	1	1	1	0	0	100	AP_RGC						NO_DEGS
4930429F24Rik	1	1	1	0	0	100	AP_RGC						NO_DEGS
4930429H19Rik	6	6	5	1	1	71.4286	AP_RGC						NO_DEGS
4930430F08Rik	1	1	1	0	0	100	AP_RGC						NO_DEGS
4930431F12Rik	3	2	2	1	0	66.6667	AP_RGC						NO_DEGS
4930431P22Rik	7	4	4	3	0	57.1429	AP_RGC						NO_DEGS
4930432J09Rik	2	3	1	1	2	25	AP_RGC						NO_DEGS
4930432L08Rik	1	2	1	0	1	50	AP_RGC						NO_DEGS
4930432M17Rik	1	3	1	0	2	33.3333	AP_RGC						NO_DEGS
4930432O09Rik	1	2	1	0	1	50	AP_RGC						NO_DEGS
4930433B08Rik	8	8	6	2	2	60	AP_RGC						NO_DEGS
4930434J06Rik	9	4	3	6	1	30	AP_RGC						NO_DEGS
4930438E09Rik	3	4	3	0	1	75	AP_RGC						NO_DEGS
4930440C22Rik	1	3	1	0	2	33.3333	AP_RGC						NO_DEGS
4930441H08Rik	5	7	4	1	3	50	AP_RGC						NO_DEGS
4930441J16Rik	13	10	9	4	1	64.2857	AP_RGC						NO_DEGS
4930443O20Rik	1	1	1	0	0	100	AP_RGC						NO_DEGS
4930444P10Rik	2	1	1	1	0	50	AP_RGC						NO_DEGS
4930445N18Rik	8	6	5	3	1	55.5556	AP_RGC						NO_DEGS
4930447A16Rik	1	0	0	1	0	0	AP_RGC						NO_DEGS
4930447C04Rik	1	4	0	1	4	0	AP_RGC						NO_DEGS
4930447F24Rik	1	0	0	1	0	0	AP_RGC						NO_DEGS
4930447J18Rik	6	9	6	0	3	66.6667	AP_RGC						NO_DEGS
4930447K03Rik	1	2	1	0	1	50	AP_RGC						NO_DEGS
4930447M23Rik	2	2	2	0	0	100	AP_RGC						NO_DEGS
4930448C13Rik	2	1	0	2	1	0	AP_RGC						NO_DEGS
4930448F12Rik	1	0	0	1	0	0	AP_RGC						NO_DEGS
4930448I06Rik	26	37	22	4	15	53.6585	AP_RGC						NO_DEGS
4930449E01Rik	1	2	1	0	1	50	AP_RGC						NO_DEGS
4930449E18Rik	3	4	2	1	2	40	AP_RGC						NO_DEGS
4930451I11Rik	1	1	1	0	0	100	AP_RGC						NO_DEGS
4930452A19Rik	14	15	11	3	4	61.1111	AP_RGC						NO_DEGS
4930453L07Rik	6	5	3	3	2	37.5	AP_RGC						NO_DEGS
4930453N24Rik	2	2	2	0	0	100	AP_RGC						NO_DEGS
4930455H04Rik	1	0	0	1	0	0	AP_RGC						NO_DEGS
4930455J16Rik	1	2	1	0	1	50	AP_RGC						NO_DEGS
4930459C07Rik	2	4	2	0	2	50	AP_RGC						NO_DEGS
4930461G14Rik	5	8	5	0	3	62.5	AP_RGC						NO_DEGS
4930463O16Rik	2	1	1	1	0	50	AP_RGC						NO_DEGS
4930465M20Rik	9	12	5	4	7	31.25	AP_RGC						NO_DEGS
4930467K11Rik	3	3	2	1	1	50	AP_RGC						NO_DEGS
4930469K13Rik	2	3	2	0	1	66.6667	AP_RGC						NO_DEGS
4930470P17Rik	8	6	6	2	0	75	AP_RGC						NO_DEGS
4930471G03Rik	2	2	1	1	1	33.3333	AP_RGC						NO_DEGS
4930471G24Rik	2	5	2	0	3	40	AP_RGC						NO_DEGS
4930473A02Rik	2	1	1	1	0	50	AP_RGC						NO_DEGS
4930474G06Rik	5	5	4	1	1	66.6667	AP_RGC						NO_DEGS
4930474N05Rik	1	1	1	0	0	100	AP_RGC						NO_DEGS
4930474N09Rik	8	11	7	1	4	58.3333	AP_RGC						NO_DEGS
4930478P22Rik	1	1	1	0	0	100	AP_RGC						NO_DEGS
4930480K15Rik	1	2	1	0	1	50	AP_RGC						NO_DEGS
4930481A15Rik	2	2	2	0	0	100	AP_RGC						NO_DEGS
4930483J18Rik	1	1	1	0	0	100	AP_RGC						NO_DEGS
4930483O08Rik	4	2	1	3	1	20	AP_RGC						NO_DEGS
4930484H19Rik	4	4	1	3	3	14.2857	AP_RGC						NO_DEGS
4930486I03Rik	3	5	2	1	3	33.3333	AP_RGC						NO_DEGS
4930488B22Rik	1	2	1	0	1	50	AP_RGC						NO_DEGS
4930500F04Rik	2	1	0	2	1	0	AP_RGC						NO_DEGS
4930500L23Rik	1	1	1	0	0	100	AP_RGC						NO_DEGS
4930503F20Rik	2	2	1	1	1	33.3333	AP_RGC						NO_DEGS
4930503L19Rik	2	1	1	1	0	50	AP_RGC						NO_DEGS
4930503O07Rik	5	5	4	1	1	66.6667	AP_RGC						NO_DEGS
4930504C09Rik	2	4	2	0	2	50	AP_RGC						NO_DEGS
4930505A04Rik	1	1	1	0	0	100	AP_RGC						NO_DEGS
4930505G20Rik	5	4	2	3	2	28.5714	AP_RGC						NO_DEGS
4930505K13Rik	1	2	1	0	1	50	AP_RGC						NO_DEGS
4930505K14Rik	3	4	1	2	3	16.6667	AP_RGC						NO_DEGS
4930507D05Rik	1	1	1	0	0	100	AP_RGC						NO_DEGS
4930507D10Rik	1	0	0	1	0	0	AP_RGC						NO_DEGS
4930509E16Rik	2	3	2	0	1	66.6667	AP_RGC						NO_DEGS
4930511A02Rik	1	1	1	0	0	100	AP_RGC						NO_DEGS
4930511A08Rik	6	3	3	3	0	50	AP_RGC						NO_DEGS
4930511E03Rik	1	1	0	1	1	0	AP_RGC						NO_DEGS
4930512J16Rik	1	2	1	0	1	50	AP_RGC						NO_DEGS
4930513D17Rik	3	3	1	2	2	20	AP_RGC						NO_DEGS
4930513N10Rik	1	1	1	0	0	100	AP_RGC						NO_DEGS
4930515B02Rik	1	0	0	1	0	0	AP_RGC						NO_DEGS
4930517M08Rik	2	4	2	0	2	50	AP_RGC						NO_DEGS
4930519F16Rik	1	1	1	0	0	100	AP_RGC						NO_DEGS
4930519F24Rik	2	3	2	0	1	66.6667	AP_RGC						NO_DEGS
4930519G04Rik	2	0	0	2	0	0	AP_RGC						NO_DEGS
4930519H02Rik	1	1	0	1	1	0	AP_RGC						NO_DEGS
4930519K11Rik	2	0	0	2	0	0	AP_RGC						NO_DEGS
4930519L02Rik	1	1	1	0	0	100	AP_RGC						NO_DEGS
4930520O04Rik	2	1	1	1	0	50	AP_RGC						NO_DEGS
4930520P13Rik	5	5	3	2	2	42.8571	AP_RGC						NO_DEGS
4930522O17Rik	5	6	4	1	2	57.1429	AP_RGC						NO_DEGS
4930524C18Rik	5	4	3	2	1	50	AP_RGC						NO_DEGS
4930524O08Rik	3	3	3	0	0	100	AP_RGC						NO_DEGS
4930527F14Rik	2	5	2	0	3	40	AP_RGC						NO_DEGS
4930527G23Rik	2	3	2	0	1	66.6667	AP_RGC						NO_DEGS
4930528P14Rik	6	4	4	2	0	66.6667	AP_RGC						NO_DEGS
4930529K09Rik	5	6	4	1	2	57.1429	AP_RGC						NO_DEGS
4930529N20Rik	1	0	0	1	0	0	AP_RGC						NO_DEGS
4930533N22Rik	2	2	1	1	1	33.3333	AP_RGC						NO_DEGS
4930533P14Rik	2	1	1	1	0	50	AP_RGC						NO_DEGS
4930534H03Rik	8	9	6	2	3	54.5455	AP_RGC						NO_DEGS
4930539C22Rik	2	2	2	0	0	100	AP_RGC						NO_DEGS
4930539M17Rik	4	4	3	1	1	60	AP_RGC						NO_DEGS
4930542D17Rik	1	1	1	0	0	100	AP_RGC						NO_DEGS
4930542M03Rik	4	5	3	1	2	50	AP_RGC						NO_DEGS
4930543E12Rik	3	4	3	0	1	75	AP_RGC						NO_DEGS
4930543N07Rik	4	3	2	2	1	40	AP_RGC						NO_DEGS
4930544G11Rik	1	1	1	0	0	100	AP_RGC						NO_DEGS
4930545E07Rik	3	4	2	1	2	40	AP_RGC						NO_DEGS
4930546C10Rik	3	6	3	0	3	50	AP_RGC						NO_DEGS
4930546K05Rik	4	4	3	1	1	60	AP_RGC						NO_DEGS
4930548J01Rik	7	8	5	2	3	50	AP_RGC						NO_DEGS
4930548K13Rik	3	3	2	1	1	50	AP_RGC						NO_DEGS
4930549C15Rik	2	2	1	1	1	33.3333	AP_RGC						NO_DEGS
4930550C14Rik	1	0	0	1	0	0	AP_RGC						NO_DEGS
4930550C17Rik	6	4	4	2	0	66.6667	AP_RGC						NO_DEGS
4930553E22Rik	1	1	1	0	0	100	AP_RGC						NO_DEGS
4930553P18Rik	2	1	1	1	0	50	AP_RGC						NO_DEGS
4930554G24Rik	1	2	1	0	1	50	AP_RGC						NO_DEGS
4930554I06Rik	5	7	3	2	4	33.3333	AP_RGC						NO_DEGS
4930555B11Rik	1	1	1	0	0	100	AP_RGC						NO_DEGS
4930555G21Rik	8	6	4	4	2	40	AP_RGC						NO_DEGS
4930555K19Rik	5	7	2	3	5	20	AP_RGC						NO_DEGS
4930556J02Rik	1	1	1	0	0	100	AP_RGC						NO_DEGS
4930556L07Rik	2	1	1	1	0	50	AP_RGC						NO_DEGS
4930556M19Rik	1	2	1	0	1	50	AP_RGC						NO_DEGS
4930556N09Rik	4	5	3	1	2	50	AP_RGC						NO_DEGS
4930557F10Rik	3	4	2	1	2	40	AP_RGC						NO_DEGS
4930558G05Rik	1	3	1	0	2	33.3333	AP_RGC						NO_DEGS
4930558J18Rik	4	3	3	1	0	75	AP_RGC						NO_DEGS
4930559C10Rik	1	0	0	1	0	0	AP_RGC						NO_DEGS
4930562C15Rik	3	3	1	2	2	20	AP_RGC						NO_DEGS
4930563F08Rik	13	12	9	4	3	56.25	AP_RGC						NO_DEGS
4930563H07Rik	1	1	1	0	0	100	AP_RGC						NO_DEGS
4930563J15Rik	4	3	3	1	0	75	AP_RGC						NO_DEGS
4930564C03Rik	1	1	0	1	1	0	AP_RGC						NO_DEGS
4930564D02Rik	2	3	0	2	3	0	AP_RGC						NO_DEGS
4930565D16Rik	2	1	1	1	0	50	AP_RGC						NO_DEGS
4930567J20Rik	2	2	1	1	1	33.3333	AP_RGC						NO_DEGS
4930567K12Rik	2	2	1	1	1	33.3333	AP_RGC						NO_DEGS
4930567K20Rik	1	2	1	0	1	50	AP_RGC						NO_DEGS
4930568E12Rik	1	1	1	0	0	100	AP_RGC						NO_DEGS
4930568G15Rik	2	2	2	0	0	100	AP_RGC						NO_DEGS
4930570G19Rik	1	2	1	0	1	50	AP_RGC						NO_DEGS
4930571K23Rik	2	2	1	1	1	33.3333	AP_RGC						NO_DEGS
4930572O13Rik	4	6	2	2	4	25	AP_RGC						NO_DEGS
4930577N17Rik	2	2	2	0	0	100	AP_RGC						NO_DEGS
4930578E11Rik	3	4	3	0	1	75	AP_RGC						NO_DEGS
4930578M01Rik	11	12	8	3	4	53.3333	AP_RGC						NO_DEGS
4930578N18Rik	1	1	1	0	0	100	AP_RGC						NO_DEGS
4930579D09Rik	1	3	0	1	3	0	AP_RGC						NO_DEGS
4930579F01Rik	1	0	0	1	0	0	AP_RGC						NO_DEGS
4930579G18Rik	1	1	1	0	0	100	AP_RGC						NO_DEGS
4930579K19Rik	1	1	1	0	0	100	AP_RGC						NO_DEGS
4930583I09Rik	1	2	0	1	2	0	AP_RGC						NO_DEGS
4930583K01Rik	3	1	1	2	0	33.3333	AP_RGC						NO_DEGS
4930587E11Rik	1	1	1	0	0	100	AP_RGC						NO_DEGS
4930589L23Rik	2	2	2	0	0	100	AP_RGC						NO_DEGS
4930590J08Rik	1	1	1	0	0	100	AP_RGC						NO_DEGS
4930590L20Rik	2	0	0	2	0	0	AP_RGC						NO_DEGS
4930591A17Rik	8	15	6	2	9	35.2941	AP_RGC						NO_DEGS
4930591E09Rik	2	3	2	0	1	66.6667	AP_RGC						NO_DEGS
4930592C13Rik	2	2	1	1	1	33.3333	AP_RGC						NO_DEGS
4930593A02Rik	1	2	1	0	1	50	AP_RGC						NO_DEGS
4930594M22Rik	1	2	0	1	2	0	AP_RGC						NO_DEGS
4930594O21Rik	1	1	1	0	0	100	AP_RGC						NO_DEGS
4930596D02Rik	1	1	1	0	0	100	AP_RGC						NO_DEGS
4930597A21Rik	1	0	0	1	0	0	AP_RGC						NO_DEGS
4931403E22Rik	2	4	2	0	2	50	AP_RGC						NO_DEGS
4931406C07Rik	1	1	1	0	0	100	AP_RGC						NO_DEGS
4931408C20Rik	1	1	0	1	1	0	AP_RGC						NO_DEGS
4931414P19Rik	3	3	2	1	1	50	AP_RGC						NO_DEGS
4931428F04Rik	2	3	2	0	1	66.6667	AP_RGC						NO_DEGS
4931429L15Rik	11	13	7	4	6	41.1765	AP_RGC						NO_DEGS
4931429P17Rik	14	10	10	4	0	71.4286	AP_RGC						NO_DEGS
4931431C16Rik	1	1	1	0	0	100	AP_RGC						NO_DEGS
4931440P22Rik	1	2	1	0	1	50	AP_RGC						NO_DEGS
4932412D23Rik	4	4	4	0	0	100	AP_RGC						NO_DEGS
4932413F04Rik	6	9	5	1	4	50	AP_RGC						NO_DEGS
4932414N04Rik	1	0	0	1	0	0	AP_RGC						NO_DEGS
4932435O22Rik	14	18	11	3	7	52.381	AP_RGC						NO_DEGS
4932438A13Rik	2	2	2	0	0	100	AP_RGC						NO_DEGS
4932438H23Rik	13	15	11	2	4	64.7059	AP_RGC						NO_DEGS
4932441J04Rik	6	6	5	1	1	71.4286	AP_RGC						NO_DEGS
4933400A11Rik	1	0	0	1	0	0	AP_RGC						NO_DEGS
4933400F21Rik	7	7	5	2	2	55.5556	AP_RGC						NO_DEGS
4933400L20Rik	4	5	4	0	1	80	AP_RGC						NO_DEGS
4933402C06Rik	2	3	1	1	2	25	AP_RGC						NO_DEGS
4933402D24Rik	3	3	3	0	0	100	AP_RGC						NO_DEGS
4933402J07Rik	16	17	13	3	4	65	AP_RGC						NO_DEGS
4933402J10Rik	1	1	1	0	0	100	AP_RGC						NO_DEGS
4933402J15Rik	2	4	2	0	2	50	AP_RGC						NO_DEGS
4933404K08Rik	2	3	1	1	2	25	AP_RGC						NO_DEGS
4933404O12Rik	3	2	2	1	0	66.6667	AP_RGC						NO_DEGS
4933405L10Rik	1	0	0	1	0	0	AP_RGC						NO_DEGS
4933406C10Rik	1	4	1	0	3	25	AP_RGC						NO_DEGS
4933406D12Rik	3	6	2	1	4	28.5714	AP_RGC						NO_DEGS
4933406G16Rik	8	13	5	3	8	31.25	AP_RGC						NO_DEGS
4933406J09Rik	1	0	0	1	0	0	AP_RGC						NO_DEGS
4933406J10Rik	1	3	1	0	2	33.3333	AP_RGC						NO_DEGS
4933406K04Rik	6	6	3	3	3	33.3333	AP_RGC						NO_DEGS
4933407L21Rik	2	1	1	1	0	50	AP_RGC						NO_DEGS
4933409F18Rik	6	10	5	1	5	45.4545	AP_RGC						NO_DEGS
4933409G03Rik	1	1	1	0	0	100	AP_RGC						NO_DEGS
4933411E08Rik	4	5	3	1	2	50	AP_RGC						NO_DEGS
4933412E12Rik	2	2	2	0	0	100	AP_RGC						NO_DEGS
4933412E24Rik	2	4	1	1	3	20	AP_RGC						NO_DEGS
4933412O06Rik	8	9	6	2	3	54.5455	AP_RGC						NO_DEGS
4933413J09Rik	2	1	1	1	0	50	AP_RGC						NO_DEGS
4933416E03Rik	3	3	2	1	1	50	AP_RGC						NO_DEGS
4933416E14Rik	2	2	1	1	1	33.3333	AP_RGC						NO_DEGS
4933416M06Rik	2	2	1	1	1	33.3333	AP_RGC						NO_DEGS
4933416O17Rik	4	4	4	0	0	100	AP_RGC						NO_DEGS
4933417E11Rik	1	1	1	0	0	100	AP_RGC						NO_DEGS
4933417O13Rik	6	9	6	0	3	66.6667	AP_RGC						NO_DEGS
4933421O10Rik	1	1	1	0	0	100	AP_RGC						NO_DEGS
4933422A05Rik	9	10	7	2	3	58.3333	AP_RGC						NO_DEGS
4933424G05Rik	2	1	1	1	0	50	AP_RGC						NO_DEGS
4933424L21Rik	4	4	3	1	1	60	AP_RGC						NO_DEGS
4933425B07Rik	1	1	1	0	0	100	AP_RGC						NO_DEGS
4933427D06Rik	9	6	4	5	2	36.3636	AP_RGC						NO_DEGS
4933427D14Rik	2	2	2	0	0	100	AP_RGC						NO_DEGS
4933427E13Rik	2	2	1	1	1	33.3333	AP_RGC						NO_DEGS
4933427I22Rik	6	9	5	1	4	50	AP_RGC						NO_DEGS
4933428G20Rik	1	2	1	0	1	50	AP_RGC						NO_DEGS
4933429O19Rik	4	4	3	1	1	60	AP_RGC						NO_DEGS
4933430I17Rik	1	1	1	0	0	100	AP_RGC						NO_DEGS
4933430M04Rik	8	10	7	1	3	63.6364	AP_RGC						NO_DEGS
4933430N04Rik	3	2	2	1	0	66.6667	AP_RGC						NO_DEGS
4933431E20Rik	1	1	1	0	0	100	AP_RGC						NO_DEGS
4933431G14Rik	2	1	1	1	0	50	AP_RGC						NO_DEGS
4933432G23Rik	2	2	1	1	1	33.3333	AP_RGC						NO_DEGS
4933432I09Rik	2	3	2	0	1	66.6667	AP_RGC						NO_DEGS
4933432K03Rik	4	6	2	2	4	25	AP_RGC						NO_DEGS
4933433F19Rik	3	7	3	0	4	42.8571	AP_RGC						NO_DEGS
4933433G08Rik	5	8	4	1	4	44.4444	AP_RGC						NO_DEGS
4933433H22Rik	3	8	2	1	6	22.2222	AP_RGC						NO_DEGS
4933434E20Rik	1	1	0	1	1	0	AP_RGC						NO_DEGS
4933436H12Rik	1	1	1	0	0	100	AP_RGC						NO_DEGS
4933438B17Rik	7	7	4	3	3	40	AP_RGC						NO_DEGS
4933439K11Rik	1	2	1	0	1	50	AP_RGC						NO_DEGS
4933440J02Rik	4	5	3	1	2	50	AP_RGC						NO_DEGS
4933440M02Rik	6	5	5	1	0	83.3333	AP_RGC						NO_DEGS
5031425E22Rik	7	8	6	1	2	66.6667	AP_RGC						NO_DEGS
5031425F14Rik	7	8	5	2	3	50	AP_RGC						NO_DEGS
5031434C07Rik	1	1	0	1	1	0	AP_RGC						NO_DEGS
5031434O11Rik	5	7	5	0	2	71.4286	AP_RGC						NO_DEGS
5031439G07Rik	4	4	3	1	1	60	AP_RGC						NO_DEGS
5033404E19Rik	4	5	2	2	3	28.5714	AP_RGC						NO_DEGS
5033406O09Rik	2	1	1	1	0	50	AP_RGC						NO_DEGS
5330413P13Rik	4	5	4	0	1	80	AP_RGC						NO_DEGS
5330416C01Rik	5	5	4	1	1	66.6667	AP_RGC						NO_DEGS
5330434G04Rik	2	2	2	0	0	100	AP_RGC						NO_DEGS
5430403N17Rik	5	12	4	1	8	30.7692	AP_RGC						NO_DEGS
5430405H02Rik	1	1	1	0	0	100	AP_RGC						NO_DEGS
5430416N02Rik	2	1	1	1	0	50	AP_RGC						NO_DEGS
5430431A17Rik	3	3	3	0	0	100	AP_RGC						NO_DEGS
5430434I15Rik	5	8	5	0	3	62.5	AP_RGC						NO_DEGS
5430440P10Rik	1	3	1	0	2	33.3333	AP_RGC						NO_DEGS
5530401A14Rik	4	9	4	0	5	44.4444	AP_RGC						NO_DEGS
5530601H04Rik	1	1	1	0	0	100	AP_RGC						NO_DEGS
5730403I07Rik	1	0	0	1	0	0	AP_RGC						NO_DEGS
5730405O15Rik	3	4	3	0	1	75	AP_RGC						NO_DEGS
5730409E04Rik	3	6	3	0	3	50	AP_RGC						NO_DEGS
5730412P04Rik	1	1	1	0	0	100	AP_RGC						NO_DEGS
5730420D15Rik	1	1	1	0	0	100	AP_RGC						NO_DEGS
5730455P16Rik	1	1	1	0	0	100	AP_RGC						NO_DEGS
5730460C07Rik	1	1	1	0	0	100	AP_RGC						NO_DEGS
5730507C01Rik	3	1	1	2	0	33.3333	AP_RGC						NO_DEGS
5730522E02Rik	8	9	6	2	3	54.5455	AP_RGC						NO_DEGS
5830408C22Rik	1	0	0	1	0	0	AP_RGC						NO_DEGS
5830416I19Rik	1	2	0	1	2	0	AP_RGC						NO_DEGS
5830418P13Rik	2	3	1	1	2	25	AP_RGC						NO_DEGS
5830428M24Rik	6	9	6	0	3	66.6667	AP_RGC						NO_DEGS
5830432E09Rik	1	1	1	0	0	100	AP_RGC						NO_DEGS
5830454E08Rik	17	10	8	9	2	42.1053	AP_RGC						NO_DEGS
5930430L01Rik	1	1	1	0	0	100	AP_RGC						NO_DEGS
5930438M14Rik	9	7	6	3	1	60	AP_RGC						NO_DEGS
6030407O03Rik	2	3	1	1	2	25	AP_RGC						NO_DEGS
6030440G07Rik	3	2	2	1	0	66.6667	AP_RGC						NO_DEGS
6030466F02Rik	5	6	5	0	1	83.3333	AP_RGC						NO_DEGS
6030469F06Rik	1	1	1	0	0	100	AP_RGC						NO_DEGS
6030471H07Rik	5	4	2	3	2	28.5714	AP_RGC						NO_DEGS
6330403K07Rik	2	3	2	0	1	66.6667	AP_RGC						NO_DEGS
6330415B21Rik	4	4	4	0	0	100	AP_RGC						NO_DEGS
6330415G19Rik	7	4	4	3	0	57.1429	AP_RGC						NO_DEGS
6330549D23Rik	1	1	1	0	0	100	AP_RGC						NO_DEGS
6430503K07Rik	1	3	1	0	2	33.3333	AP_RGC						NO_DEGS
6430548M08Rik	1	2	1	0	1	50	AP_RGC						NO_DEGS
6430550D23Rik	1	1	1	0	0	100	AP_RGC						NO_DEGS
6430562O15Rik	3	3	2	1	1	50	AP_RGC						NO_DEGS
6430571L13Rik	3	2	2	1	0	66.6667	AP_RGC						NO_DEGS
6430584L05Rik	4	5	4	0	1	80	AP_RGC						NO_DEGS
6430628N08Rik	3	3	3	0	0	100	AP_RGC						NO_DEGS
6430710C18Rik	2	2	1	1	1	33.3333	AP_RGC						NO_DEGS
6530403H02Rik	8	4	3	5	1	33.3333	AP_RGC						NO_DEGS
6530411M01Rik	3	5	1	2	4	14.2857	AP_RGC						NO_DEGS
6720468P15Rik	5	4	3	2	1	50	AP_RGC						NO_DEGS
6720483E21Rik	1	2	1	0	1	50	AP_RGC						NO_DEGS
6720489N17Rik	3	1	1	2	0	33.3333	AP_RGC						NO_DEGS
6820408C15Rik	2	1	1	1	0	50	AP_RGC						NO_DEGS
7420700N18Rik	1	2	1	0	1	50	AP_RGC						NO_DEGS
7420701I03Rik	2	2	1	1	1	33.3333	AP_RGC						NO_DEGS
7530416G11Rik	12	14	9	3	5	52.9412	AP_RGC						NO_DEGS
7630403G23Rik	4	5	3	1	2	50	AP_RGC						NO_DEGS
8030423F21Rik	2	2	2	0	0	100	AP_RGC						NO_DEGS
8030423J24Rik	1	3	1	0	2	33.3333	AP_RGC						NO_DEGS
8030442B05Rik	1	1	1	0	0	100	AP_RGC						NO_DEGS
8030443G20Rik	1	1	1	0	0	100	AP_RGC						NO_DEGS
8030451O07Rik	4	8	3	1	5	33.3333	AP_RGC						NO_DEGS
8030462N17Rik	1	2	1	0	1	50	AP_RGC						NO_DEGS
8430422H06Rik	7	9	5	2	4	45.4545	AP_RGC						NO_DEGS
8430429K09Rik	1	1	0	1	1	0	AP_RGC						NO_DEGS
8430430B14Rik	9	10	7	2	3	58.3333	AP_RGC						NO_DEGS
8430436N08Rik	1	2	1	0	1	50	AP_RGC						NO_DEGS
8430437L04Rik	5	6	4	1	2	57.1429	AP_RGC						NO_DEGS
9030204H09Rik	1	0	0	1	0	0	AP_RGC						NO_DEGS
9030404E10Rik	1	2	0	1	2	0	AP_RGC						NO_DEGS
9030624G23Rik	1	1	1	0	0	100	AP_RGC						NO_DEGS
9130015G15Rik	11	11	9	2	2	69.2308	AP_RGC						NO_DEGS
9130019O22Rik	1	2	1	0	1	50	AP_RGC						NO_DEGS
9130019P16Rik	6	9	5	1	4	50	AP_RGC						NO_DEGS
9130023H24Rik	1	2	1	0	1	50	AP_RGC						NO_DEGS
9130209A04Rik	2	3	1	1	2	25	AP_RGC						NO_DEGS
9130227L01Rik	1	8	1	0	7	12.5	AP_RGC						NO_DEGS
9130401M01Rik	2	2	1	1	1	33.3333	AP_RGC						NO_DEGS
9230020A06Rik	5	8	5	0	3	62.5	AP_RGC						NO_DEGS
9230102K24Rik	2	5	2	0	3	40	AP_RGC						NO_DEGS
9230102O04Rik	1	0	0	1	0	0	AP_RGC						NO_DEGS
9230105E05Rik	11	9	7	4	2	53.8462	AP_RGC						NO_DEGS
9230112D13Rik	2	2	2	0	0	100	AP_RGC						NO_DEGS
9230114K14Rik	1	1	1	0	0	100	AP_RGC						NO_DEGS
9230117E06Rik	1	1	0	1	1	0	AP_RGC						NO_DEGS
9330102E08Rik	3	3	3	0	0	100	AP_RGC						NO_DEGS
9330104G04Rik	2	2	2	0	0	100	AP_RGC						NO_DEGS
9330111N05Rik	7	4	4	3	0	57.1429	AP_RGC						NO_DEGS
9330117O12Rik	9	12	6	3	6	40	AP_RGC						NO_DEGS
9330158H04Rik	1	2	1	0	1	50	AP_RGC						NO_DEGS
9330159F19Rik	4	2	2	2	0	50	AP_RGC						NO_DEGS
9330159M07Rik	1	1	1	0	0	100	AP_RGC						NO_DEGS
9330162B11Rik	3	3	3	0	0	100	AP_RGC						NO_DEGS
9330175M20Rik	2	1	1	1	0	50	AP_RGC						NO_DEGS
9330178D15Rik	1	1	0	1	1	0	AP_RGC						NO_DEGS
9330179D12Rik	1	1	0	1	1	0	AP_RGC						NO_DEGS
9330182O14Rik	3	3	2	1	1	50	AP_RGC						NO_DEGS
9330188P03Rik	1	2	1	0	1	50	AP_RGC						NO_DEGS
9330198I05Rik	1	2	1	0	1	50	AP_RGC						NO_DEGS
9430014N10Rik	1	4	1	0	3	25	AP_RGC						NO_DEGS
9430015G10Rik	2	2	2	0	0	100	AP_RGC						NO_DEGS
9430021M05Rik	3	3	2	1	1	50	AP_RGC						NO_DEGS
9430038I01Rik	1	2	1	0	1	50	AP_RGC						NO_DEGS
9430041J12Rik	1	1	1	0	0	100	AP_RGC						NO_DEGS
9430078K24Rik	24	19	16	8	3	59.2593	AP_RGC						NO_DEGS
9430091E24Rik	2	2	2	0	0	100	AP_RGC						NO_DEGS
9530014B07Rik	1	3	1	0	2	33.3333	AP_RGC						NO_DEGS
9530020I12Rik	2	3	2	0	1	66.6667	AP_RGC						NO_DEGS
9530026F06Rik	12	14	9	3	5	52.9412	AP_RGC						NO_DEGS
9530026P05Rik	2	3	2	0	1	66.6667	AP_RGC						NO_DEGS
9530036O11Rik	3	0	0	3	0	0	AP_RGC						NO_DEGS
9530051G07Rik	1	1	1	0	0	100	AP_RGC						NO_DEGS
9530052E02Rik	5	8	4	1	4	44.4444	AP_RGC						NO_DEGS
9530053A07Rik	1	0	0	1	0	0	AP_RGC						NO_DEGS
9530059O14Rik	5	5	4	1	1	66.6667	AP_RGC						NO_DEGS
9530068E07Rik	9	6	6	3	0	66.6667	AP_RGC						NO_DEGS
9530077C05Rik	3	1	1	2	0	33.3333	AP_RGC						NO_DEGS
9530080O11Rik	3	3	3	0	0	100	AP_RGC						NO_DEGS
9630001P10Rik	5	4	4	1	0	80	AP_RGC						NO_DEGS
9630013K17Rik	3	1	1	2	0	33.3333	AP_RGC						NO_DEGS
9630028B13Rik	2	2	2	0	0	100	AP_RGC						NO_DEGS
9630028H03Rik	4	2	2	2	0	50	AP_RGC						NO_DEGS
9630028I04Rik	5	5	5	0	0	100	AP_RGC						NO_DEGS
9830107B12Rik	1	1	1	0	0	100	AP_RGC						NO_DEGS
9830132P13Rik	1	1	0	1	1	0	AP_RGC						NO_DEGS
9830166K06Rik	2	1	1	1	0	50	AP_RGC						NO_DEGS
9930012K11Rik	2	1	1	1	0	50	AP_RGC						NO_DEGS
9930014A18Rik	4	7	3	1	4	37.5	AP_RGC						NO_DEGS
9930021J03Rik	3	3	3	0	0	100	AP_RGC						NO_DEGS
9930104L06Rik	1	1	1	0	0	100	AP_RGC						NO_DEGS
a	1	2	1	0	1	50	AP_RGC						NO_DEGS
A030001D20Rik	1	1	1	0	0	100	AP_RGC						NO_DEGS
A130010J15Rik	1	1	1	0	0	100	AP_RGC						NO_DEGS
A1bg	1	3	1	0	2	33.3333	AP_RGC						NO_DEGS
A1cf	1	1	1	0	0	100	AP_RGC						NO_DEGS
A230009B12Rik	4	3	2	2	1	40	AP_RGC						NO_DEGS
A230020J21Rik	1	1	1	0	0	100	AP_RGC						NO_DEGS
A230028O05Rik	6	6	5	1	1	71.4286	AP_RGC						NO_DEGS
A230051N06Rik	2	2	2	0	0	100	AP_RGC						NO_DEGS
A230056J06Rik	1	1	1	0	0	100	AP_RGC						NO_DEGS
A230056P14Rik	1	1	1	0	0	100	AP_RGC						NO_DEGS
A230072E10Rik	1	0	0	1	0	0	AP_RGC						NO_DEGS
A230077H06Rik	1	3	1	0	2	33.3333	AP_RGC						NO_DEGS
A230083G16Rik	2	2	2	0	0	100	AP_RGC						NO_DEGS
A230107N01Rik	1	1	1	0	0	100	AP_RGC						NO_DEGS
A230108P19Rik	1	2	1	0	1	50	AP_RGC						NO_DEGS
A2ml1	1	3	1	0	2	33.3333	AP_RGC						NO_DEGS
A330008L17Rik	4	5	3	1	2	50	AP_RGC						NO_DEGS
A330009N23Rik	1	5	1	0	4	20	AP_RGC						NO_DEGS
A330023F24Rik	2	3	2	0	1	66.6667	AP_RGC						NO_DEGS
A330033J07Rik	3	3	1	2	2	20	AP_RGC						NO_DEGS
A330035P11Rik	2	2	2	0	0	100	AP_RGC						NO_DEGS
A330041J22Rik	1	1	1	0	0	100	AP_RGC						NO_DEGS
A330048O09Rik	4	5	2	2	3	28.5714	AP_RGC						NO_DEGS
A330049N07Rik	1	0	0	1	0	0	AP_RGC						NO_DEGS
A330074K22Rik	2	3	2	0	1	66.6667	AP_RGC						NO_DEGS
A330076C08Rik	6	6	5	1	1	71.4286	AP_RGC						NO_DEGS
A330093E20Rik	4	8	2	2	6	20	AP_RGC						NO_DEGS
A330094K24Rik	1	1	1	0	0	100	AP_RGC						NO_DEGS
A330102I10Rik	5	9	4	1	5	40	AP_RGC						NO_DEGS
A430005L14Rik	3	2	2	1	0	66.6667	AP_RGC						NO_DEGS
A430033K04Rik	3	4	3	0	1	75	AP_RGC						NO_DEGS
A430035B10Rik	1	2	1	0	1	50	AP_RGC						NO_DEGS
A430057M04Rik	1	1	1	0	0	100	AP_RGC						NO_DEGS
A430090L17Rik	7	8	4	3	4	36.3636	AP_RGC						NO_DEGS
A530006G24Rik	1	0	0	1	0	0	AP_RGC						NO_DEGS
A530010L16Rik	3	2	2	1	0	66.6667	AP_RGC						NO_DEGS
A530013C23Rik	4	6	4	0	2	66.6667	AP_RGC						NO_DEGS
A530016L24Rik	2	2	2	0	0	100	AP_RGC						NO_DEGS
A530021J07Rik	3	5	2	1	3	33.3333	AP_RGC						NO_DEGS
A530046M15Rik	1	0	0	1	0	0	AP_RGC						NO_DEGS
A530065N20Rik	18	14	8	10	6	33.3333	AP_RGC						NO_DEGS
A530072M11Rik	1	1	1	0	0	100	AP_RGC						NO_DEGS
A630001O12Rik	5	7	5	0	2	71.4286	AP_RGC						NO_DEGS
A630012P03Rik	1	0	0	1	0	0	AP_RGC						NO_DEGS
A630023P12Rik	2	2	1	1	1	33.3333	AP_RGC						NO_DEGS
A630072M18Rik	1	1	1	0	0	100	AP_RGC						NO_DEGS
A630076J17Rik	1	1	1	0	0	100	AP_RGC						NO_DEGS
A630077J23Rik	1	1	1	0	0	100	AP_RGC						NO_DEGS
A730004F24Rik	6	8	5	1	3	55.5556	AP_RGC						NO_DEGS
A730013G03Rik	4	2	2	2	0	50	AP_RGC						NO_DEGS
A730018C14Rik	8	7	5	3	2	50	AP_RGC						NO_DEGS
A730020E08Rik	2	4	2	0	2	50	AP_RGC						NO_DEGS
A730035I17Rik	1	2	1	0	1	50	AP_RGC						NO_DEGS
A730036I17Rik	1	1	1	0	0	100	AP_RGC						NO_DEGS
A730043L09Rik	2	1	1	1	0	50	AP_RGC						NO_DEGS
A730056A06Rik	2	2	1	1	1	33.3333	AP_RGC						NO_DEGS
A730063M14Rik	1	1	1	0	0	100	AP_RGC						NO_DEGS
A730081D07Rik	1	1	1	0	0	100	AP_RGC						NO_DEGS
A730082K24Rik	15	15	11	4	4	57.8947	AP_RGC						NO_DEGS
A730098A19Rik	1	1	1	0	0	100	AP_RGC						NO_DEGS
A830009L08Rik	4	7	4	0	3	57.1429	AP_RGC						NO_DEGS
A830018L16Rik	3	3	3	0	0	100	AP_RGC						NO_DEGS
A830019L24Rik	1	2	1	0	1	50	AP_RGC						NO_DEGS
A830019P07Rik	1	1	0	1	1	0	AP_RGC						NO_DEGS
A830029E22Rik	1	2	0	1	2	0	AP_RGC						NO_DEGS
A830052D11Rik	1	3	1	0	2	33.3333	AP_RGC						NO_DEGS
A830082K12Rik	17	29	14	3	15	43.75	AP_RGC						NO_DEGS
A930001C03Rik	1	1	0	1	1	0	AP_RGC						NO_DEGS
A930004D18Rik	9	14	8	1	6	53.3333	AP_RGC						NO_DEGS
A930005H10Rik	1	2	1	0	1	50	AP_RGC						NO_DEGS
A930006K02Rik	2	2	2	0	0	100	AP_RGC						NO_DEGS
A930007A09Rik	1	1	1	0	0	100	AP_RGC						NO_DEGS
A930007I19Rik	2	1	1	1	0	50	AP_RGC						NO_DEGS
A930009A15Rik	1	2	1	0	1	50	AP_RGC						NO_DEGS
A930011G23Rik	1	1	1	0	0	100	AP_RGC						NO_DEGS
A930012L18Rik	4	4	2	2	2	33.3333	AP_RGC						NO_DEGS
A930015D03Rik	3	3	3	0	0	100	AP_RGC						NO_DEGS
A930016O22Rik	1	1	1	0	0	100	AP_RGC						NO_DEGS
A930017M01Rik	1	1	0	1	1	0	AP_RGC						NO_DEGS
A930018P22Rik	1	1	1	0	0	100	AP_RGC						NO_DEGS
A930019D19Rik	2	3	2	0	1	66.6667	AP_RGC						NO_DEGS
A930024E05Rik	1	1	1	0	0	100	AP_RGC						NO_DEGS
A930031H19Rik	17	18	12	5	6	52.1739	AP_RGC						NO_DEGS
A930033H14Rik	1	1	1	0	0	100	AP_RGC						NO_DEGS
A930041C12Rik	1	0	0	1	0	0	AP_RGC						NO_DEGS
AA414768	6	4	3	3	1	42.8571	AP_RGC						NO_DEGS
AA465934	2	2	2	0	0	100	AP_RGC						NO_DEGS
AA467197	1	1	1	0	0	100	AP_RGC						NO_DEGS
AA536875	3	9	3	0	6	33.3333	AP_RGC						NO_DEGS
AA545190	3	2	2	1	0	66.6667	AP_RGC						NO_DEGS
AA619741	1	1	1	0	0	100	AP_RGC						NO_DEGS
Aacs	3	5	3	0	2	60	AP_RGC						NO_DEGS
Aadat	2	3	2	0	1	66.6667	AP_RGC						NO_DEGS
Aagab	2	1	1	1	0	50	AP_RGC						NO_DEGS
Aak1	2	2	2	0	0	100	AP_RGC						NO_DEGS
Aamdc	1	1	1	0	0	100	AP_RGC						NO_DEGS
Aamp	1	2	1	0	1	50	AP_RGC						NO_DEGS
Aanat	2	3	2	0	1	66.6667	AP_RGC						NO_DEGS
Aar2	1	1	1	0	0	100	AP_RGC						NO_DEGS
Aard	2	2	1	1	1	33.3333	AP_RGC						NO_DEGS
Aars	1	1	1	0	0	100	AP_RGC						NO_DEGS
Aars2	1	3	1	0	2	33.3333	AP_RGC						NO_DEGS
Aarsd1	2	3	2	0	1	66.6667	AP_RGC						NO_DEGS
Aasdh	1	3	1	0	2	33.3333	AP_RGC						NO_DEGS
Aasdhppt	1	2	1	0	1	50	AP_RGC						NO_DEGS
Aass	1	3	1	0	2	33.3333	AP_RGC						NO_DEGS
Aatf	2	5	2	0	3	40	AP_RGC						NO_DEGS
Aatk	6	5	4	2	1	57.1429	AP_RGC						NO_DEGS
Abat	5	4	4	1	0	80	AP_RGC						NO_DEGS
Abca1	3	6	3	0	3	50	AP_RGC						NO_DEGS
Abca12	1	2	1	0	1	50	AP_RGC						NO_DEGS
Abca13	2	6	2	0	4	33.3333	AP_RGC						NO_DEGS
Abca14	1	2	1	0	1	50	AP_RGC						NO_DEGS
Abca2	3	3	3	0	0	100	AP_RGC						NO_DEGS
Abca3	1	2	1	0	1	50	AP_RGC						NO_DEGS
Abca4	7	9	6	1	3	60	AP_RGC						NO_DEGS
Abca5	1	2	1	0	1	50	AP_RGC						NO_DEGS
Abca6	2	3	2	0	1	66.6667	AP_RGC						NO_DEGS
Abca7	3	3	3	0	0	100	AP_RGC						NO_DEGS
Abca8b	2	2	1	1	1	33.3333	AP_RGC						NO_DEGS
Abcb10	3	2	2	1	0	66.6667	AP_RGC						NO_DEGS
Abcb1a	1	0	0	1	0	0	AP_RGC						NO_DEGS
Abcb1b	1	1	1	0	0	100	AP_RGC						NO_DEGS
Abcb4	1	1	1	0	0	100	AP_RGC						NO_DEGS
Abcb5	1	0	0	1	0	0	AP_RGC						NO_DEGS
Abcb6	1	2	1	0	1	50	AP_RGC						NO_DEGS
Abcb7	1	2	1	0	1	50	AP_RGC						NO_DEGS
Abcb8	3	2	2	1	0	66.6667	AP_RGC						NO_DEGS
Abcb9	4	6	4	0	2	66.6667	AP_RGC						NO_DEGS
Abcc1	1	2	1	0	1	50	AP_RGC						NO_DEGS
Abcc10	2	1	1	1	0	50	AP_RGC						NO_DEGS
Abcc12	7	9	6	1	3	60	AP_RGC						NO_DEGS
Abcc4	11	15	11	0	4	73.3333	AP_RGC						NO_DEGS
Abcc5	1	1	1	0	0	100	AP_RGC						NO_DEGS
Abcc6	1	1	1	0	0	100	AP_RGC						NO_DEGS
Abcc8	4	4	1	3	3	14.2857	AP_RGC						NO_DEGS
Abcd2	5	3	2	3	1	33.3333	AP_RGC						NO_DEGS
Abcd3	3	4	2	1	2	40	AP_RGC						NO_DEGS
Abcd4	4	4	3	1	1	60	AP_RGC						NO_DEGS
Abce1	1	1	1	0	0	100	AP_RGC						NO_DEGS
Abcf1	1	1	1	0	0	100	AP_RGC						NO_DEGS
Abcf2	1	2	1	0	1	50	AP_RGC						NO_DEGS
Abcg1	3	7	2	1	5	25	AP_RGC						NO_DEGS
Abcg2	1	1	1	0	0	100	AP_RGC						NO_DEGS
Abcg4	1	2	1	0	1	50	AP_RGC						NO_DEGS
Abcg5	1	1	1	0	0	100	AP_RGC						NO_DEGS
Abcg8	1	0	0	1	0	0	AP_RGC						NO_DEGS
Abhd1	1	1	1	0	0	100	AP_RGC						NO_DEGS
Abhd10	1	1	1	0	0	100	AP_RGC						NO_DEGS
Abhd11	2	2	2	0	0	100	AP_RGC						NO_DEGS
Abhd12	1	3	1	0	2	33.3333	AP_RGC						NO_DEGS
Abhd12b	1	1	1	0	0	100	AP_RGC						NO_DEGS
Abhd14a	1	1	1	0	0	100	AP_RGC						NO_DEGS
Abhd14b	1	1	1	0	0	100	AP_RGC						NO_DEGS
Abhd15	1	2	1	0	1	50	AP_RGC						NO_DEGS
Abhd16a	1	2	1	0	1	50	AP_RGC						NO_DEGS
Abhd17a	1	1	1	0	0	100	AP_RGC						NO_DEGS
Abhd17b	2	2	2	0	0	100	AP_RGC						NO_DEGS
Abhd17c	3	3	2	1	1	50	AP_RGC						NO_DEGS
Abhd2	5	6	2	3	4	22.2222	AP_RGC						NO_DEGS
Abhd3	1	1	1	0	0	100	AP_RGC						NO_DEGS
Abhd4	2	2	2	0	0	100	AP_RGC						NO_DEGS
Abhd5	1	1	1	0	0	100	AP_RGC						NO_DEGS
Abhd6	1	1	1	0	0	100	AP_RGC						NO_DEGS
Abhd8	1	2	1	0	1	50	AP_RGC						NO_DEGS
Abi1	2	2	2	0	0	100	AP_RGC						NO_DEGS
Abi2	1	3	1	0	2	33.3333	AP_RGC						NO_DEGS
Abl1	3	4	2	1	2	40	AP_RGC						NO_DEGS
Abl2	3	2	1	2	1	25	AP_RGC						NO_DEGS
Ablim1	11	11	9	2	2	69.2308	AP_RGC						NO_DEGS
Ablim2	1	1	1	0	0	100	AP_RGC						NO_DEGS
Ablim3	2	2	2	0	0	100	AP_RGC						NO_DEGS
Abr	16	20	13	3	7	56.5217	AP_RGC						NO_DEGS
Abra	1	2	0	1	2	0	AP_RGC						NO_DEGS
Abracl	2	2	2	0	0	100	AP_RGC						NO_DEGS
Abraxas1	2	1	1	1	0	50	AP_RGC						NO_DEGS
Abraxas2	1	1	1	0	0	100	AP_RGC						NO_DEGS
Abt1	3	3	3	0	0	100	AP_RGC						NO_DEGS
Abtb1	2	3	2	0	1	66.6667	AP_RGC						NO_DEGS
Abtb2	12	12	8	4	4	50	AP_RGC						NO_DEGS
Acaa1a	3	4	2	1	2	40	AP_RGC						NO_DEGS
Acaa1b	1	2	1	0	1	50	AP_RGC						NO_DEGS
Acaa2	3	4	3	0	1	75	AP_RGC						NO_DEGS
Acaca	5	4	3	2	1	50	AP_RGC						NO_DEGS
Acacb	4	3	3	1	0	75	AP_RGC						NO_DEGS
Acad10	1	1	1	0	0	100	AP_RGC						NO_DEGS
Acad11	3	2	2	1	0	66.6667	AP_RGC						NO_DEGS
Acad12	1	2	1	0	1	50	AP_RGC						NO_DEGS
Acad8	1	1	1	0	0	100	AP_RGC						NO_DEGS
Acad9	1	2	1	0	1	50	AP_RGC						NO_DEGS
Acadl	3	2	1	2	1	25	AP_RGC						NO_DEGS
Acadm	1	1	1	0	0	100	AP_RGC						NO_DEGS
Acads	2	1	1	1	0	50	AP_RGC						NO_DEGS
Acadsb	2	2	2	0	0	100	AP_RGC						NO_DEGS
Acadvl	1	1	1	0	0	100	AP_RGC						NO_DEGS
Acap2	5	6	3	2	3	37.5	AP_RGC						NO_DEGS
Acap3	1	2	1	0	1	50	AP_RGC						NO_DEGS
Acat1	1	2	1	0	1	50	AP_RGC						NO_DEGS
Acat2	1	2	1	0	1	50	AP_RGC						NO_DEGS
Acat3	1	2	1	0	1	50	AP_RGC						NO_DEGS
Acbd3	4	5	4	0	1	80	AP_RGC						NO_DEGS
Acbd4	2	1	1	1	0	50	AP_RGC						NO_DEGS
Acbd5	2	2	2	0	0	100	AP_RGC						NO_DEGS
Acbd6	3	3	2	1	1	50	AP_RGC						NO_DEGS
Acbd7	1	1	1	0	0	100	AP_RGC						NO_DEGS
Accsl	1	3	1	0	2	33.3333	AP_RGC						NO_DEGS
Acd	1	1	1	0	0	100	AP_RGC						NO_DEGS
Ace	1	1	1	0	0	100	AP_RGC						NO_DEGS
Acer2	2	4	2	0	2	50	AP_RGC						NO_DEGS
Acer3	3	3	2	1	1	50	AP_RGC						NO_DEGS
Ache	3	3	1	2	2	20	AP_RGC						NO_DEGS
Acin1	2	3	2	0	1	66.6667	AP_RGC						NO_DEGS
Ackr1	1	1	1	0	0	100	AP_RGC						NO_DEGS
Ackr3	10	6	5	5	1	45.4545	AP_RGC						NO_DEGS
Ackr4	1	1	1	0	0	100	AP_RGC						NO_DEGS
Acly	4	3	2	2	1	40	AP_RGC						NO_DEGS
Acnat2	1	3	1	0	2	33.3333	AP_RGC						NO_DEGS
Aco1	3	6	1	2	5	12.5	AP_RGC						NO_DEGS
Aco2	2	3	2	0	1	66.6667	AP_RGC						NO_DEGS
Acot1	2	3	2	0	1	66.6667	AP_RGC						NO_DEGS
Acot11	12	12	11	1	1	84.6154	AP_RGC						NO_DEGS
Acot2	2	3	2	0	1	66.6667	AP_RGC						NO_DEGS
Acot3	2	1	1	1	0	50	AP_RGC						NO_DEGS
Acot4	2	2	2	0	0	100	AP_RGC						NO_DEGS
Acot6	1	1	1	0	0	100	AP_RGC						NO_DEGS
Acot7	10	10	10	0	0	100	AP_RGC						NO_DEGS
Acot8	4	2	2	2	0	50	AP_RGC						NO_DEGS
Acot9	1	1	1	0	0	100	AP_RGC						NO_DEGS
Acox1	1	1	1	0	0	100	AP_RGC						NO_DEGS
Acox2	1	1	0	1	1	0	AP_RGC						NO_DEGS
Acox3	3	3	3	0	0	100	AP_RGC						NO_DEGS
Acoxl	2	1	0	2	1	0	AP_RGC						NO_DEGS
Acp1	2	1	1	1	0	50	AP_RGC						NO_DEGS
Acp2	1	2	1	0	1	50	AP_RGC						NO_DEGS
Acp6	2	3	2	0	1	66.6667	AP_RGC						NO_DEGS
Acsbg1	1	3	1	0	2	33.3333	AP_RGC						NO_DEGS
Acsf2	1	2	1	0	1	50	AP_RGC						NO_DEGS
Acsf3	3	4	3	0	1	75	AP_RGC						NO_DEGS
Acsl1	2	1	1	1	0	50	AP_RGC						NO_DEGS
Acsl3	2	2	2	0	0	100	AP_RGC						NO_DEGS
Acsl4	1	1	1	0	0	100	AP_RGC						NO_DEGS
Acsl5	2	0	0	2	0	0	AP_RGC						NO_DEGS
Acsl6	5	3	2	3	1	33.3333	AP_RGC						NO_DEGS
Acsm4	1	1	1	0	0	100	AP_RGC						NO_DEGS
Acsm5	1	0	0	1	0	0	AP_RGC						NO_DEGS
Acss1	5	2	1	4	1	16.6667	AP_RGC						NO_DEGS
Acss2	1	1	1	0	0	100	AP_RGC						NO_DEGS
Acss3	2	1	1	1	0	50	AP_RGC						NO_DEGS
Acta1	1	1	1	0	0	100	AP_RGC						NO_DEGS
Acta2	1	0	0	1	0	0	AP_RGC						NO_DEGS
Actb	7	11	7	0	4	63.6364	AP_RGC						NO_DEGS
Actg1	1	1	1	0	0	100	AP_RGC						NO_DEGS
Actg2	1	0	0	1	0	0	AP_RGC						NO_DEGS
Actl10	1	2	1	0	1	50	AP_RGC						NO_DEGS
Actl11	1	1	1	0	0	100	AP_RGC						NO_DEGS
Actl6a	1	3	1	0	2	33.3333	AP_RGC						NO_DEGS
Actl6b	1	1	1	0	0	100	AP_RGC						NO_DEGS
Actl7a	1	0	0	1	0	0	AP_RGC						NO_DEGS
Actl7b	8	9	6	2	3	54.5455	AP_RGC						NO_DEGS
Actn1	5	9	4	1	5	40	AP_RGC						NO_DEGS
Actn2	3	3	3	0	0	100	AP_RGC						NO_DEGS
Actn4	9	10	8	1	2	72.7273	AP_RGC						NO_DEGS
Actr10	1	1	1	0	0	100	AP_RGC						NO_DEGS
Actr1a	5	5	5	0	0	100	AP_RGC						NO_DEGS
Actr1b	2	2	2	0	0	100	AP_RGC						NO_DEGS
Actr2	1	1	1	0	0	100	AP_RGC						NO_DEGS
Actr3	2	1	1	1	0	50	AP_RGC						NO_DEGS
Actr3b	5	5	3	2	2	42.8571	AP_RGC						NO_DEGS
Actr5	2	2	1	1	1	33.3333	AP_RGC						NO_DEGS
Actr6	1	1	1	0	0	100	AP_RGC						NO_DEGS
Actr8	1	2	1	0	1	50	AP_RGC						NO_DEGS
Actrt1	1	1	1	0	0	100	AP_RGC						NO_DEGS
Actrt2	2	4	2	0	2	50	AP_RGC						NO_DEGS
Actrt3	2	3	1	1	2	25	AP_RGC						NO_DEGS
Acvr1	4	10	4	0	6	40	AP_RGC						NO_DEGS
Acvr1b	4	4	3	1	1	60	AP_RGC						NO_DEGS
Acvr1c	3	3	2	1	1	50	AP_RGC						NO_DEGS
Acvr2a	8	10	6	2	4	50	AP_RGC						NO_DEGS
Acvr2b	5	5	5	0	0	100	AP_RGC						NO_DEGS
Acvrl1	3	3	2	1	1	50	AP_RGC						NO_DEGS
Acy1	2	1	1	1	0	50	AP_RGC						NO_DEGS
Acy3	1	2	1	0	1	50	AP_RGC						NO_DEGS
Acyp1	4	4	4	0	0	100	AP_RGC						NO_DEGS
Acyp2	2	1	1	1	0	50	AP_RGC						NO_DEGS
Ada	5	4	4	1	0	80	AP_RGC						NO_DEGS
Adam10	3	3	2	1	1	50	AP_RGC						NO_DEGS
Adam11	6	7	4	2	3	44.4444	AP_RGC						NO_DEGS
Adam12	4	7	2	2	5	22.2222	AP_RGC						NO_DEGS
Adam15	3	5	3	0	2	60	AP_RGC						NO_DEGS
Adam17	1	2	1	0	1	50	AP_RGC						NO_DEGS
Adam19	1	2	1	0	1	50	AP_RGC						NO_DEGS
Adam22	1	2	1	0	1	50	AP_RGC						NO_DEGS
Adam23	4	3	2	2	1	40	AP_RGC						NO_DEGS
Adam28	1	0	0	1	0	0	AP_RGC						NO_DEGS
Adam30	4	5	3	1	2	50	AP_RGC						NO_DEGS
Adam33	2	1	0	2	1	0	AP_RGC						NO_DEGS
Adam7	4	4	2	2	2	33.3333	AP_RGC						NO_DEGS
Adam8	1	0	0	1	0	0	AP_RGC						NO_DEGS
Adamts1	4	7	4	0	3	57.1429	AP_RGC						NO_DEGS
Adamts10	2	2	1	1	1	33.3333	AP_RGC						NO_DEGS
Adamts12	1	4	1	0	3	25	AP_RGC						NO_DEGS
Adamts14	4	3	3	1	0	75	AP_RGC						NO_DEGS
Adamts17	5	6	5	0	1	83.3333	AP_RGC						NO_DEGS
Adamts19	3	3	1	2	2	20	AP_RGC						NO_DEGS
Adamts2	10	7	4	6	3	30.7692	AP_RGC						NO_DEGS
Adamts20	7	8	6	1	2	66.6667	AP_RGC						NO_DEGS
Adamts3	4	5	3	1	2	50	AP_RGC						NO_DEGS
Adamts4	1	2	1	0	1	50	AP_RGC						NO_DEGS
Adamts5	7	6	5	2	1	62.5	AP_RGC						NO_DEGS
Adamts6	5	8	5	0	3	62.5	AP_RGC						NO_DEGS
Adamts7	2	2	2	0	0	100	AP_RGC						NO_DEGS
Adamts8	3	6	3	0	3	50	AP_RGC						NO_DEGS
Adamts9	11	13	10	1	3	71.4286	AP_RGC						NO_DEGS
Adamtsl1	14	17	13	1	4	72.2222	AP_RGC						NO_DEGS
Adamtsl3	5	6	4	1	2	57.1429	AP_RGC						NO_DEGS
Adamtsl4	4	6	4	0	2	66.6667	AP_RGC						NO_DEGS
Adamtsl5	6	3	3	3	0	50	AP_RGC						NO_DEGS
Adap1	4	3	3	1	0	75	AP_RGC						NO_DEGS
Adap2	1	1	1	0	0	100	AP_RGC						NO_DEGS
Adar	3	3	3	0	0	100	AP_RGC						NO_DEGS
Adarb1	4	6	3	1	3	42.8571	AP_RGC						NO_DEGS
Adarb2	2	2	1	1	1	33.3333	AP_RGC						NO_DEGS
Adat1	1	2	1	0	1	50	AP_RGC						NO_DEGS
Adat3	1	1	1	0	0	100	AP_RGC						NO_DEGS
Adck1	4	4	2	2	2	33.3333	AP_RGC						NO_DEGS
Adck2	2	1	1	1	0	50	AP_RGC						NO_DEGS
Adcy1	2	3	1	1	2	25	AP_RGC						NO_DEGS
Adcy2	5	3	3	2	0	60	AP_RGC						NO_DEGS
Adcy3	3	4	3	0	1	75	AP_RGC						NO_DEGS
Adcy4	1	1	1	0	0	100	AP_RGC						NO_DEGS
Adcy5	8	8	6	2	2	60	AP_RGC						NO_DEGS
Adcy6	2	4	2	0	2	50	AP_RGC						NO_DEGS
Adcy7	2	4	2	0	2	50	AP_RGC						NO_DEGS
Adcy8	4	6	3	1	3	42.8571	AP_RGC						NO_DEGS
Adcy9	2	2	2	0	0	100	AP_RGC						NO_DEGS
Adcyap1	2	7	2	0	5	28.5714	AP_RGC						NO_DEGS
Adcyap1r1	7	9	6	1	3	60	AP_RGC						NO_DEGS
Add1	4	6	4	0	2	66.6667	AP_RGC						NO_DEGS
Add2	4	6	3	1	3	42.8571	AP_RGC						NO_DEGS
Add3	4	6	3	1	3	42.8571	AP_RGC						NO_DEGS
Adgb	3	2	2	1	0	66.6667	AP_RGC						NO_DEGS
Adgra1	3	4	3	0	1	75	AP_RGC						NO_DEGS
Adgra2	3	2	2	1	0	66.6667	AP_RGC						NO_DEGS
Adgra3	8	7	5	3	2	50	AP_RGC						NO_DEGS
Adgrb1	14	19	11	3	8	50	AP_RGC						NO_DEGS
Adgrb2	8	7	4	4	3	36.3636	AP_RGC						NO_DEGS
Adgrb3	7	16	6	1	10	35.2941	AP_RGC						NO_DEGS
Adgrd1	5	7	4	1	3	50	AP_RGC						NO_DEGS
Adgre5	3	6	2	1	4	28.5714	AP_RGC						NO_DEGS
Adgrf1	3	2	2	1	0	66.6667	AP_RGC						NO_DEGS
Adgrf3	1	0	0	1	0	0	AP_RGC						NO_DEGS
Adgrf5	2	3	2	0	1	66.6667	AP_RGC						NO_DEGS
Adgrg1	14	12	12	2	0	85.7143	AP_RGC						NO_DEGS
Adgrg2	1	0	0	1	0	0	AP_RGC						NO_DEGS
Adgrg5	2	2	2	0	0	100	AP_RGC						NO_DEGS
Adgrg6	3	2	2	1	0	66.6667	AP_RGC						NO_DEGS
Adgrl1	7	8	6	1	2	66.6667	AP_RGC						NO_DEGS
Adgrl2	32	33	24	8	9	58.5366	AP_RGC						NO_DEGS
Adgrl4	2	1	1	1	0	50	AP_RGC						NO_DEGS
Adgrv1	9	8	7	2	1	70	AP_RGC						NO_DEGS
Adh5	1	1	1	0	0	100	AP_RGC						NO_DEGS
Adhfe1	1	1	1	0	0	100	AP_RGC						NO_DEGS
Adi1	2	2	2	0	0	100	AP_RGC						NO_DEGS
Adipor1	1	1	1	0	0	100	AP_RGC						NO_DEGS
Adipor2	3	5	3	0	2	60	AP_RGC						NO_DEGS
Adk	19	22	15	4	7	57.6923	AP_RGC						NO_DEGS
Adm	1	4	1	0	3	25	AP_RGC						NO_DEGS
Adm2	1	0	0	1	0	0	AP_RGC						NO_DEGS
Adnp	3	3	3	0	0	100	AP_RGC						NO_DEGS
Adnp2	2	3	2	0	1	66.6667	AP_RGC						NO_DEGS
Ado	2	2	2	0	0	100	AP_RGC						NO_DEGS
Adora1	4	3	3	1	0	75	AP_RGC						NO_DEGS
Adora2a	2	1	1	1	0	50	AP_RGC						NO_DEGS
Adora2b	3	3	3	0	0	100	AP_RGC						NO_DEGS
Adpgk	2	2	2	0	0	100	AP_RGC						NO_DEGS
Adprh	1	1	1	0	0	100	AP_RGC						NO_DEGS
Adprm	1	0	0	1	0	0	AP_RGC						NO_DEGS
Adprs	1	1	1	0	0	100	AP_RGC						NO_DEGS
Adra1a	5	10	4	1	6	36.3636	AP_RGC						NO_DEGS
Adra1b	3	5	3	0	2	60	AP_RGC						NO_DEGS
Adra1d	2	2	2	0	0	100	AP_RGC						NO_DEGS
Adra2a	4	5	3	1	2	50	AP_RGC						NO_DEGS
Adra2b	2	3	2	0	1	66.6667	AP_RGC						NO_DEGS
Adra2c	2	1	1	1	0	50	AP_RGC						NO_DEGS
Adrb1	3	3	2	1	1	50	AP_RGC						NO_DEGS
Adrm1	1	1	1	0	0	100	AP_RGC						NO_DEGS
Adsl	1	1	1	0	0	100	AP_RGC						NO_DEGS
Adss	1	2	1	0	1	50	AP_RGC						NO_DEGS
Adssl1	3	2	2	1	0	66.6667	AP_RGC						NO_DEGS
Adtrp	7	12	6	1	6	46.1538	AP_RGC						NO_DEGS
Aebp1	1	0	0	1	0	0	AP_RGC						NO_DEGS
Aebp2	9	13	7	2	6	46.6667	AP_RGC						NO_DEGS
Aen	1	1	1	0	0	100	AP_RGC						NO_DEGS
AF067063	2	0	0	2	0	0	AP_RGC						NO_DEGS
Afap1	10	11	7	3	4	50	AP_RGC						NO_DEGS
Afap1l1	2	3	1	1	2	25	AP_RGC						NO_DEGS
Afap1l2	4	2	1	3	1	20	AP_RGC						NO_DEGS
Afdn	2	2	2	0	0	100	AP_RGC						NO_DEGS
Aff1	13	12	10	3	2	66.6667	AP_RGC						NO_DEGS
Aff2	2	3	2	0	1	66.6667	AP_RGC						NO_DEGS
Aff4	3	2	2	1	0	66.6667	AP_RGC						NO_DEGS
Afg1l	10	7	6	4	1	54.5455	AP_RGC						NO_DEGS
Afg3l1	1	1	1	0	0	100	AP_RGC						NO_DEGS
Afg3l2	2	2	1	1	1	33.3333	AP_RGC						NO_DEGS
Afmid	1	1	1	0	0	100	AP_RGC						NO_DEGS
Aftph	3	3	2	1	1	50	AP_RGC						NO_DEGS
Aga	1	2	1	0	1	50	AP_RGC						NO_DEGS
Agap1	21	20	17	4	3	70.8333	AP_RGC						NO_DEGS
Agap2	6	4	3	3	1	42.8571	AP_RGC						NO_DEGS
Agap3	13	14	12	1	2	80	AP_RGC						NO_DEGS
Agbl1	11	14	10	1	4	66.6667	AP_RGC						NO_DEGS
Agbl3	1	1	1	0	0	100	AP_RGC						NO_DEGS
Agbl4	7	5	5	2	0	71.4286	AP_RGC						NO_DEGS
Agbl5	4	4	4	0	0	100	AP_RGC						NO_DEGS
Agfg1	2	1	1	1	0	50	AP_RGC						NO_DEGS
Agfg2	2	3	2	0	1	66.6667	AP_RGC						NO_DEGS
Aggf1	2	2	2	0	0	100	AP_RGC						NO_DEGS
Agk	2	3	2	0	1	66.6667	AP_RGC						NO_DEGS
Agl	2	4	2	0	2	50	AP_RGC						NO_DEGS
Agmat	1	1	1	0	0	100	AP_RGC						NO_DEGS
Agmo	1	1	1	0	0	100	AP_RGC						NO_DEGS
Ago1	3	3	3	0	0	100	AP_RGC						NO_DEGS
Ago2	7	6	5	2	1	62.5	AP_RGC						NO_DEGS
Ago3	1	1	1	0	0	100	AP_RGC						NO_DEGS
Ago4	1	1	1	0	0	100	AP_RGC						NO_DEGS
Agpat2	1	2	1	0	1	50	AP_RGC						NO_DEGS
Agpat3	3	2	2	1	0	66.6667	AP_RGC						NO_DEGS
Agpat4	7	7	5	2	2	55.5556	AP_RGC						NO_DEGS
Agpat5	1	2	1	0	1	50	AP_RGC						NO_DEGS
Agps	4	3	3	1	0	75	AP_RGC						NO_DEGS
Agr2	1	1	1	0	0	100	AP_RGC						NO_DEGS
Agr3	3	4	2	1	2	40	AP_RGC						NO_DEGS
Agrn	7	7	5	2	2	55.5556	AP_RGC						NO_DEGS
Agrp	1	1	1	0	0	100	AP_RGC						NO_DEGS
Agtpbp1	9	12	6	3	6	40	AP_RGC						NO_DEGS
Agtr1a	2	2	2	0	0	100	AP_RGC						NO_DEGS
Agtr1b	4	5	3	1	2	50	AP_RGC						NO_DEGS
Agtrap	3	2	1	2	1	25	AP_RGC						NO_DEGS
Ahctf1	6	5	5	1	0	83.3333	AP_RGC						NO_DEGS
Ahcyl	1	2	1	0	1	50	AP_RGC						NO_DEGS
Ahcyl1	3	1	1	2	0	33.3333	AP_RGC						NO_DEGS
Ahcyl2	8	8	7	1	1	77.7778	AP_RGC						NO_DEGS
Ahdc1	16	18	11	5	7	47.8261	AP_RGC						NO_DEGS
Ahi1	7	7	5	2	2	55.5556	AP_RGC						NO_DEGS
Ahnak	8	6	5	3	1	55.5556	AP_RGC						NO_DEGS
Ahr	1	1	1	0	0	100	AP_RGC						NO_DEGS
Ahrr	2	2	2	0	0	100	AP_RGC						NO_DEGS
Ahsa1	1	1	0	1	1	0	AP_RGC						NO_DEGS
Ahsa2	2	1	1	1	0	50	AP_RGC						NO_DEGS
AI197445	4	9	3	1	6	30	AP_RGC						NO_DEGS
AI413582	2	2	1	1	1	33.3333	AP_RGC						NO_DEGS
AI463170	1	0	0	1	0	0	AP_RGC						NO_DEGS
AI467606	1	1	1	0	0	100	AP_RGC						NO_DEGS
AI506816	1	1	1	0	0	100	AP_RGC						NO_DEGS
AI593442	1	0	0	1	0	0	AP_RGC						NO_DEGS
AI606473	1	3	0	1	3	0	AP_RGC						NO_DEGS
AI837181	1	2	1	0	1	50	AP_RGC						NO_DEGS
AI854703	1	1	1	0	0	100	AP_RGC						NO_DEGS
AI987944	1	1	1	0	0	100	AP_RGC						NO_DEGS
Aicda	2	2	1	1	1	33.3333	AP_RGC						NO_DEGS
Aida	2	2	2	0	0	100	AP_RGC						NO_DEGS
Aif1	1	2	1	0	1	50	AP_RGC						NO_DEGS
Aif1l	5	6	4	1	2	57.1429	AP_RGC						NO_DEGS
Aifm1	1	1	1	0	0	100	AP_RGC						NO_DEGS
Aifm2	1	1	1	0	0	100	AP_RGC						NO_DEGS
Aifm3	2	1	1	1	0	50	AP_RGC						NO_DEGS
Aig1	3	2	2	1	0	66.6667	AP_RGC						NO_DEGS
Aim2	2	2	2	0	0	100	AP_RGC						NO_DEGS
Aimp1	1	2	1	0	1	50	AP_RGC						NO_DEGS
Aimp2	1	0	0	1	0	0	AP_RGC						NO_DEGS
Aip	2	2	2	0	0	100	AP_RGC						NO_DEGS
Aipl1	6	4	3	3	1	42.8571	AP_RGC						NO_DEGS
Aire	1	1	1	0	0	100	AP_RGC						NO_DEGS
Airn	2	3	2	0	1	66.6667	AP_RGC						NO_DEGS
Ajap1	12	18	10	2	8	50	AP_RGC						NO_DEGS
Ajm1	1	4	1	0	3	25	AP_RGC						NO_DEGS
Ajuba	6	6	5	1	1	71.4286	AP_RGC						NO_DEGS
Ak1	3	4	3	0	1	75	AP_RGC						NO_DEGS
Ak2	1	4	1	0	3	25	AP_RGC						NO_DEGS
Ak3	1	2	1	0	1	50	AP_RGC						NO_DEGS
Ak4	3	3	3	0	0	100	AP_RGC						NO_DEGS
Ak5	4	3	2	2	1	40	AP_RGC						NO_DEGS
Ak6	2	2	2	0	0	100	AP_RGC						NO_DEGS
Ak7	2	1	0	2	1	0	AP_RGC						NO_DEGS
Ak8	2	4	2	0	2	50	AP_RGC						NO_DEGS
Ak9	1	1	1	0	0	100	AP_RGC						NO_DEGS
Akain1	6	2	1	5	1	14.2857	AP_RGC						NO_DEGS
Akap1	4	6	3	1	3	42.8571	AP_RGC						NO_DEGS
Akap10	1	1	1	0	0	100	AP_RGC						NO_DEGS
Akap11	3	3	2	1	1	50	AP_RGC						NO_DEGS
Akap12	3	5	2	1	3	33.3333	AP_RGC						NO_DEGS
Akap13	5	4	2	3	2	28.5714	AP_RGC						NO_DEGS
Akap17b	1	2	1	0	1	50	AP_RGC						NO_DEGS
Akap5	1	1	1	0	0	100	AP_RGC						NO_DEGS
Akap6	9	11	7	2	4	53.8462	AP_RGC						NO_DEGS
Akap7	7	10	5	2	5	41.6667	AP_RGC						NO_DEGS
Akap8	2	2	2	0	0	100	AP_RGC						NO_DEGS
Akap8l	2	3	2	0	1	66.6667	AP_RGC						NO_DEGS
Akap9	1	3	1	0	2	33.3333	AP_RGC						NO_DEGS
Akip1	1	1	1	0	0	100	AP_RGC						NO_DEGS
Akirin1	1	3	1	0	2	33.3333	AP_RGC						NO_DEGS
Akirin2	2	3	2	0	1	66.6667	AP_RGC						NO_DEGS
Akna	9	6	6	3	0	66.6667	AP_RGC						NO_DEGS
Aknad1	1	0	0	1	0	0	AP_RGC						NO_DEGS
Akr1a1	1	3	1	0	2	33.3333	AP_RGC						NO_DEGS
Akr1b10	2	2	2	0	0	100	AP_RGC						NO_DEGS
Akr1b3	1	1	1	0	0	100	AP_RGC						NO_DEGS
Akr1b8	2	3	2	0	1	66.6667	AP_RGC						NO_DEGS
Akr1d1	3	2	2	1	0	66.6667	AP_RGC						NO_DEGS
Akr1e1	2	2	2	0	0	100	AP_RGC						NO_DEGS
Akr7a5	3	2	2	1	0	66.6667	AP_RGC						NO_DEGS
Akt1	8	7	6	2	1	66.6667	AP_RGC						NO_DEGS
Akt1s1	2	1	1	1	0	50	AP_RGC						NO_DEGS
Akt2	2	4	2	0	2	50	AP_RGC						NO_DEGS
Akt3	6	8	6	0	2	75	AP_RGC						NO_DEGS
Aktip	3	5	2	1	3	33.3333	AP_RGC						NO_DEGS
Alad	1	1	1	0	0	100	AP_RGC						NO_DEGS
Alas1	1	1	1	0	0	100	AP_RGC						NO_DEGS
Alas2	1	0	0	1	0	0	AP_RGC						NO_DEGS
Alcam	13	10	9	4	1	64.2857	AP_RGC						NO_DEGS
Aldh18a1	4	4	4	0	0	100	AP_RGC						NO_DEGS
Aldh1a1	1	0	0	1	0	0	AP_RGC						NO_DEGS
Aldh1a2	3	1	0	3	1	0	AP_RGC						NO_DEGS
Aldh1a3	5	2	2	3	0	40	AP_RGC						NO_DEGS
Aldh1l1	8	7	5	3	2	50	AP_RGC						NO_DEGS
Aldh1l2	2	1	1	1	0	50	AP_RGC						NO_DEGS
Aldh2	2	2	2	0	0	100	AP_RGC						NO_DEGS
Aldh3a1	1	0	0	1	0	0	AP_RGC						NO_DEGS
Aldh3a2	1	1	1	0	0	100	AP_RGC						NO_DEGS
Aldh3b1	1	1	1	0	0	100	AP_RGC						NO_DEGS
Aldh5a1	1	1	1	0	0	100	AP_RGC						NO_DEGS
Aldh6a1	1	2	1	0	1	50	AP_RGC						NO_DEGS
Aldh7a1	3	4	3	0	1	75	AP_RGC						NO_DEGS
Aldh8a1	1	5	1	0	4	20	AP_RGC						NO_DEGS
Aldh9a1	4	4	2	2	2	33.3333	AP_RGC						NO_DEGS
Aldoa	3	1	1	2	0	33.3333	AP_RGC						NO_DEGS
Aldoart2	3	5	2	1	3	33.3333	AP_RGC						NO_DEGS
Aldob	1	1	1	0	0	100	AP_RGC						NO_DEGS
Aldoc	2	3	2	0	1	66.6667	AP_RGC						NO_DEGS
Alg1	1	1	1	0	0	100	AP_RGC						NO_DEGS
Alg12	1	1	1	0	0	100	AP_RGC						NO_DEGS
Alg13	2	2	2	0	0	100	AP_RGC						NO_DEGS
Alg14	3	3	2	1	1	50	AP_RGC						NO_DEGS
Alg2	2	3	2	0	1	66.6667	AP_RGC						NO_DEGS
Alg3	1	1	1	0	0	100	AP_RGC						NO_DEGS
Alg5	1	1	1	0	0	100	AP_RGC						NO_DEGS
Alg6	1	1	1	0	0	100	AP_RGC						NO_DEGS
Alg8	2	2	2	0	0	100	AP_RGC						NO_DEGS
Alg9	1	1	1	0	0	100	AP_RGC						NO_DEGS
Alkal1	2	2	2	0	0	100	AP_RGC						NO_DEGS
Alkal2	2	3	2	0	1	66.6667	AP_RGC						NO_DEGS
Alkbh1	1	2	1	0	1	50	AP_RGC						NO_DEGS
Alkbh2	2	1	1	1	0	50	AP_RGC						NO_DEGS
Alkbh3	2	3	1	1	2	25	AP_RGC						NO_DEGS
Alkbh3os1	1	1	1	0	0	100	AP_RGC						NO_DEGS
Alkbh5	2	4	2	0	2	50	AP_RGC						NO_DEGS
Alkbh6	1	1	1	0	0	100	AP_RGC						NO_DEGS
Alkbh7	1	1	1	0	0	100	AP_RGC						NO_DEGS
Allc	2	2	2	0	0	100	AP_RGC						NO_DEGS
Alms1	2	2	1	1	1	33.3333	AP_RGC						NO_DEGS
Alox12b	1	1	1	0	0	100	AP_RGC						NO_DEGS
Alox12e	1	0	0	1	0	0	AP_RGC						NO_DEGS
Alox15	1	1	0	1	1	0	AP_RGC						NO_DEGS
Alox5ap	1	1	1	0	0	100	AP_RGC						NO_DEGS
Aloxe3	4	3	3	1	0	75	AP_RGC						NO_DEGS
Alpi	1	1	1	0	0	100	AP_RGC						NO_DEGS
Alpk1	11	17	11	0	6	64.7059	AP_RGC						NO_DEGS
Alpk2	1	1	1	0	0	100	AP_RGC						NO_DEGS
Alpl	5	5	4	1	1	66.6667	AP_RGC						NO_DEGS
Alppl2	3	1	0	3	1	0	AP_RGC						NO_DEGS
Als2	2	1	1	1	0	50	AP_RGC						NO_DEGS
Alx3	5	3	3	2	0	60	AP_RGC						NO_DEGS
Alx4	2	5	1	1	4	16.6667	AP_RGC						NO_DEGS
Alyref2	4	2	2	2	0	50	AP_RGC						NO_DEGS
Amacr	1	1	1	0	0	100	AP_RGC						NO_DEGS
Ambra1	2	4	2	0	2	50	AP_RGC						NO_DEGS
Amd1	1	0	0	1	0	0	AP_RGC						NO_DEGS
Amd2	3	2	2	1	0	66.6667	AP_RGC						NO_DEGS
Amdhd1	1	1	1	0	0	100	AP_RGC						NO_DEGS
Amdhd2	1	1	1	0	0	100	AP_RGC						NO_DEGS
Amer1	1	2	1	0	1	50	AP_RGC						NO_DEGS
Amer2	11	12	8	3	4	53.3333	AP_RGC						NO_DEGS
Amfr	3	2	2	1	0	66.6667	AP_RGC						NO_DEGS
Amh	1	3	1	0	2	33.3333	AP_RGC						NO_DEGS
Amigo1	2	4	2	0	2	50	AP_RGC						NO_DEGS
Amigo2	1	2	1	0	1	50	AP_RGC						NO_DEGS
Amigo3	1	1	1	0	0	100	AP_RGC						NO_DEGS
Ammecr1	2	2	2	0	0	100	AP_RGC						NO_DEGS
Ammecr1l	2	4	2	0	2	50	AP_RGC						NO_DEGS
Amn	1	1	1	0	0	100	AP_RGC						NO_DEGS
Amn1	1	1	1	0	0	100	AP_RGC						NO_DEGS
Amot	2	3	2	0	1	66.6667	AP_RGC						NO_DEGS
Amotl1	2	5	2	0	3	40	AP_RGC						NO_DEGS
Amotl2	13	17	9	4	8	42.8571	AP_RGC						NO_DEGS
Ampd2	2	3	1	1	2	25	AP_RGC						NO_DEGS
Ampd3	2	4	2	0	2	50	AP_RGC						NO_DEGS
Amtn	1	0	0	1	0	0	AP_RGC						NO_DEGS
Amy2b	1	1	1	0	0	100	AP_RGC						NO_DEGS
Amz1	6	6	5	1	1	71.4286	AP_RGC						NO_DEGS
Amz2	2	3	2	0	1	66.6667	AP_RGC						NO_DEGS
Anapc1	1	1	1	0	0	100	AP_RGC						NO_DEGS
Anapc10	5	2	2	3	0	40	AP_RGC						NO_DEGS
Anapc13	4	8	4	0	4	50	AP_RGC						NO_DEGS
Anapc15	2	1	1	1	0	50	AP_RGC						NO_DEGS
Anapc16	4	3	2	2	1	40	AP_RGC						NO_DEGS
Anapc2	1	1	1	0	0	100	AP_RGC						NO_DEGS
Anapc4	2	3	1	1	2	25	AP_RGC						NO_DEGS
Anapc5	5	3	3	2	0	60	AP_RGC						NO_DEGS
Anapc7	1	2	1	0	1	50	AP_RGC						NO_DEGS
Ang5	1	1	1	0	0	100	AP_RGC						NO_DEGS
Angel1	1	1	1	0	0	100	AP_RGC						NO_DEGS
Angel2	2	2	1	1	1	33.3333	AP_RGC						NO_DEGS
Angpt1	4	7	2	2	5	22.2222	AP_RGC						NO_DEGS
Angpt2	1	4	1	0	3	25	AP_RGC						NO_DEGS
Angpt4	1	1	1	0	0	100	AP_RGC						NO_DEGS
Angptl1	1	1	0	1	1	0	AP_RGC						NO_DEGS
Angptl2	3	5	3	0	2	60	AP_RGC						NO_DEGS
Angptl4	2	2	2	0	0	100	AP_RGC						NO_DEGS
Angptl6	1	1	1	0	0	100	AP_RGC						NO_DEGS
Angptl8	1	1	1	0	0	100	AP_RGC						NO_DEGS
Ank	3	5	2	1	3	33.3333	AP_RGC						NO_DEGS
Ank1	5	8	5	0	3	62.5	AP_RGC						NO_DEGS
Ank2	23	19	13	10	6	44.8276	AP_RGC						NO_DEGS
Ank3	14	24	6	8	18	18.75	AP_RGC						NO_DEGS
Ankdd1a	2	2	2	0	0	100	AP_RGC						NO_DEGS
Ankdd1b	1	0	0	1	0	0	AP_RGC						NO_DEGS
Ankef1	2	4	2	0	2	50	AP_RGC						NO_DEGS
Ankfn1	12	14	7	5	7	36.8421	AP_RGC						NO_DEGS
Ankfy1	1	1	1	0	0	100	AP_RGC						NO_DEGS
Ankhd1	2	3	2	0	1	66.6667	AP_RGC						NO_DEGS
Ankib1	2	2	1	1	1	33.3333	AP_RGC						NO_DEGS
Ankk1	1	1	1	0	0	100	AP_RGC						NO_DEGS
Ankle1	1	2	1	0	1	50	AP_RGC						NO_DEGS
Ankle2	1	1	1	0	0	100	AP_RGC						NO_DEGS
Ankmy1	2	2	2	0	0	100	AP_RGC						NO_DEGS
Ankmy2	1	1	1	0	0	100	AP_RGC						NO_DEGS
Ankra2	1	1	1	0	0	100	AP_RGC						NO_DEGS
Ankrd1	4	3	3	1	0	75	AP_RGC						NO_DEGS
Ankrd10	4	4	3	1	1	60	AP_RGC						NO_DEGS
Ankrd11	4	5	4	0	1	80	AP_RGC						NO_DEGS
Ankrd12	2	1	1	1	0	50	AP_RGC						NO_DEGS
Ankrd13a	2	2	2	0	0	100	AP_RGC						NO_DEGS
Ankrd13d	1	2	1	0	1	50	AP_RGC						NO_DEGS
Ankrd16	2	2	2	0	0	100	AP_RGC						NO_DEGS
Ankrd17	4	3	2	2	1	40	AP_RGC						NO_DEGS
Ankrd2	1	1	1	0	0	100	AP_RGC						NO_DEGS
Ankrd23	1	2	1	0	1	50	AP_RGC						NO_DEGS
Ankrd26	1	1	1	0	0	100	AP_RGC						NO_DEGS
Ankrd27	1	2	1	0	1	50	AP_RGC						NO_DEGS
Ankrd28	6	9	4	2	5	36.3636	AP_RGC						NO_DEGS
Ankrd29	2	2	2	0	0	100	AP_RGC						NO_DEGS
Ankrd33	1	2	0	1	2	0	AP_RGC						NO_DEGS
Ankrd33b	2	3	1	1	2	25	AP_RGC						NO_DEGS
Ankrd34a	2	2	1	1	1	33.3333	AP_RGC						NO_DEGS
Ankrd34b	2	1	1	1	0	50	AP_RGC						NO_DEGS
Ankrd35	1	2	1	0	1	50	AP_RGC						NO_DEGS
Ankrd37	1	1	1	0	0	100	AP_RGC						NO_DEGS
Ankrd39	1	3	1	0	2	33.3333	AP_RGC						NO_DEGS
Ankrd40	4	6	4	0	2	66.6667	AP_RGC						NO_DEGS
Ankrd42	1	2	1	0	1	50	AP_RGC						NO_DEGS
Ankrd44	12	12	10	2	2	71.4286	AP_RGC						NO_DEGS
Ankrd45	1	1	1	0	0	100	AP_RGC						NO_DEGS
Ankrd46	3	2	2	1	0	66.6667	AP_RGC						NO_DEGS
Ankrd50	3	5	2	1	3	33.3333	AP_RGC						NO_DEGS
Ankrd52	3	3	3	0	0	100	AP_RGC						NO_DEGS
Ankrd54	1	2	1	0	1	50	AP_RGC						NO_DEGS
Ankrd55	5	6	2	3	4	22.2222	AP_RGC						NO_DEGS
Ankrd6	9	14	6	3	8	35.2941	AP_RGC						NO_DEGS
Ankrd61	1	0	0	1	0	0	AP_RGC						NO_DEGS
Ankrd63	1	4	1	0	3	25	AP_RGC						NO_DEGS
Ankrd66	1	2	1	0	1	50	AP_RGC						NO_DEGS
Ankrd9	1	1	1	0	0	100	AP_RGC						NO_DEGS
Anks1	8	9	5	3	4	41.6667	AP_RGC						NO_DEGS
Anks1b	16	15	10	6	5	47.619	AP_RGC						NO_DEGS
Anks3	2	1	1	1	0	50	AP_RGC						NO_DEGS
Anks6	2	3	2	0	1	66.6667	AP_RGC						NO_DEGS
Anln	2	2	2	0	0	100	AP_RGC						NO_DEGS
Ano1	5	8	3	2	5	30	AP_RGC						NO_DEGS
Ano10	1	1	0	1	1	0	AP_RGC						NO_DEGS
Ano2	1	2	1	0	1	50	AP_RGC						NO_DEGS
Ano3	1	1	0	1	1	0	AP_RGC						NO_DEGS
Ano4	7	2	1	6	1	12.5	AP_RGC						NO_DEGS
Ano6	4	7	3	1	4	37.5	AP_RGC						NO_DEGS
Ano8	1	2	1	0	1	50	AP_RGC						NO_DEGS
Anp32a	12	9	9	3	0	75	AP_RGC						NO_DEGS
Anpep	2	1	1	1	0	50	AP_RGC						NO_DEGS
Antkmt	2	3	2	0	1	66.6667	AP_RGC						NO_DEGS
Antxr1	6	7	4	2	3	44.4444	AP_RGC						NO_DEGS
Antxr2	5	2	2	3	0	40	AP_RGC						NO_DEGS
Anxa1	2	1	1	1	0	50	AP_RGC						NO_DEGS
Anxa11	3	3	3	0	0	100	AP_RGC						NO_DEGS
Anxa13	2	1	1	1	0	50	AP_RGC						NO_DEGS
Anxa2	5	5	5	0	0	100	AP_RGC						NO_DEGS
Anxa4	1	1	0	1	1	0	AP_RGC						NO_DEGS
Anxa5	3	1	1	2	0	33.3333	AP_RGC						NO_DEGS
Anxa6	6	6	5	1	1	71.4286	AP_RGC						NO_DEGS
Anxa7	1	1	1	0	0	100	AP_RGC						NO_DEGS
Aoc1	1	0	0	1	0	0	AP_RGC						NO_DEGS
Aoc2	1	0	0	1	0	0	AP_RGC						NO_DEGS
Aoc3	1	1	1	0	0	100	AP_RGC						NO_DEGS
Aopep	8	12	7	1	5	53.8462	AP_RGC						NO_DEGS
Aox1	1	4	1	0	3	25	AP_RGC						NO_DEGS
Aox2	2	1	1	1	0	50	AP_RGC						NO_DEGS
Aox3	1	1	1	0	0	100	AP_RGC						NO_DEGS
Aox4	1	1	1	0	0	100	AP_RGC						NO_DEGS
Ap1ar	3	4	3	0	1	75	AP_RGC						NO_DEGS
Ap1b1	4	3	3	1	0	75	AP_RGC						NO_DEGS
Ap1g1	2	4	2	0	2	50	AP_RGC						NO_DEGS
Ap1g2	1	4	1	0	3	25	AP_RGC						NO_DEGS
Ap1m1	3	2	2	1	0	66.6667	AP_RGC						NO_DEGS
Ap1m2	1	1	1	0	0	100	AP_RGC						NO_DEGS
Ap1s1	2	2	2	0	0	100	AP_RGC						NO_DEGS
Ap1s2	2	2	1	1	1	33.3333	AP_RGC						NO_DEGS
Ap1s3	3	4	3	0	1	75	AP_RGC						NO_DEGS
Ap2a1	3	2	2	1	0	66.6667	AP_RGC						NO_DEGS
Ap2a2	2	2	2	0	0	100	AP_RGC						NO_DEGS
Ap2m1	2	2	2	0	0	100	AP_RGC						NO_DEGS
Ap2s1	1	2	1	0	1	50	AP_RGC						NO_DEGS
Ap3b1	7	10	6	1	4	54.5455	AP_RGC						NO_DEGS
Ap3b2	1	1	1	0	0	100	AP_RGC						NO_DEGS
Ap3d1	2	2	2	0	0	100	AP_RGC						NO_DEGS
Ap3m1	1	1	1	0	0	100	AP_RGC						NO_DEGS
Ap3m2	2	4	2	0	2	50	AP_RGC						NO_DEGS
Ap3s1	2	4	2	0	2	50	AP_RGC						NO_DEGS
Ap3s2	2	2	1	1	1	33.3333	AP_RGC						NO_DEGS
Ap4b1	1	0	0	1	0	0	AP_RGC						NO_DEGS
Ap4e1	1	3	1	0	2	33.3333	AP_RGC						NO_DEGS
Ap4m1	1	1	1	0	0	100	AP_RGC						NO_DEGS
Ap4s1	1	1	1	0	0	100	AP_RGC						NO_DEGS
Ap5b1	3	3	3	0	0	100	AP_RGC						NO_DEGS
Ap5m1	2	0	0	2	0	0	AP_RGC						NO_DEGS
Ap5s1	1	1	1	0	0	100	AP_RGC						NO_DEGS
Ap5z1	4	6	3	1	3	42.8571	AP_RGC						NO_DEGS
Apaf1	3	7	2	1	5	25	AP_RGC						NO_DEGS
Apba1	6	6	4	2	2	50	AP_RGC						NO_DEGS
Apba2	7	11	6	1	5	50	AP_RGC						NO_DEGS
Apba3	1	2	1	0	1	50	AP_RGC						NO_DEGS
Apbb1	3	4	3	0	1	75	AP_RGC						NO_DEGS
Apbb1ip	1	0	0	1	0	0	AP_RGC						NO_DEGS
Apbb2	7	14	6	1	8	40	AP_RGC						NO_DEGS
Apbb3	1	1	1	0	0	100	AP_RGC						NO_DEGS
Apc	5	4	3	2	1	50	AP_RGC						NO_DEGS
Apc2	3	5	3	0	2	60	AP_RGC						NO_DEGS
Apcdd1	5	7	5	0	2	71.4286	AP_RGC						NO_DEGS
Apeh	1	2	1	0	1	50	AP_RGC						NO_DEGS
Apex1	1	1	1	0	0	100	AP_RGC						NO_DEGS
Aph1a	1	3	1	0	2	33.3333	AP_RGC						NO_DEGS
Aph1b	2	2	1	1	1	33.3333	AP_RGC						NO_DEGS
Aph1c	2	2	2	0	0	100	AP_RGC						NO_DEGS
Api5	2	8	2	0	6	25	AP_RGC						NO_DEGS
Apip	1	2	1	0	1	50	AP_RGC						NO_DEGS
Aplf	1	2	1	0	1	50	AP_RGC						NO_DEGS
Apln	4	4	4	0	0	100	AP_RGC						NO_DEGS
Aplnr	1	1	1	0	0	100	AP_RGC						NO_DEGS
Aplp1	3	3	3	0	0	100	AP_RGC						NO_DEGS
Aplp2	3	4	3	0	1	75	AP_RGC						NO_DEGS
Apmap	1	2	1	0	1	50	AP_RGC						NO_DEGS
Apoa1	1	2	1	0	1	50	AP_RGC						NO_DEGS
Apobec1	2	2	1	1	1	33.3333	AP_RGC						NO_DEGS
Apobec2	2	2	1	1	1	33.3333	AP_RGC						NO_DEGS
Apobec4	2	3	2	0	1	66.6667	AP_RGC						NO_DEGS
Apobr	1	1	1	0	0	100	AP_RGC						NO_DEGS
Apoe	2	2	2	0	0	100	AP_RGC						NO_DEGS
Apoh	4	3	1	3	2	16.6667	AP_RGC						NO_DEGS
Apol6	1	1	0	1	1	0	AP_RGC						NO_DEGS
Apol7d	3	3	2	1	1	50	AP_RGC						NO_DEGS
Apol7e	1	2	1	0	1	50	AP_RGC						NO_DEGS
Apold1	3	3	3	0	0	100	AP_RGC						NO_DEGS
Apoo	1	0	0	1	0	0	AP_RGC						NO_DEGS
Apool	1	1	1	0	0	100	AP_RGC						NO_DEGS
App	11	14	8	3	6	47.0588	AP_RGC						NO_DEGS
Appbp2os	2	1	1	1	0	50	AP_RGC						NO_DEGS
Appl1	1	1	1	0	0	100	AP_RGC						NO_DEGS
Appl2	3	3	3	0	0	100	AP_RGC						NO_DEGS
Aprt	1	1	1	0	0	100	AP_RGC						NO_DEGS
Aptx	1	3	1	0	2	33.3333	AP_RGC						NO_DEGS
Aqp1	2	2	2	0	0	100	AP_RGC						NO_DEGS
Aqp11	4	4	3	1	1	60	AP_RGC						NO_DEGS
Aqp12	2	1	1	1	0	50	AP_RGC						NO_DEGS
Aqp2	2	1	1	1	0	50	AP_RGC						NO_DEGS
Aqp3	2	1	1	1	0	50	AP_RGC						NO_DEGS
Aqp4	2	4	1	1	3	20	AP_RGC						NO_DEGS
Aqp5	3	3	3	0	0	100	AP_RGC						NO_DEGS
Aqp6	1	1	0	1	1	0	AP_RGC						NO_DEGS
Aqp9	2	2	2	0	0	100	AP_RGC						NO_DEGS
Aqr	1	3	1	0	2	33.3333	AP_RGC						NO_DEGS
Ar	1	0	0	1	0	0	AP_RGC						NO_DEGS
Araf	4	3	2	2	1	40	AP_RGC						NO_DEGS
Arap1	1	2	1	0	1	50	AP_RGC						NO_DEGS
Arap2	2	2	2	0	0	100	AP_RGC						NO_DEGS
Arap3	7	10	5	2	5	41.6667	AP_RGC						NO_DEGS
Arc	6	6	6	0	0	100	AP_RGC						NO_DEGS
Arcn1	2	2	2	0	0	100	AP_RGC						NO_DEGS
Areg	2	1	1	1	0	50	AP_RGC						NO_DEGS
Arel1	6	3	3	3	0	50	AP_RGC						NO_DEGS
Arf1	2	4	2	0	2	50	AP_RGC						NO_DEGS
Arf2	4	3	3	1	0	75	AP_RGC						NO_DEGS
Arf3	2	2	2	0	0	100	AP_RGC						NO_DEGS
Arf4	3	4	3	0	1	75	AP_RGC						NO_DEGS
Arf5	2	1	1	1	0	50	AP_RGC						NO_DEGS
Arf6	4	4	4	0	0	100	AP_RGC						NO_DEGS
Arfgap1	2	2	1	1	1	33.3333	AP_RGC						NO_DEGS
Arfgap2	2	2	1	1	1	33.3333	AP_RGC						NO_DEGS
Arfgap3	1	1	1	0	0	100	AP_RGC						NO_DEGS
Arfgef1	2	2	2	0	0	100	AP_RGC						NO_DEGS
Arfip1	2	3	2	0	1	66.6667	AP_RGC						NO_DEGS
Arg1	2	3	2	0	1	66.6667	AP_RGC						NO_DEGS
Arg2	1	1	1	0	0	100	AP_RGC						NO_DEGS
Arglu1	2	4	2	0	2	50	AP_RGC						NO_DEGS
Arhgap1	1	1	1	0	0	100	AP_RGC						NO_DEGS
Arhgap10	1	1	1	0	0	100	AP_RGC						NO_DEGS
Arhgap11a	3	3	3	0	0	100	AP_RGC						NO_DEGS
Arhgap12	7	10	7	0	3	70	AP_RGC						NO_DEGS
Arhgap15	3	2	2	1	0	66.6667	AP_RGC						NO_DEGS
Arhgap15os	2	2	0	2	2	0	AP_RGC						NO_DEGS
Arhgap18	4	4	3	1	1	60	AP_RGC						NO_DEGS
Arhgap19	1	2	1	0	1	50	AP_RGC						NO_DEGS
Arhgap20	3	5	3	0	2	60	AP_RGC						NO_DEGS
Arhgap21	7	8	4	3	4	36.3636	AP_RGC						NO_DEGS
Arhgap22	4	6	4	0	2	66.6667	AP_RGC						NO_DEGS
Arhgap23	15	13	12	3	1	75	AP_RGC						NO_DEGS
Arhgap24	4	2	2	2	0	50	AP_RGC						NO_DEGS
Arhgap25	2	2	1	1	1	33.3333	AP_RGC						NO_DEGS
Arhgap26	8	14	5	3	9	29.4118	AP_RGC						NO_DEGS
Arhgap27	7	8	5	2	3	50	AP_RGC						NO_DEGS
Arhgap29	5	3	2	3	1	33.3333	AP_RGC						NO_DEGS
Arhgap30	1	1	1	0	0	100	AP_RGC						NO_DEGS
Arhgap31	3	3	2	1	1	50	AP_RGC						NO_DEGS
Arhgap32	3	6	3	0	3	50	AP_RGC						NO_DEGS
Arhgap33	3	2	2	1	0	66.6667	AP_RGC						NO_DEGS
Arhgap33os	1	0	0	1	0	0	AP_RGC						NO_DEGS
Arhgap35	5	5	3	2	2	42.8571	AP_RGC						NO_DEGS
Arhgap39	2	3	2	0	1	66.6667	AP_RGC						NO_DEGS
Arhgap4	2	2	2	0	0	100	AP_RGC						NO_DEGS
Arhgap40	4	4	3	1	1	60	AP_RGC						NO_DEGS
Arhgap42	2	3	2	0	1	66.6667	AP_RGC						NO_DEGS
Arhgap44	1	1	1	0	0	100	AP_RGC						NO_DEGS
Arhgap45	2	0	0	2	0	0	AP_RGC						NO_DEGS
Arhgap5	2	4	2	0	2	50	AP_RGC						NO_DEGS
Arhgap6	2	2	1	1	1	33.3333	AP_RGC						NO_DEGS
Arhgap8	4	4	3	1	1	60	AP_RGC						NO_DEGS
Arhgdig	1	2	1	0	1	50	AP_RGC						NO_DEGS
Arhgef1	3	4	3	0	1	75	AP_RGC						NO_DEGS
Arhgef10	10	9	6	4	3	46.1538	AP_RGC						NO_DEGS
Arhgef10l	11	18	9	2	9	45	AP_RGC						NO_DEGS
Arhgef11	2	1	1	1	0	50	AP_RGC						NO_DEGS
Arhgef12	3	4	2	1	2	40	AP_RGC						NO_DEGS
Arhgef15	2	1	1	1	0	50	AP_RGC						NO_DEGS
Arhgef16	2	2	1	1	1	33.3333	AP_RGC						NO_DEGS
Arhgef17	8	7	5	3	2	50	AP_RGC						NO_DEGS
Arhgef18	4	2	1	3	1	20	AP_RGC						NO_DEGS
Arhgef19	5	8	4	1	4	44.4444	AP_RGC						NO_DEGS
Arhgef2	4	8	4	0	4	50	AP_RGC						NO_DEGS
Arhgef25	2	2	2	0	0	100	AP_RGC						NO_DEGS
Arhgef26	6	7	6	0	1	85.7143	AP_RGC						NO_DEGS
Arhgef28	13	11	9	4	2	60	AP_RGC						NO_DEGS
Arhgef3	5	5	3	2	2	42.8571	AP_RGC						NO_DEGS
Arhgef33	2	2	1	1	1	33.3333	AP_RGC						NO_DEGS
Arhgef37	3	4	2	1	2	40	AP_RGC						NO_DEGS
Arhgef39	1	2	1	0	1	50	AP_RGC						NO_DEGS
Arhgef4	8	11	6	2	5	46.1538	AP_RGC						NO_DEGS
Arhgef40	6	4	4	2	0	66.6667	AP_RGC						NO_DEGS
Arhgef7	5	3	2	3	1	33.3333	AP_RGC						NO_DEGS
Arhgef9	1	3	1	0	2	33.3333	AP_RGC						NO_DEGS
Arid1a	9	12	9	0	3	75	AP_RGC						NO_DEGS
Arid1b	20	29	19	1	10	63.3333	AP_RGC						NO_DEGS
Arid2	2	3	2	0	1	66.6667	AP_RGC						NO_DEGS
Arid3a	4	7	3	1	4	37.5	AP_RGC						NO_DEGS
Arid3b	6	5	5	1	0	83.3333	AP_RGC						NO_DEGS
Arid3c	1	2	1	0	1	50	AP_RGC						NO_DEGS
Arid4a	3	2	2	1	0	66.6667	AP_RGC						NO_DEGS
Arid4b	3	3	3	0	0	100	AP_RGC						NO_DEGS
Arid5a	3	4	3	0	1	75	AP_RGC						NO_DEGS
Arid5b	15	22	12	3	10	48	AP_RGC						NO_DEGS
Arih1	1	2	1	0	1	50	AP_RGC						NO_DEGS
Arih2	1	2	1	0	1	50	AP_RGC						NO_DEGS
Arl10	2	3	2	0	1	66.6667	AP_RGC						NO_DEGS
Arl13b	1	1	1	0	0	100	AP_RGC						NO_DEGS
Arl14	1	2	1	0	1	50	AP_RGC						NO_DEGS
Arl14ep	5	9	4	1	5	40	AP_RGC						NO_DEGS
Arl14epl	1	1	1	0	0	100	AP_RGC						NO_DEGS
Arl15	9	10	5	4	5	35.7143	AP_RGC						NO_DEGS
Arl2	1	1	1	0	0	100	AP_RGC						NO_DEGS
Arl2bp	1	1	1	0	0	100	AP_RGC						NO_DEGS
Arl3	3	3	2	1	1	50	AP_RGC						NO_DEGS
Arl4a	11	13	9	2	4	60	AP_RGC						NO_DEGS
Arl4c	11	12	9	2	3	64.2857	AP_RGC						NO_DEGS
Arl4d	4	5	4	0	1	80	AP_RGC						NO_DEGS
Arl5a	3	4	2	1	2	40	AP_RGC						NO_DEGS
Arl5b	1	2	1	0	1	50	AP_RGC						NO_DEGS
Arl5c	5	5	5	0	0	100	AP_RGC						NO_DEGS
Arl6	1	1	1	0	0	100	AP_RGC						NO_DEGS
Arl6ip1	1	2	1	0	1	50	AP_RGC						NO_DEGS
Arl6ip4	1	1	1	0	0	100	AP_RGC						NO_DEGS
Arl6ip5	1	2	1	0	1	50	AP_RGC						NO_DEGS
Arl6ip6	5	7	4	1	3	50	AP_RGC						NO_DEGS
Arl8a	5	5	4	1	1	66.6667	AP_RGC						NO_DEGS
Arl8b	2	2	1	1	1	33.3333	AP_RGC						NO_DEGS
Armc1	1	3	1	0	2	33.3333	AP_RGC						NO_DEGS
Armc10	4	2	1	3	1	20	AP_RGC						NO_DEGS
Armc2	5	4	2	3	2	28.5714	AP_RGC						NO_DEGS
Armc3	1	3	1	0	2	33.3333	AP_RGC						NO_DEGS
Armc5	1	1	1	0	0	100	AP_RGC						NO_DEGS
Armc7	1	1	1	0	0	100	AP_RGC						NO_DEGS
Armc8	2	2	2	0	0	100	AP_RGC						NO_DEGS
Armc9	3	2	2	1	0	66.6667	AP_RGC						NO_DEGS
Armcx1	2	2	2	0	0	100	AP_RGC						NO_DEGS
Armcx2	2	3	2	0	1	66.6667	AP_RGC						NO_DEGS
Armcx3	1	1	1	0	0	100	AP_RGC						NO_DEGS
Armcx4	2	2	2	0	0	100	AP_RGC						NO_DEGS
Armcx5	1	1	1	0	0	100	AP_RGC						NO_DEGS
Armcx6	2	1	1	1	0	50	AP_RGC						NO_DEGS
Armh1	6	3	3	3	0	50	AP_RGC						NO_DEGS
Armh4	2	7	2	0	5	28.5714	AP_RGC						NO_DEGS
Arnt	1	1	1	0	0	100	AP_RGC						NO_DEGS
Arnt2	8	11	6	2	5	46.1538	AP_RGC						NO_DEGS
Arntl	7	8	4	3	4	36.3636	AP_RGC						NO_DEGS
Arntl2	1	2	0	1	2	0	AP_RGC						NO_DEGS
Arpc1b	2	2	2	0	0	100	AP_RGC						NO_DEGS
Arpc2	1	1	1	0	0	100	AP_RGC						NO_DEGS
Arpc3	1	2	1	0	1	50	AP_RGC						NO_DEGS
Arpc5	2	2	1	1	1	33.3333	AP_RGC						NO_DEGS
Arpc5l	1	1	1	0	0	100	AP_RGC						NO_DEGS
Arpin	2	2	2	0	0	100	AP_RGC						NO_DEGS
Arpp19	1	2	1	0	1	50	AP_RGC						NO_DEGS
Arpp21	3	2	2	1	0	66.6667	AP_RGC						NO_DEGS
Arrb1	3	3	2	1	1	50	AP_RGC						NO_DEGS
Arrb2	2	2	2	0	0	100	AP_RGC						NO_DEGS
Arrdc1	1	1	1	0	0	100	AP_RGC						NO_DEGS
Arrdc2	2	4	2	0	2	50	AP_RGC						NO_DEGS
Arrdc3	10	6	5	5	1	45.4545	AP_RGC						NO_DEGS
Arrdc4	5	6	4	1	2	57.1429	AP_RGC						NO_DEGS
Arsb	1	3	1	0	2	33.3333	AP_RGC						NO_DEGS
Arsg	1	1	1	0	0	100	AP_RGC						NO_DEGS
Arsi	5	3	3	2	0	60	AP_RGC						NO_DEGS
Arsj	2	5	2	0	3	40	AP_RGC						NO_DEGS
Art3	3	2	2	1	0	66.6667	AP_RGC						NO_DEGS
Artn	2	3	1	1	2	25	AP_RGC						NO_DEGS
Arvcf	10	12	10	0	2	83.3333	AP_RGC						NO_DEGS
Arx	11	17	10	1	7	55.5556	AP_RGC						NO_DEGS
Arxes2	1	0	0	1	0	0	AP_RGC						NO_DEGS
Asah1	2	2	2	0	0	100	AP_RGC						NO_DEGS
Asap1	21	17	15	6	2	65.2174	AP_RGC						NO_DEGS
Asap2	5	7	5	0	2	71.4286	AP_RGC						NO_DEGS
Asap3	5	6	5	0	1	83.3333	AP_RGC						NO_DEGS
Asb1	1	4	1	0	3	25	AP_RGC						NO_DEGS
Asb10	1	0	0	1	0	0	AP_RGC						NO_DEGS
Asb13	4	3	2	2	1	40	AP_RGC						NO_DEGS
Asb14	1	0	0	1	0	0	AP_RGC						NO_DEGS
Asb15	1	1	1	0	0	100	AP_RGC						NO_DEGS
Asb16	2	1	1	1	0	50	AP_RGC						NO_DEGS
Asb2	3	4	3	0	1	75	AP_RGC						NO_DEGS
Asb3	1	2	1	0	1	50	AP_RGC						NO_DEGS
Asb4	10	11	8	2	3	61.5385	AP_RGC						NO_DEGS
Asb5	2	1	1	1	0	50	AP_RGC						NO_DEGS
Asb6	4	2	2	2	0	50	AP_RGC						NO_DEGS
Asb7	3	3	3	0	0	100	AP_RGC						NO_DEGS
Asb8	1	1	1	0	0	100	AP_RGC						NO_DEGS
Ascc2	1	1	1	0	0	100	AP_RGC						NO_DEGS
Ascc3	2	5	1	1	4	16.6667	AP_RGC						NO_DEGS
Ascl1	14	13	10	4	3	58.8235	AP_RGC						NO_DEGS
Ascl2	1	2	0	1	2	0	AP_RGC						NO_DEGS
Ascl4	1	2	1	0	1	50	AP_RGC						NO_DEGS
Ascl5	1	2	0	1	2	0	AP_RGC						NO_DEGS
Asf1a	3	2	2	1	0	66.6667	AP_RGC						NO_DEGS
Asf1b	1	1	1	0	0	100	AP_RGC						NO_DEGS
Asgr1	1	1	1	0	0	100	AP_RGC						NO_DEGS
Asgr2	1	0	0	1	0	0	AP_RGC						NO_DEGS
Ash1l	3	4	2	1	2	40	AP_RGC						NO_DEGS
Ash2l	2	3	2	0	1	66.6667	AP_RGC						NO_DEGS
Asic1	3	4	2	1	2	40	AP_RGC						NO_DEGS
Asic2	6	11	6	0	5	54.5455	AP_RGC						NO_DEGS
Asic3	1	2	1	0	1	50	AP_RGC						NO_DEGS
Asic4	3	3	3	0	0	100	AP_RGC						NO_DEGS
Asic5	1	0	0	1	0	0	AP_RGC						NO_DEGS
Asl	2	2	2	0	0	100	AP_RGC						NO_DEGS
Asns	2	1	1	1	0	50	AP_RGC						NO_DEGS
Aspg	2	3	2	0	1	66.6667	AP_RGC						NO_DEGS
Asph	3	4	2	1	2	40	AP_RGC						NO_DEGS
Asphd1	1	1	1	0	0	100	AP_RGC						NO_DEGS
Asphd2	2	3	2	0	1	66.6667	AP_RGC						NO_DEGS
Aspm	1	3	1	0	2	33.3333	AP_RGC						NO_DEGS
Asprv1	2	2	1	1	1	33.3333	AP_RGC						NO_DEGS
Aspscr1	1	2	1	0	1	50	AP_RGC						NO_DEGS
Asrgl1	5	3	3	2	0	60	AP_RGC						NO_DEGS
Ass1	3	2	2	1	0	66.6667	AP_RGC						NO_DEGS
Astn1	5	5	4	1	1	66.6667	AP_RGC						NO_DEGS
Astn2	6	8	4	2	4	40	AP_RGC						NO_DEGS
Asxl1	1	1	1	0	0	100	AP_RGC						NO_DEGS
Asxl3	5	3	3	2	0	60	AP_RGC						NO_DEGS
Atad1	2	3	2	0	1	66.6667	AP_RGC						NO_DEGS
Atad2	1	1	1	0	0	100	AP_RGC						NO_DEGS
Atad2b	5	4	2	3	2	28.5714	AP_RGC						NO_DEGS
Atad3a	1	1	1	0	0	100	AP_RGC						NO_DEGS
Atad5	2	2	2	0	0	100	AP_RGC						NO_DEGS
Atat1	2	2	1	1	1	33.3333	AP_RGC						NO_DEGS
Atcay	2	2	1	1	1	33.3333	AP_RGC						NO_DEGS
Ate1	8	9	6	2	3	54.5455	AP_RGC						NO_DEGS
Atf1	2	2	1	1	1	33.3333	AP_RGC						NO_DEGS
Atf2	2	2	2	0	0	100	AP_RGC						NO_DEGS
Atf3	3	5	3	0	2	60	AP_RGC						NO_DEGS
Atf6	2	3	2	0	1	66.6667	AP_RGC						NO_DEGS
Atf6b	1	2	1	0	1	50	AP_RGC						NO_DEGS
Atf7	3	3	3	0	0	100	AP_RGC						NO_DEGS
Atf7ip	9	12	9	0	3	75	AP_RGC						NO_DEGS
Atf7ip2	1	1	1	0	0	100	AP_RGC						NO_DEGS
Atg10	8	9	6	2	3	54.5455	AP_RGC						NO_DEGS
Atg101	2	2	2	0	0	100	AP_RGC						NO_DEGS
Atg14	2	1	1	1	0	50	AP_RGC						NO_DEGS
Atg16l1	1	1	1	0	0	100	AP_RGC						NO_DEGS
Atg16l2	2	2	2	0	0	100	AP_RGC						NO_DEGS
Atg2a	1	2	1	0	1	50	AP_RGC						NO_DEGS
Atg3	2	2	1	1	1	33.3333	AP_RGC						NO_DEGS
Atg4c	8	8	5	3	3	45.4545	AP_RGC						NO_DEGS
Atg4d	2	1	1	1	0	50	AP_RGC						NO_DEGS
Atg5	1	1	1	0	0	100	AP_RGC						NO_DEGS
Atg7	6	10	6	0	4	60	AP_RGC						NO_DEGS
Atg9a	3	1	1	2	0	33.3333	AP_RGC						NO_DEGS
Atg9b	2	3	2	0	1	66.6667	AP_RGC						NO_DEGS
Atic	1	2	1	0	1	50	AP_RGC						NO_DEGS
Atl1	2	3	2	0	1	66.6667	AP_RGC						NO_DEGS
Atl2	5	6	4	1	2	57.1429	AP_RGC						NO_DEGS
Atl3	2	1	1	1	0	50	AP_RGC						NO_DEGS
Atm	1	1	1	0	0	100	AP_RGC						NO_DEGS
Atmin	1	1	1	0	0	100	AP_RGC						NO_DEGS
Atn1	5	6	4	1	2	57.1429	AP_RGC						NO_DEGS
Atoh1	2	2	0	2	2	0	AP_RGC						NO_DEGS
Atoh7	1	2	1	0	1	50	AP_RGC						NO_DEGS
Atoh8	11	10	10	1	0	90.9091	AP_RGC						NO_DEGS
Atp10a	4	6	4	0	2	66.6667	AP_RGC						NO_DEGS
Atp10b	3	2	1	2	1	25	AP_RGC						NO_DEGS
Atp10d	2	2	1	1	1	33.3333	AP_RGC						NO_DEGS
Atp11a	2	3	1	1	2	25	AP_RGC						NO_DEGS
Atp11b	1	1	1	0	0	100	AP_RGC						NO_DEGS
Atp11c	3	6	3	0	3	50	AP_RGC						NO_DEGS
Atp12a	1	2	0	1	2	0	AP_RGC						NO_DEGS
Atp13a1	1	1	1	0	0	100	AP_RGC						NO_DEGS
Atp13a2	1	1	1	0	0	100	AP_RGC						NO_DEGS
Atp13a3	3	4	2	1	2	40	AP_RGC						NO_DEGS
Atp13a4	2	2	1	1	1	33.3333	AP_RGC						NO_DEGS
Atp1a1	12	22	12	0	10	54.5455	AP_RGC						NO_DEGS
Atp1a2	2	3	2	0	1	66.6667	AP_RGC						NO_DEGS
Atp1a3	3	4	3	0	1	75	AP_RGC						NO_DEGS
Atp1a4	2	2	2	0	0	100	AP_RGC						NO_DEGS
Atp1b1	2	5	2	0	3	40	AP_RGC						NO_DEGS
Atp1b2	2	3	2	0	1	66.6667	AP_RGC						NO_DEGS
Atp1b3	2	4	2	0	2	50	AP_RGC						NO_DEGS
[truncated: 15,044 more rows]

## Sheet: ASTRO
SYMBOL	WT_count	MUT_count	Common_count	Unique_WT	Unique_MUT	Perc_of_common	Condition	p_val	avg_log2FC	pct.1	pct.2	p_val_adj	DEGS
6330403K07Rik	3	2	1	2	1	25	ASTRO	4.67661e-48	-0.474603	0.259	0.455	1.16882e-43	DOWN
Adarb2	3	2	2	1	0	66.6667	ASTRO	2.98245e-06	-0.373115	0.142	0.2	0.0745404	DOWN
Alcam	5	11	3	2	8	23.0769	ASTRO	1.30849e-26	-0.311985	0.785	0.869	3.27031e-22	DOWN
Aqp4	5	9	3	2	6	27.2727	ASTRO	4.61513e-22	-0.262557	0.498	0.649	1.15346e-17	DOWN
Atp8a1	8	10	6	2	4	50	ASTRO	1.15107e-21	-0.314206	0.533	0.656	2.87686e-17	DOWN
B3gat2	4	7	3	1	4	37.5	ASTRO	1.02668e-16	-0.260676	0.336	0.459	2.56598e-12	DOWN
Cacng4	7	9	5	2	4	45.4545	ASTRO	1.39831e-17	-0.285503	0.365	0.485	3.4948e-13	DOWN
Cadps2	3	2	2	1	0	66.6667	ASTRO	9.24452e-09	-0.269113	0.309	0.382	0.000231048	DOWN
Camk1d	8	15	7	1	8	43.75	ASTRO	1.56994e-152	-0.811462	0.994	0.998	3.92374e-148	DOWN
Carmil1	5	5	4	1	1	66.6667	ASTRO	1.23437e-20	-0.263759	0.579	0.694	3.08507e-16	DOWN
Cmss1	1	1	1	0	0	100	ASTRO	1.26096e-193	-0.664273	0.952	0.99	3.15152e-189	DOWN
Csgalnact1	2	9	2	0	7	22.2222	ASTRO	1.15506e-15	-0.274051	0.4	0.524	2.88684e-11	DOWN
Ctnnbip1	9	7	6	3	1	60	ASTRO	9.64048e-20	-0.328861	0.554	0.676	2.40944e-15	DOWN
Cyp51	1	1	1	0	0	100	ASTRO	8.7208e-19	-0.283331	0.456	0.578	2.17959e-14	DOWN
Dok6	1	3	1	0	2	33.3333	ASTRO	1.33082e-20	-0.28126	0.751	0.845	3.32612e-16	DOWN
Ednrb	4	6	3	1	3	42.8571	ASTRO	2.01217e-30	-0.353646	0.779	0.871	5.02902e-26	DOWN
Elovl6	3	3	2	1	1	50	ASTRO	1.38928e-18	-0.255198	0.607	0.719	3.47223e-14	DOWN
Fabp5	2	2	1	1	1	33.3333	ASTRO	8.39624e-43	-0.435034	0.704	0.819	2.09847e-38	DOWN
Fabp7	2	3	2	0	1	66.6667	ASTRO	2.73473e-96	-0.456112	0.991	0.998	6.83492e-92	DOWN
Fads1	3	6	2	1	4	28.5714	ASTRO	2.57775e-18	-0.268952	0.513	0.619	6.44258e-14	DOWN
Fads2	6	8	5	1	3	55.5556	ASTRO	1.51171e-29	-0.317711	0.779	0.865	3.77822e-25	DOWN
Fth1	4	2	2	2	0	50	ASTRO	2.15443e-19	-0.26514	0.789	0.872	5.38457e-15	DOWN
Fut9	2	3	1	1	2	25	ASTRO	4.4919e-17	-0.266259	0.668	0.756	1.12266e-12	DOWN
Glud1	8	5	5	3	0	62.5	ASTRO	1.83983e-48	-0.438366	0.868	0.932	4.59829e-44	DOWN
Gm29683	5	5	2	3	3	25	ASTRO	4.50614e-12	-0.26022	0.071	0.139	1.12622e-07	DOWN
Gnai2	9	10	7	2	3	58.3333	ASTRO	1.75544e-21	-0.250398	0.837	0.895	4.38736e-17	DOWN
Gng12	3	5	3	0	2	60	ASTRO	1.44792e-22	-0.3101	0.632	0.745	3.61878e-18	DOWN
Grid1	7	11	7	0	4	63.6364	ASTRO	5.70286e-26	-0.304118	0.64	0.768	1.42532e-21	DOWN
Grip1	4	5	3	1	2	50	ASTRO	9.86786e-19	-0.294259	0.765	0.854	2.46627e-14	DOWN
Grm3	9	7	2	7	5	14.2857	ASTRO	4.90488e-54	-0.675182	0.574	0.779	1.22588e-49	DOWN
Grm5	2	2	2	0	0	100	ASTRO	5.90097e-18	-0.419061	0.489	0.612	1.47483e-13	DOWN
Hmgcs1	3	2	1	2	1	25	ASTRO	3.35974e-57	-0.500726	0.716	0.854	8.39699e-53	DOWN
Idh1	4	4	4	0	0	100	ASTRO	6.15583e-15	-0.250247	0.426	0.534	1.53853e-10	DOWN
Lars2	4	5	2	2	3	28.5714	ASTRO	1.21471e-45	-0.255816	0.865	0.928	3.03593e-41	DOWN
Lxn	4	3	3	1	0	75	ASTRO	4.08616e-20	-0.274205	0.305	0.436	1.02125e-15	DOWN
Metrn	2	1	1	1	0	50	ASTRO	6.24885e-15	-0.26204	0.35	0.46	1.56178e-10	DOWN
Mfhas1	4	3	2	2	1	40	ASTRO	4.80053e-22	-0.341497	0.291	0.424	1.1998e-17	DOWN
Mir9-3hg	24	27	17	7	10	50	ASTRO	1.16219e-30	-0.295086	0.868	0.937	2.90466e-26	DOWN
Mmd2	5	6	4	1	2	57.1429	ASTRO	1.21096e-24	-0.278101	0.762	0.854	3.02656e-20	DOWN
Ncam2	3	4	1	2	3	16.6667	ASTRO	5.92907e-34	-0.401781	0.693	0.833	1.48185e-29	DOWN
Ncan	3	3	1	2	2	20	ASTRO	1.61477e-17	-0.26797	0.893	0.938	4.03578e-13	DOWN
Nrxn1	10	17	6	4	11	28.5714	ASTRO	1.86824e-64	-0.483244	0.925	0.975	4.66928e-60	DOWN
Pcdh15	4	4	1	3	3	14.2857	ASTRO	0.000117521	-0.342166	0.447	0.485	1	DOWN
Phyhipl	5	7	4	1	3	50	ASTRO	5.59545e-15	-0.263436	0.601	0.706	1.39847e-10	DOWN
Pla2g7	4	4	2	2	2	33.3333	ASTRO	4.667e-27	-0.306308	0.411	0.579	1.16642e-22	DOWN
Pmepa1	15	16	10	5	6	47.619	ASTRO	1.14143e-09	-0.273399	0.361	0.437	2.85277e-05	DOWN
Prrx1	5	7	3	2	4	33.3333	ASTRO	4.55862e-21	-0.313984	0.33	0.462	1.13934e-16	DOWN
Ptn	18	22	14	4	8	53.8462	ASTRO	6.63803e-69	-0.456367	0.984	0.998	1.65904e-64	DOWN
Ptprt	11	14	5	6	9	25	ASTRO	1.80178e-40	-0.424843	0.652	0.809	4.50318e-36	DOWN
Rgs7	5	8	4	1	4	44.4444	ASTRO	9.74029e-20	-0.40802	0.478	0.599	2.43439e-15	DOWN
Rpl23a	1	1	1	0	0	100	ASTRO	3.73837e-23	-0.255123	0.865	0.927	9.3433e-19	DOWN
Rps12	1	2	1	0	1	50	ASTRO	2.63996e-27	-0.280264	0.938	0.973	6.59806e-23	DOWN
Scd2	4	7	4	0	3	57.1429	ASTRO	1.1691e-32	-0.312261	0.95	0.974	2.92193e-28	DOWN
Sema6a	21	18	15	6	3	62.5	ASTRO	6.0927e-29	-0.332794	0.857	0.923	1.52275e-24	DOWN
Sema6d	13	20	9	4	11	37.5	ASTRO	2.06513e-40	-0.386657	0.817	0.913	5.16139e-36	DOWN
Serpine2	4	5	2	2	3	28.5714	ASTRO	4.19945e-51	-0.624677	0.309	0.521	1.04957e-46	DOWN
Slc1a2	4	5	3	1	2	50	ASTRO	5.46078e-36	-0.365441	0.923	0.962	1.36481e-31	DOWN
Slc1a4	4	8	4	0	4	50	ASTRO	4.06348e-15	-0.251103	0.568	0.673	1.01559e-10	DOWN
Slc4a4	8	9	6	2	3	54.5455	ASTRO	3.72552e-31	-0.350352	0.807	0.896	9.31119e-27	DOWN
St6galnac5	5	8	4	1	4	44.4444	ASTRO	3.92335e-15	-0.280913	0.674	0.759	9.80564e-11	DOWN
Tmsb4x	2	5	2	0	3	40	ASTRO	4.42333e-50	-0.321201	0.985	0.997	1.10552e-45	DOWN
Tnc	5	6	2	3	4	22.2222	ASTRO	5.93986e-53	-0.521906	0.882	0.961	1.48455e-48	DOWN
Tnfrsf19	12	12	7	5	5	41.1765	ASTRO	6.96466e-15	-0.360164	0.63	0.716	1.74068e-10	DOWN
Trib2	8	8	5	3	3	45.4545	ASTRO	7.30534e-15	-0.278025	0.397	0.499	1.82582e-10	DOWN
Tspan7	3	1	1	2	0	33.3333	ASTRO	1.24774e-40	-0.41669	0.917	0.956	3.11847e-36	DOWN
Vcan	6	6	4	2	2	50	ASTRO	1.54888e-50	-0.550667	0.636	0.792	3.87113e-46	DOWN
Dio2	0	3	0	0	3	0	ASTRO	1.57587e-22	-0.357732	0.192	0.319	3.93856e-18	DOWN
0610009E02Rik	1	2	1	0	1	50	ASTRO						NO_DEGS
0610010K14Rik	2	2	2	0	0	100	ASTRO						NO_DEGS
0610012G03Rik	1	1	1	0	0	100	ASTRO						NO_DEGS
0610030E20Rik	1	1	1	0	0	100	ASTRO						NO_DEGS
0610038B21Rik	1	5	0	1	5	0	ASTRO						NO_DEGS
0610040B10Rik	2	2	2	0	0	100	ASTRO						NO_DEGS
0610040F04Rik	3	5	3	0	2	60	ASTRO						NO_DEGS
0610040J01Rik	2	3	2	0	1	66.6667	ASTRO						NO_DEGS
0610043K17Rik	1	0	0	1	0	0	ASTRO						NO_DEGS
1110002E22Rik	2	4	2	0	2	50	ASTRO						NO_DEGS
1110002J07Rik	6	7	5	1	2	62.5	ASTRO						NO_DEGS
1110002L01Rik	1	3	1	0	2	33.3333	ASTRO						NO_DEGS
1110004F10Rik	4	2	2	2	0	50	ASTRO						NO_DEGS
1110006O24Rik	1	1	1	0	0	100	ASTRO						NO_DEGS
1110015O18Rik	2	3	0	2	3	0	ASTRO						NO_DEGS
1110017D15Rik	1	1	0	1	1	0	ASTRO						NO_DEGS
1110020A21Rik	1	1	1	0	0	100	ASTRO						NO_DEGS
1110028F11Rik	1	0	0	1	0	0	ASTRO						NO_DEGS
1110028F18Rik	1	1	1	0	0	100	ASTRO						NO_DEGS
1110032F04Rik	4	4	3	1	1	60	ASTRO						NO_DEGS
1110038B12Rik	1	2	1	0	1	50	ASTRO						NO_DEGS
1110038F14Rik	2	4	2	0	2	50	ASTRO						NO_DEGS
1110059E24Rik	3	3	1	2	2	20	ASTRO						NO_DEGS
1190005I06Rik	2	3	1	1	2	25	ASTRO						NO_DEGS
1190007I07Rik	1	1	1	0	0	100	ASTRO						NO_DEGS
1300002E11Rik	1	1	1	0	0	100	ASTRO						NO_DEGS
1500009L16Rik	6	8	5	1	3	55.5556	ASTRO						NO_DEGS
1500011B03Rik	1	1	1	0	0	100	ASTRO						NO_DEGS
1500015A07Rik	1	1	0	1	1	0	ASTRO						NO_DEGS
1500015L24Rik	2	4	2	0	2	50	ASTRO						NO_DEGS
1600002D24Rik	3	2	1	2	1	25	ASTRO						NO_DEGS
1600012H06Rik	1	1	1	0	0	100	ASTRO						NO_DEGS
1600014C10Rik	1	4	0	1	4	0	ASTRO						NO_DEGS
1600014C23Rik	1	5	1	0	4	20	ASTRO						NO_DEGS
1600020E01Rik	2	6	1	1	5	14.2857	ASTRO						NO_DEGS
1600027J07Rik	3	2	2	1	0	66.6667	ASTRO						NO_DEGS
1700001D01Rik	6	8	6	0	2	75	ASTRO						NO_DEGS
1700001G11Rik	1	4	1	0	3	25	ASTRO						NO_DEGS
1700001K23Rik	1	2	0	1	2	0	ASTRO						NO_DEGS
1700001L19Rik	1	2	1	0	1	50	ASTRO						NO_DEGS
1700001O22Rik	4	8	4	0	4	50	ASTRO						NO_DEGS
1700003F12Rik	1	1	1	0	0	100	ASTRO						NO_DEGS
1700003L19Rik	2	2	2	0	0	100	ASTRO						NO_DEGS
1700003M07Rik	4	6	4	0	2	66.6667	ASTRO						NO_DEGS
1700006F04Rik	2	2	0	2	2	0	ASTRO						NO_DEGS
1700006H21Rik	6	10	4	2	6	33.3333	ASTRO						NO_DEGS
1700007F19Rik	4	4	3	1	1	60	ASTRO						NO_DEGS
1700007J10Rik	1	0	0	1	0	0	ASTRO						NO_DEGS
1700007L15Rik	1	3	1	0	2	33.3333	ASTRO						NO_DEGS
1700008C04Rik	12	11	8	4	3	53.3333	ASTRO						NO_DEGS
1700008O03Rik	2	4	2	0	2	50	ASTRO						NO_DEGS
1700008P02Rik	1	3	1	0	2	33.3333	ASTRO						NO_DEGS
1700009N14Rik	1	2	0	1	2	0	ASTRO						NO_DEGS
1700010I14Rik	10	8	7	3	1	63.6364	ASTRO						NO_DEGS
1700010K23Rik	2	1	1	1	0	50	ASTRO						NO_DEGS
1700011C11Rik	1	1	0	1	1	0	ASTRO						NO_DEGS
1700012A03Rik	9	12	8	1	4	61.5385	ASTRO						NO_DEGS
1700012C14Rik	2	3	2	0	1	66.6667	ASTRO						NO_DEGS
1700012D14Rik	5	10	2	3	8	15.3846	ASTRO						NO_DEGS
1700012D16Rik	6	10	5	1	5	45.4545	ASTRO						NO_DEGS
1700012I11Rik	2	3	2	0	1	66.6667	ASTRO						NO_DEGS
1700016A09Rik	1	1	1	0	0	100	ASTRO						NO_DEGS
1700016G22Rik	1	5	1	0	4	20	ASTRO						NO_DEGS
1700016K05Rik	2	3	1	1	2	25	ASTRO						NO_DEGS
1700017B05Rik	2	3	1	1	2	25	ASTRO						NO_DEGS
1700017G19Rik	6	4	4	2	0	66.6667	ASTRO						NO_DEGS
1700017L05Rik	8	12	4	4	8	25	ASTRO						NO_DEGS
1700017N19Rik	1	1	0	1	1	0	ASTRO						NO_DEGS
1700018A04Rik	1	2	1	0	1	50	ASTRO						NO_DEGS
1700018B08Rik	1	1	0	1	1	0	ASTRO						NO_DEGS
1700018G05Rik	1	0	0	1	0	0	ASTRO						NO_DEGS
1700019D03Rik	2	1	1	1	0	50	ASTRO						NO_DEGS
1700019E08Rik	3	7	1	2	6	11.1111	ASTRO						NO_DEGS
1700019M22Rik	2	2	2	0	0	100	ASTRO						NO_DEGS
1700019N19Rik	1	2	0	1	2	0	ASTRO						NO_DEGS
1700020L24Rik	2	1	1	1	0	50	ASTRO						NO_DEGS
1700020M21Rik	6	5	2	4	3	22.2222	ASTRO						NO_DEGS
1700020N01Rik	1	0	0	1	0	0	ASTRO						NO_DEGS
1700021F02Rik	2	2	1	1	1	33.3333	ASTRO						NO_DEGS
1700021F07Rik	5	6	4	1	2	57.1429	ASTRO						NO_DEGS
1700021N21Rik	2	2	2	0	0	100	ASTRO						NO_DEGS
1700022A21Rik	1	2	1	0	1	50	ASTRO						NO_DEGS
1700023C21Rik	1	1	0	1	1	0	ASTRO						NO_DEGS
1700023F02Rik	3	7	2	1	5	25	ASTRO						NO_DEGS
1700024I08Rik	4	8	3	1	5	33.3333	ASTRO						NO_DEGS
1700025C18Rik	1	3	0	1	3	0	ASTRO						NO_DEGS
1700025G04Rik	7	10	3	4	7	21.4286	ASTRO						NO_DEGS
1700025K24Rik	1	1	1	0	0	100	ASTRO						NO_DEGS
1700025N23Rik	1	2	1	0	1	50	ASTRO						NO_DEGS
1700026J14Rik	1	1	1	0	0	100	ASTRO						NO_DEGS
1700027F09Rik	2	2	2	0	0	100	ASTRO						NO_DEGS
1700027H10Rik	2	0	0	2	0	0	ASTRO						NO_DEGS
1700027J07Rik	2	5	1	1	4	16.6667	ASTRO						NO_DEGS
1700028D13Rik	7	11	4	3	7	28.5714	ASTRO						NO_DEGS
1700028E10Rik	2	2	2	0	0	100	ASTRO						NO_DEGS
1700028I16Rik	2	2	2	0	0	100	ASTRO						NO_DEGS
1700028K03Rik	3	1	1	2	0	33.3333	ASTRO						NO_DEGS
1700028M03Rik	3	3	2	1	1	50	ASTRO						NO_DEGS
1700028P15Rik	2	6	1	1	5	14.2857	ASTRO						NO_DEGS
1700029H14Rik	5	4	2	3	2	28.5714	ASTRO						NO_DEGS
1700029J03Rik	1	2	0	1	2	0	ASTRO						NO_DEGS
1700029M20Rik	1	2	1	0	1	50	ASTRO						NO_DEGS
1700029N11Rik	4	4	1	3	3	14.2857	ASTRO						NO_DEGS
1700030F04Rik	1	2	1	0	1	50	ASTRO						NO_DEGS
1700030J22Rik	2	1	1	1	0	50	ASTRO						NO_DEGS
1700030K09Rik	1	1	1	0	0	100	ASTRO						NO_DEGS
1700031L13Rik	2	3	2	0	1	66.6667	ASTRO						NO_DEGS
1700031P21Rik	3	4	2	1	2	40	ASTRO						NO_DEGS
1700034G24Rik	4	5	2	2	3	28.5714	ASTRO						NO_DEGS
1700034H15Rik	1	1	1	0	0	100	ASTRO						NO_DEGS
1700034J05Rik	1	1	1	0	0	100	ASTRO						NO_DEGS
1700034K08Rik	2	3	1	1	2	25	ASTRO						NO_DEGS
1700034P13Rik	1	1	1	0	0	100	ASTRO						NO_DEGS
1700036G14Rik	2	4	1	1	3	20	ASTRO						NO_DEGS
1700037H04Rik	1	1	1	0	0	100	ASTRO						NO_DEGS
1700039E22Rik	2	2	0	2	2	0	ASTRO						NO_DEGS
1700039M10Rik	2	2	2	0	0	100	ASTRO						NO_DEGS
1700044C05Rik	5	5	3	2	2	42.8571	ASTRO						NO_DEGS
1700044K03Rik	3	7	1	2	6	11.1111	ASTRO						NO_DEGS
1700045H11Rik	1	1	1	0	0	100	ASTRO						NO_DEGS
1700048M11Rik	1	1	1	0	0	100	ASTRO						NO_DEGS
1700049E22Rik	7	11	5	2	6	38.4615	ASTRO						NO_DEGS
1700049L16Rik	3	3	3	0	0	100	ASTRO						NO_DEGS
1700051A21Rik	1	1	1	0	0	100	ASTRO						NO_DEGS
1700054A03Rik	2	2	2	0	0	100	ASTRO						NO_DEGS
1700054K19Rik	8	5	3	5	2	30	ASTRO						NO_DEGS
1700056E22Rik	1	1	1	0	0	100	ASTRO						NO_DEGS
1700057G04Rik	2	1	1	1	0	50	ASTRO						NO_DEGS
1700057H15Rik	9	15	6	3	9	33.3333	ASTRO						NO_DEGS
1700060C16Rik	1	0	0	1	0	0	ASTRO						NO_DEGS
1700060C20Rik	1	1	1	0	0	100	ASTRO						NO_DEGS
1700061I17Rik	1	1	0	1	1	0	ASTRO						NO_DEGS
1700061J23Rik	2	4	1	1	3	20	ASTRO						NO_DEGS
1700063D05Rik	5	7	5	0	2	71.4286	ASTRO						NO_DEGS
1700063O14Rik	1	2	1	0	1	50	ASTRO						NO_DEGS
1700064J06Rik	2	1	0	2	1	0	ASTRO						NO_DEGS
1700064M15Rik	5	8	4	1	4	44.4444	ASTRO						NO_DEGS
1700065J11Rik	1	3	1	0	2	33.3333	ASTRO						NO_DEGS
1700066B19Rik	1	1	1	0	0	100	ASTRO						NO_DEGS
1700066M21Rik	1	2	1	0	1	50	ASTRO						NO_DEGS
1700067G17Rik	1	3	1	0	2	33.3333	ASTRO						NO_DEGS
1700069L16Rik	1	2	1	0	1	50	ASTRO						NO_DEGS
1700071K01Rik	7	8	5	2	3	50	ASTRO						NO_DEGS
1700071M16Rik	1	1	1	0	0	100	ASTRO						NO_DEGS
1700072B07Rik	1	3	1	0	2	33.3333	ASTRO						NO_DEGS
1700080N15Rik	1	3	1	0	2	33.3333	ASTRO						NO_DEGS
1700083H02Rik	1	2	1	0	1	50	ASTRO						NO_DEGS
1700084F23Rik	1	1	1	0	0	100	ASTRO						NO_DEGS
1700085C21Rik	1	4	0	1	4	0	ASTRO						NO_DEGS
1700086L19Rik	1	4	1	0	3	25	ASTRO						NO_DEGS
1700086O06Rik	1	3	1	0	2	33.3333	ASTRO						NO_DEGS
1700088E04Rik	1	1	1	0	0	100	ASTRO						NO_DEGS
1700092E19Rik	1	1	1	0	0	100	ASTRO						NO_DEGS
1700092K14Rik	5	8	3	2	5	30	ASTRO						NO_DEGS
1700095J03Rik	1	1	1	0	0	100	ASTRO						NO_DEGS
1700095J12Rik	3	5	2	1	3	33.3333	ASTRO						NO_DEGS
1700096J18Rik	4	4	3	1	1	60	ASTRO						NO_DEGS
1700096K18Rik	1	2	1	0	1	50	ASTRO						NO_DEGS
1700099I09Rik	1	2	1	0	1	50	ASTRO						NO_DEGS
1700101I11Rik	1	1	1	0	0	100	ASTRO						NO_DEGS
1700102H20Rik	2	4	1	1	3	20	ASTRO						NO_DEGS
1700104L18Rik	4	5	3	1	2	50	ASTRO						NO_DEGS
1700105P06Rik	1	0	0	1	0	0	ASTRO						NO_DEGS
1700108F19Rik	1	4	1	0	3	25	ASTRO						NO_DEGS
1700108J01Rik	2	1	1	1	0	50	ASTRO						NO_DEGS
1700109G14Rik	2	4	2	0	2	50	ASTRO						NO_DEGS
1700109G15Rik	2	5	1	1	4	16.6667	ASTRO						NO_DEGS
1700109K24Rik	1	2	1	0	1	50	ASTRO						NO_DEGS
1700110C19Rik	4	5	4	0	1	80	ASTRO						NO_DEGS
1700110K17Rik	1	1	1	0	0	100	ASTRO						NO_DEGS
1700112H15Rik	1	3	1	0	2	33.3333	ASTRO						NO_DEGS
1700113A16Rik	1	2	1	0	1	50	ASTRO						NO_DEGS
1700113H08Rik	5	6	3	2	3	37.5	ASTRO						NO_DEGS
1700116B05Rik	2	2	0	2	2	0	ASTRO						NO_DEGS
1700120E14Rik	1	2	1	0	1	50	ASTRO						NO_DEGS
1700120G07Rik	1	2	0	1	2	0	ASTRO						NO_DEGS
1700121N20Rik	2	10	1	1	9	9.09091	ASTRO						NO_DEGS
1700123L14Rik	1	2	0	1	2	0	ASTRO						NO_DEGS
1700123M08Rik	1	1	1	0	0	100	ASTRO						NO_DEGS
1700123O12Rik	4	1	0	4	1	0	ASTRO						NO_DEGS
1700123O21Rik	1	2	0	1	2	0	ASTRO						NO_DEGS
1700125H03Rik	1	3	1	0	2	33.3333	ASTRO						NO_DEGS
1700125H20Rik	1	2	1	0	1	50	ASTRO						NO_DEGS
1700126H18Rik	1	0	0	1	0	0	ASTRO						NO_DEGS
1700129C05Rik	1	2	0	1	2	0	ASTRO						NO_DEGS
1810007C17Rik	4	8	3	1	5	33.3333	ASTRO						NO_DEGS
1810010H24Rik	6	4	4	2	0	66.6667	ASTRO						NO_DEGS
1810013L24Rik	3	7	3	0	4	42.8571	ASTRO						NO_DEGS
1810014B01Rik	1	1	1	0	0	100	ASTRO						NO_DEGS
1810020O05Rik	1	0	0	1	0	0	ASTRO						NO_DEGS
1810024B03Rik	1	1	1	0	0	100	ASTRO						NO_DEGS
1810030O07Rik	1	2	1	0	1	50	ASTRO						NO_DEGS
1810034E14Rik	2	1	1	1	0	50	ASTRO						NO_DEGS
1810037I17Rik	1	1	1	0	0	100	ASTRO						NO_DEGS
1810055G02Rik	2	3	2	0	1	66.6667	ASTRO						NO_DEGS
1810058I24Rik	2	2	2	0	0	100	ASTRO						NO_DEGS
1810062G17Rik	1	1	1	0	0	100	ASTRO						NO_DEGS
2010001A14Rik	3	3	2	1	1	50	ASTRO						NO_DEGS
2010003K11Rik	1	0	0	1	0	0	ASTRO						NO_DEGS
2010010A06Rik	2	2	0	2	2	0	ASTRO						NO_DEGS
2010106C02Rik	9	6	4	5	2	36.3636	ASTRO						NO_DEGS
2010204K13Rik	1	4	1	0	3	25	ASTRO						NO_DEGS
2010308F09Rik	5	6	4	1	2	57.1429	ASTRO						NO_DEGS
2010310C07Rik	1	0	0	1	0	0	ASTRO						NO_DEGS
2010315B03Rik	1	1	1	0	0	100	ASTRO						NO_DEGS
2210016L21Rik	1	1	1	0	0	100	ASTRO						NO_DEGS
2210406O10Rik	1	1	1	0	0	100	ASTRO						NO_DEGS
2210408I21Rik	1	1	0	1	1	0	ASTRO						NO_DEGS
2210409D07Rik	3	3	3	0	0	100	ASTRO						NO_DEGS
2210416O15Rik	1	1	1	0	0	100	ASTRO						NO_DEGS
2210417A02Rik	4	3	2	2	1	40	ASTRO						NO_DEGS
2210420H20Rik	1	2	1	0	1	50	ASTRO						NO_DEGS
2300009A05Rik	1	2	1	0	1	50	ASTRO						NO_DEGS
2310001H17Rik	2	1	1	1	0	50	ASTRO						NO_DEGS
2310003N18Rik	8	8	5	3	3	45.4545	ASTRO						NO_DEGS
2310005E17Rik	1	2	1	0	1	50	ASTRO						NO_DEGS
2310008N11Rik	6	11	6	0	5	54.5455	ASTRO						NO_DEGS
2310009B15Rik	1	1	1	0	0	100	ASTRO						NO_DEGS
2310010J17Rik	1	1	1	0	0	100	ASTRO						NO_DEGS
2310011J03Rik	1	3	1	0	2	33.3333	ASTRO						NO_DEGS
2310015A10Rik	4	3	2	2	1	40	ASTRO						NO_DEGS
2310015D24Rik	1	1	0	1	1	0	ASTRO						NO_DEGS
2310016G11Rik	1	1	1	0	0	100	ASTRO						NO_DEGS
2310020H05Rik	1	3	1	0	2	33.3333	ASTRO						NO_DEGS
2310022B05Rik	2	3	2	0	1	66.6667	ASTRO						NO_DEGS
2310033P09Rik	2	2	2	0	0	100	ASTRO						NO_DEGS
2310034O05Rik	2	2	1	1	1	33.3333	ASTRO						NO_DEGS
2310039H08Rik	3	2	2	1	0	66.6667	ASTRO						NO_DEGS
2310040G24Rik	2	3	2	0	1	66.6667	ASTRO						NO_DEGS
2310043L19Rik	4	7	3	1	4	37.5	ASTRO						NO_DEGS
2310043O21Rik	1	5	0	1	5	0	ASTRO						NO_DEGS
2310057M21Rik	1	1	1	0	0	100	ASTRO						NO_DEGS
2310061I04Rik	1	2	1	0	1	50	ASTRO						NO_DEGS
2410002F23Rik	1	1	1	0	0	100	ASTRO						NO_DEGS
2410003L11Rik	1	1	1	0	0	100	ASTRO						NO_DEGS
2410004B18Rik	1	2	1	0	1	50	ASTRO						NO_DEGS
2410004P03Rik	2	4	1	1	3	20	ASTRO						NO_DEGS
2410006H16Rik	1	1	1	0	0	100	ASTRO						NO_DEGS
2410022M11Rik	2	2	2	0	0	100	ASTRO						NO_DEGS
2500002B13Rik	2	1	1	1	0	50	ASTRO						NO_DEGS
2500004C02Rik	1	1	1	0	0	100	ASTRO						NO_DEGS
2510009E07Rik	1	5	1	0	4	20	ASTRO						NO_DEGS
2510039O18Rik	1	1	1	0	0	100	ASTRO						NO_DEGS
2610008E11Rik	2	2	1	1	1	33.3333	ASTRO						NO_DEGS
2610028E06Rik	3	6	3	0	3	50	ASTRO						NO_DEGS
2610035D17Rik	26	19	14	12	5	45.1613	ASTRO						NO_DEGS
2610035F20Rik	1	1	1	0	0	100	ASTRO						NO_DEGS
2610037D02Rik	2	1	1	1	0	50	ASTRO						NO_DEGS
2610044O15Rik8	1	1	1	0	0	100	ASTRO						NO_DEGS
2610203C22Rik	3	5	2	1	3	33.3333	ASTRO						NO_DEGS
2610206C17Rik	3	2	2	1	0	66.6667	ASTRO						NO_DEGS
2610307P16Rik	9	12	7	2	5	50	ASTRO						NO_DEGS
2610316D01Rik	1	1	0	1	1	0	ASTRO						NO_DEGS
2610318M16Rik	1	2	0	1	2	0	ASTRO						NO_DEGS
2610318N02Rik	1	0	0	1	0	0	ASTRO						NO_DEGS
2610507B11Rik	1	1	1	0	0	100	ASTRO						NO_DEGS
2610524H06Rik	2	1	1	1	0	50	ASTRO						NO_DEGS
2610528J11Rik	4	2	2	2	0	50	ASTRO						NO_DEGS
2700038G22Rik	1	2	1	0	1	50	ASTRO						NO_DEGS
2700046A07Rik	4	4	3	1	1	60	ASTRO						NO_DEGS
2700046G09Rik	1	1	1	0	0	100	ASTRO						NO_DEGS
2700049A03Rik	1	1	1	0	0	100	ASTRO						NO_DEGS
2700054A10Rik	6	8	5	1	3	55.5556	ASTRO						NO_DEGS
2700062C07Rik	3	3	2	1	1	50	ASTRO						NO_DEGS
2700069I18Rik	1	1	1	0	0	100	ASTRO						NO_DEGS
2700070H01Rik	2	4	2	0	2	50	ASTRO						NO_DEGS
2700089I24Rik	3	5	3	0	2	60	ASTRO						NO_DEGS
2810001G20Rik	1	1	0	1	1	0	ASTRO						NO_DEGS
2810013P06Rik	1	1	1	0	0	100	ASTRO						NO_DEGS
2810029C07Rik	1	1	1	0	0	100	ASTRO						NO_DEGS
2810032G03Rik	5	8	3	2	5	30	ASTRO						NO_DEGS
2810049E08Rik	5	9	4	1	5	40	ASTRO						NO_DEGS
2810403D21Rik	1	3	1	0	2	33.3333	ASTRO						NO_DEGS
2810404M03Rik	2	2	1	1	1	33.3333	ASTRO						NO_DEGS
2810405F15Rik	2	3	2	0	1	66.6667	ASTRO						NO_DEGS
2810410L24Rik	4	6	3	1	3	42.8571	ASTRO						NO_DEGS
2810414N06Rik	2	1	1	1	0	50	ASTRO						NO_DEGS
2810429I04Rik	1	1	1	0	0	100	ASTRO						NO_DEGS
2810442N19Rik	2	7	2	0	5	28.5714	ASTRO						NO_DEGS
2810459M11Rik	4	2	2	2	0	50	ASTRO						NO_DEGS
2900009J06Rik	1	1	1	0	0	100	ASTRO						NO_DEGS
2900026A02Rik	9	10	4	5	6	26.6667	ASTRO						NO_DEGS
2900040C04Rik	4	5	3	1	2	50	ASTRO						NO_DEGS
2900041M22Rik	4	9	2	2	7	18.1818	ASTRO						NO_DEGS
2900052L18Rik	2	7	2	0	5	28.5714	ASTRO						NO_DEGS
2900052N01Rik	12	15	8	4	7	42.1053	ASTRO						NO_DEGS
2900057B20Rik	1	4	0	1	4	0	ASTRO						NO_DEGS
2900076A07Rik	1	1	1	0	0	100	ASTRO						NO_DEGS
2900079G21Rik	2	5	1	1	4	16.6667	ASTRO						NO_DEGS
2900093K20Rik	1	1	1	0	0	100	ASTRO						NO_DEGS
3010001F23Rik	1	0	0	1	0	0	ASTRO						NO_DEGS
3010003L21Rik	1	1	1	0	0	100	ASTRO						NO_DEGS
3100003L05Rik	1	6	0	1	6	0	ASTRO						NO_DEGS
3110009E18Rik	7	2	1	6	1	12.5	ASTRO						NO_DEGS
3110009F21Rik	3	6	2	1	4	28.5714	ASTRO						NO_DEGS
3110015C05Rik	1	1	1	0	0	100	ASTRO						NO_DEGS
3110039M20Rik	4	7	2	2	5	22.2222	ASTRO						NO_DEGS
3110040N11Rik	1	1	1	0	0	100	ASTRO						NO_DEGS
3110082I17Rik	2	3	2	0	1	66.6667	ASTRO						NO_DEGS
3110082J24Rik	4	4	3	1	1	60	ASTRO						NO_DEGS
3300005D01Rik	4	3	3	1	0	75	ASTRO						NO_DEGS
3425401B19Rik	1	2	1	0	1	50	ASTRO						NO_DEGS
3830406C13Rik	1	2	1	0	1	50	ASTRO						NO_DEGS
3830408C21Rik	3	3	1	2	2	20	ASTRO						NO_DEGS
3830432H09Rik	1	2	1	0	1	50	ASTRO						NO_DEGS
3930402G23Rik	6	5	4	2	1	57.1429	ASTRO						NO_DEGS
4631405J19Rik	2	2	2	0	0	100	ASTRO						NO_DEGS
4632404H12Rik	1	2	1	0	1	50	ASTRO						NO_DEGS
4632415L05Rik	3	3	2	1	1	50	ASTRO						NO_DEGS
4632427E13Rik	2	2	2	0	0	100	ASTRO						NO_DEGS
4632428C04Rik	2	3	2	0	1	66.6667	ASTRO						NO_DEGS
4732414G09Rik	1	2	1	0	1	50	ASTRO						NO_DEGS
4732471J01Rik	1	2	1	0	1	50	ASTRO						NO_DEGS
4732490B19Rik	7	6	2	5	4	18.1818	ASTRO						NO_DEGS
4732491K20Rik	1	1	1	0	0	100	ASTRO						NO_DEGS
4833412C05Rik	1	3	1	0	2	33.3333	ASTRO						NO_DEGS
4833415N18Rik	1	1	0	1	1	0	ASTRO						NO_DEGS
4833418N02Rik	1	1	1	0	0	100	ASTRO						NO_DEGS
4833420G17Rik	1	1	1	0	0	100	ASTRO						NO_DEGS
4833422C13Rik	1	2	1	0	1	50	ASTRO						NO_DEGS
4833422M21Rik	1	1	0	1	1	0	ASTRO						NO_DEGS
4833427F10Rik	2	1	0	2	1	0	ASTRO						NO_DEGS
4833428L15Rik	4	9	3	1	6	30	ASTRO						NO_DEGS
4833438C02Rik	1	1	1	0	0	100	ASTRO						NO_DEGS
4833439L19Rik	2	1	1	1	0	50	ASTRO						NO_DEGS
4921504A21Rik	1	1	1	0	0	100	ASTRO						NO_DEGS
4921504E06Rik	1	4	1	0	3	25	ASTRO						NO_DEGS
4921507P07Rik	2	3	2	0	1	66.6667	ASTRO						NO_DEGS
4921509O07Rik	2	3	1	1	2	25	ASTRO						NO_DEGS
4921511C10Rik	1	3	0	1	3	0	ASTRO						NO_DEGS
4921511I17Rik	11	10	8	3	2	61.5385	ASTRO						NO_DEGS
4921513I03Rik	4	5	2	2	3	28.5714	ASTRO						NO_DEGS
4921515E04Rik	1	2	1	0	1	50	ASTRO						NO_DEGS
4921524J17Rik	3	3	3	0	0	100	ASTRO						NO_DEGS
4921525O09Rik	3	14	2	1	12	13.3333	ASTRO						NO_DEGS
4921531P14Rik	3	6	2	1	4	28.5714	ASTRO						NO_DEGS
4921536K21Rik	2	1	1	1	0	50	ASTRO						NO_DEGS
4922502N22Rik	1	1	0	1	1	0	ASTRO						NO_DEGS
4930401G09Rik	2	1	1	1	0	50	ASTRO						NO_DEGS
4930401O12Rik	1	1	0	1	1	0	ASTRO						NO_DEGS
4930402F06Rik	1	1	1	0	0	100	ASTRO						NO_DEGS
4930402F11Rik	1	4	1	0	3	25	ASTRO						NO_DEGS
4930404A05Rik	3	4	3	0	1	75	ASTRO						NO_DEGS
4930404H11Rik	4	5	2	2	3	28.5714	ASTRO						NO_DEGS
4930405A10Rik	2	3	1	1	2	25	ASTRO						NO_DEGS
4930405L22Rik	4	7	4	0	3	57.1429	ASTRO						NO_DEGS
4930405O22Rik	4	5	2	2	3	28.5714	ASTRO						NO_DEGS
4930407G08Rik	2	2	1	1	1	33.3333	ASTRO						NO_DEGS
4930412B13Rik	1	1	0	1	1	0	ASTRO						NO_DEGS
4930412C18Rik	1	1	1	0	0	100	ASTRO						NO_DEGS
4930413E15Rik	5	3	2	3	1	33.3333	ASTRO						NO_DEGS
4930413G21Rik	1	1	1	0	0	100	ASTRO						NO_DEGS
4930417O13Rik	1	1	1	0	0	100	ASTRO						NO_DEGS
4930425L21Rik	7	9	5	2	4	45.4545	ASTRO						NO_DEGS
4930428D20Rik	2	2	2	0	0	100	ASTRO						NO_DEGS
4930428E07Rik	5	3	3	2	0	60	ASTRO						NO_DEGS
4930428O21Rik	1	1	1	0	0	100	ASTRO						NO_DEGS
4930429H19Rik	2	11	2	0	9	18.1818	ASTRO						NO_DEGS
4930430F08Rik	1	1	1	0	0	100	ASTRO						NO_DEGS
4930431F12Rik	3	2	1	2	1	25	ASTRO						NO_DEGS
4930431P22Rik	2	4	1	1	3	20	ASTRO						NO_DEGS
4930432L08Rik	1	1	1	0	0	100	ASTRO						NO_DEGS
4930432M17Rik	2	2	2	0	0	100	ASTRO						NO_DEGS
4930432O09Rik	1	2	1	0	1	50	ASTRO						NO_DEGS
4930433B08Rik	6	2	2	4	0	33.3333	ASTRO						NO_DEGS
4930434J06Rik	2	8	2	0	6	25	ASTRO						NO_DEGS
4930440C22Rik	1	2	1	0	1	50	ASTRO						NO_DEGS
4930440I19Rik	1	2	1	0	1	50	ASTRO						NO_DEGS
4930441H08Rik	2	3	2	0	1	66.6667	ASTRO						NO_DEGS
4930441J16Rik	5	3	1	4	2	14.2857	ASTRO						NO_DEGS
4930443O20Rik	1	2	1	0	1	50	ASTRO						NO_DEGS
4930445N18Rik	9	8	7	2	1	70	ASTRO						NO_DEGS
4930447C04Rik	1	1	0	1	1	0	ASTRO						NO_DEGS
4930447J18Rik	8	13	7	1	6	50	ASTRO						NO_DEGS
4930447K03Rik	1	2	1	0	1	50	ASTRO						NO_DEGS
4930447M23Rik	1	2	1	0	1	50	ASTRO						NO_DEGS
4930447N08Rik	1	3	1	0	2	33.3333	ASTRO						NO_DEGS
4930448I06Rik	31	40	21	10	19	42	ASTRO						NO_DEGS
4930449E01Rik	4	2	2	2	0	50	ASTRO						NO_DEGS
4930449E18Rik	1	1	1	0	0	100	ASTRO						NO_DEGS
4930452A19Rik	16	15	8	8	7	34.7826	ASTRO						NO_DEGS
4930452G13Rik	1	1	0	1	1	0	ASTRO						NO_DEGS
4930453L07Rik	1	3	1	0	2	33.3333	ASTRO						NO_DEGS
4930453N24Rik	3	1	1	2	0	33.3333	ASTRO						NO_DEGS
4930459C07Rik	6	10	4	2	6	33.3333	ASTRO						NO_DEGS
4930461G14Rik	7	13	5	2	8	33.3333	ASTRO						NO_DEGS
4930465M20Rik	2	9	1	1	8	10	ASTRO						NO_DEGS
4930467K11Rik	2	2	1	1	1	33.3333	ASTRO						NO_DEGS
4930469K13Rik	3	2	1	2	1	25	ASTRO						NO_DEGS
4930470H14Rik	2	0	0	2	0	0	ASTRO						NO_DEGS
4930470P17Rik	2	5	1	1	4	16.6667	ASTRO						NO_DEGS
4930471G03Rik	1	2	1	0	1	50	ASTRO						NO_DEGS
4930471G24Rik	3	3	2	1	1	50	ASTRO						NO_DEGS
4930473A02Rik	1	2	1	0	1	50	ASTRO						NO_DEGS
4930474G06Rik	2	6	1	1	5	14.2857	ASTRO						NO_DEGS
4930474N09Rik	3	4	1	2	3	16.6667	ASTRO						NO_DEGS
4930478P22Rik	3	2	1	2	1	25	ASTRO						NO_DEGS
4930480K15Rik	2	2	1	1	1	33.3333	ASTRO						NO_DEGS
4930480M12Rik	1	0	0	1	0	0	ASTRO						NO_DEGS
4930481A15Rik	1	2	1	0	1	50	ASTRO						NO_DEGS
4930483O08Rik	2	3	2	0	1	66.6667	ASTRO						NO_DEGS
4930484H19Rik	7	7	4	3	3	40	ASTRO						NO_DEGS
4930486F22Rik	2	4	2	0	2	50	ASTRO						NO_DEGS
4930486I03Rik	2	2	1	1	1	33.3333	ASTRO						NO_DEGS
4930502A04Rik	2	0	0	2	0	0	ASTRO						NO_DEGS
4930503F20Rik	4	1	1	3	0	25	ASTRO						NO_DEGS
4930503O07Rik	6	6	4	2	2	50	ASTRO						NO_DEGS
4930505G20Rik	2	3	2	0	1	66.6667	ASTRO						NO_DEGS
4930505K13Rik	1	2	1	0	1	50	ASTRO						NO_DEGS
4930509E16Rik	1	2	0	1	2	0	ASTRO						NO_DEGS
4930511A08Rik	3	4	2	1	2	40	ASTRO						NO_DEGS
4930513D17Rik	6	4	3	3	1	42.8571	ASTRO						NO_DEGS
4930513N10Rik	1	1	1	0	0	100	ASTRO						NO_DEGS
4930515B02Rik	1	0	0	1	0	0	ASTRO						NO_DEGS
4930517M08Rik	3	6	2	1	4	28.5714	ASTRO						NO_DEGS
4930519F16Rik	2	3	2	0	1	66.6667	ASTRO						NO_DEGS
4930519F24Rik	3	3	3	0	0	100	ASTRO						NO_DEGS
4930519H02Rik	1	1	1	0	0	100	ASTRO						NO_DEGS
4930520O04Rik	1	1	1	0	0	100	ASTRO						NO_DEGS
4930520P13Rik	1	2	1	0	1	50	ASTRO						NO_DEGS
4930522O17Rik	7	6	6	1	0	85.7143	ASTRO						NO_DEGS
4930523C07Rik	2	1	1	1	0	50	ASTRO						NO_DEGS
4930524B15Rik	2	2	1	1	1	33.3333	ASTRO						NO_DEGS
4930524O08Rik	3	4	3	0	1	75	ASTRO						NO_DEGS
4930527F14Rik	5	6	4	1	2	57.1429	ASTRO						NO_DEGS
4930527G23Rik	1	1	1	0	0	100	ASTRO						NO_DEGS
4930528P14Rik	2	4	2	0	2	50	ASTRO						NO_DEGS
4930529K09Rik	5	5	3	2	2	42.8571	ASTRO						NO_DEGS
4930534H03Rik	2	4	1	1	3	20	ASTRO						NO_DEGS
4930539C22Rik	2	1	1	1	0	50	ASTRO						NO_DEGS
4930539M17Rik	4	2	2	2	0	50	ASTRO						NO_DEGS
4930542D17Rik	1	0	0	1	0	0	ASTRO						NO_DEGS
4930542M03Rik	2	2	1	1	1	33.3333	ASTRO						NO_DEGS
4930543E12Rik	6	11	4	2	7	30.7692	ASTRO						NO_DEGS
4930543N07Rik	1	2	1	0	1	50	ASTRO						NO_DEGS
4930544G11Rik	2	1	0	2	1	0	ASTRO						NO_DEGS
4930545E07Rik	1	1	1	0	0	100	ASTRO						NO_DEGS
4930546C10Rik	3	3	1	2	2	20	ASTRO						NO_DEGS
4930546K05Rik	6	4	4	2	0	66.6667	ASTRO						NO_DEGS
4930548J01Rik	1	1	0	1	1	0	ASTRO						NO_DEGS
4930548K13Rik	1	2	1	0	1	50	ASTRO						NO_DEGS
4930549C15Rik	3	6	3	0	3	50	ASTRO						NO_DEGS
4930550C14Rik	1	1	0	1	1	0	ASTRO						NO_DEGS
4930550C17Rik	4	5	4	0	1	80	ASTRO						NO_DEGS
4930553E22Rik	2	4	2	0	2	50	ASTRO						NO_DEGS
4930554I06Rik	2	3	1	1	2	25	ASTRO						NO_DEGS
4930555B11Rik	1	1	1	0	0	100	ASTRO						NO_DEGS
4930555G21Rik	3	5	2	1	3	33.3333	ASTRO						NO_DEGS
4930555K19Rik	3	3	2	1	1	50	ASTRO						NO_DEGS
4930556M19Rik	2	2	2	0	0	100	ASTRO						NO_DEGS
4930556N09Rik	5	7	3	2	4	33.3333	ASTRO						NO_DEGS
4930558J18Rik	2	1	1	1	0	50	ASTRO						NO_DEGS
4930559C10Rik	1	1	0	1	1	0	ASTRO						NO_DEGS
4930563F08Rik	6	8	4	2	4	40	ASTRO						NO_DEGS
4930563J15Rik	1	1	1	0	0	100	ASTRO						NO_DEGS
4930564C03Rik	5	6	4	1	2	57.1429	ASTRO						NO_DEGS
4930564D02Rik	1	3	0	1	3	0	ASTRO						NO_DEGS
4930565D16Rik	1	4	1	0	3	25	ASTRO						NO_DEGS
4930567H12Rik	2	1	0	2	1	0	ASTRO						NO_DEGS
4930567K20Rik	2	4	2	0	2	50	ASTRO						NO_DEGS
4930568E12Rik	2	1	1	1	0	50	ASTRO						NO_DEGS
4930568G15Rik	2	2	1	1	1	33.3333	ASTRO						NO_DEGS
4930570G19Rik	2	2	2	0	0	100	ASTRO						NO_DEGS
4930571K23Rik	1	1	1	0	0	100	ASTRO						NO_DEGS
4930572O13Rik	7	9	5	2	4	45.4545	ASTRO						NO_DEGS
4930577N17Rik	2	1	1	1	0	50	ASTRO						NO_DEGS
4930578E11Rik	4	5	3	1	2	50	ASTRO						NO_DEGS
4930578I06Rik	1	0	0	1	0	0	ASTRO						NO_DEGS
4930578M01Rik	8	12	4	4	8	25	ASTRO						NO_DEGS
4930579D09Rik	1	1	1	0	0	100	ASTRO						NO_DEGS
4930579G18Rik	1	1	1	0	0	100	ASTRO						NO_DEGS
4930579G24Rik	1	1	1	0	0	100	ASTRO						NO_DEGS
4930579H20Rik	1	2	1	0	1	50	ASTRO						NO_DEGS
4930579P08Rik	1	4	1	0	3	25	ASTRO						NO_DEGS
4930583K01Rik	1	2	1	0	1	50	ASTRO						NO_DEGS
4930583P06Rik	2	5	2	0	3	40	ASTRO						NO_DEGS
4930589L23Rik	1	1	0	1	1	0	ASTRO						NO_DEGS
4930591A17Rik	5	7	1	4	6	9.09091	ASTRO						NO_DEGS
4930591E09Rik	6	6	3	3	3	33.3333	ASTRO						NO_DEGS
4930592C13Rik	4	4	3	1	1	60	ASTRO						NO_DEGS
4930594M22Rik	1	1	1	0	0	100	ASTRO						NO_DEGS
4930594O21Rik	1	1	1	0	0	100	ASTRO						NO_DEGS
4931403E22Rik	2	2	1	1	1	33.3333	ASTRO						NO_DEGS
4931406C07Rik	1	1	1	0	0	100	ASTRO						NO_DEGS
4931408C20Rik	1	0	0	1	0	0	ASTRO						NO_DEGS
4931414P19Rik	2	2	2	0	0	100	ASTRO						NO_DEGS
4931428F04Rik	2	2	1	1	1	33.3333	ASTRO						NO_DEGS
4931429L15Rik	3	13	3	0	10	23.0769	ASTRO						NO_DEGS
4931429P17Rik	6	7	3	3	4	30	ASTRO						NO_DEGS
4931440P22Rik	1	1	1	0	0	100	ASTRO						NO_DEGS
4932412D23Rik	2	3	2	0	1	66.6667	ASTRO						NO_DEGS
4932413F04Rik	4	7	3	1	4	37.5	ASTRO						NO_DEGS
4932435O22Rik	13	20	12	1	8	57.1429	ASTRO						NO_DEGS
4932438A13Rik	1	1	1	0	0	100	ASTRO						NO_DEGS
4932438H23Rik	3	6	1	2	5	12.5	ASTRO						NO_DEGS
4932441J04Rik	5	4	4	1	0	80	ASTRO						NO_DEGS
4933400C23Rik	1	1	1	0	0	100	ASTRO						NO_DEGS
4933400F21Rik	1	2	1	0	1	50	ASTRO						NO_DEGS
4933400L20Rik	2	2	1	1	1	33.3333	ASTRO						NO_DEGS
4933402C06Rik	1	4	0	1	4	0	ASTRO						NO_DEGS
4933402D24Rik	5	6	5	0	1	83.3333	ASTRO						NO_DEGS
4933402J07Rik	5	6	2	3	4	22.2222	ASTRO						NO_DEGS
4933402J15Rik	1	1	1	0	0	100	ASTRO						NO_DEGS
4933404O12Rik	1	2	1	0	1	50	ASTRO						NO_DEGS
4933406C10Rik	2	2	1	1	1	33.3333	ASTRO						NO_DEGS
4933406D12Rik	3	4	2	1	2	40	ASTRO						NO_DEGS
4933406G16Rik	4	5	3	1	2	50	ASTRO						NO_DEGS
4933406J10Rik	4	3	3	1	0	75	ASTRO						NO_DEGS
4933406K04Rik	5	3	2	3	1	33.3333	ASTRO						NO_DEGS
4933407E24Rik	7	7	5	2	2	55.5556	ASTRO						NO_DEGS
4933407K13Rik	2	1	1	1	0	50	ASTRO						NO_DEGS
4933407L21Rik	5	3	1	4	2	14.2857	ASTRO						NO_DEGS
4933409F18Rik	2	3	2	0	1	66.6667	ASTRO						NO_DEGS
4933411E08Rik	1	2	1	0	1	50	ASTRO						NO_DEGS
4933412E12Rik	1	0	0	1	0	0	ASTRO						NO_DEGS
4933412E24Rik	2	0	0	2	0	0	ASTRO						NO_DEGS
4933412O06Rik	6	5	5	1	0	83.3333	ASTRO						NO_DEGS
4933413J09Rik	1	1	0	1	1	0	ASTRO						NO_DEGS
4933416E03Rik	3	2	1	2	1	25	ASTRO						NO_DEGS
4933416E14Rik	1	3	1	0	2	33.3333	ASTRO						NO_DEGS
4933416M06Rik	3	1	0	3	1	0	ASTRO						NO_DEGS
4933417E11Rik	1	1	0	1	1	0	ASTRO						NO_DEGS
4933417O13Rik	3	3	2	1	1	50	ASTRO						NO_DEGS
4933421O10Rik	1	3	1	0	2	33.3333	ASTRO						NO_DEGS
4933422A05Rik	5	5	3	2	2	42.8571	ASTRO						NO_DEGS
4933424G05Rik	1	2	0	1	2	0	ASTRO						NO_DEGS
4933427D06Rik	6	5	5	1	0	83.3333	ASTRO						NO_DEGS
4933427D14Rik	1	1	1	0	0	100	ASTRO						NO_DEGS
4933427E13Rik	2	2	1	1	1	33.3333	ASTRO						NO_DEGS
4933427I22Rik	1	3	0	1	3	0	ASTRO						NO_DEGS
4933429O19Rik	2	5	2	0	3	40	ASTRO						NO_DEGS
4933430I17Rik	1	1	1	0	0	100	ASTRO						NO_DEGS
4933430M04Rik	4	4	1	3	3	14.2857	ASTRO						NO_DEGS
4933431E20Rik	1	1	1	0	0	100	ASTRO						NO_DEGS
4933432I09Rik	2	4	2	0	2	50	ASTRO						NO_DEGS
4933432K03Rik	2	5	2	0	3	40	ASTRO						NO_DEGS
4933433F19Rik	2	1	0	2	1	0	ASTRO						NO_DEGS
4933433G08Rik	5	4	3	2	1	50	ASTRO						NO_DEGS
4933433H22Rik	7	8	5	2	3	50	ASTRO						NO_DEGS
4933436H12Rik	2	1	1	1	0	50	ASTRO						NO_DEGS
4933438B17Rik	1	3	1	0	2	33.3333	ASTRO						NO_DEGS
4933439K11Rik	1	1	1	0	0	100	ASTRO						NO_DEGS
4933440J02Rik	2	4	2	0	2	50	ASTRO						NO_DEGS
4933440M02Rik	2	5	1	1	4	16.6667	ASTRO						NO_DEGS
5031425E22Rik	5	6	3	2	3	37.5	ASTRO						NO_DEGS
5031425F14Rik	6	6	3	3	3	33.3333	ASTRO						NO_DEGS
5031434C07Rik	3	2	1	2	1	25	ASTRO						NO_DEGS
5031434O11Rik	5	3	2	3	1	33.3333	ASTRO						NO_DEGS
5031439G07Rik	4	5	2	2	3	28.5714	ASTRO						NO_DEGS
5033404E19Rik	7	6	3	4	3	30	ASTRO						NO_DEGS
5330411J11Rik	1	2	0	1	2	0	ASTRO						NO_DEGS
5330413P13Rik	1	1	1	0	0	100	ASTRO						NO_DEGS
5330416C01Rik	2	5	1	1	4	16.6667	ASTRO						NO_DEGS
5430403N17Rik	6	4	4	2	0	66.6667	ASTRO						NO_DEGS
5430405H02Rik	1	0	0	1	0	0	ASTRO						NO_DEGS
5430416N02Rik	2	1	1	1	0	50	ASTRO						NO_DEGS
5430421F17Rik	9	8	6	3	2	54.5455	ASTRO						NO_DEGS
5430431A17Rik	4	2	2	2	0	50	ASTRO						NO_DEGS
5430434I15Rik	3	6	3	0	3	50	ASTRO						NO_DEGS
5430440P10Rik	1	3	1	0	2	33.3333	ASTRO						NO_DEGS
5530401A14Rik	6	4	3	3	1	42.8571	ASTRO						NO_DEGS
5530601H04Rik	1	1	1	0	0	100	ASTRO						NO_DEGS
5730405O15Rik	3	2	2	1	0	66.6667	ASTRO						NO_DEGS
5730409E04Rik	2	4	2	0	2	50	ASTRO						NO_DEGS
5730455P16Rik	1	1	1	0	0	100	ASTRO						NO_DEGS
5730507C01Rik	1	0	0	1	0	0	ASTRO						NO_DEGS
5730522E02Rik	2	3	1	1	2	25	ASTRO						NO_DEGS
5830428M24Rik	5	4	3	2	1	50	ASTRO						NO_DEGS
5830454E08Rik	9	8	4	5	4	30.7692	ASTRO						NO_DEGS
5930438M14Rik	3	3	2	1	1	50	ASTRO						NO_DEGS
6030407O03Rik	4	4	4	0	0	100	ASTRO						NO_DEGS
6030466F02Rik	2	1	1	1	0	50	ASTRO						NO_DEGS
6030469F06Rik	1	3	0	1	3	0	ASTRO						NO_DEGS
6030471H07Rik	3	7	3	0	4	42.8571	ASTRO						NO_DEGS
6330415B21Rik	5	1	0	5	1	0	ASTRO						NO_DEGS
6330415G19Rik	3	3	2	1	1	50	ASTRO						NO_DEGS
6330549D23Rik	1	1	1	0	0	100	ASTRO						NO_DEGS
6430503K07Rik	1	3	1	0	2	33.3333	ASTRO						NO_DEGS
6430548M08Rik	2	3	2	0	1	66.6667	ASTRO						NO_DEGS
6430550D23Rik	1	1	1	0	0	100	ASTRO						NO_DEGS
6430553K19Rik	1	0	0	1	0	0	ASTRO						NO_DEGS
6430562O15Rik	2	3	2	0	1	66.6667	ASTRO						NO_DEGS
6430571L13Rik	1	2	0	1	2	0	ASTRO						NO_DEGS
6430584L05Rik	4	5	3	1	2	50	ASTRO						NO_DEGS
6430628N08Rik	1	2	1	0	1	50	ASTRO						NO_DEGS
6430710C18Rik	2	4	2	0	2	50	ASTRO						NO_DEGS
6530402F18Rik	1	0	0	1	0	0	ASTRO						NO_DEGS
6530403H02Rik	3	3	2	1	1	50	ASTRO						NO_DEGS
6530411M01Rik	4	5	3	1	2	50	ASTRO						NO_DEGS
6720468P15Rik	1	2	0	1	2	0	ASTRO						NO_DEGS
6720483E21Rik	1	1	0	1	1	0	ASTRO						NO_DEGS
6720489N17Rik	2	2	2	0	0	100	ASTRO						NO_DEGS
7420700N18Rik	2	2	0	2	2	0	ASTRO						NO_DEGS
7530416G11Rik	13	10	7	6	3	43.75	ASTRO						NO_DEGS
7630403G23Rik	2	1	0	2	1	0	ASTRO						NO_DEGS
8030423F21Rik	2	3	0	2	3	0	ASTRO						NO_DEGS
8030423J24Rik	3	2	0	3	2	0	ASTRO						NO_DEGS
8030442B05Rik	1	2	1	0	1	50	ASTRO						NO_DEGS
8030451O07Rik	1	4	1	0	3	25	ASTRO						NO_DEGS
8030462N17Rik	1	1	1	0	0	100	ASTRO						NO_DEGS
8430422H06Rik	5	7	5	0	2	71.4286	ASTRO						NO_DEGS
8430423G03Rik	1	1	0	1	1	0	ASTRO						NO_DEGS
8430426J06Rik	1	0	0	1	0	0	ASTRO						NO_DEGS
8430430B14Rik	6	8	4	2	4	40	ASTRO						NO_DEGS
8430436N08Rik	1	0	0	1	0	0	ASTRO						NO_DEGS
9030404E10Rik	1	0	0	1	0	0	ASTRO						NO_DEGS
9130015G15Rik	16	15	11	5	4	55	ASTRO						NO_DEGS
9130019O22Rik	1	1	1	0	0	100	ASTRO						NO_DEGS
9130019P16Rik	3	1	0	3	1	0	ASTRO						NO_DEGS
9130023H24Rik	1	1	1	0	0	100	ASTRO						NO_DEGS
9130024F11Rik	2	1	0	2	1	0	ASTRO						NO_DEGS
9130209A04Rik	2	0	0	2	0	0	ASTRO						NO_DEGS
9130221F21Rik	1	0	0	1	0	0	ASTRO						NO_DEGS
9130227L01Rik	1	1	0	1	1	0	ASTRO						NO_DEGS
9130401M01Rik	2	1	1	1	0	50	ASTRO						NO_DEGS
9230020A06Rik	7	7	5	2	2	55.5556	ASTRO						NO_DEGS
9230105E05Rik	3	6	2	1	4	28.5714	ASTRO						NO_DEGS
9230112D13Rik	2	2	1	1	1	33.3333	ASTRO						NO_DEGS
9230117E06Rik	2	2	2	0	0	100	ASTRO						NO_DEGS
9330102E08Rik	1	2	1	0	1	50	ASTRO						NO_DEGS
9330111N05Rik	2	3	1	1	2	25	ASTRO						NO_DEGS
9330117O12Rik	4	11	2	2	9	15.3846	ASTRO						NO_DEGS
9330159F19Rik	3	1	1	2	0	33.3333	ASTRO						NO_DEGS
9330159M07Rik	1	1	1	0	0	100	ASTRO						NO_DEGS
9330162B11Rik	1	2	1	0	1	50	ASTRO						NO_DEGS
9330175M20Rik	1	2	1	0	1	50	ASTRO						NO_DEGS
9330179D12Rik	2	2	2	0	0	100	ASTRO						NO_DEGS
9330188P03Rik	4	2	2	2	0	50	ASTRO						NO_DEGS
9430014N10Rik	3	4	3	0	1	75	ASTRO						NO_DEGS
9430015G10Rik	2	1	1	1	0	50	ASTRO						NO_DEGS
9430018G01Rik	1	1	0	1	1	0	ASTRO						NO_DEGS
9430021M05Rik	1	0	0	1	0	0	ASTRO						NO_DEGS
9430038I01Rik	2	2	1	1	1	33.3333	ASTRO						NO_DEGS
9430041J12Rik	2	2	2	0	0	100	ASTRO						NO_DEGS
9430078K24Rik	24	25	19	5	6	63.3333	ASTRO						NO_DEGS
9430091E24Rik	1	1	1	0	0	100	ASTRO						NO_DEGS
9530014B07Rik	2	1	1	1	0	50	ASTRO						NO_DEGS
9530020I12Rik	1	1	0	1	1	0	ASTRO						NO_DEGS
9530026F06Rik	10	10	7	3	3	53.8462	ASTRO						NO_DEGS
9530026P05Rik	2	2	1	1	1	33.3333	ASTRO						NO_DEGS
9530051G07Rik	1	1	1	0	0	100	ASTRO						NO_DEGS
9530052C20Rik	1	1	0	1	1	0	ASTRO						NO_DEGS
9530052E02Rik	5	5	4	1	1	66.6667	ASTRO						NO_DEGS
9530068E07Rik	3	3	3	0	0	100	ASTRO						NO_DEGS
9530077C05Rik	1	2	1	0	1	50	ASTRO						NO_DEGS
9630001P10Rik	1	4	1	0	3	25	ASTRO						NO_DEGS
9630013A20Rik	2	4	2	0	2	50	ASTRO						NO_DEGS
9630013K17Rik	3	4	2	1	2	40	ASTRO						NO_DEGS
9630028B13Rik	2	2	2	0	0	100	ASTRO						NO_DEGS
9630028H03Rik	3	2	1	2	1	25	ASTRO						NO_DEGS
9630028I04Rik	2	4	2	0	2	50	ASTRO						NO_DEGS
9830166K06Rik	2	1	1	1	0	50	ASTRO						NO_DEGS
9930014A18Rik	4	9	3	1	6	30	ASTRO						NO_DEGS
9930021J03Rik	1	2	1	0	1	50	ASTRO						NO_DEGS
9930104L06Rik	1	1	1	0	0	100	ASTRO						NO_DEGS
A030001D20Rik	1	1	1	0	0	100	ASTRO						NO_DEGS
A130010J15Rik	2	1	1	1	0	50	ASTRO						NO_DEGS
A1bg	1	1	0	1	1	0	ASTRO						NO_DEGS
A1cf	1	1	1	0	0	100	ASTRO						NO_DEGS
A230001M10Rik	3	2	0	3	2	0	ASTRO						NO_DEGS
A230009B12Rik	14	13	9	5	4	50	ASTRO						NO_DEGS
A230020J21Rik	1	0	0	1	0	0	ASTRO						NO_DEGS
A230028O05Rik	5	5	3	2	2	42.8571	ASTRO						NO_DEGS
A230051N06Rik	2	2	2	0	0	100	ASTRO						NO_DEGS
A230056J06Rik	1	1	1	0	0	100	ASTRO						NO_DEGS
A230056P14Rik	1	2	1	0	1	50	ASTRO						NO_DEGS
A230072E10Rik	2	2	2	0	0	100	ASTRO						NO_DEGS
A230077H06Rik	4	4	2	2	2	33.3333	ASTRO						NO_DEGS
A230083G16Rik	1	2	1	0	1	50	ASTRO						NO_DEGS
A230107N01Rik	1	0	0	1	0	0	ASTRO						NO_DEGS
A2ml1	2	2	2	0	0	100	ASTRO						NO_DEGS
A330008L17Rik	3	6	1	2	5	12.5	ASTRO						NO_DEGS
A330009N23Rik	1	3	1	0	2	33.3333	ASTRO						NO_DEGS
A330023F24Rik	2	2	2	0	0	100	ASTRO						NO_DEGS
A330035P11Rik	1	2	1	0	1	50	ASTRO						NO_DEGS
A330040F15Rik	1	2	1	0	1	50	ASTRO						NO_DEGS
A330048O09Rik	3	6	3	0	3	50	ASTRO						NO_DEGS
A330049N07Rik	1	0	0	1	0	0	ASTRO						NO_DEGS
A330074K22Rik	1	1	0	1	1	0	ASTRO						NO_DEGS
A330076C08Rik	5	3	2	3	1	33.3333	ASTRO						NO_DEGS
A330093E20Rik	8	9	7	1	2	70	ASTRO						NO_DEGS
A330102I10Rik	2	4	2	0	2	50	ASTRO						NO_DEGS
A430005L14Rik	1	1	1	0	0	100	ASTRO						NO_DEGS
A430033K04Rik	1	2	1	0	1	50	ASTRO						NO_DEGS
A430057M04Rik	1	0	0	1	0	0	ASTRO						NO_DEGS
A430090L17Rik	3	6	2	1	4	28.5714	ASTRO						NO_DEGS
A4galt	1	1	1	0	0	100	ASTRO						NO_DEGS
A530010L16Rik	2	1	0	2	1	0	ASTRO						NO_DEGS
A530013C23Rik	5	8	5	0	3	62.5	ASTRO						NO_DEGS
A530021J07Rik	2	2	0	2	2	0	ASTRO						NO_DEGS
A530065N20Rik	8	11	7	1	4	58.3333	ASTRO						NO_DEGS
A630001O12Rik	10	8	5	5	3	38.4615	ASTRO						NO_DEGS
A630023P12Rik	1	1	0	1	1	0	ASTRO						NO_DEGS
A730004F24Rik	8	5	3	5	2	30	ASTRO						NO_DEGS
A730013G03Rik	1	3	1	0	2	33.3333	ASTRO						NO_DEGS
A730018C14Rik	4	5	1	3	4	12.5	ASTRO						NO_DEGS
A730020E08Rik	1	1	1	0	0	100	ASTRO						NO_DEGS
A730020M07Rik	2	1	1	1	0	50	ASTRO						NO_DEGS
A730035I17Rik	1	2	1	0	1	50	ASTRO						NO_DEGS
A730043L09Rik	1	0	0	1	0	0	ASTRO						NO_DEGS
A730056A06Rik	1	2	1	0	1	50	ASTRO						NO_DEGS
A730081D07Rik	1	1	1	0	0	100	ASTRO						NO_DEGS
A730082K24Rik	8	15	7	1	8	43.75	ASTRO						NO_DEGS
A830009L08Rik	3	5	3	0	2	60	ASTRO						NO_DEGS
A830018L16Rik	1	5	1	0	4	20	ASTRO						NO_DEGS
A830029E22Rik	3	3	1	2	2	20	ASTRO						NO_DEGS
A830082K12Rik	19	20	12	7	8	44.4444	ASTRO						NO_DEGS
A930001A20Rik	3	3	2	1	1	50	ASTRO						NO_DEGS
A930004D18Rik	9	6	4	5	2	36.3636	ASTRO						NO_DEGS
A930005H10Rik	1	1	1	0	0	100	ASTRO						NO_DEGS
A930007A09Rik	2	1	1	1	0	50	ASTRO						NO_DEGS
A930007I19Rik	1	1	1	0	0	100	ASTRO						NO_DEGS
A930011G23Rik	1	1	1	0	0	100	ASTRO						NO_DEGS
A930012L18Rik	7	8	4	3	4	36.3636	ASTRO						NO_DEGS
A930015D03Rik	1	2	1	0	1	50	ASTRO						NO_DEGS
A930016O22Rik	1	1	1	0	0	100	ASTRO						NO_DEGS
A930018P22Rik	1	1	1	0	0	100	ASTRO						NO_DEGS
A930019D19Rik	1	3	1	0	2	33.3333	ASTRO						NO_DEGS
A930024E05Rik	1	1	1	0	0	100	ASTRO						NO_DEGS
A930031H19Rik	10	15	8	2	7	47.0588	ASTRO						NO_DEGS
A930033H14Rik	1	1	1	0	0	100	ASTRO						NO_DEGS
AA414768	3	3	1	2	2	20	ASTRO						NO_DEGS
AA465934	1	1	1	0	0	100	ASTRO						NO_DEGS
AA536875	3	2	1	2	1	25	ASTRO						NO_DEGS
AA545190	2	3	2	0	1	66.6667	ASTRO						NO_DEGS
Aacs	2	4	2	0	2	50	ASTRO						NO_DEGS
Aadat	2	0	0	2	0	0	ASTRO						NO_DEGS
Aagab	1	3	1	0	2	33.3333	ASTRO						NO_DEGS
Aak1	1	2	1	0	1	50	ASTRO						NO_DEGS
Aamp	1	2	1	0	1	50	ASTRO						NO_DEGS
Aanat	1	2	1	0	1	50	ASTRO						NO_DEGS
Aar2	1	1	0	1	1	0	ASTRO						NO_DEGS
Aard	2	2	2	0	0	100	ASTRO						NO_DEGS
Aars	1	1	1	0	0	100	ASTRO						NO_DEGS
Aars2	1	1	1	0	0	100	ASTRO						NO_DEGS
Aarsd1	1	2	1	0	1	50	ASTRO						NO_DEGS
Aasdh	2	2	2	0	0	100	ASTRO						NO_DEGS
Aatf	1	2	1	0	1	50	ASTRO						NO_DEGS
Aatk	4	1	0	4	1	0	ASTRO						NO_DEGS
Abat	4	4	4	0	0	100	ASTRO						NO_DEGS
Abca1	2	4	2	0	2	50	ASTRO						NO_DEGS
Abca13	4	5	3	1	2	50	ASTRO						NO_DEGS
Abca14	1	1	0	1	1	0	ASTRO						NO_DEGS
Abca2	2	3	2	0	1	66.6667	ASTRO						NO_DEGS
Abca3	2	1	1	1	0	50	ASTRO						NO_DEGS
Abca4	8	8	5	3	3	45.4545	ASTRO						NO_DEGS
Abca5	1	1	1	0	0	100	ASTRO						NO_DEGS
Abca6	1	2	1	0	1	50	ASTRO						NO_DEGS
Abca7	2	3	2	0	1	66.6667	ASTRO						NO_DEGS
Abca8a	2	1	1	1	0	50	ASTRO						NO_DEGS
Abca8b	2	1	0	2	1	0	ASTRO						NO_DEGS
Abca9	1	0	0	1	0	0	ASTRO						NO_DEGS
Abcb4	2	1	1	1	0	50	ASTRO						NO_DEGS
Abcb5	1	0	0	1	0	0	ASTRO						NO_DEGS
Abcb6	2	1	1	1	0	50	ASTRO						NO_DEGS
Abcb7	1	0	0	1	0	0	ASTRO						NO_DEGS
Abcb8	1	1	1	0	0	100	ASTRO						NO_DEGS
Abcb9	3	4	3	0	1	75	ASTRO						NO_DEGS
Abcc1	4	4	3	1	1	60	ASTRO						NO_DEGS
Abcc10	1	1	1	0	0	100	ASTRO						NO_DEGS
Abcc12	7	14	4	3	10	23.5294	ASTRO						NO_DEGS
Abcc4	6	10	5	1	5	45.4545	ASTRO						NO_DEGS
Abcc5	1	1	1	0	0	100	ASTRO						NO_DEGS
Abcc8	3	5	1	2	4	14.2857	ASTRO						NO_DEGS
Abcd1	1	1	1	0	0	100	ASTRO						NO_DEGS
Abcd2	3	4	1	2	3	16.6667	ASTRO						NO_DEGS
Abcd3	1	3	1	0	2	33.3333	ASTRO						NO_DEGS
Abcd4	2	1	0	2	1	0	ASTRO						NO_DEGS
Abce1	1	1	1	0	0	100	ASTRO						NO_DEGS
Abcf1	1	1	1	0	0	100	ASTRO						NO_DEGS
Abcf2	1	1	1	0	0	100	ASTRO						NO_DEGS
Abcg1	3	3	2	1	1	50	ASTRO						NO_DEGS
Abcg2	1	1	0	1	1	0	ASTRO						NO_DEGS
Abcg4	1	0	0	1	0	0	ASTRO						NO_DEGS
Abhd1	1	2	1	0	1	50	ASTRO						NO_DEGS
Abhd10	1	1	1	0	0	100	ASTRO						NO_DEGS
Abhd11	2	3	2	0	1	66.6667	ASTRO						NO_DEGS
Abhd12	7	4	3	4	1	37.5	ASTRO						NO_DEGS
Abhd12b	1	0	0	1	0	0	ASTRO						NO_DEGS
Abhd14a	1	1	1	0	0	100	ASTRO						NO_DEGS
Abhd14b	1	1	1	0	0	100	ASTRO						NO_DEGS
Abhd15	1	1	1	0	0	100	ASTRO						NO_DEGS
Abhd17a	1	1	1	0	0	100	ASTRO						NO_DEGS
Abhd17b	4	2	2	2	0	50	ASTRO						NO_DEGS
Abhd17c	1	2	1	0	1	50	ASTRO						NO_DEGS
Abhd2	5	8	3	2	5	30	ASTRO						NO_DEGS
Abhd3	1	1	1	0	0	100	ASTRO						NO_DEGS
Abhd4	2	2	2	0	0	100	ASTRO						NO_DEGS
Abhd5	1	1	1	0	0	100	ASTRO						NO_DEGS
Abhd6	3	4	3	0	1	75	ASTRO						NO_DEGS
Abhd8	1	1	1	0	0	100	ASTRO						NO_DEGS
Abi1	3	3	3	0	0	100	ASTRO						NO_DEGS
Abi2	1	1	1	0	0	100	ASTRO						NO_DEGS
Abl1	4	4	2	2	2	33.3333	ASTRO						NO_DEGS
Abl2	1	3	1	0	2	33.3333	ASTRO						NO_DEGS
Ablim1	10	10	7	3	3	53.8462	ASTRO						NO_DEGS
Ablim2	1	6	1	0	5	16.6667	ASTRO						NO_DEGS
Ablim3	1	2	0	1	2	0	ASTRO						NO_DEGS
Abr	15	21	10	5	11	38.4615	ASTRO						NO_DEGS
Abracl	1	1	1	0	0	100	ASTRO						NO_DEGS
Abt1	2	2	2	0	0	100	ASTRO						NO_DEGS
Abtb1	1	3	1	0	2	33.3333	ASTRO						NO_DEGS
Abtb2	10	11	6	4	5	40	ASTRO						NO_DEGS
Acaa1a	2	3	2	0	1	66.6667	ASTRO						NO_DEGS
Acaa2	4	5	4	0	1	80	ASTRO						NO_DEGS
Acaca	5	6	3	2	3	37.5	ASTRO						NO_DEGS
Acacb	3	4	3	0	1	75	ASTRO						NO_DEGS
Acad10	1	1	1	0	0	100	ASTRO						NO_DEGS
Acad11	2	2	2	0	0	100	ASTRO						NO_DEGS
Acad12	1	2	1	0	1	50	ASTRO						NO_DEGS
Acad9	3	4	3	0	1	75	ASTRO						NO_DEGS
Acadl	3	5	3	0	2	60	ASTRO						NO_DEGS
Acadm	1	2	1	0	1	50	ASTRO						NO_DEGS
Acads	1	1	0	1	1	0	ASTRO						NO_DEGS
Acadsb	1	2	1	0	1	50	ASTRO						NO_DEGS
Acadvl	1	0	0	1	0	0	ASTRO						NO_DEGS
Acan	1	0	0	1	0	0	ASTRO						NO_DEGS
Acap2	3	8	3	0	5	37.5	ASTRO						NO_DEGS
Acap3	1	1	1	0	0	100	ASTRO						NO_DEGS
Acat1	1	1	1	0	0	100	ASTRO						NO_DEGS
Acat2	1	1	1	0	0	100	ASTRO						NO_DEGS
Acat3	1	0	0	1	0	0	ASTRO						NO_DEGS
Acbd3	3	4	2	1	2	40	ASTRO						NO_DEGS
Acbd4	2	3	2	0	1	66.6667	ASTRO						NO_DEGS
Acbd5	2	2	2	0	0	100	ASTRO						NO_DEGS
Acbd6	1	1	1	0	0	100	ASTRO						NO_DEGS
Accsl	2	6	2	0	4	33.3333	ASTRO						NO_DEGS
Acd	1	1	1	0	0	100	ASTRO						NO_DEGS
Acer2	2	2	1	1	1	33.3333	ASTRO						NO_DEGS
Acer3	3	3	2	1	1	50	ASTRO						NO_DEGS
Acin1	2	2	2	0	0	100	ASTRO						NO_DEGS
Ackr3	4	4	2	2	2	33.3333	ASTRO						NO_DEGS
Acnat2	1	1	0	1	1	0	ASTRO						NO_DEGS
Aco1	3	7	1	2	6	11.1111	ASTRO						NO_DEGS
Aco2	2	2	2	0	0	100	ASTRO						NO_DEGS
Acod1	1	0	0	1	0	0	ASTRO						NO_DEGS
Acot1	3	4	3	0	1	75	ASTRO						NO_DEGS
Acot11	13	16	11	2	5	61.1111	ASTRO						NO_DEGS
Acot2	2	2	1	1	1	33.3333	ASTRO						NO_DEGS
Acot4	1	1	1	0	0	100	ASTRO						NO_DEGS
Acot7	5	8	4	1	4	44.4444	ASTRO						NO_DEGS
Acot8	1	2	1	0	1	50	ASTRO						NO_DEGS
Acot9	1	1	1	0	0	100	ASTRO						NO_DEGS
Acox1	3	4	2	1	2	40	ASTRO						NO_DEGS
Acox3	2	4	1	1	3	20	ASTRO						NO_DEGS
Acoxl	1	1	1	0	0	100	ASTRO						NO_DEGS
Acp1	1	1	1	0	0	100	ASTRO						NO_DEGS
Acp2	1	1	1	0	0	100	ASTRO						NO_DEGS
Acp6	1	2	1	0	1	50	ASTRO						NO_DEGS
Acsbg1	2	4	2	0	2	50	ASTRO						NO_DEGS
Acsbg2	1	3	1	0	2	33.3333	ASTRO						NO_DEGS
Acsf2	1	2	1	0	1	50	ASTRO						NO_DEGS
Acsf3	3	4	3	0	1	75	ASTRO						NO_DEGS
Acsl1	2	2	1	1	1	33.3333	ASTRO						NO_DEGS
Acsl4	1	1	1	0	0	100	ASTRO						NO_DEGS
Acsl6	4	4	2	2	2	33.3333	ASTRO						NO_DEGS
Acsm5	1	1	0	1	1	0	ASTRO						NO_DEGS
Acss1	4	6	2	2	4	25	ASTRO						NO_DEGS
Acss2	1	1	1	0	0	100	ASTRO						NO_DEGS
Acss3	1	2	1	0	1	50	ASTRO						NO_DEGS
Acta1	2	2	2	0	0	100	ASTRO						NO_DEGS
Actb	4	4	3	1	1	60	ASTRO						NO_DEGS
Actbl2	4	2	2	2	0	50	ASTRO						NO_DEGS
Actg1	1	2	1	0	1	50	ASTRO						NO_DEGS
Actl10	1	1	1	0	0	100	ASTRO						NO_DEGS
Actl6a	1	4	1	0	3	25	ASTRO						NO_DEGS
Actl7b	6	12	4	2	8	28.5714	ASTRO						NO_DEGS
Actn1	7	9	4	3	5	33.3333	ASTRO						NO_DEGS
Actn2	1	3	1	0	2	33.3333	ASTRO						NO_DEGS
Actn4	4	5	3	1	2	50	ASTRO						NO_DEGS
Actr10	1	1	1	0	0	100	ASTRO						NO_DEGS
Actr1a	3	5	3	0	2	60	ASTRO						NO_DEGS
Actr1b	2	1	1	1	0	50	ASTRO						NO_DEGS
Actr2	3	2	1	2	1	25	ASTRO						NO_DEGS
Actr3	2	1	1	1	0	50	ASTRO						NO_DEGS
Actr5	2	1	1	1	0	50	ASTRO						NO_DEGS
Actr6	1	1	1	0	0	100	ASTRO						NO_DEGS
Actr8	1	1	1	0	0	100	ASTRO						NO_DEGS
Actrt2	1	2	1	0	1	50	ASTRO						NO_DEGS
Actrt3	2	1	1	1	0	50	ASTRO						NO_DEGS
Acvr1	3	3	2	1	1	50	ASTRO						NO_DEGS
Acvr1b	3	4	3	0	1	75	ASTRO						NO_DEGS
Acvr1c	2	2	1	1	1	33.3333	ASTRO						NO_DEGS
Acvr2a	10	14	6	4	8	33.3333	ASTRO						NO_DEGS
Acvr2b	5	3	3	2	0	60	ASTRO						NO_DEGS
Acvrl1	1	1	1	0	0	100	ASTRO						NO_DEGS
Acy1	1	1	1	0	0	100	ASTRO						NO_DEGS
Acyp1	2	1	1	1	0	50	ASTRO						NO_DEGS
Acyp2	1	2	1	0	1	50	ASTRO						NO_DEGS
Ada	3	3	1	2	2	20	ASTRO						NO_DEGS
Adal	1	2	1	0	1	50	ASTRO						NO_DEGS
Adam10	2	3	2	0	1	66.6667	ASTRO						NO_DEGS
Adam11	6	6	3	3	3	33.3333	ASTRO						NO_DEGS
Adam12	6	10	6	0	4	60	ASTRO						NO_DEGS
Adam15	2	3	0	2	3	0	ASTRO						NO_DEGS
Adam17	1	1	1	0	0	100	ASTRO						NO_DEGS
Adam18	1	1	1	0	0	100	ASTRO						NO_DEGS
Adam19	1	2	1	0	1	50	ASTRO						NO_DEGS
Adam22	2	3	1	1	2	25	ASTRO						NO_DEGS
Adam23	2	5	2	0	3	40	ASTRO						NO_DEGS
Adam30	6	7	4	2	3	44.4444	ASTRO						NO_DEGS
Adam34	1	1	0	1	1	0	ASTRO						NO_DEGS
Adam7	1	1	1	0	0	100	ASTRO						NO_DEGS
Adam9	1	2	1	0	1	50	ASTRO						NO_DEGS
Adamts1	4	6	3	1	3	42.8571	ASTRO						NO_DEGS
Adamts10	2	2	1	1	1	33.3333	ASTRO						NO_DEGS
Adamts12	1	2	0	1	2	0	ASTRO						NO_DEGS
Adamts14	2	3	1	1	2	25	ASTRO						NO_DEGS
Adamts15	1	1	1	0	0	100	ASTRO						NO_DEGS
Adamts16	3	1	1	2	0	33.3333	ASTRO						NO_DEGS
Adamts17	4	3	1	3	2	16.6667	ASTRO						NO_DEGS
Adamts18	3	3	2	1	1	50	ASTRO						NO_DEGS
Adamts19	1	4	1	0	3	25	ASTRO						NO_DEGS
Adamts2	5	9	3	2	6	27.2727	ASTRO						NO_DEGS
Adamts20	7	10	4	3	6	30.7692	ASTRO						NO_DEGS
Adamts3	5	10	4	1	6	36.3636	ASTRO						NO_DEGS
Adamts5	3	4	2	1	2	40	ASTRO						NO_DEGS
Adamts6	4	7	3	1	4	37.5	ASTRO						NO_DEGS
Adamts7	1	3	1	0	2	33.3333	ASTRO						NO_DEGS
Adamts8	3	3	2	1	1	50	ASTRO						NO_DEGS
Adamts9	10	10	6	4	4	42.8571	ASTRO						NO_DEGS
Adamtsl1	8	14	6	2	8	37.5	ASTRO						NO_DEGS
Adamtsl2	2	2	2	0	0	100	ASTRO						NO_DEGS
Adamtsl4	3	5	2	1	3	33.3333	ASTRO						NO_DEGS
Adamtsl5	3	4	3	0	1	75	ASTRO						NO_DEGS
Adap1	1	3	1	0	2	33.3333	ASTRO						NO_DEGS
Adar	2	2	1	1	1	33.3333	ASTRO						NO_DEGS
Adarb1	1	2	1	0	1	50	ASTRO						NO_DEGS
Adat3	1	1	1	0	0	100	ASTRO						NO_DEGS
Adck1	1	4	1	0	3	25	ASTRO						NO_DEGS
Adck2	1	1	1	0	0	100	ASTRO						NO_DEGS
Adcy1	3	2	1	2	1	25	ASTRO						NO_DEGS
Adcy2	1	7	1	0	6	14.2857	ASTRO						NO_DEGS
Adcy3	2	2	1	1	1	33.3333	ASTRO						NO_DEGS
Adcy5	3	10	2	1	8	18.1818	ASTRO						NO_DEGS
Adcy6	2	2	2	0	0	100	ASTRO						NO_DEGS
Adcy7	1	2	0	1	2	0	ASTRO						NO_DEGS
Adcy8	4	3	1	3	2	16.6667	ASTRO						NO_DEGS
Adcy9	5	5	4	1	1	66.6667	ASTRO						NO_DEGS
Adcyap1r1	5	8	3	2	5	30	ASTRO						NO_DEGS
Add1	3	3	3	0	0	100	ASTRO						NO_DEGS
Add2	1	2	1	0	1	50	ASTRO						NO_DEGS
Add3	6	9	3	3	6	25	ASTRO						NO_DEGS
Adgb	2	3	2	0	1	66.6667	ASTRO						NO_DEGS
Adgra1	4	3	3	1	0	75	ASTRO						NO_DEGS
Adgra2	1	1	1	0	0	100	ASTRO						NO_DEGS
Adgra3	5	4	1	4	3	12.5	ASTRO						NO_DEGS
Adgrb1	15	23	11	4	12	40.7407	ASTRO						NO_DEGS
Adgrb2	6	8	5	1	3	55.5556	ASTRO						NO_DEGS
Adgrb3	10	9	8	2	1	72.7273	ASTRO						NO_DEGS
Adgrd1	1	5	1	0	4	20	ASTRO						NO_DEGS
Adgre1	1	1	1	0	0	100	ASTRO						NO_DEGS
Adgre5	2	2	1	1	1	33.3333	ASTRO						NO_DEGS
Adgrf1	3	5	3	0	2	60	ASTRO						NO_DEGS
Adgrf5	1	3	1	0	2	33.3333	ASTRO						NO_DEGS
Adgrg1	8	15	7	1	8	43.75	ASTRO						NO_DEGS
Adgrl1	6	6	3	3	3	33.3333	ASTRO						NO_DEGS
Adgrl2	24	39	14	10	25	28.5714	ASTRO						NO_DEGS
Adgrl3	10	8	7	3	1	63.6364	ASTRO						NO_DEGS
Adgrl4	1	2	1	0	1	50	ASTRO						NO_DEGS
Adgrv1	2	8	2	0	6	25	ASTRO						NO_DEGS
Adh5	1	1	1	0	0	100	ASTRO						NO_DEGS
Adhfe1	1	1	0	1	1	0	ASTRO						NO_DEGS
Adi1	1	1	1	0	0	100	ASTRO						NO_DEGS
Adipor1	1	1	1	0	0	100	ASTRO						NO_DEGS
Adipor2	2	3	2	0	1	66.6667	ASTRO						NO_DEGS
Adm	1	4	1	0	3	25	ASTRO						NO_DEGS
Adnp	1	3	1	0	2	33.3333	ASTRO						NO_DEGS
Adnp2	1	3	1	0	2	33.3333	ASTRO						NO_DEGS
Ado	2	1	1	1	0	50	ASTRO						NO_DEGS
Adora1	3	5	2	1	3	33.3333	ASTRO						NO_DEGS
Adora2a	1	2	1	0	1	50	ASTRO						NO_DEGS
Adora2b	1	3	1	0	2	33.3333	ASTRO						NO_DEGS
Adpgk	3	5	3	0	2	60	ASTRO						NO_DEGS
Adprh	1	1	1	0	0	100	ASTRO						NO_DEGS
Adprs	2	1	1	1	0	50	ASTRO						NO_DEGS
Adra1a	5	9	4	1	5	40	ASTRO						NO_DEGS
Adra1b	5	2	1	4	1	16.6667	ASTRO						NO_DEGS
Adra1d	2	1	1	1	0	50	ASTRO						NO_DEGS
Adra2a	3	2	2	1	0	66.6667	ASTRO						NO_DEGS
Adra2c	3	4	2	1	2	40	ASTRO						NO_DEGS
Adrb1	7	10	6	1	4	54.5455	ASTRO						NO_DEGS
Adrm1	2	2	2	0	0	100	ASTRO						NO_DEGS
Adsl	1	1	1	0	0	100	ASTRO						NO_DEGS
Adss	1	1	1	0	0	100	ASTRO						NO_DEGS
Adssl1	1	2	1	0	1	50	ASTRO						NO_DEGS
Adtrp	7	6	6	1	0	85.7143	ASTRO						NO_DEGS
Aebp2	11	15	7	4	8	36.8421	ASTRO						NO_DEGS
Aen	1	1	1	0	0	100	ASTRO						NO_DEGS
AF357399	1	0	0	1	0	0	ASTRO						NO_DEGS
Afap1	7	14	7	0	7	50	ASTRO						NO_DEGS
Afap1l1	4	5	4	0	1	80	ASTRO						NO_DEGS
Afap1l2	7	13	4	3	9	25	ASTRO						NO_DEGS
Afdn	2	2	2	0	0	100	ASTRO						NO_DEGS
Aff1	13	11	9	4	2	60	ASTRO						NO_DEGS
Aff2	1	1	1	0	0	100	ASTRO						NO_DEGS
Aff3	15	12	7	8	5	35	ASTRO						NO_DEGS
Aff4	3	3	3	0	0	100	ASTRO						NO_DEGS
Afg1l	4	3	2	2	1	40	ASTRO						NO_DEGS
Afg3l1	1	2	1	0	1	50	ASTRO						NO_DEGS
Afg3l2	1	2	1	0	1	50	ASTRO						NO_DEGS
Aftph	3	3	2	1	1	50	ASTRO						NO_DEGS
Aga	1	0	0	1	0	0	ASTRO						NO_DEGS
Agap1	15	10	9	6	1	56.25	ASTRO						NO_DEGS
Agap3	2	7	1	1	6	12.5	ASTRO						NO_DEGS
Agbl1	5	10	4	1	6	36.3636	ASTRO						NO_DEGS
Agbl4	4	7	3	1	4	37.5	ASTRO						NO_DEGS
Agbl5	3	3	3	0	0	100	ASTRO						NO_DEGS
Agfg1	1	2	1	0	1	50	ASTRO						NO_DEGS
Agfg2	3	2	1	2	1	25	ASTRO						NO_DEGS
Aggf1	1	2	1	0	1	50	ASTRO						NO_DEGS
Agk	2	4	2	0	2	50	ASTRO						NO_DEGS
Agl	1	2	1	0	1	50	ASTRO						NO_DEGS
Ago2	6	7	5	1	2	62.5	ASTRO						NO_DEGS
Ago3	1	2	0	1	2	0	ASTRO						NO_DEGS
Ago4	1	1	1	0	0	100	ASTRO						NO_DEGS
Agpat1	1	1	1	0	0	100	ASTRO						NO_DEGS
Agpat3	4	7	3	1	4	37.5	ASTRO						NO_DEGS
Agpat4	9	7	7	2	0	77.7778	ASTRO						NO_DEGS
Agpat5	3	6	3	0	3	50	ASTRO						NO_DEGS
Agps	3	2	1	2	1	25	ASTRO						NO_DEGS
Agr3	6	6	5	1	1	71.4286	ASTRO						NO_DEGS
Agrn	5	5	4	1	1	66.6667	ASTRO						NO_DEGS
Agtpbp1	7	6	3	4	3	30	ASTRO						NO_DEGS
Agtr1a	1	0	0	1	0	0	ASTRO						NO_DEGS
Agtr1b	2	4	2	0	2	50	ASTRO						NO_DEGS
Agtrap	2	2	1	1	1	33.3333	ASTRO						NO_DEGS
Ahctf1	2	3	2	0	1	66.6667	ASTRO						NO_DEGS
Ahcy	1	1	1	0	0	100	ASTRO						NO_DEGS
Ahcyl1	1	2	1	0	1	50	ASTRO						NO_DEGS
Ahcyl2	3	3	1	2	2	20	ASTRO						NO_DEGS
Ahdc1	20	22	14	6	8	50	ASTRO						NO_DEGS
Ahi1	4	5	4	0	1	80	ASTRO						NO_DEGS
Ahnak	8	6	3	5	3	27.2727	ASTRO						NO_DEGS
Ahrr	1	2	1	0	1	50	ASTRO						NO_DEGS
Ahsa1	2	1	1	1	0	50	ASTRO						NO_DEGS
Ahsa2	2	2	2	0	0	100	ASTRO						NO_DEGS
AI197445	6	9	2	4	7	15.3846	ASTRO						NO_DEGS
AI413582	2	2	2	0	0	100	ASTRO						NO_DEGS
AI429214	1	0	0	1	0	0	ASTRO						NO_DEGS
AI593442	1	2	1	0	1	50	ASTRO						NO_DEGS
AI837181	1	3	1	0	2	33.3333	ASTRO						NO_DEGS
AI987944	1	1	1	0	0	100	ASTRO						NO_DEGS
Aicda	1	1	0	1	1	0	ASTRO						NO_DEGS
Aida	2	1	1	1	0	50	ASTRO						NO_DEGS
Aif1l	2	6	2	0	4	33.3333	ASTRO						NO_DEGS
Aifm1	1	1	1	0	0	100	ASTRO						NO_DEGS
Aifm3	3	2	2	1	0	66.6667	ASTRO						NO_DEGS
Aig1	3	1	1	2	0	33.3333	ASTRO						NO_DEGS
Aim2	2	1	1	1	0	50	ASTRO						NO_DEGS
Aimp1	1	1	1	0	0	100	ASTRO						NO_DEGS
Aip	2	3	2	0	1	66.6667	ASTRO						NO_DEGS
Aipl1	2	4	1	1	3	20	ASTRO						NO_DEGS
Airn	5	3	2	3	1	33.3333	ASTRO						NO_DEGS
Ajap1	2	11	1	1	10	8.33333	ASTRO						NO_DEGS
Ajuba	2	4	1	1	3	20	ASTRO						NO_DEGS
Ak1	3	4	3	0	1	75	ASTRO						NO_DEGS
Ak2	2	4	2	0	2	50	ASTRO						NO_DEGS
Ak3	4	3	3	1	0	75	ASTRO						NO_DEGS
Ak4	3	4	3	0	1	75	ASTRO						NO_DEGS
Ak5	2	5	1	1	4	16.6667	ASTRO						NO_DEGS
Ak6	1	1	1	0	0	100	ASTRO						NO_DEGS
Ak8	1	1	0	1	1	0	ASTRO						NO_DEGS
Akain1	2	3	2	0	1	66.6667	ASTRO						NO_DEGS
Akap1	3	3	2	1	1	50	ASTRO						NO_DEGS
Akap10	1	1	1	0	0	100	ASTRO						NO_DEGS
Akap11	3	3	2	1	1	50	ASTRO						NO_DEGS
Akap12	1	3	0	1	3	0	ASTRO						NO_DEGS
Akap13	5	5	3	2	2	42.8571	ASTRO						NO_DEGS
Akap5	1	1	1	0	0	100	ASTRO						NO_DEGS
Akap6	6	14	6	0	8	42.8571	ASTRO						NO_DEGS
Akap7	7	11	4	3	7	28.5714	ASTRO						NO_DEGS
Akap8	2	2	2	0	0	100	ASTRO						NO_DEGS
Akap8l	3	4	3	0	1	75	ASTRO						NO_DEGS
Akap9	2	1	1	1	0	50	ASTRO						NO_DEGS
Akip1	1	1	1	0	0	100	ASTRO						NO_DEGS
Akirin1	2	1	1	1	0	50	ASTRO						NO_DEGS
Akirin2	2	1	1	1	0	50	ASTRO						NO_DEGS
Akna	7	6	5	2	1	62.5	ASTRO						NO_DEGS
Akr1a1	2	3	2	0	1	66.6667	ASTRO						NO_DEGS
Akr1b10	1	2	1	0	1	50	ASTRO						NO_DEGS
Akr1b3	1	1	1	0	0	100	ASTRO						NO_DEGS
Akr1d1	1	2	1	0	1	50	ASTRO						NO_DEGS
Akr1e1	3	4	3	0	1	75	ASTRO						NO_DEGS
Akr7a5	1	2	1	0	1	50	ASTRO						NO_DEGS
Akt1	5	5	2	3	3	25	ASTRO						NO_DEGS
Akt1s1	1	1	1	0	0	100	ASTRO						NO_DEGS
Akt2	6	6	3	3	3	33.3333	ASTRO						NO_DEGS
Akt3	6	7	6	0	1	85.7143	ASTRO						NO_DEGS
Aktip	2	2	1	1	1	33.3333	ASTRO						NO_DEGS
Alad	1	1	1	0	0	100	ASTRO						NO_DEGS
Alas1	1	1	1	0	0	100	ASTRO						NO_DEGS
Aldh16a1	1	1	1	0	0	100	ASTRO						NO_DEGS
Aldh18a1	2	5	2	0	3	40	ASTRO						NO_DEGS
Aldh1a1	2	1	1	1	0	50	ASTRO						NO_DEGS
Aldh1a2	1	0	0	1	0	0	ASTRO						NO_DEGS
Aldh1a3	2	2	2	0	0	100	ASTRO						NO_DEGS
Aldh1b1	1	0	0	1	0	0	ASTRO						NO_DEGS
Aldh1l1	9	13	8	1	5	57.1429	ASTRO						NO_DEGS
Aldh1l2	1	2	1	0	1	50	ASTRO						NO_DEGS
Aldh2	2	4	2	0	2	50	ASTRO						NO_DEGS
Aldh3a2	1	1	1	0	0	100	ASTRO						NO_DEGS
Aldh3b1	1	1	1	0	0	100	ASTRO						NO_DEGS
Aldh4a1	4	4	3	1	1	60	ASTRO						NO_DEGS
Aldh5a1	1	1	1	0	0	100	ASTRO						NO_DEGS
Aldh6a1	2	1	1	1	0	50	ASTRO						NO_DEGS
Aldh8a1	1	2	1	0	1	50	ASTRO						NO_DEGS
Aldh9a1	3	2	1	2	1	25	ASTRO						NO_DEGS
Aldoa	2	3	2	0	1	66.6667	ASTRO						NO_DEGS
Aldoart1	4	2	1	3	1	20	ASTRO						NO_DEGS
Aldob	1	1	1	0	0	100	ASTRO						NO_DEGS
Aldoc	3	4	3	0	1	75	ASTRO						NO_DEGS
Alg1	1	1	1	0	0	100	ASTRO						NO_DEGS
Alg11	1	1	1	0	0	100	ASTRO						NO_DEGS
Alg12	1	1	1	0	0	100	ASTRO						NO_DEGS
Alg14	4	9	4	0	5	44.4444	ASTRO						NO_DEGS
Alg2	2	3	2	0	1	66.6667	ASTRO						NO_DEGS
Alg6	1	1	1	0	0	100	ASTRO						NO_DEGS
Alg8	6	4	4	2	0	66.6667	ASTRO						NO_DEGS
Alk	9	15	7	2	8	41.1765	ASTRO						NO_DEGS
Alkal2	1	0	0	1	0	0	ASTRO						NO_DEGS
Alkbh1	1	1	1	0	0	100	ASTRO						NO_DEGS
Alkbh2	1	1	1	0	0	100	ASTRO						NO_DEGS
Alkbh3os1	2	1	1	1	0	50	ASTRO						NO_DEGS
Alkbh5	3	3	2	1	1	50	ASTRO						NO_DEGS
Alkbh6	1	1	1	0	0	100	ASTRO						NO_DEGS
Alkbh7	1	1	1	0	0	100	ASTRO						NO_DEGS
Allc	1	0	0	1	0	0	ASTRO						NO_DEGS
Alms1	1	1	1	0	0	100	ASTRO						NO_DEGS
Alox12b	1	0	0	1	0	0	ASTRO						NO_DEGS
Alox5ap	2	1	1	1	0	50	ASTRO						NO_DEGS
Aloxe3	3	3	3	0	0	100	ASTRO						NO_DEGS
Alpk1	4	7	3	1	4	37.5	ASTRO						NO_DEGS
Alpl	5	8	4	1	4	44.4444	ASTRO						NO_DEGS
Alppl2	5	5	3	2	2	42.8571	ASTRO						NO_DEGS
Als2	1	2	1	0	1	50	ASTRO						NO_DEGS
Als2cl	2	1	1	1	0	50	ASTRO						NO_DEGS
Alx3	1	0	0	1	0	0	ASTRO						NO_DEGS
Alyref2	2	4	1	1	3	20	ASTRO						NO_DEGS
Amacr	1	1	1	0	0	100	ASTRO						NO_DEGS
Ambra1	2	2	2	0	0	100	ASTRO						NO_DEGS
Amd2	2	3	2	0	1	66.6667	ASTRO						NO_DEGS
Amdhd2	1	1	1	0	0	100	ASTRO						NO_DEGS
Amer1	2	2	2	0	0	100	ASTRO						NO_DEGS
Amer2	7	11	7	0	4	63.6364	ASTRO						NO_DEGS
Amer3	3	2	2	1	0	66.6667	ASTRO						NO_DEGS
Amfr	1	3	1	0	2	33.3333	ASTRO						NO_DEGS
Amh	3	1	1	2	0	33.3333	ASTRO						NO_DEGS
Amigo1	1	2	1	0	1	50	ASTRO						NO_DEGS
Amigo2	1	2	1	0	1	50	ASTRO						NO_DEGS
Amigo3	1	1	1	0	0	100	ASTRO						NO_DEGS
Ammecr1	2	2	2	0	0	100	ASTRO						NO_DEGS
Ammecr1l	5	6	5	0	1	83.3333	ASTRO						NO_DEGS
Amn	1	1	0	1	1	0	ASTRO						NO_DEGS
Amn1	1	3	1	0	2	33.3333	ASTRO						NO_DEGS
Amot	6	5	4	2	1	57.1429	ASTRO						NO_DEGS
Amotl1	2	6	1	1	5	14.2857	ASTRO						NO_DEGS
Amotl2	6	8	5	1	3	55.5556	ASTRO						NO_DEGS
Ampd2	4	3	1	3	2	16.6667	ASTRO						NO_DEGS
Ampd3	9	4	3	6	1	30	ASTRO						NO_DEGS
Amph	1	3	0	1	3	0	ASTRO						NO_DEGS
Amt	1	0	0	1	0	0	ASTRO						NO_DEGS
Amz1	8	7	6	2	1	66.6667	ASTRO						NO_DEGS
Amz2	1	2	1	0	1	50	ASTRO						NO_DEGS
Anapc1	1	1	1	0	0	100	ASTRO						NO_DEGS
Anapc10	4	4	4	0	0	100	ASTRO						NO_DEGS
Anapc15	1	1	1	0	0	100	ASTRO						NO_DEGS
Anapc16	1	4	1	0	3	25	ASTRO						NO_DEGS
Anapc4	1	2	1	0	1	50	ASTRO						NO_DEGS
Anapc5	1	2	1	0	1	50	ASTRO						NO_DEGS
Anapc7	2	2	1	1	1	33.3333	ASTRO						NO_DEGS
Angel1	1	1	1	0	0	100	ASTRO						NO_DEGS
Angel2	2	2	2	0	0	100	ASTRO						NO_DEGS
Angpt1	5	5	4	1	1	66.6667	ASTRO						NO_DEGS
Angpt2	2	4	0	2	4	0	ASTRO						NO_DEGS
Angpt4	1	2	1	0	1	50	ASTRO						NO_DEGS
Angptl2	4	3	2	2	1	40	ASTRO						NO_DEGS
Angptl4	2	4	2	0	2	50	ASTRO						NO_DEGS
Angptl6	1	1	1	0	0	100	ASTRO						NO_DEGS
Angptl7	2	2	1	1	1	33.3333	ASTRO						NO_DEGS
Ank	4	11	2	2	9	15.3846	ASTRO						NO_DEGS
Ank1	2	2	0	2	2	0	ASTRO						NO_DEGS
Ank3	8	10	3	5	7	20	ASTRO						NO_DEGS
Ankdd1a	1	1	0	1	1	0	ASTRO						NO_DEGS
Ankdd1b	1	0	0	1	0	0	ASTRO						NO_DEGS
Ankef1	1	2	1	0	1	50	ASTRO						NO_DEGS
Ankfn1	8	8	6	2	2	60	ASTRO						NO_DEGS
Ankhd1	2	2	1	1	1	33.3333	ASTRO						NO_DEGS
Ankib1	1	2	0	1	2	0	ASTRO						NO_DEGS
Ankle1	1	1	0	1	1	0	ASTRO						NO_DEGS
Ankle2	1	1	1	0	0	100	ASTRO						NO_DEGS
Ankrd1	2	2	0	2	2	0	ASTRO						NO_DEGS
Ankrd10	4	4	3	1	1	60	ASTRO						NO_DEGS
Ankrd11	4	5	2	2	3	28.5714	ASTRO						NO_DEGS
Ankrd12	1	1	1	0	0	100	ASTRO						NO_DEGS
Ankrd13d	1	1	1	0	0	100	ASTRO						NO_DEGS
Ankrd16	1	1	1	0	0	100	ASTRO						NO_DEGS
Ankrd2	1	1	1	0	0	100	ASTRO						NO_DEGS
Ankrd26	1	1	1	0	0	100	ASTRO						NO_DEGS
Ankrd27	1	2	1	0	1	50	ASTRO						NO_DEGS
Ankrd28	4	8	3	1	5	33.3333	ASTRO						NO_DEGS
Ankrd29	1	1	1	0	0	100	ASTRO						NO_DEGS
Ankrd33	2	4	2	0	2	50	ASTRO						NO_DEGS
Ankrd33b	1	5	1	0	4	20	ASTRO						NO_DEGS
Ankrd34a	3	3	3	0	0	100	ASTRO						NO_DEGS
Ankrd34b	1	1	1	0	0	100	ASTRO						NO_DEGS
Ankrd35	2	1	1	1	0	50	ASTRO						NO_DEGS
Ankrd36	3	2	1	2	1	25	ASTRO						NO_DEGS
Ankrd37	1	1	1	0	0	100	ASTRO						NO_DEGS
Ankrd39	2	1	1	1	0	50	ASTRO						NO_DEGS
Ankrd40	4	4	4	0	0	100	ASTRO						NO_DEGS
Ankrd42	1	2	1	0	1	50	ASTRO						NO_DEGS
Ankrd44	4	7	2	2	5	22.2222	ASTRO						NO_DEGS
Ankrd46	2	4	1	1	3	20	ASTRO						NO_DEGS
Ankrd52	3	2	2	1	0	66.6667	ASTRO						NO_DEGS
Ankrd54	1	1	1	0	0	100	ASTRO						NO_DEGS
Ankrd55	11	15	6	5	9	30	ASTRO						NO_DEGS
Ankrd6	10	10	5	5	5	33.3333	ASTRO						NO_DEGS
Ankrd63	1	2	0	1	2	0	ASTRO						NO_DEGS
Ankrd66	1	1	0	1	1	0	ASTRO						NO_DEGS
Ankrd9	1	1	1	0	0	100	ASTRO						NO_DEGS
Anks1	11	13	7	4	6	41.1765	ASTRO						NO_DEGS
Anks1b	10	15	6	4	9	31.5789	ASTRO						NO_DEGS
Anks3	1	1	1	0	0	100	ASTRO						NO_DEGS
Anks4b	1	0	0	1	0	0	ASTRO						NO_DEGS
Anks6	2	3	2	0	1	66.6667	ASTRO						NO_DEGS
Anln	1	2	1	0	1	50	ASTRO						NO_DEGS
Ano1	7	17	6	1	11	33.3333	ASTRO						NO_DEGS
Ano4	3	1	1	2	0	33.3333	ASTRO						NO_DEGS
Ano6	4	7	3	1	4	37.5	ASTRO						NO_DEGS
Ano8	1	0	0	1	0	0	ASTRO						NO_DEGS
Anp32a	9	11	8	1	3	66.6667	ASTRO						NO_DEGS
Anp32b	3	3	3	0	0	100	ASTRO						NO_DEGS
Anp32e	3	6	3	0	3	50	ASTRO						NO_DEGS
Antkmt	3	4	2	1	2	40	ASTRO						NO_DEGS
Antxr1	7	6	3	4	3	30	ASTRO						NO_DEGS
Antxr2	2	2	1	1	1	33.3333	ASTRO						NO_DEGS
Anxa11	1	2	1	0	1	50	ASTRO						NO_DEGS
Anxa2	3	5	2	1	3	33.3333	ASTRO						NO_DEGS
Anxa3	1	1	1	0	0	100	ASTRO						NO_DEGS
Anxa5	3	2	2	1	0	66.6667	ASTRO						NO_DEGS
Anxa6	6	8	6	0	2	75	ASTRO						NO_DEGS
Anxa7	2	0	0	2	0	0	ASTRO						NO_DEGS
Aoah	1	0	0	1	0	0	ASTRO						NO_DEGS
Aoc3	1	0	0	1	0	0	ASTRO						NO_DEGS
Aopep	6	11	4	2	7	30.7692	ASTRO						NO_DEGS
Aox1	2	2	2	0	0	100	ASTRO						NO_DEGS
Aox2	1	3	1	0	2	33.3333	ASTRO						NO_DEGS
Aox3	1	2	0	1	2	0	ASTRO						NO_DEGS
Ap1ar	4	2	1	3	1	20	ASTRO						NO_DEGS
Ap1g1	1	1	1	0	0	100	ASTRO						NO_DEGS
Ap1g2	1	2	1	0	1	50	ASTRO						NO_DEGS
Ap1m1	1	3	1	0	2	33.3333	ASTRO						NO_DEGS
Ap1s1	1	1	1	0	0	100	ASTRO						NO_DEGS
Ap1s2	3	3	1	2	2	20	ASTRO						NO_DEGS
Ap1s3	1	4	1	0	3	25	ASTRO						NO_DEGS
Ap2a1	1	2	1	0	1	50	ASTRO						NO_DEGS
Ap2a2	1	2	1	0	1	50	ASTRO						NO_DEGS
Ap2m1	1	2	1	0	1	50	ASTRO						NO_DEGS
Ap2s1	1	1	1	0	0	100	ASTRO						NO_DEGS
Ap3b1	4	5	3	1	2	50	ASTRO						NO_DEGS
Ap3b2	1	1	1	0	0	100	ASTRO						NO_DEGS
Ap3d1	1	1	1	0	0	100	ASTRO						NO_DEGS
Ap3m2	2	3	2	0	1	66.6667	ASTRO						NO_DEGS
Ap3s1	4	3	3	1	0	75	ASTRO						NO_DEGS
Ap3s2	1	1	1	0	0	100	ASTRO						NO_DEGS
Ap4e1	1	1	1	0	0	100	ASTRO						NO_DEGS
Ap4m1	1	1	1	0	0	100	ASTRO						NO_DEGS
Ap5b1	2	2	1	1	1	33.3333	ASTRO						NO_DEGS
Ap5s1	3	1	1	2	0	33.3333	ASTRO						NO_DEGS
Ap5z1	2	3	1	1	2	25	ASTRO						NO_DEGS
Apaf1	2	3	2	0	1	66.6667	ASTRO						NO_DEGS
Apba1	12	14	7	5	7	36.8421	ASTRO						NO_DEGS
Apba2	10	13	8	2	5	53.3333	ASTRO						NO_DEGS
Apba3	1	1	1	0	0	100	ASTRO						NO_DEGS
Apbb1	1	3	1	0	2	33.3333	ASTRO						NO_DEGS
Apbb2	11	10	6	5	4	40	ASTRO						NO_DEGS
Apbb3	1	1	1	0	0	100	ASTRO						NO_DEGS
Apc	5	7	4	1	3	50	ASTRO						NO_DEGS
Apc2	3	5	3	0	2	60	ASTRO						NO_DEGS
Apcdd1	3	4	3	0	1	75	ASTRO						NO_DEGS
Apeh	2	1	1	1	0	50	ASTRO						NO_DEGS
Apex1	1	1	1	0	0	100	ASTRO						NO_DEGS
Aph1a	2	2	2	0	0	100	ASTRO						NO_DEGS
Aph1b	1	1	1	0	0	100	ASTRO						NO_DEGS
Aph1c	3	2	2	1	0	66.6667	ASTRO						NO_DEGS
Api5	1	3	1	0	2	33.3333	ASTRO						NO_DEGS
Apip	2	2	1	1	1	33.3333	ASTRO						NO_DEGS
Aplf	1	2	1	0	1	50	ASTRO						NO_DEGS
Apln	4	4	2	2	2	33.3333	ASTRO						NO_DEGS
Aplp1	1	2	1	0	1	50	ASTRO						NO_DEGS
Aplp2	3	4	3	0	1	75	ASTRO						NO_DEGS
Apmap	1	2	1	0	1	50	ASTRO						NO_DEGS
Apoa1	1	1	1	0	0	100	ASTRO						NO_DEGS
Apoa4	1	1	1	0	0	100	ASTRO						NO_DEGS
Apob	1	2	1	0	1	50	ASTRO						NO_DEGS
Apobec1	2	0	0	2	0	0	ASTRO						NO_DEGS
Apobec4	1	2	1	0	1	50	ASTRO						NO_DEGS
Apobr	1	1	1	0	0	100	ASTRO						NO_DEGS
Apoc1	1	2	1	0	1	50	ASTRO						NO_DEGS
Apoe	1	1	1	0	0	100	ASTRO						NO_DEGS
Apoh	3	7	2	1	5	25	ASTRO						NO_DEGS
Apol10b	1	0	0	1	0	0	ASTRO						NO_DEGS
Apol7b	1	0	0	1	0	0	ASTRO						NO_DEGS
Apol7d	2	2	1	1	1	33.3333	ASTRO						NO_DEGS
Apold1	1	3	1	0	2	33.3333	ASTRO						NO_DEGS
App	8	11	5	3	6	35.7143	ASTRO						NO_DEGS
Appbp2	1	1	1	0	0	100	ASTRO						NO_DEGS
Appbp2os	1	1	1	0	0	100	ASTRO						NO_DEGS
Appl1	2	2	2	0	0	100	ASTRO						NO_DEGS
Appl2	6	9	5	1	4	50	ASTRO						NO_DEGS
Aprt	1	1	1	0	0	100	ASTRO						NO_DEGS
Aptx	1	3	1	0	2	33.3333	ASTRO						NO_DEGS
Aqp1	2	2	1	1	1	33.3333	ASTRO						NO_DEGS
Aqp11	3	3	2	1	1	50	ASTRO						NO_DEGS
Aqp12	1	2	1	0	1	50	ASTRO						NO_DEGS
Aqp2	1	1	0	1	1	0	ASTRO						NO_DEGS
Aqp7	1	1	1	0	0	100	ASTRO						NO_DEGS
Aqp9	1	1	0	1	1	0	ASTRO						NO_DEGS
Araf	3	2	2	1	0	66.6667	ASTRO						NO_DEGS
Arap1	3	2	1	2	1	25	ASTRO						NO_DEGS
Arap2	2	5	2	0	3	40	ASTRO						NO_DEGS
Arap3	5	11	4	1	7	33.3333	ASTRO						NO_DEGS
Arc	2	5	2	0	3	40	ASTRO						NO_DEGS
Arcn1	1	1	1	0	0	100	ASTRO						NO_DEGS
Arel1	4	2	0	4	2	0	ASTRO						NO_DEGS
Arf1	2	2	2	0	0	100	ASTRO						NO_DEGS
Arf2	1	2	1	0	1	50	ASTRO						NO_DEGS
Arf3	2	2	2	0	0	100	ASTRO						NO_DEGS
Arf4	1	2	1	0	1	50	ASTRO						NO_DEGS
Arf5	1	1	1	0	0	100	ASTRO						NO_DEGS
Arf6	2	2	2	0	0	100	ASTRO						NO_DEGS
Arfgap1	1	2	1	0	1	50	ASTRO						NO_DEGS
Arfgap2	1	2	1	0	1	50	ASTRO						NO_DEGS
Arfgap3	2	1	1	1	0	50	ASTRO						NO_DEGS
Arfgef1	2	2	2	0	0	100	ASTRO						NO_DEGS
Arfip1	1	2	1	0	1	50	ASTRO						NO_DEGS
Arg1	3	4	3	0	1	75	ASTRO						NO_DEGS
Arglu1	1	2	1	0	1	50	ASTRO						NO_DEGS
Arhgap1	1	1	1	0	0	100	ASTRO						NO_DEGS
Arhgap10	1	1	1	0	0	100	ASTRO						NO_DEGS
Arhgap11a	1	1	1	0	0	100	ASTRO						NO_DEGS
Arhgap12	12	8	7	5	1	53.8462	ASTRO						NO_DEGS
Arhgap15	1	1	0	1	1	0	ASTRO						NO_DEGS
Arhgap18	4	7	2	2	5	22.2222	ASTRO						NO_DEGS
Arhgap20	1	5	1	0	4	20	ASTRO						NO_DEGS
Arhgap21	5	2	2	3	0	40	ASTRO						NO_DEGS
Arhgap22	3	6	3	0	3	50	ASTRO						NO_DEGS
Arhgap23	13	9	6	7	3	37.5	ASTRO						NO_DEGS
Arhgap24	2	4	1	1	3	20	ASTRO						NO_DEGS
Arhgap25	1	1	1	0	0	100	ASTRO						NO_DEGS
Arhgap26	13	17	6	7	11	25	ASTRO						NO_DEGS
Arhgap27	2	7	2	0	5	28.5714	ASTRO						NO_DEGS
Arhgap28	4	2	1	3	1	20	ASTRO						NO_DEGS
Arhgap31	5	4	3	2	1	50	ASTRO						NO_DEGS
Arhgap32	4	8	4	0	4	50	ASTRO						NO_DEGS
Arhgap33	1	2	1	0	1	50	ASTRO						NO_DEGS
Arhgap33os	1	0	0	1	0	0	ASTRO						NO_DEGS
Arhgap35	4	4	3	1	1	60	ASTRO						NO_DEGS
Arhgap39	3	2	2	1	0	66.6667	ASTRO						NO_DEGS
Arhgap4	2	2	2	0	0	100	ASTRO						NO_DEGS
Arhgap40	1	5	1	0	4	20	ASTRO						NO_DEGS
Arhgap42	1	5	1	0	4	20	ASTRO						NO_DEGS
Arhgap44	1	2	1	0	1	50	ASTRO						NO_DEGS
Arhgap5	2	3	2	0	1	66.6667	ASTRO						NO_DEGS
Arhgap8	5	7	4	1	3	50	ASTRO						NO_DEGS
Arhgef1	2	1	1	1	0	50	ASTRO						NO_DEGS
Arhgef10	8	14	7	1	7	46.6667	ASTRO						NO_DEGS
Arhgef10l	9	15	6	3	9	33.3333	ASTRO						NO_DEGS
Arhgef11	2	2	2	0	0	100	ASTRO						NO_DEGS
Arhgef12	4	3	3	1	0	75	ASTRO						NO_DEGS
Arhgef15	1	1	1	0	0	100	ASTRO						NO_DEGS
Arhgef16	3	2	2	1	0	66.6667	ASTRO						NO_DEGS
Arhgef17	8	12	6	2	6	42.8571	ASTRO						NO_DEGS
Arhgef18	2	5	1	1	4	16.6667	ASTRO						NO_DEGS
Arhgef19	4	3	3	1	0	75	ASTRO						NO_DEGS
Arhgef2	6	7	5	1	2	62.5	ASTRO						NO_DEGS
Arhgef25	2	3	2	0	1	66.6667	ASTRO						NO_DEGS
Arhgef26	2	6	2	0	4	33.3333	ASTRO						NO_DEGS
Arhgef28	8	7	5	3	2	50	ASTRO						NO_DEGS
Arhgef3	6	11	4	2	7	30.7692	ASTRO						NO_DEGS
Arhgef33	2	3	1	1	2	25	ASTRO						NO_DEGS
Arhgef37	4	5	3	1	2	50	ASTRO						NO_DEGS
Arhgef39	1	1	1	0	0	100	ASTRO						NO_DEGS
Arhgef4	8	14	7	1	7	46.6667	ASTRO						NO_DEGS
Arhgef40	3	4	3	0	1	75	ASTRO						NO_DEGS
Arhgef7	7	5	4	3	1	50	ASTRO						NO_DEGS
Arhgef9	2	5	2	0	3	40	ASTRO						NO_DEGS
Arid1a	7	9	6	1	3	60	ASTRO						NO_DEGS
Arid1b	20	15	13	7	2	59.0909	ASTRO						NO_DEGS
Arid2	5	4	4	1	0	80	ASTRO						NO_DEGS
Arid3a	2	4	2	0	2	50	ASTRO						NO_DEGS
Arid3b	4	6	4	0	2	66.6667	ASTRO						NO_DEGS
Arid4b	2	1	1	1	0	50	ASTRO						NO_DEGS
Arid5a	4	5	4	0	1	80	ASTRO						NO_DEGS
Arid5b	9	8	3	6	5	21.4286	ASTRO						NO_DEGS
Arih1	3	3	3	0	0	100	ASTRO						NO_DEGS
Arih2	1	1	1	0	0	100	ASTRO						NO_DEGS
Arl10	1	2	1	0	1	50	ASTRO						NO_DEGS
Arl13b	1	1	1	0	0	100	ASTRO						NO_DEGS
Arl14	1	1	1	0	0	100	ASTRO						NO_DEGS
Arl14ep	2	3	1	1	2	25	ASTRO						NO_DEGS
Arl15	8	11	7	1	4	58.3333	ASTRO						NO_DEGS
Arl2	1	1	1	0	0	100	ASTRO						NO_DEGS
Arl2bp	1	1	1	0	0	100	ASTRO						NO_DEGS
Arl3	7	2	2	5	0	28.5714	ASTRO						NO_DEGS
Arl4a	6	9	5	1	4	50	ASTRO						NO_DEGS
Arl4c	5	10	5	0	5	50	ASTRO						NO_DEGS
Arl4d	3	3	1	2	2	20	ASTRO						NO_DEGS
Arl5a	2	3	2	0	1	66.6667	ASTRO						NO_DEGS
Arl5b	2	1	1	1	0	50	ASTRO						NO_DEGS
Arl5c	1	2	0	1	2	0	ASTRO						NO_DEGS
Arl6	2	1	1	1	0	50	ASTRO						NO_DEGS
Arl6ip1	1	1	1	0	0	100	ASTRO						NO_DEGS
Arl6ip5	3	1	1	2	0	33.3333	ASTRO						NO_DEGS
Arl6ip6	2	3	2	0	1	66.6667	ASTRO						NO_DEGS
Arl8b	2	3	2	0	1	66.6667	ASTRO						NO_DEGS
Armc1	4	4	2	2	2	33.3333	ASTRO						NO_DEGS
Armc10	2	2	2	0	0	100	ASTRO						NO_DEGS
Armc12	1	1	1	0	0	100	ASTRO						NO_DEGS
Armc2	2	6	0	2	6	0	ASTRO						NO_DEGS
Armc5	1	1	1	0	0	100	ASTRO						NO_DEGS
Armc7	2	2	2	0	0	100	ASTRO						NO_DEGS
Armc8	2	1	1	1	0	50	ASTRO						NO_DEGS
Armc9	1	3	1	0	2	33.3333	ASTRO						NO_DEGS
Armcx1	2	2	2	0	0	100	ASTRO						NO_DEGS
Armcx3	1	1	1	0	0	100	ASTRO						NO_DEGS
Armcx4	2	1	1	1	0	50	ASTRO						NO_DEGS
Armh1	3	4	2	1	2	40	ASTRO						NO_DEGS
Armh3	1	2	1	0	1	50	ASTRO						NO_DEGS
Armh4	1	1	1	0	0	100	ASTRO						NO_DEGS
Arnt	1	1	1	0	0	100	ASTRO						NO_DEGS
Arnt2	4	6	2	2	4	25	ASTRO						NO_DEGS
Arntl	10	14	9	1	5	60	ASTRO						NO_DEGS
Arpc1b	1	0	0	1	0	0	ASTRO						NO_DEGS
Arpc2	1	1	1	0	0	100	ASTRO						NO_DEGS
Arpc3	1	3	1	0	2	33.3333	ASTRO						NO_DEGS
Arpc4	1	0	0	1	0	0	ASTRO						NO_DEGS
Arpc5l	1	1	1	0	0	100	ASTRO						NO_DEGS
Arpp19	2	0	0	2	0	0	ASTRO						NO_DEGS
Arrb1	7	8	4	3	4	36.3636	ASTRO						NO_DEGS
Arrb2	1	1	1	0	0	100	ASTRO						NO_DEGS
Arrdc2	1	4	1	0	3	25	ASTRO						NO_DEGS
Arrdc3	4	6	3	1	3	42.8571	ASTRO						NO_DEGS
Arrdc4	2	6	1	1	5	14.2857	ASTRO						NO_DEGS
Arsb	2	3	2	0	1	66.6667	ASTRO						NO_DEGS
Arsg	2	1	1	1	0	50	ASTRO						NO_DEGS
Arsi	5	5	4	1	1	66.6667	ASTRO						NO_DEGS
Arsj	2	2	0	2	2	0	ASTRO						NO_DEGS
Art3	1	3	1	0	2	33.3333	ASTRO						NO_DEGS
Artn	1	3	1	0	2	33.3333	ASTRO						NO_DEGS
Arvcf	12	9	5	7	4	31.25	ASTRO						NO_DEGS
Arx	6	12	5	1	7	38.4615	ASTRO						NO_DEGS
Asah1	1	1	1	0	0	100	ASTRO						NO_DEGS
Asap1	15	19	10	5	9	41.6667	ASTRO						NO_DEGS
Asap2	4	6	4	0	2	66.6667	ASTRO						NO_DEGS
Asap3	3	6	3	0	3	50	ASTRO						NO_DEGS
Asb1	3	4	3	0	1	75	ASTRO						NO_DEGS
Asb13	1	1	1	0	0	100	ASTRO						NO_DEGS
Asb2	1	2	1	0	1	50	ASTRO						NO_DEGS
Asb3	2	1	1	1	0	50	ASTRO						NO_DEGS
Asb4	4	8	3	1	5	33.3333	ASTRO						NO_DEGS
Asb5	2	2	1	1	1	33.3333	ASTRO						NO_DEGS
Asb7	2	3	2	0	1	66.6667	ASTRO						NO_DEGS
Asb8	2	4	2	0	2	50	ASTRO						NO_DEGS
Asb9	2	0	0	2	0	0	ASTRO						NO_DEGS
Ascc1	2	3	2	0	1	66.6667	ASTRO						NO_DEGS
Ascc2	1	1	1	0	0	100	ASTRO						NO_DEGS
Ascc3	1	1	1	0	0	100	ASTRO						NO_DEGS
Ascl1	14	15	12	2	3	70.5882	ASTRO						NO_DEGS
Ascl5	2	2	2	0	0	100	ASTRO						NO_DEGS
Asf1a	2	2	2	0	0	100	ASTRO						NO_DEGS
Asf1b	1	1	1	0	0	100	ASTRO						NO_DEGS
Ash2l	2	1	1	1	0	50	ASTRO						NO_DEGS
Asic4	1	0	0	1	0	0	ASTRO						NO_DEGS
Asic5	1	1	0	1	1	0	ASTRO						NO_DEGS
Asns	1	0	0	1	0	0	ASTRO						NO_DEGS
Asph	6	5	3	3	2	37.5	ASTRO						NO_DEGS
Asphd1	1	1	1	0	0	100	ASTRO						NO_DEGS
Asphd2	4	3	3	1	0	75	ASTRO						NO_DEGS
Aspm	1	1	1	0	0	100	ASTRO						NO_DEGS
Asprv1	4	3	2	2	1	40	ASTRO						NO_DEGS
Aspscr1	3	1	1	2	0	33.3333	ASTRO						NO_DEGS
Asrgl1	5	3	3	2	0	60	ASTRO						NO_DEGS
Ass1	2	0	0	2	0	0	ASTRO						NO_DEGS
Astn1	4	10	4	0	6	40	ASTRO						NO_DEGS
Asxl1	2	2	1	1	1	33.3333	ASTRO						NO_DEGS
Asxl3	1	3	0	1	3	0	ASTRO						NO_DEGS
Atad1	1	1	1	0	0	100	ASTRO						NO_DEGS
Atad2	1	2	1	0	1	50	ASTRO						NO_DEGS
Atad2b	5	2	2	3	0	40	ASTRO						NO_DEGS
Atad3a	1	1	1	0	0	100	ASTRO						NO_DEGS
Atad5	1	0	0	1	0	0	ASTRO						NO_DEGS
Atat1	1	1	1	0	0	100	ASTRO						NO_DEGS
Atcay	1	1	0	1	1	0	ASTRO						NO_DEGS
Ate1	9	9	8	1	1	80	ASTRO						NO_DEGS
Atf1	2	1	1	1	0	50	ASTRO						NO_DEGS
Atf2	2	1	1	1	0	50	ASTRO						NO_DEGS
Atf3	2	3	2	0	1	66.6667	ASTRO						NO_DEGS
Atf5	1	0	0	1	0	0	ASTRO						NO_DEGS
Atf6b	1	3	1	0	2	33.3333	ASTRO						NO_DEGS
Atf7	3	2	2	1	0	66.6667	ASTRO						NO_DEGS
Atf7ip	6	8	5	1	3	55.5556	ASTRO						NO_DEGS
Atf7ip2	1	1	1	0	0	100	ASTRO						NO_DEGS
Atg10	2	6	2	0	4	33.3333	ASTRO						NO_DEGS
Atg101	2	3	2	0	1	66.6667	ASTRO						NO_DEGS
Atg14	1	2	1	0	1	50	ASTRO						NO_DEGS
Atg16l1	1	1	1	0	0	100	ASTRO						NO_DEGS
Atg16l2	2	4	2	0	2	50	ASTRO						NO_DEGS
Atg2a	1	1	1	0	0	100	ASTRO						NO_DEGS
Atg2b	1	0	0	1	0	0	ASTRO						NO_DEGS
Atg3	2	3	2	0	1	66.6667	ASTRO						NO_DEGS
Atg4b	1	1	1	0	0	100	ASTRO						NO_DEGS
Atg4d	1	1	1	0	0	100	ASTRO						NO_DEGS
Atg5	1	1	1	0	0	100	ASTRO						NO_DEGS
Atg7	9	8	5	4	3	41.6667	ASTRO						NO_DEGS
Atg9a	1	1	1	0	0	100	ASTRO						NO_DEGS
Atg9b	2	2	2	0	0	100	ASTRO						NO_DEGS
Atic	1	1	1	0	0	100	ASTRO						NO_DEGS
Atl2	7	9	6	1	3	60	ASTRO						NO_DEGS
Atl3	1	2	1	0	1	50	ASTRO						NO_DEGS
Atm	1	1	1	0	0	100	ASTRO						NO_DEGS
Atmin	2	1	1	1	0	50	ASTRO						NO_DEGS
Atn1	5	4	4	1	0	80	ASTRO						NO_DEGS
Atoh8	5	11	4	1	7	33.3333	ASTRO						NO_DEGS
Atox1	2	3	2	0	1	66.6667	ASTRO						NO_DEGS
Atp10a	6	6	4	2	2	50	ASTRO						NO_DEGS
Atp10b	5	6	3	2	3	37.5	ASTRO						NO_DEGS
Atp10d	1	1	0	1	1	0	ASTRO						NO_DEGS
Atp11a	2	2	1	1	1	33.3333	ASTRO						NO_DEGS
Atp11b	1	1	1	0	0	100	ASTRO						NO_DEGS
Atp11c	1	2	1	0	1	50	ASTRO						NO_DEGS
Atp13a3	1	4	1	0	3	25	ASTRO						NO_DEGS
Atp13a4	1	1	0	1	1	0	ASTRO						NO_DEGS
Atp1a1	13	14	9	4	5	50	ASTRO						NO_DEGS
Atp1a2	6	6	4	2	2	50	ASTRO						NO_DEGS
Atp1a3	2	2	1	1	1	33.3333	ASTRO						NO_DEGS
Atp1a4	2	2	1	1	1	33.3333	ASTRO						NO_DEGS
Atp1b1	3	7	3	0	4	42.8571	ASTRO						NO_DEGS
Atp1b2	2	4	2	0	2	50	ASTRO						NO_DEGS
Atp1b3	1	2	1	0	1	50	ASTRO						NO_DEGS
Atp1b4	1	0	0	1	0	0	ASTRO						NO_DEGS
Atp23	5	4	3	2	1	50	ASTRO						NO_DEGS
Atp2a2	2	4	2	0	2	50	ASTRO						NO_DEGS
Atp2b1	3	2	2	1	0	66.6667	ASTRO						NO_DEGS
Atp2b2	2	6	1	1	5	14.2857	ASTRO						NO_DEGS
Atp2b4	4	4	1	3	3	14.2857	ASTRO						NO_DEGS
Atp2c1	2	1	1	1	0	50	ASTRO						NO_DEGS
Atp2c2	1	2	1	0	1	50	ASTRO						NO_DEGS
Atp4a	1	1	1	0	0	100	ASTRO						NO_DEGS
Atp5a1	1	2	1	0	1	50	ASTRO						NO_DEGS
Atp5b	1	1	1	0	0	100	ASTRO						NO_DEGS
Atp5c1	1	1	1	0	0	100	ASTRO						NO_DEGS
Atp5d	2	2	2	0	0	100	ASTRO						NO_DEGS
Atp5e	1	2	1	0	1	50	ASTRO						NO_DEGS
Atp5g2	1	2	1	0	1	50	ASTRO						NO_DEGS
Atp5g3	5	6	1	4	5	10	ASTRO						NO_DEGS
Atp5j	1	1	1	0	0	100	ASTRO						NO_DEGS
Atp5j2	1	0	0	1	0	0	ASTRO						NO_DEGS
Atp5k	1	1	1	0	0	100	ASTRO						NO_DEGS
Atp5l	1	1	1	0	0	100	ASTRO						NO_DEGS
Atp5mpl	1	2	1	0	1	50	ASTRO						NO_DEGS
Atp5o	4	9	4	0	5	44.4444	ASTRO						NO_DEGS
Atp5pb	1	1	1	0	0	100	ASTRO						NO_DEGS
Atp6ap1l	7	9	6	1	3	60	ASTRO						NO_DEGS
Atp6ap2	3	2	1	2	1	25	ASTRO						NO_DEGS
Atp6v0a1	2	2	2	0	0	100	ASTRO						NO_DEGS
Atp6v0a2	2	1	1	1	0	50	ASTRO						NO_DEGS
Atp6v0a4	1	2	0	1	2	0	ASTRO						NO_DEGS
Atp6v0b	1	1	1	0	0	100	ASTRO						NO_DEGS
Atp6v0c	2	1	1	1	0	50	ASTRO						NO_DEGS
Atp6v0d1	3	2	2	1	0	66.6667	ASTRO						NO_DEGS
Atp6v0e	6	5	5	1	0	83.3333	ASTRO						NO_DEGS
Atp6v1a	2	3	2	0	1	66.6667	ASTRO						NO_DEGS
Atp6v1b2	2	2	2	0	0	100	ASTRO						NO_DEGS
Atp6v1c1	1	3	0	1	3	0	ASTRO						NO_DEGS
Atp6v1e1	1	1	1	0	0	100	ASTRO						NO_DEGS
Atp6v1e2	3	3	2	1	1	50	ASTRO						NO_DEGS
Atp6v1f	1	2	1	0	1	50	ASTRO						NO_DEGS
Atp6v1g1	2	1	1	1	0	50	ASTRO						NO_DEGS
Atp6v1g2	3	2	2	1	0	66.6667	ASTRO						NO_DEGS
Atp6v1h	2	2	1	1	1	33.3333	ASTRO						NO_DEGS
Atp7a	2	2	1	1	1	33.3333	ASTRO						NO_DEGS
Atp7b	2	0	0	2	0	0	ASTRO						NO_DEGS
Atp8a2	2	4	2	0	2	50	ASTRO						NO_DEGS
Atp8b1	3	4	2	1	2	40	ASTRO						NO_DEGS
Atp8b2	3	3	3	0	0	100	ASTRO						NO_DEGS
Atp8b3	1	0	0	1	0	0	ASTRO						NO_DEGS
Atp8b4	1	2	0	1	2	0	ASTRO						NO_DEGS
Atp9a	1	4	1	0	3	25	ASTRO						NO_DEGS
Atp9b	4	7	4	0	3	57.1429	ASTRO						NO_DEGS
Atpaf1	1	1	1	0	0	100	ASTRO						NO_DEGS
Atpaf2	1	1	1	0	0	100	ASTRO						NO_DEGS
Atpif1	1	1	1	0	0	100	ASTRO						NO_DEGS
Atpsckmt	4	3	1	3	2	16.6667	ASTRO						NO_DEGS
Atr	1	1	1	0	0	100	ASTRO						NO_DEGS
Atrn	1	2	1	0	1	50	ASTRO						NO_DEGS
Atrnl1	3	7	3	0	4	42.8571	ASTRO						NO_DEGS
Atxn1	17	18	11	6	7	45.8333	ASTRO						NO_DEGS
Atxn10	3	2	1	2	1	25	ASTRO						NO_DEGS
Atxn1l	1	1	1	0	0	100	ASTRO						NO_DEGS
Atxn2	3	6	3	0	3	50	ASTRO						NO_DEGS
Atxn2l	2	4	2	0	2	50	ASTRO						NO_DEGS
Atxn3	1	1	1	0	0	100	ASTRO						NO_DEGS
Atxn7	5	7	4	1	3	50	ASTRO						NO_DEGS
Atxn7l1	9	12	6	3	6	40	ASTRO						NO_DEGS
Atxn7l2	3	2	2	1	0	66.6667	ASTRO						NO_DEGS
Atxn7l3	2	2	1	1	1	33.3333	ASTRO						NO_DEGS
Atxn7l3b	1	1	1	0	0	100	ASTRO						NO_DEGS
AU016765	1	1	1	0	0	100	ASTRO						NO_DEGS
AU023762	4	5	1	3	4	12.5	ASTRO						NO_DEGS
AU040320	5	5	3	2	2	42.8571	ASTRO						NO_DEGS
AU041133	2	2	2	0	0	100	ASTRO						NO_DEGS
Auh	3	2	2	1	0	66.6667	ASTRO						NO_DEGS
Aup1	1	1	1	0	0	100	ASTRO						NO_DEGS
Aurka	3	3	2	1	1	50	ASTRO						NO_DEGS
Aurkaip1	1	2	1	0	1	50	ASTRO						NO_DEGS
Aurkb	4	3	3	1	0	75	ASTRO						NO_DEGS
Auts2	30	50	20	10	30	33.3333	ASTRO						NO_DEGS
AV039307	1	2	1	0	1	50	ASTRO						NO_DEGS
AV205837	1	1	0	1	1	0	ASTRO						NO_DEGS
Aven	2	1	1	1	0	50	ASTRO						NO_DEGS
Avl9	2	3	2	0	1	66.6667	ASTRO						NO_DEGS
AW011738	1	1	1	0	0	100	ASTRO						NO_DEGS
AW046200	1	2	1	0	1	50	ASTRO						NO_DEGS
AW146154	1	1	1	0	0	100	ASTRO						NO_DEGS
AW554918	2	1	1	1	0	50	ASTRO						NO_DEGS
AW822252	1	1	1	0	0	100	ASTRO						NO_DEGS
Awat2	1	0	0	1	0	0	ASTRO						NO_DEGS
Axdnd1	1	1	1	0	0	100	ASTRO						NO_DEGS
Axin1	2	1	1	1	0	50	ASTRO						NO_DEGS
Axin2	13	14	10	3	4	58.8235	ASTRO						NO_DEGS
Axl	5	4	3	2	1	50	ASTRO						NO_DEGS
AY702102	3	3	1	2	2	20	ASTRO						NO_DEGS
AY702103	1	1	1	0	0	100	ASTRO						NO_DEGS
Aym1	3	3	2	1	1	50	ASTRO						NO_DEGS
Azi2	5	6	4	1	2	57.1429	ASTRO						NO_DEGS
Azin2	2	6	2	0	4	33.3333	ASTRO						NO_DEGS
B020018J22Rik	4	4	2	2	2	33.3333	ASTRO						NO_DEGS
B130024G19Rik	6	8	1	5	7	7.69231	ASTRO						NO_DEGS
B230112J18Rik	2	2	2	0	0	100	ASTRO						NO_DEGS
B230208H11Rik	2	2	2	0	0	100	ASTRO						NO_DEGS
B230214G05Rik	6	6	4	2	2	50	ASTRO						NO_DEGS
B230216N24Rik	3	0	0	3	0	0	ASTRO						NO_DEGS
B230217C12Rik	1	2	1	0	1	50	ASTRO						NO_DEGS
B230219D22Rik	1	1	1	0	0	100	ASTRO						NO_DEGS
B230303A05Rik	5	5	4	1	1	66.6667	ASTRO						NO_DEGS
B230311B06Rik	2	2	2	0	0	100	ASTRO						NO_DEGS
B230319C09Rik	1	1	1	0	0	100	ASTRO						NO_DEGS
B230323A14Rik	4	3	2	2	1	40	ASTRO						NO_DEGS
B230354K17Rik	1	1	1	0	0	100	ASTRO						NO_DEGS
B2m	1	0	0	1	0	0	ASTRO						NO_DEGS
B3galnt1	1	1	1	0	0	100	ASTRO						NO_DEGS
B3galnt2	1	2	1	0	1	50	ASTRO						NO_DEGS
B3galt1	1	0	0	1	0	0	ASTRO						NO_DEGS
B3galt4	1	0	0	1	0	0	ASTRO						NO_DEGS
B3galt5	3	3	3	0	0	100	ASTRO						NO_DEGS
B3galt6	1	1	1	0	0	100	ASTRO						NO_DEGS
B3gat1	4	5	2	2	3	28.5714	ASTRO						NO_DEGS
B3gat3	1	1	1	0	0	100	ASTRO						NO_DEGS
B3glct	2	2	1	1	1	33.3333	ASTRO						NO_DEGS
B3gnt2	3	2	2	1	0	66.6667	ASTRO						NO_DEGS
B3gnt4	1	2	1	0	1	50	ASTRO						NO_DEGS
B3gnt5	1	2	1	0	1	50	ASTRO						NO_DEGS
B3gnt9	1	1	1	0	0	100	ASTRO						NO_DEGS
B3gntl1	2	1	1	1	0	50	ASTRO						NO_DEGS
B430212C06Rik	1	1	0	1	1	0	ASTRO						NO_DEGS
B430319G15Rik	1	3	1	0	2	33.3333	ASTRO						NO_DEGS
B4galnt1	1	2	1	0	1	50	ASTRO						NO_DEGS
B4galnt4	6	5	4	2	1	57.1429	ASTRO						NO_DEGS
B4galt1	2	3	1	1	2	25	ASTRO						NO_DEGS
B4galt2	2	2	2	0	0	100	ASTRO						NO_DEGS
B4galt3	1	2	1	0	1	50	ASTRO						NO_DEGS
B4galt4	2	2	2	0	0	100	ASTRO						NO_DEGS
B4galt5	4	6	3	1	3	42.8571	ASTRO						NO_DEGS
B4galt6	3	2	2	1	0	66.6667	ASTRO						NO_DEGS
B4galt7	1	1	0	1	1	0	ASTRO						NO_DEGS
B4gat1	1	1	1	0	0	100	ASTRO						NO_DEGS
B630019K06Rik	1	1	1	0	0	100	ASTRO						NO_DEGS
B930018H19Rik	1	2	0	1	2	0	ASTRO						NO_DEGS
B930025P03Rik	4	10	3	1	7	27.2727	ASTRO						NO_DEGS
B930059L03Rik	1	1	1	0	0	100	ASTRO						NO_DEGS
B930092H01Rik	7	15	5	2	10	29.4118	ASTRO						NO_DEGS
B9d1	1	1	1	0	0	100	ASTRO						NO_DEGS
B9d2	1	1	1	0	0	100	ASTRO						NO_DEGS
Baalc	5	4	2	3	2	28.5714	ASTRO						NO_DEGS
Babam1	1	1	1	0	0	100	ASTRO						NO_DEGS
Babam2	3	4	2	1	2	40	ASTRO						NO_DEGS
Bace1	3	2	2	1	0	66.6667	ASTRO						NO_DEGS
Bace2	4	6	3	1	3	42.8571	ASTRO						NO_DEGS
Bach1	3	4	2	1	2	40	ASTRO						NO_DEGS
Bach2	24	38	16	8	22	34.7826	ASTRO						NO_DEGS
Bach2os	1	0	0	1	0	0	ASTRO						NO_DEGS
Bad	2	2	2	0	0	100	ASTRO						NO_DEGS
Bag1	3	2	2	1	0	66.6667	ASTRO						NO_DEGS
Bag2	1	1	1	0	0	100	ASTRO						NO_DEGS
Bag3	4	5	3	1	2	50	ASTRO						NO_DEGS
Bag5	2	1	1	1	0	50	ASTRO						NO_DEGS
Bag6	2	2	2	0	0	100	ASTRO						NO_DEGS
Bahcc1	16	16	12	4	4	60	ASTRO						NO_DEGS
Bahd1	3	5	3	0	2	60	ASTRO						NO_DEGS
Baiap2	5	8	5	0	3	62.5	ASTRO						NO_DEGS
Baiap2l2	1	1	1	0	0	100	ASTRO						NO_DEGS
Bak1	1	1	0	1	1	0	ASTRO						NO_DEGS
Bambi	4	4	4	0	0	100	ASTRO						NO_DEGS
Bambi-ps1	1	1	1	0	0	100	ASTRO						NO_DEGS
Banf1	1	1	1	0	0	100	ASTRO						NO_DEGS
Banf2	1	3	1	0	2	33.3333	ASTRO						NO_DEGS
Banp	7	6	3	4	3	30	ASTRO						NO_DEGS
Bap1	1	1	1	0	0	100	ASTRO						NO_DEGS
Barx1	2	4	1	1	3	20	ASTRO						NO_DEGS
Barx2	3	3	1	2	2	20	ASTRO						NO_DEGS
Basp1	7	8	6	1	2	66.6667	ASTRO						NO_DEGS
Batf	1	0	0	1	0	0	ASTRO						NO_DEGS
Batf2	1	1	1	0	0	100	ASTRO						NO_DEGS
Bax	1	1	1	0	0	100	ASTRO						NO_DEGS
Baz1a	1	3	1	0	2	33.3333	ASTRO						NO_DEGS
Baz1b	1	3	1	0	2	33.3333	ASTRO						NO_DEGS
Baz2a	3	4	3	0	1	75	ASTRO						NO_DEGS
Baz2b	7	4	3	4	1	37.5	ASTRO						NO_DEGS
BB014433	2	3	1	1	2	25	ASTRO						NO_DEGS
BB123696	4	6	3	1	3	42.8571	ASTRO						NO_DEGS
BB218582	1	1	1	0	0	100	ASTRO						NO_DEGS
Bbc3	5	5	4	1	1	66.6667	ASTRO						NO_DEGS
Bbip1	1	2	1	0	1	50	ASTRO						NO_DEGS
Bbox1	3	3	2	1	1	50	ASTRO						NO_DEGS
Bbs1	1	2	1	0	1	50	ASTRO						NO_DEGS
Bbs2	1	3	1	0	2	33.3333	ASTRO						NO_DEGS
Bbs4	1	1	1	0	0	100	ASTRO						NO_DEGS
Bbs5	1	1	1	0	0	100	ASTRO						NO_DEGS
Bbs7	1	1	1	0	0	100	ASTRO						NO_DEGS
Bbs9	4	5	1	3	4	12.5	ASTRO						NO_DEGS
Bbx	10	9	6	4	3	46.1538	ASTRO						NO_DEGS
BC003965	1	1	1	0	0	100	ASTRO						NO_DEGS
BC004004	2	2	1	1	1	33.3333	ASTRO						NO_DEGS
BC005537	2	2	1	1	1	33.3333	ASTRO						NO_DEGS
BC005624	1	1	1	0	0	100	ASTRO						NO_DEGS
BC006965	8	19	7	1	12	35	ASTRO						NO_DEGS
BC024139	5	3	3	2	0	60	ASTRO						NO_DEGS
BC024386	1	0	0	1	0	0	ASTRO						NO_DEGS
BC029722	1	1	1	0	0	100	ASTRO						NO_DEGS
BC031181	1	1	1	0	0	100	ASTRO						NO_DEGS
BC034090	2	9	2	0	7	22.2222	ASTRO						NO_DEGS
BC037032	2	1	1	1	0	50	ASTRO						NO_DEGS
BC037704	2	2	2	0	0	100	ASTRO						NO_DEGS
BC039771	1	1	0	1	1	0	ASTRO						NO_DEGS
BC039966	1	3	1	0	2	33.3333	ASTRO						NO_DEGS
BC046251	2	2	1	1	1	33.3333	ASTRO						NO_DEGS
BC048562	1	1	1	0	0	100	ASTRO						NO_DEGS
BC051537	1	0	0	1	0	0	ASTRO						NO_DEGS
BC055324	1	1	1	0	0	100	ASTRO						NO_DEGS
BC055402	3	3	0	3	3	0	ASTRO						NO_DEGS
BC061195	2	1	1	1	0	50	ASTRO						NO_DEGS
BC065397	2	1	1	1	0	50	ASTRO						NO_DEGS
BC065403	1	1	1	0	0	100	ASTRO						NO_DEGS
Bcan	9	8	6	3	2	54.5455	ASTRO						NO_DEGS
Bcap29	1	2	1	0	1	50	ASTRO						NO_DEGS
Bcap31	1	1	1	0	0	100	ASTRO						NO_DEGS
Bcar1	6	9	5	1	4	50	ASTRO						NO_DEGS
Bcar3	8	11	4	4	7	26.6667	ASTRO						NO_DEGS
Bcas1	6	9	3	3	6	25	ASTRO						NO_DEGS
Bcas1os2	1	1	1	0	0	100	ASTRO						NO_DEGS
Bcas2	1	1	1	0	0	100	ASTRO						NO_DEGS
Bcas3	4	5	3	1	2	50	ASTRO						NO_DEGS
Bcat1	5	8	4	1	4	44.4444	ASTRO						NO_DEGS
Bcat2	3	3	3	0	0	100	ASTRO						NO_DEGS
Bckdha	1	1	1	0	0	100	ASTRO						NO_DEGS
Bckdhb	3	11	3	0	8	27.2727	ASTRO						NO_DEGS
Bckdk	1	1	1	0	0	100	ASTRO						NO_DEGS
Bcl10	5	9	5	0	4	55.5556	ASTRO						NO_DEGS
Bcl11a	15	15	9	6	6	42.8571	ASTRO						NO_DEGS
Bcl11b	8	13	5	3	8	31.25	ASTRO						NO_DEGS
Bcl2	4	4	3	1	1	60	ASTRO						NO_DEGS
Bcl2l1	2	2	2	0	0	100	ASTRO						NO_DEGS
Bcl2l11	8	7	3	5	4	25	ASTRO						NO_DEGS
Bcl2l13	1	1	1	0	0	100	ASTRO						NO_DEGS
Bcl2l14	1	1	1	0	0	100	ASTRO						NO_DEGS
Bcl2l15	1	1	0	1	1	0	ASTRO						NO_DEGS
Bcl2l2	1	1	1	0	0	100	ASTRO						NO_DEGS
Bcl6	8	7	2	6	5	15.3846	ASTRO						NO_DEGS
Bcl6b	2	2	2	0	0	100	ASTRO						NO_DEGS
Bcl7a	1	6	1	0	5	16.6667	ASTRO						NO_DEGS
Bcl7b	1	1	1	0	0	100	ASTRO						NO_DEGS
Bcl7c	2	2	2	0	0	100	ASTRO						NO_DEGS
Bcl9	5	6	3	2	3	37.5	ASTRO						NO_DEGS
Bcl9l	12	18	11	1	7	57.8947	ASTRO						NO_DEGS
Bclaf1	2	1	1	1	0	50	ASTRO						NO_DEGS
Bclaf3	2	2	1	1	1	33.3333	ASTRO						NO_DEGS
Bco1	3	2	2	1	0	66.6667	ASTRO						NO_DEGS
Bcorl1	5	4	3	2	1	50	ASTRO						NO_DEGS
Bcr	8	11	6	2	5	46.1538	ASTRO						NO_DEGS
Bcs1l	1	1	1	0	0	100	ASTRO						NO_DEGS
Bdh1	3	6	3	0	3	50	ASTRO						NO_DEGS
Bdh2	1	1	1	0	0	100	ASTRO						NO_DEGS
Bdkrb1	2	0	0	2	0	0	ASTRO						NO_DEGS
Bdkrb2	3	2	2	1	0	66.6667	ASTRO						NO_DEGS
Bdnf	5	8	4	1	4	44.4444	ASTRO						NO_DEGS
Becn1	1	1	1	0	0	100	ASTRO						NO_DEGS
Becn2	1	2	0	1	2	0	ASTRO						NO_DEGS
Begain	2	4	2	0	2	50	ASTRO						NO_DEGS
Bend3	4	4	3	1	1	60	ASTRO						NO_DEGS
Bend4	2	2	1	1	1	33.3333	ASTRO						NO_DEGS
Bend5	4	4	3	1	1	60	ASTRO						NO_DEGS
Bend6	1	1	1	0	0	100	ASTRO						NO_DEGS
Bend7	2	2	2	0	0	100	ASTRO						NO_DEGS
Bet1	1	3	1	0	2	33.3333	ASTRO						NO_DEGS
Bfar	1	2	1	0	1	50	ASTRO						NO_DEGS
Bfsp1	2	2	1	1	1	33.3333	ASTRO						NO_DEGS
Bfsp2	3	3	3	0	0	100	ASTRO						NO_DEGS
Bgn	2	0	0	2	0	0	ASTRO						NO_DEGS
Bhlha15	2	2	2	0	0	100	ASTRO						NO_DEGS
Bhlha9	2	1	1	1	0	50	ASTRO						NO_DEGS
Bhlhb9	1	1	1	0	0	100	ASTRO						NO_DEGS
Bhlhe22	1	2	1	0	1	50	ASTRO						NO_DEGS
Bhlhe23	1	1	0	1	1	0	ASTRO						NO_DEGS
Bhlhe41	6	5	4	2	1	57.1429	ASTRO						NO_DEGS
Bhmt	1	2	1	0	1	50	ASTRO						NO_DEGS
Bicc1	5	5	2	3	3	25	ASTRO						NO_DEGS
Bicd1	1	1	1	0	0	100	ASTRO						NO_DEGS
Bicd2	3	2	1	2	1	25	ASTRO						NO_DEGS
Bicdl1	3	4	3	0	1	75	ASTRO						NO_DEGS
Bicra	6	7	6	0	1	85.7143	ASTRO						NO_DEGS
Bicral	4	7	4	0	3	57.1429	ASTRO						NO_DEGS
Bid	1	4	1	0	3	25	ASTRO						NO_DEGS
Bin1	2	2	2	0	0	100	ASTRO						NO_DEGS
Bin3	1	1	1	0	0	100	ASTRO						NO_DEGS
Birc2	2	1	1	1	0	50	ASTRO						NO_DEGS
Birc5	1	1	1	0	0	100	ASTRO						NO_DEGS
Birc6	1	2	1	0	1	50	ASTRO						NO_DEGS
Birc7	1	1	1	0	0	100	ASTRO						NO_DEGS
Bivm	3	3	3	0	0	100	ASTRO						NO_DEGS
Blcap	3	4	0	3	4	0	ASTRO						NO_DEGS
Blk	2	2	1	1	1	33.3333	ASTRO						NO_DEGS
Blm	2	3	1	1	2	25	ASTRO						NO_DEGS
Blmh	1	1	1	0	0	100	ASTRO						NO_DEGS
Bloc1s1	3	2	2	1	0	66.6667	ASTRO						NO_DEGS
Bloc1s3	1	0	0	1	0	0	ASTRO						NO_DEGS
Bloc1s4	2	3	2	0	1	66.6667	ASTRO						NO_DEGS
Bloc1s6	1	1	1	0	0	100	ASTRO						NO_DEGS
Blvrb	1	1	1	0	0	100	ASTRO						NO_DEGS
Bmerb1	1	1	1	0	0	100	ASTRO						NO_DEGS
Bmf	5	5	3	2	2	42.8571	ASTRO						NO_DEGS
Bmp1	2	2	2	0	0	100	ASTRO						NO_DEGS
Bmp2	3	4	2	1	2	40	ASTRO						NO_DEGS
Bmp2k	4	3	3	1	0	75	ASTRO						NO_DEGS
Bmp3	2	1	1	1	0	50	ASTRO						NO_DEGS
Bmp6	2	0	0	2	0	0	ASTRO						NO_DEGS
Bmp7	11	13	6	5	7	33.3333	ASTRO						NO_DEGS
Bmper	22	25	15	7	10	46.875	ASTRO						NO_DEGS
Bmpr1a	2	6	2	0	4	33.3333	ASTRO						NO_DEGS
Bmpr1b	6	11	5	1	6	41.6667	ASTRO						NO_DEGS
Bmpr2	4	5	4	0	1	80	ASTRO						NO_DEGS
Bms1	1	2	1	0	1	50	ASTRO						NO_DEGS
Bmt2	2	2	1	1	1	33.3333	ASTRO						NO_DEGS
Bmyc	2	0	0	2	0	0	ASTRO						NO_DEGS
Bnc2	7	6	2	5	4	18.1818	ASTRO						NO_DEGS
Bnip2	1	1	1	0	0	100	ASTRO						NO_DEGS
Bnip3	2	2	1	1	1	33.3333	ASTRO						NO_DEGS
Bnip3l	1	2	1	0	1	50	ASTRO						NO_DEGS
Boc	4	4	3	1	1	60	ASTRO						NO_DEGS
Bod1	5	5	3	2	2	42.8571	ASTRO						NO_DEGS
Bod1l	1	2	1	0	1	50	ASTRO						NO_DEGS
Bok	1	1	1	0	0	100	ASTRO						NO_DEGS
Bola2	1	1	1	0	0	100	ASTRO						NO_DEGS
Bola3	2	1	1	1	0	50	ASTRO						NO_DEGS
Bop1	1	2	1	0	1	50	ASTRO						NO_DEGS
Borcs5	1	3	1	0	2	33.3333	ASTRO						NO_DEGS
Borcs6	4	4	4	0	0	100	ASTRO						NO_DEGS
Borcs7	1	1	1	0	0	100	ASTRO						NO_DEGS
Bpgm	3	3	1	2	2	20	ASTRO						NO_DEGS
Bphl	2	2	2	0	0	100	ASTRO						NO_DEGS
Bpifb5	1	4	1	0	3	25	ASTRO						NO_DEGS
Bpifb9b	1	1	0	1	1	0	ASTRO						NO_DEGS
Bpnt1	2	1	1	1	0	50	ASTRO						NO_DEGS
Bpnt2	2	3	1	1	2	25	ASTRO						NO_DEGS
Bptf	2	5	2	0	3	40	ASTRO						NO_DEGS
Braf	2	4	2	0	2	50	ASTRO						NO_DEGS
Brap	1	2	1	0	1	50	ASTRO						NO_DEGS
Brat1	1	2	1	0	1	50	ASTRO						NO_DEGS
Brca1	1	3	1	0	2	33.3333	ASTRO						NO_DEGS
Brca2	2	3	1	1	2	25	ASTRO						NO_DEGS
Brd1	5	5	3	2	2	42.8571	ASTRO						NO_DEGS
Brd2	3	3	3	0	0	100	ASTRO						NO_DEGS
Brd3	2	3	2	0	1	66.6667	ASTRO						NO_DEGS
Brd4	5	4	3	2	1	50	ASTRO						NO_DEGS
Brd7	3	3	1	2	2	20	ASTRO						NO_DEGS
Brd9	1	1	1	0	0	100	ASTRO						NO_DEGS
Brdt	1	1	1	0	0	100	ASTRO						NO_DEGS
Brf1	1	3	1	0	2	33.3333	ASTRO						NO_DEGS
Brf2	1	1	1	0	0	100	ASTRO						NO_DEGS
Bri3	2	4	2	0	2	50	ASTRO						NO_DEGS
Bri3bp	1	1	1	0	0	100	ASTRO						NO_DEGS
Brinp1	1	1	1	0	0	100	ASTRO						NO_DEGS
Brinp2	1	4	1	0	3	25	ASTRO						NO_DEGS
Brk1	1	2	1	0	1	50	ASTRO						NO_DEGS
Brms1	1	1	1	0	0	100	ASTRO						NO_DEGS
Brms1l	4	5	3	1	2	50	ASTRO						NO_DEGS
Brpf1	1	2	1	0	1	50	ASTRO						NO_DEGS
Brpf3	3	2	2	1	0	66.6667	ASTRO						NO_DEGS
Brsk1	1	2	1	0	1	50	ASTRO						NO_DEGS
Brsk2	5	9	4	1	5	40	ASTRO						NO_DEGS
Brwd1	2	3	2	0	1	66.6667	ASTRO						NO_DEGS
Brwd3	1	1	1	0	0	100	ASTRO						NO_DEGS
Bscl2	2	2	1	1	1	33.3333	ASTRO						NO_DEGS
Bsdc1	2	2	2	0	0	100	ASTRO						NO_DEGS
Bsg	1	2	1	0	1	50	ASTRO						NO_DEGS
Bsn	3	6	3	0	3	50	ASTRO						NO_DEGS
Bspry	1	0	0	1	0	0	ASTRO						NO_DEGS
Bst1	1	0	0	1	0	0	ASTRO						NO_DEGS
Bsx	1	1	1	0	0	100	ASTRO						NO_DEGS
Btaf1	2	2	2	0	0	100	ASTRO						NO_DEGS
Btbd1	2	1	1	1	0	50	ASTRO						NO_DEGS
Btbd10	2	2	2	0	0	100	ASTRO						NO_DEGS
Btbd11	5	10	4	1	6	36.3636	ASTRO						NO_DEGS
Btbd17	4	4	3	1	1	60	ASTRO						NO_DEGS
Btbd19	1	2	1	0	1	50	ASTRO						NO_DEGS
Btbd2	2	1	1	1	0	50	ASTRO						NO_DEGS
Btbd3	8	13	7	1	6	50	ASTRO						NO_DEGS
Btbd6	1	2	1	0	1	50	ASTRO						NO_DEGS
Btbd7	3	1	1	2	0	33.3333	ASTRO						NO_DEGS
Btbd8	1	1	1	0	0	100	ASTRO						NO_DEGS
Btbd9	6	9	5	1	4	50	ASTRO						NO_DEGS
Btc	2	1	0	2	1	0	ASTRO						NO_DEGS
Btd	1	1	1	0	0	100	ASTRO						NO_DEGS
Btf3	1	1	1	0	0	100	ASTRO						NO_DEGS
Btf3l4	1	1	1	0	0	100	ASTRO						NO_DEGS
Btg1	11	15	9	2	6	52.9412	ASTRO						NO_DEGS
Btg2	9	10	7	2	3	58.3333	ASTRO						NO_DEGS
Btg3	6	4	3	3	1	42.8571	ASTRO						NO_DEGS
Btg4	2	2	2	0	0	100	ASTRO						NO_DEGS
Btla	1	2	1	0	1	50	ASTRO						NO_DEGS
Btn1a1	1	2	1	0	1	50	ASTRO						NO_DEGS
[truncated: 14,011 more rows]

## Sheet: Endothelium
SYMBOL	WT_count	MUT_count	Common_count	Unique_WT	Unique_MUT	Perc_of_common	Condition	p_val	avg_log2FC	pct.1	pct.2	p_val_adj	DEGS
Abcc9	4	2	0	4	2	0	Endothelium	5.71437e-12	-0.566178	0.234	0.423	1.42819e-07	DOWN
Actn4	9	9	7	2	2	63.6364	Endothelium	7.85165e-11	-0.323579	0.593	0.804	1.96236e-06	DOWN
Adap2	2	1	1	1	0	50	Endothelium	5.28652e-11	-0.477998	0.177	0.336	1.32126e-06	DOWN
Adgre5	8	5	4	4	1	44.4444	Endothelium	1.01389e-12	-0.313724	0.325	0.534	2.53403e-08	DOWN
Afap1l2	10	5	3	7	2	25	Endothelium	2.42295e-13	-0.324569	0.276	0.489	6.05569e-09	DOWN
Agrn	5	3	3	2	0	60	Endothelium	2.71542e-14	-0.401631	0.626	0.876	6.78665e-10	DOWN
Airn	5	0	0	5	0	0	Endothelium	9.9877e-13	-0.394031	0.675	0.882	2.49623e-08	DOWN
Akap12	5	4	2	3	2	28.5714	Endothelium	3.02723e-15	-0.316262	0.395	0.645	7.56595e-11	DOWN
Akap7	7	5	4	3	1	50	Endothelium	6.30148e-12	-0.303179	0.277	0.474	1.57493e-07	DOWN
Amotl1	8	7	6	2	1	66.6667	Endothelium	3.46251e-12	-0.282296	0.441	0.666	8.65385e-08	DOWN
Ankrd50	4	5	3	1	2	50	Endothelium	2.73489e-09	-0.270625	0.219	0.379	6.83531e-05	DOWN
Ano1	8	8	5	3	3	45.4545	Endothelium	2.00478e-15	-0.506292	0.085	0.249	5.01055e-11	DOWN
Ano4	4	2	2	2	0	50	Endothelium	1.50355e-06	-0.289883	0.152	0.266	0.0375783	DOWN
Anxa6	2	2	1	1	1	33.3333	Endothelium	2.8905e-19	-0.409917	0.259	0.52	7.22422e-15	DOWN
Apod	4	1	1	3	0	25	Endothelium	2.94522e-05	-0.267114	0.399	0.522	0.7361	DOWN
Arhgap42	2	5	2	0	3	40	Endothelium	7.96759e-22	-0.582649	0.327	0.627	1.99134e-17	DOWN
Arhgap6	1	0	0	1	0	0	Endothelium	7.4427e-10	-0.386898	0.149	0.293	1.86015e-05	DOWN
Arhgdib	1	1	0	1	1	0	Endothelium	8.1195e-10	-0.271214	0.145	0.283	2.02931e-05	DOWN
Arhgef17	9	12	6	3	6	40	Endothelium	2.00835e-11	-0.321981	0.165	0.332	5.01947e-07	DOWN
Art3	3	3	0	3	3	0	Endothelium	1.64971e-13	-0.536768	0.095	0.247	4.12311e-09	DOWN
Atp13a5	1	0	0	1	0	0	Endothelium	9.19003e-09	-0.65857	0.196	0.336	0.000229687	DOWN
Atp1a2	6	5	5	1	0	83.3333	Endothelium	7.98626e-07	-0.619572	0.487	0.6	0.0199601	DOWN
Atp2a3	1	0	0	1	0	0	Endothelium	5.43248e-06	-0.253678	0.071	0.148	0.135774	DOWN
Atp5b	2	2	2	0	0	100	Endothelium	7.00412e-10	-0.311518	0.594	0.816	1.75054e-05	DOWN
Atp5o	3	5	3	0	2	60	Endothelium	2.41282e-14	-0.29323	0.454	0.703	6.03037e-10	DOWN
Axin2	11	7	5	6	2	38.4615	Endothelium	1.87618e-13	-0.3563	0.25	0.452	4.68914e-09	DOWN
Axl	5	5	4	1	1	66.6667	Endothelium	3.38984e-09	-0.250032	0.098	0.221	8.47224e-05	DOWN
B130024G19Rik	3	4	1	2	3	16.6667	Endothelium	1.55868e-06	-0.346791	0.137	0.243	0.0389562	DOWN
Bgn	1	1	1	0	0	100	Endothelium	3.9035e-22	-0.617652	0.388	0.649	9.75602e-18	DOWN
C1qtnf6	3	2	1	2	1	25	Endothelium	1.62078e-12	-0.279737	0.106	0.258	4.05082e-08	DOWN
Cacnb2	2	1	1	1	0	50	Endothelium	2.43117e-06	-0.33655	0.258	0.392	0.0607621	DOWN
Cald1	10	11	5	5	6	31.25	Endothelium	5.28588e-19	-0.853166	0.44	0.682	1.3211e-14	DOWN
Calr	1	2	1	0	1	50	Endothelium	1.24213e-09	-0.330494	0.582	0.794	3.10444e-05	DOWN
Camk1d	7	8	4	3	4	36.3636	Endothelium	1.02817e-20	-0.596314	0.993	0.996	2.5697e-16	DOWN
Cap2	3	3	0	3	3	0	Endothelium	3.22664e-09	-0.295954	0.156	0.297	8.06433e-05	DOWN
Cbfa2t3	12	8	6	6	2	42.8571	Endothelium	2.18974e-11	-0.251579	0.327	0.536	5.47281e-07	DOWN
Cd34	2	0	0	2	0	0	Endothelium	2.91456e-05	-0.29224	0.398	0.507	0.728435	DOWN
Cd81	5	3	2	3	1	33.3333	Endothelium	4.71865e-17	-0.491867	0.626	0.866	1.17933e-12	DOWN
Cd93	2	1	1	1	0	50	Endothelium	2.63775e-05	-0.400448	0.488	0.565	0.659252	DOWN
Cdc42ep1	8	8	6	2	2	60	Endothelium	3.0243e-14	-0.282759	0.148	0.33	7.55864e-10	DOWN
Cdh11	3	4	2	1	2	40	Endothelium	9.41602e-08	-0.29103	0.495	0.683	0.00235335	DOWN
Cfl1	2	1	1	1	0	50	Endothelium	8.32303e-12	-0.357663	0.767	0.934	2.08018e-07	DOWN
Cgnl1	8	4	2	6	2	20	Endothelium	4.87714e-14	-0.408067	0.469	0.709	1.21894e-09	DOWN
Chp2	2	2	0	2	2	0	Endothelium	1.51845e-10	-0.326569	0.095	0.225	3.79506e-06	DOWN
Clic1	2	2	1	1	1	33.3333	Endothelium	8.03631e-10	-0.252739	0.358	0.553	2.00851e-05	DOWN
Cmss1	2	1	1	1	0	50	Endothelium	1.82522e-16	-0.502685	0.966	0.984	4.56177e-12	DOWN
Cnn2	2	1	1	1	0	50	Endothelium	3.51925e-16	-0.461823	0.345	0.575	8.79566e-12	DOWN
Cobll1	7	4	3	4	1	37.5	Endothelium	1.44388e-12	-0.390642	0.578	0.804	3.60868e-08	DOWN
Col18a1	11	4	2	9	2	15.3846	Endothelium	1.05453e-15	-0.473083	0.22	0.439	2.63558e-11	DOWN
Col1a2	3	2	0	3	2	0	Endothelium	1.32971e-05	-0.293674	0.137	0.231	0.332334	DOWN
Col3a1	1	1	0	1	1	0	Endothelium	9.46101e-09	-0.298666	0.09	0.206	0.000236459	DOWN
Col4a1	15	11	4	11	7	18.1818	Endothelium	2.45553e-24	-0.623091	0.704	0.948	6.1371e-20	DOWN
Col4a2	14	12	8	6	4	44.4444	Endothelium	1.09171e-25	-0.604496	0.644	0.936	2.72852e-21	DOWN
Col5a2	1	0	0	1	0	0	Endothelium	3.72251e-13	-0.320462	0.188	0.383	9.30367e-09	DOWN
Cox4i2	4	3	3	1	0	75	Endothelium	4.05919e-07	-0.269909	0.059	0.142	0.0101451	DOWN
Cspg4	4	2	0	4	2	0	Endothelium	1.07126e-15	-0.798554	0.219	0.417	2.67739e-11	DOWN
Cthrc1	1	1	1	0	0	100	Endothelium	4.8078e-10	-0.251497	0.145	0.295	1.20161e-05	DOWN
Cxcl12	1	3	1	0	2	33.3333	Endothelium	0.651904	-0.25027	0.241	0.252	1	DOWN
Daam2	3	3	2	1	1	50	Endothelium	4.7558e-07	-0.365038	0.192	0.318	0.0118862	DOWN
Ddr2	1	2	1	0	1	50	Endothelium	9.78018e-09	-0.303454	0.114	0.239	0.000244436	DOWN
Dkk2	8	4	0	8	4	0	Endothelium	9.84842e-08	-0.38436	0.097	0.202	0.00246142	DOWN
Dlc1	13	8	3	10	5	16.6667	Endothelium	4.32268e-17	-0.510155	0.687	0.899	1.08037e-12	DOWN
Dlk1	9	3	3	6	0	33.3333	Endothelium	3.67685e-05	-0.465005	0.047	0.107	0.918956	DOWN
Dmd	1	0	0	1	0	0	Endothelium	6.85688e-05	-0.253062	0.577	0.717	1	DOWN
Dock10	3	3	0	3	3	0	Endothelium	9.14693e-05	-0.340229	0.278	0.383	1	DOWN
Dock6	7	5	5	2	0	71.4286	Endothelium	1.36891e-13	-0.420797	0.495	0.757	3.42132e-09	DOWN
Dysf	12	5	3	9	2	21.4286	Endothelium	2.59172e-14	-0.423351	0.29	0.495	6.47748e-10	DOWN
Ebf1	11	7	4	7	3	28.5714	Endothelium	7.20182e-13	-0.420791	0.735	0.909	1.79995e-08	DOWN
Ece1	11	14	8	3	6	47.0588	Endothelium	3.74338e-08	-0.258635	0.394	0.567	0.000935584	DOWN
Ednra	4	3	0	4	3	0	Endothelium	5.15385e-16	-0.737896	0.187	0.392	1.2881e-11	DOWN
Eef1g	1	1	1	0	0	100	Endothelium	2.52846e-10	-0.308973	0.508	0.742	6.31939e-06	DOWN
Efhd2	4	6	3	1	3	42.8571	Endothelium	3.16531e-12	-0.381581	0.259	0.454	7.91107e-08	DOWN
Eif5a	3	3	2	1	1	50	Endothelium	2.68074e-17	-0.449979	0.403	0.639	6.69999e-13	DOWN
Epb41l2	7	3	1	6	2	11.1111	Endothelium	1.92679e-12	-0.377757	0.472	0.701	4.81562e-08	DOWN
Ets1	19	6	4	15	2	19.0476	Endothelium	2.35741e-07	-0.280382	0.673	0.872	0.00589187	DOWN
Eva1b	3	3	1	2	2	20	Endothelium	1.69211e-19	-0.509692	0.333	0.592	4.22909e-15	DOWN
F2r	2	1	1	1	0	50	Endothelium	2.54963e-08	-0.317829	0.198	0.342	0.00063723	DOWN
Fabp7	1	3	1	0	2	33.3333	Endothelium	8.50018e-11	-0.301642	0.931	0.979	2.12445e-06	DOWN
Far2	2	0	0	2	0	0	Endothelium	6.47486e-05	-0.321701	0.29	0.394	1	DOWN
Farp1	10	11	5	5	6	31.25	Endothelium	2.57785e-09	-0.381462	0.698	0.868	6.44282e-05	DOWN
Fermt2	5	4	2	3	2	28.5714	Endothelium	1.10225e-11	-0.381354	0.638	0.854	2.75487e-07	DOWN
Flna	5	3	2	3	1	33.3333	Endothelium	1.12974e-13	-0.346622	0.429	0.664	2.82356e-09	DOWN
Foxd1	3	2	1	2	1	25	Endothelium	2.27193e-10	-0.292633	0.073	0.19	5.67823e-06	DOWN
Frmd6	8	2	2	6	0	25	Endothelium	4.54052e-09	-0.287085	0.461	0.654	0.000113481	DOWN
Fstl1	6	3	3	3	0	50	Endothelium	1.13354e-08	-0.45396	0.366	0.526	0.000283307	DOWN
Gab1	12	12	8	4	4	50	Endothelium	1.15543e-07	-0.252259	0.617	0.847	0.00288776	DOWN
Gapdh	3	2	2	1	0	66.6667	Endothelium	7.06815e-09	-0.312968	0.645	0.86	0.000176654	DOWN
Gcnt2	6	3	1	5	2	12.5	Endothelium	3.82383e-08	-0.312006	0.181	0.317	0.00095569	DOWN
Gja4	2	4	2	0	2	50	Endothelium	3.91145e-14	-0.386413	0.121	0.293	9.77588e-10	DOWN
Gjc1	3	2	1	2	1	25	Endothelium	2.88544e-12	-0.412468	0.476	0.709	7.21158e-08	DOWN
Gmds	3	2	1	2	1	25	Endothelium	4.82342e-08	-0.319283	0.609	0.79	0.00120552	DOWN
Gnai2	9	7	5	4	2	45.4545	Endothelium	1.21943e-10	-0.345963	0.711	0.911	3.04772e-06	DOWN
Gng11	3	0	0	3	0	0	Endothelium	2.67226e-07	-0.269961	0.492	0.697	0.00667877	DOWN
Grm3	6	3	3	3	0	50	Endothelium	4.82796e-09	-0.775236	0.328	0.462	0.000120665	DOWN
Gucy1a1	2	4	1	1	3	20	Endothelium	1.24265e-14	-0.632651	0.206	0.406	3.10576e-10	DOWN
Gucy1a2	3	2	2	1	0	66.6667	Endothelium	1.32775e-08	-0.566669	0.348	0.493	0.000331844	DOWN
Gucy1b1	3	3	2	1	1	50	Endothelium	3.63064e-13	-0.535943	0.207	0.392	9.07406e-09	DOWN
Heg1	8	5	2	6	3	18.1818	Endothelium	2.07981e-07	-0.311209	0.62	0.79	0.00519806	DOWN
Heyl	8	6	6	2	0	75	Endothelium	3.32407e-15	-0.459096	0.091	0.258	8.30786e-11	DOWN
Higd1b	2	1	1	1	0	50	Endothelium	2.34442e-14	-0.550356	0.13	0.303	5.8594e-10	DOWN
Hspa5	2	1	1	1	0	50	Endothelium	2.43865e-12	-0.340474	0.574	0.821	6.09492e-08	DOWN
Htra3	5	1	1	4	0	20	Endothelium	1.37944e-06	-0.295498	0.319	0.447	0.0344762	DOWN
Ifitm3	1	0	0	1	0	0	Endothelium	4.67626e-11	-0.33271	0.172	0.33	1.16874e-06	DOWN
Igf2r	2	1	1	1	0	50	Endothelium	3.48406e-12	-0.331034	0.421	0.662	8.70771e-08	DOWN
Igfbp4	3	3	2	1	1	50	Endothelium	1.66346e-10	-0.299123	0.341	0.528	4.15748e-06	DOWN
Ildr2	5	3	3	2	0	60	Endothelium	0.000503151	-0.270762	0.337	0.427	1	DOWN
Inpp4b	2	7	2	0	5	28.5714	Endothelium	2.48519e-16	-0.660513	0.374	0.61	6.21123e-12	DOWN
Iqsec1	15	14	8	7	6	38.0952	Endothelium	5.26804e-06	-0.327908	0.462	0.61	0.131664	DOWN
Itga1	3	1	0	3	1	0	Endothelium	1.45843e-25	-0.682352	0.645	0.899	3.64505e-21	DOWN
Itga4	5	2	1	4	1	16.6667	Endothelium	1.44475e-13	-0.476802	0.472	0.711	3.61087e-09	DOWN
Itgb5	12	8	7	5	1	53.8462	Endothelium	2.87014e-09	-0.260877	0.133	0.27	7.17333e-05	DOWN
Itpr2	2	8	2	0	6	25	Endothelium	4.32421e-14	-0.384705	0.56	0.816	1.08075e-09	DOWN
Kank2	5	3	3	2	0	60	Endothelium	5.52184e-11	-0.294398	0.282	0.468	1.38007e-06	DOWN
Kank4	2	2	1	1	1	33.3333	Endothelium	2.77496e-08	-0.302986	0.255	0.394	0.000693546	DOWN
Kcnj8	5	2	1	4	1	16.6667	Endothelium	4.34809e-13	-0.629312	0.148	0.317	1.08672e-08	DOWN
Klhl23	3	1	1	2	0	33.3333	Endothelium	5.62481e-11	-0.324916	0.263	0.447	1.40581e-06	DOWN
Lama4	4	0	0	4	0	0	Endothelium	4.50375e-11	-0.382185	0.672	0.901	1.12562e-06	DOWN
Lamb1	6	2	2	4	0	33.3333	Endothelium	2.17478e-17	-0.458632	0.384	0.645	5.43542e-13	DOWN
Lamc1	4	5	1	3	4	12.5	Endothelium	1.22665e-10	-0.272902	0.57	0.837	3.06577e-06	DOWN
Lhfp	3	3	1	2	2	20	Endothelium	3.57216e-11	-0.557293	0.362	0.542	8.9279e-07	DOWN
Lmo2	4	4	1	3	3	14.2857	Endothelium	0.000175233	-0.265992	0.423	0.528	1	DOWN
Lurap1l	2	4	2	0	2	50	Endothelium	4.77475e-12	-0.344033	0.199	0.379	1.19335e-07	DOWN
Lxn	1	1	1	0	0	100	Endothelium	2.57622e-13	-0.257069	0.273	0.478	6.43875e-09	DOWN
Maged2	1	2	1	0	1	50	Endothelium	6.32885e-11	-0.296443	0.203	0.383	1.58177e-06	DOWN
Mast4	11	5	4	7	1	33.3333	Endothelium	6.30299e-09	-0.298667	0.738	0.909	0.000157531	DOWN
Mcam	3	3	1	2	2	20	Endothelium	9.19651e-13	-0.408567	0.265	0.468	2.29848e-08	DOWN
Mfap2	1	1	1	0	0	100	Endothelium	4.39577e-12	-0.275912	0.242	0.447	1.09863e-07	DOWN
Mfge8	4	6	4	0	2	66.6667	Endothelium	5.37039e-05	-0.277599	0.48	0.604	1	DOWN
Mfsd2a	1	2	1	0	1	50	Endothelium	0.000211081	-0.35569	0.458	0.53	1	DOWN
Mgll	4	3	1	3	2	16.6667	Endothelium	8.7106e-14	-0.291948	0.133	0.309	2.17704e-09	DOWN
Mmp9	2	3	0	2	3	0	Endothelium	5.66247e-10	-0.798011	0.098	0.223	1.41522e-05	DOWN
Morrbid	10	12	5	5	7	29.4118	Endothelium	2.2456e-33	-0.814698	0.391	0.74	5.61244e-29	DOWN
Mprip	6	4	3	3	1	42.8571	Endothelium	1.31208e-08	-0.314625	0.724	0.926	0.000327927	DOWN
Myh9	11	6	3	8	3	21.4286	Endothelium	6.60497e-23	-0.542142	0.609	0.897	1.65078e-18	DOWN
Myl12a	1	0	0	1	0	0	Endothelium	2.29296e-09	-0.286746	0.458	0.668	5.73079e-05	DOWN
Myl6	2	1	1	1	0	50	Endothelium	2.56834e-12	-0.403628	0.681	0.895	6.41905e-08	DOWN
Myl9	1	3	1	0	2	33.3333	Endothelium	9.54621e-18	-0.670649	0.134	0.334	2.38589e-13	DOWN
Mylk	5	4	1	4	3	12.5	Endothelium	2.04515e-17	-0.587742	0.241	0.47	5.11144e-13	DOWN
Myo18a	16	12	7	9	5	33.3333	Endothelium	1.0571e-10	-0.260927	0.52	0.75	2.64201e-06	DOWN
Myo1b	10	6	3	7	3	23.0769	Endothelium	4.29944e-10	-0.258002	0.723	0.93	1.07456e-05	DOWN
Nampt	3	4	1	2	3	16.6667	Endothelium	0.0652629	-0.293755	0.534	0.565	1	DOWN
Ndufa4l2	1	3	1	0	2	33.3333	Endothelium	6.19546e-12	-0.467979	0.122	0.272	1.54843e-07	DOWN
Nes	5	3	3	2	0	60	Endothelium	6.2544e-11	-0.302579	0.407	0.612	1.56316e-06	DOWN
Nid1	3	0	0	3	0	0	Endothelium	2.77998e-23	-0.583086	0.527	0.841	6.948e-19	DOWN
Nkd1	7	8	3	4	5	25	Endothelium	2.93887e-08	-0.406473	0.319	0.472	0.000734513	DOWN
Nme2	1	0	0	1	0	0	Endothelium	3.98096e-09	-0.319358	0.589	0.775	9.9496e-05	DOWN
Notch1	25	18	16	9	2	59.2593	Endothelium	1.35542e-08	-0.282318	0.62	0.835	0.00033876	DOWN
Notch3	5	5	4	1	1	66.6667	Endothelium	3.85265e-15	-0.611354	0.21	0.414	9.62892e-11	DOWN
Nrep	6	6	4	2	2	50	Endothelium	5.97562e-16	-0.424595	0.676	0.893	1.49349e-11	DOWN
Ntn1	3	2	1	2	1	25	Endothelium	1.76978e-07	-0.300199	0.136	0.254	0.00442322	DOWN
Oasl2	1	0	0	1	0	0	Endothelium	3.46502e-08	-0.251899	0.062	0.155	0.000866013	DOWN
Oaz2	5	1	1	4	0	20	Endothelium	3.56212e-13	-0.373676	0.46	0.689	8.90281e-09	DOWN
Pakap	1	2	1	0	1	50	Endothelium	5.00132e-10	-0.26595	0.063	0.177	1.24998e-05	DOWN
Pald1	11	2	1	10	1	8.33333	Endothelium	2.30644e-16	-0.406171	0.353	0.588	5.7645e-12	DOWN
Pcdh1	14	12	9	5	3	52.9412	Endothelium	4.04015e-13	-0.308306	0.292	0.493	1.00976e-08	DOWN
Pcdh18	9	9	3	6	6	20	Endothelium	1.44405e-14	-0.558234	0.183	0.371	3.60911e-10	DOWN
Pde3a	2	5	2	0	3	40	Endothelium	9.80547e-17	-0.645098	0.2	0.417	2.45068e-12	DOWN
Pde8b	5	4	1	4	3	12.5	Endothelium	3.71311e-12	-0.681005	0.253	0.431	9.28017e-08	DOWN
Pdgfrb	7	6	4	3	2	44.4444	Endothelium	1.04768e-14	-0.862659	0.242	0.433	2.61848e-10	DOWN
Pdzd2	10	10	5	5	5	33.3333	Endothelium	2.36558e-23	-0.524735	0.483	0.783	5.91229e-19	DOWN
Pear1	3	5	2	1	3	33.3333	Endothelium	4.08676e-10	-0.304308	0.269	0.431	1.0214e-05	DOWN
Pfn1	3	3	3	0	0	100	Endothelium	4.88657e-07	-0.273693	0.587	0.763	0.012213	DOWN
Pid1	5	3	3	2	0	60	Endothelium	3.81025e-06	-0.467249	0.368	0.495	0.0952295	DOWN
Piezo2	1	3	1	0	2	33.3333	Endothelium	3.01485e-12	-0.363851	0.106	0.258	7.53501e-08	DOWN
Pik3cd	4	5	2	2	3	28.5714	Endothelium	1.5388e-06	-0.255053	0.118	0.219	0.0384593	DOWN
Plce1	3	5	2	1	3	33.3333	Endothelium	3.44149e-09	-0.493846	0.31	0.476	8.60131e-05	DOWN
Plxdc1	3	3	3	0	0	100	Endothelium	6.08989e-07	-0.308647	0.087	0.181	0.0152205	DOWN
Plxdc2	6	4	3	3	1	42.8571	Endothelium	5.60291e-05	-0.427525	0.401	0.485	1	DOWN
Pmepa1	17	11	8	9	3	40	Endothelium	1.15129e-14	-0.475533	0.496	0.699	2.87741e-10	DOWN
Postn	3	2	0	3	2	0	Endothelium	1.47636e-10	-0.3487	0.051	0.159	3.68986e-06	DOWN
Prnd	1	1	0	1	1	0	Endothelium	4.06599e-12	-0.361916	0.112	0.262	1.01621e-07	DOWN
Prr5l	2	5	2	0	3	40	Endothelium	2.10544e-16	-0.337419	0.227	0.452	5.26214e-12	DOWN
Pten	8	4	4	4	0	50	Endothelium	4.80832e-07	-0.26731	0.704	0.885	0.0120174	DOWN
Pth1r	3	2	1	2	1	25	Endothelium	3.0725e-12	-0.291735	0.063	0.192	7.67911e-08	DOWN
Ptk2	8	5	2	6	3	18.1818	Endothelium	4.26738e-10	-0.30942	0.769	0.948	1.06655e-05	DOWN
Ptn	11	11	4	7	7	22.2222	Endothelium	0.0113074	-0.41158	0.802	0.88	1	DOWN
Ptp4a3	12	6	4	8	2	28.5714	Endothelium	1.32701e-11	-0.286895	0.309	0.495	3.31659e-07	DOWN
Raph1	2	2	2	0	0	100	Endothelium	2.27632e-06	-0.27148	0.688	0.85	0.0568921	DOWN
Rasl12	2	0	0	2	0	0	Endothelium	2.16806e-11	-0.319614	0.06	0.181	5.41864e-07	DOWN
Rbms1	16	8	5	11	3	26.3158	Endothelium	1.46741e-08	-0.291448	0.703	0.891	0.000366751	DOWN
Rbms3	7	4	1	6	3	10	Endothelium	5.35403e-11	-0.318742	0.664	0.843	1.33813e-06	DOWN
Rerg	6	2	1	5	1	14.2857	Endothelium	3.32307e-08	-0.295954	0.133	0.258	0.000830534	DOWN
Rflna	6	3	2	4	1	28.5714	Endothelium	2.19021e-12	-0.373752	0.098	0.247	5.47399e-08	DOWN
Rftn1	8	4	2	6	2	20	Endothelium	5.40096e-11	-0.287778	0.289	0.491	1.34986e-06	DOWN
Rgs3	20	15	6	14	9	20.6897	Endothelium	4.2666e-16	-0.374362	0.473	0.726	1.06635e-11	DOWN
Rgs5	2	1	0	2	1	0	Endothelium	1.7303e-16	-1.31423	0.277	0.478	4.32455e-12	DOWN
Rgs6	5	2	1	4	1	16.6667	Endothelium	3.1497e-06	-0.440062	0.323	0.45	0.0787204	DOWN
Ror1	3	3	1	2	2	20	Endothelium	1.0318e-10	-0.397487	0.298	0.487	2.57877e-06	DOWN
Rora	11	6	4	7	2	30.7692	Endothelium	0.000393432	-0.287095	0.809	0.889	1	DOWN
Rpl13	1	1	1	0	0	100	Endothelium	1.72672e-08	-0.315806	0.917	0.979	0.000431558	DOWN
Rpl7	2	2	2	0	0	100	Endothelium	5.11819e-05	-0.271606	0.79	0.93	1	DOWN
Rplp0	1	2	1	0	1	50	Endothelium	7.63361e-06	-0.307274	0.847	0.951	0.190787	DOWN
Rpsa	1	1	1	0	0	100	Endothelium	1.89956e-07	-0.298733	0.898	0.975	0.00474758	DOWN
Rrbp1	2	2	2	0	0	100	Endothelium	1.8604e-10	-0.319512	0.586	0.823	4.64969e-06	DOWN
S1pr3	3	4	2	1	2	40	Endothelium	7.60674e-10	-0.394345	0.155	0.307	1.90115e-05	DOWN
Samd5	4	3	1	3	2	16.6667	Endothelium	3.51356e-08	-0.318441	0.255	0.412	0.000878144	DOWN
Sema6d	18	15	10	8	5	43.4783	Endothelium	5.1635e-09	-0.34097	0.808	0.93	0.000129051	DOWN
Serpine2	5	4	1	4	3	12.5	Endothelium	2.25632e-10	-0.379146	0.337	0.532	5.63922e-06	DOWN
Serpinh1	5	5	3	2	2	42.8571	Endothelium	4.62535e-12	-0.365057	0.434	0.647	1.15601e-07	DOWN
Sh2b3	7	5	5	2	0	71.4286	Endothelium	5.31281e-09	-0.293588	0.195	0.338	0.000132783	DOWN
Sipa1l2	26	15	12	14	3	41.3793	Endothelium	1.72574e-10	-0.29993	0.456	0.67	4.31314e-06	DOWN
Slc12a2	1	1	0	1	1	0	Endothelium	3.45674e-06	-0.266476	0.485	0.65	0.0863942	DOWN
Slc19a1	4	2	2	2	0	50	Endothelium	2.02101e-13	-0.358919	0.102	0.258	5.05111e-09	DOWN
Slc38a2	6	5	5	1	0	83.3333	Endothelium	0.00337165	-0.3534	0.762	0.814	1	DOWN
Slc6a20a	1	0	0	1	0	0	Endothelium	0.000111347	-0.262965	0.138	0.223	1	DOWN
Slc7a1	10	4	4	6	0	40	Endothelium	2.34419e-06	-0.514673	0.664	0.777	0.0585883	DOWN
Slc9a9	9	2	1	8	1	10	Endothelium	2.03107e-09	-0.319012	0.239	0.414	5.07625e-05	DOWN
Sntb1	2	0	0	2	0	0	Endothelium	1.2639e-05	-0.306207	0.177	0.28	0.315887	DOWN
Sox5	9	11	6	3	5	42.8571	Endothelium	2.89174e-05	-0.380805	0.566	0.664	0.722733	DOWN
Sparc	9	5	4	5	1	40	Endothelium	4.81681e-14	-0.441103	0.79	0.95	1.20387e-09	DOWN
Specc1	4	4	2	2	2	33.3333	Endothelium	4.50543e-06	-0.310382	0.348	0.487	0.112604	DOWN
Spock2	3	2	1	2	1	25	Endothelium	0.027164	-0.363781	0.601	0.612	1	DOWN
Srgap1	9	2	2	7	0	22.2222	Endothelium	2.06624e-07	-0.250925	0.716	0.907	0.00516415	DOWN
St6galnac3	3	4	1	2	3	16.6667	Endothelium	5.03541e-06	-0.293623	0.679	0.854	0.12585	DOWN
Stard8	1	2	0	1	2	0	Endothelium	4.9943e-20	-0.469352	0.294	0.557	1.24823e-15	DOWN
Stk40	6	5	2	4	3	22.2222	Endothelium	4.43638e-09	-0.282463	0.223	0.375	0.000110878	DOWN
Tagln2	5	4	4	1	0	80	Endothelium	2.31633e-11	-0.328825	0.403	0.627	5.78921e-07	DOWN
Tax1bp3	1	0	0	1	0	0	Endothelium	2.98844e-10	-0.261409	0.265	0.435	7.469e-06	DOWN
Tbc1d1	9	13	5	4	8	29.4118	Endothelium	1.02537e-13	-0.34445	0.344	0.567	2.5627e-09	DOWN
Tbx15	2	1	1	1	0	50	Endothelium	6.35436e-10	-0.315583	0.078	0.196	1.58815e-05	DOWN
Tbx2	5	5	3	2	2	42.8571	Endothelium	2.92051e-12	-0.396076	0.112	0.262	7.29922e-08	DOWN
Tbxa2r	2	0	0	2	0	0	Endothelium	2.06073e-18	-0.473354	0.081	0.258	5.15039e-14	DOWN
Tfrc	1	2	1	0	1	50	Endothelium	0.00128893	-0.32704	0.617	0.685	1	DOWN
Tgfb1i1	4	2	2	2	0	50	Endothelium	1.44384e-10	-0.306953	0.132	0.268	3.60859e-06	DOWN
Tnfaip1	4	1	1	3	0	25	Endothelium	3.66405e-15	-0.383548	0.517	0.779	9.15755e-11	DOWN
Tnfrsf19	8	5	3	5	2	30	Endothelium	2.36241e-11	-0.271772	0.456	0.68	5.90437e-07	DOWN
Tnfrsf21	4	1	1	3	0	25	Endothelium	1.73923e-12	-0.352664	0.397	0.621	4.34687e-08	DOWN
Tnks1bp1	3	4	3	0	1	75	Endothelium	2.72951e-10	-0.317115	0.211	0.371	6.82187e-06	DOWN
Tns1	31	18	11	20	7	28.9474	Endothelium	1.19026e-12	-0.351645	0.485	0.734	2.97481e-08	DOWN
Tpm4	3	3	3	0	0	100	Endothelium	2.62462e-11	-0.366196	0.534	0.777	6.5597e-07	DOWN
Tpst1	4	2	2	2	0	50	Endothelium	3.80448e-14	-0.274352	0.231	0.445	9.50852e-10	DOWN
Trib2	4	3	2	2	1	40	Endothelium	2.61997e-12	-0.333448	0.417	0.652	6.54808e-08	DOWN
Trpc3	4	4	3	1	1	60	Endothelium	2.97699e-12	-0.767412	0.212	0.381	7.4404e-08	DOWN
Uaca	11	4	2	9	2	15.3846	Endothelium	8.44958e-17	-0.540165	0.487	0.72	2.1118e-12	DOWN
Unc5b	9	9	6	3	3	50	Endothelium	1.88019e-18	-0.45428	0.277	0.538	4.69916e-14	DOWN
Vasp	3	4	2	1	2	40	Endothelium	1.42875e-12	-0.279637	0.293	0.501	3.57086e-08	DOWN
Vstm4	6	2	2	4	0	33.3333	Endothelium	2.42701e-09	-0.31133	0.109	0.239	6.06583e-05	DOWN
Vtn	1	0	0	1	0	0	Endothelium	2.35824e-16	-0.903119	0.192	0.398	5.89395e-12	DOWN
Vwa1	3	4	3	0	1	75	Endothelium	2.0268e-06	-0.35837	0.403	0.517	0.0506559	DOWN
Wasf2	4	2	2	2	0	50	Endothelium	2.53472e-08	-0.284634	0.556	0.771	0.000633502	DOWN
Wls	2	5	2	0	3	40	Endothelium	1.66877e-13	-0.406454	0.358	0.592	4.17076e-09	DOWN
Ywhab	1	1	1	0	0	100	Endothelium	3.26827e-08	-0.254312	0.579	0.753	0.000816839	DOWN
Zfhx3	11	10	5	6	5	31.25	Endothelium	7.10302e-07	-0.370672	0.562	0.722	0.0177526	DOWN
Zic1	2	1	1	1	0	50	Endothelium	1.41779e-10	-0.422658	0.237	0.414	3.54348e-06	DOWN
Igf2	0	3	0	0	3	0	Endothelium	7.63617e-16	-0.764277	0.215	0.421	1.90851e-11	DOWN
Rpl4	0	1	0	0	1	0	Endothelium	4.42171e-06	-0.261925	0.683	0.847	0.110512	DOWN
Tln1	0	1	0	0	1	0	Endothelium	2.83597e-14	-0.39128	0.415	0.649	7.08793e-10	DOWN
Unc13c	0	3	0	0	3	0	Endothelium	1.81152e-08	-0.357306	0.097	0.212	0.000452753	DOWN
0610012G03Rik	1	1	1	0	0	100	Endothelium						NO_DEGS
0610030E20Rik	1	1	1	0	0	100	Endothelium						NO_DEGS
0610031O16Rik	1	0	0	1	0	0	Endothelium						NO_DEGS
0610038B21Rik	1	2	0	1	2	0	Endothelium						NO_DEGS
0610039K10Rik	2	1	1	1	0	50	Endothelium						NO_DEGS
0610040B10Rik	1	2	1	0	1	50	Endothelium						NO_DEGS
0610040F04Rik	6	7	5	1	2	62.5	Endothelium						NO_DEGS
0610040J01Rik	1	2	0	1	2	0	Endothelium						NO_DEGS
1110002E22Rik	1	0	0	1	0	0	Endothelium						NO_DEGS
1110002J07Rik	10	4	4	6	0	40	Endothelium						NO_DEGS
1110002L01Rik	3	1	1	2	0	33.3333	Endothelium						NO_DEGS
1110004F10Rik	1	2	1	0	1	50	Endothelium						NO_DEGS
1110017D15Rik	1	1	1	0	0	100	Endothelium						NO_DEGS
1110020A21Rik	1	1	1	0	0	100	Endothelium						NO_DEGS
1110028F18Rik	1	0	0	1	0	0	Endothelium						NO_DEGS
1110032F04Rik	3	2	2	1	0	66.6667	Endothelium						NO_DEGS
1110038B12Rik	1	1	1	0	0	100	Endothelium						NO_DEGS
1110038F14Rik	1	2	1	0	1	50	Endothelium						NO_DEGS
1110059E24Rik	1	1	0	1	1	0	Endothelium						NO_DEGS
1110065P20Rik	1	2	1	0	1	50	Endothelium						NO_DEGS
1190005I06Rik	1	3	0	1	3	0	Endothelium						NO_DEGS
1190007I07Rik	1	1	1	0	0	100	Endothelium						NO_DEGS
1300002E11Rik	1	1	1	0	0	100	Endothelium						NO_DEGS
1500009L16Rik	5	3	1	4	2	14.2857	Endothelium						NO_DEGS
1500011B03Rik	1	1	1	0	0	100	Endothelium						NO_DEGS
1500015A07Rik	1	0	0	1	0	0	Endothelium						NO_DEGS
1600002D24Rik	2	0	0	2	0	0	Endothelium						NO_DEGS
1600012H06Rik	1	1	1	0	0	100	Endothelium						NO_DEGS
1600014C10Rik	3	1	1	2	0	33.3333	Endothelium						NO_DEGS
1600014C23Rik	4	2	2	2	0	50	Endothelium						NO_DEGS
1600020E01Rik	6	4	4	2	0	66.6667	Endothelium						NO_DEGS
1600023N17Rik	1	1	1	0	0	100	Endothelium						NO_DEGS
1600027J07Rik	6	3	3	3	0	50	Endothelium						NO_DEGS
1700001C19Rik	2	2	0	2	2	0	Endothelium						NO_DEGS
1700001D01Rik	3	4	1	2	3	16.6667	Endothelium						NO_DEGS
1700001G11Rik	1	3	1	0	2	33.3333	Endothelium						NO_DEGS
1700001G17Rik	1	0	0	1	0	0	Endothelium						NO_DEGS
1700001K19Rik	2	0	0	2	0	0	Endothelium						NO_DEGS
1700001K23Rik	5	1	0	5	1	0	Endothelium						NO_DEGS
1700001L05Rik	1	1	1	0	0	100	Endothelium						NO_DEGS
1700003E16Rik	1	1	1	0	0	100	Endothelium						NO_DEGS
1700003F12Rik	2	2	2	0	0	100	Endothelium						NO_DEGS
1700003L19Rik	1	0	0	1	0	0	Endothelium						NO_DEGS
1700003M07Rik	1	4	1	0	3	25	Endothelium						NO_DEGS
1700006F04Rik	1	1	0	1	1	0	Endothelium						NO_DEGS
1700006H21Rik	5	1	1	4	0	20	Endothelium						NO_DEGS
1700007F19Rik	2	2	0	2	2	0	Endothelium						NO_DEGS
1700007J10Rik	1	0	0	1	0	0	Endothelium						NO_DEGS
1700007L15Rik	1	2	1	0	1	50	Endothelium						NO_DEGS
1700008C04Rik	4	4	1	3	3	14.2857	Endothelium						NO_DEGS
1700008K24Rik	1	1	0	1	1	0	Endothelium						NO_DEGS
1700010I14Rik	1	1	0	1	1	0	Endothelium						NO_DEGS
1700011C11Rik	1	0	0	1	0	0	Endothelium						NO_DEGS
1700011L22Rik	1	0	0	1	0	0	Endothelium						NO_DEGS
1700012A03Rik	1	3	1	0	2	33.3333	Endothelium						NO_DEGS
1700012B07Rik	3	0	0	3	0	0	Endothelium						NO_DEGS
1700012C14Rik	2	3	2	0	1	66.6667	Endothelium						NO_DEGS
1700012D01Rik	1	0	0	1	0	0	Endothelium						NO_DEGS
1700012D14Rik	4	6	2	2	4	25	Endothelium						NO_DEGS
1700012D16Rik	4	4	1	3	3	14.2857	Endothelium						NO_DEGS
1700012I11Rik	2	1	1	1	0	50	Endothelium						NO_DEGS
1700016A09Rik	1	1	1	0	0	100	Endothelium						NO_DEGS
1700016D06Rik	1	2	0	1	2	0	Endothelium						NO_DEGS
1700016G22Rik	4	2	1	3	1	20	Endothelium						NO_DEGS
1700016K19Rik	1	0	0	1	0	0	Endothelium						NO_DEGS
1700017B05Rik	3	2	0	3	2	0	Endothelium						NO_DEGS
1700017G19Rik	3	2	1	2	1	25	Endothelium						NO_DEGS
1700017J07Rik	2	1	0	2	1	0	Endothelium						NO_DEGS
1700017L05Rik	3	12	1	2	11	7.14286	Endothelium						NO_DEGS
1700018A04Rik	6	4	3	3	1	42.8571	Endothelium						NO_DEGS
1700018B08Rik	7	3	1	6	2	11.1111	Endothelium						NO_DEGS
1700018G05Rik	1	1	1	0	0	100	Endothelium						NO_DEGS
1700019C18Rik	1	0	0	1	0	0	Endothelium						NO_DEGS
1700019D03Rik	1	0	0	1	0	0	Endothelium						NO_DEGS
1700019E08Rik	10	5	1	9	4	7.14286	Endothelium						NO_DEGS
1700019G24Rik	1	0	0	1	0	0	Endothelium						NO_DEGS
1700020L13Rik	1	1	1	0	0	100	Endothelium						NO_DEGS
1700020L24Rik	3	2	2	1	0	66.6667	Endothelium						NO_DEGS
1700020M21Rik	12	4	3	9	1	23.0769	Endothelium						NO_DEGS
1700020N01Rik	2	0	0	2	0	0	Endothelium						NO_DEGS
1700021F02Rik	1	0	0	1	0	0	Endothelium						NO_DEGS
1700021F07Rik	4	3	0	4	3	0	Endothelium						NO_DEGS
1700021N21Rik	3	3	1	2	2	20	Endothelium						NO_DEGS
1700022A21Rik	2	0	0	2	0	0	Endothelium						NO_DEGS
1700023C21Rik	2	2	1	1	1	33.3333	Endothelium						NO_DEGS
1700023F02Rik	1	0	0	1	0	0	Endothelium						NO_DEGS
1700024I08Rik	2	2	0	2	2	0	Endothelium						NO_DEGS
1700025C18Rik	2	3	2	0	1	66.6667	Endothelium						NO_DEGS
1700025F24Rik	1	0	0	1	0	0	Endothelium						NO_DEGS
1700025G04Rik	6	8	3	3	5	27.2727	Endothelium						NO_DEGS
1700025M24Rik	2	0	0	2	0	0	Endothelium						NO_DEGS
1700025N23Rik	1	1	0	1	1	0	Endothelium						NO_DEGS
1700026J14Rik	1	1	1	0	0	100	Endothelium						NO_DEGS
1700027A15Rik	2	2	1	1	1	33.3333	Endothelium						NO_DEGS
1700027F09Rik	3	2	1	2	1	25	Endothelium						NO_DEGS
1700027J07Rik	1	0	0	1	0	0	Endothelium						NO_DEGS
1700028D13Rik	9	10	7	2	3	58.3333	Endothelium						NO_DEGS
1700028E10Rik	2	2	1	1	1	33.3333	Endothelium						NO_DEGS
1700028I16Rik	1	1	1	0	0	100	Endothelium						NO_DEGS
1700028P15Rik	2	2	0	2	2	0	Endothelium						NO_DEGS
1700029F12Rik	1	1	0	1	1	0	Endothelium						NO_DEGS
1700029H14Rik	4	5	4	0	1	80	Endothelium						NO_DEGS
1700030C10Rik	1	0	0	1	0	0	Endothelium						NO_DEGS
1700030C14Rik	1	0	0	1	0	0	Endothelium						NO_DEGS
1700030F04Rik	4	2	0	4	2	0	Endothelium						NO_DEGS
1700030J22Rik	1	1	1	0	0	100	Endothelium						NO_DEGS
1700030K09Rik	1	1	1	0	0	100	Endothelium						NO_DEGS
1700030M09Rik	1	0	0	1	0	0	Endothelium						NO_DEGS
1700031M16Rik	1	0	0	1	0	0	Endothelium						NO_DEGS
1700031P21Rik	3	3	3	0	0	100	Endothelium						NO_DEGS
1700034G24Rik	3	2	1	2	1	25	Endothelium						NO_DEGS
1700034H15Rik	1	0	0	1	0	0	Endothelium						NO_DEGS
1700034J05Rik	1	0	0	1	0	0	Endothelium						NO_DEGS
1700034K08Rik	1	3	1	0	2	33.3333	Endothelium						NO_DEGS
1700036G14Rik	2	1	1	1	0	50	Endothelium						NO_DEGS
1700037H04Rik	3	3	3	0	0	100	Endothelium						NO_DEGS
1700039M10Rik	2	1	1	1	0	50	Endothelium						NO_DEGS
1700041M19Rik	1	1	0	1	1	0	Endothelium						NO_DEGS
1700044C05Rik	1	2	1	0	1	50	Endothelium						NO_DEGS
1700044K03Rik	2	1	0	2	1	0	Endothelium						NO_DEGS
1700045H11Rik	1	1	1	0	0	100	Endothelium						NO_DEGS
1700048O20Rik	1	0	0	1	0	0	Endothelium						NO_DEGS
1700049E22Rik	5	3	2	3	1	33.3333	Endothelium						NO_DEGS
1700051A21Rik	1	1	1	0	0	100	Endothelium						NO_DEGS
1700052I22Rik	2	1	1	1	0	50	Endothelium						NO_DEGS
1700054A03Rik	3	1	1	2	0	33.3333	Endothelium						NO_DEGS
1700054K19Rik	3	2	1	2	1	25	Endothelium						NO_DEGS
1700055C04Rik	3	1	1	2	0	33.3333	Endothelium						NO_DEGS
1700056E22Rik	1	1	1	0	0	100	Endothelium						NO_DEGS
1700057H15Rik	3	5	1	2	4	14.2857	Endothelium						NO_DEGS
1700060C20Rik	2	4	2	0	2	50	Endothelium						NO_DEGS
1700061F12Rik	1	0	0	1	0	0	Endothelium						NO_DEGS
1700061I17Rik	2	1	1	1	0	50	Endothelium						NO_DEGS
1700061J23Rik	2	2	1	1	1	33.3333	Endothelium						NO_DEGS
1700063D05Rik	2	2	2	0	0	100	Endothelium						NO_DEGS
1700063O14Rik	3	1	0	3	1	0	Endothelium						NO_DEGS
1700064J06Rik	1	1	1	0	0	100	Endothelium						NO_DEGS
1700064M15Rik	3	4	2	1	2	40	Endothelium						NO_DEGS
1700066B19Rik	2	1	1	1	0	50	Endothelium						NO_DEGS
1700066J03Rik	1	1	1	0	0	100	Endothelium						NO_DEGS
1700067G17Rik	3	3	1	2	2	20	Endothelium						NO_DEGS
1700069L16Rik	2	2	1	1	1	33.3333	Endothelium						NO_DEGS
1700071K01Rik	2	6	2	0	4	33.3333	Endothelium						NO_DEGS
1700072O05Rik	1	1	1	0	0	100	Endothelium						NO_DEGS
1700073E17Rik	4	6	4	0	2	66.6667	Endothelium						NO_DEGS
1700080N15Rik	2	0	0	2	0	0	Endothelium						NO_DEGS
1700081H04Rik	2	3	2	0	1	66.6667	Endothelium						NO_DEGS
1700084J12Rik	1	0	0	1	0	0	Endothelium						NO_DEGS
1700086L19Rik	2	2	1	1	1	33.3333	Endothelium						NO_DEGS
1700086O06Rik	1	0	0	1	0	0	Endothelium						NO_DEGS
1700088E04Rik	1	1	1	0	0	100	Endothelium						NO_DEGS
1700092C02Rik	1	1	1	0	0	100	Endothelium						NO_DEGS
1700092E19Rik	2	1	1	1	0	50	Endothelium						NO_DEGS
1700092K14Rik	6	5	2	4	3	22.2222	Endothelium						NO_DEGS
1700096J18Rik	4	2	2	2	0	50	Endothelium						NO_DEGS
1700096K18Rik	1	1	1	0	0	100	Endothelium						NO_DEGS
1700100I10Rik	1	1	1	0	0	100	Endothelium						NO_DEGS
1700101I11Rik	1	1	1	0	0	100	Endothelium						NO_DEGS
1700101O22Rik	1	1	0	1	1	0	Endothelium						NO_DEGS
1700105P06Rik	1	0	0	1	0	0	Endothelium						NO_DEGS
1700108F19Rik	11	4	2	9	2	15.3846	Endothelium						NO_DEGS
1700109G14Rik	3	2	1	2	1	25	Endothelium						NO_DEGS
1700109G15Rik	2	1	1	1	0	50	Endothelium						NO_DEGS
1700110C19Rik	4	1	1	3	0	25	Endothelium						NO_DEGS
1700110K17Rik	1	0	0	1	0	0	Endothelium						NO_DEGS
1700112H15Rik	2	1	0	2	1	0	Endothelium						NO_DEGS
1700113A16Rik	1	1	1	0	0	100	Endothelium						NO_DEGS
1700113B09Rik	1	0	0	1	0	0	Endothelium						NO_DEGS
1700113H08Rik	5	2	1	4	1	16.6667	Endothelium						NO_DEGS
1700119H24Rik	1	1	1	0	0	100	Endothelium						NO_DEGS
1700120C14Rik	1	1	1	0	0	100	Endothelium						NO_DEGS
1700121N20Rik	3	2	0	3	2	0	Endothelium						NO_DEGS
1700122O11Rik	1	2	1	0	1	50	Endothelium						NO_DEGS
1700123M08Rik	1	1	1	0	0	100	Endothelium						NO_DEGS
1700123O21Rik	1	1	0	1	1	0	Endothelium						NO_DEGS
1700125H03Rik	1	0	0	1	0	0	Endothelium						NO_DEGS
1700125H20Rik	2	1	1	1	0	50	Endothelium						NO_DEGS
1700128A07Rik	1	1	1	0	0	100	Endothelium						NO_DEGS
1700129C05Rik	1	0	0	1	0	0	Endothelium						NO_DEGS
1810007C17Rik	2	1	0	2	1	0	Endothelium						NO_DEGS
1810013A23Rik	3	0	0	3	0	0	Endothelium						NO_DEGS
1810013L24Rik	7	5	3	4	2	33.3333	Endothelium						NO_DEGS
1810014B01Rik	1	1	1	0	0	100	Endothelium						NO_DEGS
1810019D21Rik	2	0	0	2	0	0	Endothelium						NO_DEGS
1810024B03Rik	1	1	1	0	0	100	Endothelium						NO_DEGS
1810030O07Rik	1	1	1	0	0	100	Endothelium						NO_DEGS
1810037I17Rik	1	1	1	0	0	100	Endothelium						NO_DEGS
1810044D09Rik	1	2	1	0	1	50	Endothelium						NO_DEGS
1810046K07Rik	3	0	0	3	0	0	Endothelium						NO_DEGS
1810053B23Rik	1	2	0	1	2	0	Endothelium						NO_DEGS
1810055G02Rik	4	3	3	1	0	75	Endothelium						NO_DEGS
1810058I24Rik	1	1	1	0	0	100	Endothelium						NO_DEGS
1810062G17Rik	2	1	1	1	0	50	Endothelium						NO_DEGS
1810063I02Rik	4	3	3	1	0	75	Endothelium						NO_DEGS
2010001A14Rik	3	3	3	0	0	100	Endothelium						NO_DEGS
2010003K11Rik	2	2	1	1	1	33.3333	Endothelium						NO_DEGS
2010009K17Rik	1	1	0	1	1	0	Endothelium						NO_DEGS
2010010A06Rik	2	0	0	2	0	0	Endothelium						NO_DEGS
2010106C02Rik	6	2	0	6	2	0	Endothelium						NO_DEGS
2010109A12Rik	1	2	1	0	1	50	Endothelium						NO_DEGS
2010204K13Rik	2	2	1	1	1	33.3333	Endothelium						NO_DEGS
2010308F09Rik	2	2	1	1	1	33.3333	Endothelium						NO_DEGS
2010315B03Rik	1	0	0	1	0	0	Endothelium						NO_DEGS
2200002D01Rik	1	1	0	1	1	0	Endothelium						NO_DEGS
2210016F16Rik	1	0	0	1	0	0	Endothelium						NO_DEGS
2210016L21Rik	2	2	2	0	0	100	Endothelium						NO_DEGS
2210408F21Rik	1	3	0	1	3	0	Endothelium						NO_DEGS
2210408I21Rik	1	0	0	1	0	0	Endothelium						NO_DEGS
2210409D07Rik	2	3	0	2	3	0	Endothelium						NO_DEGS
2210416O15Rik	2	1	1	1	0	50	Endothelium						NO_DEGS
2210417A02Rik	1	4	1	0	3	25	Endothelium						NO_DEGS
2210420H20Rik	3	1	1	2	0	33.3333	Endothelium						NO_DEGS
2300002M23Rik	2	0	0	2	0	0	Endothelium						NO_DEGS
2300009A05Rik	1	1	1	0	0	100	Endothelium						NO_DEGS
2310001H17Rik	2	1	1	1	0	50	Endothelium						NO_DEGS
2310003N18Rik	2	2	0	2	2	0	Endothelium						NO_DEGS
2310005E17Rik	3	2	2	1	0	66.6667	Endothelium						NO_DEGS
2310008N11Rik	8	3	2	6	1	22.2222	Endothelium						NO_DEGS
2310009B15Rik	1	1	1	0	0	100	Endothelium						NO_DEGS
2310010J17Rik	1	0	0	1	0	0	Endothelium						NO_DEGS
2310011J03Rik	1	1	1	0	0	100	Endothelium						NO_DEGS
2310015A10Rik	4	1	1	3	0	25	Endothelium						NO_DEGS
2310022B05Rik	5	4	3	2	1	50	Endothelium						NO_DEGS
2310033P09Rik	2	1	1	1	0	50	Endothelium						NO_DEGS
2310034O05Rik	1	1	0	1	1	0	Endothelium						NO_DEGS
2310039H08Rik	1	0	0	1	0	0	Endothelium						NO_DEGS
2310040G24Rik	2	0	0	2	0	0	Endothelium						NO_DEGS
2310043L19Rik	3	1	0	3	1	0	Endothelium						NO_DEGS
2310061I04Rik	1	1	1	0	0	100	Endothelium						NO_DEGS
2310068J16Rik	1	1	1	0	0	100	Endothelium						NO_DEGS
2410004B18Rik	1	1	1	0	0	100	Endothelium						NO_DEGS
2410004P03Rik	2	0	0	2	0	0	Endothelium						NO_DEGS
2410006H16Rik	1	0	0	1	0	0	Endothelium						NO_DEGS
2410022M11Rik	2	2	2	0	0	100	Endothelium						NO_DEGS
2500002B13Rik	2	2	2	0	0	100	Endothelium						NO_DEGS
2500004C02Rik	1	1	1	0	0	100	Endothelium						NO_DEGS
2510009E07Rik	3	3	2	1	1	50	Endothelium						NO_DEGS
2510039O18Rik	1	2	1	0	1	50	Endothelium						NO_DEGS
2610008E11Rik	2	1	1	1	0	50	Endothelium						NO_DEGS
2610016A17Rik	1	1	1	0	0	100	Endothelium						NO_DEGS
2610027K06Rik	2	0	0	2	0	0	Endothelium						NO_DEGS
2610028E06Rik	3	3	1	2	2	20	Endothelium						NO_DEGS
2610028H24Rik	1	0	0	1	0	0	Endothelium						NO_DEGS
2610035D17Rik	10	10	2	8	8	11.1111	Endothelium						NO_DEGS
2610035F20Rik	1	1	1	0	0	100	Endothelium						NO_DEGS
2610044O15Rik8	1	1	1	0	0	100	Endothelium						NO_DEGS
2610203C22Rik	1	1	1	0	0	100	Endothelium						NO_DEGS
2610206C17Rik	1	0	0	1	0	0	Endothelium						NO_DEGS
2610306M01Rik	1	0	0	1	0	0	Endothelium						NO_DEGS
2610307P16Rik	9	7	4	5	3	33.3333	Endothelium						NO_DEGS
2610318M16Rik	1	0	0	1	0	0	Endothelium						NO_DEGS
2610318N02Rik	1	1	1	0	0	100	Endothelium						NO_DEGS
2610507B11Rik	1	1	1	0	0	100	Endothelium						NO_DEGS
2610524H06Rik	2	1	1	1	0	50	Endothelium						NO_DEGS
2610528J11Rik	1	0	0	1	0	0	Endothelium						NO_DEGS
2700038G22Rik	1	1	1	0	0	100	Endothelium						NO_DEGS
2700046A07Rik	3	0	0	3	0	0	Endothelium						NO_DEGS
2700046G09Rik	1	1	1	0	0	100	Endothelium						NO_DEGS
2700049A03Rik	2	1	0	2	1	0	Endothelium						NO_DEGS
2700054A10Rik	9	10	4	5	6	26.6667	Endothelium						NO_DEGS
2700062C07Rik	1	2	1	0	1	50	Endothelium						NO_DEGS
2700070H01Rik	2	1	0	2	1	0	Endothelium						NO_DEGS
2700089I24Rik	1	1	1	0	0	100	Endothelium						NO_DEGS
2700097O09Rik	1	0	0	1	0	0	Endothelium						NO_DEGS
2810001G20Rik	2	1	1	1	0	50	Endothelium						NO_DEGS
2810013P06Rik	1	1	1	0	0	100	Endothelium						NO_DEGS
2810029C07Rik	1	2	1	0	1	50	Endothelium						NO_DEGS
2810032G03Rik	5	4	2	3	2	28.5714	Endothelium						NO_DEGS
2810049E08Rik	2	5	1	1	4	16.6667	Endothelium						NO_DEGS
2810403D21Rik	1	1	1	0	0	100	Endothelium						NO_DEGS
2810405F15Rik	1	2	0	1	2	0	Endothelium						NO_DEGS
2810410L24Rik	3	6	3	0	3	50	Endothelium						NO_DEGS
2810433D01Rik	2	0	0	2	0	0	Endothelium						NO_DEGS
2810442N19Rik	1	2	1	0	1	50	Endothelium						NO_DEGS
2810459M11Rik	2	2	2	0	0	100	Endothelium						NO_DEGS
2810471M01Rik	2	1	1	1	0	50	Endothelium						NO_DEGS
2900005J15Rik	1	0	0	1	0	0	Endothelium						NO_DEGS
2900009J06Rik	1	1	1	0	0	100	Endothelium						NO_DEGS
2900026A02Rik	20	10	8	12	2	36.3636	Endothelium						NO_DEGS
2900040C04Rik	3	3	1	2	2	20	Endothelium						NO_DEGS
2900041M22Rik	1	4	1	0	3	25	Endothelium						NO_DEGS
2900052L18Rik	5	4	2	3	2	28.5714	Endothelium						NO_DEGS
2900052N01Rik	5	6	2	3	4	22.2222	Endothelium						NO_DEGS
2900060B14Rik	1	1	1	0	0	100	Endothelium						NO_DEGS
2900076A07Rik	1	1	1	0	0	100	Endothelium						NO_DEGS
2900093K20Rik	1	2	1	0	1	50	Endothelium						NO_DEGS
3010001F23Rik	1	1	1	0	0	100	Endothelium						NO_DEGS
3010003L21Rik	1	1	1	0	0	100	Endothelium						NO_DEGS
3110015C05Rik	1	0	0	1	0	0	Endothelium						NO_DEGS
3110039M20Rik	4	3	2	2	1	40	Endothelium						NO_DEGS
3110040N11Rik	1	1	1	0	0	100	Endothelium						NO_DEGS
3110082I17Rik	2	2	2	0	0	100	Endothelium						NO_DEGS
3110082J24Rik	4	3	2	2	1	40	Endothelium						NO_DEGS
3110099E03Rik	2	1	1	1	0	50	Endothelium						NO_DEGS
3300002I08Rik	1	1	0	1	1	0	Endothelium						NO_DEGS
3300005D01Rik	2	2	1	1	1	33.3333	Endothelium						NO_DEGS
3425401B19Rik	1	1	0	1	1	0	Endothelium						NO_DEGS
3830406C13Rik	1	1	1	0	0	100	Endothelium						NO_DEGS
3830408C21Rik	4	3	1	3	2	16.6667	Endothelium						NO_DEGS
3830432H09Rik	1	1	0	1	1	0	Endothelium						NO_DEGS
3930402G23Rik	5	6	4	1	2	57.1429	Endothelium						NO_DEGS
4632404H12Rik	1	1	1	0	0	100	Endothelium						NO_DEGS
4632415L05Rik	1	1	1	0	0	100	Endothelium						NO_DEGS
4632427E13Rik	1	2	1	0	1	50	Endothelium						NO_DEGS
4632428C04Rik	4	2	1	3	1	20	Endothelium						NO_DEGS
4732414G09Rik	2	1	1	1	0	50	Endothelium						NO_DEGS
4732471J01Rik	2	2	1	1	1	33.3333	Endothelium						NO_DEGS
4732490B19Rik	2	1	0	2	1	0	Endothelium						NO_DEGS
4732491K20Rik	1	1	1	0	0	100	Endothelium						NO_DEGS
4833411C07Rik	1	1	0	1	1	0	Endothelium						NO_DEGS
4833412C05Rik	2	2	2	0	0	100	Endothelium						NO_DEGS
4833415N18Rik	1	0	0	1	0	0	Endothelium						NO_DEGS
4833417C18Rik	2	2	2	0	0	100	Endothelium						NO_DEGS
4833418N02Rik	1	1	1	0	0	100	Endothelium						NO_DEGS
4833419F23Rik	1	1	0	1	1	0	Endothelium						NO_DEGS
4833420G17Rik	1	1	1	0	0	100	Endothelium						NO_DEGS
4833422M21Rik	1	0	0	1	0	0	Endothelium						NO_DEGS
4833427F10Rik	1	1	1	0	0	100	Endothelium						NO_DEGS
4833428L15Rik	2	6	0	2	6	0	Endothelium						NO_DEGS
4833438C02Rik	1	1	1	0	0	100	Endothelium						NO_DEGS
4833439L19Rik	1	1	1	0	0	100	Endothelium						NO_DEGS
4921504A21Rik	1	1	1	0	0	100	Endothelium						NO_DEGS
4921504E06Rik	2	1	1	1	0	50	Endothelium						NO_DEGS
4921507G05Rik	2	1	1	1	0	50	Endothelium						NO_DEGS
4921507P07Rik	1	1	1	0	0	100	Endothelium						NO_DEGS
4921509O07Rik	2	2	0	2	2	0	Endothelium						NO_DEGS
4921511C10Rik	2	0	0	2	0	0	Endothelium						NO_DEGS
4921511I17Rik	4	4	2	2	2	33.3333	Endothelium						NO_DEGS
4921513I03Rik	3	3	1	2	2	20	Endothelium						NO_DEGS
4921524J17Rik	2	4	1	1	3	20	Endothelium						NO_DEGS
4921525O09Rik	10	4	2	8	2	16.6667	Endothelium						NO_DEGS
4921531C22Rik	1	1	0	1	1	0	Endothelium						NO_DEGS
4921531P14Rik	4	2	1	3	1	20	Endothelium						NO_DEGS
4921533I20Rik	2	0	0	2	0	0	Endothelium						NO_DEGS
4921536K21Rik	1	1	1	0	0	100	Endothelium						NO_DEGS
4922502N22Rik	1	1	0	1	1	0	Endothelium						NO_DEGS
4930401O10Rik	1	1	1	0	0	100	Endothelium						NO_DEGS
4930401O12Rik	7	5	3	4	2	33.3333	Endothelium						NO_DEGS
4930402F11Rik	2	2	0	2	2	0	Endothelium						NO_DEGS
4930404H11Rik	2	3	1	1	2	25	Endothelium						NO_DEGS
4930405L22Rik	6	0	0	6	0	0	Endothelium						NO_DEGS
4930405O22Rik	1	2	1	0	1	50	Endothelium						NO_DEGS
4930407G08Rik	1	1	1	0	0	100	Endothelium						NO_DEGS
4930412C18Rik	1	1	1	0	0	100	Endothelium						NO_DEGS
4930413E15Rik	4	4	2	2	2	33.3333	Endothelium						NO_DEGS
4930413G21Rik	1	2	1	0	1	50	Endothelium						NO_DEGS
4930417O13Rik	1	0	0	1	0	0	Endothelium						NO_DEGS
4930425L21Rik	3	5	2	1	3	33.3333	Endothelium						NO_DEGS
4930425O10Rik	4	2	0	4	2	0	Endothelium						NO_DEGS
4930426L09Rik	1	1	0	1	1	0	Endothelium						NO_DEGS
4930428E07Rik	2	0	0	2	0	0	Endothelium						NO_DEGS
4930428O21Rik	1	1	1	0	0	100	Endothelium						NO_DEGS
4930429H19Rik	7	4	3	4	1	37.5	Endothelium						NO_DEGS
4930430F08Rik	1	1	1	0	0	100	Endothelium						NO_DEGS
4930431P22Rik	4	4	0	4	4	0	Endothelium						NO_DEGS
4930432M17Rik	1	1	0	1	1	0	Endothelium						NO_DEGS
4930432O09Rik	1	1	1	0	0	100	Endothelium						NO_DEGS
4930433B08Rik	4	6	3	1	3	42.8571	Endothelium						NO_DEGS
4930440C22Rik	1	2	1	0	1	50	Endothelium						NO_DEGS
4930440I19Rik	1	1	1	0	0	100	Endothelium						NO_DEGS
4930441H08Rik	9	11	5	4	6	33.3333	Endothelium						NO_DEGS
4930441J16Rik	2	3	0	2	3	0	Endothelium						NO_DEGS
4930443O20Rik	1	0	0	1	0	0	Endothelium						NO_DEGS
4930444P10Rik	1	0	0	1	0	0	Endothelium						NO_DEGS
4930445N18Rik	4	3	3	1	0	75	Endothelium						NO_DEGS
4930447F24Rik	1	0	0	1	0	0	Endothelium						NO_DEGS
4930447J18Rik	1	4	0	1	4	0	Endothelium						NO_DEGS
4930447K03Rik	1	1	1	0	0	100	Endothelium						NO_DEGS
4930447M23Rik	2	0	0	2	0	0	Endothelium						NO_DEGS
4930448F12Rik	1	0	0	1	0	0	Endothelium						NO_DEGS
4930448I06Rik	9	18	7	2	11	35	Endothelium						NO_DEGS
4930449E01Rik	1	3	0	1	3	0	Endothelium						NO_DEGS
4930451I11Rik	1	0	0	1	0	0	Endothelium						NO_DEGS
4930452A19Rik	13	8	5	8	3	31.25	Endothelium						NO_DEGS
4930453N24Rik	1	2	1	0	1	50	Endothelium						NO_DEGS
4930455B14Rik	1	0	0	1	0	0	Endothelium						NO_DEGS
4930455H04Rik	1	0	0	1	0	0	Endothelium						NO_DEGS
4930459C07Rik	5	3	1	4	2	14.2857	Endothelium						NO_DEGS
4930465M20Rik	2	3	0	2	3	0	Endothelium						NO_DEGS
4930467J12Rik	1	1	1	0	0	100	Endothelium						NO_DEGS
4930470P17Rik	2	0	0	2	0	0	Endothelium						NO_DEGS
4930471G03Rik	1	1	1	0	0	100	Endothelium						NO_DEGS
4930473A02Rik	1	1	1	0	0	100	Endothelium						NO_DEGS
4930474G06Rik	1	0	0	1	0	0	Endothelium						NO_DEGS
4930474N09Rik	4	2	2	2	0	50	Endothelium						NO_DEGS
4930478P22Rik	1	0	0	1	0	0	Endothelium						NO_DEGS
4930480K15Rik	1	0	0	1	0	0	Endothelium						NO_DEGS
4930481A15Rik	2	1	1	1	0	50	Endothelium						NO_DEGS
4930483O08Rik	1	2	1	0	1	50	Endothelium						NO_DEGS
4930484H19Rik	2	2	1	1	1	33.3333	Endothelium						NO_DEGS
4930486F22Rik	2	1	1	1	0	50	Endothelium						NO_DEGS
4930487D11Rik	1	0	0	1	0	0	Endothelium						NO_DEGS
4930500F04Rik	2	2	1	1	1	33.3333	Endothelium						NO_DEGS
4930500L23Rik	1	0	0	1	0	0	Endothelium						NO_DEGS
4930503F20Rik	1	0	0	1	0	0	Endothelium						NO_DEGS
4930503L19Rik	1	2	1	0	1	50	Endothelium						NO_DEGS
4930503O07Rik	4	4	2	2	2	33.3333	Endothelium						NO_DEGS
4930504C09Rik	2	0	0	2	0	0	Endothelium						NO_DEGS
4930505A04Rik	1	0	0	1	0	0	Endothelium						NO_DEGS
4930505G20Rik	1	1	0	1	1	0	Endothelium						NO_DEGS
4930505K14Rik	1	1	0	1	1	0	Endothelium						NO_DEGS
4930505N22Rik	1	1	1	0	0	100	Endothelium						NO_DEGS
4930509E16Rik	1	1	0	1	1	0	Endothelium						NO_DEGS
4930511A02Rik	1	0	0	1	0	0	Endothelium						NO_DEGS
4930511A08Rik	5	0	0	5	0	0	Endothelium						NO_DEGS
4930511E03Rik	2	1	0	2	1	0	Endothelium						NO_DEGS
4930513D17Rik	1	0	0	1	0	0	Endothelium						NO_DEGS
4930515G01Rik	1	1	1	0	0	100	Endothelium						NO_DEGS
4930519F24Rik	1	2	1	0	1	50	Endothelium						NO_DEGS
4930520O04Rik	1	0	0	1	0	0	Endothelium						NO_DEGS
4930520P13Rik	2	2	1	1	1	33.3333	Endothelium						NO_DEGS
4930521E06Rik	1	0	0	1	0	0	Endothelium						NO_DEGS
4930522O17Rik	5	4	3	2	1	50	Endothelium						NO_DEGS
4930523C07Rik	2	2	2	0	0	100	Endothelium						NO_DEGS
4930524B15Rik	2	1	0	2	1	0	Endothelium						NO_DEGS
4930524C18Rik	1	0	0	1	0	0	Endothelium						NO_DEGS
4930524O08Rik	1	2	1	0	1	50	Endothelium						NO_DEGS
4930526H09Rik	2	1	1	1	0	50	Endothelium						NO_DEGS
4930527F14Rik	2	3	1	1	2	25	Endothelium						NO_DEGS
4930527G23Rik	1	0	0	1	0	0	Endothelium						NO_DEGS
4930528P14Rik	1	1	0	1	1	0	Endothelium						NO_DEGS
4930529K09Rik	1	0	0	1	0	0	Endothelium						NO_DEGS
4930532M18Rik	2	1	1	1	0	50	Endothelium						NO_DEGS
4930534H03Rik	2	4	0	2	4	0	Endothelium						NO_DEGS
4930539M17Rik	4	3	2	2	1	40	Endothelium						NO_DEGS
4930543E12Rik	4	6	2	2	4	25	Endothelium						NO_DEGS
4930543N07Rik	1	1	0	1	1	0	Endothelium						NO_DEGS
4930545E07Rik	3	0	0	3	0	0	Endothelium						NO_DEGS
4930545H06Rik	1	0	0	1	0	0	Endothelium						NO_DEGS
4930546K05Rik	2	2	1	1	1	33.3333	Endothelium						NO_DEGS
4930550C14Rik	1	0	0	1	0	0	Endothelium						NO_DEGS
4930550C17Rik	2	2	0	2	2	0	Endothelium						NO_DEGS
4930553E22Rik	1	2	1	0	1	50	Endothelium						NO_DEGS
4930553P18Rik	2	0	0	2	0	0	Endothelium						NO_DEGS
4930554I06Rik	1	4	0	1	4	0	Endothelium						NO_DEGS
4930555B11Rik	1	1	1	0	0	100	Endothelium						NO_DEGS
4930555G21Rik	1	3	1	0	2	33.3333	Endothelium						NO_DEGS
4930555K19Rik	1	0	0	1	0	0	Endothelium						NO_DEGS
4930556J02Rik	2	0	0	2	0	0	Endothelium						NO_DEGS
4930556M19Rik	3	1	1	2	0	33.3333	Endothelium						NO_DEGS
4930556N09Rik	2	4	1	1	3	20	Endothelium						NO_DEGS
4930558K02Rik	1	0	0	1	0	0	Endothelium						NO_DEGS
4930562C15Rik	1	0	0	1	0	0	Endothelium						NO_DEGS
4930563F08Rik	3	1	1	2	0	33.3333	Endothelium						NO_DEGS
4930563J15Rik	3	0	0	3	0	0	Endothelium						NO_DEGS
4930564D02Rik	2	2	1	1	1	33.3333	Endothelium						NO_DEGS
4930565D16Rik	2	2	2	0	0	100	Endothelium						NO_DEGS
4930567J20Rik	2	1	0	2	1	0	Endothelium						NO_DEGS
4930567K20Rik	1	1	1	0	0	100	Endothelium						NO_DEGS
4930568G15Rik	3	1	1	2	0	33.3333	Endothelium						NO_DEGS
4930570G19Rik	1	2	1	0	1	50	Endothelium						NO_DEGS
4930571K23Rik	1	1	1	0	0	100	Endothelium						NO_DEGS
4930572O13Rik	2	2	1	1	1	33.3333	Endothelium						NO_DEGS
4930577N17Rik	1	2	1	0	1	50	Endothelium						NO_DEGS
4930578I06Rik	2	0	0	2	0	0	Endothelium						NO_DEGS
4930578M01Rik	6	6	3	3	3	33.3333	Endothelium						NO_DEGS
4930578N18Rik	1	0	0	1	0	0	Endothelium						NO_DEGS
4930579G18Rik	1	0	0	1	0	0	Endothelium						NO_DEGS
4930579H20Rik	1	1	0	1	1	0	Endothelium						NO_DEGS
4930579P08Rik	2	0	0	2	0	0	Endothelium						NO_DEGS
4930583K01Rik	1	1	1	0	0	100	Endothelium						NO_DEGS
4930583P06Rik	3	2	2	1	0	66.6667	Endothelium						NO_DEGS
4930591A17Rik	2	4	0	2	4	0	Endothelium						NO_DEGS
4930591E09Rik	4	1	1	3	0	25	Endothelium						NO_DEGS
4930592C13Rik	2	1	1	1	0	50	Endothelium						NO_DEGS
4930594M22Rik	2	0	0	2	0	0	Endothelium						NO_DEGS
4930594O21Rik	1	1	0	1	1	0	Endothelium						NO_DEGS
4930598F16Rik	3	0	0	3	0	0	Endothelium						NO_DEGS
4931403E22Rik	1	1	1	0	0	100	Endothelium						NO_DEGS
4931406C07Rik	2	1	1	1	0	50	Endothelium						NO_DEGS
4931414P19Rik	3	3	2	1	1	50	Endothelium						NO_DEGS
4931428F04Rik	2	2	2	0	0	100	Endothelium						NO_DEGS
4931429L15Rik	2	7	1	1	6	12.5	Endothelium						NO_DEGS
4931429P17Rik	1	2	1	0	1	50	Endothelium						NO_DEGS
4931440P22Rik	1	0	0	1	0	0	Endothelium						NO_DEGS
4932412D23Rik	2	3	1	1	2	25	Endothelium						NO_DEGS
4932413F04Rik	2	0	0	2	0	0	Endothelium						NO_DEGS
4932414N04Rik	1	0	0	1	0	0	Endothelium						NO_DEGS
4932435O22Rik	6	9	5	1	4	50	Endothelium						NO_DEGS
4932438A13Rik	7	2	1	6	1	12.5	Endothelium						NO_DEGS
4932438H23Rik	2	1	1	1	0	50	Endothelium						NO_DEGS
4932441J04Rik	4	3	2	2	1	40	Endothelium						NO_DEGS
4933400L20Rik	4	1	0	4	1	0	Endothelium						NO_DEGS
4933401D09Rik	1	0	0	1	0	0	Endothelium						NO_DEGS
4933402C06Rik	1	0	0	1	0	0	Endothelium						NO_DEGS
4933402D24Rik	1	2	1	0	1	50	Endothelium						NO_DEGS
4933402J07Rik	7	5	2	5	3	20	Endothelium						NO_DEGS
4933404O12Rik	2	3	1	1	2	25	Endothelium						NO_DEGS
4933405L10Rik	1	1	0	1	1	0	Endothelium						NO_DEGS
4933406C10Rik	1	1	0	1	1	0	Endothelium						NO_DEGS
4933406D12Rik	1	2	0	1	2	0	Endothelium						NO_DEGS
4933406G16Rik	1	2	0	1	2	0	Endothelium						NO_DEGS
4933406J10Rik	2	2	1	1	1	33.3333	Endothelium						NO_DEGS
4933406K04Rik	2	2	0	2	2	0	Endothelium						NO_DEGS
4933407E24Rik	3	4	2	1	2	40	Endothelium						NO_DEGS
4933407K13Rik	1	0	0	1	0	0	Endothelium						NO_DEGS
4933407L21Rik	1	2	0	1	2	0	Endothelium						NO_DEGS
4933409F18Rik	3	2	1	2	1	25	Endothelium						NO_DEGS
4933411E08Rik	2	1	1	1	0	50	Endothelium						NO_DEGS
4933412O06Rik	1	1	1	0	0	100	Endothelium						NO_DEGS
4933416E03Rik	2	2	0	2	2	0	Endothelium						NO_DEGS
4933416E14Rik	1	0	0	1	0	0	Endothelium						NO_DEGS
4933416O17Rik	2	1	1	1	0	50	Endothelium						NO_DEGS
4933417E11Rik	2	2	1	1	1	33.3333	Endothelium						NO_DEGS
4933421O10Rik	2	3	2	0	1	66.6667	Endothelium						NO_DEGS
4933422A05Rik	3	3	1	2	2	20	Endothelium						NO_DEGS
4933424L21Rik	2	2	2	0	0	100	Endothelium						NO_DEGS
4933427D06Rik	5	1	0	5	1	0	Endothelium						NO_DEGS
4933427I22Rik	2	4	1	1	3	20	Endothelium						NO_DEGS
4933428G20Rik	2	0	0	2	0	0	Endothelium						NO_DEGS
4933429O19Rik	2	3	1	1	2	25	Endothelium						NO_DEGS
4933430I17Rik	1	1	1	0	0	100	Endothelium						NO_DEGS
4933430M04Rik	3	3	2	1	1	50	Endothelium						NO_DEGS
4933430N04Rik	3	3	3	0	0	100	Endothelium						NO_DEGS
4933431G14Rik	1	1	1	0	0	100	Endothelium						NO_DEGS
4933432I03Rik	1	0	0	1	0	0	Endothelium						NO_DEGS
4933432I09Rik	1	0	0	1	0	0	Endothelium						NO_DEGS
4933433G08Rik	3	4	2	1	2	40	Endothelium						NO_DEGS
4933433G15Rik	1	0	0	1	0	0	Endothelium						NO_DEGS
4933433H22Rik	7	4	2	5	2	22.2222	Endothelium						NO_DEGS
4933438B17Rik	1	0	0	1	0	0	Endothelium						NO_DEGS
4933439C10Rik	1	1	1	0	0	100	Endothelium						NO_DEGS
4933439K11Rik	1	2	1	0	1	50	Endothelium						NO_DEGS
4933440J02Rik	7	7	4	3	3	40	Endothelium						NO_DEGS
5031425E22Rik	7	6	5	2	1	62.5	Endothelium						NO_DEGS
5031425F14Rik	4	8	1	3	7	9.09091	Endothelium						NO_DEGS
5031434C07Rik	1	1	1	0	0	100	Endothelium						NO_DEGS
5031434O11Rik	4	4	2	2	2	33.3333	Endothelium						NO_DEGS
5031439G07Rik	3	1	1	2	0	33.3333	Endothelium						NO_DEGS
5033404E19Rik	3	3	1	2	2	20	Endothelium						NO_DEGS
5033406O09Rik	2	0	0	2	0	0	Endothelium						NO_DEGS
5330411J11Rik	1	0	0	1	0	0	Endothelium						NO_DEGS
5330413P13Rik	3	2	1	2	1	25	Endothelium						NO_DEGS
5430403N17Rik	3	2	2	1	0	66.6667	Endothelium						NO_DEGS
5430405H02Rik	1	0	0	1	0	0	Endothelium						NO_DEGS
5430416N02Rik	1	1	1	0	0	100	Endothelium						NO_DEGS
5430421F17Rik	3	2	1	2	1	25	Endothelium						NO_DEGS
5430431A17Rik	2	1	1	1	0	50	Endothelium						NO_DEGS
5430434I15Rik	10	5	2	8	3	15.3846	Endothelium						NO_DEGS
5430437J10Rik	1	0	0	1	0	0	Endothelium						NO_DEGS
5430440P10Rik	1	1	1	0	0	100	Endothelium						NO_DEGS
5530401A14Rik	1	1	1	0	0	100	Endothelium						NO_DEGS
5530601H04Rik	1	1	1	0	0	100	Endothelium						NO_DEGS
5730405O15Rik	1	1	1	0	0	100	Endothelium						NO_DEGS
5730409E04Rik	1	2	1	0	1	50	Endothelium						NO_DEGS
5730412P04Rik	1	0	0	1	0	0	Endothelium						NO_DEGS
5730460C07Rik	1	1	1	0	0	100	Endothelium						NO_DEGS
5730507C01Rik	2	0	0	2	0	0	Endothelium						NO_DEGS
5830408C22Rik	3	1	1	2	0	33.3333	Endothelium						NO_DEGS
5830416I19Rik	1	1	0	1	1	0	Endothelium						NO_DEGS
5830428M24Rik	10	3	3	7	0	30	Endothelium						NO_DEGS
5830432E09Rik	1	0	0	1	0	0	Endothelium						NO_DEGS
5830454E08Rik	11	4	3	8	1	25	Endothelium						NO_DEGS
5930438M14Rik	3	2	1	2	1	25	Endothelium						NO_DEGS
6030407O03Rik	2	1	1	1	0	50	Endothelium						NO_DEGS
6030440G07Rik	2	0	0	2	0	0	Endothelium						NO_DEGS
6030466F02Rik	2	4	1	1	3	20	Endothelium						NO_DEGS
6030469F06Rik	2	0	0	2	0	0	Endothelium						NO_DEGS
6030471H07Rik	3	1	1	2	0	33.3333	Endothelium						NO_DEGS
6330403K07Rik	1	1	1	0	0	100	Endothelium						NO_DEGS
6330415B21Rik	1	1	0	1	1	0	Endothelium						NO_DEGS
6330415G19Rik	5	3	2	3	1	33.3333	Endothelium						NO_DEGS
6330549D23Rik	1	1	1	0	0	100	Endothelium						NO_DEGS
6430548M08Rik	3	1	1	2	0	33.3333	Endothelium						NO_DEGS
6430550D23Rik	1	1	1	0	0	100	Endothelium						NO_DEGS
6430562O15Rik	1	2	1	0	1	50	Endothelium						NO_DEGS
6430571L13Rik	1	1	1	0	0	100	Endothelium						NO_DEGS
6430584L05Rik	1	3	0	1	3	0	Endothelium						NO_DEGS
6430710C18Rik	1	2	1	0	1	50	Endothelium						NO_DEGS
6530402F18Rik	1	1	0	1	1	0	Endothelium						NO_DEGS
6530403H02Rik	1	2	1	0	1	50	Endothelium						NO_DEGS
6530411M01Rik	3	1	1	2	0	33.3333	Endothelium						NO_DEGS
6720483E21Rik	1	0	0	1	0	0	Endothelium						NO_DEGS
6720489N17Rik	2	1	1	1	0	50	Endothelium						NO_DEGS
6820426E19Rik	4	0	0	4	0	0	Endothelium						NO_DEGS
7420701I03Rik	1	1	1	0	0	100	Endothelium						NO_DEGS
7530416G11Rik	3	2	0	3	2	0	Endothelium						NO_DEGS
7630403G23Rik	1	0	0	1	0	0	Endothelium						NO_DEGS
8030423F21Rik	1	1	1	0	0	100	Endothelium						NO_DEGS
8030423J24Rik	1	1	1	0	0	100	Endothelium						NO_DEGS
8030442B05Rik	1	1	1	0	0	100	Endothelium						NO_DEGS
8030443G20Rik	1	0	0	1	0	0	Endothelium						NO_DEGS
8030451O07Rik	1	0	0	1	0	0	Endothelium						NO_DEGS
8030462N17Rik	2	3	2	0	1	66.6667	Endothelium						NO_DEGS
8430422H06Rik	2	1	1	1	0	50	Endothelium						NO_DEGS
8430423G03Rik	3	2	1	2	1	25	Endothelium						NO_DEGS
8430430B14Rik	7	6	2	5	4	18.1818	Endothelium						NO_DEGS
8430436N08Rik	1	0	0	1	0	0	Endothelium						NO_DEGS
8430437L04Rik	2	1	1	1	0	50	Endothelium						NO_DEGS
9030612E09Rik	1	1	1	0	0	100	Endothelium						NO_DEGS
9130015G15Rik	5	6	2	3	4	22.2222	Endothelium						NO_DEGS
9130015L21Rik	2	1	1	1	0	50	Endothelium						NO_DEGS
9130019O22Rik	1	1	1	0	0	100	Endothelium						NO_DEGS
9130019P16Rik	2	2	0	2	2	0	Endothelium						NO_DEGS
9130023H24Rik	1	1	1	0	0	100	Endothelium						NO_DEGS
9130209A04Rik	1	1	0	1	1	0	Endothelium						NO_DEGS
9130401M01Rik	1	1	1	0	0	100	Endothelium						NO_DEGS
9230105E05Rik	3	1	1	2	0	33.3333	Endothelium						NO_DEGS
9230112D13Rik	2	1	1	1	0	50	Endothelium						NO_DEGS
9230117E06Rik	2	0	0	2	0	0	Endothelium						NO_DEGS
9330102E08Rik	1	2	1	0	1	50	Endothelium						NO_DEGS
9330111N05Rik	1	1	1	0	0	100	Endothelium						NO_DEGS
9330117O12Rik	4	4	2	2	2	33.3333	Endothelium						NO_DEGS
9330159M07Rik	1	1	1	0	0	100	Endothelium						NO_DEGS
9330162B11Rik	2	1	1	1	0	50	Endothelium						NO_DEGS
9330175M20Rik	1	1	1	0	0	100	Endothelium						NO_DEGS
9330179D12Rik	1	0	0	1	0	0	Endothelium						NO_DEGS
9330188P03Rik	2	2	1	1	1	33.3333	Endothelium						NO_DEGS
9330198I05Rik	2	1	1	1	0	50	Endothelium						NO_DEGS
9430014N10Rik	2	1	0	2	1	0	Endothelium						NO_DEGS
9430015G10Rik	1	1	1	0	0	100	Endothelium						NO_DEGS
9430078K24Rik	29	20	14	15	6	40	Endothelium						NO_DEGS
9430091E24Rik	1	1	1	0	0	100	Endothelium						NO_DEGS
9530020I12Rik	1	0	0	1	0	0	Endothelium						NO_DEGS
9530026F06Rik	7	3	2	5	1	25	Endothelium						NO_DEGS
9530051G07Rik	1	0	0	1	0	0	Endothelium						NO_DEGS
9530052E02Rik	3	8	3	0	5	37.5	Endothelium						NO_DEGS
9530053A07Rik	1	0	0	1	0	0	Endothelium						NO_DEGS
9530059O14Rik	2	2	0	2	2	0	Endothelium						NO_DEGS
9530068E07Rik	3	3	2	1	1	50	Endothelium						NO_DEGS
9530077C05Rik	1	1	1	0	0	100	Endothelium						NO_DEGS
9530080O11Rik	2	1	1	1	0	50	Endothelium						NO_DEGS
9530082P21Rik	2	1	1	1	0	50	Endothelium						NO_DEGS
9630001P10Rik	1	1	0	1	1	0	Endothelium						NO_DEGS
9630013K17Rik	1	1	0	1	1	0	Endothelium						NO_DEGS
9630028B13Rik	2	1	1	1	0	50	Endothelium						NO_DEGS
9630028H03Rik	1	1	0	1	1	0	Endothelium						NO_DEGS
9630028I04Rik	4	3	1	3	2	16.6667	Endothelium						NO_DEGS
9830132P13Rik	2	1	1	1	0	50	Endothelium						NO_DEGS
9830166K06Rik	1	0	0	1	0	0	Endothelium						NO_DEGS
9930012K11Rik	3	1	1	2	0	33.3333	Endothelium						NO_DEGS
9930014A18Rik	2	2	0	2	2	0	Endothelium						NO_DEGS
9930021J03Rik	1	3	1	0	2	33.3333	Endothelium						NO_DEGS
9930104L06Rik	1	1	1	0	0	100	Endothelium						NO_DEGS
A030001D20Rik	1	0	0	1	0	0	Endothelium						NO_DEGS
A130010J15Rik	1	1	1	0	0	100	Endothelium						NO_DEGS
A1bg	1	1	0	1	1	0	Endothelium						NO_DEGS
A230009B12Rik	9	4	3	6	1	30	Endothelium						NO_DEGS
A230028O05Rik	4	4	2	2	2	33.3333	Endothelium						NO_DEGS
A230051N06Rik	2	2	2	0	0	100	Endothelium						NO_DEGS
A230056J06Rik	1	1	1	0	0	100	Endothelium						NO_DEGS
A230056P14Rik	1	3	1	0	2	33.3333	Endothelium						NO_DEGS
A230077H06Rik	4	2	2	2	0	50	Endothelium						NO_DEGS
A230083G16Rik	2	2	2	0	0	100	Endothelium						NO_DEGS
A230107N01Rik	1	1	1	0	0	100	Endothelium						NO_DEGS
A230108P19Rik	2	2	1	1	1	33.3333	Endothelium						NO_DEGS
A2ml1	1	1	0	1	1	0	Endothelium						NO_DEGS
A330008L17Rik	2	2	1	1	1	33.3333	Endothelium						NO_DEGS
A330009N23Rik	3	2	2	1	0	66.6667	Endothelium						NO_DEGS
A330023F24Rik	2	2	2	0	0	100	Endothelium						NO_DEGS
A330035P11Rik	2	2	2	0	0	100	Endothelium						NO_DEGS
A330040F15Rik	1	2	1	0	1	50	Endothelium						NO_DEGS
A330048O09Rik	3	0	0	3	0	0	Endothelium						NO_DEGS
A330076C08Rik	3	3	1	2	2	20	Endothelium						NO_DEGS
A330093E20Rik	5	3	2	3	1	33.3333	Endothelium						NO_DEGS
A330102I10Rik	1	2	0	1	2	0	Endothelium						NO_DEGS
A430005L14Rik	1	2	1	0	1	50	Endothelium						NO_DEGS
A430033K04Rik	2	1	1	1	0	50	Endothelium						NO_DEGS
A430035B10Rik	1	1	0	1	1	0	Endothelium						NO_DEGS
A430057M04Rik	2	1	1	1	0	50	Endothelium						NO_DEGS
A430078I02Rik	1	1	0	1	1	0	Endothelium						NO_DEGS
A430088P11Rik	1	1	1	0	0	100	Endothelium						NO_DEGS
A430093F15Rik	1	0	0	1	0	0	Endothelium						NO_DEGS
A4galt	2	2	0	2	2	0	Endothelium						NO_DEGS
A530013C23Rik	8	5	4	4	1	44.4444	Endothelium						NO_DEGS
A530016L24Rik	1	0	0	1	0	0	Endothelium						NO_DEGS
A530021J07Rik	3	2	0	3	2	0	Endothelium						NO_DEGS
A530065N20Rik	2	2	1	1	1	33.3333	Endothelium						NO_DEGS
A530072M11Rik	1	2	1	0	1	50	Endothelium						NO_DEGS
A630001O12Rik	10	7	5	5	2	41.6667	Endothelium						NO_DEGS
A630023P12Rik	1	1	1	0	0	100	Endothelium						NO_DEGS
A630072M18Rik	1	1	1	0	0	100	Endothelium						NO_DEGS
A630077J23Rik	1	0	0	1	0	0	Endothelium						NO_DEGS
A730006G06Rik	1	0	0	1	0	0	Endothelium						NO_DEGS
A730013G03Rik	2	3	1	1	2	25	Endothelium						NO_DEGS
A730018C14Rik	3	2	0	3	2	0	Endothelium						NO_DEGS
A730020E08Rik	1	1	1	0	0	100	Endothelium						NO_DEGS
A730020M07Rik	3	1	1	2	0	33.3333	Endothelium						NO_DEGS
A730035I17Rik	2	2	1	1	1	33.3333	Endothelium						NO_DEGS
A730036I17Rik	1	1	1	0	0	100	Endothelium						NO_DEGS
A730043L09Rik	2	0	0	2	0	0	Endothelium						NO_DEGS
A730056A06Rik	1	1	1	0	0	100	Endothelium						NO_DEGS
A730063M14Rik	1	1	1	0	0	100	Endothelium						NO_DEGS
A730081D07Rik	1	1	1	0	0	100	Endothelium						NO_DEGS
A730082K24Rik	6	2	1	5	1	14.2857	Endothelium						NO_DEGS
A730098A19Rik	2	1	1	1	0	50	Endothelium						NO_DEGS
A830009L08Rik	1	3	1	0	2	33.3333	Endothelium						NO_DEGS
A830029E22Rik	1	0	0	1	0	0	Endothelium						NO_DEGS
A830052D11Rik	1	1	0	1	1	0	Endothelium						NO_DEGS
A830082K12Rik	14	9	7	7	2	43.75	Endothelium						NO_DEGS
A930001A20Rik	2	0	0	2	0	0	Endothelium						NO_DEGS
A930001C03Rik	1	1	1	0	0	100	Endothelium						NO_DEGS
A930004D18Rik	5	8	5	0	3	62.5	Endothelium						NO_DEGS
A930005H10Rik	1	1	1	0	0	100	Endothelium						NO_DEGS
A930006K02Rik	5	2	1	4	1	16.6667	Endothelium						NO_DEGS
A930007A09Rik	1	1	1	0	0	100	Endothelium						NO_DEGS
A930007I19Rik	1	1	1	0	0	100	Endothelium						NO_DEGS
A930011G23Rik	1	1	1	0	0	100	Endothelium						NO_DEGS
A930012L18Rik	3	2	0	3	2	0	Endothelium						NO_DEGS
A930015D03Rik	3	0	0	3	0	0	Endothelium						NO_DEGS
A930016O22Rik	1	1	1	0	0	100	Endothelium						NO_DEGS
A930018P22Rik	2	1	1	1	0	50	Endothelium						NO_DEGS
A930024E05Rik	1	1	1	0	0	100	Endothelium						NO_DEGS
A930031H19Rik	6	8	1	5	7	7.69231	Endothelium						NO_DEGS
A930033H14Rik	1	1	1	0	0	100	Endothelium						NO_DEGS
AA387883	1	1	0	1	1	0	Endothelium						NO_DEGS
AA414768	2	1	1	1	0	50	Endothelium						NO_DEGS
AA465934	1	1	1	0	0	100	Endothelium						NO_DEGS
AA467197	1	1	1	0	0	100	Endothelium						NO_DEGS
AA536875	1	2	1	0	1	50	Endothelium						NO_DEGS
AA545190	2	2	1	1	1	33.3333	Endothelium						NO_DEGS
AA986860	1	1	1	0	0	100	Endothelium						NO_DEGS
Aacs	4	3	3	1	0	75	Endothelium						NO_DEGS
Aagab	2	2	2	0	0	100	Endothelium						NO_DEGS
Aak1	1	2	1	0	1	50	Endothelium						NO_DEGS
Aamdc	1	1	1	0	0	100	Endothelium						NO_DEGS
Aamp	1	1	1	0	0	100	Endothelium						NO_DEGS
Aanat	1	1	0	1	1	0	Endothelium						NO_DEGS
Aard	1	1	1	0	0	100	Endothelium						NO_DEGS
Aars	1	1	1	0	0	100	Endothelium						NO_DEGS
Aars2	1	2	1	0	1	50	Endothelium						NO_DEGS
Aarsd1	3	2	2	1	0	66.6667	Endothelium						NO_DEGS
Aasdh	1	1	1	0	0	100	Endothelium						NO_DEGS
Aasdhppt	1	2	1	0	1	50	Endothelium						NO_DEGS
Aatf	1	1	1	0	0	100	Endothelium						NO_DEGS
Aatk	5	2	1	4	1	16.6667	Endothelium						NO_DEGS
Abat	5	4	3	2	1	50	Endothelium						NO_DEGS
Abca1	5	4	3	2	1	50	Endothelium						NO_DEGS
Abca16	1	1	1	0	0	100	Endothelium						NO_DEGS
Abca2	1	1	1	0	0	100	Endothelium						NO_DEGS
Abca3	1	1	1	0	0	100	Endothelium						NO_DEGS
Abca4	17	7	6	11	1	33.3333	Endothelium						NO_DEGS
Abca5	1	1	1	0	0	100	Endothelium						NO_DEGS
Abca6	2	0	0	2	0	0	Endothelium						NO_DEGS
Abca7	3	3	3	0	0	100	Endothelium						NO_DEGS
Abca8a	1	1	0	1	1	0	Endothelium						NO_DEGS
Abca8b	1	1	1	0	0	100	Endothelium						NO_DEGS
Abca9	1	0	0	1	0	0	Endothelium						NO_DEGS
Abcb10	1	1	1	0	0	100	Endothelium						NO_DEGS
Abcb4	1	1	1	0	0	100	Endothelium						NO_DEGS
Abcb5	2	0	0	2	0	0	Endothelium						NO_DEGS
Abcb6	2	1	1	1	0	50	Endothelium						NO_DEGS
Abcb7	1	0	0	1	0	0	Endothelium						NO_DEGS
Abcb8	2	2	1	1	1	33.3333	Endothelium						NO_DEGS
Abcb9	3	4	3	0	1	75	Endothelium						NO_DEGS
Abcc1	1	1	1	0	0	100	Endothelium						NO_DEGS
Abcc10	1	1	1	0	0	100	Endothelium						NO_DEGS
Abcc12	5	5	1	4	4	11.1111	Endothelium						NO_DEGS
Abcc5	1	1	0	1	1	0	Endothelium						NO_DEGS
Abcc6	1	1	1	0	0	100	Endothelium						NO_DEGS
Abcd1	1	1	1	0	0	100	Endothelium						NO_DEGS
Abcd2	1	3	1	0	2	33.3333	Endothelium						NO_DEGS
Abcd3	2	1	1	1	0	50	Endothelium						NO_DEGS
Abcd4	3	2	2	1	0	66.6667	Endothelium						NO_DEGS
Abce1	1	1	1	0	0	100	Endothelium						NO_DEGS
Abcf1	1	1	1	0	0	100	Endothelium						NO_DEGS
Abcf2	1	2	1	0	1	50	Endothelium						NO_DEGS
Abcg1	6	4	2	4	2	25	Endothelium						NO_DEGS
Abcg2	2	1	1	1	0	50	Endothelium						NO_DEGS
Abhd1	1	1	1	0	0	100	Endothelium						NO_DEGS
Abhd10	1	1	1	0	0	100	Endothelium						NO_DEGS
Abhd11	2	2	2	0	0	100	Endothelium						NO_DEGS
Abhd11os	2	2	2	0	0	100	Endothelium						NO_DEGS
Abhd12	1	2	1	0	1	50	Endothelium						NO_DEGS
Abhd12b	2	0	0	2	0	0	Endothelium						NO_DEGS
Abhd14a	1	1	1	0	0	100	Endothelium						NO_DEGS
Abhd14b	1	0	0	1	0	0	Endothelium						NO_DEGS
Abhd15	1	1	1	0	0	100	Endothelium						NO_DEGS
Abhd16a	1	1	1	0	0	100	Endothelium						NO_DEGS
Abhd16b	2	1	1	1	0	50	Endothelium						NO_DEGS
Abhd17a	1	1	1	0	0	100	Endothelium						NO_DEGS
Abhd17c	1	2	1	0	1	50	Endothelium						NO_DEGS
Abhd2	11	5	4	7	1	33.3333	Endothelium						NO_DEGS
Abhd3	1	1	1	0	0	100	Endothelium						NO_DEGS
Abhd4	2	2	2	0	0	100	Endothelium						NO_DEGS
Abhd5	2	2	1	1	1	33.3333	Endothelium						NO_DEGS
Abhd6	2	1	1	1	0	50	Endothelium						NO_DEGS
Abhd8	1	1	1	0	0	100	Endothelium						NO_DEGS
Abi1	2	2	1	1	1	33.3333	Endothelium						NO_DEGS
Abi2	1	1	1	0	0	100	Endothelium						NO_DEGS
Abl1	6	4	3	3	1	42.8571	Endothelium						NO_DEGS
Ablim1	12	7	2	10	5	11.7647	Endothelium						NO_DEGS
Ablim2	3	3	1	2	2	20	Endothelium						NO_DEGS
Ablim3	2	0	0	2	0	0	Endothelium						NO_DEGS
Abr	14	8	5	9	3	29.4118	Endothelium						NO_DEGS
Abracl	2	1	1	1	0	50	Endothelium						NO_DEGS
Abraxas1	1	0	0	1	0	0	Endothelium						NO_DEGS
Abraxas2	1	1	1	0	0	100	Endothelium						NO_DEGS
Abt1	2	2	2	0	0	100	Endothelium						NO_DEGS
Abtb1	1	1	1	0	0	100	Endothelium						NO_DEGS
Abtb2	9	5	3	6	2	27.2727	Endothelium						NO_DEGS
Acaa1a	2	2	1	1	1	33.3333	Endothelium						NO_DEGS
Acaa1b	1	0	0	1	0	0	Endothelium						NO_DEGS
Acaa2	2	2	2	0	0	100	Endothelium						NO_DEGS
Acaca	2	3	2	0	1	66.6667	Endothelium						NO_DEGS
Acacb	2	1	1	1	0	50	Endothelium						NO_DEGS
Acad10	1	1	1	0	0	100	Endothelium						NO_DEGS
Acad11	2	2	2	0	0	100	Endothelium						NO_DEGS
Acad12	2	2	2	0	0	100	Endothelium						NO_DEGS
Acad8	1	1	1	0	0	100	Endothelium						NO_DEGS
Acadl	2	3	2	0	1	66.6667	Endothelium						NO_DEGS
Acadm	2	1	1	1	0	50	Endothelium						NO_DEGS
Acads	1	1	1	0	0	100	Endothelium						NO_DEGS
Acadsb	1	1	1	0	0	100	Endothelium						NO_DEGS
Acadvl	1	1	1	0	0	100	Endothelium						NO_DEGS
Acap2	2	2	1	1	1	33.3333	Endothelium						NO_DEGS
Acat1	2	1	1	1	0	50	Endothelium						NO_DEGS
Acat2	1	1	1	0	0	100	Endothelium						NO_DEGS
Acbd3	3	3	3	0	0	100	Endothelium						NO_DEGS
Acbd4	1	2	1	0	1	50	Endothelium						NO_DEGS
Acbd5	2	2	2	0	0	100	Endothelium						NO_DEGS
Acbd6	2	2	1	1	1	33.3333	Endothelium						NO_DEGS
Accsl	3	5	2	1	3	33.3333	Endothelium						NO_DEGS
Acd	1	1	1	0	0	100	Endothelium						NO_DEGS
Ace	1	2	1	0	1	50	Endothelium						NO_DEGS
Acer2	4	1	1	3	0	25	Endothelium						NO_DEGS
Acer3	2	3	1	1	2	25	Endothelium						NO_DEGS
Ache	3	2	2	1	0	66.6667	Endothelium						NO_DEGS
Acin1	4	2	2	2	0	50	Endothelium						NO_DEGS
Ackr2	1	0	0	1	0	0	Endothelium						NO_DEGS
Ackr3	5	5	2	3	3	25	Endothelium						NO_DEGS
Acly	1	2	1	0	1	50	Endothelium						NO_DEGS
Aco1	1	2	1	0	1	50	Endothelium						NO_DEGS
Aco2	1	2	1	0	1	50	Endothelium						NO_DEGS
Acod1	1	0	0	1	0	0	Endothelium						NO_DEGS
Acot1	1	2	1	0	1	50	Endothelium						NO_DEGS
Acot11	9	8	5	4	3	41.6667	Endothelium						NO_DEGS
Acot2	1	2	1	0	1	50	Endothelium						NO_DEGS
Acot6	1	0	0	1	0	0	Endothelium						NO_DEGS
Acot7	8	4	3	5	1	33.3333	Endothelium						NO_DEGS
Acot9	1	1	1	0	0	100	Endothelium						NO_DEGS
Acox1	1	2	1	0	1	50	Endothelium						NO_DEGS
Acox3	2	1	1	1	0	50	Endothelium						NO_DEGS
Acoxl	2	2	1	1	1	33.3333	Endothelium						NO_DEGS
Acp1	1	1	1	0	0	100	Endothelium						NO_DEGS
Acp2	1	1	1	0	0	100	Endothelium						NO_DEGS
Acp6	5	1	1	4	0	20	Endothelium						NO_DEGS
Acsbg1	2	1	1	1	0	50	Endothelium						NO_DEGS
Acsf2	1	2	1	0	1	50	Endothelium						NO_DEGS
Acsf3	2	3	2	0	1	66.6667	Endothelium						NO_DEGS
Acsl1	3	1	1	2	0	33.3333	Endothelium						NO_DEGS
Acsl3	3	1	1	2	0	33.3333	Endothelium						NO_DEGS
Acsl4	1	1	1	0	0	100	Endothelium						NO_DEGS
Acsl5	2	0	0	2	0	0	Endothelium						NO_DEGS
Acsl6	1	1	1	0	0	100	Endothelium						NO_DEGS
Acss1	2	2	2	0	0	100	Endothelium						NO_DEGS
Acss3	1	0	0	1	0	0	Endothelium						NO_DEGS
Actb	6	8	6	0	2	75	Endothelium						NO_DEGS
Actbl2	1	0	0	1	0	0	Endothelium						NO_DEGS
Actg1	3	1	1	2	0	33.3333	Endothelium						NO_DEGS
Actl10	1	1	1	0	0	100	Endothelium						NO_DEGS
Actl6a	1	2	1	0	1	50	Endothelium						NO_DEGS
Actl6b	1	1	1	0	0	100	Endothelium						NO_DEGS
Actl7b	2	5	2	0	3	40	Endothelium						NO_DEGS
Actn1	5	8	4	1	4	44.4444	Endothelium						NO_DEGS
Actr10	1	1	1	0	0	100	Endothelium						NO_DEGS
Actr1a	2	2	2	0	0	100	Endothelium						NO_DEGS
Actr1b	1	3	1	0	2	33.3333	Endothelium						NO_DEGS
Actr2	2	1	1	1	0	50	Endothelium						NO_DEGS
Actr3	2	3	2	0	1	66.6667	Endothelium						NO_DEGS
Actr3b	5	2	2	3	0	40	Endothelium						NO_DEGS
Actr5	1	0	0	1	0	0	Endothelium						NO_DEGS
Actr6	1	1	1	0	0	100	Endothelium						NO_DEGS
Actr8	2	0	0	2	0	0	Endothelium						NO_DEGS
Actrt3	1	0	0	1	0	0	Endothelium						NO_DEGS
Acvr1	4	1	1	3	0	25	Endothelium						NO_DEGS
Acvr1b	2	2	1	1	1	33.3333	Endothelium						NO_DEGS
Acvr1c	1	0	0	1	0	0	Endothelium						NO_DEGS
Acvr2a	5	8	4	1	4	44.4444	Endothelium						NO_DEGS
Acvr2b	3	2	2	1	0	66.6667	Endothelium						NO_DEGS
Acvrl1	4	2	2	2	0	50	Endothelium						NO_DEGS
Acy1	1	1	1	0	0	100	Endothelium						NO_DEGS
Acy3	1	1	0	1	1	0	Endothelium						NO_DEGS
Acyp1	2	1	1	1	0	50	Endothelium						NO_DEGS
Acyp2	2	0	0	2	0	0	Endothelium						NO_DEGS
Ada	4	2	2	2	0	50	Endothelium						NO_DEGS
Adam10	6	1	1	5	0	16.6667	Endothelium						NO_DEGS
Adam11	9	5	5	4	0	55.5556	Endothelium						NO_DEGS
Adam12	6	4	3	3	1	42.8571	Endothelium						NO_DEGS
Adam15	3	2	2	1	0	66.6667	Endothelium						NO_DEGS
Adam17	1	1	1	0	0	100	Endothelium						NO_DEGS
Adam19	5	2	2	3	0	40	Endothelium						NO_DEGS
Adam22	2	1	1	1	0	50	Endothelium						NO_DEGS
Adam23	2	2	0	2	2	0	Endothelium						NO_DEGS
Adam24	1	0	0	1	0	0	Endothelium						NO_DEGS
Adam30	3	2	1	2	1	25	Endothelium						NO_DEGS
Adam32	1	0	0	1	0	0	Endothelium						NO_DEGS
Adam7	1	1	1	0	0	100	Endothelium						NO_DEGS
Adam9	1	1	1	0	0	100	Endothelium						NO_DEGS
Adamts1	5	8	5	0	3	62.5	Endothelium						NO_DEGS
Adamts10	2	2	2	0	0	100	Endothelium						NO_DEGS
Adamts12	2	1	1	1	0	50	Endothelium						NO_DEGS
Adamts14	3	2	2	1	0	66.6667	Endothelium						NO_DEGS
Adamts15	1	1	0	1	1	0	Endothelium						NO_DEGS
Adamts17	4	3	2	2	1	40	Endothelium						NO_DEGS
Adamts18	1	1	1	0	0	100	Endothelium						NO_DEGS
Adamts2	1	3	1	0	2	33.3333	Endothelium						NO_DEGS
Adamts20	5	6	4	1	2	57.1429	Endothelium						NO_DEGS
Adamts3	4	2	2	2	0	50	Endothelium						NO_DEGS
Adamts4	2	0	0	2	0	0	Endothelium						NO_DEGS
Adamts5	1	2	1	0	1	50	Endothelium						NO_DEGS
Adamts6	3	2	2	1	0	66.6667	Endothelium						NO_DEGS
Adamts7	3	1	0	3	1	0	Endothelium						NO_DEGS
Adamts8	3	5	1	2	4	14.2857	Endothelium						NO_DEGS
Adamts9	6	6	2	4	4	20	Endothelium						NO_DEGS
Adamtsl1	3	3	0	3	3	0	Endothelium						NO_DEGS
Adamtsl3	1	0	0	1	0	0	Endothelium						NO_DEGS
Adamtsl4	8	5	5	3	0	62.5	Endothelium						NO_DEGS
Adap1	3	1	1	2	0	33.3333	Endothelium						NO_DEGS
Adar	4	2	2	2	0	50	Endothelium						NO_DEGS
Adarb1	2	1	1	1	0	50	Endothelium						NO_DEGS
Adarb2	1	0	0	1	0	0	Endothelium						NO_DEGS
Adat1	2	2	2	0	0	100	Endothelium						NO_DEGS
Adat3	1	1	1	0	0	100	Endothelium						NO_DEGS
Adck1	1	1	0	1	1	0	Endothelium						NO_DEGS
Adck2	1	1	1	0	0	100	Endothelium						NO_DEGS
Adcy1	1	2	1	0	1	50	Endothelium						NO_DEGS
Adcy2	1	0	0	1	0	0	Endothelium						NO_DEGS
Adcy3	3	1	1	2	0	33.3333	Endothelium						NO_DEGS
Adcy4	1	3	1	0	2	33.3333	Endothelium						NO_DEGS
Adcy5	5	7	2	3	5	20	Endothelium						NO_DEGS
Adcy6	3	2	2	1	0	66.6667	Endothelium						NO_DEGS
Adcy7	2	1	0	2	1	0	Endothelium						NO_DEGS
Adcy8	2	0	0	2	0	0	Endothelium						NO_DEGS
Adcy9	4	1	1	3	0	25	Endothelium						NO_DEGS
Adcyap1r1	5	4	2	3	2	28.5714	Endothelium						NO_DEGS
Add1	1	1	1	0	0	100	Endothelium						NO_DEGS
Add2	1	5	1	0	4	20	Endothelium						NO_DEGS
Add3	3	1	1	2	0	33.3333	Endothelium						NO_DEGS
Adgb	1	1	1	0	0	100	Endothelium						NO_DEGS
Adgra1	2	2	2	0	0	100	Endothelium						NO_DEGS
Adgra2	4	6	4	0	2	66.6667	Endothelium						NO_DEGS
Adgra3	2	1	1	1	0	50	Endothelium						NO_DEGS
Adgrb1	7	7	4	3	3	40	Endothelium						NO_DEGS
Adgrf1	4	2	2	2	0	50	Endothelium						NO_DEGS
Adgrf5	4	3	1	3	2	16.6667	Endothelium						NO_DEGS
Adgrg1	8	6	4	4	2	40	Endothelium						NO_DEGS
Adgrg2	1	1	1	0	0	100	Endothelium						NO_DEGS
Adgrg7	1	0	0	1	0	0	Endothelium						NO_DEGS
Adgrl1	6	7	4	2	3	44.4444	Endothelium						NO_DEGS
Adgrl2	20	18	6	14	12	18.75	Endothelium						NO_DEGS
Adgrv1	4	2	1	3	1	20	Endothelium						NO_DEGS
Adh5	1	1	1	0	0	100	Endothelium						NO_DEGS
Adh6b	1	0	0	1	0	0	Endothelium						NO_DEGS
Adhfe1	1	0	0	1	0	0	Endothelium						NO_DEGS
Adi1	1	1	1	0	0	100	Endothelium						NO_DEGS
Adipor1	2	2	2	0	0	100	Endothelium						NO_DEGS
Adipor2	1	1	1	0	0	100	Endothelium						NO_DEGS
Adk	3	4	2	1	2	40	Endothelium						NO_DEGS
Adm	5	3	2	3	1	33.3333	Endothelium						NO_DEGS
Adnp	2	2	1	1	1	33.3333	Endothelium						NO_DEGS
Adnp2	3	2	1	2	1	25	Endothelium						NO_DEGS
Ado	2	1	1	1	0	50	Endothelium						NO_DEGS
Adora1	3	4	2	1	2	40	Endothelium						NO_DEGS
Adora2a	4	0	0	4	0	0	Endothelium						NO_DEGS
Adora2b	3	3	1	2	2	20	Endothelium						NO_DEGS
Adora3	2	0	0	2	0	0	Endothelium						NO_DEGS
Adpgk	1	1	1	0	0	100	Endothelium						NO_DEGS
Adprh	1	1	1	0	0	100	Endothelium						NO_DEGS
Adprs	2	2	2	0	0	100	Endothelium						NO_DEGS
Adra1a	2	4	0	2	4	0	Endothelium						NO_DEGS
Adra1b	1	0	0	1	0	0	Endothelium						NO_DEGS
Adra1d	3	1	0	3	1	0	Endothelium						NO_DEGS
Adra2a	5	3	3	2	0	60	Endothelium						NO_DEGS
Adra2b	3	0	0	3	0	0	Endothelium						NO_DEGS
Adrb1	3	5	2	1	3	33.3333	Endothelium						NO_DEGS
Adrb2	1	1	1	0	0	100	Endothelium						NO_DEGS
Adrm1	1	2	1	0	1	50	Endothelium						NO_DEGS
Adsl	1	1	1	0	0	100	Endothelium						NO_DEGS
Adss	2	1	1	1	0	50	Endothelium						NO_DEGS
Adssl1	4	0	0	4	0	0	Endothelium						NO_DEGS
Adtrp	2	3	1	1	2	25	Endothelium						NO_DEGS
Aebp1	2	1	1	1	0	50	Endothelium						NO_DEGS
Aebp2	10	5	2	8	3	15.3846	Endothelium						NO_DEGS
Aen	1	1	1	0	0	100	Endothelium						NO_DEGS
Afap1	9	9	4	5	5	28.5714	Endothelium						NO_DEGS
Afap1l1	5	3	3	2	0	60	Endothelium						NO_DEGS
Afdn	2	2	1	1	1	33.3333	Endothelium						NO_DEGS
Aff1	9	7	5	4	2	45.4545	Endothelium						NO_DEGS
Aff4	1	1	1	0	0	100	Endothelium						NO_DEGS
Afg1l	4	2	1	3	1	20	Endothelium						NO_DEGS
Afg3l1	2	2	1	1	1	33.3333	Endothelium						NO_DEGS
Afg3l2	1	1	1	0	0	100	Endothelium						NO_DEGS
Afmid	1	0	0	1	0	0	Endothelium						NO_DEGS
Aftph	3	5	3	0	2	60	Endothelium						NO_DEGS
Aga	1	1	1	0	0	100	Endothelium						NO_DEGS
Agap1	11	7	6	5	1	50	Endothelium						NO_DEGS
Agap2	4	4	2	2	2	33.3333	Endothelium						NO_DEGS
Agap3	5	8	2	3	6	18.1818	Endothelium						NO_DEGS
Agbl1	3	4	0	3	4	0	Endothelium						NO_DEGS
Agbl3	1	2	1	0	1	50	Endothelium						NO_DEGS
Agbl4	3	5	2	1	3	33.3333	Endothelium						NO_DEGS
Agbl5	3	3	3	0	0	100	Endothelium						NO_DEGS
Agfg1	2	2	2	0	0	100	Endothelium						NO_DEGS
Agfg2	3	1	1	2	0	33.3333	Endothelium						NO_DEGS
Aggf1	2	1	1	1	0	50	Endothelium						NO_DEGS
Agk	2	3	2	0	1	66.6667	Endothelium						NO_DEGS
Agl	1	2	1	0	1	50	Endothelium						NO_DEGS
Ago1	3	2	2	1	0	66.6667	Endothelium						NO_DEGS
Ago2	5	4	4	1	0	80	Endothelium						NO_DEGS
Ago3	1	1	1	0	0	100	Endothelium						NO_DEGS
Ago4	1	1	1	0	0	100	Endothelium						NO_DEGS
Agpat1	1	3	1	0	2	33.3333	Endothelium						NO_DEGS
Agpat2	1	2	1	0	1	50	Endothelium						NO_DEGS
Agpat3	2	1	1	1	0	50	Endothelium						NO_DEGS
Agpat4	5	7	3	2	4	33.3333	Endothelium						NO_DEGS
Agpat5	3	1	1	2	0	33.3333	Endothelium						NO_DEGS
Agps	2	1	1	1	0	50	Endothelium						NO_DEGS
Agr3	2	0	0	2	0	0	Endothelium						NO_DEGS
Agrp	1	1	1	0	0	100	Endothelium						NO_DEGS
Agtpbp1	2	4	1	1	3	20	Endothelium						NO_DEGS
Agtrap	3	3	2	1	1	50	Endothelium						NO_DEGS
Ahctf1	5	6	4	1	2	57.1429	Endothelium						NO_DEGS
Ahcy	1	3	1	0	2	33.3333	Endothelium						NO_DEGS
Ahcyl1	3	1	1	2	0	33.3333	Endothelium						NO_DEGS
Ahcyl2	2	3	1	1	2	25	Endothelium						NO_DEGS
Ahdc1	21	15	11	10	4	44	Endothelium						NO_DEGS
Ahnak	4	2	2	2	0	50	Endothelium						NO_DEGS
Ahr	1	2	1	0	1	50	Endothelium						NO_DEGS
Ahrr	1	1	1	0	0	100	Endothelium						NO_DEGS
Ahsa1	1	0	0	1	0	0	Endothelium						NO_DEGS
AI197445	2	3	0	2	3	0	Endothelium						NO_DEGS
AI413582	2	1	1	1	0	50	Endothelium						NO_DEGS
AI467606	1	0	0	1	0	0	Endothelium						NO_DEGS
AI506816	1	1	1	0	0	100	Endothelium						NO_DEGS
AI593442	1	0	0	1	0	0	Endothelium						NO_DEGS
AI661453	1	0	0	1	0	0	Endothelium						NO_DEGS
AI837181	3	3	3	0	0	100	Endothelium						NO_DEGS
AI839979	1	2	1	0	1	50	Endothelium						NO_DEGS
AI847159	1	1	1	0	0	100	Endothelium						NO_DEGS
AI854703	1	1	1	0	0	100	Endothelium						NO_DEGS
AI987944	1	1	1	0	0	100	Endothelium						NO_DEGS
Aida	1	2	1	0	1	50	Endothelium						NO_DEGS
Aif1	2	0	0	2	0	0	Endothelium						NO_DEGS
Aif1l	4	3	3	1	0	75	Endothelium						NO_DEGS
Aifm1	1	0	0	1	0	0	Endothelium						NO_DEGS
Aifm2	1	1	1	0	0	100	Endothelium						NO_DEGS
Aifm3	1	0	0	1	0	0	Endothelium						NO_DEGS
Aig1	2	2	2	0	0	100	Endothelium						NO_DEGS
Aim2	1	0	0	1	0	0	Endothelium						NO_DEGS
Aimp1	1	1	1	0	0	100	Endothelium						NO_DEGS
Aip	2	2	2	0	0	100	Endothelium						NO_DEGS
Aipl1	1	1	0	1	1	0	Endothelium						NO_DEGS
Ajap1	5	5	3	2	2	42.8571	Endothelium						NO_DEGS
Ajm1	1	1	1	0	0	100	Endothelium						NO_DEGS
Ajuba	6	4	4	2	0	66.6667	Endothelium						NO_DEGS
Ak1	7	5	4	3	1	50	Endothelium						NO_DEGS
Ak2	2	3	2	0	1	66.6667	Endothelium						NO_DEGS
Ak4	1	2	1	0	1	50	Endothelium						NO_DEGS
Ak5	5	5	3	2	2	42.8571	Endothelium						NO_DEGS
Ak6	1	1	1	0	0	100	Endothelium						NO_DEGS
Ak7	1	0	0	1	0	0	Endothelium						NO_DEGS
Ak8	3	1	1	2	0	33.3333	Endothelium						NO_DEGS
Ak9	1	1	1	0	0	100	Endothelium						NO_DEGS
Akain1	3	2	2	1	0	66.6667	Endothelium						NO_DEGS
Akap1	5	3	2	3	1	33.3333	Endothelium						NO_DEGS
Akap11	1	1	1	0	0	100	Endothelium						NO_DEGS
Akap13	6	8	3	3	5	27.2727	Endothelium						NO_DEGS
Akap17b	1	1	1	0	0	100	Endothelium						NO_DEGS
Akap5	1	1	1	0	0	100	Endothelium						NO_DEGS
Akap8	1	2	1	0	1	50	Endothelium						NO_DEGS
Akap8l	3	2	1	2	1	25	Endothelium						NO_DEGS
Akip1	2	2	2	0	0	100	Endothelium						NO_DEGS
Akirin1	1	1	1	0	0	100	Endothelium						NO_DEGS
Akirin2	3	3	2	1	1	50	Endothelium						NO_DEGS
Akna	8	6	5	3	1	55.5556	Endothelium						NO_DEGS
Akr1a1	1	1	1	0	0	100	Endothelium						NO_DEGS
Akr1b10	2	1	1	1	0	50	Endothelium						NO_DEGS
Akr1b3	1	1	1	0	0	100	Endothelium						NO_DEGS
Akr1b8	1	1	1	0	0	100	Endothelium						NO_DEGS
Akr1cl	1	0	0	1	0	0	Endothelium						NO_DEGS
Akr1d1	1	2	0	1	2	0	Endothelium						NO_DEGS
Akr1e1	2	2	2	0	0	100	Endothelium						NO_DEGS
Akr7a5	1	1	1	0	0	100	Endothelium						NO_DEGS
Akt1	7	3	3	4	0	42.8571	Endothelium						NO_DEGS
Akt2	3	1	1	2	0	33.3333	Endothelium						NO_DEGS
Aktip	1	3	1	0	2	33.3333	Endothelium						NO_DEGS
Alad	2	1	1	1	0	50	Endothelium						NO_DEGS
Alas1	4	2	2	2	0	50	Endothelium						NO_DEGS
Alcam	3	3	1	2	2	20	Endothelium						NO_DEGS
Aldh18a1	2	2	2	0	0	100	Endothelium						NO_DEGS
Aldh1a2	2	0	0	2	0	0	Endothelium						NO_DEGS
Aldh1a3	1	1	0	1	1	0	Endothelium						NO_DEGS
Aldh1b1	2	1	1	1	0	50	Endothelium						NO_DEGS
Aldh1l1	9	3	2	7	1	20	Endothelium						NO_DEGS
Aldh1l2	1	2	1	0	1	50	Endothelium						NO_DEGS
Aldh2	2	2	2	0	0	100	Endothelium						NO_DEGS
Aldh3a2	2	2	2	0	0	100	Endothelium						NO_DEGS
Aldh3b1	4	1	1	3	0	25	Endothelium						NO_DEGS
Aldh4a1	7	8	5	2	3	50	Endothelium						NO_DEGS
Aldh5a1	2	0	0	2	0	0	Endothelium						NO_DEGS
Aldh7a1	2	2	2	0	0	100	Endothelium						NO_DEGS
Aldh8a1	1	0	0	1	0	0	Endothelium						NO_DEGS
Aldoa	2	2	1	1	1	33.3333	Endothelium						NO_DEGS
Aldoart2	2	0	0	2	0	0	Endothelium						NO_DEGS
Aldoc	1	2	1	0	1	50	Endothelium						NO_DEGS
Alg1	1	1	1	0	0	100	Endothelium						NO_DEGS
Alg11	1	1	1	0	0	100	Endothelium						NO_DEGS
Alg13	2	0	0	2	0	0	Endothelium						NO_DEGS
Alg14	3	2	1	2	1	25	Endothelium						NO_DEGS
Alg2	2	3	2	0	1	66.6667	Endothelium						NO_DEGS
Alg3	1	1	1	0	0	100	Endothelium						NO_DEGS
Alg5	1	1	1	0	0	100	Endothelium						NO_DEGS
Alg6	1	1	1	0	0	100	Endothelium						NO_DEGS
Alg8	1	3	1	0	2	33.3333	Endothelium						NO_DEGS
Alg9	1	1	1	0	0	100	Endothelium						NO_DEGS
Alk	5	3	1	4	2	14.2857	Endothelium						NO_DEGS
Alkbh1	1	1	1	0	0	100	Endothelium						NO_DEGS
Alkbh2	2	1	1	1	0	50	Endothelium						NO_DEGS
Alkbh3	4	2	2	2	0	50	Endothelium						NO_DEGS
Alkbh3os1	1	1	0	1	1	0	Endothelium						NO_DEGS
Alkbh5	2	3	2	0	1	66.6667	Endothelium						NO_DEGS
Alkbh6	1	1	1	0	0	100	Endothelium						NO_DEGS
Alkbh7	1	1	1	0	0	100	Endothelium						NO_DEGS
Allc	1	1	0	1	1	0	Endothelium						NO_DEGS
Alms1	1	1	1	0	0	100	Endothelium						NO_DEGS
Alox12	1	0	0	1	0	0	Endothelium						NO_DEGS
Alox12b	1	1	1	0	0	100	Endothelium						NO_DEGS
Alox5ap	3	2	2	1	0	66.6667	Endothelium						NO_DEGS
Aloxe3	3	3	2	1	1	50	Endothelium						NO_DEGS
Alpi	1	1	1	0	0	100	Endothelium						NO_DEGS
Alpk1	3	1	1	2	0	33.3333	Endothelium						NO_DEGS
Alpk2	1	0	0	1	0	0	Endothelium						NO_DEGS
Alpl	6	3	3	3	0	50	Endothelium						NO_DEGS
Als2	2	2	1	1	1	33.3333	Endothelium						NO_DEGS
Alx3	4	7	3	1	4	37.5	Endothelium						NO_DEGS
Alx4	3	2	0	3	2	0	Endothelium						NO_DEGS
Alyref2	2	2	1	1	1	33.3333	Endothelium						NO_DEGS
Amacr	1	1	1	0	0	100	Endothelium						NO_DEGS
Ambra1	3	1	1	2	0	33.3333	Endothelium						NO_DEGS
Amd2	2	2	2	0	0	100	Endothelium						NO_DEGS
Amdhd1	1	0	0	1	0	0	Endothelium						NO_DEGS
Amdhd2	1	1	1	0	0	100	Endothelium						NO_DEGS
Amer1	1	1	1	0	0	100	Endothelium						NO_DEGS
Amer2	7	4	3	4	1	37.5	Endothelium						NO_DEGS
Amer3	1	3	1	0	2	33.3333	Endothelium						NO_DEGS
Amfr	1	2	1	0	1	50	Endothelium						NO_DEGS
Amigo2	2	0	0	2	0	0	Endothelium						NO_DEGS
Amigo3	1	1	1	0	0	100	Endothelium						NO_DEGS
Ammecr1	1	1	1	0	0	100	Endothelium						NO_DEGS
Ammecr1l	2	2	1	1	1	33.3333	Endothelium						NO_DEGS
Amn	1	0	0	1	0	0	Endothelium						NO_DEGS
Amn1	1	1	1	0	0	100	Endothelium						NO_DEGS
Amot	1	1	1	0	0	100	Endothelium						NO_DEGS
Amotl2	10	8	7	3	1	63.6364	Endothelium						NO_DEGS
Ampd2	3	4	2	1	2	40	Endothelium						NO_DEGS
Ampd3	6	3	2	4	1	28.5714	Endothelium						NO_DEGS
Amt	1	0	0	1	0	0	Endothelium						NO_DEGS
Amz1	7	4	3	4	1	37.5	Endothelium						NO_DEGS
Amz2	1	1	1	0	0	100	Endothelium						NO_DEGS
Anapc1	2	2	2	0	0	100	Endothelium						NO_DEGS
Anapc13	2	2	1	1	1	33.3333	Endothelium						NO_DEGS
Anapc15	1	1	1	0	0	100	Endothelium						NO_DEGS
Anapc16	4	2	2	2	0	50	Endothelium						NO_DEGS
Anapc4	1	1	1	0	0	100	Endothelium						NO_DEGS
Anapc5	1	1	1	0	0	100	Endothelium						NO_DEGS
Anapc7	3	2	2	1	0	66.6667	Endothelium						NO_DEGS
Angel1	1	1	1	0	0	100	Endothelium						NO_DEGS
Angpt1	1	1	1	0	0	100	Endothelium						NO_DEGS
Angpt2	6	0	0	6	0	0	Endothelium						NO_DEGS
Angpt4	2	1	0	2	1	0	Endothelium						NO_DEGS
Angptl2	5	3	2	3	1	33.3333	Endothelium						NO_DEGS
Angptl4	2	3	1	1	2	25	Endothelium						NO_DEGS
Angptl6	2	1	1	1	0	50	Endothelium						NO_DEGS
Angptl7	1	0	0	1	0	0	Endothelium						NO_DEGS
Angptl8	1	1	1	0	0	100	Endothelium						NO_DEGS
Ank	3	3	1	2	2	20	Endothelium						NO_DEGS
Ank1	4	1	0	4	1	0	Endothelium						NO_DEGS
Ank2	8	9	4	4	5	30.7692	Endothelium						NO_DEGS
Ankdd1a	1	3	1	0	2	33.3333	Endothelium						NO_DEGS
Ankef1	1	0	0	1	0	0	Endothelium						NO_DEGS
Ankfn1	1	4	0	1	4	0	Endothelium						NO_DEGS
Ankfy1	2	1	1	1	0	50	Endothelium						NO_DEGS
Ankhd1	3	2	2	1	0	66.6667	Endothelium						NO_DEGS
Ankib1	1	1	1	0	0	100	Endothelium						NO_DEGS
Ankle1	1	2	1	0	1	50	Endothelium						NO_DEGS
Ankle2	1	1	1	0	0	100	Endothelium						NO_DEGS
Ankmy1	1	0	0	1	0	0	Endothelium						NO_DEGS
Ankrd1	3	0	0	3	0	0	Endothelium						NO_DEGS
Ankrd10	3	4	3	0	1	75	Endothelium						NO_DEGS
Ankrd11	2	3	2	0	1	66.6667	Endothelium						NO_DEGS
Ankrd12	2	1	1	1	0	50	Endothelium						NO_DEGS
Ankrd13a	2	0	0	2	0	0	Endothelium						NO_DEGS
Ankrd13b	2	2	2	0	0	100	Endothelium						NO_DEGS
Ankrd13d	1	1	1	0	0	100	Endothelium						NO_DEGS
Ankrd16	1	1	1	0	0	100	Endothelium						NO_DEGS
Ankrd17	1	2	0	1	2	0	Endothelium						NO_DEGS
Ankrd23	1	0	0	1	0	0	Endothelium						NO_DEGS
Ankrd26	1	1	1	0	0	100	Endothelium						NO_DEGS
Ankrd27	1	1	1	0	0	100	Endothelium						NO_DEGS
Ankrd28	4	4	1	3	3	14.2857	Endothelium						NO_DEGS
Ankrd29	2	1	1	1	0	50	Endothelium						NO_DEGS
Ankrd33	1	0	0	1	0	0	Endothelium						NO_DEGS
Ankrd33b	1	1	0	1	1	0	Endothelium						NO_DEGS
Ankrd34a	3	3	3	0	0	100	Endothelium						NO_DEGS
Ankrd35	1	0	0	1	0	0	Endothelium						NO_DEGS
Ankrd36	1	0	0	1	0	0	Endothelium						NO_DEGS
Ankrd37	1	2	1	0	1	50	Endothelium						NO_DEGS
Ankrd39	1	2	1	0	1	50	Endothelium						NO_DEGS
Ankrd40	2	3	2	0	1	66.6667	Endothelium						NO_DEGS
Ankrd42	1	0	0	1	0	0	Endothelium						NO_DEGS
Ankrd44	2	4	1	1	3	20	Endothelium						NO_DEGS
Ankrd46	4	1	1	3	0	25	Endothelium						NO_DEGS
Ankrd52	2	1	1	1	0	50	Endothelium						NO_DEGS
Ankrd54	1	1	1	0	0	100	Endothelium						NO_DEGS
Ankrd55	10	8	5	5	3	38.4615	Endothelium						NO_DEGS
Ankrd6	7	5	3	4	2	33.3333	Endothelium						NO_DEGS
Ankrd60	4	3	3	1	0	75	Endothelium						NO_DEGS
Ankrd9	1	1	1	0	0	100	Endothelium						NO_DEGS
Anks1	5	7	3	2	4	33.3333	Endothelium						NO_DEGS
Anks3	1	1	1	0	0	100	Endothelium						NO_DEGS
Anks4b	2	0	0	2	0	0	Endothelium						NO_DEGS
Anks6	3	4	1	2	3	16.6667	Endothelium						NO_DEGS
Anln	1	1	1	0	0	100	Endothelium						NO_DEGS
Ano10	4	1	0	4	1	0	Endothelium						NO_DEGS
Ano6	2	3	1	1	2	25	Endothelium						NO_DEGS
Ano8	1	1	0	1	1	0	Endothelium						NO_DEGS
Anp32a	8	3	2	6	1	22.2222	Endothelium						NO_DEGS
Anp32b	2	2	1	1	1	33.3333	Endothelium						NO_DEGS
Anp32e	5	3	3	2	0	60	Endothelium						NO_DEGS
Anpep	2	0	0	2	0	0	Endothelium						NO_DEGS
Antkmt	1	1	1	0	0	100	Endothelium						NO_DEGS
Antxr1	3	4	2	1	2	40	Endothelium						NO_DEGS
Antxr2	2	1	0	2	1	0	Endothelium						NO_DEGS
Anxa11	3	1	0	3	1	0	Endothelium						NO_DEGS
Anxa2	2	1	1	1	0	50	Endothelium						NO_DEGS
Anxa3	1	2	0	1	2	0	Endothelium						NO_DEGS
Anxa4	2	2	0	2	2	0	Endothelium						NO_DEGS
Anxa5	1	1	1	0	0	100	Endothelium						NO_DEGS
Aoc2	1	1	1	0	0	100	Endothelium						NO_DEGS
Aoc3	1	1	0	1	1	0	Endothelium						NO_DEGS
Aopep	8	6	2	6	4	16.6667	Endothelium						NO_DEGS
Aox1	1	2	1	0	1	50	Endothelium						NO_DEGS
Aox2	1	1	0	1	1	0	Endothelium						NO_DEGS
Ap1ar	2	1	1	1	0	50	Endothelium						NO_DEGS
Ap1b1	2	1	1	1	0	50	Endothelium						NO_DEGS
Ap1g1	1	2	1	0	1	50	Endothelium						NO_DEGS
Ap1g2	2	1	1	1	0	50	Endothelium						NO_DEGS
Ap1m1	2	3	1	1	2	25	Endothelium						NO_DEGS
Ap1s1	1	1	1	0	0	100	Endothelium						NO_DEGS
Ap1s2	1	1	1	0	0	100	Endothelium						NO_DEGS
Ap1s3	2	2	2	0	0	100	Endothelium						NO_DEGS
Ap2a1	2	1	1	1	0	50	Endothelium						NO_DEGS
Ap2a2	2	2	2	0	0	100	Endothelium						NO_DEGS
Ap2m1	1	2	1	0	1	50	Endothelium						NO_DEGS
Ap2s1	2	1	1	1	0	50	Endothelium						NO_DEGS
Ap3b1	1	2	1	0	1	50	Endothelium						NO_DEGS
Ap3b2	1	1	1	0	0	100	Endothelium						NO_DEGS
Ap3d1	1	1	1	0	0	100	Endothelium						NO_DEGS
Ap3m2	2	4	2	0	2	50	Endothelium						NO_DEGS
Ap3s1	3	2	1	2	1	25	Endothelium						NO_DEGS
Ap3s2	1	1	1	0	0	100	Endothelium						NO_DEGS
Ap4e1	2	2	1	1	1	33.3333	Endothelium						NO_DEGS
Ap4m1	1	1	1	0	0	100	Endothelium						NO_DEGS
Ap4s1	1	1	1	0	0	100	Endothelium						NO_DEGS
Ap5b1	3	2	2	1	0	66.6667	Endothelium						NO_DEGS
Ap5s1	2	1	1	1	0	50	Endothelium						NO_DEGS
Ap5z1	6	6	3	3	3	33.3333	Endothelium						NO_DEGS
Apaf1	3	2	1	2	1	25	Endothelium						NO_DEGS
Apba1	4	3	2	2	1	40	Endothelium						NO_DEGS
Apba2	5	5	0	5	5	0	Endothelium						NO_DEGS
Apba3	1	0	0	1	0	0	Endothelium						NO_DEGS
Apbb1	1	2	1	0	1	50	Endothelium						NO_DEGS
Apbb2	9	14	6	3	8	35.2941	Endothelium						NO_DEGS
Apbb3	1	1	1	0	0	100	Endothelium						NO_DEGS
Apc	2	4	2	0	2	50	Endothelium						NO_DEGS
Apc2	4	2	2	2	0	50	Endothelium						NO_DEGS
Apcdd1	6	5	3	3	2	37.5	Endothelium						NO_DEGS
Apeh	3	2	2	1	0	66.6667	Endothelium						NO_DEGS
Aph1b	1	1	1	0	0	100	Endothelium						NO_DEGS
Aph1c	1	1	1	0	0	100	Endothelium						NO_DEGS
Api5	2	5	2	0	3	40	Endothelium						NO_DEGS
Aplf	1	2	1	0	1	50	Endothelium						NO_DEGS
Apln	2	0	0	2	0	0	Endothelium						NO_DEGS
Aplnr	4	1	1	3	0	25	Endothelium						NO_DEGS
Aplp2	1	6	1	0	5	16.6667	Endothelium						NO_DEGS
Apmap	1	1	1	0	0	100	Endothelium						NO_DEGS
Apoa1	1	1	1	0	0	100	Endothelium						NO_DEGS
Apoa4	1	1	1	0	0	100	Endothelium						NO_DEGS
Apobec2	1	1	0	1	1	0	Endothelium						NO_DEGS
Apobec4	1	0	0	1	0	0	Endothelium						NO_DEGS
Apoc1	1	1	1	0	0	100	Endothelium						NO_DEGS
Apoh	1	1	1	0	0	100	Endothelium						NO_DEGS
Apol6	2	1	1	1	0	50	Endothelium						NO_DEGS
Apol7d	2	4	2	0	2	50	Endothelium						NO_DEGS
Apold1	4	4	2	2	2	33.3333	Endothelium						NO_DEGS
Apool	1	0	0	1	0	0	Endothelium						NO_DEGS
App	9	5	4	5	1	40	Endothelium						NO_DEGS
Appbp2	1	1	1	0	0	100	Endothelium						NO_DEGS
Appbp2os	1	1	1	0	0	100	Endothelium						NO_DEGS
Appl1	2	1	1	1	0	50	Endothelium						NO_DEGS
Appl2	3	3	1	2	2	20	Endothelium						NO_DEGS
Aprt	2	2	1	1	1	33.3333	Endothelium						NO_DEGS
Aptx	1	1	1	0	0	100	Endothelium						NO_DEGS
Aqp1	1	3	1	0	2	33.3333	Endothelium						NO_DEGS
Aqp11	4	2	2	2	0	50	Endothelium						NO_DEGS
Aqp2	1	0	0	1	0	0	Endothelium						NO_DEGS
Aqp4	2	1	1	1	0	50	Endothelium						NO_DEGS
Aqp5	2	1	0	2	1	0	Endothelium						NO_DEGS
Aqp6	1	0	0	1	0	0	Endothelium						NO_DEGS
Aqp7	1	0	0	1	0	0	Endothelium						NO_DEGS
Aqr	1	1	0	1	1	0	Endothelium						NO_DEGS
Araf	1	1	1	0	0	100	Endothelium						NO_DEGS
Arap1	3	7	3	0	4	42.8571	Endothelium						NO_DEGS
Arap2	1	1	1	0	0	100	Endothelium						NO_DEGS
Arap3	10	4	3	7	1	27.2727	Endothelium						NO_DEGS
Arc	2	4	2	0	2	50	Endothelium						NO_DEGS
Arcn1	1	0	0	1	0	0	Endothelium						NO_DEGS
Arel1	1	1	1	0	0	100	Endothelium						NO_DEGS
Arf1	1	1	1	0	0	100	Endothelium						NO_DEGS
Arf2	1	1	1	0	0	100	Endothelium						NO_DEGS
Arf3	1	2	1	0	1	50	Endothelium						NO_DEGS
Arf4	2	3	1	1	2	25	Endothelium						NO_DEGS
Arf5	1	2	1	0	1	50	Endothelium						NO_DEGS
Arf6	2	2	1	1	1	33.3333	Endothelium						NO_DEGS
Arfgap1	1	2	1	0	1	50	Endothelium						NO_DEGS
Arfgap2	1	1	1	0	0	100	Endothelium						NO_DEGS
Arfgap3	2	2	1	1	1	33.3333	Endothelium						NO_DEGS
Arfgef1	2	2	2	0	0	100	Endothelium						NO_DEGS
Arfip1	2	2	2	0	0	100	Endothelium						NO_DEGS
Arg1	3	1	1	2	0	33.3333	Endothelium						NO_DEGS
Arg2	1	1	1	0	0	100	Endothelium						NO_DEGS
Arhgap1	1	1	1	0	0	100	Endothelium						NO_DEGS
Arhgap10	1	1	1	0	0	100	Endothelium						NO_DEGS
Arhgap11a	2	3	2	0	1	66.6667	Endothelium						NO_DEGS
Arhgap15os	1	1	0	1	1	0	Endothelium						NO_DEGS
Arhgap18	5	3	2	3	1	33.3333	Endothelium						NO_DEGS
Arhgap19	1	1	1	0	0	100	Endothelium						NO_DEGS
Arhgap20	4	2	2	2	0	50	Endothelium						NO_DEGS
Arhgap22	3	2	1	2	1	25	Endothelium						NO_DEGS
Arhgap23	15	9	8	7	1	50	Endothelium						NO_DEGS
Arhgap24	6	5	1	5	4	10	Endothelium						NO_DEGS
Arhgap27	4	5	2	2	3	28.5714	Endothelium						NO_DEGS
Arhgap28	2	1	1	1	0	50	Endothelium						NO_DEGS
Arhgap29	4	8	4	0	4	50	Endothelium						NO_DEGS
Arhgap30	1	0	0	1	0	0	Endothelium						NO_DEGS
Arhgap31	7	3	3	4	0	42.8571	Endothelium						NO_DEGS
Arhgap32	5	2	1	4	1	16.6667	Endothelium						NO_DEGS
Arhgap33	3	2	2	1	0	66.6667	Endothelium						NO_DEGS
Arhgap35	3	3	3	0	0	100	Endothelium						NO_DEGS
Arhgap39	2	2	2	0	0	100	Endothelium						NO_DEGS
Arhgap4	2	1	1	1	0	50	Endothelium						NO_DEGS
Arhgap44	2	1	0	2	1	0	Endothelium						NO_DEGS
Arhgap5	4	2	2	2	0	50	Endothelium						NO_DEGS
Arhgap8	2	3	1	1	2	25	Endothelium						NO_DEGS
Arhgef1	2	2	2	0	0	100	Endothelium						NO_DEGS
Arhgef10	6	6	3	3	3	33.3333	Endothelium						NO_DEGS
Arhgef10l	9	11	6	3	5	42.8571	Endothelium						NO_DEGS
Arhgef11	1	1	1	0	0	100	Endothelium						NO_DEGS
Arhgef12	3	3	1	2	2	20	Endothelium						NO_DEGS
Arhgef15	2	1	1	1	0	50	Endothelium						NO_DEGS
Arhgef16	1	1	1	0	0	100	Endothelium						NO_DEGS
Arhgef18	2	4	1	1	3	20	Endothelium						NO_DEGS
Arhgef19	3	4	2	1	2	40	Endothelium						NO_DEGS
Arhgef2	7	9	5	2	4	45.4545	Endothelium						NO_DEGS
Arhgef25	1	3	1	0	2	33.3333	Endothelium						NO_DEGS
Arhgef26	4	1	1	3	0	25	Endothelium						NO_DEGS
Arhgef28	4	4	2	2	2	33.3333	Endothelium						NO_DEGS
Arhgef33	1	1	1	0	0	100	Endothelium						NO_DEGS
Arhgef37	1	0	0	1	0	0	Endothelium						NO_DEGS
Arhgef39	2	2	2	0	0	100	Endothelium						NO_DEGS
Arhgef4	3	2	0	3	2	0	Endothelium						NO_DEGS
Arhgef40	3	3	2	1	1	50	Endothelium						NO_DEGS
Arhgef5	3	2	2	1	0	66.6667	Endothelium						NO_DEGS
Arhgef6	1	1	0	1	1	0	Endothelium						NO_DEGS
Arhgef9	2	0	0	2	0	0	Endothelium						NO_DEGS
Arid1a	9	5	5	4	0	55.5556	Endothelium						NO_DEGS
Arid3a	6	3	3	3	0	50	Endothelium						NO_DEGS
Arid3b	4	4	3	1	1	60	Endothelium						NO_DEGS
Arid4b	1	1	1	0	0	100	Endothelium						NO_DEGS
Arid5a	2	2	1	1	1	33.3333	Endothelium						NO_DEGS
Arid5b	10	11	4	6	7	23.5294	Endothelium						NO_DEGS
Arih1	2	1	1	1	0	50	Endothelium						NO_DEGS
Arih2	1	1	1	0	0	100	Endothelium						NO_DEGS
Arl10	2	2	1	1	1	33.3333	Endothelium						NO_DEGS
Arl13b	1	2	1	0	1	50	Endothelium						NO_DEGS
Arl14ep	1	2	1	0	1	50	Endothelium						NO_DEGS
Arl15	5	2	1	4	1	16.6667	Endothelium						NO_DEGS
Arl2	1	1	1	0	0	100	Endothelium						NO_DEGS
Arl2bp	1	1	1	0	0	100	Endothelium						NO_DEGS
Arl3	2	1	1	1	0	50	Endothelium						NO_DEGS
Arl4a	7	6	3	4	3	30	Endothelium						NO_DEGS
Arl4c	5	4	3	2	1	50	Endothelium						NO_DEGS
Arl4d	5	7	4	1	3	50	Endothelium						NO_DEGS
Arl5a	2	2	1	1	1	33.3333	Endothelium						NO_DEGS
Arl5c	1	1	1	0	0	100	Endothelium						NO_DEGS
Arl6	1	1	1	0	0	100	Endothelium						NO_DEGS
Arl6ip1	1	1	1	0	0	100	Endothelium						NO_DEGS
Arl6ip4	1	1	1	0	0	100	Endothelium						NO_DEGS
Arl6ip5	3	1	1	2	0	33.3333	Endothelium						NO_DEGS
Arl6ip6	1	2	1	0	1	50	Endothelium						NO_DEGS
Arl8a	7	5	5	2	0	71.4286	Endothelium						NO_DEGS
Arl8b	2	2	1	1	1	33.3333	Endothelium						NO_DEGS
Armc1	3	2	1	2	1	25	Endothelium						NO_DEGS
Armc12	1	1	1	0	0	100	Endothelium						NO_DEGS
Armc2	4	2	0	4	2	0	Endothelium						NO_DEGS
Armc3	2	0	0	2	0	0	Endothelium						NO_DEGS
Armc5	1	0	0	1	0	0	Endothelium						NO_DEGS
Armc7	2	2	2	0	0	100	Endothelium						NO_DEGS
Armc9	2	1	1	1	0	50	Endothelium						NO_DEGS
Armcx1	2	1	1	1	0	50	Endothelium						NO_DEGS
Armcx2	2	1	0	2	1	0	Endothelium						NO_DEGS
Armcx3	1	0	0	1	0	0	Endothelium						NO_DEGS
Armcx4	1	1	1	0	0	100	Endothelium						NO_DEGS
Armcx5	1	0	0	1	0	0	Endothelium						NO_DEGS
Armcx6	1	0	0	1	0	0	Endothelium						NO_DEGS
Armh1	3	3	1	2	2	20	Endothelium						NO_DEGS
Armh4	1	1	1	0	0	100	Endothelium						NO_DEGS
Armt1	1	0	0	1	0	0	Endothelium						NO_DEGS
Arnt	1	1	1	0	0	100	Endothelium						NO_DEGS
Arnt2	10	7	5	5	2	41.6667	Endothelium						NO_DEGS
Arntl	3	2	2	1	0	66.6667	Endothelium						NO_DEGS
Arntl2	1	2	0	1	2	0	Endothelium						NO_DEGS
Arpc1b	3	1	1	2	0	33.3333	Endothelium						NO_DEGS
Arpc2	2	2	2	0	0	100	Endothelium						NO_DEGS
Arpc3	4	1	1	3	0	25	Endothelium						NO_DEGS
Arpc5l	1	1	1	0	0	100	Endothelium						NO_DEGS
Arpp19	2	1	1	1	0	50	Endothelium						NO_DEGS
Arpp21	1	0	0	1	0	0	Endothelium						NO_DEGS
Arrb1	6	6	4	2	2	50	Endothelium						NO_DEGS
Arrb2	2	2	2	0	0	100	Endothelium						NO_DEGS
Arrdc1	1	0	0	1	0	0	Endothelium						NO_DEGS
Arrdc2	3	3	1	2	2	20	Endothelium						NO_DEGS
Arrdc3	6	5	4	2	1	57.1429	Endothelium						NO_DEGS
Arrdc4	2	3	2	0	1	66.6667	Endothelium						NO_DEGS
Arsb	1	1	1	0	0	100	Endothelium						NO_DEGS
Arsg	4	1	1	3	0	25	Endothelium						NO_DEGS
Arsi	2	0	0	2	0	0	Endothelium						NO_DEGS
Art5	1	2	1	0	1	50	Endothelium						NO_DEGS
Artn	2	2	1	1	1	33.3333	Endothelium						NO_DEGS
Arv1	1	0	0	1	0	0	Endothelium						NO_DEGS
Arvcf	8	6	4	4	2	40	Endothelium						NO_DEGS
Asah1	1	1	1	0	0	100	Endothelium						NO_DEGS
Asah2	1	1	0	1	1	0	Endothelium						NO_DEGS
Asap1	13	11	6	7	5	33.3333	Endothelium						NO_DEGS
Asap2	7	9	5	2	4	45.4545	Endothelium						NO_DEGS
Asap3	4	3	2	2	1	40	Endothelium						NO_DEGS
Asb1	2	3	2	0	1	66.6667	Endothelium						NO_DEGS
Asb13	1	1	0	1	1	0	Endothelium						NO_DEGS
Asb15	1	1	1	0	0	100	Endothelium						NO_DEGS
Asb18	1	0	0	1	0	0	Endothelium						NO_DEGS
Asb2	2	0	0	2	0	0	Endothelium						NO_DEGS
Asb3	1	1	1	0	0	100	Endothelium						NO_DEGS
Asb4	3	3	2	1	1	50	Endothelium						NO_DEGS
Asb6	2	1	1	1	0	50	Endothelium						NO_DEGS
Asb7	1	3	1	0	2	33.3333	Endothelium						NO_DEGS
Asb8	3	1	1	2	0	33.3333	Endothelium						NO_DEGS
Ascc2	1	1	1	0	0	100	Endothelium						NO_DEGS
Ascc3	2	1	1	1	0	50	Endothelium						NO_DEGS
Ascl1	4	7	3	1	4	37.5	Endothelium						NO_DEGS
Ascl2	1	2	1	0	1	50	Endothelium						NO_DEGS
Ascl4	1	1	1	0	0	100	Endothelium						NO_DEGS
Asf1a	2	2	2	0	0	100	Endothelium						NO_DEGS
Asf1b	1	1	1	0	0	100	Endothelium						NO_DEGS
Ash1l	3	1	1	2	0	33.3333	Endothelium						NO_DEGS
Ash2l	2	1	1	1	0	50	Endothelium						NO_DEGS
Asic1	3	0	0	3	0	0	Endothelium						NO_DEGS
Asic3	1	0	0	1	0	0	Endothelium						NO_DEGS
Asic4	3	5	3	0	2	60	Endothelium						NO_DEGS
Asns	1	1	1	0	0	100	Endothelium						NO_DEGS
Aspg	2	1	1	1	0	50	Endothelium						NO_DEGS
Asph	2	7	1	1	6	12.5	Endothelium						NO_DEGS
Asphd1	1	1	1	0	0	100	Endothelium						NO_DEGS
Asphd2	1	3	1	0	2	33.3333	Endothelium						NO_DEGS
Aspm	1	1	1	0	0	100	Endothelium						NO_DEGS
Aspn	2	0	0	2	0	0	Endothelium						NO_DEGS
Asprv1	2	2	2	0	0	100	Endothelium						NO_DEGS
Aspscr1	4	1	1	3	0	25	Endothelium						NO_DEGS
Asrgl1	2	2	1	1	1	33.3333	Endothelium						NO_DEGS
Ass1	3	1	1	2	0	33.3333	Endothelium						NO_DEGS
Astn1	2	2	2	0	0	100	Endothelium						NO_DEGS
Asxl1	1	1	1	0	0	100	Endothelium						NO_DEGS
Asxl3	1	2	1	0	1	50	Endothelium						NO_DEGS
Atad1	1	1	1	0	0	100	Endothelium						NO_DEGS
Atad2	2	1	1	1	0	50	Endothelium						NO_DEGS
Atad2b	2	2	2	0	0	100	Endothelium						NO_DEGS
Atad3a	2	1	1	1	0	50	Endothelium						NO_DEGS
Atad5	1	1	1	0	0	100	Endothelium						NO_DEGS
Atat1	1	1	1	0	0	100	Endothelium						NO_DEGS
Atcay	1	2	1	0	1	50	Endothelium						NO_DEGS
Ate1	4	3	2	2	1	40	Endothelium						NO_DEGS
Atf1	1	1	1	0	0	100	Endothelium						NO_DEGS
Atf2	1	1	1	0	0	100	Endothelium						NO_DEGS
Atf3	3	3	2	1	1	50	Endothelium						NO_DEGS
Atf5	1	1	1	0	0	100	Endothelium						NO_DEGS
Atf6	3	2	1	2	1	25	Endothelium						NO_DEGS
Atf6b	3	1	1	2	0	33.3333	Endothelium						NO_DEGS
Atf7	2	3	2	0	1	66.6667	Endothelium						NO_DEGS
Atf7ip	6	7	5	1	2	62.5	Endothelium						NO_DEGS
Atg10	1	2	1	0	1	50	Endothelium						NO_DEGS
Atg101	2	2	2	0	0	100	Endothelium						NO_DEGS
Atg13	1	1	1	0	0	100	Endothelium						NO_DEGS
Atg14	1	1	1	0	0	100	Endothelium						NO_DEGS
Atg16l1	1	1	1	0	0	100	Endothelium						NO_DEGS
Atg16l2	4	2	2	2	0	50	Endothelium						NO_DEGS
Atg2a	1	1	1	0	0	100	Endothelium						NO_DEGS
Atg3	1	1	1	0	0	100	Endothelium						NO_DEGS
Atg4a	1	0	0	1	0	0	Endothelium						NO_DEGS
Atg4b	1	1	1	0	0	100	Endothelium						NO_DEGS
Atg4c	2	1	1	1	0	50	Endothelium						NO_DEGS
Atg4d	1	1	1	0	0	100	Endothelium						NO_DEGS
Atg5	1	1	1	0	0	100	Endothelium						NO_DEGS
Atg7	8	3	0	8	3	0	Endothelium						NO_DEGS
Atg9a	1	1	1	0	0	100	Endothelium						NO_DEGS
Atg9b	4	3	3	1	0	75	Endothelium						NO_DEGS
Atic	1	1	1	0	0	100	Endothelium						NO_DEGS
Atl1	1	4	1	0	3	25	Endothelium						NO_DEGS
Atl2	5	6	4	1	2	57.1429	Endothelium						NO_DEGS
Atl3	1	1	1	0	0	100	Endothelium						NO_DEGS
Atm	1	1	1	0	0	100	Endothelium						NO_DEGS
Atmin	1	2	1	0	1	50	Endothelium						NO_DEGS
Atn1	5	5	4	1	1	66.6667	Endothelium						NO_DEGS
Atoh7	1	3	1	0	2	33.3333	Endothelium						NO_DEGS
Atoh8	4	5	3	1	2	50	Endothelium						NO_DEGS
Atox1	3	2	2	1	0	66.6667	Endothelium						NO_DEGS
Atp10b	1	0	0	1	0	0	Endothelium						NO_DEGS
Atp10d	1	2	1	0	1	50	Endothelium						NO_DEGS
Atp11a	2	3	2	0	1	66.6667	Endothelium						NO_DEGS
Atp11b	2	1	1	1	0	50	Endothelium						NO_DEGS
Atp11c	2	2	2	0	0	100	Endothelium						NO_DEGS
Atp13a1	1	1	1	0	0	100	Endothelium						NO_DEGS
Atp13a2	1	2	1	0	1	50	Endothelium						NO_DEGS
Atp13a3	2	1	1	1	0	50	Endothelium						NO_DEGS
Atp13a4	1	1	0	1	1	0	Endothelium						NO_DEGS
Atp1a1	5	8	3	2	5	30	Endothelium						NO_DEGS
Atp1a3	3	3	2	1	1	50	Endothelium						NO_DEGS
Atp1a4	3	1	1	2	0	33.3333	Endothelium						NO_DEGS
Atp1b1	3	4	2	1	2	40	Endothelium						NO_DEGS
Atp1b2	4	2	2	2	0	50	Endothelium						NO_DEGS
Atp1b3	2	2	2	0	0	100	Endothelium						NO_DEGS
Atp23	3	3	3	0	0	100	Endothelium						NO_DEGS
Atp2a2	5	1	1	4	0	20	Endothelium						NO_DEGS
Atp2b1	4	3	1	3	2	16.6667	Endothelium						NO_DEGS
Atp2b2	3	4	2	1	2	40	Endothelium						NO_DEGS
Atp2b4	3	1	1	2	0	33.3333	Endothelium						NO_DEGS
Atp2c1	2	1	1	1	0	50	Endothelium						NO_DEGS
Atp4a	1	0	0	1	0	0	Endothelium						NO_DEGS
Atp5a1	1	1	1	0	0	100	Endothelium						NO_DEGS
Atp5d	2	2	2	0	0	100	Endothelium						NO_DEGS
Atp5e	1	1	1	0	0	100	Endothelium						NO_DEGS
Atp5g2	4	1	1	3	0	25	Endothelium						NO_DEGS
Atp5g3	6	3	3	3	0	50	Endothelium						NO_DEGS
Atp5j	1	2	1	0	1	50	Endothelium						NO_DEGS
Atp5j2	1	1	1	0	0	100	Endothelium						NO_DEGS
Atp5k	1	1	1	0	0	100	Endothelium						NO_DEGS
Atp5l	1	1	1	0	0	100	Endothelium						NO_DEGS
Atp5mpl	1	0	0	1	0	0	Endothelium						NO_DEGS
Atp5pb	1	1	1	0	0	100	Endothelium						NO_DEGS
Atp6ap1l	3	3	1	2	2	20	Endothelium						NO_DEGS
Atp6ap2	2	2	1	1	1	33.3333	Endothelium						NO_DEGS
Atp6v0a2	2	1	1	1	0	50	Endothelium						NO_DEGS
Atp6v0b	2	1	1	1	0	50	Endothelium						NO_DEGS
Atp6v0d1	1	2	1	0	1	50	Endothelium						NO_DEGS
Atp6v0d2	1	0	0	1	0	0	Endothelium						NO_DEGS
Atp6v0e	2	5	2	0	3	40	Endothelium						NO_DEGS
Atp6v1a	1	1	1	0	0	100	Endothelium						NO_DEGS
Atp6v1b1	1	1	0	1	1	0	Endothelium						NO_DEGS
Atp6v1b2	2	3	2	0	1	66.6667	Endothelium						NO_DEGS
Atp6v1c1	1	2	1	0	1	50	Endothelium						NO_DEGS
Atp6v1c2	1	0	0	1	0	0	Endothelium						NO_DEGS
Atp6v1e1	1	0	0	1	0	0	Endothelium						NO_DEGS
Atp6v1e2	1	2	1	0	1	50	Endothelium						NO_DEGS
Atp6v1f	1	1	1	0	0	100	Endothelium						NO_DEGS
Atp6v1g1	1	3	1	0	2	33.3333	Endothelium						NO_DEGS
Atp6v1g2	3	1	1	2	0	33.3333	Endothelium						NO_DEGS
Atp6v1g3	2	1	1	1	0	50	Endothelium						NO_DEGS
Atp6v1h	3	1	1	2	0	33.3333	Endothelium						NO_DEGS
Atp7a	4	2	2	2	0	50	Endothelium						NO_DEGS
Atp8a1	2	3	2	0	1	66.6667	Endothelium						NO_DEGS
Atp8a2	2	3	2	0	1	66.6667	Endothelium						NO_DEGS
Atp8b1	3	3	1	2	2	20	Endothelium						NO_DEGS
Atp8b2	3	3	2	1	1	50	Endothelium						NO_DEGS
Atp8b4	1	0	0	1	0	0	Endothelium						NO_DEGS
Atp8b5	1	1	1	0	0	100	Endothelium						NO_DEGS
Atp9b	1	3	1	0	2	33.3333	Endothelium						NO_DEGS
Atpaf1	1	1	1	0	0	100	Endothelium						NO_DEGS
Atpaf2	2	1	1	1	0	50	Endothelium						NO_DEGS
Atpif1	1	2	1	0	1	50	Endothelium						NO_DEGS
Atpsckmt	1	1	0	1	1	0	Endothelium						NO_DEGS
Atr	1	1	1	0	0	100	Endothelium						NO_DEGS
Atrn	2	1	1	1	0	50	Endothelium						NO_DEGS
Atrx	2	0	0	2	0	0	Endothelium						NO_DEGS
Atxn1	9	12	4	5	8	23.5294	Endothelium						NO_DEGS
Atxn10	3	2	1	2	1	25	Endothelium						NO_DEGS
Atxn1l	1	0	0	1	0	0	Endothelium						NO_DEGS
Atxn2	4	2	2	2	0	50	Endothelium						NO_DEGS
Atxn2l	2	4	2	0	2	50	Endothelium						NO_DEGS
Atxn3	1	1	1	0	0	100	Endothelium						NO_DEGS
Atxn7	3	2	2	1	0	66.6667	Endothelium						NO_DEGS
Atxn7l1	8	5	1	7	4	8.33333	Endothelium						NO_DEGS
Atxn7l1os2	1	1	1	0	0	100	Endothelium						NO_DEGS
Atxn7l2	1	4	1	0	3	25	Endothelium						NO_DEGS
Atxn7l3	2	2	2	0	0	100	Endothelium						NO_DEGS
Atxn7l3b	1	1	1	0	0	100	Endothelium						NO_DEGS
AU015228	1	0	0	1	0	0	Endothelium						NO_DEGS
AU015791	5	2	2	3	0	40	Endothelium						NO_DEGS
AU019990	5	2	2	3	0	40	Endothelium						NO_DEGS
AU021092	1	0	0	1	0	0	Endothelium						NO_DEGS
AU022252	1	1	1	0	0	100	Endothelium						NO_DEGS
AU023762	1	2	0	1	2	0	Endothelium						NO_DEGS
AU040320	2	1	1	1	0	50	Endothelium						NO_DEGS
AU041133	2	2	2	0	0	100	Endothelium						NO_DEGS
Auh	3	2	1	2	1	25	Endothelium						NO_DEGS
Aunip	1	1	1	0	0	100	Endothelium						NO_DEGS
Aup1	1	1	1	0	0	100	Endothelium						NO_DEGS
Aurka	1	1	1	0	0	100	Endothelium						NO_DEGS
Aurkaip1	2	1	1	1	0	50	Endothelium						NO_DEGS
Aurkb	3	3	2	1	1	50	Endothelium						NO_DEGS
Auts2	22	21	9	13	12	26.4706	Endothelium						NO_DEGS
AV039307	1	1	1	0	0	100	Endothelium						NO_DEGS
AV205837	1	0	0	1	0	0	Endothelium						NO_DEGS
Aven	2	3	1	1	2	25	Endothelium						NO_DEGS
Avl9	1	2	1	0	1	50	Endothelium						NO_DEGS
Avpi1	1	1	1	0	0	100	Endothelium						NO_DEGS
AW011738	1	2	1	0	1	50	Endothelium						NO_DEGS
AW046200	2	2	2	0	0	100	Endothelium						NO_DEGS
AW146154	1	1	1	0	0	100	Endothelium						NO_DEGS
AW209491	2	1	1	1	0	50	Endothelium						NO_DEGS
AW554918	2	1	1	1	0	50	Endothelium						NO_DEGS
Axdnd1	1	2	1	0	1	50	Endothelium						NO_DEGS
Axin1	1	1	1	0	0	100	Endothelium						NO_DEGS
AY702102	6	3	1	5	2	12.5	Endothelium						NO_DEGS
AY702103	1	2	1	0	1	50	Endothelium						NO_DEGS
Aym1	2	3	1	1	2	25	Endothelium						NO_DEGS
Azi2	3	1	1	2	0	33.3333	Endothelium						NO_DEGS
Azin1	3	2	2	1	0	66.6667	Endothelium						NO_DEGS
Azin2	3	4	2	1	2	40	Endothelium						NO_DEGS
B020018J22Rik	4	2	1	3	1	20	Endothelium						NO_DEGS
B230112J18Rik	2	1	0	2	1	0	Endothelium						NO_DEGS
B230208H11Rik	1	1	1	0	0	100	Endothelium						NO_DEGS
B230214G05Rik	3	2	0	3	2	0	Endothelium						NO_DEGS
B230217C12Rik	1	0	0	1	0	0	Endothelium						NO_DEGS
B230219D22Rik	1	1	1	0	0	100	Endothelium						NO_DEGS
B230311B06Rik	1	1	1	0	0	100	Endothelium						NO_DEGS
B230323A14Rik	1	0	0	1	0	0	Endothelium						NO_DEGS
B230354K17Rik	1	1	1	0	0	100	Endothelium						NO_DEGS
B2m	1	1	1	0	0	100	Endothelium						NO_DEGS
B3galnt1	1	2	1	0	1	50	Endothelium						NO_DEGS
B3galnt2	1	2	1	0	1	50	Endothelium						NO_DEGS
B3galt4	1	1	1	0	0	100	Endothelium						NO_DEGS
B3galt5	2	1	1	1	0	50	Endothelium						NO_DEGS
B3galt6	1	1	1	0	0	100	Endothelium						NO_DEGS
B3gat1	2	1	1	1	0	50	Endothelium						NO_DEGS
B3gat2	4	2	2	2	0	50	Endothelium						NO_DEGS
B3gat3	1	1	1	0	0	100	Endothelium						NO_DEGS
B3glct	1	1	1	0	0	100	Endothelium						NO_DEGS
B3gnt2	9	3	2	7	1	20	Endothelium						NO_DEGS
B3gnt4	1	1	1	0	0	100	Endothelium						NO_DEGS
B3gnt5	1	1	1	0	0	100	Endothelium						NO_DEGS
B3gnt7	1	1	1	0	0	100	Endothelium						NO_DEGS
B3gnt8	1	1	1	0	0	100	Endothelium						NO_DEGS
B3gnt9	1	1	1	0	0	100	Endothelium						NO_DEGS
B3gntl1	2	1	1	1	0	50	Endothelium						NO_DEGS
B430010I23Rik	1	0	0	1	0	0	Endothelium						NO_DEGS
B430212C06Rik	1	2	1	0	1	50	Endothelium						NO_DEGS
B430319G15Rik	2	1	0	2	1	0	Endothelium						NO_DEGS
B4galnt1	2	1	1	1	0	50	Endothelium						NO_DEGS
B4galnt3	1	2	1	0	1	50	Endothelium						NO_DEGS
B4galnt4	5	4	3	2	1	50	Endothelium						NO_DEGS
B4galt1	2	3	2	0	1	66.6667	Endothelium						NO_DEGS
B4galt2	1	1	1	0	0	100	Endothelium						NO_DEGS
B4galt3	2	4	2	0	2	50	Endothelium						NO_DEGS
B4galt4	3	2	1	2	1	25	Endothelium						NO_DEGS
B4galt5	2	4	2	0	2	50	Endothelium						NO_DEGS
B4galt6	1	2	1	0	1	50	Endothelium						NO_DEGS
B4galt7	1	1	1	0	0	100	Endothelium						NO_DEGS
B4gat1	1	2	1	0	1	50	Endothelium						NO_DEGS
B630019K06Rik	1	0	0	1	0	0	Endothelium						NO_DEGS
B930018H19Rik	3	2	0	3	2	0	Endothelium						NO_DEGS
B930025P03Rik	5	2	1	4	1	16.6667	Endothelium						NO_DEGS
B930059L03Rik	1	1	1	0	0	100	Endothelium						NO_DEGS
B930092H01Rik	5	3	1	4	2	14.2857	Endothelium						NO_DEGS
B9d1	1	1	1	0	0	100	Endothelium						NO_DEGS
B9d2	1	2	1	0	1	50	Endothelium						NO_DEGS
Baalc	2	0	0	2	0	0	Endothelium						NO_DEGS
Baat	1	0	0	1	0	0	Endothelium						NO_DEGS
Babam1	1	1	1	0	0	100	Endothelium						NO_DEGS
Babam2	3	4	3	0	1	75	Endothelium						NO_DEGS
Bace1	2	1	1	1	0	50	Endothelium						NO_DEGS
Bace2	5	1	1	4	0	20	Endothelium						NO_DEGS
Bach1	8	4	2	6	2	20	Endothelium						NO_DEGS
Bach2os	1	2	1	0	1	50	Endothelium						NO_DEGS
Bag1	3	2	2	1	0	66.6667	Endothelium						NO_DEGS
Bag2	1	1	1	0	0	100	Endothelium						NO_DEGS
Bag3	2	4	2	0	2	50	Endothelium						NO_DEGS
Bag5	2	1	0	2	1	0	Endothelium						NO_DEGS
Bag6	1	1	1	0	0	100	Endothelium						NO_DEGS
Bahcc1	15	11	7	8	4	36.8421	Endothelium						NO_DEGS
Bahd1	3	3	3	0	0	100	Endothelium						NO_DEGS
Baiap2	7	2	2	5	0	28.5714	Endothelium						NO_DEGS
Baiap2l2	1	1	1	0	0	100	Endothelium						NO_DEGS
Bak1	1	1	1	0	0	100	Endothelium						NO_DEGS
Bambi	3	1	1	2	0	33.3333	Endothelium						NO_DEGS
Bambi-ps1	1	1	1	0	0	100	Endothelium						NO_DEGS
Banf1	1	1	1	0	0	100	Endothelium						NO_DEGS
Banf2	1	0	0	1	0	0	Endothelium						NO_DEGS
Banp	3	4	2	1	2	40	Endothelium						NO_DEGS
Bap1	1	2	1	0	1	50	Endothelium						NO_DEGS
Bard1	2	2	1	1	1	33.3333	Endothelium						NO_DEGS
Barhl1	1	3	1	0	2	33.3333	Endothelium						NO_DEGS
Barhl2	1	2	1	0	1	50	Endothelium						NO_DEGS
Barx1	3	0	0	3	0	0	Endothelium						NO_DEGS
Barx2	4	5	2	2	3	28.5714	Endothelium						NO_DEGS
Batf	1	0	0	1	0	0	Endothelium						NO_DEGS
Batf3	2	2	1	1	1	33.3333	Endothelium						NO_DEGS
Bax	1	1	1	0	0	100	Endothelium						NO_DEGS
Baz1a	2	1	1	1	0	50	Endothelium						NO_DEGS
Baz1b	2	2	2	0	0	100	Endothelium						NO_DEGS
Baz2a	6	6	5	1	1	71.4286	Endothelium						NO_DEGS
Baz2b	2	3	2	0	1	66.6667	Endothelium						NO_DEGS
BB014433	2	2	1	1	1	33.3333	Endothelium						NO_DEGS
BB019430	1	0	0	1	0	0	Endothelium						NO_DEGS
BB123696	4	4	2	2	2	33.3333	Endothelium						NO_DEGS
BB218582	1	2	1	0	1	50	Endothelium						NO_DEGS
Bbc3	7	7	6	1	1	75	Endothelium						NO_DEGS
Bbip1	1	2	1	0	1	50	Endothelium						NO_DEGS
Bbox1	1	2	1	0	1	50	Endothelium						NO_DEGS
Bbs1	1	1	1	0	0	100	Endothelium						NO_DEGS
Bbs10	1	1	1	0	0	100	Endothelium						NO_DEGS
Bbs2	1	1	1	0	0	100	Endothelium						NO_DEGS
Bbs4	1	1	1	0	0	100	Endothelium						NO_DEGS
Bbs5	2	0	0	2	0	0	Endothelium						NO_DEGS
Bbs7	1	1	1	0	0	100	Endothelium						NO_DEGS
Bbs9	1	3	1	0	2	33.3333	Endothelium						NO_DEGS
Bbx	5	5	2	3	3	25	Endothelium						NO_DEGS
BC003965	1	2	1	0	1	50	Endothelium						NO_DEGS
BC004004	2	1	1	1	0	50	Endothelium						NO_DEGS
BC005537	2	4	2	0	2	50	Endothelium						NO_DEGS
BC005624	1	1	1	0	0	100	Endothelium						NO_DEGS
BC006965	6	2	2	4	0	33.3333	Endothelium						NO_DEGS
BC024139	1	0	0	1	0	0	Endothelium						NO_DEGS
BC028528	1	0	0	1	0	0	Endothelium						NO_DEGS
BC029722	2	1	1	1	0	50	Endothelium						NO_DEGS
BC031181	1	1	1	0	0	100	Endothelium						NO_DEGS
BC034090	5	6	3	2	3	37.5	Endothelium						NO_DEGS
BC037704	1	2	1	0	1	50	Endothelium						NO_DEGS
BC039771	2	2	1	1	1	33.3333	Endothelium						NO_DEGS
BC039966	4	4	1	3	3	14.2857	Endothelium						NO_DEGS
BC046251	2	1	1	1	0	50	Endothelium						NO_DEGS
BC051142	2	1	1	1	0	50	Endothelium						NO_DEGS
BC051537	1	0	0	1	0	0	Endothelium						NO_DEGS
BC055324	1	1	1	0	0	100	Endothelium						NO_DEGS
BC065397	1	1	0	1	1	0	Endothelium						NO_DEGS
BC065403	1	1	1	0	0	100	Endothelium						NO_DEGS
Bcam	2	3	2	0	1	66.6667	Endothelium						NO_DEGS
Bcan	6	7	4	2	3	44.4444	Endothelium						NO_DEGS
Bcap29	1	1	1	0	0	100	Endothelium						NO_DEGS
Bcar1	13	11	8	5	3	50	Endothelium						NO_DEGS
Bcar3	11	12	6	5	6	35.2941	Endothelium						NO_DEGS
Bcas1	6	3	0	6	3	0	Endothelium						NO_DEGS
Bcas2	2	1	1	1	0	50	Endothelium						NO_DEGS
[truncated: 13,266 more rows]

## Sheet: ExN_all
SYMBOL	WT_count	MUT_count	Common_count	Unique_WT	Unique_MUT	Perc_of_common	Condition	p_val	avg_log2FC	pct.1	pct.2	p_val_adj	DEGS
6330403K07Rik	4	4	4	0	0	100	ExN_all	6.48538e-28	-0.263713	0.337	0.44	1.62089e-23	DOWN
Actb	6	6	5	1	1	71.4286	ExN_all	4.28801e-32	-0.318737	0.882	0.918	1.0717e-27	DOWN
Actg1	1	1	1	0	0	100	ExN_all	9.70672e-19	-0.274676	0.806	0.841	2.426e-14	DOWN
Adamts17	13	16	8	5	8	38.0952	ExN_all	5.39691e-29	-0.290599	0.103	0.178	1.34885e-24	DOWN
Adamts18	14	8	6	8	2	37.5	ExN_all	1.34296e-32	-0.426644	0.204	0.301	3.35645e-28	DOWN
Adamts3	11	8	6	5	2	46.1538	ExN_all	2.73182e-54	-0.423983	0.342	0.491	6.82765e-50	DOWN
Adarb2	5	7	4	1	3	50	ExN_all	0.586439	-0.416105	0.224	0.232	1	DOWN
Adgrb3	19	22	12	7	10	41.3793	ExN_all	2.4255e-27	-0.376905	0.58	0.661	6.06204e-23	DOWN
Alcam	11	10	7	4	3	50	ExN_all	2.13135e-18	-0.316972	0.523	0.595	5.32689e-14	DOWN
Atp5j	4	3	3	1	0	75	ExN_all	6.60539e-36	-0.25782	0.312	0.434	1.65089e-31	DOWN
Atp5o	6	6	4	2	2	50	ExN_all	3.47519e-48	-0.304421	0.3	0.44	8.68554e-44	DOWN
Bcl11b	21	26	15	6	11	46.875	ExN_all	9.12374e-54	-0.538755	0.337	0.466	2.2803e-49	DOWN
Bcl2	4	8	4	0	4	50	ExN_all	5.62723e-50	-0.387671	0.113	0.219	1.40641e-45	DOWN
Camk1d	11	14	6	5	8	31.5789	ExN_all	2.06338e-128	-0.611895	0.854	0.928	5.15701e-124	DOWN
Cdh11	23	21	10	13	11	29.4118	ExN_all	1.39545e-40	-0.331933	0.291	0.42	3.48764e-36	DOWN
Cdh13	54	49	23	31	26	28.75	ExN_all	5.9817e-93	-1.11164	0.257	0.422	1.49501e-88	DOWN
Cdh4	43	37	17	26	20	26.9841	ExN_all	1.83118e-41	-0.363975	0.459	0.592	4.57667e-37	DOWN
Cfl1	1	4	1	0	3	25	ExN_all	1.9567e-50	-0.363265	0.569	0.695	4.89038e-46	DOWN
Chchd2	2	1	1	1	0	50	ExN_all	8.5561e-52	-0.379601	0.455	0.59	2.13843e-47	DOWN
Cmss1	4	2	1	3	1	20	ExN_all	2.9582e-67	-0.520227	0.738	0.797	7.39342e-63	DOWN
Cox4i1	1	3	1	0	2	33.3333	ExN_all	1.57363e-32	-0.254853	0.615	0.712	3.93298e-28	DOWN
Cox5a	4	3	3	1	0	75	ExN_all	2.24732e-34	-0.272119	0.295	0.409	5.61673e-30	DOWN
Cox5b	1	2	1	0	1	50	ExN_all	7.45536e-38	-0.275675	0.246	0.362	1.86332e-33	DOWN
Cox6a1	1	1	1	0	0	100	ExN_all	2.04686e-34	-0.265787	0.404	0.526	5.11573e-30	DOWN
Cox6c	2	2	2	0	0	100	ExN_all	9.23769e-40	-0.280491	0.367	0.5	2.30878e-35	DOWN
Cox7c	4	5	4	0	1	80	ExN_all	1.61463e-47	-0.287611	0.487	0.627	4.03544e-43	DOWN
Cox8a	2	2	1	1	1	33.3333	ExN_all	1.45337e-48	-0.309118	0.395	0.538	3.63241e-44	DOWN
Csrp2	4	6	3	1	3	42.8571	ExN_all	2.33869e-43	-0.3166	0.158	0.267	5.8451e-39	DOWN
Cst3	2	3	2	0	1	66.6667	ExN_all	8.40704e-27	-0.259817	0.654	0.733	2.10117e-22	DOWN
Ctnna3	9	7	5	4	2	45.4545	ExN_all	2.58251e-45	-0.425241	0.056	0.137	6.45447e-41	DOWN
Dbi	2	3	2	0	1	66.6667	ExN_all	2.91719e-80	-0.480648	0.737	0.831	7.29093e-76	DOWN
Dpy19l1	8	8	4	4	4	33.3333	ExN_all	2.91312e-70	-0.471686	0.444	0.603	7.28075e-66	DOWN
Dync1i1	9	14	5	4	9	27.7778	ExN_all	1.351e-20	-0.26606	0.216	0.298	3.37655e-16	DOWN
Dynll1	1	1	1	0	0	100	ExN_all	8.58147e-48	-0.347937	0.437	0.568	2.14477e-43	DOWN
E130114P18Rik	25	29	16	9	13	42.1053	ExN_all	4.97441e-35	-0.32849	0.136	0.228	1.24326e-30	DOWN
Eef1a1	14	13	12	2	1	80	ExN_all	5.51631e-65	-0.427314	0.892	0.939	1.37869e-60	DOWN
Eef1b2	1	0	0	1	0	0	ExN_all	8.60078e-40	-0.301773	0.39	0.512	2.14959e-35	DOWN
Eef1g	2	1	1	1	0	50	ExN_all	2.72096e-42	-0.336396	0.413	0.539	6.80051e-38	DOWN
Eif1	3	4	3	0	1	75	ExN_all	1.38083e-39	-0.309918	0.431	0.554	3.4511e-35	DOWN
Eif1b	3	4	2	1	2	40	ExN_all	4.73282e-24	-0.26762	0.274	0.368	1.18287e-19	DOWN
Eif5a	4	5	4	0	1	80	ExN_all	4.99518e-36	-0.286203	0.272	0.386	1.24845e-31	DOWN
Elob	2	2	2	0	0	100	ExN_all	4.37259e-44	-0.314479	0.356	0.491	1.09284e-39	DOWN
Fabp7	2	4	2	0	2	50	ExN_all	1.23802e-167	-0.763	0.908	0.867	3.09418e-163	DOWN
Fat3	26	22	12	14	10	33.3333	ExN_all	3.89402e-43	-0.436931	0.482	0.605	9.73232e-39	DOWN
Fau	2	5	2	0	3	40	ExN_all	1.53159e-45	-0.317595	0.787	0.854	3.82791e-41	DOWN
Fth1	2	2	2	0	0	100	ExN_all	7.24972e-53	-0.344895	0.589	0.723	1.81192e-48	DOWN
Ftl1	5	4	3	2	1	50	ExN_all	7.77074e-53	-0.401821	0.648	0.754	1.94214e-48	DOWN
Galntl6	11	17	9	2	8	47.3684	ExN_all	0.00124266	-0.274039	0.18	0.204	1	DOWN
Gapdh	4	4	2	2	2	33.3333	ExN_all	1.55819e-76	-0.445862	0.5	0.661	3.89439e-72	DOWN
Grik3	15	16	8	7	8	34.7826	ExN_all	1.36623e-43	-0.430734	0.122	0.224	3.41461e-39	DOWN
H3f3a	6	7	5	1	2	62.5	ExN_all	3.86072e-35	-0.296345	0.762	0.827	9.64909e-31	DOWN
H3f3b	3	4	3	0	1	75	ExN_all	3.86826e-39	-0.351286	0.681	0.76	9.66794e-35	DOWN
Hint1	3	1	1	2	0	33.3333	ExN_all	4.21288e-47	-0.301673	0.438	0.575	1.05293e-42	DOWN
Hmgb1	4	7	4	0	3	57.1429	ExN_all	4.30049e-41	-0.32174	0.553	0.661	1.07482e-36	DOWN
Hs3st4	15	14	8	7	6	38.0952	ExN_all	2.10385e-42	-0.63245	0.083	0.17	5.25816e-38	DOWN
Hs3st5	6	4	2	4	2	25	ExN_all	3.74908e-08	-0.262583	0.163	0.204	0.000937007	DOWN
Hs6st3	4	5	2	2	3	28.5714	ExN_all	3.19248e-14	-0.385492	0.357	0.419	7.97898e-10	DOWN
Hsp90ab1	5	3	3	2	0	60	ExN_all	1.89392e-29	-0.326852	0.786	0.84	4.73347e-25	DOWN
Hspe1	1	0	0	1	0	0	ExN_all	2.97103e-37	-0.257836	0.249	0.366	7.42549e-33	DOWN
Igfbp2	7	5	2	5	3	20	ExN_all	2.05736e-28	-0.252596	0.232	0.328	5.14197e-24	DOWN
Ina	3	2	2	1	0	66.6667	ExN_all	3.94529e-25	-0.39433	0.273	0.354	9.86045e-21	DOWN
Kcnq3	16	15	9	7	6	40.9091	ExN_all	2.83881e-19	-0.319294	0.739	0.801	7.09503e-15	DOWN
Kirrel3	35	40	18	17	22	31.5789	ExN_all	1.64967e-50	-0.747628	0.37	0.501	4.12303e-46	DOWN
Klhl29	19	28	10	9	18	27.027	ExN_all	2.60252e-33	-0.361079	0.662	0.743	6.50448e-29	DOWN
Ldb2	19	19	13	6	6	52	ExN_all	1.38102e-31	-0.426758	0.321	0.425	3.45158e-27	DOWN
Lhfpl3	9	7	6	3	1	60	ExN_all	1.32559e-10	-0.374829	0.098	0.137	3.31304e-06	DOWN
Lrfn5	6	8	5	1	3	55.5556	ExN_all	4.16866e-40	-0.483625	0.406	0.52	1.04187e-35	DOWN
Lrrtm3	15	12	6	9	6	28.5714	ExN_all	4.72635e-49	-0.531447	0.087	0.185	1.18126e-44	DOWN
Lypd6	9	11	6	3	5	42.8571	ExN_all	7.61044e-23	-0.259777	0.196	0.281	1.90208e-18	DOWN
Mdga2	9	12	7	2	5	50	ExN_all	7.21787e-60	-0.505586	0.477	0.627	1.80396e-55	DOWN
Mif	7	6	6	1	0	85.7143	ExN_all	2.35293e-65	-0.406358	0.328	0.487	5.88067e-61	DOWN
Mt3	1	2	1	0	1	50	ExN_all	1.86295e-15	-0.259198	0.594	0.626	4.65607e-11	DOWN
Naca	1	2	1	0	1	50	ExN_all	9.07444e-44	-0.332474	0.43	0.56	2.26798e-39	DOWN
Ndn	5	3	1	4	2	14.2857	ExN_all	2.19002e-10	-0.336162	0.27	0.321	5.4735e-06	DOWN
Neurod2	20	17	15	5	2	68.1818	ExN_all	1.73753e-36	-0.31743	0.535	0.638	4.34262e-32	DOWN
Neurod6	9	11	7	2	4	53.8462	ExN_all	2.43343e-19	-0.397749	0.325	0.391	6.08188e-15	DOWN
Nin	19	11	9	10	2	42.8571	ExN_all	7.009e-49	-0.755218	0.221	0.332	1.75176e-44	DOWN
Nnat	3	3	3	0	0	100	ExN_all	6.82353e-28	-0.597473	0.755	0.802	1.7054e-23	DOWN
Npas3	22	19	10	12	9	32.2581	ExN_all	7.89517e-22	-0.728936	0.285	0.362	1.97324e-17	DOWN
Npm1	4	4	4	0	0	100	ExN_all	1.48501e-33	-0.28747	0.39	0.501	3.7115e-29	DOWN
Nrg3	8	4	4	4	0	50	ExN_all	5.26505e-125	-0.741367	0.561	0.762	1.31589e-120	DOWN
Nrg3os	5	3	2	3	1	33.3333	ExN_all	8.66397e-62	-0.388402	0.092	0.207	2.16539e-57	DOWN
Pcdh9	21	36	15	6	21	35.7143	ExN_all	1.61738e-41	-0.299667	0.807	0.891	4.04232e-37	DOWN
Pdap1	1	2	1	0	1	50	ExN_all	2.95962e-29	-0.258235	0.208	0.303	7.39698e-25	DOWN
Pde4b	22	27	15	7	12	44.1176	ExN_all	6.36594e-18	-0.30332	0.244	0.32	1.59104e-13	DOWN
Pdzd2	18	12	7	11	5	30.4348	ExN_all	7.12127e-26	-0.267349	0.088	0.155	1.77982e-21	DOWN
Pdzrn4	19	19	9	10	10	31.0345	ExN_all	2.5627e-18	-0.307505	0.134	0.195	6.40495e-14	DOWN
Pfn1	2	3	2	0	1	66.6667	ExN_all	4.99082e-43	-0.269128	0.22	0.347	1.24735e-38	DOWN
Ppia	5	5	4	1	1	66.6667	ExN_all	4.04031e-79	-0.374695	0.775	0.871	1.0098e-74	DOWN
Prdx2	3	2	2	1	0	66.6667	ExN_all	7.09621e-21	-0.262092	0.577	0.65	1.77356e-16	DOWN
Prickle1	19	13	11	8	2	52.381	ExN_all	5.20239e-49	-0.447622	0.102	0.204	1.30023e-44	DOWN
Ptma	17	19	14	3	5	63.6364	ExN_all	1.30276e-31	-0.323486	0.771	0.841	3.256e-27	DOWN
Ptprg	32	39	23	9	16	47.9167	ExN_all	1.12379e-30	-0.29123	0.447	0.56	2.8087e-26	DOWN
Rack1	5	10	3	2	7	25	ExN_all	8.49544e-51	-0.384412	0.622	0.735	2.12327e-46	DOWN
Ran	6	5	4	2	1	57.1429	ExN_all	4.46924e-32	-0.263619	0.339	0.45	1.117e-27	DOWN
Reln	15	17	9	6	8	39.1304	ExN_all	2.29031e-06	-0.258093	0.214	0.254	0.0572417	DOWN
Rgs6	24	19	10	14	9	30.303	ExN_all	7.90486e-31	-0.536976	0.335	0.434	1.97566e-26	DOWN
Rorb	5	5	4	1	1	66.6667	ExN_all	8.72905e-21	-0.343571	0.18	0.253	2.18165e-16	DOWN
Rpl10	1	2	1	0	1	50	ExN_all	7.37646e-74	-0.463842	0.578	0.717	1.8436e-69	DOWN
Rpl10a	2	2	2	0	0	100	ExN_all	2.38194e-62	-0.356095	0.605	0.738	5.95318e-58	DOWN
Rpl11	2	2	2	0	0	100	ExN_all	1.32075e-87	-0.439537	0.698	0.824	3.30094e-83	DOWN
Rpl13	1	1	1	0	0	100	ExN_all	5.02228e-131	-0.497089	0.805	0.91	1.25522e-126	DOWN
Rpl13a	1	3	1	0	2	33.3333	ExN_all	1.54015e-61	-0.332496	0.78	0.867	3.84929e-57	DOWN
Rpl14	1	1	1	0	0	100	ExN_all	1.28873e-68	-0.381369	0.547	0.701	3.22093e-64	DOWN
Rpl15	2	3	2	0	1	66.6667	ExN_all	2.61353e-82	-0.428908	0.681	0.807	6.532e-78	DOWN
Rpl17	1	2	1	0	1	50	ExN_all	3.48702e-89	-0.418793	0.717	0.848	8.7151e-85	DOWN
Rpl18	2	3	2	0	1	66.6667	ExN_all	2.74566e-53	-0.341976	0.671	0.785	6.86222e-49	DOWN
Rpl19	5	4	3	2	1	50	ExN_all	7.19948e-95	-0.458819	0.683	0.819	1.79937e-90	DOWN
Rpl21	2	1	1	1	0	50	ExN_all	1.02513e-85	-0.417985	0.684	0.815	2.5621e-81	DOWN
Rpl22	1	1	1	0	0	100	ExN_all	3.08615e-33	-0.260379	0.448	0.568	7.71323e-29	DOWN
Rpl23	1	1	1	0	0	100	ExN_all	3.65828e-91	-0.450279	0.733	0.846	9.14314e-87	DOWN
Rpl23a	1	1	1	0	0	100	ExN_all	1.19979e-118	-0.453692	0.722	0.861	2.99863e-114	DOWN
Rpl24	1	2	1	0	1	50	ExN_all	4.94487e-79	-0.400309	0.651	0.79	1.23587e-74	DOWN
Rpl27	1	1	1	0	0	100	ExN_all	1.44457e-43	-0.302033	0.622	0.731	3.61042e-39	DOWN
Rpl27a	2	1	1	1	0	50	ExN_all	6.5653e-100	-0.431952	0.731	0.853	1.64086e-95	DOWN
Rpl28	2	2	2	0	0	100	ExN_all	3.75033e-105	-0.449492	0.655	0.815	9.37319e-101	DOWN
Rpl29	4	4	3	1	1	60	ExN_all	1.7137e-95	-0.48395	0.61	0.768	4.28306e-91	DOWN
Rpl3	2	2	2	0	0	100	ExN_all	6.28523e-50	-0.324973	0.508	0.643	1.57087e-45	DOWN
Rpl30	2	2	2	0	0	100	ExN_all	2.72751e-74	-0.344789	0.709	0.84	6.81686e-70	DOWN
Rpl31	2	3	2	0	1	66.6667	ExN_all	1.11823e-70	-0.385177	0.508	0.665	2.7948e-66	DOWN
Rpl32	1	1	1	0	0	100	ExN_all	1.22175e-113	-0.419748	0.773	0.9	3.05351e-109	DOWN
Rpl34	5	6	5	0	1	83.3333	ExN_all	1.85731e-57	-0.308156	0.689	0.808	4.64197e-53	DOWN
Rpl35a	2	2	2	0	0	100	ExN_all	1.60263e-44	-0.252447	0.693	0.804	4.00544e-40	DOWN
Rpl36	2	3	2	0	1	66.6667	ExN_all	9.01237e-48	-0.257148	0.643	0.781	2.25246e-43	DOWN
Rpl36a	1	1	1	0	0	100	ExN_all	6.31343e-38	-0.262032	0.436	0.562	1.57792e-33	DOWN
Rpl4	1	1	1	0	0	100	ExN_all	1.39602e-27	-0.254982	0.451	0.552	3.48907e-23	DOWN
Rpl41	1	1	1	0	0	100	ExN_all	1.277e-112	-0.382965	0.855	0.939	3.19159e-108	DOWN
Rpl5	2	3	2	0	1	66.6667	ExN_all	1.67817e-40	-0.341984	0.637	0.729	4.19424e-36	DOWN
Rpl6	1	1	1	0	0	100	ExN_all	8.75335e-71	-0.397637	0.692	0.809	2.18772e-66	DOWN
Rpl7	2	2	2	0	0	100	ExN_all	1.36168e-60	-0.408064	0.644	0.759	3.40325e-56	DOWN
Rpl8	2	2	1	1	1	33.3333	ExN_all	2.22924e-52	-0.327678	0.685	0.783	5.57154e-48	DOWN
Rpl9	1	1	1	0	0	100	ExN_all	1.03415e-42	-0.348577	0.681	0.766	2.58465e-38	DOWN
Rplp0	2	2	2	0	0	100	ExN_all	3.35375e-59	-0.35873	0.737	0.834	8.38203e-55	DOWN
Rplp1	17	20	13	4	7	54.1667	ExN_all	7.77751e-91	-0.345197	0.869	0.942	1.94383e-86	DOWN
Rplp2	1	2	1	0	1	50	ExN_all	1.74316e-58	-0.293483	0.713	0.836	4.35668e-54	DOWN
Rprm	9	8	5	4	3	41.6667	ExN_all	8.93212e-32	-0.270749	0.076	0.148	2.2324e-27	DOWN
Rps10	4	2	2	2	0	50	ExN_all	1.74495e-115	-0.470976	0.734	0.87	4.36116e-111	DOWN
Rps11	1	2	1	0	1	50	ExN_all	3.07053e-99	-0.437632	0.733	0.853	7.67417e-95	DOWN
Rps12	2	1	1	1	0	50	ExN_all	2.20569e-133	-0.435639	0.839	0.94	5.51268e-129	DOWN
Rps13	2	1	1	1	0	50	ExN_all	7.84299e-62	-0.333855	0.684	0.799	1.9602e-57	DOWN
Rps14	6	4	3	3	1	42.8571	ExN_all	2.30996e-99	-0.407502	0.81	0.902	5.77328e-95	DOWN
Rps15	1	1	1	0	0	100	ExN_all	1.11839e-70	-0.335524	0.741	0.844	2.79519e-66	DOWN
Rps15a	5	5	3	2	2	42.8571	ExN_all	5.60077e-70	-0.344337	0.755	0.855	1.3998e-65	DOWN
Rps16	3	2	2	1	0	66.6667	ExN_all	2.8348e-92	-0.409045	0.751	0.867	7.08502e-88	DOWN
Rps17	2	3	1	1	2	25	ExN_all	1.20658e-67	-0.366083	0.555	0.706	3.01562e-63	DOWN
Rps18	2	1	1	1	0	50	ExN_all	5.39448e-72	-0.380612	0.675	0.802	1.34824e-67	DOWN
Rps19	2	4	2	0	2	50	ExN_all	4.68985e-63	-0.332395	0.726	0.842	1.17214e-58	DOWN
Rps20	1	2	1	0	1	50	ExN_all	3.35311e-102	-0.415766	0.746	0.871	8.38043e-98	DOWN
Rps23	4	4	3	1	1	60	ExN_all	2.38991e-111	-0.464216	0.752	0.869	5.97311e-107	DOWN
Rps24	27	31	18	9	13	45	ExN_all	1.23681e-79	-0.34264	0.836	0.918	3.09115e-75	DOWN
Rps26	3	3	2	1	1	50	ExN_all	3.23321e-75	-0.357269	0.742	0.858	8.08077e-71	DOWN
Rps27a	1	1	1	0	0	100	ExN_all	2.83028e-66	-0.338652	0.8	0.882	7.07372e-62	DOWN
Rps3	2	2	2	0	0	100	ExN_all	1.68999e-44	-0.358162	0.681	0.764	4.22379e-40	DOWN
Rps4x	1	1	1	0	0	100	ExN_all	8.42294e-77	-0.414815	0.674	0.799	2.10515e-72	DOWN
Rps5	4	4	3	1	1	60	ExN_all	1.70175e-75	-0.393325	0.713	0.827	4.25319e-71	DOWN
Rps6	2	3	2	0	1	66.6667	ExN_all	4.68632e-37	-0.292872	0.549	0.658	1.17125e-32	DOWN
Rps7	2	1	1	1	0	50	ExN_all	1.04105e-80	-0.455955	0.712	0.829	2.60189e-76	DOWN
Rps8	3	2	2	1	0	66.6667	ExN_all	2.3076e-127	-0.490037	0.854	0.936	5.76738e-123	DOWN
Rps9	2	2	2	0	0	100	ExN_all	1.55848e-64	-0.344864	0.778	0.872	3.89511e-60	DOWN
Rpsa	2	1	1	1	0	50	ExN_all	1.91138e-50	-0.325944	0.829	0.885	4.7771e-46	DOWN
Rspo3	12	6	3	9	3	20	ExN_all	2.15172e-63	-0.550958	0.102	0.223	5.3778e-59	DOWN
Selenow	3	2	1	2	1	25	ExN_all	4.35874e-33	-0.307156	0.437	0.546	1.08938e-28	DOWN
Sema6a	16	18	10	6	8	41.6667	ExN_all	3.84174e-38	-0.333524	0.196	0.308	9.60166e-34	DOWN
Sgcz	5	4	3	2	1	50	ExN_all	4.36782e-08	-0.260911	0.105	0.14	0.00109165	DOWN
Sh3gl2	13	15	7	6	8	33.3333	ExN_all	7.46539e-41	-0.356513	0.246	0.364	1.86582e-36	DOWN
Slc25a4	5	4	3	2	1	50	ExN_all	1.48614e-27	-0.259452	0.391	0.491	3.71432e-23	DOWN
Slc44a5	17	9	7	10	2	36.8421	ExN_all	1.96176e-29	-0.26163	0.158	0.248	4.90302e-25	DOWN
Slit3	18	23	11	7	12	36.6667	ExN_all	3.76994e-10	-0.274116	0.115	0.158	9.4222e-06	DOWN
Sox4	9	8	7	2	1	70	ExN_all	4.86862e-05	-0.250068	0.834	0.845	1	DOWN
Sox5	45	48	25	20	23	36.7647	ExN_all	4.8421e-66	-1.03694	0.514	0.636	1.21019e-61	DOWN
Sparcl1	2	3	2	0	1	66.6667	ExN_all	1.5297e-33	-0.290226	0.266	0.376	3.82317e-29	DOWN
Spock1	22	31	13	9	18	32.5	ExN_all	1.50429e-28	-0.268952	0.215	0.311	3.75968e-24	DOWN
Stmn1	4	7	4	0	3	57.1429	ExN_all	6.3105e-26	-0.412055	0.853	0.879	1.57718e-21	DOWN
Stmn2	4	8	4	0	4	50	ExN_all	2.18231e-19	-0.304707	0.635	0.703	5.45424e-15	DOWN
Sybu	9	13	6	3	7	37.5	ExN_all	7.26748e-21	-0.332642	0.304	0.383	1.81636e-16	DOWN
Tafa1	1	3	1	0	2	33.3333	ExN_all	0.00135388	-0.396836	0.093	0.112	1	DOWN
Tafa2	12	10	5	7	5	29.4118	ExN_all	2.94327e-13	-0.442996	0.457	0.505	7.35611e-09	DOWN
Tafa5	29	32	13	16	19	27.0833	ExN_all	1.58189e-24	-0.315643	0.285	0.375	3.95361e-20	DOWN
Tbr1	12	14	10	2	4	62.5	ExN_all	1.74036e-30	-0.266637	0.254	0.357	4.34967e-26	DOWN
Tiam2	28	30	19	9	11	48.7179	ExN_all	8.36384e-14	-0.313807	0.507	0.573	2.09037e-09	DOWN
Tmem108	19	23	16	3	7	61.5385	ExN_all	3.07203e-25	-0.375969	0.683	0.751	7.67792e-21	DOWN
Tmsb10	7	6	5	2	1	62.5	ExN_all	1.81401e-93	-0.606459	0.655	0.786	4.53375e-89	DOWN
Tmsb4x	1	2	1	0	1	50	ExN_all	1.42797e-166	-0.463305	0.953	0.989	3.56891e-162	DOWN
Tnc	3	9	2	1	7	20	ExN_all	1.92826e-42	-0.343845	0.097	0.189	4.8193e-38	DOWN
Tpt1	2	2	2	0	0	100	ExN_all	2.70048e-161	-0.49267	0.888	0.959	6.74931e-157	DOWN
Tshz3	38	36	21	17	15	39.6226	ExN_all	3.22341e-59	-0.663513	0.16	0.287	8.05627e-55	DOWN
Tuba1a	3	4	3	0	1	75	ExN_all	1.28918e-17	-0.394636	0.961	0.963	3.22205e-13	DOWN
Tubb2a	4	3	2	2	1	40	ExN_all	1.23228e-25	-0.292263	0.354	0.447	3.07985e-21	DOWN
Tubb2b	8	8	7	1	1	77.7778	ExN_all	8.97418e-12	-0.350002	0.759	0.792	2.24292e-07	DOWN
Tubb5	4	3	3	1	0	75	ExN_all	2.50366e-36	-0.451517	0.723	0.794	6.25739e-32	DOWN
Txn1	2	4	2	0	2	50	ExN_all	2.46498e-41	-0.28452	0.229	0.35	6.16074e-37	DOWN
Ubb	3	4	3	0	1	75	ExN_all	1.30577e-80	-0.529444	0.694	0.805	3.2635e-76	DOWN
Vcan	9	8	7	2	1	70	ExN_all	1.11708e-26	-0.300296	0.491	0.589	2.79191e-22	DOWN
Vim	6	3	3	3	0	50	ExN_all	6.72997e-50	-0.307463	0.251	0.389	1.68202e-45	DOWN
Wnt7b	11	11	8	3	3	57.1429	ExN_all	1.65454e-42	-0.278866	0.137	0.243	4.13519e-38	DOWN
Zfpm2	7	5	4	3	1	50	ExN_all	2.29384e-15	-0.36881	0.321	0.39	5.733e-11	DOWN
Hba-a1	0	1	0	0	1	0	ExN_all	7.5411e-177	-0.835251	0.367	0.642	1.88475e-172	DOWN
Rpl26	0	1	0	0	1	0	ExN_all	9.25767e-93	-0.405047	0.695	0.83	2.31377e-88	DOWN
0610009E02Rik	1	3	1	0	2	33.3333	ExN_all						NO_DEGS
0610010K14Rik	2	2	2	0	0	100	ExN_all						NO_DEGS
0610012G03Rik	2	2	2	0	0	100	ExN_all						NO_DEGS
0610030E20Rik	1	1	1	0	0	100	ExN_all						NO_DEGS
0610038B21Rik	4	2	1	3	1	20	ExN_all						NO_DEGS
0610039K10Rik	1	0	0	1	0	0	ExN_all						NO_DEGS
0610040B10Rik	2	2	2	0	0	100	ExN_all						NO_DEGS
0610040F04Rik	7	8	6	1	2	66.6667	ExN_all						NO_DEGS
0610040J01Rik	4	1	1	3	0	25	ExN_all						NO_DEGS
1110002E22Rik	3	6	2	1	4	28.5714	ExN_all						NO_DEGS
1110002J07Rik	10	12	7	3	5	46.6667	ExN_all						NO_DEGS
1110002L01Rik	3	3	3	0	0	100	ExN_all						NO_DEGS
1110004F10Rik	3	4	3	0	1	75	ExN_all						NO_DEGS
1110006O24Rik	2	1	1	1	0	50	ExN_all						NO_DEGS
1110015O18Rik	3	3	2	1	1	50	ExN_all						NO_DEGS
1110017D15Rik	3	1	1	2	0	33.3333	ExN_all						NO_DEGS
1110019D14Rik	8	8	4	4	4	33.3333	ExN_all						NO_DEGS
1110020A21Rik	1	1	1	0	0	100	ExN_all						NO_DEGS
1110032F04Rik	4	5	4	0	1	80	ExN_all						NO_DEGS
1110038B12Rik	2	2	2	0	0	100	ExN_all						NO_DEGS
1110038F14Rik	5	4	3	2	1	50	ExN_all						NO_DEGS
1110059E24Rik	4	3	3	1	0	75	ExN_all						NO_DEGS
1110065P20Rik	3	3	3	0	0	100	ExN_all						NO_DEGS
1190005I06Rik	4	4	3	1	1	60	ExN_all						NO_DEGS
1190007I07Rik	1	2	1	0	1	50	ExN_all						NO_DEGS
1190028D05Rik	2	0	0	2	0	0	ExN_all						NO_DEGS
1300002E11Rik	1	2	1	0	1	50	ExN_all						NO_DEGS
1500009L16Rik	5	8	3	2	5	30	ExN_all						NO_DEGS
1500011B03Rik	1	1	1	0	0	100	ExN_all						NO_DEGS
1500015A07Rik	3	2	2	1	0	66.6667	ExN_all						NO_DEGS
1500015L24Rik	7	6	5	2	1	62.5	ExN_all						NO_DEGS
1600002D24Rik	9	11	5	4	6	33.3333	ExN_all						NO_DEGS
1600010M07Rik	2	2	2	0	0	100	ExN_all						NO_DEGS
1600012H06Rik	1	1	1	0	0	100	ExN_all						NO_DEGS
1600012P17Rik	1	2	1	0	1	50	ExN_all						NO_DEGS
1600014C10Rik	7	6	6	1	0	85.7143	ExN_all						NO_DEGS
1600014C23Rik	3	4	2	1	2	40	ExN_all						NO_DEGS
1600019K03Rik	1	1	1	0	0	100	ExN_all						NO_DEGS
1600020E01Rik	7	8	6	1	2	66.6667	ExN_all						NO_DEGS
1600027J07Rik	3	7	3	0	4	42.8571	ExN_all						NO_DEGS
1600029I14Rik	3	2	2	1	0	66.6667	ExN_all						NO_DEGS
1700001C19Rik	2	1	0	2	1	0	ExN_all						NO_DEGS
1700001D01Rik	4	4	2	2	2	33.3333	ExN_all						NO_DEGS
1700001G11Rik	8	3	3	5	0	37.5	ExN_all						NO_DEGS
1700001G17Rik	4	1	1	3	0	25	ExN_all						NO_DEGS
1700001K23Rik	2	3	2	0	1	66.6667	ExN_all						NO_DEGS
1700001L05Rik	1	1	1	0	0	100	ExN_all						NO_DEGS
1700001L19Rik	5	5	4	1	1	66.6667	ExN_all						NO_DEGS
1700001O22Rik	7	7	6	1	1	75	ExN_all						NO_DEGS
1700003E16Rik	2	2	2	0	0	100	ExN_all						NO_DEGS
1700003F12Rik	1	1	1	0	0	100	ExN_all						NO_DEGS
1700003G18Rik	2	1	1	1	0	50	ExN_all						NO_DEGS
1700003H04Rik	1	3	0	1	3	0	ExN_all						NO_DEGS
1700003I22Rik	5	6	3	2	3	37.5	ExN_all						NO_DEGS
1700003L19Rik	6	5	4	2	1	57.1429	ExN_all						NO_DEGS
1700003M07Rik	4	6	3	1	3	42.8571	ExN_all						NO_DEGS
1700006A11Rik	1	0	0	1	0	0	ExN_all						NO_DEGS
1700006F04Rik	13	13	9	4	4	52.9412	ExN_all						NO_DEGS
1700006H21Rik	6	8	5	1	3	55.5556	ExN_all						NO_DEGS
1700007F19Rik	3	3	2	1	1	50	ExN_all						NO_DEGS
1700007L15Rik	3	5	3	0	2	60	ExN_all						NO_DEGS
1700007P06Rik	1	1	1	0	0	100	ExN_all						NO_DEGS
1700008C04Rik	14	16	8	6	8	36.3636	ExN_all						NO_DEGS
1700008K24Rik	9	6	2	7	4	15.3846	ExN_all						NO_DEGS
1700008O03Rik	3	3	2	1	1	50	ExN_all						NO_DEGS
1700008P02Rik	3	7	2	1	5	25	ExN_all						NO_DEGS
1700009C05Rik	1	0	0	1	0	0	ExN_all						NO_DEGS
1700009N14Rik	5	3	1	4	2	14.2857	ExN_all						NO_DEGS
1700010B08Rik	1	1	1	0	0	100	ExN_all						NO_DEGS
1700010I02Rik	5	3	2	3	1	33.3333	ExN_all						NO_DEGS
1700010I14Rik	9	6	4	5	2	36.3636	ExN_all						NO_DEGS
1700010K23Rik	3	3	1	2	2	20	ExN_all						NO_DEGS
1700011B04Rik	1	1	1	0	0	100	ExN_all						NO_DEGS
1700011C11Rik	4	3	3	1	0	75	ExN_all						NO_DEGS
1700011L22Rik	3	0	0	3	0	0	ExN_all						NO_DEGS
1700012A03Rik	13	18	7	6	11	29.1667	ExN_all						NO_DEGS
1700012B07Rik	3	2	2	1	0	66.6667	ExN_all						NO_DEGS
1700012B09Rik	1	1	0	1	1	0	ExN_all						NO_DEGS
1700012C14Rik	4	3	3	1	0	75	ExN_all						NO_DEGS
1700012D14Rik	10	13	6	4	7	35.2941	ExN_all						NO_DEGS
1700012D16Rik	11	9	3	8	6	17.6471	ExN_all						NO_DEGS
1700012I11Rik	8	3	2	6	1	22.2222	ExN_all						NO_DEGS
1700013G24Rik	2	2	2	0	0	100	ExN_all						NO_DEGS
1700015G11Rik	4	6	2	2	4	25	ExN_all						NO_DEGS
1700016A09Rik	1	1	1	0	0	100	ExN_all						NO_DEGS
1700016C15Rik	1	2	1	0	1	50	ExN_all						NO_DEGS
1700016D06Rik	1	3	1	0	2	33.3333	ExN_all						NO_DEGS
1700016G22Rik	4	5	1	3	4	12.5	ExN_all						NO_DEGS
1700016H13Rik	2	2	2	0	0	100	ExN_all						NO_DEGS
1700016K05Rik	4	3	1	3	2	16.6667	ExN_all						NO_DEGS
1700016K19Rik	1	1	1	0	0	100	ExN_all						NO_DEGS
1700016L21Rik	1	0	0	1	0	0	ExN_all						NO_DEGS
1700017G19Rik	10	10	5	5	5	33.3333	ExN_all						NO_DEGS
1700017J07Rik	4	11	1	3	10	7.14286	ExN_all						NO_DEGS
1700017L05Rik	14	23	10	4	13	37.037	ExN_all						NO_DEGS
1700017N19Rik	1	2	1	0	1	50	ExN_all						NO_DEGS
1700018B08Rik	2	8	2	0	6	25	ExN_all						NO_DEGS
1700018G05Rik	3	1	1	2	0	33.3333	ExN_all						NO_DEGS
1700019C18Rik	1	1	0	1	1	0	ExN_all						NO_DEGS
1700019D03Rik	3	2	0	3	2	0	ExN_all						NO_DEGS
1700019E08Rik	6	8	1	5	7	7.69231	ExN_all						NO_DEGS
1700019G24Rik	1	2	1	0	1	50	ExN_all						NO_DEGS
1700019M22Rik	1	3	0	1	3	0	ExN_all						NO_DEGS
1700019N19Rik	1	1	0	1	1	0	ExN_all						NO_DEGS
1700019P21Rik	4	1	1	3	0	25	ExN_all						NO_DEGS
1700020G17Rik	1	1	0	1	1	0	ExN_all						NO_DEGS
1700020L13Rik	1	0	0	1	0	0	ExN_all						NO_DEGS
1700020L24Rik	2	2	2	0	0	100	ExN_all						NO_DEGS
1700020M21Rik	7	8	4	3	4	36.3636	ExN_all						NO_DEGS
1700020N01Rik	3	2	1	2	1	25	ExN_all						NO_DEGS
1700020N18Rik	1	0	0	1	0	0	ExN_all						NO_DEGS
1700021F02Rik	6	4	4	2	0	66.6667	ExN_all						NO_DEGS
1700021F07Rik	3	3	3	0	0	100	ExN_all						NO_DEGS
1700021N21Rik	5	4	3	2	1	50	ExN_all						NO_DEGS
1700022A21Rik	2	3	2	0	1	66.6667	ExN_all						NO_DEGS
1700022I11Rik	2	1	1	1	0	50	ExN_all						NO_DEGS
1700023C21Rik	5	4	2	3	2	28.5714	ExN_all						NO_DEGS
1700023F02Rik	1	3	1	0	2	33.3333	ExN_all						NO_DEGS
1700024B18Rik	3	2	1	2	1	25	ExN_all						NO_DEGS
1700024G13Rik	2	2	1	1	1	33.3333	ExN_all						NO_DEGS
1700024I08Rik	1	1	1	0	0	100	ExN_all						NO_DEGS
1700025C18Rik	6	5	3	3	2	37.5	ExN_all						NO_DEGS
1700025G04Rik	22	21	14	8	7	48.2759	ExN_all						NO_DEGS
1700025K24Rik	1	0	0	1	0	0	ExN_all						NO_DEGS
1700025N23Rik	3	5	2	1	3	33.3333	ExN_all						NO_DEGS
1700026D11Rik	3	3	3	0	0	100	ExN_all						NO_DEGS
1700026J14Rik	1	1	1	0	0	100	ExN_all						NO_DEGS
1700027A15Rik	1	2	0	1	2	0	ExN_all						NO_DEGS
1700027H10Rik	3	1	1	2	0	33.3333	ExN_all						NO_DEGS
1700027J07Rik	5	3	3	2	0	60	ExN_all						NO_DEGS
1700028D13Rik	25	28	17	8	11	47.2222	ExN_all						NO_DEGS
1700028E10Rik	4	3	3	1	0	75	ExN_all						NO_DEGS
1700028I16Rik	3	3	3	0	0	100	ExN_all						NO_DEGS
1700028M03Rik	3	6	1	2	5	12.5	ExN_all						NO_DEGS
1700028P15Rik	10	10	5	5	5	33.3333	ExN_all						NO_DEGS
1700029F12Rik	3	1	1	2	0	33.3333	ExN_all						NO_DEGS
1700029H14Rik	5	4	3	2	1	50	ExN_all						NO_DEGS
1700029I15Rik	1	0	0	1	0	0	ExN_all						NO_DEGS
1700029J03Rik	7	5	5	2	0	71.4286	ExN_all						NO_DEGS
1700029N11Rik	6	11	3	3	8	21.4286	ExN_all						NO_DEGS
1700030A11Rik	2	1	1	1	0	50	ExN_all						NO_DEGS
1700030C10Rik	2	1	1	1	0	50	ExN_all						NO_DEGS
1700030C14Rik	1	1	1	0	0	100	ExN_all						NO_DEGS
1700030F04Rik	2	2	0	2	2	0	ExN_all						NO_DEGS
1700030J22Rik	2	2	1	1	1	33.3333	ExN_all						NO_DEGS
1700030K09Rik	1	1	1	0	0	100	ExN_all						NO_DEGS
1700030M09Rik	1	1	1	0	0	100	ExN_all						NO_DEGS
1700030O20Rik	2	3	1	1	2	25	ExN_all						NO_DEGS
1700031L13Rik	3	6	3	0	3	50	ExN_all						NO_DEGS
1700031M16Rik	1	1	1	0	0	100	ExN_all						NO_DEGS
1700031P21Rik	4	5	4	0	1	80	ExN_all						NO_DEGS
1700034G24Rik	7	7	4	3	3	40	ExN_all						NO_DEGS
1700034J05Rik	1	0	0	1	0	0	ExN_all						NO_DEGS
1700034K08Rik	2	5	1	1	4	16.6667	ExN_all						NO_DEGS
1700036G14Rik	6	9	4	2	5	36.3636	ExN_all						NO_DEGS
1700037H04Rik	4	2	2	2	0	50	ExN_all						NO_DEGS
1700039E22Rik	7	4	3	4	1	37.5	ExN_all						NO_DEGS
1700039M10Rik	4	3	2	2	1	40	ExN_all						NO_DEGS
1700041M19Rik	3	2	2	1	0	66.6667	ExN_all						NO_DEGS
1700042G15Rik	1	2	1	0	1	50	ExN_all						NO_DEGS
1700042O10Rik	1	1	1	0	0	100	ExN_all						NO_DEGS
1700044C05Rik	8	2	2	6	0	25	ExN_all						NO_DEGS
1700044K03Rik	4	5	2	2	3	28.5714	ExN_all						NO_DEGS
1700045H11Rik	1	2	1	0	1	50	ExN_all						NO_DEGS
1700047G03Rik	1	1	0	1	1	0	ExN_all						NO_DEGS
1700048M11Rik	1	1	1	0	0	100	ExN_all						NO_DEGS
1700048O20Rik	3	2	2	1	0	66.6667	ExN_all						NO_DEGS
1700049E15Rik	2	2	1	1	1	33.3333	ExN_all						NO_DEGS
1700049E22Rik	11	13	7	4	6	41.1765	ExN_all						NO_DEGS
1700049L16Rik	6	9	3	3	6	25	ExN_all						NO_DEGS
1700051A21Rik	1	0	0	1	0	0	ExN_all						NO_DEGS
1700054A03Rik	4	3	1	3	2	16.6667	ExN_all						NO_DEGS
1700054K19Rik	10	9	5	5	4	35.7143	ExN_all						NO_DEGS
1700054M17Rik	1	1	0	1	1	0	ExN_all						NO_DEGS
1700055C04Rik	1	2	1	0	1	50	ExN_all						NO_DEGS
1700057H15Rik	20	23	10	10	13	30.303	ExN_all						NO_DEGS
1700057H21Rik	1	2	1	0	1	50	ExN_all						NO_DEGS
1700060C20Rik	7	6	4	3	2	44.4444	ExN_all						NO_DEGS
1700061F12Rik	11	12	4	7	8	21.0526	ExN_all						NO_DEGS
1700061I17Rik	1	5	1	0	4	20	ExN_all						NO_DEGS
1700061J23Rik	2	2	2	0	0	100	ExN_all						NO_DEGS
1700063A18Rik	1	1	0	1	1	0	ExN_all						NO_DEGS
1700063D05Rik	8	12	4	4	8	25	ExN_all						NO_DEGS
1700063H04Rik	2	1	1	1	0	50	ExN_all						NO_DEGS
1700063O14Rik	5	7	3	2	4	33.3333	ExN_all						NO_DEGS
1700064J06Rik	2	2	2	0	0	100	ExN_all						NO_DEGS
1700064M15Rik	7	9	6	1	3	60	ExN_all						NO_DEGS
1700065D16Rik	1	1	1	0	0	100	ExN_all						NO_DEGS
1700065J11Rik	2	3	1	1	2	25	ExN_all						NO_DEGS
1700066B17Rik	2	4	2	0	2	50	ExN_all						NO_DEGS
1700066B19Rik	1	2	1	0	1	50	ExN_all						NO_DEGS
1700066C05Rik	3	9	1	2	8	9.09091	ExN_all						NO_DEGS
1700066J03Rik	1	2	1	0	1	50	ExN_all						NO_DEGS
1700066M21Rik	1	3	1	0	2	33.3333	ExN_all						NO_DEGS
1700066O22Rik	1	0	0	1	0	0	ExN_all						NO_DEGS
1700067G17Rik	6	2	2	4	0	33.3333	ExN_all						NO_DEGS
1700067P10Rik	1	1	1	0	0	100	ExN_all						NO_DEGS
1700069L16Rik	5	6	4	1	2	57.1429	ExN_all						NO_DEGS
1700071K01Rik	18	27	15	3	12	50	ExN_all						NO_DEGS
1700071M16Rik	1	0	0	1	0	0	ExN_all						NO_DEGS
1700072B07Rik	2	1	1	1	0	50	ExN_all						NO_DEGS
1700072O05Rik	6	5	3	3	2	37.5	ExN_all						NO_DEGS
1700073E17Rik	4	6	4	0	2	66.6667	ExN_all						NO_DEGS
1700080N15Rik	4	8	2	2	6	20	ExN_all						NO_DEGS
1700081H04Rik	3	4	2	1	2	40	ExN_all						NO_DEGS
1700083H02Rik	7	3	3	4	0	42.8571	ExN_all						NO_DEGS
1700084F23Rik	3	3	2	1	1	50	ExN_all						NO_DEGS
1700085C21Rik	12	14	6	6	8	30	ExN_all						NO_DEGS
1700086L19Rik	3	5	1	2	4	14.2857	ExN_all						NO_DEGS
1700086O06Rik	4	3	3	1	0	75	ExN_all						NO_DEGS
1700088E04Rik	1	1	1	0	0	100	ExN_all						NO_DEGS
1700092C02Rik	2	2	2	0	0	100	ExN_all						NO_DEGS
1700092C10Rik	1	1	1	0	0	100	ExN_all						NO_DEGS
1700092E19Rik	5	8	4	1	4	44.4444	ExN_all						NO_DEGS
1700092K14Rik	12	9	8	4	1	61.5385	ExN_all						NO_DEGS
1700094M24Rik	1	4	0	1	4	0	ExN_all						NO_DEGS
1700095B10Rik	1	5	1	0	4	20	ExN_all						NO_DEGS
1700095J03Rik	2	5	1	1	4	16.6667	ExN_all						NO_DEGS
1700095J12Rik	4	2	1	3	1	20	ExN_all						NO_DEGS
1700096J18Rik	2	2	2	0	0	100	ExN_all						NO_DEGS
1700096K18Rik	5	4	3	2	1	50	ExN_all						NO_DEGS
1700099I09Rik	1	0	0	1	0	0	ExN_all						NO_DEGS
1700100I10Rik	1	0	0	1	0	0	ExN_all						NO_DEGS
1700100L14Rik	1	1	0	1	1	0	ExN_all						NO_DEGS
1700101I11Rik	1	1	1	0	0	100	ExN_all						NO_DEGS
1700101O22Rik	17	14	6	11	8	24	ExN_all						NO_DEGS
1700102H20Rik	2	3	2	0	1	66.6667	ExN_all						NO_DEGS
1700104L18Rik	1	3	1	0	2	33.3333	ExN_all						NO_DEGS
1700105P06Rik	1	2	1	0	1	50	ExN_all						NO_DEGS
1700108F19Rik	10	8	3	7	5	20	ExN_all						NO_DEGS
1700108J01Rik	2	2	2	0	0	100	ExN_all						NO_DEGS
1700109G14Rik	6	6	4	2	2	50	ExN_all						NO_DEGS
1700109G15Rik	8	8	6	2	2	60	ExN_all						NO_DEGS
1700109K24Rik	1	1	0	1	1	0	ExN_all						NO_DEGS
1700110C19Rik	2	2	2	0	0	100	ExN_all						NO_DEGS
1700110K17Rik	1	1	0	1	1	0	ExN_all						NO_DEGS
1700112H15Rik	6	4	3	3	1	42.8571	ExN_all						NO_DEGS
1700112J16Rik	3	0	0	3	0	0	ExN_all						NO_DEGS
1700113A16Rik	4	4	4	0	0	100	ExN_all						NO_DEGS
1700113B09Rik	2	2	1	1	1	33.3333	ExN_all						NO_DEGS
1700113H08Rik	5	4	2	3	2	28.5714	ExN_all						NO_DEGS
1700116B05Rik	8	6	3	5	3	27.2727	ExN_all						NO_DEGS
1700120E14Rik	1	0	0	1	0	0	ExN_all						NO_DEGS
1700120G07Rik	8	7	6	2	1	66.6667	ExN_all						NO_DEGS
1700121N20Rik	19	19	8	11	11	26.6667	ExN_all						NO_DEGS
1700122O11Rik	10	11	7	3	4	50	ExN_all						NO_DEGS
1700123J17Rik	3	0	0	3	0	0	ExN_all						NO_DEGS
1700123L14Rik	7	8	5	2	3	50	ExN_all						NO_DEGS
1700123M08Rik	2	3	2	0	1	66.6667	ExN_all						NO_DEGS
1700123O12Rik	2	1	1	1	0	50	ExN_all						NO_DEGS
1700123O20Rik	1	0	0	1	0	0	ExN_all						NO_DEGS
1700123O21Rik	8	12	3	5	9	17.6471	ExN_all						NO_DEGS
1700125G02Rik	2	1	1	1	0	50	ExN_all						NO_DEGS
1700125H03Rik	4	8	3	1	5	33.3333	ExN_all						NO_DEGS
1700125H20Rik	2	3	2	0	1	66.6667	ExN_all						NO_DEGS
1700126H18Rik	2	1	1	1	0	50	ExN_all						NO_DEGS
1700128A07Rik	4	11	2	2	9	15.3846	ExN_all						NO_DEGS
1700129C05Rik	5	8	3	2	5	30	ExN_all						NO_DEGS
1810007C17Rik	17	15	11	6	4	52.381	ExN_all						NO_DEGS
1810007D17Rik	1	3	0	1	3	0	ExN_all						NO_DEGS
1810008I18Rik	1	1	0	1	1	0	ExN_all						NO_DEGS
1810010H24Rik	4	6	4	0	2	66.6667	ExN_all						NO_DEGS
1810013A23Rik	1	0	0	1	0	0	ExN_all						NO_DEGS
1810013L24Rik	10	10	7	3	3	53.8462	ExN_all						NO_DEGS
1810014B01Rik	2	1	1	1	0	50	ExN_all						NO_DEGS
1810019D21Rik	4	1	1	3	0	25	ExN_all						NO_DEGS
1810020O05Rik	3	1	1	2	0	33.3333	ExN_all						NO_DEGS
1810024B03Rik	2	1	1	1	0	50	ExN_all						NO_DEGS
1810030O07Rik	1	1	1	0	0	100	ExN_all						NO_DEGS
1810034E14Rik	1	0	0	1	0	0	ExN_all						NO_DEGS
1810037I17Rik	1	1	1	0	0	100	ExN_all						NO_DEGS
1810041H14Rik	1	1	1	0	0	100	ExN_all						NO_DEGS
1810044D09Rik	1	1	1	0	0	100	ExN_all						NO_DEGS
1810046K07Rik	8	6	6	2	0	75	ExN_all						NO_DEGS
1810053B23Rik	9	8	5	4	3	41.6667	ExN_all						NO_DEGS
1810058I24Rik	1	2	1	0	1	50	ExN_all						NO_DEGS
1810062G17Rik	1	0	0	1	0	0	ExN_all						NO_DEGS
1810062O18Rik	1	1	0	1	1	0	ExN_all						NO_DEGS
1810063I02Rik	1	0	0	1	0	0	ExN_all						NO_DEGS
1810065E05Rik	1	2	1	0	1	50	ExN_all						NO_DEGS
2010001A14Rik	3	5	1	2	4	14.2857	ExN_all						NO_DEGS
2010003K11Rik	1	2	1	0	1	50	ExN_all						NO_DEGS
2010009K17Rik	1	0	0	1	0	0	ExN_all						NO_DEGS
2010010A06Rik	2	2	1	1	1	33.3333	ExN_all						NO_DEGS
2010106C02Rik	11	14	3	8	11	13.6364	ExN_all						NO_DEGS
2010109A12Rik	1	1	1	0	0	100	ExN_all						NO_DEGS
2010204K13Rik	5	4	4	1	0	80	ExN_all						NO_DEGS
2010308F09Rik	5	6	5	0	1	83.3333	ExN_all						NO_DEGS
2010315B03Rik	1	1	1	0	0	100	ExN_all						NO_DEGS
2200002D01Rik	1	1	1	0	0	100	ExN_all						NO_DEGS
2210010C04Rik	1	1	1	0	0	100	ExN_all						NO_DEGS
2210016F16Rik	2	2	2	0	0	100	ExN_all						NO_DEGS
2210016L21Rik	2	1	1	1	0	50	ExN_all						NO_DEGS
2210039B01Rik	1	0	0	1	0	0	ExN_all						NO_DEGS
2210406O10Rik	2	0	0	2	0	0	ExN_all						NO_DEGS
2210408F21Rik	2	3	1	1	2	25	ExN_all						NO_DEGS
2210408I21Rik	5	4	3	2	1	50	ExN_all						NO_DEGS
2210409D07Rik	3	2	2	1	0	66.6667	ExN_all						NO_DEGS
2210416O15Rik	1	1	1	0	0	100	ExN_all						NO_DEGS
2210417A02Rik	5	7	5	0	2	71.4286	ExN_all						NO_DEGS
2210420H20Rik	4	3	2	2	1	40	ExN_all						NO_DEGS
2300002M23Rik	2	3	2	0	1	66.6667	ExN_all						NO_DEGS
2300009A05Rik	5	3	2	3	1	33.3333	ExN_all						NO_DEGS
2310001H17Rik	1	2	1	0	1	50	ExN_all						NO_DEGS
2310001K24Rik	1	2	1	0	1	50	ExN_all						NO_DEGS
2310003N18Rik	12	11	5	7	6	27.7778	ExN_all						NO_DEGS
2310005A03Rik	1	0	0	1	0	0	ExN_all						NO_DEGS
2310005E17Rik	4	1	1	3	0	25	ExN_all						NO_DEGS
2310008N11Rik	15	22	7	8	15	23.3333	ExN_all						NO_DEGS
2310009B15Rik	1	1	1	0	0	100	ExN_all						NO_DEGS
2310010J17Rik	2	2	1	1	1	33.3333	ExN_all						NO_DEGS
2310011J03Rik	7	5	5	2	0	71.4286	ExN_all						NO_DEGS
2310015A10Rik	4	3	2	2	1	40	ExN_all						NO_DEGS
2310015D24Rik	3	2	1	2	1	25	ExN_all						NO_DEGS
2310020H05Rik	2	2	1	1	1	33.3333	ExN_all						NO_DEGS
2310022B05Rik	4	5	4	0	1	80	ExN_all						NO_DEGS
2310030G06Rik	1	0	0	1	0	0	ExN_all						NO_DEGS
2310033P09Rik	2	2	2	0	0	100	ExN_all						NO_DEGS
2310034O05Rik	4	6	3	1	3	42.8571	ExN_all						NO_DEGS
2310039L15Rik	1	1	1	0	0	100	ExN_all						NO_DEGS
2310040G24Rik	1	1	1	0	0	100	ExN_all						NO_DEGS
2310043L19Rik	5	6	4	1	2	57.1429	ExN_all						NO_DEGS
2310057M21Rik	1	1	1	0	0	100	ExN_all						NO_DEGS
2310061I04Rik	1	1	1	0	0	100	ExN_all						NO_DEGS
2400006E01Rik	3	4	2	1	2	40	ExN_all						NO_DEGS
2410002F23Rik	1	1	1	0	0	100	ExN_all						NO_DEGS
2410003L11Rik	2	1	1	1	0	50	ExN_all						NO_DEGS
2410004B18Rik	3	2	2	1	0	66.6667	ExN_all						NO_DEGS
2410004I01Rik	3	4	3	0	1	75	ExN_all						NO_DEGS
2410004P03Rik	10	7	4	6	3	30.7692	ExN_all						NO_DEGS
2410006H16Rik	1	1	1	0	0	100	ExN_all						NO_DEGS
2410018L13Rik	2	1	1	1	0	50	ExN_all						NO_DEGS
2410022M11Rik	2	2	2	0	0	100	ExN_all						NO_DEGS
2500002B13Rik	4	1	1	3	0	25	ExN_all						NO_DEGS
2500004C02Rik	1	1	0	1	1	0	ExN_all						NO_DEGS
2510009E07Rik	5	4	3	2	1	50	ExN_all						NO_DEGS
2510039O18Rik	4	2	2	2	0	50	ExN_all						NO_DEGS
2610008E11Rik	3	1	1	2	0	33.3333	ExN_all						NO_DEGS
2610016A17Rik	1	1	1	0	0	100	ExN_all						NO_DEGS
2610027K06Rik	3	0	0	3	0	0	ExN_all						NO_DEGS
2610028E06Rik	22	19	13	9	6	46.4286	ExN_all						NO_DEGS
2610028H24Rik	1	1	1	0	0	100	ExN_all						NO_DEGS
2610035D17Rik	16	18	11	5	7	47.8261	ExN_all						NO_DEGS
2610037D02Rik	3	3	3	0	0	100	ExN_all						NO_DEGS
2610042L04Rik	1	1	1	0	0	100	ExN_all						NO_DEGS
2610044O15Rik8	1	2	1	0	1	50	ExN_all						NO_DEGS
2610203C22Rik	1	3	1	0	2	33.3333	ExN_all						NO_DEGS
2610206C17Rik	3	3	2	1	1	50	ExN_all						NO_DEGS
2610306M01Rik	1	1	1	0	0	100	ExN_all						NO_DEGS
2610307P16Rik	17	20	9	8	11	32.1429	ExN_all						NO_DEGS
2610316D01Rik	2	4	1	1	3	20	ExN_all						NO_DEGS
2610318M16Rik	1	1	1	0	0	100	ExN_all						NO_DEGS
2610318N02Rik	1	2	1	0	1	50	ExN_all						NO_DEGS
2610507B11Rik	2	2	2	0	0	100	ExN_all						NO_DEGS
2610524H06Rik	3	3	3	0	0	100	ExN_all						NO_DEGS
2610528A11Rik	1	0	0	1	0	0	ExN_all						NO_DEGS
2610528J11Rik	1	0	0	1	0	0	ExN_all						NO_DEGS
2700038G22Rik	1	1	1	0	0	100	ExN_all						NO_DEGS
2700046A07Rik	9	5	3	6	2	27.2727	ExN_all						NO_DEGS
2700046G09Rik	1	1	1	0	0	100	ExN_all						NO_DEGS
2700049A03Rik	2	1	1	1	0	50	ExN_all						NO_DEGS
2700054A10Rik	12	10	8	4	2	57.1429	ExN_all						NO_DEGS
2700062C07Rik	3	3	3	0	0	100	ExN_all						NO_DEGS
2700070H01Rik	3	2	2	1	0	66.6667	ExN_all						NO_DEGS
2700089I24Rik	7	5	3	4	2	33.3333	ExN_all						NO_DEGS
2810001G20Rik	4	3	3	1	0	75	ExN_all						NO_DEGS
2810002D19Rik	1	1	1	0	0	100	ExN_all						NO_DEGS
2810004N23Rik	1	0	0	1	0	0	ExN_all						NO_DEGS
2810013P06Rik	1	1	1	0	0	100	ExN_all						NO_DEGS
2810021J22Rik	1	1	1	0	0	100	ExN_all						NO_DEGS
2810029C07Rik	2	3	2	0	1	66.6667	ExN_all						NO_DEGS
2810032G03Rik	9	13	6	3	7	37.5	ExN_all						NO_DEGS
2810049E08Rik	3	7	3	0	4	42.8571	ExN_all						NO_DEGS
2810403D21Rik	2	2	1	1	1	33.3333	ExN_all						NO_DEGS
2810404M03Rik	2	2	2	0	0	100	ExN_all						NO_DEGS
2810405F15Rik	6	7	4	2	3	44.4444	ExN_all						NO_DEGS
2810408A11Rik	1	0	0	1	0	0	ExN_all						NO_DEGS
2810410L24Rik	5	7	5	0	2	71.4286	ExN_all						NO_DEGS
2810429I04Rik	1	1	1	0	0	100	ExN_all						NO_DEGS
2810433D01Rik	2	2	1	1	1	33.3333	ExN_all						NO_DEGS
2810442N19Rik	5	2	1	4	1	16.6667	ExN_all						NO_DEGS
2810459M11Rik	2	2	2	0	0	100	ExN_all						NO_DEGS
2900005J15Rik	1	1	1	0	0	100	ExN_all						NO_DEGS
2900009J06Rik	1	2	1	0	1	50	ExN_all						NO_DEGS
2900026A02Rik	16	12	7	9	5	33.3333	ExN_all						NO_DEGS
2900040C04Rik	2	6	2	0	4	33.3333	ExN_all						NO_DEGS
2900041M22Rik	7	11	4	3	7	28.5714	ExN_all						NO_DEGS
2900052L18Rik	2	3	2	0	1	66.6667	ExN_all						NO_DEGS
2900052N01Rik	12	15	5	7	10	22.7273	ExN_all						NO_DEGS
2900057B20Rik	4	2	0	4	2	0	ExN_all						NO_DEGS
2900060B14Rik	2	2	2	0	0	100	ExN_all						NO_DEGS
2900076A07Rik	1	1	1	0	0	100	ExN_all						NO_DEGS
2900079G21Rik	6	13	3	3	10	18.75	ExN_all						NO_DEGS
2900093K20Rik	1	2	1	0	1	50	ExN_all						NO_DEGS
3010001F23Rik	1	1	1	0	0	100	ExN_all						NO_DEGS
3100003L05Rik	13	8	5	8	3	31.25	ExN_all						NO_DEGS
3110009E18Rik	1	3	1	0	2	33.3333	ExN_all						NO_DEGS
3110009F21Rik	9	7	5	4	2	45.4545	ExN_all						NO_DEGS
3110015C05Rik	3	4	2	1	2	40	ExN_all						NO_DEGS
3110039M20Rik	10	10	6	4	4	42.8571	ExN_all						NO_DEGS
3110040N11Rik	1	2	1	0	1	50	ExN_all						NO_DEGS
3110082I17Rik	2	2	1	1	1	33.3333	ExN_all						NO_DEGS
3110082J24Rik	3	4	2	1	2	40	ExN_all						NO_DEGS
3110099E03Rik	2	5	1	1	4	16.6667	ExN_all						NO_DEGS
3200001D21Rik	1	3	1	0	2	33.3333	ExN_all						NO_DEGS
3300002I08Rik	2	2	2	0	0	100	ExN_all						NO_DEGS
3300002P13Rik	1	0	0	1	0	0	ExN_all						NO_DEGS
3300005D01Rik	3	5	1	2	4	14.2857	ExN_all						NO_DEGS
3425401B19Rik	3	2	1	2	1	25	ExN_all						NO_DEGS
3632454L22Rik	2	0	0	2	0	0	ExN_all						NO_DEGS
3830406C13Rik	2	2	2	0	0	100	ExN_all						NO_DEGS
3830408C21Rik	11	10	8	3	2	61.5385	ExN_all						NO_DEGS
3830432H09Rik	1	1	1	0	0	100	ExN_all						NO_DEGS
3930402G23Rik	8	8	6	2	2	60	ExN_all						NO_DEGS
4632404H12Rik	1	2	1	0	1	50	ExN_all						NO_DEGS
4632415L05Rik	3	1	1	2	0	33.3333	ExN_all						NO_DEGS
4632427E13Rik	2	1	1	1	0	50	ExN_all						NO_DEGS
4632428C04Rik	3	3	3	0	0	100	ExN_all						NO_DEGS
4732414G09Rik	2	1	1	1	0	50	ExN_all						NO_DEGS
4732471J01Rik	5	3	3	2	0	60	ExN_all						NO_DEGS
4732490B19Rik	9	10	3	6	7	18.75	ExN_all						NO_DEGS
4732491K20Rik	3	1	1	2	0	33.3333	ExN_all						NO_DEGS
4833411C07Rik	1	2	0	1	2	0	ExN_all						NO_DEGS
4833412C05Rik	4	4	2	2	2	33.3333	ExN_all						NO_DEGS
4833415N18Rik	10	8	6	4	2	50	ExN_all						NO_DEGS
4833417C18Rik	3	2	2	1	0	66.6667	ExN_all						NO_DEGS
4833418N02Rik	2	1	1	1	0	50	ExN_all						NO_DEGS
4833420G17Rik	2	1	1	1	0	50	ExN_all						NO_DEGS
4833422M21Rik	3	6	3	0	3	50	ExN_all						NO_DEGS
4833427F10Rik	1	1	1	0	0	100	ExN_all						NO_DEGS
4833428L15Rik	10	8	5	5	3	38.4615	ExN_all						NO_DEGS
4833438C02Rik	1	1	1	0	0	100	ExN_all						NO_DEGS
4833439L19Rik	2	2	1	1	1	33.3333	ExN_all						NO_DEGS
4921504A21Rik	2	1	1	1	0	50	ExN_all						NO_DEGS
4921504E06Rik	1	1	1	0	0	100	ExN_all						NO_DEGS
4921507G05Rik	2	2	2	0	0	100	ExN_all						NO_DEGS
4921507P07Rik	2	2	2	0	0	100	ExN_all						NO_DEGS
4921508D12Rik	4	6	4	0	2	66.6667	ExN_all						NO_DEGS
4921509O07Rik	4	5	2	2	3	28.5714	ExN_all						NO_DEGS
4921511C10Rik	5	3	2	3	1	33.3333	ExN_all						NO_DEGS
4921511I17Rik	5	7	3	2	4	33.3333	ExN_all						NO_DEGS
4921513I03Rik	11	6	5	6	1	41.6667	ExN_all						NO_DEGS
4921515E04Rik	5	4	2	3	2	28.5714	ExN_all						NO_DEGS
4921524J17Rik	3	2	2	1	0	66.6667	ExN_all						NO_DEGS
4921525O09Rik	13	13	7	6	6	36.8421	ExN_all						NO_DEGS
4921531P14Rik	17	12	8	9	4	38.0952	ExN_all						NO_DEGS
4921534H16Rik	9	10	4	5	6	26.6667	ExN_all						NO_DEGS
4921536K21Rik	4	3	3	1	0	75	ExN_all						NO_DEGS
4922502N22Rik	3	4	1	2	3	16.6667	ExN_all						NO_DEGS
4930401C15Rik	1	0	0	1	0	0	ExN_all						NO_DEGS
4930401O10Rik	8	7	5	3	2	50	ExN_all						NO_DEGS
4930401O12Rik	4	3	3	1	0	75	ExN_all						NO_DEGS
4930402F06Rik	1	1	1	0	0	100	ExN_all						NO_DEGS
4930402F11Rik	8	6	5	3	1	55.5556	ExN_all						NO_DEGS
4930402K13Rik	1	0	0	1	0	0	ExN_all						NO_DEGS
4930404A05Rik	7	7	2	5	5	16.6667	ExN_all						NO_DEGS
4930404H11Rik	12	22	8	4	14	30.7692	ExN_all						NO_DEGS
4930404N11Rik	3	2	2	1	0	66.6667	ExN_all						NO_DEGS
4930405A10Rik	2	6	2	0	4	33.3333	ExN_all						NO_DEGS
4930405D11Rik	8	7	6	2	1	66.6667	ExN_all						NO_DEGS
4930405L22Rik	16	11	9	7	2	50	ExN_all						NO_DEGS
4930405O22Rik	12	7	4	8	3	26.6667	ExN_all						NO_DEGS
4930406D18Rik	3	1	1	2	0	33.3333	ExN_all						NO_DEGS
4930407G08Rik	1	0	0	1	0	0	ExN_all						NO_DEGS
4930407I19Rik	1	2	1	0	1	50	ExN_all						NO_DEGS
4930412B13Rik	1	0	0	1	0	0	ExN_all						NO_DEGS
4930412C18Rik	2	2	2	0	0	100	ExN_all						NO_DEGS
4930412O13Rik	2	2	0	2	2	0	ExN_all						NO_DEGS
4930413E15Rik	9	6	5	4	1	50	ExN_all						NO_DEGS
4930413G21Rik	1	2	1	0	1	50	ExN_all						NO_DEGS
4930415L06Rik	1	0	0	1	0	0	ExN_all						NO_DEGS
4930417O13Rik	2	2	2	0	0	100	ExN_all						NO_DEGS
4930417O22Rik	1	1	1	0	0	100	ExN_all						NO_DEGS
4930423M02Rik	3	6	3	0	3	50	ExN_all						NO_DEGS
4930425L21Rik	15	16	8	7	8	34.7826	ExN_all						NO_DEGS
4930425O10Rik	2	4	1	1	3	20	ExN_all						NO_DEGS
4930426D05Rik	1	2	1	0	1	50	ExN_all						NO_DEGS
4930426L09Rik	2	2	2	0	0	100	ExN_all						NO_DEGS
4930428D20Rik	5	0	0	5	0	0	ExN_all						NO_DEGS
4930428E07Rik	1	6	0	1	6	0	ExN_all						NO_DEGS
4930428O21Rik	3	1	1	2	0	33.3333	ExN_all						NO_DEGS
4930429D17Rik	2	2	1	1	1	33.3333	ExN_all						NO_DEGS
4930429H19Rik	7	4	3	4	1	37.5	ExN_all						NO_DEGS
4930430F08Rik	1	1	1	0	0	100	ExN_all						NO_DEGS
4930430F21Rik	2	2	1	1	1	33.3333	ExN_all						NO_DEGS
4930431F12Rik	1	2	0	1	2	0	ExN_all						NO_DEGS
4930431P03Rik	1	0	0	1	0	0	ExN_all						NO_DEGS
4930431P22Rik	9	9	7	2	2	63.6364	ExN_all						NO_DEGS
4930432J09Rik	3	1	1	2	0	33.3333	ExN_all						NO_DEGS
4930432O09Rik	4	2	2	2	0	50	ExN_all						NO_DEGS
4930433B08Rik	15	10	5	10	5	25	ExN_all						NO_DEGS
4930434J06Rik	6	9	2	4	7	15.3846	ExN_all						NO_DEGS
4930435F18Rik	2	1	1	1	0	50	ExN_all						NO_DEGS
4930438E09Rik	2	2	2	0	0	100	ExN_all						NO_DEGS
4930440C22Rik	4	4	3	1	1	60	ExN_all						NO_DEGS
4930440I19Rik	2	4	2	0	2	50	ExN_all						NO_DEGS
4930441H08Rik	6	9	3	3	6	25	ExN_all						NO_DEGS
4930441J16Rik	10	14	7	3	7	41.1765	ExN_all						NO_DEGS
4930443O20Rik	1	1	1	0	0	100	ExN_all						NO_DEGS
4930444F02Rik	1	1	0	1	1	0	ExN_all						NO_DEGS
4930444P10Rik	1	1	0	1	1	0	ExN_all						NO_DEGS
4930445N18Rik	12	14	10	2	4	62.5	ExN_all						NO_DEGS
4930447C04Rik	1	1	0	1	1	0	ExN_all						NO_DEGS
4930447F24Rik	3	3	3	0	0	100	ExN_all						NO_DEGS
4930447J18Rik	4	3	2	2	1	40	ExN_all						NO_DEGS
4930447K03Rik	1	1	1	0	0	100	ExN_all						NO_DEGS
4930447M23Rik	5	3	3	2	0	60	ExN_all						NO_DEGS
4930447N08Rik	3	4	3	0	1	75	ExN_all						NO_DEGS
4930448C13Rik	6	10	3	3	7	23.0769	ExN_all						NO_DEGS
4930448F12Rik	3	5	3	0	2	60	ExN_all						NO_DEGS
4930448I06Rik	32	46	20	12	26	34.4828	ExN_all						NO_DEGS
4930448K20Rik	2	3	1	1	2	25	ExN_all						NO_DEGS
4930449E01Rik	5	5	3	2	2	42.8571	ExN_all						NO_DEGS
4930449E18Rik	2	2	1	1	1	33.3333	ExN_all						NO_DEGS
4930451I11Rik	1	2	1	0	1	50	ExN_all						NO_DEGS
4930452A19Rik	9	13	3	6	10	15.7895	ExN_all						NO_DEGS
4930453L07Rik	6	6	4	2	2	50	ExN_all						NO_DEGS
4930453N24Rik	3	3	2	1	1	50	ExN_all						NO_DEGS
4930455B14Rik	3	3	2	1	1	50	ExN_all						NO_DEGS
4930455H04Rik	2	1	1	1	0	50	ExN_all						NO_DEGS
4930459C07Rik	3	4	0	3	4	0	ExN_all						NO_DEGS
4930459L07Rik	2	6	0	2	6	0	ExN_all						NO_DEGS
4930461G14Rik	9	8	6	3	2	54.5455	ExN_all						NO_DEGS
4930463O16Rik	1	0	0	1	0	0	ExN_all						NO_DEGS
4930465M20Rik	10	21	6	4	15	24	ExN_all						NO_DEGS
4930467D21Rik	2	2	1	1	1	33.3333	ExN_all						NO_DEGS
4930467J12Rik	1	2	0	1	2	0	ExN_all						NO_DEGS
4930467K11Rik	5	3	3	2	0	60	ExN_all						NO_DEGS
4930469K13Rik	4	2	1	3	1	20	ExN_all						NO_DEGS
4930470H14Rik	1	4	1	0	3	25	ExN_all						NO_DEGS
4930470O06Rik	2	0	0	2	0	0	ExN_all						NO_DEGS
4930470P17Rik	6	12	5	1	7	38.4615	ExN_all						NO_DEGS
4930471G03Rik	4	2	2	2	0	50	ExN_all						NO_DEGS
4930471G24Rik	7	7	6	1	1	75	ExN_all						NO_DEGS
4930473A02Rik	1	1	1	0	0	100	ExN_all						NO_DEGS
4930473O22Rik	1	1	1	0	0	100	ExN_all						NO_DEGS
4930474G06Rik	6	10	3	3	7	23.0769	ExN_all						NO_DEGS
4930474H20Rik	6	3	1	5	2	12.5	ExN_all						NO_DEGS
4930474M22Rik	3	5	2	1	3	33.3333	ExN_all						NO_DEGS
4930474N05Rik	1	3	1	0	2	33.3333	ExN_all						NO_DEGS
4930474N09Rik	5	5	2	3	3	25	ExN_all						NO_DEGS
4930477N07Rik	1	0	0	1	0	0	ExN_all						NO_DEGS
4930478P22Rik	2	3	2	0	1	66.6667	ExN_all						NO_DEGS
4930480K15Rik	2	1	1	1	0	50	ExN_all						NO_DEGS
4930480M12Rik	3	3	3	0	0	100	ExN_all						NO_DEGS
4930481A15Rik	3	2	2	1	0	66.6667	ExN_all						NO_DEGS
4930483O08Rik	4	7	3	1	4	37.5	ExN_all						NO_DEGS
4930486I03Rik	7	9	5	2	4	45.4545	ExN_all						NO_DEGS
4930487D11Rik	3	1	1	2	0	33.3333	ExN_all						NO_DEGS
4930500F04Rik	1	1	1	0	0	100	ExN_all						NO_DEGS
4930500L23Rik	2	0	0	2	0	0	ExN_all						NO_DEGS
4930502A04Rik	5	4	3	2	1	50	ExN_all						NO_DEGS
4930503E24Rik	4	4	2	2	2	33.3333	ExN_all						NO_DEGS
4930503F20Rik	2	2	1	1	1	33.3333	ExN_all						NO_DEGS
4930503L19Rik	4	4	2	2	2	33.3333	ExN_all						NO_DEGS
4930503O07Rik	14	23	10	4	13	37.037	ExN_all						NO_DEGS
4930504C09Rik	7	8	6	1	2	66.6667	ExN_all						NO_DEGS
4930505A04Rik	2	3	2	0	1	66.6667	ExN_all						NO_DEGS
4930505G20Rik	6	8	3	3	5	27.2727	ExN_all						NO_DEGS
4930505K13Rik	2	1	1	1	0	50	ExN_all						NO_DEGS
4930505K14Rik	2	7	2	0	5	28.5714	ExN_all						NO_DEGS
4930505N22Rik	1	1	1	0	0	100	ExN_all						NO_DEGS
4930509E16Rik	3	3	3	0	0	100	ExN_all						NO_DEGS
4930509K18Rik	1	2	1	0	1	50	ExN_all						NO_DEGS
4930511A02Rik	1	1	1	0	0	100	ExN_all						NO_DEGS
4930511A08Rik	7	10	4	3	6	30.7692	ExN_all						NO_DEGS
4930511E03Rik	1	2	0	1	2	0	ExN_all						NO_DEGS
4930511M06Rik	1	0	0	1	0	0	ExN_all						NO_DEGS
4930512J16Rik	3	1	0	3	1	0	ExN_all						NO_DEGS
4930513D17Rik	6	2	1	5	1	14.2857	ExN_all						NO_DEGS
4930513N10Rik	1	1	1	0	0	100	ExN_all						NO_DEGS
4930517E11Rik	1	1	1	0	0	100	ExN_all						NO_DEGS
4930517M08Rik	8	15	7	1	8	43.75	ExN_all						NO_DEGS
4930519F16Rik	1	1	1	0	0	100	ExN_all						NO_DEGS
4930519F24Rik	4	6	2	2	4	25	ExN_all						NO_DEGS
4930519G04Rik	1	1	1	0	0	100	ExN_all						NO_DEGS
4930519H02Rik	3	1	0	3	1	0	ExN_all						NO_DEGS
4930519L02Rik	4	1	1	3	0	25	ExN_all						NO_DEGS
4930520O04Rik	2	1	1	1	0	50	ExN_all						NO_DEGS
4930520P13Rik	11	14	7	4	7	38.8889	ExN_all						NO_DEGS
4930522H14Rik	1	1	0	1	1	0	ExN_all						NO_DEGS
4930522O17Rik	3	4	3	0	1	75	ExN_all						NO_DEGS
4930524B15Rik	5	3	2	3	1	33.3333	ExN_all						NO_DEGS
4930524B17Rik	2	3	1	1	2	25	ExN_all						NO_DEGS
4930524C18Rik	7	4	4	3	0	57.1429	ExN_all						NO_DEGS
4930524O08Rik	4	4	3	1	1	60	ExN_all						NO_DEGS
4930525C09Rik	1	1	0	1	1	0	ExN_all						NO_DEGS
4930526H09Rik	2	2	2	0	0	100	ExN_all						NO_DEGS
4930527F14Rik	1	3	1	0	2	33.3333	ExN_all						NO_DEGS
4930527G23Rik	4	3	1	3	2	16.6667	ExN_all						NO_DEGS
4930528D03Rik	2	0	0	2	0	0	ExN_all						NO_DEGS
4930528G23Rik	2	3	1	1	2	25	ExN_all						NO_DEGS
4930528P14Rik	2	10	2	0	8	20	ExN_all						NO_DEGS
4930529K09Rik	9	14	5	4	9	27.7778	ExN_all						NO_DEGS
4930529N20Rik	1	2	1	0	1	50	ExN_all						NO_DEGS
4930532I03Rik	4	8	4	0	4	50	ExN_all						NO_DEGS
4930532M18Rik	1	3	0	1	3	0	ExN_all						NO_DEGS
4930533N22Rik	5	3	3	2	0	60	ExN_all						NO_DEGS
4930534H03Rik	7	9	2	5	7	14.2857	ExN_all						NO_DEGS
4930539C22Rik	1	1	0	1	1	0	ExN_all						NO_DEGS
4930539M17Rik	7	4	1	6	3	10	ExN_all						NO_DEGS
4930542D17Rik	2	2	2	0	0	100	ExN_all						NO_DEGS
4930542M03Rik	5	3	2	3	1	33.3333	ExN_all						NO_DEGS
4930543E12Rik	2	5	1	1	4	16.6667	ExN_all						NO_DEGS
4930543N07Rik	6	6	3	3	3	33.3333	ExN_all						NO_DEGS
4930544G11Rik	2	2	1	1	1	33.3333	ExN_all						NO_DEGS
4930545E07Rik	4	6	2	2	4	25	ExN_all						NO_DEGS
4930545H06Rik	3	4	1	2	3	16.6667	ExN_all						NO_DEGS
4930545L23Rik	3	3	2	1	1	50	ExN_all						NO_DEGS
4930546C10Rik	5	7	4	1	3	50	ExN_all						NO_DEGS
4930546K05Rik	6	5	4	2	1	57.1429	ExN_all						NO_DEGS
4930548G14Rik	1	0	0	1	0	0	ExN_all						NO_DEGS
4930548J01Rik	4	5	1	3	4	12.5	ExN_all						NO_DEGS
4930548K13Rik	7	4	1	6	3	10	ExN_all						NO_DEGS
4930549C15Rik	2	4	1	1	3	20	ExN_all						NO_DEGS
4930550C14Rik	1	1	1	0	0	100	ExN_all						NO_DEGS
4930550C17Rik	2	2	2	0	0	100	ExN_all						NO_DEGS
4930552N02Rik	3	2	1	2	1	25	ExN_all						NO_DEGS
4930553E22Rik	8	6	5	3	1	55.5556	ExN_all						NO_DEGS
4930553P18Rik	2	1	1	1	0	50	ExN_all						NO_DEGS
4930554G24Rik	1	2	1	0	1	50	ExN_all						NO_DEGS
4930554I06Rik	2	5	2	0	3	40	ExN_all						NO_DEGS
4930555B11Rik	1	1	1	0	0	100	ExN_all						NO_DEGS
4930555G21Rik	6	4	3	3	1	42.8571	ExN_all						NO_DEGS
4930555K19Rik	8	11	4	4	7	26.6667	ExN_all						NO_DEGS
4930556J02Rik	1	0	0	1	0	0	ExN_all						NO_DEGS
4930556L07Rik	1	0	0	1	0	0	ExN_all						NO_DEGS
4930556M19Rik	2	1	1	1	0	50	ExN_all						NO_DEGS
4930556N09Rik	9	14	6	3	8	35.2941	ExN_all						NO_DEGS
4930556N13Rik	1	0	0	1	0	0	ExN_all						NO_DEGS
4930557F10Rik	3	2	2	1	0	66.6667	ExN_all						NO_DEGS
4930558J18Rik	3	2	2	1	0	66.6667	ExN_all						NO_DEGS
4930558K02Rik	1	0	0	1	0	0	ExN_all						NO_DEGS
4930559C10Rik	9	16	4	5	12	19.0476	ExN_all						NO_DEGS
4930562C15Rik	3	0	0	3	0	0	ExN_all						NO_DEGS
4930562F07Rik	2	1	1	1	0	50	ExN_all						NO_DEGS
4930563F08Rik	20	15	10	10	5	40	ExN_all						NO_DEGS
4930563H07Rik	2	2	2	0	0	100	ExN_all						NO_DEGS
4930563J15Rik	1	1	0	1	1	0	ExN_all						NO_DEGS
4930564C03Rik	2	1	0	2	1	0	ExN_all						NO_DEGS
4930564D02Rik	5	9	5	0	4	55.5556	ExN_all						NO_DEGS
4930565D16Rik	2	2	2	0	0	100	ExN_all						NO_DEGS
4930567H12Rik	1	2	0	1	2	0	ExN_all						NO_DEGS
4930567J20Rik	5	11	2	3	9	14.2857	ExN_all						NO_DEGS
4930567K12Rik	6	3	3	3	0	50	ExN_all						NO_DEGS
4930567K20Rik	2	3	1	1	2	25	ExN_all						NO_DEGS
4930568E12Rik	1	3	0	1	3	0	ExN_all						NO_DEGS
4930568G15Rik	5	9	4	1	5	40	ExN_all						NO_DEGS
4930570G19Rik	5	7	4	1	3	50	ExN_all						NO_DEGS
4930571K23Rik	3	1	1	2	0	33.3333	ExN_all						NO_DEGS
4930572K03Rik	2	1	1	1	0	50	ExN_all						NO_DEGS
4930572O13Rik	12	15	7	5	8	35	ExN_all						NO_DEGS
4930577N17Rik	2	2	2	0	0	100	ExN_all						NO_DEGS
4930578E11Rik	6	7	4	2	3	44.4444	ExN_all						NO_DEGS
4930578I06Rik	2	1	1	1	0	50	ExN_all						NO_DEGS
4930578M01Rik	14	15	9	5	6	45	ExN_all						NO_DEGS
4930579D09Rik	11	0	0	11	0	0	ExN_all						NO_DEGS
4930579F01Rik	1	1	1	0	0	100	ExN_all						NO_DEGS
4930579G18Rik	1	2	1	0	1	50	ExN_all						NO_DEGS
4930579H20Rik	2	4	2	0	2	50	ExN_all						NO_DEGS
4930579K19Rik	2	1	1	1	0	50	ExN_all						NO_DEGS
4930579P08Rik	1	1	0	1	1	0	ExN_all						NO_DEGS
4930583I09Rik	6	3	2	4	1	28.5714	ExN_all						NO_DEGS
4930583K01Rik	4	4	3	1	1	60	ExN_all						NO_DEGS
4930583P06Rik	4	1	1	3	0	25	ExN_all						NO_DEGS
4930584F24Rik	2	2	1	1	1	33.3333	ExN_all						NO_DEGS
4930587E11Rik	5	2	2	3	0	40	ExN_all						NO_DEGS
4930590J08Rik	1	0	0	1	0	0	ExN_all						NO_DEGS
4930590L20Rik	3	4	1	2	3	16.6667	ExN_all						NO_DEGS
4930591A17Rik	16	17	8	8	9	32	ExN_all						NO_DEGS
4930591E09Rik	1	5	1	0	4	20	ExN_all						NO_DEGS
4930592A05Rik	1	1	0	1	1	0	ExN_all						NO_DEGS
4930592C13Rik	5	7	4	1	3	50	ExN_all						NO_DEGS
4930593A02Rik	2	0	0	2	0	0	ExN_all						NO_DEGS
4930594C11Rik	1	0	0	1	0	0	ExN_all						NO_DEGS
4930594M22Rik	1	2	1	0	1	50	ExN_all						NO_DEGS
4930594O21Rik	1	0	0	1	0	0	ExN_all						NO_DEGS
4930596D02Rik	5	2	1	4	1	16.6667	ExN_all						NO_DEGS
4930596I21Rik	1	2	0	1	2	0	ExN_all						NO_DEGS
4930597A21Rik	1	1	1	0	0	100	ExN_all						NO_DEGS
4930597G03Rik	1	1	1	0	0	100	ExN_all						NO_DEGS
4931403E22Rik	3	1	1	2	0	33.3333	ExN_all						NO_DEGS
4931406C07Rik	2	1	1	1	0	50	ExN_all						NO_DEGS
4931414P19Rik	5	4	4	1	0	80	ExN_all						NO_DEGS
4931420L22Rik	1	1	1	0	0	100	ExN_all						NO_DEGS
4931422A03Rik	2	0	0	2	0	0	ExN_all						NO_DEGS
4931428F04Rik	3	3	3	0	0	100	ExN_all						NO_DEGS
4931429L15Rik	21	23	11	10	12	33.3333	ExN_all						NO_DEGS
4931429P17Rik	4	5	1	3	4	12.5	ExN_all						NO_DEGS
4931431C16Rik	1	1	1	0	0	100	ExN_all						NO_DEGS
4931440P22Rik	1	2	1	0	1	50	ExN_all						NO_DEGS
4932412D23Rik	10	9	8	2	1	72.7273	ExN_all						NO_DEGS
4932413F04Rik	7	12	7	0	5	58.3333	ExN_all						NO_DEGS
4932414N04Rik	1	1	1	0	0	100	ExN_all						NO_DEGS
4932435O22Rik	16	24	13	3	11	48.1481	ExN_all						NO_DEGS
4932438A13Rik	4	4	3	1	1	60	ExN_all						NO_DEGS
4932438H23Rik	7	9	6	1	3	60	ExN_all						NO_DEGS
4932441J04Rik	5	10	4	1	6	36.3636	ExN_all						NO_DEGS
4932702P03Rik	1	0	0	1	0	0	ExN_all						NO_DEGS
4933400A11Rik	1	0	0	1	0	0	ExN_all						NO_DEGS
4933400C23Rik	1	1	0	1	1	0	ExN_all						NO_DEGS
4933400F21Rik	5	10	2	3	8	15.3846	ExN_all						NO_DEGS
4933400L20Rik	2	7	1	1	6	12.5	ExN_all						NO_DEGS
4933401D09Rik	1	0	0	1	0	0	ExN_all						NO_DEGS
4933402C06Rik	9	8	4	5	4	30.7692	ExN_all						NO_DEGS
4933402D24Rik	4	5	2	2	3	28.5714	ExN_all						NO_DEGS
4933402J07Rik	13	11	8	5	3	50	ExN_all						NO_DEGS
4933402J10Rik	4	5	3	1	2	50	ExN_all						NO_DEGS
4933402J15Rik	4	5	2	2	3	28.5714	ExN_all						NO_DEGS
4933402N22Rik	1	0	0	1	0	0	ExN_all						NO_DEGS
4933404K08Rik	3	2	2	1	0	66.6667	ExN_all						NO_DEGS
4933404O12Rik	2	2	2	0	0	100	ExN_all						NO_DEGS
4933405E24Rik	3	0	0	3	0	0	ExN_all						NO_DEGS
4933405L10Rik	1	0	0	1	0	0	ExN_all						NO_DEGS
4933405O20Rik	4	4	2	2	2	33.3333	ExN_all						NO_DEGS
4933406C10Rik	6	3	3	3	0	50	ExN_all						NO_DEGS
4933406D12Rik	2	3	0	2	3	0	ExN_all						NO_DEGS
4933406G16Rik	3	6	2	1	4	28.5714	ExN_all						NO_DEGS
4933406J10Rik	2	4	1	1	3	20	ExN_all						NO_DEGS
4933406K04Rik	21	16	9	12	7	32.1429	ExN_all						NO_DEGS
4933407E24Rik	6	7	6	0	1	85.7143	ExN_all						NO_DEGS
4933407I05Rik	1	1	1	0	0	100	ExN_all						NO_DEGS
4933407K13Rik	1	6	1	0	5	16.6667	ExN_all						NO_DEGS
4933407L21Rik	4	5	3	1	2	50	ExN_all						NO_DEGS
4933408J17Rik	1	1	1	0	0	100	ExN_all						NO_DEGS
4933409F18Rik	12	15	7	5	8	35	ExN_all						NO_DEGS
4933409G03Rik	1	1	1	0	0	100	ExN_all						NO_DEGS
4933411E08Rik	4	3	2	2	1	40	ExN_all						NO_DEGS
4933411G06Rik	1	0	0	1	0	0	ExN_all						NO_DEGS
4933412E12Rik	1	0	0	1	0	0	ExN_all						NO_DEGS
4933412E24Rik	5	7	2	3	5	20	ExN_all						NO_DEGS
4933412O06Rik	5	6	4	1	2	57.1429	ExN_all						NO_DEGS
4933413L06Rik	6	2	0	6	2	0	ExN_all						NO_DEGS
4933416E03Rik	7	9	1	6	8	6.66667	ExN_all						NO_DEGS
4933416M07Rik	1	1	1	0	0	100	ExN_all						NO_DEGS
4933416O17Rik	6	7	5	1	2	62.5	ExN_all						NO_DEGS
4933417A18Rik	1	1	1	0	0	100	ExN_all						NO_DEGS
4933417D19Rik	3	0	0	3	0	0	ExN_all						NO_DEGS
4933417E11Rik	2	2	1	1	1	33.3333	ExN_all						NO_DEGS
4933417G07Rik	2	2	2	0	0	100	ExN_all						NO_DEGS
4933421O10Rik	3	3	3	0	0	100	ExN_all						NO_DEGS
4933422A05Rik	3	7	1	2	6	11.1111	ExN_all						NO_DEGS
4933424G05Rik	1	1	0	1	1	0	ExN_all						NO_DEGS
4933424G06Rik	1	1	1	0	0	100	ExN_all						NO_DEGS
4933424L21Rik	8	3	3	5	0	37.5	ExN_all						NO_DEGS
4933425B07Rik	1	0	0	1	0	0	ExN_all						NO_DEGS
4933427D06Rik	18	19	12	6	7	48	ExN_all						NO_DEGS
4933427D14Rik	1	1	1	0	0	100	ExN_all						NO_DEGS
4933427E13Rik	4	9	3	1	6	30	ExN_all						NO_DEGS
4933427I22Rik	5	7	4	1	3	50	ExN_all						NO_DEGS
4933428G20Rik	2	3	1	1	2	25	ExN_all						NO_DEGS
4933429O19Rik	3	2	1	2	1	25	ExN_all						NO_DEGS
4933430H16Rik	1	1	0	1	1	0	ExN_all						NO_DEGS
4933430I17Rik	1	1	1	0	0	100	ExN_all						NO_DEGS
4933430M04Rik	10	9	6	4	3	46.1538	ExN_all						NO_DEGS
4933430N04Rik	10	7	3	7	4	21.4286	ExN_all						NO_DEGS
4933431G14Rik	2	2	2	0	0	100	ExN_all						NO_DEGS
4933432G23Rik	2	1	0	2	1	0	ExN_all						NO_DEGS
4933432I09Rik	5	7	4	1	3	50	ExN_all						NO_DEGS
4933432K03Rik	6	5	3	3	2	37.5	ExN_all						NO_DEGS
4933433F19Rik	6	7	3	3	4	30	ExN_all						NO_DEGS
4933433G08Rik	4	12	4	0	8	33.3333	ExN_all						NO_DEGS
4933433H22Rik	5	6	3	2	3	37.5	ExN_all						NO_DEGS
4933436E23Rik	1	0	0	1	0	0	ExN_all						NO_DEGS
4933436H12Rik	2	2	0	2	2	0	ExN_all						NO_DEGS
4933438B17Rik	6	13	5	1	8	35.7143	ExN_all						NO_DEGS
4933439C10Rik	1	1	1	0	0	100	ExN_all						NO_DEGS
4933439K11Rik	1	1	1	0	0	100	ExN_all						NO_DEGS
4933440J02Rik	6	7	4	2	3	44.4444	ExN_all						NO_DEGS
4933440M02Rik	14	14	9	5	5	47.3684	ExN_all						NO_DEGS
5031425E22Rik	9	10	7	2	3	58.3333	ExN_all						NO_DEGS
5031425F14Rik	19	17	11	8	6	44	ExN_all						NO_DEGS
5031434O11Rik	6	7	3	3	4	30	ExN_all						NO_DEGS
5031439G07Rik	6	7	5	1	2	62.5	ExN_all						NO_DEGS
5033403H07Rik	1	1	1	0	0	100	ExN_all						NO_DEGS
5033404E19Rik	5	5	2	3	3	25	ExN_all						NO_DEGS
5033406O09Rik	1	3	1	0	2	33.3333	ExN_all						NO_DEGS
5330413P13Rik	8	5	4	4	1	44.4444	ExN_all						NO_DEGS
5330416C01Rik	6	5	3	3	2	37.5	ExN_all						NO_DEGS
5330434G04Rik	2	1	1	1	0	50	ExN_all						NO_DEGS
5430403N17Rik	9	5	3	6	2	27.2727	ExN_all						NO_DEGS
5430405H02Rik	1	1	1	0	0	100	ExN_all						NO_DEGS
5430416N02Rik	2	1	1	1	0	50	ExN_all						NO_DEGS
5430421F17Rik	5	7	4	1	3	50	ExN_all						NO_DEGS
5430427M07Rik	1	0	0	1	0	0	ExN_all						NO_DEGS
5430431A17Rik	3	1	1	2	0	33.3333	ExN_all						NO_DEGS
5430434I15Rik	6	6	4	2	2	50	ExN_all						NO_DEGS
5430440P10Rik	1	2	0	1	2	0	ExN_all						NO_DEGS
5530401A14Rik	5	5	3	2	2	42.8571	ExN_all						NO_DEGS
5730405O15Rik	3	3	3	0	0	100	ExN_all						NO_DEGS
5730412P04Rik	2	2	1	1	1	33.3333	ExN_all						NO_DEGS
5730420D15Rik	1	1	0	1	1	0	ExN_all						NO_DEGS
5730455P16Rik	2	1	1	1	0	50	ExN_all						NO_DEGS
5730460C07Rik	1	1	1	0	0	100	ExN_all						NO_DEGS
5730488B01Rik	1	2	1	0	1	50	ExN_all						NO_DEGS
5730507C01Rik	3	1	1	2	0	33.3333	ExN_all						NO_DEGS
5730522E02Rik	23	24	10	13	14	27.027	ExN_all						NO_DEGS
5830408C22Rik	1	1	0	1	1	0	ExN_all						NO_DEGS
5830416I19Rik	2	4	2	0	2	50	ExN_all						NO_DEGS
5830418P13Rik	3	3	2	1	1	50	ExN_all						NO_DEGS
5830428M24Rik	12	10	4	8	6	22.2222	ExN_all						NO_DEGS
5830432E09Rik	2	1	1	1	0	50	ExN_all						NO_DEGS
5830454E08Rik	17	14	8	9	6	34.7826	ExN_all						NO_DEGS
5930430L01Rik	1	0	0	1	0	0	ExN_all						NO_DEGS
5930438M14Rik	6	8	4	2	4	40	ExN_all						NO_DEGS
6030440G07Rik	3	3	3	0	0	100	ExN_all						NO_DEGS
6030466F02Rik	7	2	2	5	0	28.5714	ExN_all						NO_DEGS
6030469F06Rik	3	3	1	2	2	20	ExN_all						NO_DEGS
6030471H07Rik	4	4	0	4	4	0	ExN_all						NO_DEGS
6030498E09Rik	2	0	0	2	0	0	ExN_all						NO_DEGS
6330415B21Rik	11	9	4	7	5	25	ExN_all						NO_DEGS
6330415G19Rik	6	5	5	1	0	83.3333	ExN_all						NO_DEGS
6330549D23Rik	1	1	1	0	0	100	ExN_all						NO_DEGS
6430548M08Rik	9	6	5	4	1	50	ExN_all						NO_DEGS
6430550D23Rik	1	1	1	0	0	100	ExN_all						NO_DEGS
6430562O15Rik	1	2	1	0	1	50	ExN_all						NO_DEGS
6430571L13Rik	4	3	2	2	1	40	ExN_all						NO_DEGS
6430584L05Rik	5	6	3	2	3	37.5	ExN_all						NO_DEGS
6430628N08Rik	1	0	0	1	0	0	ExN_all						NO_DEGS
6430710C18Rik	5	8	4	1	4	44.4444	ExN_all						NO_DEGS
6530402F18Rik	3	3	3	0	0	100	ExN_all						NO_DEGS
6530403H02Rik	14	16	9	5	7	42.8571	ExN_all						NO_DEGS
6530411M01Rik	4	6	1	3	5	11.1111	ExN_all						NO_DEGS
6720468P15Rik	6	5	2	4	3	22.2222	ExN_all						NO_DEGS
6720483E21Rik	1	1	0	1	1	0	ExN_all						NO_DEGS
6720489N17Rik	3	3	3	0	0	100	ExN_all						NO_DEGS
6820408C15Rik	3	2	1	2	1	25	ExN_all						NO_DEGS
6820426E19Rik	5	3	3	2	0	60	ExN_all						NO_DEGS
7420700N18Rik	5	2	2	3	0	40	ExN_all						NO_DEGS
7420701I03Rik	5	3	2	3	1	33.3333	ExN_all						NO_DEGS
7530416G11Rik	10	13	6	4	7	35.2941	ExN_all						NO_DEGS
7630403G23Rik	10	12	7	3	5	46.6667	ExN_all						NO_DEGS
8030423F21Rik	4	4	3	1	1	60	ExN_all						NO_DEGS
8030423J24Rik	1	1	1	0	0	100	ExN_all						NO_DEGS
8030443G20Rik	1	1	1	0	0	100	ExN_all						NO_DEGS
8030451O07Rik	5	10	5	0	5	50	ExN_all						NO_DEGS
8030462N17Rik	2	2	2	0	0	100	ExN_all						NO_DEGS
8430422H06Rik	7	10	5	2	5	41.6667	ExN_all						NO_DEGS
8430423G03Rik	3	2	2	1	0	66.6667	ExN_all						NO_DEGS
8430426J06Rik	3	7	2	1	5	25	ExN_all						NO_DEGS
8430429K09Rik	1	0	0	1	0	0	ExN_all						NO_DEGS
8430430B14Rik	3	6	2	1	4	28.5714	ExN_all						NO_DEGS
8430436N08Rik	9	4	3	6	1	30	ExN_all						NO_DEGS
8430437L04Rik	4	6	3	1	3	42.8571	ExN_all						NO_DEGS
9030204H09Rik	6	8	2	4	6	16.6667	ExN_all						NO_DEGS
9030404E10Rik	1	1	1	0	0	100	ExN_all						NO_DEGS
9030612E09Rik	1	1	1	0	0	100	ExN_all						NO_DEGS
9030616G12Rik	1	0	0	1	0	0	ExN_all						NO_DEGS
9030624G23Rik	1	1	0	1	1	0	ExN_all						NO_DEGS
9130008F23Rik	1	1	1	0	0	100	ExN_all						NO_DEGS
9130015G15Rik	15	15	7	8	8	30.4348	ExN_all						NO_DEGS
9130019O22Rik	1	1	1	0	0	100	ExN_all						NO_DEGS
9130019P16Rik	6	7	4	2	3	44.4444	ExN_all						NO_DEGS
9130023H24Rik	1	1	1	0	0	100	ExN_all						NO_DEGS
9130024F11Rik	1	1	1	0	0	100	ExN_all						NO_DEGS
9130209A04Rik	1	1	1	0	0	100	ExN_all						NO_DEGS
9130221F21Rik	2	0	0	2	0	0	ExN_all						NO_DEGS
9130227L01Rik	7	5	4	3	1	50	ExN_all						NO_DEGS
9130401M01Rik	1	1	1	0	0	100	ExN_all						NO_DEGS
9230020A06Rik	4	7	2	2	5	22.2222	ExN_all						NO_DEGS
9230102K24Rik	3	3	1	2	2	20	ExN_all						NO_DEGS
9230105E05Rik	7	5	3	4	2	33.3333	ExN_all						NO_DEGS
9230112D13Rik	3	2	2	1	0	66.6667	ExN_all						NO_DEGS
9230117E06Rik	2	2	1	1	1	33.3333	ExN_all						NO_DEGS
9330102E08Rik	1	3	1	0	2	33.3333	ExN_all						NO_DEGS
9330104G04Rik	2	2	2	0	0	100	ExN_all						NO_DEGS
9330111N05Rik	1	4	1	0	3	25	ExN_all						NO_DEGS
9330117O12Rik	10	15	8	2	7	47.0588	ExN_all						NO_DEGS
9330158H04Rik	6	3	3	3	0	50	ExN_all						NO_DEGS
9330159F19Rik	2	1	1	1	0	50	ExN_all						NO_DEGS
9330159M07Rik	1	1	1	0	0	100	ExN_all						NO_DEGS
9330162B11Rik	2	5	0	2	5	0	ExN_all						NO_DEGS
9330175M20Rik	2	2	1	1	1	33.3333	ExN_all						NO_DEGS
9330178D15Rik	6	8	2	4	6	16.6667	ExN_all						NO_DEGS
9330179D12Rik	3	2	2	1	0	66.6667	ExN_all						NO_DEGS
9330182O14Rik	6	5	5	1	0	83.3333	ExN_all						NO_DEGS
9330188P03Rik	1	0	0	1	0	0	ExN_all						NO_DEGS
9330198I05Rik	2	3	2	0	1	66.6667	ExN_all						NO_DEGS
9430014N10Rik	5	5	2	3	3	25	ExN_all						NO_DEGS
9430015G10Rik	2	2	2	0	0	100	ExN_all						NO_DEGS
9430018G01Rik	2	1	1	1	0	50	ExN_all						NO_DEGS
9430021M05Rik	1	4	0	1	4	0	ExN_all						NO_DEGS
9430038I01Rik	2	3	2	0	1	66.6667	ExN_all						NO_DEGS
9430041J12Rik	2	0	0	2	0	0	ExN_all						NO_DEGS
9430069I07Rik	1	0	0	1	0	0	ExN_all						NO_DEGS
9430078K24Rik	16	15	4	12	11	14.8148	ExN_all						NO_DEGS
9430091E24Rik	1	1	1	0	0	100	ExN_all						NO_DEGS
9530020I12Rik	2	2	2	0	0	100	ExN_all						NO_DEGS
9530026F06Rik	6	12	2	4	10	12.5	ExN_all						NO_DEGS
9530036O11Rik	3	5	3	0	2	60	ExN_all						NO_DEGS
9530051G07Rik	1	1	1	0	0	100	ExN_all						NO_DEGS
9530052E02Rik	7	10	3	4	7	21.4286	ExN_all						NO_DEGS
9530059O14Rik	13	12	8	5	4	47.0588	ExN_all						NO_DEGS
9530068E07Rik	7	7	4	3	3	40	ExN_all						NO_DEGS
9530077C05Rik	1	1	1	0	0	100	ExN_all						NO_DEGS
9530080O11Rik	2	2	1	1	1	33.3333	ExN_all						NO_DEGS
9530082P21Rik	1	2	1	0	1	50	ExN_all						NO_DEGS
9630001P10Rik	4	4	3	1	1	60	ExN_all						NO_DEGS
9630013A20Rik	6	4	3	3	1	42.8571	ExN_all						NO_DEGS
9630013K17Rik	2	6	2	0	4	33.3333	ExN_all						NO_DEGS
9630028B13Rik	3	2	1	2	1	25	ExN_all						NO_DEGS
9630028H03Rik	5	6	4	1	2	57.1429	ExN_all						NO_DEGS
9630028I04Rik	6	6	4	2	2	50	ExN_all						NO_DEGS
9830132P13Rik	2	2	1	1	1	33.3333	ExN_all						NO_DEGS
9830166K06Rik	1	2	1	0	1	50	ExN_all						NO_DEGS
9930012K11Rik	1	1	1	0	0	100	ExN_all						NO_DEGS
9930014A18Rik	13	8	7	6	1	50	ExN_all						NO_DEGS
9930021J03Rik	2	3	2	0	1	66.6667	ExN_all						NO_DEGS
9930104L06Rik	1	1	1	0	0	100	ExN_all						NO_DEGS
9930111H07Rik	1	0	0	1	0	0	ExN_all						NO_DEGS
a	1	1	1	0	0	100	ExN_all						NO_DEGS
A030001D20Rik	1	1	1	0	0	100	ExN_all						NO_DEGS
A130010J15Rik	2	2	2	0	0	100	ExN_all						NO_DEGS
A1bg	5	7	3	2	4	33.3333	ExN_all						NO_DEGS
A230001M10Rik	2	3	2	0	1	66.6667	ExN_all						NO_DEGS
A230009B12Rik	6	7	2	4	5	18.1818	ExN_all						NO_DEGS
A230020J21Rik	3	1	1	2	0	33.3333	ExN_all						NO_DEGS
A230028O05Rik	11	9	6	5	3	42.8571	ExN_all						NO_DEGS
A230051N06Rik	3	2	2	1	0	66.6667	ExN_all						NO_DEGS
A230056J06Rik	1	1	1	0	0	100	ExN_all						NO_DEGS
A230056P14Rik	2	1	1	1	0	50	ExN_all						NO_DEGS
A230072E10Rik	1	0	0	1	0	0	ExN_all						NO_DEGS
A230077H06Rik	7	10	7	0	3	70	ExN_all						NO_DEGS
A230083G16Rik	2	1	1	1	0	50	ExN_all						NO_DEGS
A230107N01Rik	1	1	1	0	0	100	ExN_all						NO_DEGS
A230108P19Rik	1	0	0	1	0	0	ExN_all						NO_DEGS
A2m	1	1	0	1	1	0	ExN_all						NO_DEGS
A330008L17Rik	14	22	7	7	15	24.1379	ExN_all						NO_DEGS
A330009N23Rik	4	5	2	2	3	28.5714	ExN_all						NO_DEGS
A330015K06Rik	1	1	1	0	0	100	ExN_all						NO_DEGS
A330023F24Rik	3	4	3	0	1	75	ExN_all						NO_DEGS
A330032B11Rik	2	0	0	2	0	0	ExN_all						NO_DEGS
A330033J07Rik	2	2	2	0	0	100	ExN_all						NO_DEGS
A330035P11Rik	2	2	2	0	0	100	ExN_all						NO_DEGS
A330048O09Rik	6	6	3	3	3	33.3333	ExN_all						NO_DEGS
A330074K22Rik	2	2	2	0	0	100	ExN_all						NO_DEGS
A330076C08Rik	8	13	6	2	7	40	ExN_all						NO_DEGS
A330093E20Rik	14	11	7	7	4	38.8889	ExN_all						NO_DEGS
A330094K24Rik	1	1	1	0	0	100	ExN_all						NO_DEGS
A330102I10Rik	4	7	3	1	4	37.5	ExN_all						NO_DEGS
A430005L14Rik	1	1	1	0	0	100	ExN_all						NO_DEGS
A430033K04Rik	2	2	1	1	1	33.3333	ExN_all						NO_DEGS
A430035B10Rik	2	2	2	0	0	100	ExN_all						NO_DEGS
A430057M04Rik	1	1	1	0	0	100	ExN_all						NO_DEGS
A430088P11Rik	2	2	2	0	0	100	ExN_all						NO_DEGS
A430090L17Rik	7	12	4	3	8	26.6667	ExN_all						NO_DEGS
A430093F15Rik	2	3	2	0	1	66.6667	ExN_all						NO_DEGS
A4galt	3	1	1	2	0	33.3333	ExN_all						NO_DEGS
A530006G24Rik	3	5	3	0	2	60	ExN_all						NO_DEGS
A530010L16Rik	10	7	5	5	2	41.6667	ExN_all						NO_DEGS
A530013C23Rik	7	6	5	2	1	62.5	ExN_all						NO_DEGS
A530016L24Rik	1	3	1	0	2	33.3333	ExN_all						NO_DEGS
A530021J07Rik	11	12	8	3	4	53.3333	ExN_all						NO_DEGS
A530058N18Rik	5	9	4	1	5	40	ExN_all						NO_DEGS
A530065N20Rik	8	7	3	5	4	25	ExN_all						NO_DEGS
A530072M11Rik	6	2	2	4	0	33.3333	ExN_all						NO_DEGS
A630001O12Rik	7	8	5	2	3	50	ExN_all						NO_DEGS
A630023P12Rik	2	1	0	2	1	0	ExN_all						NO_DEGS
A630072M18Rik	2	1	1	1	0	50	ExN_all						NO_DEGS
A630076J17Rik	1	1	1	0	0	100	ExN_all						NO_DEGS
A630077J23Rik	1	0	0	1	0	0	ExN_all						NO_DEGS
A730004F24Rik	9	5	3	6	2	27.2727	ExN_all						NO_DEGS
A730006G06Rik	4	3	2	2	1	40	ExN_all						NO_DEGS
A730013G03Rik	3	4	2	1	2	40	ExN_all						NO_DEGS
A730018C14Rik	13	10	6	7	4	35.2941	ExN_all						NO_DEGS
A730020E08Rik	11	6	5	6	1	41.6667	ExN_all						NO_DEGS
A730020M07Rik	2	1	0	2	1	0	ExN_all						NO_DEGS
A730035I17Rik	4	2	1	3	1	20	ExN_all						NO_DEGS
A730036I17Rik	5	2	2	3	0	40	ExN_all						NO_DEGS
A730043L09Rik	3	3	2	1	1	50	ExN_all						NO_DEGS
A730046J19Rik	2	0	0	2	0	0	ExN_all						NO_DEGS
A730056A06Rik	1	2	1	0	1	50	ExN_all						NO_DEGS
A730063M14Rik	3	2	2	1	0	66.6667	ExN_all						NO_DEGS
A730081D07Rik	1	1	1	0	0	100	ExN_all						NO_DEGS
A730082K24Rik	9	12	8	1	4	61.5385	ExN_all						NO_DEGS
A730085K08Rik	1	2	1	0	1	50	ExN_all						NO_DEGS
A730098A19Rik	2	3	2	0	1	66.6667	ExN_all						NO_DEGS
A830009L08Rik	5	6	2	3	4	22.2222	ExN_all						NO_DEGS
A830018L16Rik	7	7	5	2	2	55.5556	ExN_all						NO_DEGS
A830019L24Rik	5	8	3	2	5	30	ExN_all						NO_DEGS
A830019P07Rik	1	2	0	1	2	0	ExN_all						NO_DEGS
A830029E22Rik	4	5	2	2	3	28.5714	ExN_all						NO_DEGS
A830052D11Rik	1	2	1	0	1	50	ExN_all						NO_DEGS
A830082K12Rik	21	23	17	4	6	62.963	ExN_all						NO_DEGS
A930001C03Rik	2	1	1	1	0	50	ExN_all						NO_DEGS
A930002C04Rik	1	0	0	1	0	0	ExN_all						NO_DEGS
A930003O13Rik	3	1	1	2	0	33.3333	ExN_all						NO_DEGS
A930004D18Rik	8	11	6	2	5	46.1538	ExN_all						NO_DEGS
A930005H10Rik	1	1	1	0	0	100	ExN_all						NO_DEGS
A930006I01Rik	2	2	2	0	0	100	ExN_all						NO_DEGS
A930006K02Rik	1	2	1	0	1	50	ExN_all						NO_DEGS
A930007A09Rik	2	2	2	0	0	100	ExN_all						NO_DEGS
A930007I19Rik	1	2	0	1	2	0	ExN_all						NO_DEGS
A930009A15Rik	1	1	0	1	1	0	ExN_all						NO_DEGS
A930011G23Rik	2	1	1	1	0	50	ExN_all						NO_DEGS
A930012L18Rik	5	6	4	1	2	57.1429	ExN_all						NO_DEGS
A930015D03Rik	3	3	2	1	1	50	ExN_all						NO_DEGS
A930016O22Rik	1	1	1	0	0	100	ExN_all						NO_DEGS
A930018P22Rik	3	3	3	0	0	100	ExN_all						NO_DEGS
A930019D19Rik	2	3	1	1	2	25	ExN_all						NO_DEGS
A930024E05Rik	1	1	1	0	0	100	ExN_all						NO_DEGS
A930031H19Rik	23	20	13	10	7	43.3333	ExN_all						NO_DEGS
A930033H14Rik	1	1	1	0	0	100	ExN_all						NO_DEGS
AA387883	9	7	5	4	2	45.4545	ExN_all						NO_DEGS
AA414768	3	7	3	0	4	42.8571	ExN_all						NO_DEGS
AA465934	2	1	1	1	0	50	ExN_all						NO_DEGS
AA536875	6	5	3	3	2	37.5	ExN_all						NO_DEGS
AA545190	4	4	0	4	4	0	ExN_all						NO_DEGS
Aaas	1	0	0	1	0	0	ExN_all						NO_DEGS
Aacs	3	6	2	1	4	28.5714	ExN_all						NO_DEGS
Aadat	3	3	3	0	0	100	ExN_all						NO_DEGS
Aagab	3	2	1	2	1	25	ExN_all						NO_DEGS
Aak1	4	3	2	2	1	40	ExN_all						NO_DEGS
Aamdc	1	1	1	0	0	100	ExN_all						NO_DEGS
Aamp	2	2	2	0	0	100	ExN_all						NO_DEGS
Aanat	2	4	2	0	2	50	ExN_all						NO_DEGS
Aar2	2	2	1	1	1	33.3333	ExN_all						NO_DEGS
Aard	4	4	4	0	0	100	ExN_all						NO_DEGS
Aars	2	1	1	1	0	50	ExN_all						NO_DEGS
Aars2	4	2	2	2	0	50	ExN_all						NO_DEGS
Aarsd1	2	3	2	0	1	66.6667	ExN_all						NO_DEGS
Aasdh	3	2	1	2	1	25	ExN_all						NO_DEGS
Aasdhppt	2	1	1	1	0	50	ExN_all						NO_DEGS
Aass	1	0	0	1	0	0	ExN_all						NO_DEGS
Aatf	7	8	5	2	3	50	ExN_all						NO_DEGS
Aatk	7	5	4	3	1	50	ExN_all						NO_DEGS
Abat	5	5	4	1	1	66.6667	ExN_all						NO_DEGS
Abca1	8	4	3	5	1	33.3333	ExN_all						NO_DEGS
Abca12	2	3	1	1	2	25	ExN_all						NO_DEGS
Abca13	4	6	4	0	2	66.6667	ExN_all						NO_DEGS
Abca14	2	2	1	1	1	33.3333	ExN_all						NO_DEGS
Abca15	1	1	1	0	0	100	ExN_all						NO_DEGS
Abca17	1	0	0	1	0	0	ExN_all						NO_DEGS
Abca2	2	4	2	0	2	50	ExN_all						NO_DEGS
Abca4	9	8	3	6	5	21.4286	ExN_all						NO_DEGS
Abca5	4	3	3	1	0	75	ExN_all						NO_DEGS
Abca6	2	3	1	1	2	25	ExN_all						NO_DEGS
Abca7	2	3	2	0	1	66.6667	ExN_all						NO_DEGS
Abca8a	2	3	1	1	2	25	ExN_all						NO_DEGS
Abca8b	2	2	1	1	1	33.3333	ExN_all						NO_DEGS
Abcb10	4	3	2	2	1	40	ExN_all						NO_DEGS
Abcb1b	3	0	0	3	0	0	ExN_all						NO_DEGS
Abcb4	2	2	2	0	0	100	ExN_all						NO_DEGS
Abcb5	2	2	2	0	0	100	ExN_all						NO_DEGS
Abcb6	2	1	1	1	0	50	ExN_all						NO_DEGS
Abcb7	1	2	1	0	1	50	ExN_all						NO_DEGS
Abcb8	2	2	2	0	0	100	ExN_all						NO_DEGS
Abcb9	6	5	5	1	0	83.3333	ExN_all						NO_DEGS
Abcc1	5	5	4	1	1	66.6667	ExN_all						NO_DEGS
Abcc10	1	1	1	0	0	100	ExN_all						NO_DEGS
Abcc12	18	20	14	4	6	58.3333	ExN_all						NO_DEGS
Abcc4	6	10	4	2	6	33.3333	ExN_all						NO_DEGS
Abcc5	3	2	2	1	0	66.6667	ExN_all						NO_DEGS
Abcc6	2	1	0	2	1	0	ExN_all						NO_DEGS
Abcc8	8	9	6	2	3	54.5455	ExN_all						NO_DEGS
Abcc9	2	0	0	2	0	0	ExN_all						NO_DEGS
Abcd2	4	7	3	1	4	37.5	ExN_all						NO_DEGS
Abcd3	2	4	1	1	3	20	ExN_all						NO_DEGS
Abcd4	3	6	3	0	3	50	ExN_all						NO_DEGS
Abce1	2	1	1	1	0	50	ExN_all						NO_DEGS
Abcf1	1	1	1	0	0	100	ExN_all						NO_DEGS
Abcf2	2	2	2	0	0	100	ExN_all						NO_DEGS
Abcg1	7	8	5	2	3	50	ExN_all						NO_DEGS
Abcg2	2	2	2	0	0	100	ExN_all						NO_DEGS
Abcg4	2	2	2	0	0	100	ExN_all						NO_DEGS
Abcg8	1	1	1	0	0	100	ExN_all						NO_DEGS
Abhd1	1	1	1	0	0	100	ExN_all						NO_DEGS
Abhd10	3	4	3	0	1	75	ExN_all						NO_DEGS
Abhd11	3	2	2	1	0	66.6667	ExN_all						NO_DEGS
Abhd11os	1	2	1	0	1	50	ExN_all						NO_DEGS
Abhd12	2	2	2	0	0	100	ExN_all						NO_DEGS
Abhd12b	1	1	1	0	0	100	ExN_all						NO_DEGS
Abhd14a	1	1	1	0	0	100	ExN_all						NO_DEGS
Abhd15	2	1	1	1	0	50	ExN_all						NO_DEGS
Abhd16a	3	2	2	1	0	66.6667	ExN_all						NO_DEGS
Abhd17a	1	1	1	0	0	100	ExN_all						NO_DEGS
Abhd17b	3	3	2	1	1	50	ExN_all						NO_DEGS
Abhd17c	4	4	3	1	1	60	ExN_all						NO_DEGS
Abhd2	6	7	4	2	3	44.4444	ExN_all						NO_DEGS
Abhd3	1	1	1	0	0	100	ExN_all						NO_DEGS
Abhd4	2	2	2	0	0	100	ExN_all						NO_DEGS
Abhd5	1	1	1	0	0	100	ExN_all						NO_DEGS
Abhd6	3	2	1	2	1	25	ExN_all						NO_DEGS
Abhd8	3	2	2	1	0	66.6667	ExN_all						NO_DEGS
Abi1	2	3	2	0	1	66.6667	ExN_all						NO_DEGS
Abi2	2	3	2	0	1	66.6667	ExN_all						NO_DEGS
Abi3	3	1	1	2	0	33.3333	ExN_all						NO_DEGS
Abl1	4	5	3	1	2	50	ExN_all						NO_DEGS
Abl2	4	5	3	1	2	50	ExN_all						NO_DEGS
Ablim1	28	22	15	13	7	42.8571	ExN_all						NO_DEGS
Ablim2	8	9	5	3	4	41.6667	ExN_all						NO_DEGS
Ablim3	5	3	3	2	0	60	ExN_all						NO_DEGS
Abr	35	27	22	13	5	55	ExN_all						NO_DEGS
Abra	2	2	0	2	2	0	ExN_all						NO_DEGS
Abracl	5	4	4	1	0	80	ExN_all						NO_DEGS
Abraxas1	1	1	1	0	0	100	ExN_all						NO_DEGS
Abraxas2	1	1	1	0	0	100	ExN_all						NO_DEGS
Abt1	7	4	4	3	0	57.1429	ExN_all						NO_DEGS
Abtb1	2	2	2	0	0	100	ExN_all						NO_DEGS
Abtb2	17	15	11	6	4	52.381	ExN_all						NO_DEGS
Acaa1a	1	2	1	0	1	50	ExN_all						NO_DEGS
Acaa1b	2	2	2	0	0	100	ExN_all						NO_DEGS
Acaa2	6	2	2	4	0	33.3333	ExN_all						NO_DEGS
Acaca	8	7	6	2	1	66.6667	ExN_all						NO_DEGS
Acacb	4	3	2	2	1	40	ExN_all						NO_DEGS
Acad10	1	2	1	0	1	50	ExN_all						NO_DEGS
Acad11	3	2	2	1	0	66.6667	ExN_all						NO_DEGS
Acad12	2	2	2	0	0	100	ExN_all						NO_DEGS
Acad8	3	1	1	2	0	33.3333	ExN_all						NO_DEGS
Acad9	2	1	1	1	0	50	ExN_all						NO_DEGS
Acadl	3	4	2	1	2	40	ExN_all						NO_DEGS
Acadm	2	2	2	0	0	100	ExN_all						NO_DEGS
Acadsb	2	4	2	0	2	50	ExN_all						NO_DEGS
Acadvl	1	1	1	0	0	100	ExN_all						NO_DEGS
Acan	1	2	0	1	2	0	ExN_all						NO_DEGS
Acap2	4	4	3	1	1	60	ExN_all						NO_DEGS
Acap3	4	3	3	1	0	75	ExN_all						NO_DEGS
Acat1	2	2	1	1	1	33.3333	ExN_all						NO_DEGS
Acat2	2	2	2	0	0	100	ExN_all						NO_DEGS
Acat3	1	0	0	1	0	0	ExN_all						NO_DEGS
Acbd3	3	6	3	0	3	50	ExN_all						NO_DEGS
Acbd4	2	3	2	0	1	66.6667	ExN_all						NO_DEGS
Acbd6	3	6	2	1	4	28.5714	ExN_all						NO_DEGS
Acbd7	1	1	1	0	0	100	ExN_all						NO_DEGS
Accs	1	0	0	1	0	0	ExN_all						NO_DEGS
Accsl	1	3	1	0	2	33.3333	ExN_all						NO_DEGS
Acd	1	1	1	0	0	100	ExN_all						NO_DEGS
Ace	2	2	2	0	0	100	ExN_all						NO_DEGS
Ace2	1	0	0	1	0	0	ExN_all						NO_DEGS
Acer2	7	4	4	3	0	57.1429	ExN_all						NO_DEGS
Acer3	3	3	2	1	1	50	ExN_all						NO_DEGS
Ache	3	4	3	0	1	75	ExN_all						NO_DEGS
Acin1	4	3	3	1	0	75	ExN_all						NO_DEGS
Ackr1	1	1	0	1	1	0	ExN_all						NO_DEGS
Ackr3	15	18	9	6	9	37.5	ExN_all						NO_DEGS
Ackr4	1	1	1	0	0	100	ExN_all						NO_DEGS
Acly	4	3	3	1	0	75	ExN_all						NO_DEGS
Acnat2	3	4	3	0	1	75	ExN_all						NO_DEGS
Aco1	5	10	4	1	6	36.3636	ExN_all						NO_DEGS
Acot1	2	2	2	0	0	100	ExN_all						NO_DEGS
Acot10	7	6	3	4	3	30	ExN_all						NO_DEGS
Acot11	10	15	9	1	6	56.25	ExN_all						NO_DEGS
Acot2	2	2	2	0	0	100	ExN_all						NO_DEGS
Acot4	1	1	0	1	1	0	ExN_all						NO_DEGS
Acot5	1	1	1	0	0	100	ExN_all						NO_DEGS
Acot6	1	1	1	0	0	100	ExN_all						NO_DEGS
Acot7	7	10	6	1	4	54.5455	ExN_all						NO_DEGS
Acot8	1	3	1	0	2	33.3333	ExN_all						NO_DEGS
Acot9	1	1	1	0	0	100	ExN_all						NO_DEGS
Acox1	2	1	1	1	0	50	ExN_all						NO_DEGS
Acox2	1	0	0	1	0	0	ExN_all						NO_DEGS
Acox3	2	2	2	0	0	100	ExN_all						NO_DEGS
Acoxl	2	5	1	1	4	16.6667	ExN_all						NO_DEGS
Acp1	1	1	1	0	0	100	ExN_all						NO_DEGS
Acp2	1	1	1	0	0	100	ExN_all						NO_DEGS
Acp6	3	3	1	2	2	20	ExN_all						NO_DEGS
Acpp	2	2	1	1	1	33.3333	ExN_all						NO_DEGS
Acsbg1	2	2	1	1	1	33.3333	ExN_all						NO_DEGS
Acsbg3	1	0	0	1	0	0	ExN_all						NO_DEGS
Acsf2	2	2	1	1	1	33.3333	ExN_all						NO_DEGS
Acsf3	7	7	6	1	1	75	ExN_all						NO_DEGS
Acsl1	3	5	3	0	2	60	ExN_all						NO_DEGS
Acsl3	4	1	1	3	0	25	ExN_all						NO_DEGS
Acsl4	2	1	1	1	0	50	ExN_all						NO_DEGS
Acsl5	1	2	1	0	1	50	ExN_all						NO_DEGS
Acsl6	4	4	3	1	1	60	ExN_all						NO_DEGS
Acsm5	1	1	1	0	0	100	ExN_all						NO_DEGS
Acss1	5	5	3	2	2	42.8571	ExN_all						NO_DEGS
Acss2	1	1	1	0	0	100	ExN_all						NO_DEGS
Acss3	1	0	0	1	0	0	ExN_all						NO_DEGS
Acta1	2	3	2	0	1	66.6667	ExN_all						NO_DEGS
Actbl2	1	3	0	1	3	0	ExN_all						NO_DEGS
Acte1	1	1	1	0	0	100	ExN_all						NO_DEGS
Actl10	2	2	2	0	0	100	ExN_all						NO_DEGS
Actl11	3	0	0	3	0	0	ExN_all						NO_DEGS
Actl6a	3	4	2	1	2	40	ExN_all						NO_DEGS
Actl6b	2	2	1	1	1	33.3333	ExN_all						NO_DEGS
Actl7b	12	9	5	7	4	31.25	ExN_all						NO_DEGS
Actn1	6	7	4	2	3	44.4444	ExN_all						NO_DEGS
Actn2	2	1	1	1	0	50	ExN_all						NO_DEGS
Actn4	6	5	3	3	2	37.5	ExN_all						NO_DEGS
Actr10	1	2	1	0	1	50	ExN_all						NO_DEGS
Actr1b	2	2	2	0	0	100	ExN_all						NO_DEGS
Actr2	3	4	2	1	2	40	ExN_all						NO_DEGS
Actr3	4	6	3	1	3	42.8571	ExN_all						NO_DEGS
Actr3b	7	4	3	4	1	37.5	ExN_all						NO_DEGS
Actr5	2	3	2	0	1	66.6667	ExN_all						NO_DEGS
Actr6	1	1	1	0	0	100	ExN_all						NO_DEGS
Actr8	2	2	2	0	0	100	ExN_all						NO_DEGS
Actrt1	1	0	0	1	0	0	ExN_all						NO_DEGS
Actrt3	4	1	1	3	0	25	ExN_all						NO_DEGS
Acvr1	4	8	3	1	5	33.3333	ExN_all						NO_DEGS
Acvr1b	6	6	4	2	2	50	ExN_all						NO_DEGS
Acvr1c	5	5	4	1	1	66.6667	ExN_all						NO_DEGS
Acvr2a	22	22	12	10	10	37.5	ExN_all						NO_DEGS
Acvr2b	4	6	3	1	3	42.8571	ExN_all						NO_DEGS
Acvrl1	3	3	2	1	1	50	ExN_all						NO_DEGS
Acy1	1	1	1	0	0	100	ExN_all						NO_DEGS
Acy3	1	0	0	1	0	0	ExN_all						NO_DEGS
Acyp2	1	2	1	0	1	50	ExN_all						NO_DEGS
Ada	2	5	2	0	3	40	ExN_all						NO_DEGS
Adal	1	1	1	0	0	100	ExN_all						NO_DEGS
Adam10	4	6	4	0	2	66.6667	ExN_all						NO_DEGS
Adam11	8	6	6	2	0	75	ExN_all						NO_DEGS
Adam12	10	11	6	4	5	40	ExN_all						NO_DEGS
Adam15	2	3	2	0	1	66.6667	ExN_all						NO_DEGS
Adam17	1	1	1	0	0	100	ExN_all						NO_DEGS
Adam19	6	2	2	4	0	33.3333	ExN_all						NO_DEGS
Adam22	6	2	1	5	1	14.2857	ExN_all						NO_DEGS
Adam23	3	5	1	2	4	14.2857	ExN_all						NO_DEGS
Adam30	1	3	1	0	2	33.3333	ExN_all						NO_DEGS
Adam34	2	4	0	2	4	0	ExN_all						NO_DEGS
Adam7	4	7	3	1	4	37.5	ExN_all						NO_DEGS
Adam8	1	1	1	0	0	100	ExN_all						NO_DEGS
Adam9	2	2	2	0	0	100	ExN_all						NO_DEGS
Adamts1	4	5	2	2	3	28.5714	ExN_all						NO_DEGS
Adamts10	4	4	3	1	1	60	ExN_all						NO_DEGS
Adamts13	1	1	1	0	0	100	ExN_all						NO_DEGS
Adamts14	4	4	3	1	1	60	ExN_all						NO_DEGS
Adamts15	1	2	0	1	2	0	ExN_all						NO_DEGS
Adamts16	2	0	0	2	0	0	ExN_all						NO_DEGS
Adamts19	2	8	2	0	6	25	ExN_all						NO_DEGS
Adamts2	12	12	9	3	3	60	ExN_all						NO_DEGS
Adamts20	11	8	6	5	2	46.1538	ExN_all						NO_DEGS
Adamts4	4	1	1	3	0	25	ExN_all						NO_DEGS
Adamts5	7	7	5	2	2	55.5556	ExN_all						NO_DEGS
Adamts6	4	10	4	0	6	40	ExN_all						NO_DEGS
Adamts7	5	4	3	2	1	50	ExN_all						NO_DEGS
Adamts8	5	4	4	1	0	80	ExN_all						NO_DEGS
Adamts9	6	7	3	3	4	30	ExN_all						NO_DEGS
Adamtsl1	22	12	6	16	6	21.4286	ExN_all						NO_DEGS
Adamtsl2	5	5	1	4	4	11.1111	ExN_all						NO_DEGS
Adamtsl3	4	4	2	2	2	33.3333	ExN_all						NO_DEGS
Adap1	5	5	3	2	2	42.8571	ExN_all						NO_DEGS
Adar	4	6	3	1	3	42.8571	ExN_all						NO_DEGS
Adarb1	8	6	6	2	0	75	ExN_all						NO_DEGS
Adat1	3	2	2	1	0	66.6667	ExN_all						NO_DEGS
Adck1	3	3	2	1	1	50	ExN_all						NO_DEGS
Adck2	2	2	1	1	1	33.3333	ExN_all						NO_DEGS
Adcy1	8	8	3	5	5	23.0769	ExN_all						NO_DEGS
Adcy10	1	1	1	0	0	100	ExN_all						NO_DEGS
Adcy2	9	15	7	2	8	41.1765	ExN_all						NO_DEGS
Adcy3	3	2	2	1	0	66.6667	ExN_all						NO_DEGS
Adcy5	14	20	9	5	11	36	ExN_all						NO_DEGS
Adcy6	4	4	3	1	1	60	ExN_all						NO_DEGS
Adcy7	4	3	3	1	0	75	ExN_all						NO_DEGS
Adcy8	6	6	4	2	2	50	ExN_all						NO_DEGS
Adcy9	4	4	2	2	2	33.3333	ExN_all						NO_DEGS
Adcyap1	9	15	7	2	8	41.1765	ExN_all						NO_DEGS
Adcyap1r1	9	14	7	2	7	43.75	ExN_all						NO_DEGS
Add1	2	2	2	0	0	100	ExN_all						NO_DEGS
Add2	18	14	10	8	4	45.4545	ExN_all						NO_DEGS
Add3	4	9	4	0	5	44.4444	ExN_all						NO_DEGS
Adgb	2	5	2	0	3	40	ExN_all						NO_DEGS
Adgra1	4	7	3	1	4	37.5	ExN_all						NO_DEGS
Adgra2	3	3	3	0	0	100	ExN_all						NO_DEGS
Adgra3	10	7	4	6	3	30.7692	ExN_all						NO_DEGS
Adgrb1	38	34	24	14	10	50	ExN_all						NO_DEGS
Adgrb2	13	12	7	6	5	38.8889	ExN_all						NO_DEGS
Adgrd1	11	11	6	5	5	37.5	ExN_all						NO_DEGS
Adgre1	1	1	1	0	0	100	ExN_all						NO_DEGS
Adgre5	5	5	3	2	2	42.8571	ExN_all						NO_DEGS
Adgrf1	4	4	2	2	2	33.3333	ExN_all						NO_DEGS
Adgrf3	2	2	2	0	0	100	ExN_all						NO_DEGS
Adgrf4	1	0	0	1	0	0	ExN_all						NO_DEGS
Adgrf5	3	5	2	1	3	33.3333	ExN_all						NO_DEGS
Adgrg1	11	13	8	3	5	50	ExN_all						NO_DEGS
Adgrg2	1	1	0	1	1	0	ExN_all						NO_DEGS
Adgrg3	1	1	0	1	1	0	ExN_all						NO_DEGS
Adgrg5	2	2	1	1	1	33.3333	ExN_all						NO_DEGS
Adgrg6	5	6	3	2	3	37.5	ExN_all						NO_DEGS
Adgrl1	13	12	11	2	1	78.5714	ExN_all						NO_DEGS
Adgrl2	42	59	30	12	29	42.2535	ExN_all						NO_DEGS
Adgrl3	18	19	7	11	12	23.3333	ExN_all						NO_DEGS
Adgrl4	4	7	4	0	3	57.1429	ExN_all						NO_DEGS
Adgrv1	7	9	4	3	5	33.3333	ExN_all						NO_DEGS
Adh1	1	0	0	1	0	0	ExN_all						NO_DEGS
Adh5	3	1	1	2	0	33.3333	ExN_all						NO_DEGS
Adh6a	1	1	0	1	1	0	ExN_all						NO_DEGS
Adhfe1	1	0	0	1	0	0	ExN_all						NO_DEGS
Adi1	1	1	1	0	0	100	ExN_all						NO_DEGS
Adipor1	1	1	1	0	0	100	ExN_all						NO_DEGS
Adipor2	2	1	1	1	0	50	ExN_all						NO_DEGS
Adm	4	5	3	1	2	50	ExN_all						NO_DEGS
Adnp	4	4	4	0	0	100	ExN_all						NO_DEGS
Adnp2	2	5	2	0	3	40	ExN_all						NO_DEGS
Ado	3	2	2	1	0	66.6667	ExN_all						NO_DEGS
Adora1	7	6	6	1	0	85.7143	ExN_all						NO_DEGS
Adora2a	1	1	1	0	0	100	ExN_all						NO_DEGS
Adora2b	2	1	1	1	0	50	ExN_all						NO_DEGS
Adora3	1	0	0	1	0	0	ExN_all						NO_DEGS
Adpgk	12	12	7	5	5	41.1765	ExN_all						NO_DEGS
Adprh	1	2	1	0	1	50	ExN_all						NO_DEGS
Adprm	1	0	0	1	0	0	ExN_all						NO_DEGS
Adprs	1	1	1	0	0	100	ExN_all						NO_DEGS
Adra1a	6	7	5	1	2	62.5	ExN_all						NO_DEGS
Adra1b	3	7	3	0	4	42.8571	ExN_all						NO_DEGS
Adra1d	6	4	3	3	1	42.8571	ExN_all						NO_DEGS
Adra2a	5	6	3	2	3	37.5	ExN_all						NO_DEGS
Adra2b	2	2	1	1	1	33.3333	ExN_all						NO_DEGS
Adra2c	7	10	7	0	3	70	ExN_all						NO_DEGS
Adrb1	10	9	5	5	4	35.7143	ExN_all						NO_DEGS
Adrb3	2	2	1	1	1	33.3333	ExN_all						NO_DEGS
Adrm1	1	2	1	0	1	50	ExN_all						NO_DEGS
Adsl	2	1	1	1	0	50	ExN_all						NO_DEGS
Adss	2	3	2	0	1	66.6667	ExN_all						NO_DEGS
Adssl1	2	3	1	1	2	25	ExN_all						NO_DEGS
Adtrp	7	9	6	1	3	60	ExN_all						NO_DEGS
Aebp2	11	12	7	4	5	43.75	ExN_all						NO_DEGS
Aen	1	1	1	0	0	100	ExN_all						NO_DEGS
Afap1	13	13	7	6	6	36.8421	ExN_all						NO_DEGS
Afap1l1	6	4	3	3	1	42.8571	ExN_all						NO_DEGS
Afap1l2	3	4	0	3	4	0	ExN_all						NO_DEGS
Aff1	9	11	5	4	6	33.3333	ExN_all						NO_DEGS
Aff2	5	8	2	3	6	18.1818	ExN_all						NO_DEGS
Aff3	32	39	19	13	20	36.5385	ExN_all						NO_DEGS
Aff4	2	3	2	0	1	66.6667	ExN_all						NO_DEGS
Afg1l	3	5	2	1	3	33.3333	ExN_all						NO_DEGS
Afg3l1	4	3	3	1	0	75	ExN_all						NO_DEGS
Afg3l2	2	1	1	1	0	50	ExN_all						NO_DEGS
Afmid	2	2	2	0	0	100	ExN_all						NO_DEGS
Afp	1	0	0	1	0	0	ExN_all						NO_DEGS
Aftph	2	4	2	0	2	50	ExN_all						NO_DEGS
Aga	2	6	1	1	5	14.2857	ExN_all						NO_DEGS
Agap1	27	23	14	13	9	38.8889	ExN_all						NO_DEGS
Agap2	7	11	7	0	4	63.6364	ExN_all						NO_DEGS
Agap3	15	14	10	5	4	52.6316	ExN_all						NO_DEGS
Agbl1	14	15	5	9	10	20.8333	ExN_all						NO_DEGS
Agbl3	1	1	1	0	0	100	ExN_all						NO_DEGS
Agbl4	6	9	5	1	4	50	ExN_all						NO_DEGS
Agbl5	5	4	4	1	0	80	ExN_all						NO_DEGS
Agfg1	4	3	2	2	1	40	ExN_all						NO_DEGS
Agfg2	7	4	4	3	0	57.1429	ExN_all						NO_DEGS
Aggf1	2	2	2	0	0	100	ExN_all						NO_DEGS
Agk	7	5	4	3	1	50	ExN_all						NO_DEGS
Agl	1	1	1	0	0	100	ExN_all						NO_DEGS
Agmat	1	1	1	0	0	100	ExN_all						NO_DEGS
Agmo	2	1	1	1	0	50	ExN_all						NO_DEGS
Ago1	6	3	3	3	0	50	ExN_all						NO_DEGS
Ago2	6	8	5	1	3	55.5556	ExN_all						NO_DEGS
Ago3	3	1	1	2	0	33.3333	ExN_all						NO_DEGS
Ago4	2	2	2	0	0	100	ExN_all						NO_DEGS
Agpat1	2	2	2	0	0	100	ExN_all						NO_DEGS
Agpat2	2	1	1	1	0	50	ExN_all						NO_DEGS
Agpat3	6	8	5	1	3	55.5556	ExN_all						NO_DEGS
Agpat4	11	9	7	4	2	53.8462	ExN_all						NO_DEGS
Agpat5	2	2	1	1	1	33.3333	ExN_all						NO_DEGS
Agps	4	4	3	1	1	60	ExN_all						NO_DEGS
Agr2	1	1	0	1	1	0	ExN_all						NO_DEGS
Agr3	5	6	3	2	3	37.5	ExN_all						NO_DEGS
Agrn	6	7	5	1	2	62.5	ExN_all						NO_DEGS
Agrp	1	1	1	0	0	100	ExN_all						NO_DEGS
Agtpbp1	20	15	7	13	8	25	ExN_all						NO_DEGS
Agtr1a	4	3	2	2	1	40	ExN_all						NO_DEGS
Agtr1b	6	10	4	2	6	33.3333	ExN_all						NO_DEGS
Agtrap	6	6	4	2	2	50	ExN_all						NO_DEGS
Ahctf1	2	3	2	0	1	66.6667	ExN_all						NO_DEGS
Ahcyl	1	1	0	1	1	0	ExN_all						NO_DEGS
Ahcyl1	5	3	2	3	1	33.3333	ExN_all						NO_DEGS
Ahcyl2	8	7	5	3	2	50	ExN_all						NO_DEGS
Ahdc1	30	24	18	12	6	50	ExN_all						NO_DEGS
Ahi1	7	11	5	2	6	38.4615	ExN_all						NO_DEGS
Ahnak	3	5	1	2	4	14.2857	ExN_all						NO_DEGS
Ahr	4	5	3	1	2	50	ExN_all						NO_DEGS
Ahrr	3	3	2	1	1	50	ExN_all						NO_DEGS
Ahsa1	1	1	1	0	0	100	ExN_all						NO_DEGS
Ahsa2	4	4	4	0	0	100	ExN_all						NO_DEGS
AI115009	1	5	1	0	4	20	ExN_all						NO_DEGS
AI182371	2	1	1	1	0	50	ExN_all						NO_DEGS
AI197445	12	19	11	1	8	55	ExN_all						NO_DEGS
AI314278	2	3	2	0	1	66.6667	ExN_all						NO_DEGS
AI429214	1	4	1	0	3	25	ExN_all						NO_DEGS
AI467606	1	1	0	1	1	0	ExN_all						NO_DEGS
AI504432	4	4	3	1	1	60	ExN_all						NO_DEGS
AI506816	2	2	2	0	0	100	ExN_all						NO_DEGS
AI593442	2	5	2	0	3	40	ExN_all						NO_DEGS
AI597479	1	1	1	0	0	100	ExN_all						NO_DEGS
AI606473	2	3	1	1	2	25	ExN_all						NO_DEGS
AI661453	1	1	1	0	0	100	ExN_all						NO_DEGS
AI837181	1	2	1	0	1	50	ExN_all						NO_DEGS
AI839979	1	2	1	0	1	50	ExN_all						NO_DEGS
AI854703	2	2	2	0	0	100	ExN_all						NO_DEGS
AI987944	1	1	1	0	0	100	ExN_all						NO_DEGS
Aicda	3	3	3	0	0	100	ExN_all						NO_DEGS
Aida	2	2	2	0	0	100	ExN_all						NO_DEGS
Aif1	1	1	1	0	0	100	ExN_all						NO_DEGS
Aif1l	2	2	1	1	1	33.3333	ExN_all						NO_DEGS
Aifm1	1	1	1	0	0	100	ExN_all						NO_DEGS
Aifm3	3	2	2	1	0	66.6667	ExN_all						NO_DEGS
Aig1	2	5	2	0	3	40	ExN_all						NO_DEGS
Aim2	2	3	2	0	1	66.6667	ExN_all						NO_DEGS
Aimp1	1	1	1	0	0	100	ExN_all						NO_DEGS
Aip	2	3	2	0	1	66.6667	ExN_all						NO_DEGS
Aipl1	8	8	4	4	4	33.3333	ExN_all						NO_DEGS
Aire	1	1	1	0	0	100	ExN_all						NO_DEGS
Airn	5	4	4	1	0	80	ExN_all						NO_DEGS
Ajap1	23	26	14	9	12	40	ExN_all						NO_DEGS
Ajm1	6	3	3	3	0	50	ExN_all						NO_DEGS
Ajuba	6	4	4	2	0	66.6667	ExN_all						NO_DEGS
Ak1	3	3	2	1	1	50	ExN_all						NO_DEGS
Ak2	3	2	1	2	1	25	ExN_all						NO_DEGS
Ak3	1	1	1	0	0	100	ExN_all						NO_DEGS
Ak4	5	8	5	0	3	62.5	ExN_all						NO_DEGS
Ak5	4	3	1	3	2	16.6667	ExN_all						NO_DEGS
Ak6	1	1	1	0	0	100	ExN_all						NO_DEGS
Ak7	1	2	1	0	1	50	ExN_all						NO_DEGS
Ak8	3	6	3	0	3	50	ExN_all						NO_DEGS
Ak9	2	2	2	0	0	100	ExN_all						NO_DEGS
Akain1	4	7	2	2	5	22.2222	ExN_all						NO_DEGS
Akap1	9	8	6	3	2	54.5455	ExN_all						NO_DEGS
Akap10	1	2	1	0	1	50	ExN_all						NO_DEGS
Akap11	4	4	3	1	1	60	ExN_all						NO_DEGS
Akap12	5	6	4	1	2	57.1429	ExN_all						NO_DEGS
Akap13	8	4	4	4	0	50	ExN_all						NO_DEGS
Akap17b	4	2	2	2	0	50	ExN_all						NO_DEGS
Akap5	1	1	1	0	0	100	ExN_all						NO_DEGS
Akap6	12	11	7	5	4	43.75	ExN_all						NO_DEGS
Akap7	6	8	3	3	5	27.2727	ExN_all						NO_DEGS
Akap8	4	2	2	2	0	50	ExN_all						NO_DEGS
Akap8l	3	3	3	0	0	100	ExN_all						NO_DEGS
Akap9	5	3	2	3	1	33.3333	ExN_all						NO_DEGS
Akip1	1	1	1	0	0	100	ExN_all						NO_DEGS
Akirin1	2	4	2	0	2	50	ExN_all						NO_DEGS
Akirin2	5	8	3	2	5	30	ExN_all						NO_DEGS
Akna	9	11	8	1	3	66.6667	ExN_all						NO_DEGS
Aknad1	1	2	1	0	1	50	ExN_all						NO_DEGS
Akp3	1	1	1	0	0	100	ExN_all						NO_DEGS
Akr1a1	1	2	1	0	1	50	ExN_all						NO_DEGS
Akr1b10	2	2	2	0	0	100	ExN_all						NO_DEGS
Akr1b3	1	1	1	0	0	100	ExN_all						NO_DEGS
Akr1b8	1	1	0	1	1	0	ExN_all						NO_DEGS
Akr1c19	1	1	1	0	0	100	ExN_all						NO_DEGS
Akr1d1	5	4	2	3	2	28.5714	ExN_all						NO_DEGS
Akr1e1	5	6	2	3	4	22.2222	ExN_all						NO_DEGS
Akr7a5	1	1	1	0	0	100	ExN_all						NO_DEGS
Akt1	6	8	5	1	3	55.5556	ExN_all						NO_DEGS
Akt1s1	3	2	1	2	1	25	ExN_all						NO_DEGS
Akt2	6	5	5	1	0	83.3333	ExN_all						NO_DEGS
Aktip	4	4	3	1	1	60	ExN_all						NO_DEGS
Alad	2	1	1	1	0	50	ExN_all						NO_DEGS
Alas1	1	1	1	0	0	100	ExN_all						NO_DEGS
Aldh18a1	4	3	3	1	0	75	ExN_all						NO_DEGS
Aldh1a2	3	0	0	3	0	0	ExN_all						NO_DEGS
Aldh1a3	5	6	5	0	1	83.3333	ExN_all						NO_DEGS
Aldh1a7	1	0	0	1	0	0	ExN_all						NO_DEGS
Aldh1b1	3	3	2	1	1	50	ExN_all						NO_DEGS
Aldh1l1	7	9	6	1	3	60	ExN_all						NO_DEGS
Aldh3a1	4	3	3	1	0	75	ExN_all						NO_DEGS
Aldh3a2	2	2	1	1	1	33.3333	ExN_all						NO_DEGS
Aldh3b1	2	2	2	0	0	100	ExN_all						NO_DEGS
Aldh3b2	1	0	0	1	0	0	ExN_all						NO_DEGS
Aldh3b3	2	0	0	2	0	0	ExN_all						NO_DEGS
Aldh4a1	4	5	3	1	2	50	ExN_all						NO_DEGS
Aldh5a1	1	1	1	0	0	100	ExN_all						NO_DEGS
Aldh6a1	1	1	1	0	0	100	ExN_all						NO_DEGS
Aldh7a1	5	3	3	2	0	60	ExN_all						NO_DEGS
Aldh8a1	1	4	1	0	3	25	ExN_all						NO_DEGS
Aldh9a1	4	4	3	1	1	60	ExN_all						NO_DEGS
Aldoa	3	3	2	1	1	50	ExN_all						NO_DEGS
Aldoart1	1	1	0	1	1	0	ExN_all						NO_DEGS
Aldoart2	1	4	1	0	3	25	ExN_all						NO_DEGS
Aldob	1	2	1	0	1	50	ExN_all						NO_DEGS
Aldoc	1	1	0	1	1	0	ExN_all						NO_DEGS
Alg1	1	1	1	0	0	100	ExN_all						NO_DEGS
Alg10b	1	2	1	0	1	50	ExN_all						NO_DEGS
Alg11	1	1	1	0	0	100	ExN_all						NO_DEGS
Alg12	1	2	1	0	1	50	ExN_all						NO_DEGS
Alg13	3	0	0	3	0	0	ExN_all						NO_DEGS
Alg14	5	4	2	3	2	28.5714	ExN_all						NO_DEGS
Alg2	4	5	4	0	1	80	ExN_all						NO_DEGS
Alg3	1	1	1	0	0	100	ExN_all						NO_DEGS
Alg5	2	1	1	1	0	50	ExN_all						NO_DEGS
Alg6	1	1	1	0	0	100	ExN_all						NO_DEGS
Alg8	2	3	2	0	1	66.6667	ExN_all						NO_DEGS
Alk	8	11	6	2	5	46.1538	ExN_all						NO_DEGS
Alkal1	1	3	1	0	2	33.3333	ExN_all						NO_DEGS
Alkal2	4	2	2	2	0	50	ExN_all						NO_DEGS
Alkbh1	1	1	1	0	0	100	ExN_all						NO_DEGS
Alkbh2	2	2	2	0	0	100	ExN_all						NO_DEGS
Alkbh3	2	3	2	0	1	66.6667	ExN_all						NO_DEGS
Alkbh3os1	1	2	1	0	1	50	ExN_all						NO_DEGS
Alkbh5	4	4	3	1	1	60	ExN_all						NO_DEGS
Alkbh6	1	2	1	0	1	50	ExN_all						NO_DEGS
Alkbh7	1	1	1	0	0	100	ExN_all						NO_DEGS
Allc	2	3	2	0	1	66.6667	ExN_all						NO_DEGS
Alms1	3	2	2	1	0	66.6667	ExN_all						NO_DEGS
Alox12	1	0	0	1	0	0	ExN_all						NO_DEGS
Alox12b	2	4	2	0	2	50	ExN_all						NO_DEGS
Alox5ap	9	9	7	2	2	63.6364	ExN_all						NO_DEGS
Alox8	2	0	0	2	0	0	ExN_all						NO_DEGS
Aloxe3	6	4	4	2	0	66.6667	ExN_all						NO_DEGS
Alpk1	9	8	5	4	3	41.6667	ExN_all						NO_DEGS
Alpk2	1	1	1	0	0	100	ExN_all						NO_DEGS
Alpl	4	7	3	1	4	37.5	ExN_all						NO_DEGS
Alppl2	3	1	0	3	1	0	ExN_all						NO_DEGS
Als2	2	3	2	0	1	66.6667	ExN_all						NO_DEGS
Alx1	2	1	0	2	1	0	ExN_all						NO_DEGS
Alx3	4	2	1	3	1	20	ExN_all						NO_DEGS
Alx4	7	7	4	3	3	40	ExN_all						NO_DEGS
Alyref2	3	3	2	1	1	50	ExN_all						NO_DEGS
Amacr	1	2	1	0	1	50	ExN_all						NO_DEGS
Ambp	1	1	1	0	0	100	ExN_all						NO_DEGS
Ambra1	2	5	2	0	3	40	ExN_all						NO_DEGS
Amd1	1	1	1	0	0	100	ExN_all						NO_DEGS
Amd2	3	3	3	0	0	100	ExN_all						NO_DEGS
Amdhd1	2	2	1	1	1	33.3333	ExN_all						NO_DEGS
Amdhd2	1	1	1	0	0	100	ExN_all						NO_DEGS
Amer1	1	2	1	0	1	50	ExN_all						NO_DEGS
Amer2	9	10	7	2	3	58.3333	ExN_all						NO_DEGS
Amer3	3	6	3	0	3	50	ExN_all						NO_DEGS
Amfr	3	2	1	2	1	25	ExN_all						NO_DEGS
Amh	2	2	2	0	0	100	ExN_all						NO_DEGS
Amhr2	1	1	1	0	0	100	ExN_all						NO_DEGS
Amigo1	3	4	2	1	2	40	ExN_all						NO_DEGS
Amigo2	2	2	2	0	0	100	ExN_all						NO_DEGS
Amigo3	1	1	1	0	0	100	ExN_all						NO_DEGS
Ammecr1	2	2	2	0	0	100	ExN_all						NO_DEGS
Ammecr1l	3	3	2	1	1	50	ExN_all						NO_DEGS
Amn	2	2	0	2	2	0	ExN_all						NO_DEGS
Amn1	1	1	1	0	0	100	ExN_all						NO_DEGS
Amot	2	3	1	1	2	25	ExN_all						NO_DEGS
Amotl1	6	9	5	1	4	50	ExN_all						NO_DEGS
Amotl2	6	9	6	0	3	66.6667	ExN_all						NO_DEGS
Ampd1	1	0	0	1	0	0	ExN_all						NO_DEGS
Ampd2	3	2	1	2	1	25	ExN_all						NO_DEGS
Ampd3	4	5	3	1	2	50	ExN_all						NO_DEGS
Amph	2	1	1	1	0	50	ExN_all						NO_DEGS
Amtn	1	1	1	0	0	100	ExN_all						NO_DEGS
Amy2b	2	2	0	2	2	0	ExN_all						NO_DEGS
Amz1	6	5	4	2	1	57.1429	ExN_all						NO_DEGS
Amz2	2	2	2	0	0	100	ExN_all						NO_DEGS
Anapc1	1	1	1	0	0	100	ExN_all						NO_DEGS
Anapc10	1	3	1	0	2	33.3333	ExN_all						NO_DEGS
Anapc13	3	4	1	2	3	16.6667	ExN_all						NO_DEGS
Anapc15	2	2	2	0	0	100	ExN_all						NO_DEGS
Anapc16	3	2	1	2	1	25	ExN_all						NO_DEGS
Anapc2	1	1	1	0	0	100	ExN_all						NO_DEGS
Anapc4	4	2	2	2	0	50	ExN_all						NO_DEGS
Anapc5	4	2	2	2	0	50	ExN_all						NO_DEGS
Anapc7	2	2	1	1	1	33.3333	ExN_all						NO_DEGS
Ang	1	1	1	0	0	100	ExN_all						NO_DEGS
Angel1	7	5	3	4	2	33.3333	ExN_all						NO_DEGS
Angel2	2	3	2	0	1	66.6667	ExN_all						NO_DEGS
Angpt1	9	12	3	6	9	16.6667	ExN_all						NO_DEGS
Angpt2	8	6	3	5	3	27.2727	ExN_all						NO_DEGS
Angpt4	1	1	1	0	0	100	ExN_all						NO_DEGS
Angptl2	10	10	6	4	4	42.8571	ExN_all						NO_DEGS
Angptl4	1	1	1	0	0	100	ExN_all						NO_DEGS
Angptl6	2	2	2	0	0	100	ExN_all						NO_DEGS
Angptl7	4	4	3	1	1	60	ExN_all						NO_DEGS
Angptl8	1	2	1	0	1	50	ExN_all						NO_DEGS
Ank	12	9	5	7	4	31.25	ExN_all						NO_DEGS
Ank1	18	10	9	9	1	47.3684	ExN_all						NO_DEGS
Ank2	28	23	17	11	6	50	ExN_all						NO_DEGS
Ank3	35	42	22	13	20	40	ExN_all						NO_DEGS
Ankdd1a	4	2	2	2	0	50	ExN_all						NO_DEGS
Ankdd1b	1	1	1	0	0	100	ExN_all						NO_DEGS
Ankef1	3	3	2	1	1	50	ExN_all						NO_DEGS
Ankfn1	8	11	7	1	4	58.3333	ExN_all						NO_DEGS
Ankfy1	3	1	1	2	0	33.3333	ExN_all						NO_DEGS
Ankhd1	3	3	3	0	0	100	ExN_all						NO_DEGS
Ankib1	1	3	1	0	2	33.3333	ExN_all						NO_DEGS
Ankle1	1	1	1	0	0	100	ExN_all						NO_DEGS
Ankle2	1	2	1	0	1	50	ExN_all						NO_DEGS
Ankmy1	3	4	3	0	1	75	ExN_all						NO_DEGS
Ankmy2	1	1	1	0	0	100	ExN_all						NO_DEGS
Ankra2	1	1	1	0	0	100	ExN_all						NO_DEGS
Ankrd1	1	3	1	0	2	33.3333	ExN_all						NO_DEGS
Ankrd10	7	5	4	3	1	50	ExN_all						NO_DEGS
Ankrd11	5	5	3	2	2	42.8571	ExN_all						NO_DEGS
Ankrd12	3	3	3	0	0	100	ExN_all						NO_DEGS
Ankrd13a	2	3	2	0	1	66.6667	ExN_all						NO_DEGS
Ankrd13b	6	3	3	3	0	50	ExN_all						NO_DEGS
Ankrd13d	1	1	1	0	0	100	ExN_all						NO_DEGS
Ankrd16	1	1	1	0	0	100	ExN_all						NO_DEGS
Ankrd17	3	4	2	1	2	40	ExN_all						NO_DEGS
Ankrd2	1	1	1	0	0	100	ExN_all						NO_DEGS
Ankrd23	1	1	1	0	0	100	ExN_all						NO_DEGS
Ankrd26	1	1	1	0	0	100	ExN_all						NO_DEGS
Ankrd27	3	2	2	1	0	66.6667	ExN_all						NO_DEGS
Ankrd28	7	6	3	4	3	30	ExN_all						NO_DEGS
Ankrd33b	5	2	1	4	1	16.6667	ExN_all						NO_DEGS
Ankrd34a	4	4	4	0	0	100	ExN_all						NO_DEGS
Ankrd34c	1	0	0	1	0	0	ExN_all						NO_DEGS
Ankrd35	4	3	3	1	0	75	ExN_all						NO_DEGS
Ankrd36	1	1	0	1	1	0	ExN_all						NO_DEGS
Ankrd37	1	2	1	0	1	50	ExN_all						NO_DEGS
Ankrd39	2	2	2	0	0	100	ExN_all						NO_DEGS
Ankrd40	4	4	4	0	0	100	ExN_all						NO_DEGS
Ankrd42	2	2	2	0	0	100	ExN_all						NO_DEGS
Ankrd44	18	17	10	8	7	40	ExN_all						NO_DEGS
Ankrd45	1	0	0	1	0	0	ExN_all						NO_DEGS
Ankrd46	3	3	1	2	2	20	ExN_all						NO_DEGS
Ankrd50	6	9	5	1	4	50	ExN_all						NO_DEGS
Ankrd52	2	2	2	0	0	100	ExN_all						NO_DEGS
Ankrd54	2	2	1	1	1	33.3333	ExN_all						NO_DEGS
Ankrd55	12	12	7	5	5	41.1765	ExN_all						NO_DEGS
Ankrd6	10	19	7	3	12	31.8182	ExN_all						NO_DEGS
Ankrd60	1	2	1	0	1	50	ExN_all						NO_DEGS
Ankrd63	2	3	1	1	2	25	ExN_all						NO_DEGS
Ankrd7	1	1	0	1	1	0	ExN_all						NO_DEGS
Ankrd9	1	1	1	0	0	100	ExN_all						NO_DEGS
Anks1	14	19	10	4	9	43.4783	ExN_all						NO_DEGS
Anks1b	33	35	21	12	14	44.6809	ExN_all						NO_DEGS
Anks3	2	1	1	1	0	50	ExN_all						NO_DEGS
Anks4b	2	2	2	0	0	100	ExN_all						NO_DEGS
Anks6	4	4	3	1	1	60	ExN_all						NO_DEGS
Anln	2	2	1	1	1	33.3333	ExN_all						NO_DEGS
Ano1	5	4	3	2	1	50	ExN_all						NO_DEGS
Ano10	6	8	4	2	4	40	ExN_all						NO_DEGS
Ano2	4	3	1	3	2	16.6667	ExN_all						NO_DEGS
Ano3	1	1	0	1	1	0	ExN_all						NO_DEGS
Ano4	11	9	8	3	1	66.6667	ExN_all						NO_DEGS
Ano5	2	4	2	0	2	50	ExN_all						NO_DEGS
Ano6	11	9	7	4	2	53.8462	ExN_all						NO_DEGS
Ano8	3	2	2	1	0	66.6667	ExN_all						NO_DEGS
Anp32a	11	12	8	3	4	53.3333	ExN_all						NO_DEGS
Anp32b	3	4	3	0	1	75	ExN_all						NO_DEGS
Anp32e	5	5	4	1	1	66.6667	ExN_all						NO_DEGS
Anpep	1	0	0	1	0	0	ExN_all						NO_DEGS
Antkmt	2	2	2	0	0	100	ExN_all						NO_DEGS
Antxr1	6	11	4	2	7	30.7692	ExN_all						NO_DEGS
Antxr2	13	13	9	4	4	52.9412	ExN_all						NO_DEGS
Antxrl	1	1	1	0	0	100	ExN_all						NO_DEGS
Anxa10	1	1	1	0	0	100	ExN_all						NO_DEGS
Anxa11	2	2	2	0	0	100	ExN_all						NO_DEGS
Anxa13	1	0	0	1	0	0	ExN_all						NO_DEGS
Anxa3	4	2	2	2	0	50	ExN_all						NO_DEGS
Anxa4	4	1	1	3	0	25	ExN_all						NO_DEGS
Anxa5	2	4	2	0	2	50	ExN_all						NO_DEGS
Anxa6	4	5	2	2	3	28.5714	ExN_all						NO_DEGS
Anxa7	1	1	1	0	0	100	ExN_all						NO_DEGS
Anxa8	1	1	1	0	0	100	ExN_all						NO_DEGS
Aoah	4	10	2	2	8	16.6667	ExN_all						NO_DEGS
Aoc1	1	0	0	1	0	0	ExN_all						NO_DEGS
Aoc3	1	2	1	0	1	50	ExN_all						NO_DEGS
Aopep	8	7	6	2	1	66.6667	ExN_all						NO_DEGS
Aox1	1	4	1	0	3	25	ExN_all						NO_DEGS
Aox2	3	5	1	2	4	14.2857	ExN_all						NO_DEGS
Aox3	2	1	1	1	0	50	ExN_all						NO_DEGS
Aox4	6	4	4	2	0	66.6667	ExN_all						NO_DEGS
Ap1ar	6	3	2	4	1	28.5714	ExN_all						NO_DEGS
Ap1b1	4	5	2	2	3	28.5714	ExN_all						NO_DEGS
Ap1g1	2	3	2	0	1	66.6667	ExN_all						NO_DEGS
Ap1g2	5	3	3	2	0	60	ExN_all						NO_DEGS
Ap1m1	2	2	1	1	1	33.3333	ExN_all						NO_DEGS
Ap1m2	1	1	1	0	0	100	ExN_all						NO_DEGS
Ap1s1	2	1	1	1	0	50	ExN_all						NO_DEGS
Ap1s2	2	2	1	1	1	33.3333	ExN_all						NO_DEGS
Ap1s3	3	9	2	1	7	20	ExN_all						NO_DEGS
Ap2a1	1	3	1	0	2	33.3333	ExN_all						NO_DEGS
Ap2a2	2	2	2	0	0	100	ExN_all						NO_DEGS
Ap2b1	1	1	0	1	1	0	ExN_all						NO_DEGS
Ap2m1	1	1	1	0	0	100	ExN_all						NO_DEGS
Ap2s1	1	2	1	0	1	50	ExN_all						NO_DEGS
Ap3b1	8	12	4	4	8	25	ExN_all						NO_DEGS
Ap3b2	3	2	2	1	0	66.6667	ExN_all						NO_DEGS
Ap3d1	3	3	3	0	0	100	ExN_all						NO_DEGS
Ap3m2	3	3	3	0	0	100	ExN_all						NO_DEGS
Ap3s1	1	2	1	0	1	50	ExN_all						NO_DEGS
Ap3s2	1	1	1	0	0	100	ExN_all						NO_DEGS
Ap4e1	2	1	1	1	0	50	ExN_all						NO_DEGS
Ap4m1	1	1	1	0	0	100	ExN_all						NO_DEGS
Ap4s1	2	1	1	1	0	50	ExN_all						NO_DEGS
Ap5b1	3	3	3	0	0	100	ExN_all						NO_DEGS
Ap5m1	1	1	1	0	0	100	ExN_all						NO_DEGS
Ap5s1	1	3	1	0	2	33.3333	ExN_all						NO_DEGS
Ap5z1	6	7	4	2	3	44.4444	ExN_all						NO_DEGS
Apaf1	4	10	4	0	6	40	ExN_all						NO_DEGS
Apba1	5	9	4	1	5	40	ExN_all						NO_DEGS
Apba2	18	14	9	9	5	39.1304	ExN_all						NO_DEGS
Apba3	2	2	2	0	0	100	ExN_all						NO_DEGS
Apbb1	5	4	3	2	1	50	ExN_all						NO_DEGS
Apbb1ip	1	1	0	1	1	0	ExN_all						NO_DEGS
Apbb2	22	20	14	8	6	50	ExN_all						NO_DEGS
Apbb3	1	1	1	0	0	100	ExN_all						NO_DEGS
Apc	8	11	6	2	5	46.1538	ExN_all						NO_DEGS
Apc2	7	6	5	2	1	62.5	ExN_all						NO_DEGS
Apcdd1	5	7	2	3	5	20	ExN_all						NO_DEGS
Apeh	3	2	2	1	0	66.6667	ExN_all						NO_DEGS
Apela	1	1	1	0	0	100	ExN_all						NO_DEGS
Apex1	2	1	1	1	0	50	ExN_all						NO_DEGS
Apex2	1	0	0	1	0	0	ExN_all						NO_DEGS
Aph1a	1	2	1	0	1	50	ExN_all						NO_DEGS
Aph1b	2	3	2	0	1	66.6667	ExN_all						NO_DEGS
Aph1c	4	2	2	2	0	50	ExN_all						NO_DEGS
Api5	12	13	7	5	6	38.8889	ExN_all						NO_DEGS
Apip	3	2	0	3	2	0	ExN_all						NO_DEGS
Aplf	4	3	3	1	0	75	ExN_all						NO_DEGS
Apln	4	4	1	3	3	14.2857	ExN_all						NO_DEGS
Aplnr	2	2	2	0	0	100	ExN_all						NO_DEGS
Aplp1	4	5	4	0	1	80	ExN_all						NO_DEGS
Aplp2	7	6	5	2	1	62.5	ExN_all						NO_DEGS
Apmap	2	2	2	0	0	100	ExN_all						NO_DEGS
Apoa1	1	2	1	0	1	50	ExN_all						NO_DEGS
Apoa4	1	1	1	0	0	100	ExN_all						NO_DEGS
Apob	6	4	2	4	2	25	ExN_all						NO_DEGS
Apobec4	1	5	1	0	4	20	ExN_all						NO_DEGS
Apobr	1	0	0	1	0	0	ExN_all						NO_DEGS
Apoe	1	0	0	1	0	0	ExN_all						NO_DEGS
Apoh	14	10	6	8	4	33.3333	ExN_all						NO_DEGS
Apol6	3	0	0	3	0	0	ExN_all						NO_DEGS
Apol7d	4	3	2	2	1	40	ExN_all						NO_DEGS
Apol8	2	2	2	0	0	100	ExN_all						NO_DEGS
Apold1	3	4	3	0	1	75	ExN_all						NO_DEGS
Apool	1	1	1	0	0	100	ExN_all						NO_DEGS
App	18	25	9	9	16	26.4706	ExN_all						NO_DEGS
Appbp2	1	1	1	0	0	100	ExN_all						NO_DEGS
Appbp2os	1	1	1	0	0	100	ExN_all						NO_DEGS
Appl1	1	2	1	0	1	50	ExN_all						NO_DEGS
Appl2	3	6	3	0	3	50	ExN_all						NO_DEGS
Aprt	2	2	2	0	0	100	ExN_all						NO_DEGS
Aptx	2	3	1	1	2	25	ExN_all						NO_DEGS
Aqp1	1	3	1	0	2	33.3333	ExN_all						NO_DEGS
Aqp11	4	3	1	3	2	16.6667	ExN_all						NO_DEGS
Aqp2	3	2	2	1	0	66.6667	ExN_all						NO_DEGS
Aqp3	1	2	1	0	1	50	ExN_all						NO_DEGS
Aqp4	5	8	4	1	4	44.4444	ExN_all						NO_DEGS
Aqp5	1	2	1	0	1	50	ExN_all						NO_DEGS
Aqp6	1	2	1	0	1	50	ExN_all						NO_DEGS
Aqp7	1	1	1	0	0	100	ExN_all						NO_DEGS
Aqp9	1	1	0	1	1	0	ExN_all						NO_DEGS
Aqr	1	1	0	1	1	0	ExN_all						NO_DEGS
Ar	3	0	0	3	0	0	ExN_all						NO_DEGS
Araf	6	5	4	2	1	57.1429	ExN_all						NO_DEGS
Arap1	3	4	2	1	2	40	ExN_all						NO_DEGS
Arap2	2	7	2	0	5	28.5714	ExN_all						NO_DEGS
Arap3	13	15	10	3	5	55.5556	ExN_all						NO_DEGS
Arc	5	5	4	1	1	66.6667	ExN_all						NO_DEGS
Arcn1	1	2	1	0	1	50	ExN_all						NO_DEGS
Areg	2	0	0	2	0	0	ExN_all						NO_DEGS
Arel1	1	1	1	0	0	100	ExN_all						NO_DEGS
Arf1	2	2	2	0	0	100	ExN_all						NO_DEGS
Arf2	7	5	5	2	0	71.4286	ExN_all						NO_DEGS
Arf3	2	2	2	0	0	100	ExN_all						NO_DEGS
Arf4	3	2	2	1	0	66.6667	ExN_all						NO_DEGS
Arf5	1	2	1	0	1	50	ExN_all						NO_DEGS
Arfgap1	3	1	1	2	0	33.3333	ExN_all						NO_DEGS
Arfgap2	2	1	1	1	0	50	ExN_all						NO_DEGS
Arfgap3	2	1	1	1	0	50	ExN_all						NO_DEGS
Arfgef1	3	2	2	1	0	66.6667	ExN_all						NO_DEGS
Arfgef3	1	1	1	0	0	100	ExN_all						NO_DEGS
Arfip1	5	2	2	3	0	40	ExN_all						NO_DEGS
Arg1	3	2	0	3	2	0	ExN_all						NO_DEGS
Arg2	3	1	1	2	0	33.3333	ExN_all						NO_DEGS
Arglu1	4	2	2	2	0	50	ExN_all						NO_DEGS
Arhgap1	1	1	1	0	0	100	ExN_all						NO_DEGS
Arhgap12	7	7	4	3	3	40	ExN_all						NO_DEGS
Arhgap15	12	12	6	6	6	33.3333	ExN_all						NO_DEGS
Arhgap15os	6	7	3	3	4	30	ExN_all						NO_DEGS
Arhgap18	5	13	5	0	8	38.4615	ExN_all						NO_DEGS
Arhgap19	1	1	1	0	0	100	ExN_all						NO_DEGS
Arhgap20	5	9	4	1	5	40	ExN_all						NO_DEGS
Arhgap21	3	9	3	0	6	33.3333	ExN_all						NO_DEGS
Arhgap22	14	9	7	7	2	43.75	ExN_all						NO_DEGS
Arhgap23	11	12	8	3	4	53.3333	ExN_all						NO_DEGS
Arhgap24	12	15	9	3	6	50	ExN_all						NO_DEGS
Arhgap25	3	1	1	2	0	33.3333	ExN_all						NO_DEGS
Arhgap26	16	12	6	10	6	27.2727	ExN_all						NO_DEGS
Arhgap27	9	6	6	3	0	66.6667	ExN_all						NO_DEGS
Arhgap28	8	5	5	3	0	62.5	ExN_all						NO_DEGS
Arhgap29	4	2	1	3	1	20	ExN_all						NO_DEGS
Arhgap30	1	2	1	0	1	50	ExN_all						NO_DEGS
Arhgap31	2	4	1	1	3	20	ExN_all						NO_DEGS
Arhgap32	7	8	4	3	4	36.3636	ExN_all						NO_DEGS
Arhgap33	4	2	2	2	0	50	ExN_all						NO_DEGS
Arhgap33os	1	2	0	1	2	0	ExN_all						NO_DEGS
Arhgap35	4	3	3	1	0	75	ExN_all						NO_DEGS
Arhgap36	2	1	1	1	0	50	ExN_all						NO_DEGS
Arhgap39	4	3	2	2	1	40	ExN_all						NO_DEGS
Arhgap4	2	2	2	0	0	100	ExN_all						NO_DEGS
Arhgap40	6	9	6	0	3	66.6667	ExN_all						NO_DEGS
Arhgap42	4	5	4	0	1	80	ExN_all						NO_DEGS
Arhgap44	6	5	4	2	1	57.1429	ExN_all						NO_DEGS
Arhgap5	2	3	2	0	1	66.6667	ExN_all						NO_DEGS
Arhgap8	7	6	5	2	1	62.5	ExN_all						NO_DEGS
Arhgdig	1	2	1	0	1	50	ExN_all						NO_DEGS
Arhgef1	5	3	2	3	1	33.3333	ExN_all						NO_DEGS
Arhgef10	9	6	3	6	3	25	ExN_all						NO_DEGS
Arhgef10l	17	20	13	4	7	54.1667	ExN_all						NO_DEGS
Arhgef11	4	5	2	2	3	28.5714	ExN_all						NO_DEGS
Arhgef12	7	8	5	2	3	50	ExN_all						NO_DEGS
Arhgef15	5	3	3	2	0	60	ExN_all						NO_DEGS
Arhgef16	2	1	1	1	0	50	ExN_all						NO_DEGS
Arhgef17	10	13	9	1	4	64.2857	ExN_all						NO_DEGS
Arhgef18	4	4	2	2	2	33.3333	ExN_all						NO_DEGS
Arhgef19	8	6	5	3	1	55.5556	ExN_all						NO_DEGS
Arhgef2	8	5	5	3	0	62.5	ExN_all						NO_DEGS
Arhgef25	4	4	3	1	1	60	ExN_all						NO_DEGS
Arhgef26	7	5	4	3	1	50	ExN_all						NO_DEGS
Arhgef28	22	18	11	11	7	37.931	ExN_all						NO_DEGS
Arhgef3	7	6	3	4	3	30	ExN_all						NO_DEGS
Arhgef33	2	3	2	0	1	66.6667	ExN_all						NO_DEGS
Arhgef37	3	1	1	2	0	33.3333	ExN_all						NO_DEGS
Arhgef38	2	2	1	1	1	33.3333	ExN_all						NO_DEGS
Arhgef4	9	4	4	5	0	44.4444	ExN_all						NO_DEGS
Arhgef7	7	6	5	2	1	62.5	ExN_all						NO_DEGS
Arhgef9	3	3	2	1	1	50	ExN_all						NO_DEGS
Arid1a	10	9	9	1	0	90	ExN_all						NO_DEGS
Arid1b	34	36	21	13	15	42.8571	ExN_all						NO_DEGS
Arid2	6	5	4	2	1	57.1429	ExN_all						NO_DEGS
[truncated: 15,712 more rows]

## Sheet: ExN_DL
SYMBOL	WT_count	MUT_count	Common_count	Unique_WT	Unique_MUT	Perc_of_common	Condition	p_val	avg_log2FC	pct.1	pct.2	p_val_adj	DEGS
1110038B12Rik	2	1	1	1	0	50	ExN_DL	4.67045e-18	-0.299404	0.187	0.314	1.16729e-13	DOWN
2410006H16Rik	1	2	1	0	1	50	ExN_DL	1.47914e-12	-0.25255	0.195	0.296	3.69682e-08	DOWN
2610035D17Rik	18	15	11	7	4	50	ExN_DL	3.53422e-32	-0.547835	0.279	0.468	8.83308e-28	DOWN
3110039M20Rik	9	13	8	1	5	57.1429	ExN_DL	1.4945e-14	-0.304739	0.425	0.545	3.73519e-10	DOWN
6330403K07Rik	3	3	2	1	1	50	ExN_DL	1.30512e-20	-0.430059	0.371	0.507	3.26189e-16	DOWN
Abcc8	4	6	4	0	2	66.6667	ExN_DL	3.63322e-16	-0.331233	0.093	0.188	9.0805e-12	DOWN
Abracl	3	5	3	0	2	60	ExN_DL	4.05733e-27	-0.394147	0.151	0.304	1.01405e-22	DOWN
Actb	7	5	3	4	2	33.3333	ExN_DL	8.0711e-32	-0.505387	0.904	0.942	2.01721e-27	DOWN
Actg1	1	2	1	0	1	50	ExN_DL	2.95681e-31	-0.499502	0.831	0.895	7.38996e-27	DOWN
Adamts17	15	8	7	8	1	43.75	ExN_DL	5.03422e-29	-0.516273	0.145	0.306	1.2582e-24	DOWN
Adamts18	11	6	4	7	2	30.7692	ExN_DL	2.08031e-54	-0.846291	0.215	0.456	5.19932e-50	DOWN
Adamts3	10	12	8	2	4	57.1429	ExN_DL	2.7028e-61	-0.761262	0.326	0.597	6.75511e-57	DOWN
Aff3	31	39	13	18	26	22.807	ExN_DL	3.78219e-27	-0.429099	0.839	0.92	9.45282e-23	DOWN
Aig1	2	1	1	1	0	50	ExN_DL	2.01921e-19	-0.332034	0.39	0.544	5.0466e-15	DOWN
Airn	2	3	1	1	2	25	ExN_DL	3.0149e-12	-0.26228	0.107	0.194	7.53514e-08	DOWN
Akr1a1	2	1	1	1	0	50	ExN_DL	7.4129e-17	-0.304181	0.36	0.488	1.8527e-12	DOWN
Alcam	9	9	7	2	2	63.6364	ExN_DL	6.72134e-34	-0.730979	0.493	0.659	1.67986e-29	DOWN
Apcdd1	7	6	5	2	1	62.5	ExN_DL	1.76613e-25	-0.460376	0.086	0.213	4.41409e-21	DOWN
Arl6ip1	1	1	1	0	0	100	ExN_DL	8.8542e-09	-0.265031	0.45	0.526	0.000221293	DOWN
Atox1	3	2	2	1	0	66.6667	ExN_DL	2.36289e-13	-0.2505	0.179	0.281	5.90556e-09	DOWN
Atp5b	3	3	3	0	0	100	ExN_DL	4.60343e-24	-0.396719	0.49	0.647	1.15054e-19	DOWN
Atp5c1	2	1	1	1	0	50	ExN_DL	8.42842e-18	-0.288113	0.332	0.476	2.10652e-13	DOWN
Atp5d	3	3	3	0	0	100	ExN_DL	6.37889e-16	-0.287197	0.304	0.435	1.59428e-11	DOWN
Atp5g2	5	3	3	2	0	60	ExN_DL	1.89911e-15	-0.301112	0.428	0.549	4.74646e-11	DOWN
Atp5h	1	1	1	0	0	100	ExN_DL	1.47346e-22	-0.381045	0.371	0.525	3.68263e-18	DOWN
Atp5j	3	5	3	0	2	60	ExN_DL	8.92399e-24	-0.37482	0.318	0.476	2.23037e-19	DOWN
Atp5j2	1	1	1	0	0	100	ExN_DL	3.80929e-18	-0.306631	0.314	0.452	9.52056e-14	DOWN
Atp5k	1	1	1	0	0	100	ExN_DL	1.16416e-14	-0.255344	0.226	0.346	2.9096e-10	DOWN
Atp5l	1	1	1	0	0	100	ExN_DL	7.8695e-14	-0.267437	0.366	0.491	1.96682e-09	DOWN
Atp5md	1	0	0	1	0	0	ExN_DL	7.28709e-15	-0.30188	0.303	0.424	1.82126e-10	DOWN
Atp5o	6	7	3	3	4	30	ExN_DL	9.19974e-21	-0.352534	0.359	0.509	2.29929e-16	DOWN
Atp6v1f	1	1	1	0	0	100	ExN_DL	7.08964e-15	-0.272162	0.156	0.264	1.77191e-10	DOWN
Atp6v1g1	2	2	2	0	0	100	ExN_DL	5.91037e-14	-0.292346	0.213	0.32	1.47718e-09	DOWN
Atpif1	1	2	1	0	1	50	ExN_DL	2.86256e-23	-0.375176	0.522	0.669	7.15439e-19	DOWN
Atrnl1	12	11	8	4	3	53.3333	ExN_DL	1.48707e-20	-0.409532	0.775	0.88	3.71664e-16	DOWN
Atxn7l3b	4	5	3	1	2	50	ExN_DL	8.98532e-14	-0.34771	0.488	0.59	2.2457e-09	DOWN
Auts2	62	62	33	29	29	36.2637	ExN_DL	1.27056e-32	-0.358853	0.994	0.998	3.1755e-28	DOWN
Bach2	42	43	25	17	18	41.6667	ExN_DL	6.97187e-11	-0.250359	0.856	0.914	1.74248e-06	DOWN
Baiap2	12	6	4	8	2	28.5714	ExN_DL	9.2431e-24	-0.293051	0.077	0.201	2.31013e-19	DOWN
BC031181	1	1	1	0	0	100	ExN_DL	1.99647e-12	-0.256745	0.297	0.41	4.98979e-08	DOWN
Bcl11b	24	26	17	7	9	51.5152	ExN_DL	2.10558e-22	-0.305469	0.736	0.851	5.26246e-18	DOWN
Bcl2	4	6	4	0	2	66.6667	ExN_DL	6.05648e-25	-0.442333	0.265	0.433	1.5137e-20	DOWN
Bcl6	12	8	7	5	1	53.8462	ExN_DL	4.35613e-17	-0.360693	0.086	0.185	1.08873e-12	DOWN
Bend6	5	1	1	4	0	20	ExN_DL	1.98393e-16	-0.27674	0.178	0.3	4.95844e-12	DOWN
Bex2	1	1	1	0	0	100	ExN_DL	2.03451e-12	-0.25204	0.349	0.461	5.08486e-08	DOWN
Bex3	4	1	1	3	0	25	ExN_DL	9.18066e-20	-0.337194	0.268	0.411	2.29452e-15	DOWN
Bmpr1b	7	4	3	4	1	37.5	ExN_DL	8.56871e-12	-0.40402	0.185	0.282	2.14158e-07	DOWN
Boc	8	5	3	5	2	30	ExN_DL	5.36977e-12	-0.277485	0.083	0.16	1.34207e-07	DOWN
Btbd11	24	24	18	6	6	60	ExN_DL	2.24806e-09	-0.341054	0.206	0.291	5.61857e-05	DOWN
Btf3	2	1	1	1	0	50	ExN_DL	2.05545e-12	-0.27481	0.404	0.508	5.13719e-08	DOWN
Calm1	7	9	5	2	4	45.4545	ExN_DL	1.36023e-15	-0.34175	0.632	0.725	3.39963e-11	DOWN
Calm2	13	13	8	5	5	44.4444	ExN_DL	1.62191e-30	-0.472537	0.661	0.781	4.05364e-26	DOWN
Calm3	7	10	5	2	5	41.6667	ExN_DL	6.75904e-14	-0.311786	0.314	0.428	1.68929e-09	DOWN
Calr	2	2	2	0	0	100	ExN_DL	2.12282e-13	-0.302093	0.445	0.55	5.30556e-09	DOWN
Camk1d	14	10	6	8	4	33.3333	ExN_DL	0.000122521	-0.264148	0.87	0.887	1	DOWN
Cblb	3	5	3	0	2	60	ExN_DL	6.4849e-18	-0.346345	0.579	0.703	1.62077e-13	DOWN
Cct2	2	3	2	0	1	66.6667	ExN_DL	6.52142e-13	-0.279528	0.328	0.437	1.6299e-08	DOWN
Cct4	2	3	2	0	1	66.6667	ExN_DL	2.85491e-13	-0.269772	0.299	0.414	7.13527e-09	DOWN
Cct5	3	2	2	1	0	66.6667	ExN_DL	3.06737e-13	-0.262309	0.319	0.44	7.66627e-09	DOWN
Cct7	4	2	2	2	0	50	ExN_DL	1.48789e-22	-0.376187	0.284	0.442	3.71867e-18	DOWN
Cd24a	6	3	3	3	0	50	ExN_DL	1.3297e-09	-0.314526	0.455	0.528	3.32333e-05	DOWN
Cdh13	36	42	17	19	25	27.8689	ExN_DL	2.7887e-99	-1.2042	0.435	0.74	6.9698e-95	DOWN
Cdk4	1	2	1	0	1	50	ExN_DL	1.22142e-19	-0.331033	0.353	0.5	3.05269e-15	DOWN
Cfl1	3	3	3	0	0	100	ExN_DL	4.58864e-27	-0.459048	0.629	0.76	1.14684e-22	DOWN
Chchd2	1	1	1	0	0	100	ExN_DL	5.43423e-36	-0.536661	0.516	0.682	1.35818e-31	DOWN
Chd3	9	10	8	1	2	72.7273	ExN_DL	1.10837e-12	-0.253577	0.746	0.804	2.77015e-08	DOWN
Chl1	20	20	12	8	8	42.8571	ExN_DL	4.72941e-17	-0.299031	0.742	0.836	1.18202e-12	DOWN
Chst8	16	12	9	7	3	47.3684	ExN_DL	3.05521e-17	-0.271102	0.071	0.167	7.63589e-13	DOWN
Ckb	4	5	3	1	2	50	ExN_DL	9.81278e-19	-0.29692	0.686	0.776	2.45251e-14	DOWN
Cnih2	5	5	4	1	1	66.6667	ExN_DL	2.22881e-13	-0.28496	0.249	0.362	5.57046e-09	DOWN
Cnr1	8	7	5	3	2	50	ExN_DL	5.50574e-14	-0.274147	0.463	0.576	1.37605e-09	DOWN
Cotl1	8	15	8	0	7	53.3333	ExN_DL	3.71025e-24	-0.376209	0.223	0.377	9.27304e-20	DOWN
Cox4i1	3	1	1	2	0	33.3333	ExN_DL	4.83344e-24	-0.369409	0.651	0.772	1.20802e-19	DOWN
Cox5a	2	3	1	1	2	25	ExN_DL	1.18481e-20	-0.363174	0.376	0.522	2.9612e-16	DOWN
Cox5b	2	1	1	1	0	50	ExN_DL	6.70689e-24	-0.419207	0.264	0.412	1.67625e-19	DOWN
Cox6a1	2	2	2	0	0	100	ExN_DL	1.22086e-31	-0.448238	0.428	0.602	3.05129e-27	DOWN
Cox6b1	1	1	1	0	0	100	ExN_DL	2.11313e-21	-0.380796	0.361	0.505	5.28135e-17	DOWN
[truncated: 17,368 more rows]

## Sheet: ExN_L1
SYMBOL	WT_count	MUT_count	Common_count	Unique_WT	Unique_MUT	Perc_of_common	Condition	p_val	avg_log2FC	pct.1	pct.2	p_val_adj	DEGS
[truncated: 17,211 more rows]

[truncated: 6 more sheets: ExN_UL, IN, INP, Late_Prog, Microglia, OPCs_Oligo]
